# Supplementary material for: Risk prediction for cardiovascular related diseases using PRS and EHR in the Framingham Heart Study
Source: PLoS One. 2026 Apr 17;21(4):e0345914. doi: 10.1371/journal.pone.0345914 (PMC13089760; doi:10.1371/journal.pone.0345914)
Supplement: S1 File — (ZIP) [file pone.0345914.s003.zip › lgbm/prs_model/af/af_lgb_nested_cv_all_results.csv]

outer_fold	inner_fold	sampling_method	sampling_ratio	n_estimators	max_depth	num_leaves	learning_rate	subsample	colsample_bytree	AUC	AUPRC	sensitivity	specificity	DOR	LR+	LR-
1	1	none		100	3	31	0.1	0.6	0.7	0.802193599437313	0.3745242329874961	0.12272727272169422	0.9858156028305235	9.722791057339442	8.652266623154448	0.8898953474265192
1	2	none		100	3	31	0.1	0.6	0.7	0.7929793416531977	0.39455240454926155	0.13698630136360793	0.9877498388073002	12.798652852912115	11.182398940289199	0.8737168622991681
1	3	none		100	3	31	0.1	0.6	0.7	0.8179046920821115	0.4264526648078394	0.13181818181219007	0.9922580645097274	19.459835204795702	17.026493144108798	0.8749556597125971
1	1	none		100	3	31	0.1	0.6	1.0	0.8078175370728561	0.3731000791943766	0.14090909090268594	0.9806576402257856	8.315868703229691	7.284996230944462	0.8760354940376163
1	2	none		100	3	31	0.1	0.6	1.0	0.7930146701641891	0.3951754091703454	0.13242009131815433	0.9890393294584847	13.772742825772626	12.081374948990861	0.8771945402665782
1	3	none		100	3	31	0.1	0.6	1.0	0.8163651026392962	0.43239196005697844	0.15454545453842974	0.9870967741871801	13.983860100906949	11.977263438437868	0.8565062301947985
1	1	none		100	3	31	0.1	1.0	0.7	0.802193599437313	0.3745242329874961	0.12272727272169422	0.9858156028305235	9.722791057339442	8.652266623154448	0.8898953474265192
1	2	none		100	3	31	0.1	1.0	0.7	0.7929793416531977	0.39455240454926155	0.13698630136360793	0.9877498388073002	12.798652852912115	11.182398940289199	0.8737168622991681
1	3	none		100	3	31	0.1	1.0	0.7	0.8179046920821115	0.4264526648078394	0.13181818181219007	0.9922580645097274	19.459835204795702	17.026493144108798	0.8749556597125971
1	1	none		100	3	31	0.1	1.0	1.0	0.8078175370728561	0.3731000791943766	0.14090909090268594	0.9806576402257856	8.315868703229691	7.284996230944462	0.8760354940376163
1	2	none		100	3	31	0.1	1.0	1.0	0.7930146701641891	0.3951754091703454	0.13242009131815433	0.9890393294584847	13.772742825772626	12.081374948990861	0.8771945402665782
1	3	none		100	3	31	0.1	1.0	1.0	0.8163651026392962	0.43239196005697844	0.15454545453842974	0.9870967741871801	13.983860100906949	11.977263438437868	0.8565062301947985
1	1	none		100	3	31	0.3	0.6	0.7	0.7970458941445402	0.37808101569258	0.17272727271942148	0.9774339135978245	9.043638047181611	7.654282319859698	0.8463720230166357
1	2	none		100	3	31	0.3	0.6	0.7	0.7757905490345013	0.3754458814546321	0.1643835616363295	0.9780786589234167	8.77723802433123	7.498787874070706	0.8543448138823473
1	3	none		100	3	31	0.3	0.6	0.7	0.8014780058651026	0.3928196308166171	0.17272727271942148	0.9812903225743144	10.950733040600774	9.231969983757851	0.843045834468086
1	1	none		100	3	31	0.3	0.6	1.0	0.7937547623234277	0.35789659351997083	0.17272727271942148	0.9748549322954555	8.094671322151514	6.869228035362335	0.8486111024196374
1	2	none		100	3	31	0.3	0.6	1.0	0.7706031460039038	0.35347315119121103	0.13698630136360793	0.9780786589234167	7.082162958784176	6.248989895058921	0.8823561192540084
1	3	none		100	3	31	0.3	0.6	1.0	0.7948240469208212	0.38558442869616094	0.18636363635516529	0.979354838703359	10.865567338846562	9.026984260745142	0.8307881098685207
1	1	none		100	3	31	0.3	1.0	0.7	0.7970458941445402	0.37808101569258	0.17272727271942148	0.9774339135978245	9.043638047181611	7.654282319859698	0.8463720230166357
1	2	none		100	3	31	0.3	1.0	0.7	0.7757905490345013	0.3754458814546321	0.1643835616363295	0.9780786589234167	8.77723802433123	7.498787874070706	0.8543448138823473
1	3	none		100	3	31	0.3	1.0	0.7	0.8014780058651026	0.3928196308166171	0.17272727271942148	0.9812903225743144	10.950733040600774	9.231969983757851	0.843045834468086
1	1	none		100	3	31	0.3	1.0	1.0	0.7937547623234277	0.35789659351997083	0.17272727271942148	0.9748549322954555	8.094671322151514	6.869228035362335	0.8486111024196374
1	2	none		100	3	31	0.3	1.0	1.0	0.7706031460039038	0.35347315119121103	0.13698630136360793	0.9780786589234167	7.082162958784176	6.248989895058921	0.8823561192540084
1	3	none		100	3	31	0.3	1.0	1.0	0.7948240469208212	0.38558442869616094	0.18636363635516529	0.979354838703359	10.865567338846562	9.026984260745142	0.8307881098685207
1	1	none		100	3	63	0.1	0.6	0.7	0.802193599437313	0.3745242329874961	0.12272727272169422	0.9858156028305235	9.722791057339442	8.652266623154448	0.8898953474265192
1	2	none		100	3	63	0.1	0.6	0.7	0.7929793416531977	0.39455240454926155	0.13698630136360793	0.9877498388073002	12.798652852912115	11.182398940289199	0.8737168622991681
1	3	none		100	3	63	0.1	0.6	0.7	0.8179046920821115	0.4264526648078394	0.13181818181219007	0.9922580645097274	19.459835204795702	17.026493144108798	0.8749556597125971
1	1	none		100	3	63	0.1	0.6	1.0	0.8078175370728561	0.3731000791943766	0.14090909090268594	0.9806576402257856	8.315868703229691	7.284996230944462	0.8760354940376163
1	2	none		100	3	63	0.1	0.6	1.0	0.7930146701641891	0.3951754091703454	0.13242009131815433	0.9890393294584847	13.772742825772626	12.081374948990861	0.8771945402665782
1	3	none		100	3	63	0.1	0.6	1.0	0.8163651026392962	0.43239196005697844	0.15454545453842974	0.9870967741871801	13.983860100906949	11.977263438437868	0.8565062301947985
1	1	none		100	3	63	0.1	1.0	0.7	0.802193599437313	0.3745242329874961	0.12272727272169422	0.9858156028305235	9.722791057339442	8.652266623154448	0.8898953474265192
1	2	none		100	3	63	0.1	1.0	0.7	0.7929793416531977	0.39455240454926155	0.13698630136360793	0.9877498388073002	12.798652852912115	11.182398940289199	0.8737168622991681
1	3	none		100	3	63	0.1	1.0	0.7	0.8179046920821115	0.4264526648078394	0.13181818181219007	0.9922580645097274	19.459835204795702	17.026493144108798	0.8749556597125971
1	1	none		100	3	63	0.1	1.0	1.0	0.8078175370728561	0.3731000791943766	0.14090909090268594	0.9806576402257856	8.315868703229691	7.284996230944462	0.8760354940376163
1	2	none		100	3	63	0.1	1.0	1.0	0.7930146701641891	0.3951754091703454	0.13242009131815433	0.9890393294584847	13.772742825772626	12.081374948990861	0.8771945402665782
1	3	none		100	3	63	0.1	1.0	1.0	0.8163651026392962	0.43239196005697844	0.15454545453842974	0.9870967741871801	13.983860100906949	11.977263438437868	0.8565062301947985
1	1	none		100	3	63	0.3	0.6	0.7	0.7970458941445402	0.37808101569258	0.17272727271942148	0.9774339135978245	9.043638047181611	7.654282319859698	0.8463720230166357
1	2	none		100	3	63	0.3	0.6	0.7	0.7757905490345013	0.3754458814546321	0.1643835616363295	0.9780786589234167	8.77723802433123	7.498787874070706	0.8543448138823473
1	3	none		100	3	63	0.3	0.6	0.7	0.8014780058651026	0.3928196308166171	0.17272727271942148	0.9812903225743144	10.950733040600774	9.231969983757851	0.843045834468086
1	1	none		100	3	63	0.3	0.6	1.0	0.7937547623234277	0.35789659351997083	0.17272727271942148	0.9748549322954555	8.094671322151514	6.869228035362335	0.8486111024196374
1	2	none		100	3	63	0.3	0.6	1.0	0.7706031460039038	0.35347315119121103	0.13698630136360793	0.9780786589234167	7.082162958784176	6.248989895058921	0.8823561192540084
1	3	none		100	3	63	0.3	0.6	1.0	0.7948240469208212	0.38558442869616094	0.18636363635516529	0.979354838703359	10.865567338846562	9.026984260745142	0.8307881098685207
1	1	none		100	3	63	0.3	1.0	0.7	0.7970458941445402	0.37808101569258	0.17272727271942148	0.9774339135978245	9.043638047181611	7.654282319859698	0.8463720230166357
1	2	none		100	3	63	0.3	1.0	0.7	0.7757905490345013	0.3754458814546321	0.1643835616363295	0.9780786589234167	8.77723802433123	7.498787874070706	0.8543448138823473
1	3	none		100	3	63	0.3	1.0	0.7	0.8014780058651026	0.3928196308166171	0.17272727271942148	0.9812903225743144	10.950733040600774	9.231969983757851	0.843045834468086
1	1	none		100	3	63	0.3	1.0	1.0	0.7937547623234277	0.35789659351997083	0.17272727271942148	0.9748549322954555	8.094671322151514	6.869228035362335	0.8486111024196374
1	2	none		100	3	63	0.3	1.0	1.0	0.7706031460039038	0.35347315119121103	0.13698630136360793	0.9780786589234167	7.082162958784176	6.248989895058921	0.8823561192540084
1	3	none		100	3	63	0.3	1.0	1.0	0.7948240469208212	0.38558442869616094	0.18636363635516529	0.979354838703359	10.865567338846562	9.026984260745142	0.8307881098685207
1	1	none		100	5	31	0.1	0.6	0.7	0.7854463396049469	0.3733243016904716	0.14545454544793388	0.9806576402257856	8.62978275807571	7.519996109362026	0.8714003856038001
1	2	none		100	5	31	0.1	0.6	0.7	0.7713156043089007	0.36241918570562787	0.15525114154542233	0.9813023855513778	9.645474786453885	8.303254885240932	0.8608445900918514
1	3	none		100	5	31	0.1	0.6	0.7	0.8028812316715542	0.40240753776373184	0.1499999999931818	0.9870967741871801	13.499989510026818	11.624990984366166	0.8611111023998993
1	1	none		100	5	31	0.1	0.6	1.0	0.8022258367035929	0.37519056903793613	0.17272727271942148	0.9748549322954555	8.094671322151514	6.869228035362335	0.8486111024196374
1	2	none		100	5	31	0.1	0.6	1.0	0.7717351303769258	0.34928738806244153	0.14155251140906153	0.9793681495746012	7.827290076950145	6.860869959880274	0.8765319560356282
1	3	none		100	5	31	0.1	0.6	1.0	0.7981304985337243	0.39521097942691097	0.17272727271942148	0.979354838703359	9.904528149767655	8.366473217275985	0.8447119329381649
1	1	none		100	5	31	0.1	1.0	0.7	0.7854463396049469	0.3733243016904716	0.14545454544793388	0.9806576402257856	8.62978275807571	7.519996109362026	0.8714003856038001
1	2	none		100	5	31	0.1	1.0	0.7	0.7713156043089007	0.36241918570562787	0.15525114154542233	0.9813023855513778	9.645474786453885	8.303254885240932	0.8608445900918514
1	3	none		100	5	31	0.1	1.0	0.7	0.8028812316715542	0.40240753776373184	0.1499999999931818	0.9870967741871801	13.499989510026818	11.624990984366166	0.8611111023998993
1	1	none		100	5	31	0.1	1.0	1.0	0.8022258367035929	0.37519056903793613	0.17272727271942148	0.9748549322954555	8.094671322151514	6.869228035362335	0.8486111024196374
1	2	none		100	5	31	0.1	1.0	1.0	0.7717351303769258	0.34928738806244153	0.14155251140906153	0.9793681495746012	7.827290076950145	6.860869959880274	0.8765319560356282
1	3	none		100	5	31	0.1	1.0	1.0	0.7981304985337243	0.39521097942691097	0.17272727271942148	0.979354838703359	9.904528149767655	8.366473217275985	0.8447119329381649
1	1	none		100	5	31	0.3	0.6	0.7	0.7787776214758807	0.36611478626522675	0.2136363636266529	0.9658284977371643	7.678697703475056	6.25188496146832	0.8141855723597508
1	2	none		100	5	31	0.3	0.6	0.7	0.7565630069273321	0.333497674790283	0.2009132419999583	0.97034171501631	8.22608416552712	6.774268113202267	0.8235106637165481
1	3	none		100	5	31	0.3	0.6	0.7	0.7877478005865104	0.37434305224592823	0.19545454544566115	0.968387096767946	7.441828600963485	6.18274386833414	0.8308097546233973
1	1	none		100	5	31	0.3	0.6	1.0	0.7850316511341657	0.34702961368808255	0.2136363636266529	0.9580915538300575	6.210936700566815	5.09769109032169	0.8207604221352157
1	2	none		100	5	31	0.3	0.6	1.0	0.7504894470793625	0.3132331220341307	0.1735159817272367	0.9651837524115721	5.820133371440417	4.983763153938438	0.856297060165767
1	3	none		100	5	31	0.3	0.6	1.0	0.7823548387096775	0.3536862368107878	0.2136363636266529	0.9619354838647618	6.865580625579137	5.612479263964334	0.8174806329413827
1	1	none		100	5	31	0.3	1.0	0.7	0.7787776214758807	0.36611478626522675	0.2136363636266529	0.9658284977371643	7.678697703475056	6.25188496146832	0.8141855723597508
1	2	none		100	5	31	0.3	1.0	0.7	0.7565630069273321	0.333497674790283	0.2009132419999583	0.97034171501631	8.22608416552712	6.774268113202267	0.8235106637165481
1	3	none		100	5	31	0.3	1.0	0.7	0.7877478005865104	0.37434305224592823	0.19545454544566115	0.968387096767946	7.441828600963485	6.18274386833414	0.8308097546233973
1	1	none		100	5	31	0.3	1.0	1.0	0.7850316511341657	0.34702961368808255	0.2136363636266529	0.9580915538300575	6.210936700566815	5.09769109032169	0.8207604221352157
1	2	none		100	5	31	0.3	1.0	1.0	0.7504894470793625	0.3132331220341307	0.1735159817272367	0.9651837524115721	5.820133371440417	4.983763153938438	0.856297060165767
1	3	none		100	5	31	0.3	1.0	1.0	0.7823548387096775	0.3536862368107878	0.2136363636266529	0.9619354838647618	6.865580625579137	5.612479263964334	0.8174806329413827
1	1	none		100	5	63	0.1	0.6	0.7	0.7854463396049469	0.3733243016904716	0.14545454544793388	0.9806576402257856	8.62978275807571	7.519996109362026	0.8714003856038001
1	2	none		100	5	63	0.1	0.6	0.7	0.7717012738872255	0.3650764662430417	0.1689497716817831	0.9806576402257856	10.307137507828575	8.734698677253736	0.8474417429231054
1	3	none		100	5	63	0.1	0.6	0.7	0.8028812316715542	0.40240753776373184	0.1499999999931818	0.9870967741871801	13.499989510026818	11.624990984366166	0.8611111023998993
1	1	none		100	5	63	0.1	0.6	1.0	0.8022258367035929	0.37519056903793613	0.17272727271942148	0.9748549322954555	8.094671322151514	6.869228035362335	0.8486111024196374
1	2	none		100	5	63	0.1	0.6	1.0	0.7717351303769258	0.34928738806244153	0.14155251140906153	0.9793681495746012	7.827290076950145	6.860869959880274	0.8765319560356282
1	3	none		100	5	63	0.1	0.6	1.0	0.7981304985337243	0.39521097942691097	0.17272727271942148	0.979354838703359	9.904528149767655	8.366473217275985	0.8447119329381649
1	1	none		100	5	63	0.1	1.0	0.7	0.7854463396049469	0.3733243016904716	0.14545454544793388	0.9806576402257856	8.62978275807571	7.519996109362026	0.8714003856038001
1	2	none		100	5	63	0.1	1.0	0.7	0.7717012738872255	0.3650764662430417	0.1689497716817831	0.9806576402257856	10.307137507828575	8.734698677253736	0.8474417429231054
1	3	none		100	5	63	0.1	1.0	0.7	0.8028812316715542	0.40240753776373184	0.1499999999931818	0.9870967741871801	13.499989510026818	11.624990984366166	0.8611111023998993
1	1	none		100	5	63	0.1	1.0	1.0	0.8022258367035929	0.37519056903793613	0.17272727271942148	0.9748549322954555	8.094671322151514	6.869228035362335	0.8486111024196374
1	2	none		100	5	63	0.1	1.0	1.0	0.7717351303769258	0.34928738806244153	0.14155251140906153	0.9793681495746012	7.827290076950145	6.860869959880274	0.8765319560356282
1	3	none		100	5	63	0.1	1.0	1.0	0.7981304985337243	0.39521097942691097	0.17272727271942148	0.979354838703359	9.904528149767655	8.366473217275985	0.8447119329381649
1	1	none		100	5	63	0.3	0.6	0.7	0.7787776214758807	0.36611478626522675	0.2136363636266529	0.9658284977371643	7.678697703475056	6.25188496146832	0.8141855723597508
1	2	none		100	5	63	0.3	0.6	0.7	0.7547053160576914	0.3285622380464559	0.2009132419999583	0.9716312056674944	8.611425517371757	7.0821892824629	0.8224177497746225
1	3	none		100	5	63	0.3	0.6	0.7	0.7877478005865104	0.37434305224592823	0.19545454544566115	0.968387096767946	7.441828600963485	6.18274386833414	0.8308097546233973
1	1	none		100	5	63	0.3	0.6	1.0	0.7850316511341657	0.34702961368808255	0.2136363636266529	0.9580915538300575	6.210936700566815	5.09769109032169	0.8207604221352157
1	2	none		100	5	63	0.3	0.6	1.0	0.7504894470793625	0.3132331220341307	0.1735159817272367	0.9651837524115721	5.820133371440417	4.983763153938438	0.856297060165767
1	3	none		100	5	63	0.3	0.6	1.0	0.7823548387096775	0.3536862368107878	0.2136363636266529	0.9619354838647618	6.865580625579137	5.612479263964334	0.8174806329413827
1	1	none		100	5	63	0.3	1.0	0.7	0.7787776214758807	0.36611478626522675	0.2136363636266529	0.9658284977371643	7.678697703475056	6.25188496146832	0.8141855723597508
1	2	none		100	5	63	0.3	1.0	0.7	0.7547053160576914	0.3285622380464559	0.2009132419999583	0.9716312056674944	8.611425517371757	7.0821892824629	0.8224177497746225
1	3	none		100	5	63	0.3	1.0	0.7	0.7877478005865104	0.37434305224592823	0.19545454544566115	0.968387096767946	7.441828600963485	6.18274386833414	0.8308097546233973
1	1	none		100	5	63	0.3	1.0	1.0	0.7850316511341657	0.34702961368808255	0.2136363636266529	0.9580915538300575	6.210936700566815	5.09769109032169	0.8207604221352157
1	2	none		100	5	63	0.3	1.0	1.0	0.7504894470793625	0.3132331220341307	0.1735159817272367	0.9651837524115721	5.820133371440417	4.983763153938438	0.856297060165767
1	3	none		100	5	63	0.3	1.0	1.0	0.7823548387096775	0.3536862368107878	0.2136363636266529	0.9619354838647618	6.865580625579137	5.612479263964334	0.8174806329413827
1	1	none		100	10	31	0.1	0.6	0.7	0.7780478869937283	0.36954739711094153	0.1636363636289256	0.9767891682722323	8.233692090222457	7.049996960393006	0.8562376150096729
1	2	none		100	10	31	0.1	0.6	0.7	0.7521837435856671	0.3418980291802186	0.1735159817272367	0.9813023855513778	11.01847379448852	9.28010840115163	0.8422317340908715
1	3	none		100	10	31	0.1	0.6	0.7	0.7879310850439882	0.38323297417908364	0.17272727271942148	0.976129032251767	8.537863945143371	7.235869202391883	0.8475034462371883
1	1	none		100	10	31	0.1	0.6	1.0	0.79044604653889	0.36100369687512845	0.18636363635516529	0.9684074790395332	7.021090000496839	5.898977723195731	0.8401797516578475
1	2	none		100	10	31	0.1	0.6	1.0	0.7681448704474061	0.32987509069330734	0.1643835616363295	0.9690522243651255	6.159834065688359	5.311642117977211	0.8623027827918115
1	3	none		100	10	31	0.1	0.6	1.0	0.7845542521994135	0.3737225776182964	0.18636363635516529	0.9716129032195381	7.839763601986631	6.565080330181248	0.8374079353770298
1	1	none		100	10	31	0.1	1.0	0.7	0.7780478869937283	0.36954739711094153	0.1636363636289256	0.9767891682722323	8.233692090222457	7.049996960393006	0.8562376150096729
1	2	none		100	10	31	0.1	1.0	0.7	0.7521837435856671	0.3418980291802186	0.1735159817272367	0.9813023855513778	11.01847379448852	9.28010840115163	0.8422317340908715
1	3	none		100	10	31	0.1	1.0	0.7	0.7879310850439882	0.38323297417908364	0.17272727271942148	0.976129032251767	8.537863945143371	7.235869202391883	0.8475034462371883
1	1	none		100	10	31	0.1	1.0	1.0	0.79044604653889	0.36100369687512845	0.18636363635516529	0.9684074790395332	7.021090000496839	5.898977723195731	0.8401797516578475
1	2	none		100	10	31	0.1	1.0	1.0	0.7681448704474061	0.32987509069330734	0.1643835616363295	0.9690522243651255	6.159834065688359	5.311642117977211	0.8623027827918115
1	3	none		100	10	31	0.1	1.0	1.0	0.7845542521994135	0.3737225776182964	0.18636363635516529	0.9716129032195381	7.839763601986631	6.565080330181248	0.8374079353770298
1	1	none		100	10	31	0.3	0.6	0.7	0.75842125315046	0.3463375708074991	0.23636363635289256	0.959381044481242	7.310655779318143	5.8190461853032325	0.7959677336551346
1	2	none		100	10	31	0.3	0.6	0.7	0.7411936326247023	0.3088088289832862	0.22831050227267988	0.9574468085044653	6.656803154911228	5.365295541785204	0.8059868003245353
1	3	none		100	10	31	0.3	0.6	0.7	0.7670102639296188	0.3534266509336108	0.2136363636266529	0.9580645161228513	6.206757067137661	5.094404378603645	0.8207835849591959
1	1	none		100	10	31	0.3	0.6	1.0	0.7638268565734716	0.318187212349312	0.20909090908140496	0.9445519019926206	4.503474187599078	3.770929551889811	0.8373378751095832
1	2	none		100	10	31	0.3	0.6	1.0	0.7405194468732795	0.28590501090344494	0.1735159817272367	0.9451966473182128	3.6209288123225303	3.166155747316969	0.8744042965807025
1	3	none		100	10	31	0.3	0.6	1.0	0.7624736070381232	0.32873981858419393	0.22272727271714876	0.9393548387036171	4.438471327694326	3.6726299548012515	0.8274537874111664
1	1	none		100	10	31	0.3	1.0	0.7	0.75842125315046	0.3463375708074991	0.23636363635289256	0.959381044481242	7.310655779318143	5.8190461853032325	0.7959677336551346
1	2	none		100	10	31	0.3	1.0	0.7	0.7411936326247023	0.3088088289832862	0.22831050227267988	0.9574468085044653	6.656803154911228	5.365295541785204	0.8059868003245353
1	3	none		100	10	31	0.3	1.0	0.7	0.7670102639296188	0.3534266509336108	0.2136363636266529	0.9580645161228513	6.206757067137661	5.094404378603645	0.8207835849591959
1	1	none		100	10	31	0.3	1.0	1.0	0.7638268565734716	0.318187212349312	0.20909090908140496	0.9445519019926206	4.503474187599078	3.770929551889811	0.8373378751095832
1	2	none		100	10	31	0.3	1.0	1.0	0.7405194468732795	0.28590501090344494	0.1735159817272367	0.9451966473182128	3.6209288123225303	3.166155747316969	0.8744042965807025
1	3	none		100	10	31	0.3	1.0	1.0	0.7624736070381232	0.32873981858419393	0.22272727271714876	0.9393548387036171	4.438471327694326	3.6726299548012515	0.8274537874111664
1	1	none		100	10	63	0.1	0.6	0.7	0.7648056972041498	0.3591449023860332	0.16818181817417355	0.9690522243651255	6.33094056717779	5.434373242674026	0.8583832246883906
1	2	none		100	10	63	0.1	0.6	0.7	0.7410052138994139	0.3160580251704188	0.1826484018181439	0.9729206963186788	8.028728065189425	6.744942060482558	0.8401009382095869
1	3	none		100	10	63	0.1	0.6	0.7	0.7744178885630498	0.3694563470826389	0.18636363635516529	0.9729032258001749	8.223992692278648	6.877703087599888	0.8362973147844971
1	1	none		100	10	63	0.1	0.6	1.0	0.7786091084930543	0.3438936649002758	0.19090909090041322	0.9600257898068342	5.666725647987788	4.775805255934721	0.8427803807589161
1	2	none		100	10	63	0.1	0.6	1.0	0.7616341202759156	0.31209529510202366	0.15068493149996873	0.9658284977371643	5.01460595163856	4.409665289055725	0.879364257418626
1	3	none		100	10	63	0.1	0.6	1.0	0.7844560117302052	0.3673737748758902	0.20454545453615702	0.9625806451550802	6.614776544536387	5.466299478461808	0.8263770326193478
1	1	none		100	10	63	0.1	1.0	0.7	0.7648056972041498	0.3591449023860332	0.16818181817417355	0.9690522243651255	6.33094056717779	5.434373242674026	0.8583832246883906
1	2	none		100	10	63	0.1	1.0	0.7	0.7410052138994139	0.3160580251704188	0.1826484018181439	0.9729206963186788	8.028728065189425	6.744942060482558	0.8401009382095869
1	3	none		100	10	63	0.1	1.0	0.7	0.7744178885630498	0.3694563470826389	0.18636363635516529	0.9729032258001749	8.223992692278648	6.877703087599888	0.8362973147844971
1	1	none		100	10	63	0.1	1.0	1.0	0.7786091084930543	0.3438936649002758	0.19090909090041322	0.9600257898068342	5.666725647987788	4.775805255934721	0.8427803807589161
1	2	none		100	10	63	0.1	1.0	1.0	0.7616341202759156	0.31209529510202366	0.15068493149996873	0.9658284977371643	5.01460595163856	4.409665289055725	0.879364257418626
1	3	none		100	10	63	0.1	1.0	1.0	0.7844560117302052	0.3673737748758902	0.20454545453615702	0.9625806451550802	6.614776544536387	5.466299478461808	0.8263770326193478
1	1	none		100	10	63	0.3	0.6	0.7	0.7515268741574351	0.34071415531252247	0.23636363635289256	0.9535783365509118	6.358133537005882	5.091665568931258	0.8008113506448382
1	2	none		100	10	63	0.3	0.6	0.7	0.7303772201761126	0.3015804150331853	0.23287671231813348	0.9548678272020963	6.42270264456231	5.159881438948485	0.8033816385832525
1	3	none		100	10	63	0.3	0.6	0.7	0.7618357771260997	0.3529406498818099	0.2272727272623967	0.9554838709615776	6.312871543892691	5.105400696727876	0.8087287374852916
1	1	none		100	10	63	0.3	0.6	1.0	0.7623937635543051	0.300641388370076	0.23636363635289256	0.9297227595039993	4.094800634147642	3.3633022732775157	0.8213592144833691
1	2	none		100	10	63	0.3	0.6	1.0	0.7413261145409207	0.29840838750746673	0.2054794520454119	0.9381044487366983	3.9197191891755847	3.3197768604328344	0.8469425132298507
1	3	none		100	10	63	0.3	0.6	1.0	0.7675571847507332	0.3342544462951331	0.2545454545338843	0.9380645161229803	5.171747121655843	4.109847820690901	0.7946729939219411
1	1	none		100	10	63	0.3	1.0	0.7	0.7515268741574351	0.34071415531252247	0.23636363635289256	0.9535783365509118	6.358133537005882	5.091665568931258	0.8008113506448382
1	2	none		100	10	63	0.3	1.0	0.7	0.7303772201761126	0.3015804150331853	0.23287671231813348	0.9548678272020963	6.42270264456231	5.159881438948485	0.8033816385832525
1	3	none		100	10	63	0.3	1.0	0.7	0.7618357771260997	0.3529406498818099	0.2272727272623967	0.9554838709615776	6.312871543892691	5.105400696727876	0.8087287374852916
1	1	none		100	10	63	0.3	1.0	1.0	0.7623937635543051	0.300641388370076	0.23636363635289256	0.9297227595039993	4.094800634147642	3.3633022732775157	0.8213592144833691
1	2	none		100	10	63	0.3	1.0	1.0	0.7413261145409207	0.29840838750746673	0.2054794520454119	0.9381044487366983	3.9197191891755847	3.3197768604328344	0.8469425132298507
1	3	none		100	10	63	0.3	1.0	1.0	0.7675571847507332	0.3342544462951331	0.2545454545338843	0.9380645161229803	5.171747121655843	4.109847820690901	0.7946729939219411
1	1	none		300	3	31	0.1	0.6	0.7	0.8016704765254088	0.3794087524728365	0.1499999999931818	0.9793681495746012	8.376834161096953	7.270308973616573	0.8679065085963429
1	2	none		300	3	31	0.1	0.6	0.7	0.7780442136315059	0.3830061907063291	0.1735159817272367	0.9793681495746012	9.965810066823165	8.4100986604984	0.8438951278871015
1	3	none		300	3	31	0.1	0.6	0.7	0.8058651026392962	0.398500081152937	0.17727272726466942	0.9832258064452696	12.629826696784805	10.568175513446507	0.8367632938176892
1	1	none		300	3	31	0.1	0.6	1.0	0.8002578981302385	0.36281728533224883	0.1499999999931818	0.9761444229466401	7.2209826533267165	6.287835200100641	0.8707727784104287
1	2	none		300	3	31	0.1	0.6	1.0	0.7776335196912288	0.3713446965227537	0.15981735159087593	0.9832366215281546	11.156974927794783	9.533714013684877	0.8545070652049498
1	3	none		300	3	31	0.1	0.6	1.0	0.8007375366568914	0.3940477551050481	0.17272727271942148	0.9780645161227223	9.30962728269998	7.874327958411918	0.8458263286166631
1	1	none		300	3	31	0.1	1.0	0.7	0.8016704765254088	0.3794087524728365	0.1499999999931818	0.9793681495746012	8.376834161096953	7.270308973616573	0.8679065085963429
1	2	none		300	3	31	0.1	1.0	0.7	0.7780442136315059	0.3830061907063291	0.1735159817272367	0.9793681495746012	9.965810066823165	8.4100986604984	0.8438951278871015
1	3	none		300	3	31	0.1	1.0	0.7	0.8058651026392962	0.398500081152937	0.17727272726466942	0.9832258064452696	12.629826696784805	10.568175513446507	0.8367632938176892
1	1	none		300	3	31	0.1	1.0	1.0	0.8002578981302385	0.36281728533224883	0.1499999999931818	0.9761444229466401	7.2209826533267165	6.287835200100641	0.8707727784104287
1	2	none		300	3	31	0.1	1.0	1.0	0.7776335196912288	0.3713446965227537	0.15981735159087593	0.9832366215281546	11.156974927794783	9.533714013684877	0.8545070652049498
1	3	none		300	3	31	0.1	1.0	1.0	0.8007375366568914	0.3940477551050481	0.17272727271942148	0.9780645161227223	9.30962728269998	7.874327958411918	0.8458263286166631
1	1	none		300	3	31	0.3	0.6	0.7	0.7795366625637419	0.3716771245162792	0.2136363636266529	0.9684074790395332	8.32770762014414	6.762242755858521	0.8120173018831801
1	2	none		300	3	31	0.3	0.6	0.7	0.7545698900988904	0.3376736958171956	0.1963470319545047	0.967762733713941	7.33442952862409	6.090683040719994	0.8304235446813661
1	3	none		300	3	31	0.3	0.6	0.7	0.7867126099706745	0.36784155410126673	0.1999999999909091	0.9593548387034881	5.900792188485555	4.920633709029858	0.8338937371195277
1	1	none		300	3	31	0.3	0.6	1.0	0.7761473536135045	0.33421338197164313	0.21818181817190083	0.9568020631788731	6.181185644592634	5.050745098496071	0.8171158944405204
1	2	none		300	3	31	0.3	0.6	1.0	0.7525031722058827	0.3264656061213081	0.1643835616363295	0.9671179883883487	5.785919157558436	4.999192676708251	0.8640273883395628
1	3	none		300	3	31	0.3	0.6	1.0	0.7750014662756598	0.34009968573209703	0.18636363635516529	0.9593548387034881	5.406312397246084	4.5851359561414595	0.8481078349105303
1	1	none		300	3	31	0.3	1.0	0.7	0.7795366625637419	0.3716771245162792	0.2136363636266529	0.9684074790395332	8.32770762014414	6.762242755858521	0.8120173018831801
1	2	none		300	3	31	0.3	1.0	0.7	0.7545698900988904	0.3376736958171956	0.1963470319545047	0.967762733713941	7.33442952862409	6.090683040719994	0.8304235446813661
1	3	none		300	3	31	0.3	1.0	0.7	0.7867126099706745	0.36784155410126673	0.1999999999909091	0.9593548387034881	5.900792188485555	4.920633709029858	0.8338937371195277
1	1	none		300	3	31	0.3	1.0	1.0	0.7761473536135045	0.33421338197164313	0.21818181817190083	0.9568020631788731	6.181185644592634	5.050745098496071	0.8171158944405204
1	2	none		300	3	31	0.3	1.0	1.0	0.7525031722058827	0.3264656061213081	0.1643835616363295	0.9671179883883487	5.785919157558436	4.999192676708251	0.8640273883395628
1	3	none		300	3	31	0.3	1.0	1.0	0.7750014662756598	0.34009968573209703	0.18636363635516529	0.9593548387034881	5.406312397246084	4.5851359561414595	0.8481078349105303
1	1	none		300	3	63	0.1	0.6	0.7	0.8016704765254088	0.3794087524728365	0.1499999999931818	0.9793681495746012	8.376834161096953	7.270308973616573	0.8679065085963429
1	2	none		300	3	63	0.1	0.6	0.7	0.7780442136315059	0.3830061907063291	0.1735159817272367	0.9793681495746012	9.965810066823165	8.4100986604984	0.8438951278871015
1	3	none		300	3	63	0.1	0.6	0.7	0.8058651026392962	0.398500081152937	0.17727272726466942	0.9832258064452696	12.629826696784805	10.568175513446507	0.8367632938176892
1	1	none		300	3	63	0.1	0.6	1.0	0.8002578981302385	0.36281728533224883	0.1499999999931818	0.9761444229466401	7.2209826533267165	6.287835200100641	0.8707727784104287
1	2	none		300	3	63	0.1	0.6	1.0	0.7776335196912288	0.3713446965227537	0.15981735159087593	0.9832366215281546	11.156974927794783	9.533714013684877	0.8545070652049498
1	3	none		300	3	63	0.1	0.6	1.0	0.8007375366568914	0.3940477551050481	0.17272727271942148	0.9780645161227223	9.30962728269998	7.874327958411918	0.8458263286166631
1	1	none		300	3	63	0.1	1.0	0.7	0.8016704765254088	0.3794087524728365	0.1499999999931818	0.9793681495746012	8.376834161096953	7.270308973616573	0.8679065085963429
1	2	none		300	3	63	0.1	1.0	0.7	0.7780442136315059	0.3830061907063291	0.1735159817272367	0.9793681495746012	9.965810066823165	8.4100986604984	0.8438951278871015
1	3	none		300	3	63	0.1	1.0	0.7	0.8058651026392962	0.398500081152937	0.17727272726466942	0.9832258064452696	12.629826696784805	10.568175513446507	0.8367632938176892
1	1	none		300	3	63	0.1	1.0	1.0	0.8002578981302385	0.36281728533224883	0.1499999999931818	0.9761444229466401	7.2209826533267165	6.287835200100641	0.8707727784104287
1	2	none		300	3	63	0.1	1.0	1.0	0.7776335196912288	0.3713446965227537	0.15981735159087593	0.9832366215281546	11.156974927794783	9.533714013684877	0.8545070652049498
1	3	none		300	3	63	0.1	1.0	1.0	0.8007375366568914	0.3940477551050481	0.17272727271942148	0.9780645161227223	9.30962728269998	7.874327958411918	0.8458263286166631
1	1	none		300	3	63	0.3	0.6	0.7	0.7795366625637419	0.3716771245162792	0.2136363636266529	0.9684074790395332	8.32770762014414	6.762242755858521	0.8120173018831801
1	2	none		300	3	63	0.3	0.6	0.7	0.7545698900988904	0.3376736958171956	0.1963470319545047	0.967762733713941	7.33442952862409	6.090683040719994	0.8304235446813661
1	3	none		300	3	63	0.3	0.6	0.7	0.7867126099706745	0.36784155410126673	0.1999999999909091	0.9593548387034881	5.900792188485555	4.920633709029858	0.8338937371195277
1	1	none		300	3	63	0.3	0.6	1.0	0.7761473536135045	0.33421338197164313	0.21818181817190083	0.9568020631788731	6.181185644592634	5.050745098496071	0.8171158944405204
1	2	none		300	3	63	0.3	0.6	1.0	0.7525031722058827	0.3264656061213081	0.1643835616363295	0.9671179883883487	5.785919157558436	4.999192676708251	0.8640273883395628
1	3	none		300	3	63	0.3	0.6	1.0	0.7750014662756598	0.34009968573209703	0.18636363635516529	0.9593548387034881	5.406312397246084	4.5851359561414595	0.8481078349105303
1	1	none		300	3	63	0.3	1.0	0.7	0.7795366625637419	0.3716771245162792	0.2136363636266529	0.9684074790395332	8.32770762014414	6.762242755858521	0.8120173018831801
1	2	none		300	3	63	0.3	1.0	0.7	0.7545698900988904	0.3376736958171956	0.1963470319545047	0.967762733713941	7.33442952862409	6.090683040719994	0.8304235446813661
1	3	none		300	3	63	0.3	1.0	0.7	0.7867126099706745	0.36784155410126673	0.1999999999909091	0.9593548387034881	5.900792188485555	4.920633709029858	0.8338937371195277
1	1	none		300	3	63	0.3	1.0	1.0	0.7761473536135045	0.33421338197164313	0.21818181817190083	0.9568020631788731	6.181185644592634	5.050745098496071	0.8171158944405204
1	2	none		300	3	63	0.3	1.0	1.0	0.7525031722058827	0.3264656061213081	0.1643835616363295	0.9671179883883487	5.785919157558436	4.999192676708251	0.8640273883395628
1	3	none		300	3	63	0.3	1.0	1.0	0.7750014662756598	0.34009968573209703	0.18636363635516529	0.9593548387034881	5.406312397246084	4.5851359561414595	0.8481078349105303
1	1	none		300	5	31	0.1	0.6	0.7	0.7819720414981537	0.3708592625701055	0.20909090908140496	0.9684074790395332	8.10368026972604	6.6183652504147235	0.8167110435122914
1	2	none		300	5	31	0.1	0.6	0.7	0.7560698797947413	0.33577865420744696	0.2009132419999583	0.9696969696907177	8.045711613794035	6.630134796686244	0.8240582106947556
1	3	none		300	5	31	0.1	0.6	0.7	0.7899369501466275	0.3808248092777504	0.19545454544566115	0.968387096767946	7.441828600963485	6.18274386833414	0.8308097546233973
1	1	none		300	5	31	0.1	0.6	1.0	0.7818899830021686	0.3519580579566965	0.1999999999909091	0.9638942617603876	6.674105281624242	5.539284178896612	0.829966546588173
1	2	none		300	5	31	0.1	0.6	1.0	0.7530198516791345	0.32201459288388484	0.15525114154542233	0.9671179883883487	5.4054037541823154	4.72145975022446	0.8734703106159819
1	3	none		300	5	31	0.1	0.6	1.0	0.7784662756598241	0.36127958324553405	0.19090909090041322	0.9651612903163539	6.536827075656307	5.479796405664965	0.8382960535553887
1	1	none		300	5	31	0.1	1.0	0.7	0.7819720414981537	0.3708592625701055	0.20909090908140496	0.9684074790395332	8.10368026972604	6.6183652504147235	0.8167110435122914
1	2	none		300	5	31	0.1	1.0	0.7	0.7560698797947413	0.33577865420744696	0.2009132419999583	0.9696969696907177	8.045711613794035	6.630134796686244	0.8240582106947556
1	3	none		300	5	31	0.1	1.0	0.7	0.7899369501466275	0.3808248092777504	0.19545454544566115	0.968387096767946	7.441828600963485	6.18274386833414	0.8308097546233973
1	1	none		300	5	31	0.1	1.0	1.0	0.7818899830021686	0.3519580579566965	0.1999999999909091	0.9638942617603876	6.674105281624242	5.539284178896612	0.829966546588173
1	2	none		300	5	31	0.1	1.0	1.0	0.7530198516791345	0.32201459288388484	0.15525114154542233	0.9671179883883487	5.4054037541823154	4.72145975022446	0.8734703106159819
1	3	none		300	5	31	0.1	1.0	1.0	0.7784662756598241	0.36127958324553405	0.19090909090041322	0.9651612903163539	6.536827075656307	5.479796405664965	0.8382960535553887
1	1	none		300	5	31	0.3	0.6	0.7	0.7578321903757107	0.34524117254792147	0.26363636362438014	0.9529335912253196	7.248772328748058	5.601368671928884	0.7727334154538935
1	2	none		300	5	31	0.3	0.6	0.7	0.7370219242851127	0.3012021316715595	0.22374429222722628	0.9568020631788731	6.384195172551784	5.179512191949804	0.8113022844878949
1	3	none		300	5	31	0.3	0.6	0.7	0.7674692082111437	0.35316068775697157	0.22272727271714876	0.9574193548325328	6.4430252322611725	5.230715024021487	0.8118414519627019
1	1	none		300	5	31	0.3	0.6	1.0	0.7681994021452434	0.3221408438306694	0.24545454544338843	0.9361702127599216	4.771083580878956	3.845453942461671	0.8059917269448472
1	2	none		300	5	31	0.3	0.6	1.0	0.7330180263727334	0.2985577034829358	0.2054794520454119	0.9393939393878827	4.008620022852904	3.3904103989927603	0.8457799291471959
1	3	none		300	5	31	0.3	0.6	1.0	0.7558768328445747	0.3243071169142697	0.2545454545338843	0.9387096774132987	5.2297809072091965	4.153109369635159	0.7941268269216274
1	1	none		300	5	31	0.3	1.0	0.7	0.7578321903757107	0.34524117254792147	0.26363636362438014	0.9529335912253196	7.248772328748058	5.601368671928884	0.7727334154538935
1	2	none		300	5	31	0.3	1.0	0.7	0.7370219242851127	0.3012021316715595	0.22374429222722628	0.9568020631788731	6.384195172551784	5.179512191949804	0.8113022844878949
1	3	none		300	5	31	0.3	1.0	0.7	0.7674692082111437	0.35316068775697157	0.22272727271714876	0.9574193548325328	6.4430252322611725	5.230715024021487	0.8118414519627019
1	1	none		300	5	31	0.3	1.0	1.0	0.7681994021452434	0.3221408438306694	0.24545454544338843	0.9361702127599216	4.771083580878956	3.845453942461671	0.8059917269448472
1	2	none		300	5	31	0.3	1.0	1.0	0.7330180263727334	0.2985577034829358	0.2054794520454119	0.9393939393878827	4.008620022852904	3.3904103989927603	0.8457799291471959
1	3	none		300	5	31	0.3	1.0	1.0	0.7558768328445747	0.3243071169142697	0.2545454545338843	0.9387096774132987	5.2297809072091965	4.153109369635159	0.7941268269216274
1	1	none		300	5	63	0.1	0.6	0.7	0.7819720414981537	0.3708592625701055	0.20909090908140496	0.9684074790395332	8.10368026972604	6.6183652504147235	0.8167110435122914
1	2	none		300	5	63	0.1	0.6	0.7	0.7564393571388617	0.3376814004153954	0.2009132419999583	0.967762733713941	7.547883357573179	6.232326832364645	0.8257052290868536
1	3	none		300	5	63	0.1	0.6	0.7	0.7899369501466275	0.3808248092777504	0.19545454544566115	0.968387096767946	7.441828600963485	6.18274386833414	0.8308097546233973
1	1	none		300	5	63	0.1	0.6	1.0	0.7818899830021686	0.3519580579566965	0.1999999999909091	0.9638942617603876	6.674105281624242	5.539284178896612	0.829966546588173
1	2	none		300	5	63	0.1	0.6	1.0	0.7530198516791345	0.32201459288388484	0.15525114154542233	0.9671179883883487	5.4054037541823154	4.72145975022446	0.8734703106159819
1	3	none		300	5	63	0.1	0.6	1.0	0.7784662756598241	0.36127958324553405	0.19090909090041322	0.9651612903163539	6.536827075656307	5.479796405664965	0.8382960535553887
1	1	none		300	5	63	0.1	1.0	0.7	0.7819720414981537	0.3708592625701055	0.20909090908140496	0.9684074790395332	8.10368026972604	6.6183652504147235	0.8167110435122914
1	2	none		300	5	63	0.1	1.0	0.7	0.7564393571388617	0.3376814004153954	0.2009132419999583	0.967762733713941	7.547883357573179	6.232326832364645	0.8257052290868536
1	3	none		300	5	63	0.1	1.0	0.7	0.7899369501466275	0.3808248092777504	0.19545454544566115	0.968387096767946	7.441828600963485	6.18274386833414	0.8308097546233973
1	1	none		300	5	63	0.1	1.0	1.0	0.7818899830021686	0.3519580579566965	0.1999999999909091	0.9638942617603876	6.674105281624242	5.539284178896612	0.829966546588173
1	2	none		300	5	63	0.1	1.0	1.0	0.7530198516791345	0.32201459288388484	0.15525114154542233	0.9671179883883487	5.4054037541823154	4.72145975022446	0.8734703106159819
1	3	none		300	5	63	0.1	1.0	1.0	0.7784662756598241	0.36127958324553405	0.19090909090041322	0.9651612903163539	6.536827075656307	5.479796405664965	0.8382960535553887
1	1	none		300	5	63	0.3	0.6	0.7	0.7578321903757107	0.34524117254792147	0.26363636362438014	0.9529335912253196	7.248772328748058	5.601368671928884	0.7727334154538935
1	2	none		300	5	63	0.3	0.6	0.7	0.7356941610803458	0.3050064502655321	0.22831050227267988	0.9580915538300575	6.76376714684406	5.447838530411634	0.8054444135197493
1	3	none		300	5	63	0.3	0.6	0.7	0.7674692082111437	0.35316068775697157	0.22272727271714876	0.9574193548325328	6.4430252322611725	5.230715024021487	0.8118414519627019
1	1	none		300	5	63	0.3	0.6	1.0	0.7681994021452434	0.3221408438306694	0.24545454544338843	0.9361702127599216	4.771083580878956	3.845453942461671	0.8059917269448472
1	2	none		300	5	63	0.3	0.6	1.0	0.7330180263727334	0.2985577034829358	0.2054794520454119	0.9393939393878827	4.008620022852904	3.3904103989927603	0.8457799291471959
1	3	none		300	5	63	0.3	0.6	1.0	0.7558768328445747	0.3243071169142697	0.2545454545338843	0.9387096774132987	5.2297809072091965	4.153109369635159	0.7941268269216274
1	1	none		300	5	63	0.3	1.0	0.7	0.7578321903757107	0.34524117254792147	0.26363636362438014	0.9529335912253196	7.248772328748058	5.601368671928884	0.7727334154538935
1	2	none		300	5	63	0.3	1.0	0.7	0.7356941610803458	0.3050064502655321	0.22831050227267988	0.9580915538300575	6.76376714684406	5.447838530411634	0.8054444135197493
1	3	none		300	5	63	0.3	1.0	0.7	0.7674692082111437	0.35316068775697157	0.22272727271714876	0.9574193548325328	6.4430252322611725	5.230715024021487	0.8118414519627019
1	1	none		300	5	63	0.3	1.0	1.0	0.7681994021452434	0.3221408438306694	0.24545454544338843	0.9361702127599216	4.771083580878956	3.845453942461671	0.8059917269448472
1	2	none		300	5	63	0.3	1.0	1.0	0.7330180263727334	0.2985577034829358	0.2054794520454119	0.9393939393878827	4.008620022852904	3.3904103989927603	0.8457799291471959
1	3	none		300	5	63	0.3	1.0	1.0	0.7558768328445747	0.3243071169142697	0.2545454545338843	0.9387096774132987	5.2297809072091965	4.153109369635159	0.7941268269216274
1	1	none		300	10	31	0.1	0.6	0.7	0.7625315046011372	0.3499838293410359	0.24545454544338843	0.9600257898068342	7.812473735157375	6.140321043344642	0.7859637258794846
1	2	none		300	10	31	0.1	0.6	0.7	0.7419899961433042	0.31155238408156166	0.22374429222722628	0.9626047711092032	7.419572035770409	5.983229385981833	0.8064116478606094
1	3	none		300	10	31	0.1	0.6	0.7	0.7711451612903226	0.3561503661639579	0.20909090908140496	0.9606451612841249	6.453173399443403	5.312964371708058	0.8233103278511895
1	1	none		300	10	31	0.1	0.6	1.0	0.7697599788992439	0.32021139268609117	0.23636363635289256	0.9445519019926206	5.272701142848494	4.262789928223265	0.8084641552798777
1	2	none		300	10	31	0.1	0.6	1.0	0.7471126302370836	0.29984911133805314	0.1780821917726903	0.9516441005741352	4.263999112836206	3.682738963801535	0.8636819154289092
1	3	none		300	10	31	0.1	0.6	1.0	0.7656788856304986	0.3388321776141874	0.21818181817190083	0.9470967741874381	4.996028542136635	4.1241677341803245	0.8254892159715864
1	1	none		300	10	31	0.1	1.0	0.7	0.7625315046011372	0.3499838293410359	0.24545454544338843	0.9600257898068342	7.812473735157375	6.140321043344642	0.7859637258794846
1	2	none		300	10	31	0.1	1.0	0.7	0.7419899961433042	0.31155238408156166	0.22374429222722628	0.9626047711092032	7.419572035770409	5.983229385981833	0.8064116478606094
1	3	none		300	10	31	0.1	1.0	0.7	0.7711451612903226	0.3561503661639579	0.20909090908140496	0.9606451612841249	6.453173399443403	5.312964371708058	0.8233103278511895
1	1	none		300	10	31	0.1	1.0	1.0	0.7697599788992439	0.32021139268609117	0.23636363635289256	0.9445519019926206	5.272701142848494	4.262789928223265	0.8084641552798777
1	2	none		300	10	31	0.1	1.0	1.0	0.7471126302370836	0.29984911133805314	0.1780821917726903	0.9516441005741352	4.263999112836206	3.682738963801535	0.8636819154289092
1	3	none		300	10	31	0.1	1.0	1.0	0.7656788856304986	0.3388321776141874	0.21818181817190083	0.9470967741874381	4.996028542136635	4.1241677341803245	0.8254892159715864
1	1	none		300	10	31	0.3	0.6	0.7	0.7384488013598265	0.3262453939431642	0.26363636362438014	0.940038684713475	5.612902276824385	4.396773459635765	0.7833333250181413
1	2	none		300	10	31	0.3	0.6	0.7	0.7228890478671883	0.28867800534332977	0.21917808218177268	0.950999355248543	5.4478289796807715	4.472962316391402	0.8210540893622574
1	3	none		300	10	31	0.3	0.6	0.7	0.753875366568915	0.34300686267283303	0.2409090908981405	0.9419354838648908	5.148369030041777	4.148989183818943	0.8058841757700468
1	1	none		300	10	31	0.3	0.6	1.0	0.7539388078072797	0.29558422220520053	0.2409090908981405	0.9258542875504459	3.962925780678092	3.2491299961645885	0.8198816067605927
1	2	none		300	10	31	0.3	0.6	1.0	0.7297957717660428	0.29055612926562463	0.23287671231813348	0.9290780141784071	3.9767851476007166	3.2835611804262252	0.8256823083941106
1	3	none		300	10	31	0.3	0.6	1.0	0.7516451612903225	0.32858487769913314	0.2681818181696281	0.9270967741875672	4.660198328925466	3.6785996558453555	0.7893654624977243
1	1	none		300	10	31	0.3	1.0	0.7	0.7384488013598265	0.3262453939431642	0.26363636362438014	0.940038684713475	5.612902276824385	4.396773459635765	0.7833333250181413
1	2	none		300	10	31	0.3	1.0	0.7	0.7228890478671883	0.28867800534332977	0.21917808218177268	0.950999355248543	5.4478289796807715	4.472962316391402	0.8210540893622574
1	3	none		300	10	31	0.3	1.0	0.7	0.753875366568915	0.34300686267283303	0.2409090908981405	0.9419354838648908	5.148369030041777	4.148989183818943	0.8058841757700468
1	1	none		300	10	31	0.3	1.0	1.0	0.7539388078072797	0.29558422220520053	0.2409090908981405	0.9258542875504459	3.962925780678092	3.2491299961645885	0.8198816067605927
1	2	none		300	10	31	0.3	1.0	1.0	0.7297957717660428	0.29055612926562463	0.23287671231813348	0.9290780141784071	3.9767851476007166	3.2835611804262252	0.8256823083941106
1	3	none		300	10	31	0.3	1.0	1.0	0.7516451612903225	0.32858487769913314	0.2681818181696281	0.9270967741875672	4.660198328925466	3.6785996558453555	0.7893654624977243
1	1	none		300	10	63	0.1	0.6	0.7	0.7562979895668482	0.3429812933366283	0.24545454544338843	0.9561573178532808	7.094434934477772	5.5985281337646216	0.7891436195449982
1	2	none		300	10	63	0.1	0.6	0.7	0.735541070866049	0.30189780011033535	0.23287671231813348	0.9561573178532808	6.6205341895735135	5.31164262310384	0.8022981839235342
1	3	none		300	10	63	0.1	0.6	0.7	0.7658665689149561	0.3527448623797669	0.21818181817190083	0.9587096774131697	6.479649580241471	5.284089628318729	0.8154900196509263
1	1	none		300	10	63	0.1	0.6	1.0	0.7624333274720123	0.3086249643692859	0.22272727271714876	0.940038684713475	4.492359175591151	3.7145155090026285	0.8268518430720184
1	2	none		300	10	63	0.1	0.6	1.0	0.7442627970170961	0.29637865917800965	0.2009132419999583	0.942617666015844	4.130207942362398	3.5013076854342664	0.8477315653336106
1	3	none		300	10	63	0.1	0.6	1.0	0.767266862170088	0.33356122654722226	0.2272727272623967	0.940645161284254	4.661124526426416	3.8290507377218623	0.8214864609176763
1	1	none		300	10	63	0.1	1.0	0.7	0.7562979895668482	0.3429812933366283	0.24545454544338843	0.9561573178532808	7.094434934477772	5.5985281337646216	0.7891436195449982
1	2	none		300	10	63	0.1	1.0	0.7	0.735541070866049	0.30189780011033535	0.23287671231813348	0.9561573178532808	6.6205341895735135	5.31164262310384	0.8022981839235342
1	3	none		300	10	63	0.1	1.0	0.7	0.7658665689149561	0.3527448623797669	0.21818181817190083	0.9587096774131697	6.479649580241471	5.284089628318729	0.8154900196509263
1	1	none		300	10	63	0.1	1.0	1.0	0.7624333274720123	0.3086249643692859	0.22272727271714876	0.940038684713475	4.492359175591151	3.7145155090026285	0.8268518430720184
1	2	none		300	10	63	0.1	1.0	1.0	0.7442627970170961	0.29637865917800965	0.2009132419999583	0.942617666015844	4.130207942362398	3.5013076854342664	0.8477315653336106
1	3	none		300	10	63	0.1	1.0	1.0	0.767266862170088	0.33356122654722226	0.2272727272623967	0.940645161284254	4.661124526426416	3.8290507377218623	0.8214864609176763
1	1	none		300	10	63	0.3	0.6	0.7	0.7335633901881484	0.3205849576525018	0.277272727260124	0.9368149580855138	5.688164918180242	4.388264610993458	0.7714728066491614
1	2	none		300	10	63	0.3	0.6	0.7	0.7195725838978535	0.2852236855791821	0.21917808218177268	0.9484203739461741	5.161402498886413	4.249314243959561	0.8232867313220268
1	3	none		300	10	63	0.3	0.6	0.7	0.7512008797653958	0.34080600461650423	0.23636363635289256	0.9393548387036171	4.794325441848815	3.8974848499931647	0.8129370542995387
1	1	none		300	10	63	0.3	0.6	1.0	0.7480877439774924	0.2766934572315993	0.2272727272623967	0.9226305609224847	3.507352483489747	2.937499619968803	0.8375261963897405
1	2	none		300	10	63	0.3	0.6	1.0	0.7298517085751128	0.2952027327055554	0.23744292236358708	0.9284332688528149	4.039488019671252	3.317783072939687	0.821337510196359
1	3	none		300	10	63	0.3	0.6	1.0	0.7527390029325514	0.3317662100397147	0.277272727260124	0.928387096768204	4.973595532158793	3.8718258306661837	0.7784762061762709
1	1	none		300	10	63	0.3	1.0	0.7	0.7335633901881484	0.3205849576525018	0.277272727260124	0.9368149580855138	5.688164918180242	4.388264610993458	0.7714728066491614
1	2	none		300	10	63	0.3	1.0	0.7	0.7195725838978535	0.2852236855791821	0.21917808218177268	0.9484203739461741	5.161402498886413	4.249314243959561	0.8232867313220268
1	3	none		300	10	63	0.3	1.0	0.7	0.7512008797653958	0.34080600461650423	0.23636363635289256	0.9393548387036171	4.794325441848815	3.8974848499931647	0.8129370542995387
1	1	none		300	10	63	0.3	1.0	1.0	0.7480877439774924	0.2766934572315993	0.2272727272623967	0.9226305609224847	3.507352483489747	2.937499619968803	0.8375261963897405
1	2	none		300	10	63	0.3	1.0	1.0	0.7298517085751128	0.2952027327055554	0.23744292236358708	0.9284332688528149	4.039488019671252	3.317783072939687	0.821337510196359
1	3	none		300	10	63	0.3	1.0	1.0	0.7527390029325514	0.3317662100397147	0.277272727260124	0.928387096768204	4.973595532158793	3.8718258306661837	0.7784762061762709
1	1	none		500	3	31	0.1	0.6	0.7	0.7927612683898951	0.37989431356607706	0.18181818180991735	0.9735654416442711	8.184278730994013	6.878046176627408	0.8403973423751239
1	2	none		500	3	31	0.1	0.6	0.7	0.7694711616308818	0.3639758095421988	0.1917808219090511	0.9735654416442711	8.73914508434762	7.25492541918083	0.8301641936101306
1	3	none		500	3	31	0.1	0.6	0.7	0.8005982404692082	0.38739745144377813	0.19545454544566115	0.9735483870904933	8.941294657764157	7.389132459445989	0.8264051966587078
1	1	none		500	3	31	0.1	0.6	1.0	0.7892312877322548	0.3535122392110915	0.19090909090041322	0.9722759509930866	8.274885945504446	6.886044025977846	0.8321617951689128
1	2	none		500	3	31	0.1	0.6	1.0	0.764794549988371	0.35022614055330054	0.14155251140906153	0.9767891682722323	6.939270049762657	6.098551404093142	0.8788462318034487
1	3	none		500	3	31	0.1	0.6	1.0	0.7919369501466276	0.37693007535347384	0.18636363635516529	0.9722580645098564	8.027410368624508	6.717756561859667	0.8368522565935104
1	1	none		500	3	31	0.1	1.0	0.7	0.7927612683898951	0.37989431356607706	0.18181818180991735	0.9735654416442711	8.184278730994013	6.878046176627408	0.8403973423751239
1	2	none		500	3	31	0.1	1.0	0.7	0.7694711616308818	0.3639758095421988	0.1917808219090511	0.9735654416442711	8.73914508434762	7.25492541918083	0.8301641936101306
1	3	none		500	3	31	0.1	1.0	0.7	0.8005982404692082	0.38739745144377813	0.19545454544566115	0.9735483870904933	8.941294657764157	7.389132459445989	0.8264051966587078
1	1	none		500	3	31	0.1	1.0	1.0	0.7892312877322548	0.3535122392110915	0.19090909090041322	0.9722759509930866	8.274885945504446	6.886044025977846	0.8321617951689128
1	2	none		500	3	31	0.1	1.0	1.0	0.764794549988371	0.35022614055330054	0.14155251140906153	0.9767891682722323	6.939270049762657	6.098551404093142	0.8788462318034487
1	3	none		500	3	31	0.1	1.0	1.0	0.7919369501466276	0.37693007535347384	0.18636363635516529	0.9722580645098564	8.027410368624508	6.717756561859667	0.8368522565935104
1	1	none		500	3	31	0.3	0.6	0.7	0.7679752066115703	0.36128756269251716	0.22272727271714876	0.9626047711092032	7.376182725741925	5.956032888774061	0.8074681764900492
1	2	none		500	3	31	0.3	0.6	0.7	0.7467004642755153	0.3208307095428763	0.1917808219090511	0.9651837524115721	6.578152524228076	5.5083698017214315	0.8373733682294474
1	3	none		500	3	31	0.3	0.6	0.7	0.7785894428152493	0.35776829279804917	0.20454545453615702	0.9587096774131697	5.97053425734069	4.953834026548809	0.8297136827835457
1	1	none		500	3	31	0.3	0.6	1.0	0.76689086220034	0.32953890314712675	0.23181818180764463	0.9497098645973585	5.6989064565517396	4.609614467240502	0.8088594619678308
1	2	none		500	3	31	0.3	0.6	1.0	0.7403413322970304	0.31076092544109724	0.1735159817272367	0.9561573178532808	4.578646983453022	3.9576945034891353	0.8643807814853504
1	3	none		500	3	31	0.3	0.6	1.0	0.7603812316715542	0.3270968422548973	0.19090909090041322	0.9503225806390302	4.513788666226185	3.842974432376834	0.8513855369422774
1	1	none		500	3	31	0.3	1.0	0.7	0.7679752066115703	0.36128756269251716	0.22272727271714876	0.9626047711092032	7.376182725741925	5.956032888774061	0.8074681764900492
1	2	none		500	3	31	0.3	1.0	0.7	0.7467004642755153	0.3208307095428763	0.1917808219090511	0.9651837524115721	6.578152524228076	5.5083698017214315	0.8373733682294474
1	3	none		500	3	31	0.3	1.0	0.7	0.7785894428152493	0.35776829279804917	0.20454545453615702	0.9587096774131697	5.97053425734069	4.953834026548809	0.8297136827835457
1	1	none		500	3	31	0.3	1.0	1.0	0.76689086220034	0.32953890314712675	0.23181818180764463	0.9497098645973585	5.6989064565517396	4.609614467240502	0.8088594619678308
1	2	none		500	3	31	0.3	1.0	1.0	0.7403413322970304	0.31076092544109724	0.1735159817272367	0.9561573178532808	4.578646983453022	3.9576945034891353	0.8643807814853504
1	3	none		500	3	31	0.3	1.0	1.0	0.7603812316715542	0.3270968422548973	0.19090909090041322	0.9503225806390302	4.513788666226185	3.842974432376834	0.8513855369422774
1	1	none		500	3	63	0.1	0.6	0.7	0.7927612683898951	0.37989431356607706	0.18181818180991735	0.9735654416442711	8.184278730994013	6.878046176627408	0.8403973423751239
1	2	none		500	3	63	0.1	0.6	0.7	0.7694711616308818	0.3639758095421988	0.1917808219090511	0.9735654416442711	8.73914508434762	7.25492541918083	0.8301641936101306
1	3	none		500	3	63	0.1	0.6	0.7	0.8005982404692082	0.38739745144377813	0.19545454544566115	0.9735483870904933	8.941294657764157	7.389132459445989	0.8264051966587078
1	1	none		500	3	63	0.1	0.6	1.0	0.7892312877322548	0.3535122392110915	0.19090909090041322	0.9722759509930866	8.274885945504446	6.886044025977846	0.8321617951689128
1	2	none		500	3	63	0.1	0.6	1.0	0.764794549988371	0.35022614055330054	0.14155251140906153	0.9767891682722323	6.939270049762657	6.098551404093142	0.8788462318034487
1	3	none		500	3	63	0.1	0.6	1.0	0.7919369501466276	0.37693007535347384	0.18636363635516529	0.9722580645098564	8.027410368624508	6.717756561859667	0.8368522565935104
1	1	none		500	3	63	0.1	1.0	0.7	0.7927612683898951	0.37989431356607706	0.18181818180991735	0.9735654416442711	8.184278730994013	6.878046176627408	0.8403973423751239
1	2	none		500	3	63	0.1	1.0	0.7	0.7694711616308818	0.3639758095421988	0.1917808219090511	0.9735654416442711	8.73914508434762	7.25492541918083	0.8301641936101306
1	3	none		500	3	63	0.1	1.0	0.7	0.8005982404692082	0.38739745144377813	0.19545454544566115	0.9735483870904933	8.941294657764157	7.389132459445989	0.8264051966587078
1	1	none		500	3	63	0.1	1.0	1.0	0.7892312877322548	0.3535122392110915	0.19090909090041322	0.9722759509930866	8.274885945504446	6.886044025977846	0.8321617951689128
1	2	none		500	3	63	0.1	1.0	1.0	0.764794549988371	0.35022614055330054	0.14155251140906153	0.9767891682722323	6.939270049762657	6.098551404093142	0.8788462318034487
1	3	none		500	3	63	0.1	1.0	1.0	0.7919369501466276	0.37693007535347384	0.18636363635516529	0.9722580645098564	8.027410368624508	6.717756561859667	0.8368522565935104
1	1	none		500	3	63	0.3	0.6	0.7	0.7679752066115703	0.36128756269251716	0.22272727271714876	0.9626047711092032	7.376182725741925	5.956032888774061	0.8074681764900492
1	2	none		500	3	63	0.3	0.6	0.7	0.7467004642755153	0.3208307095428763	0.1917808219090511	0.9651837524115721	6.578152524228076	5.5083698017214315	0.8373733682294474
1	3	none		500	3	63	0.3	0.6	0.7	0.7785894428152493	0.35776829279804917	0.20454545453615702	0.9587096774131697	5.97053425734069	4.953834026548809	0.8297136827835457
1	1	none		500	3	63	0.3	0.6	1.0	0.76689086220034	0.32953890314712675	0.23181818180764463	0.9497098645973585	5.6989064565517396	4.609614467240502	0.8088594619678308
1	2	none		500	3	63	0.3	0.6	1.0	0.7403413322970304	0.31076092544109724	0.1735159817272367	0.9561573178532808	4.578646983453022	3.9576945034891353	0.8643807814853504
1	3	none		500	3	63	0.3	0.6	1.0	0.7603812316715542	0.3270968422548973	0.19090909090041322	0.9503225806390302	4.513788666226185	3.842974432376834	0.8513855369422774
1	1	none		500	3	63	0.3	1.0	0.7	0.7679752066115703	0.36128756269251716	0.22272727271714876	0.9626047711092032	7.376182725741925	5.956032888774061	0.8074681764900492
1	2	none		500	3	63	0.3	1.0	0.7	0.7467004642755153	0.3208307095428763	0.1917808219090511	0.9651837524115721	6.578152524228076	5.5083698017214315	0.8373733682294474
1	3	none		500	3	63	0.3	1.0	0.7	0.7785894428152493	0.35776829279804917	0.20454545453615702	0.9587096774131697	5.97053425734069	4.953834026548809	0.8297136827835457
1	1	none		500	3	63	0.3	1.0	1.0	0.76689086220034	0.32953890314712675	0.23181818180764463	0.9497098645973585	5.6989064565517396	4.609614467240502	0.8088594619678308
1	2	none		500	3	63	0.3	1.0	1.0	0.7403413322970304	0.31076092544109724	0.1735159817272367	0.9561573178532808	4.578646983453022	3.9576945034891353	0.8643807814853504
1	3	none		500	3	63	0.3	1.0	1.0	0.7603812316715542	0.3270968422548973	0.19090909090041322	0.9503225806390302	4.513788666226185	3.842974432376834	0.8513855369422774
1	1	none		500	5	31	0.1	0.6	0.7	0.7717733427114473	0.36127718057253516	0.2272727272623967	0.9638942617603876	7.851888563262015	6.2946411123825134	0.8016722325015475
1	2	none		500	5	31	0.1	0.6	0.7	0.7467946736381594	0.32036658333369195	0.21461187213631908	0.9638942617603876	7.294952282921145	5.943980739910655	0.814807340258703
1	3	none		500	5	31	0.1	0.6	0.7	0.78183284457478	0.369549495471843	0.1999999999909091	0.963870967735717	6.669640998349543	5.535712752303655	0.8299866045229574
1	1	none		500	5	31	0.1	0.6	1.0	0.7722774163296406	0.33955309930450617	0.2272727272623967	0.950999355248543	5.708203158126446	4.638156947395457	0.812542364353368
1	2	none		500	5	31	0.1	0.6	1.0	0.739664202503025	0.30412539520272774	0.15981735159087593	0.9561573178532808	4.148416568316965	3.645244937424204	0.8787075347688463
1	3	none		500	5	31	0.1	0.6	1.0	0.7657023460410557	0.34977990371978135	0.18636363635516529	0.9535483870906223	4.701892215092695	4.011994085088078	0.8532722262732818
1	1	none		500	5	31	0.1	1.0	0.7	0.7717733427114473	0.36127718057253516	0.2272727272623967	0.9638942617603876	7.851888563262015	6.2946411123825134	0.8016722325015475
1	2	none		500	5	31	0.1	1.0	0.7	0.7467946736381594	0.32036658333369195	0.21461187213631908	0.9638942617603876	7.294952282921145	5.943980739910655	0.814807340258703
1	3	none		500	5	31	0.1	1.0	0.7	0.78183284457478	0.369549495471843	0.1999999999909091	0.963870967735717	6.669640998349543	5.535712752303655	0.8299866045229574
1	1	none		500	5	31	0.1	1.0	1.0	0.7722774163296406	0.33955309930450617	0.2272727272623967	0.950999355248543	5.708203158126446	4.638156947395457	0.812542364353368
1	2	none		500	5	31	0.1	1.0	1.0	0.739664202503025	0.30412539520272774	0.15981735159087593	0.9561573178532808	4.148416568316965	3.645244937424204	0.8787075347688463
1	3	none		500	5	31	0.1	1.0	1.0	0.7657023460410557	0.34977990371978135	0.18636363635516529	0.9535483870906223	4.701892215092695	4.011994085088078	0.8532722262732818
1	1	none		500	5	31	0.3	0.6	0.7	0.7469755582908386	0.3356995658360084	0.2681818181696281	0.9503546099229507	7.01508286291859	5.401946962929336	0.7700474817386624
1	2	none		500	5	31	0.3	0.6	0.7	0.7288065734582785	0.29400985434210153	0.22374429222722628	0.9529335912253196	5.835776347265368	4.753798951612411	0.8145957984634328
1	3	none		500	5	31	0.3	0.6	0.7	0.7607214076246335	0.34750505790180136	0.23181818180764463	0.9509677419293486	5.852848373871892	4.72786984835403	0.8077895560957222
1	1	none		500	5	31	0.3	0.6	1.0	0.7575347283277651	0.3054143649405302	0.2545454545338843	0.9245647968992614	4.185115135260961	3.3743585266201364	0.8062761419247259
1	2	none		500	5	31	0.3	0.6	1.0	0.7243434049030084	0.2916660621872622	0.24200913240904068	0.9297227595039993	4.22383049619072	3.4436340451710303	0.8152869784993458
1	3	none		500	5	31	0.3	0.6	1.0	0.7507360703812316	0.3254774058331485	0.25909090907913224	0.9290322580585224	4.577801911655213	3.6508259313721445	0.7975063045648655
1	1	none		500	5	31	0.3	1.0	0.7	0.7469755582908386	0.3356995658360084	0.2681818181696281	0.9503546099229507	7.01508286291859	5.401946962929336	0.7700474817386624
1	2	none		500	5	31	0.3	1.0	0.7	0.7288065734582785	0.29400985434210153	0.22374429222722628	0.9529335912253196	5.835776347265368	4.753798951612411	0.8145957984634328
1	3	none		500	5	31	0.3	1.0	0.7	0.7607214076246335	0.34750505790180136	0.23181818180764463	0.9509677419293486	5.852848373871892	4.72786984835403	0.8077895560957222
1	1	none		500	5	31	0.3	1.0	1.0	0.7575347283277651	0.3054143649405302	0.2545454545338843	0.9245647968992614	4.185115135260961	3.3743585266201364	0.8062761419247259
1	2	none		500	5	31	0.3	1.0	1.0	0.7243434049030084	0.2916660621872622	0.24200913240904068	0.9297227595039993	4.22383049619072	3.4436340451710303	0.8152869784993458
1	3	none		500	5	31	0.3	1.0	1.0	0.7507360703812316	0.3254774058331485	0.25909090907913224	0.9290322580585224	4.577801911655213	3.6508259313721445	0.7975063045648655
1	1	none		500	5	63	0.1	0.6	0.7	0.7717733427114473	0.36127718057253516	0.2272727272623967	0.9638942617603876	7.851888563262015	6.2946411123825134	0.8016722325015475
1	2	none		500	5	63	0.1	0.6	0.7	0.745315292240387	0.321855698488186	0.21917808218177268	0.9632495164347954	7.357338702147696	5.963949349221547	0.810612303862973
1	3	none		500	5	63	0.1	0.6	0.7	0.78183284457478	0.369549495471843	0.1999999999909091	0.963870967735717	6.669640998349543	5.535712752303655	0.8299866045229574
1	1	none		500	5	63	0.1	0.6	1.0	0.7722774163296406	0.33955309930450617	0.2272727272623967	0.950999355248543	5.708203158126446	4.638156947395457	0.812542364353368
1	2	none		500	5	63	0.1	0.6	1.0	0.739664202503025	0.30412539520272774	0.15981735159087593	0.9561573178532808	4.148416568316965	3.645244937424204	0.8787075347688463
1	3	none		500	5	63	0.1	0.6	1.0	0.7657023460410557	0.34977990371978135	0.18636363635516529	0.9535483870906223	4.701892215092695	4.011994085088078	0.8532722262732818
1	1	none		500	5	63	0.1	1.0	0.7	0.7717733427114473	0.36127718057253516	0.2272727272623967	0.9638942617603876	7.851888563262015	6.2946411123825134	0.8016722325015475
1	2	none		500	5	63	0.1	1.0	0.7	0.745315292240387	0.321855698488186	0.21917808218177268	0.9632495164347954	7.357338702147696	5.963949349221547	0.810612303862973
1	3	none		500	5	63	0.1	1.0	0.7	0.78183284457478	0.369549495471843	0.1999999999909091	0.963870967735717	6.669640998349543	5.535712752303655	0.8299866045229574
1	1	none		500	5	63	0.1	1.0	1.0	0.7722774163296406	0.33955309930450617	0.2272727272623967	0.950999355248543	5.708203158126446	4.638156947395457	0.812542364353368
1	2	none		500	5	63	0.1	1.0	1.0	0.739664202503025	0.30412539520272774	0.15981735159087593	0.9561573178532808	4.148416568316965	3.645244937424204	0.8787075347688463
1	3	none		500	5	63	0.1	1.0	1.0	0.7657023460410557	0.34977990371978135	0.18636363635516529	0.9535483870906223	4.701892215092695	4.011994085088078	0.8532722262732818
1	1	none		500	5	63	0.3	0.6	0.7	0.7469755582908386	0.3356995658360084	0.2681818181696281	0.9503546099229507	7.01508286291859	5.401946962929336	0.7700474817386624
1	2	none		500	5	63	0.3	0.6	0.7	0.7306760404982497	0.29611291363697	0.22831050227267988	0.9535783365509118	6.0774148518238595	4.918187676346348	0.8092565236181349
1	3	none		500	5	63	0.3	0.6	0.7	0.7607214076246335	0.34750505790180136	0.23181818180764463	0.9509677419293486	5.852848373871892	4.72786984835403	0.8077895560957222
1	1	none		500	5	63	0.3	0.6	1.0	0.7575347283277651	0.3054143649405302	0.2545454545338843	0.9245647968992614	4.185115135260961	3.3743585266201364	0.8062761419247259
1	2	none		500	5	63	0.3	0.6	1.0	0.7243434049030084	0.2916660621872622	0.24200913240904068	0.9297227595039993	4.22383049619072	3.4436340451710303	0.8152869784993458
1	3	none		500	5	63	0.3	0.6	1.0	0.7507360703812316	0.3254774058331485	0.25909090907913224	0.9290322580585224	4.577801911655213	3.6508259313721445	0.7975063045648655
1	1	none		500	5	63	0.3	1.0	0.7	0.7469755582908386	0.3356995658360084	0.2681818181696281	0.9503546099229507	7.01508286291859	5.401946962929336	0.7700474817386624
1	2	none		500	5	63	0.3	1.0	0.7	0.7306760404982497	0.29611291363697	0.22831050227267988	0.9535783365509118	6.0774148518238595	4.918187676346348	0.8092565236181349
1	3	none		500	5	63	0.3	1.0	0.7	0.7607214076246335	0.34750505790180136	0.23181818180764463	0.9509677419293486	5.852848373871892	4.72786984835403	0.8077895560957222
1	1	none		500	5	63	0.3	1.0	1.0	0.7575347283277651	0.3054143649405302	0.2545454545338843	0.9245647968992614	4.185115135260961	3.3743585266201364	0.8062761419247259
1	2	none		500	5	63	0.3	1.0	1.0	0.7243434049030084	0.2916660621872622	0.24200913240904068	0.9297227595039993	4.22383049619072	3.4436340451710303	0.8152869784993458
1	3	none		500	5	63	0.3	1.0	1.0	0.7507360703812316	0.3254774058331485	0.25909090907913224	0.9290322580585224	4.577801911655213	3.6508259313721445	0.7975063045648655
1	1	none		500	10	31	0.1	0.6	0.7	0.7527724049000645	0.3398142682885138	0.2545454545338843	0.9542230818765041	7.117827351917974	5.560562164572892	0.7812162080464435
1	2	none		500	10	31	0.1	0.6	0.7	0.7351804256496766	0.3040425820312676	0.23287671231813348	0.9555125725276886	6.520184855470034	5.234662312547762	0.8028395457153877
1	3	none		500	10	31	0.1	0.6	0.7	0.7632214076246335	0.350884471946591	0.21818181817190083	0.9567741935422144	6.177020426081592	5.047488654956406	0.8171396960051965
1	1	none		500	10	31	0.1	0.6	1.0	0.7659779614325068	0.3113322643715783	0.25909090907913224	0.9335912314575526	4.916075251802451	3.901455722657596	0.7936118699701346
1	2	none		500	10	31	0.1	0.6	1.0	0.7384586170654371	0.29444731315825645	0.1826484018181439	0.9368149580855138	3.313190670772817	2.8906900648801863	0.8724792259160904
1	3	none		500	10	31	0.1	0.6	1.0	0.7581334310850439	0.33009498408525917	0.23181818180764463	0.9399999999939356	4.727809854574274	3.863635719130945	0.8172146915161324
1	1	none		500	10	31	0.1	1.0	0.7	0.7527724049000645	0.3398142682885138	0.2545454545338843	0.9542230818765041	7.117827351917974	5.560562164572892	0.7812162080464435
1	2	none		500	10	31	0.1	1.0	0.7	0.7351804256496766	0.3040425820312676	0.23287671231813348	0.9555125725276886	6.520184855470034	5.234662312547762	0.8028395457153877
1	3	none		500	10	31	0.1	1.0	0.7	0.7632214076246335	0.350884471946591	0.21818181817190083	0.9567741935422144	6.177020426081592	5.047488654956406	0.8171396960051965
1	1	none		500	10	31	0.1	1.0	1.0	0.7659779614325068	0.3113322643715783	0.25909090907913224	0.9335912314575526	4.916075251802451	3.901455722657596	0.7936118699701346
1	2	none		500	10	31	0.1	1.0	1.0	0.7384586170654371	0.29444731315825645	0.1826484018181439	0.9368149580855138	3.313190670772817	2.8906900648801863	0.8724792259160904
1	3	none		500	10	31	0.1	1.0	1.0	0.7581334310850439	0.33009498408525917	0.23181818180764463	0.9399999999939356	4.727809854574274	3.863635719130945	0.8172146915161324
1	1	none		500	10	31	0.3	0.6	0.7	0.7276082879080945	0.3136552791345929	0.2818181818053719	0.9310122501551837	5.29563390569143	4.085046136290041	0.7713988836998983
1	2	none		500	10	31	0.3	0.6	0.7	0.7150637826825527	0.2796049217317443	0.21917808218177268	0.9451966473182128	4.841278778134379	3.9993546281898555	0.8260946669380289
1	3	none		500	10	31	0.3	0.6	0.7	0.747434017595308	0.33469001632355855	0.24545454544338843	0.936129032252025	4.767797711130625	3.842974604395666	0.8060271826856458
1	1	none		500	10	31	0.3	0.6	1.0	0.7468260946017232	0.28872796658478445	0.23181818180764463	0.923275306248077	3.6314449994567592	3.021428177255547	0.832018147429765
1	2	none		500	10	31	0.3	0.6	1.0	0.7250882476764144	0.28864416189622905	0.23744292236358708	0.9258542875504459	3.8881535963525566	3.2023819381507	0.8236253583894656
1	3	none		500	10	31	0.3	0.6	1.0	0.7455718475073314	0.3213050678178947	0.26363636362438014	0.9232258064456567	4.305321560101726	3.4339185744567127	0.7975986191661745
1	1	none		500	10	31	0.3	1.0	0.7	0.7276082879080945	0.3136552791345929	0.2818181818053719	0.9310122501551837	5.29563390569143	4.085046136290041	0.7713988836998983
1	2	none		500	10	31	0.3	1.0	0.7	0.7150637826825527	0.2796049217317443	0.21917808218177268	0.9451966473182128	4.841278778134379	3.9993546281898555	0.8260946669380289
1	3	none		500	10	31	0.3	1.0	0.7	0.747434017595308	0.33469001632355855	0.24545454544338843	0.936129032252025	4.767797711130625	3.842974604395666	0.8060271826856458
1	1	none		500	10	31	0.3	1.0	1.0	0.7468260946017232	0.28872796658478445	0.23181818180764463	0.923275306248077	3.6314449994567592	3.021428177255547	0.832018147429765
1	2	none		500	10	31	0.3	1.0	1.0	0.7250882476764144	0.28864416189622905	0.23744292236358708	0.9258542875504459	3.8881535963525566	3.2023819381507	0.8236253583894656
1	3	none		500	10	31	0.3	1.0	1.0	0.7455953079178885	0.32125979204100485	0.26363636362438014	0.9232258064456567	4.305321560101726	3.4339185744567127	0.7975986191661745
1	1	none		500	10	63	0.1	0.6	0.7	0.7476422835707168	0.33279876795077223	0.25909090907913224	0.950999355248543	6.786808413849274	5.287498920030821	0.7790847375878445
1	2	none		500	10	63	0.1	0.6	0.7	0.7310867344385269	0.2973944679157493	0.22831050227267988	0.9522888458997274	5.905164270850873	4.785263712971854	0.8103523347421974
1	3	none		500	10	63	0.1	0.6	0.7	0.7610190615835777	0.34819931431469664	0.2272727272623967	0.952903225800304	5.950844816226294	4.825652772782382	0.8109189303871149
1	1	none		500	10	63	0.1	0.6	1.0	0.7581677510110779	0.29403911037555996	0.25909090907913224	0.9297227595039993	4.626216476861964	3.686696722631123	0.7969139997680573
1	2	none		500	10	63	0.1	0.6	1.0	0.7364625561944128	0.29526504479314786	0.21917808218177268	0.9393939393878827	4.35087646834165	3.6164377589256107	0.8311975165765306
1	3	none		500	10	63	0.1	0.6	1.0	0.7603504398826979	0.3271441564783906	0.23636363635289256	0.932903225800433	4.30357078005988	3.522726747229381	0.8185590255691478
1	1	none		500	10	63	0.1	1.0	0.7	0.7476422835707168	0.33279876795077223	0.25909090907913224	0.950999355248543	6.786808413849274	5.287498920030821	0.7790847375878445
1	2	none		500	10	63	0.1	1.0	0.7	0.7310867344385269	0.2973944679157493	0.22831050227267988	0.9522888458997274	5.905164270850873	4.785263712971854	0.8103523347421974
1	3	none		500	10	63	0.1	1.0	0.7	0.7610190615835777	0.34819931431469664	0.2272727272623967	0.952903225800304	5.950844816226294	4.825652772782382	0.8109189303871149
1	1	none		500	10	63	0.1	1.0	1.0	0.7581677510110779	0.29403911037555996	0.25909090907913224	0.9297227595039993	4.626216476861964	3.686696722631123	0.7969139997680573
1	2	none		500	10	63	0.1	1.0	1.0	0.7364625561944128	0.29526504479314786	0.21917808218177268	0.9393939393878827	4.35087646834165	3.6164377589256107	0.8311975165765306
1	3	none		500	10	63	0.1	1.0	1.0	0.7603504398826979	0.3271441564783906	0.23636363635289256	0.932903225800433	4.30357078005988	3.522726747229381	0.8185590255691478
1	1	none		500	10	63	0.3	0.6	0.7	0.7242907801418441	0.31021743450484984	0.28636363635061984	0.9271437782016303	5.106475810367805	3.9305304334587863	0.7697148734972511
1	2	none		500	10	63	0.3	0.6	0.7	0.7127777336171391	0.2759179006766037	0.21917808218177268	0.9451966473182128	4.841278778134379	3.9993546281898555	0.8260946669380289
1	3	none		500	10	63	0.3	0.6	0.7	0.7452199413489736	0.33441668641867656	0.2545454545338843	0.936129032252025	5.004680162142269	3.9853069971510604	0.7963160118105
1	1	none		500	10	63	0.3	0.6	1.0	0.7451746673700251	0.2720925918193747	0.2272727272623967	0.9181173436433391	3.297822659767132	2.7755902118825997	0.8416432492765893
1	2	none		500	10	63	0.3	0.6	1.0	0.7187467799534252	0.28978219039689856	0.21917808218177268	0.9297227595039993	3.7135034101045217	3.1187629088341406	0.8398438151996539
1	3	none		500	10	63	0.3	0.6	1.0	0.7463196480938417	0.3258221833126079	0.272727272714876	0.9219354838650199	4.428718432202526	3.493613376238366	0.7888542442770987
1	1	none		500	10	63	0.3	1.0	0.7	0.7242907801418441	0.31021743450484984	0.28636363635061984	0.9271437782016303	5.106475810367805	3.9305304334587863	0.7697148734972511
1	2	none		500	10	63	0.3	1.0	0.7	0.7127777336171391	0.2759179006766037	0.21917808218177268	0.9451966473182128	4.841278778134379	3.9993546281898555	0.8260946669380289
1	3	none		500	10	63	0.3	1.0	0.7	0.7452199413489736	0.33441668641867656	0.2545454545338843	0.936129032252025	5.004680162142269	3.9853069971510604	0.7963160118105
1	1	none		500	10	63	0.3	1.0	1.0	0.7451746673700251	0.2720925918193747	0.2272727272623967	0.9181173436433391	3.297822659767132	2.7755902118825997	0.8416432492765893
1	2	none		500	10	63	0.3	1.0	1.0	0.7187467799534252	0.28978219039689856	0.21917808218177268	0.9297227595039993	3.7135034101045217	3.1187629088341406	0.8398438151996539
1	3	none		500	10	63	0.3	1.0	1.0	0.7463196480938417	0.3258221833126079	0.272727272714876	0.9219354838650199	4.428718432202526	3.493613376238366	0.7888542442770987
1	1	undersample	0.6	100	3	31	0.1	0.6	0.7	0.7950383916534787	0.36316290468627016	0.5318181817940082	0.8381689232699022	5.883262664764766	3.286254776753589	0.5585769164451131
1	2	undersample	0.6	100	3	31	0.1	0.6	0.7	0.7915735613199909	0.36642158286678816	0.6529680364998645	0.7872340425481159	6.961841707436024	3.06894962723552	0.4408243804709208
1	3	undersample	0.6	100	3	31	0.1	0.6	0.7	0.8165014662756598	0.40357590767387697	0.6136363636084711	0.8167741935431176	7.079949839498644	3.349071519912562	0.47303604192628335
1	1	undersample	0.6	100	3	31	0.1	0.6	1.0	0.8018946720590822	0.37551896417703357	0.545454545429752	0.818181818176543	5.399999671068528	2.999999834776605	0.5555555487993171
1	2	undersample	0.6	100	3	31	0.1	0.6	1.0	0.78792589256011	0.3550848884796041	0.6712328766816789	0.7704706640827178	6.853347006891093	2.924388051554758	0.42670945744915484
1	3	undersample	0.6	100	3	31	0.1	0.6	1.0	0.8133475073313784	0.41700222059405795	0.5999999999727272	0.8258064516075755	7.111110641110307	3.4444442464459155	0.4843749941706721
1	1	undersample	0.6	100	3	31	0.1	1.0	0.7	0.7950383916534787	0.36316290468627016	0.5318181817940082	0.8381689232699022	5.883262664764766	3.286254776753589	0.5585769164451131
1	2	undersample	0.6	100	3	31	0.1	1.0	0.7	0.7915735613199909	0.36642158286678816	0.6529680364998645	0.7872340425481159	6.961841707436024	3.06894962723552	0.4408243804709208
1	3	undersample	0.6	100	3	31	0.1	1.0	0.7	0.8165014662756598	0.40357590767387697	0.6136363636084711	0.8167741935431176	7.079949839498644	3.349071519912562	0.47303604192628335
1	1	undersample	0.6	100	3	31	0.1	1.0	1.0	0.8018946720590822	0.37551896417703357	0.545454545429752	0.818181818176543	5.399999671068528	2.999999834776605	0.5555555487993171
1	2	undersample	0.6	100	3	31	0.1	1.0	1.0	0.78792589256011	0.3550848884796041	0.6712328766816789	0.7704706640827178	6.853347006891093	2.924388051554758	0.42670945744915484
1	3	undersample	0.6	100	3	31	0.1	1.0	1.0	0.8133475073313784	0.41700222059405795	0.5999999999727272	0.8258064516075755	7.111110641110307	3.4444442464459155	0.4843749941706721
1	1	undersample	0.6	100	3	31	0.3	0.6	0.7	0.7947467909266749	0.3581561708249298	0.6090909090632232	0.8065764023158829	6.4974414700671215	3.14899983696891	0.4846522722061496
1	2	undersample	0.6	100	3	31	0.3	0.6	0.7	0.7758052692474143	0.3337735177269211	0.6164383561362357	0.773694390710679	5.494505211088531	2.723919795151655	0.49575341828949876
1	3	undersample	0.6	100	3	31	0.3	0.6	0.7	0.8029970674486803	0.37230672780334895	0.618181818153719	0.7909677419303809	6.126395894046281	2.957351148999784	0.4827228176046901
1	1	undersample	0.6	100	3	31	0.3	0.6	1.0	0.7920710978254499	0.3571474603413913	0.5727272727012397	0.812379110246213	5.803904015926263	3.0525771566644435	0.5259523745135941
1	2	undersample	0.6	100	3	31	0.3	0.6	1.0	0.7706281703658561	0.3295792819370385	0.6073059360453285	0.7698259187571256	5.172366361396521	2.638463489813513	0.5101076091171302
1	3	undersample	0.6	100	3	31	0.3	0.6	1.0	0.7913020527859238	0.39089110876331257	0.5636363636107438	0.8045161290270677	5.315868782313227	2.8832881811303297	0.5423926447478947
1	1	undersample	0.6	100	3	31	0.3	1.0	0.7	0.7947467909266749	0.3581561708249298	0.6090909090632232	0.8065764023158829	6.4974414700671215	3.14899983696891	0.4846522722061496
1	2	undersample	0.6	100	3	31	0.3	1.0	0.7	0.7758052692474143	0.3337735177269211	0.6164383561362357	0.773694390710679	5.494505211088531	2.723919795151655	0.49575341828949876
1	3	undersample	0.6	100	3	31	0.3	1.0	0.7	0.8029970674486803	0.37230672780334895	0.618181818153719	0.7909677419303809	6.126395894046281	2.957351148999784	0.4827228176046901
1	1	undersample	0.6	100	3	31	0.3	1.0	1.0	0.7920710978254499	0.3571474603413913	0.5727272727012397	0.812379110246213	5.803904015926263	3.0525771566644435	0.5259523745135941
1	2	undersample	0.6	100	3	31	0.3	1.0	1.0	0.7706281703658561	0.3295792819370385	0.6073059360453285	0.7698259187571256	5.172366361396521	2.638463489813513	0.5101076091171302
1	3	undersample	0.6	100	3	31	0.3	1.0	1.0	0.7913020527859238	0.39089110876331257	0.5636363636107438	0.8045161290270677	5.315868782313227	2.8832881811303297	0.5423926447478947
1	1	undersample	0.6	100	3	63	0.1	0.6	0.7	0.7950383916534787	0.36316290468627016	0.5318181817940082	0.8381689232699022	5.883262664764766	3.286254776753589	0.5585769164451131
1	2	undersample	0.6	100	3	63	0.1	0.6	0.7	0.7915735613199909	0.36642158286678816	0.6529680364998645	0.7872340425481159	6.961841707436024	3.06894962723552	0.4408243804709208
1	3	undersample	0.6	100	3	63	0.1	0.6	0.7	0.8165014662756598	0.40357590767387697	0.6136363636084711	0.8167741935431176	7.079949839498644	3.349071519912562	0.47303604192628335
1	1	undersample	0.6	100	3	63	0.1	0.6	1.0	0.8018946720590822	0.37551896417703357	0.545454545429752	0.818181818176543	5.399999671068528	2.999999834776605	0.5555555487993171
1	2	undersample	0.6	100	3	63	0.1	0.6	1.0	0.78792589256011	0.3550848884796041	0.6712328766816789	0.7704706640827178	6.853347006891093	2.924388051554758	0.42670945744915484
1	3	undersample	0.6	100	3	63	0.1	0.6	1.0	0.8133475073313784	0.41700222059405795	0.5999999999727272	0.8258064516075755	7.111110641110307	3.4444442464459155	0.4843749941706721
1	1	undersample	0.6	100	3	63	0.1	1.0	0.7	0.7950383916534787	0.36316290468627016	0.5318181817940082	0.8381689232699022	5.883262664764766	3.286254776753589	0.5585769164451131
1	2	undersample	0.6	100	3	63	0.1	1.0	0.7	0.7915735613199909	0.36642158286678816	0.6529680364998645	0.7872340425481159	6.961841707436024	3.06894962723552	0.4408243804709208
1	3	undersample	0.6	100	3	63	0.1	1.0	0.7	0.8165014662756598	0.40357590767387697	0.6136363636084711	0.8167741935431176	7.079949839498644	3.349071519912562	0.47303604192628335
1	1	undersample	0.6	100	3	63	0.1	1.0	1.0	0.8018946720590822	0.37551896417703357	0.545454545429752	0.818181818176543	5.399999671068528	2.999999834776605	0.5555555487993171
1	2	undersample	0.6	100	3	63	0.1	1.0	1.0	0.78792589256011	0.3550848884796041	0.6712328766816789	0.7704706640827178	6.853347006891093	2.924388051554758	0.42670945744915484
1	3	undersample	0.6	100	3	63	0.1	1.0	1.0	0.8133475073313784	0.41700222059405795	0.5999999999727272	0.8258064516075755	7.111110641110307	3.4444442464459155	0.4843749941706721
1	1	undersample	0.6	100	3	63	0.3	0.6	0.7	0.7947467909266749	0.3581561708249298	0.6090909090632232	0.8065764023158829	6.4974414700671215	3.14899983696891	0.4846522722061496
1	2	undersample	0.6	100	3	63	0.3	0.6	0.7	0.7758052692474143	0.3337735177269211	0.6164383561362357	0.773694390710679	5.494505211088531	2.723919795151655	0.49575341828949876
1	3	undersample	0.6	100	3	63	0.3	0.6	0.7	0.8029970674486803	0.37230672780334895	0.618181818153719	0.7909677419303809	6.126395894046281	2.957351148999784	0.4827228176046901
1	1	undersample	0.6	100	3	63	0.3	0.6	1.0	0.7920710978254499	0.3571474603413913	0.5727272727012397	0.812379110246213	5.803904015926263	3.0525771566644435	0.5259523745135941
1	2	undersample	0.6	100	3	63	0.3	0.6	1.0	0.7706281703658561	0.3295792819370385	0.6073059360453285	0.7698259187571256	5.172366361396521	2.638463489813513	0.5101076091171302
1	3	undersample	0.6	100	3	63	0.3	0.6	1.0	0.7913020527859238	0.39089110876331257	0.5636363636107438	0.8045161290270677	5.315868782313227	2.8832881811303297	0.5423926447478947
1	1	undersample	0.6	100	3	63	0.3	1.0	0.7	0.7947467909266749	0.3581561708249298	0.6090909090632232	0.8065764023158829	6.4974414700671215	3.14899983696891	0.4846522722061496
1	2	undersample	0.6	100	3	63	0.3	1.0	0.7	0.7758052692474143	0.3337735177269211	0.6164383561362357	0.773694390710679	5.494505211088531	2.723919795151655	0.49575341828949876
1	3	undersample	0.6	100	3	63	0.3	1.0	0.7	0.8029970674486803	0.37230672780334895	0.618181818153719	0.7909677419303809	6.126395894046281	2.957351148999784	0.4827228176046901
1	1	undersample	0.6	100	3	63	0.3	1.0	1.0	0.7920710978254499	0.3571474603413913	0.5727272727012397	0.812379110246213	5.803904015926263	3.0525771566644435	0.5259523745135941
1	2	undersample	0.6	100	3	63	0.3	1.0	1.0	0.7706281703658561	0.3295792819370385	0.6073059360453285	0.7698259187571256	5.172366361396521	2.638463489813513	0.5101076091171302
1	3	undersample	0.6	100	3	63	0.3	1.0	1.0	0.7913020527859238	0.39089110876331257	0.5636363636107438	0.8045161290270677	5.315868782313227	2.8832881811303297	0.5423926447478947
1	1	undersample	0.6	100	5	31	0.1	0.6	0.7	0.791549440243831	0.3606697387356749	0.5727272727012397	0.8252740167580576	6.3311607751271035	3.2778595907489643	0.5177343687613983
1	2	undersample	0.6	100	5	31	0.1	0.6	0.7	0.7679917802331093	0.3360298895398526	0.589041095863514	0.7807865892921936	5.105195813217913	2.687066758785073	0.526339597156294
1	3	undersample	0.6	100	5	31	0.1	0.6	0.7	0.7947756598240469	0.36554808225114527	0.5727272727012397	0.8090322580592966	5.678694316605151	2.9990784668139927	0.5281281651765268
1	1	undersample	0.6	100	5	31	0.1	0.6	1.0	0.7945592286501377	0.36872797222466297	0.6090909090632232	0.8072211476414751	6.524383210944409	3.1595316084522405	0.4842651697571063
1	2	undersample	0.6	100	5	31	0.1	0.6	1.0	0.7741831017843843	0.3320548220688755	0.6210045661816893	0.7607994841988344	5.211573804279919	2.5961672287371833	0.4981541611267955
1	3	undersample	0.6	100	5	31	0.1	0.6	1.0	0.7997829912023461	0.4033823690677928	0.5909090908822314	0.8058064516077045	5.993724268439925	3.0428871882996265	0.5076788641053721
1	1	undersample	0.6	100	5	31	0.1	1.0	0.7	0.791549440243831	0.3606697387356749	0.5727272727012397	0.8252740167580576	6.3311607751271035	3.2778595907489643	0.5177343687613983
1	2	undersample	0.6	100	5	31	0.1	1.0	0.7	0.7679917802331093	0.3360298895398526	0.589041095863514	0.7807865892921936	5.105195813217913	2.687066758785073	0.526339597156294
1	3	undersample	0.6	100	5	31	0.1	1.0	0.7	0.7947756598240469	0.36554808225114527	0.5727272727012397	0.8090322580592966	5.678694316605151	2.9990784668139927	0.5281281651765268
1	1	undersample	0.6	100	5	31	0.1	1.0	1.0	0.7945592286501377	0.36872797222466297	0.6090909090632232	0.8072211476414751	6.524383210944409	3.1595316084522405	0.4842651697571063
1	2	undersample	0.6	100	5	31	0.1	1.0	1.0	0.7741831017843843	0.3320548220688755	0.6210045661816893	0.7607994841988344	5.211573804279919	2.5961672287371833	0.4981541611267955
1	3	undersample	0.6	100	5	31	0.1	1.0	1.0	0.7997829912023461	0.4033823690677928	0.5909090908822314	0.8058064516077045	5.993724268439925	3.0428871882996265	0.5076788641053721
1	1	undersample	0.6	100	5	31	0.3	0.6	0.7	0.7810415567668952	0.3418471564830519	0.5909090908822314	0.8001289490599606	5.782436945020082	2.9564514647745925	0.5112812184655746
1	2	undersample	0.6	100	5	31	0.3	0.6	0.7	0.7578260011952813	0.3100577222795102	0.6073059360453285	0.7607994841988344	4.918823808650318	2.5388988339856278	0.5161597332135466
1	3	undersample	0.6	100	5	31	0.3	0.6	0.7	0.7855645161290322	0.3505876030106667	0.5863636363369834	0.7909677419303809	5.364061571936049	2.805134545742442	0.5229497190669588
1	1	undersample	0.6	100	5	31	0.3	0.6	1.0	0.7781607174257077	0.3399918137284225	0.6090909090632232	0.7814313346177858	5.570693262591305	2.78672553602705	0.5002475183894479
1	2	undersample	0.6	100	5	31	0.3	0.6	1.0	0.7529904112533083	0.30653414196098416	0.6027397259998749	0.7601547388732421	4.808676077080526	2.513035688251397	0.5226044757188898
1	3	undersample	0.6	100	5	31	0.3	0.6	1.0	0.7744809384164224	0.38730416149126196	0.5999999999727272	0.7890322580594257	5.610091436825762	2.8440365622407353	0.5069501162620981
1	1	undersample	0.6	100	5	31	0.3	1.0	0.7	0.7810415567668952	0.3418471564830519	0.5909090908822314	0.8001289490599606	5.782436945020082	2.9564514647745925	0.5112812184655746
1	2	undersample	0.6	100	5	31	0.3	1.0	0.7	0.7578260011952813	0.3100577222795102	0.6073059360453285	0.7607994841988344	4.918823808650318	2.5388988339856278	0.5161597332135466
1	3	undersample	0.6	100	5	31	0.3	1.0	0.7	0.7855645161290322	0.3505876030106667	0.5863636363369834	0.7909677419303809	5.364061571936049	2.805134545742442	0.5229497190669588
1	1	undersample	0.6	100	5	31	0.3	1.0	1.0	0.7781607174257077	0.3399918137284225	0.6090909090632232	0.7814313346177858	5.570693262591305	2.78672553602705	0.5002475183894479
1	2	undersample	0.6	100	5	31	0.3	1.0	1.0	0.7529904112533083	0.30653414196098416	0.6027397259998749	0.7601547388732421	4.808676077080526	2.513035688251397	0.5226044757188898
1	3	undersample	0.6	100	5	31	0.3	1.0	1.0	0.7744809384164224	0.38730416149126196	0.5999999999727272	0.7890322580594257	5.610091436825762	2.8440365622407353	0.5069501162620981
1	1	undersample	0.6	100	5	63	0.1	0.6	0.7	0.791549440243831	0.3606697387356749	0.5727272727012397	0.8252740167580576	6.3311607751271035	3.2778595907489643	0.5177343687613983
1	2	undersample	0.6	100	5	63	0.1	0.6	0.7	0.7679917802331093	0.3360298895398526	0.589041095863514	0.7807865892921936	5.105195813217913	2.687066758785073	0.526339597156294
1	3	undersample	0.6	100	5	63	0.1	0.6	0.7	0.7947756598240469	0.36554808225114527	0.5727272727012397	0.8090322580592966	5.678694316605151	2.9990784668139927	0.5281281651765268
1	1	undersample	0.6	100	5	63	0.1	0.6	1.0	0.7945592286501377	0.36872797222466297	0.6090909090632232	0.8072211476414751	6.524383210944409	3.1595316084522405	0.4842651697571063
1	2	undersample	0.6	100	5	63	0.1	0.6	1.0	0.7741831017843843	0.3320548220688755	0.6210045661816893	0.7607994841988344	5.211573804279919	2.5961672287371833	0.4981541611267955
1	3	undersample	0.6	100	5	63	0.1	0.6	1.0	0.7997829912023461	0.4033823690677928	0.5909090908822314	0.8058064516077045	5.993724268439925	3.0428871882996265	0.5076788641053721
1	1	undersample	0.6	100	5	63	0.1	1.0	0.7	0.791549440243831	0.3606697387356749	0.5727272727012397	0.8252740167580576	6.3311607751271035	3.2778595907489643	0.5177343687613983
1	2	undersample	0.6	100	5	63	0.1	1.0	0.7	0.7679917802331093	0.3360298895398526	0.589041095863514	0.7807865892921936	5.105195813217913	2.687066758785073	0.526339597156294
1	3	undersample	0.6	100	5	63	0.1	1.0	0.7	0.7947756598240469	0.36554808225114527	0.5727272727012397	0.8090322580592966	5.678694316605151	2.9990784668139927	0.5281281651765268
1	1	undersample	0.6	100	5	63	0.1	1.0	1.0	0.7945592286501377	0.36872797222466297	0.6090909090632232	0.8072211476414751	6.524383210944409	3.1595316084522405	0.4842651697571063
1	2	undersample	0.6	100	5	63	0.1	1.0	1.0	0.7741831017843843	0.3320548220688755	0.6210045661816893	0.7607994841988344	5.211573804279919	2.5961672287371833	0.4981541611267955
1	3	undersample	0.6	100	5	63	0.1	1.0	1.0	0.7997829912023461	0.4033823690677928	0.5909090908822314	0.8058064516077045	5.993724268439925	3.0428871882996265	0.5076788641053721
1	1	undersample	0.6	100	5	63	0.3	0.6	0.7	0.7810415567668952	0.3418471564830519	0.5909090908822314	0.8001289490599606	5.782436945020082	2.9564514647745925	0.5112812184655746
1	2	undersample	0.6	100	5	63	0.3	0.6	0.7	0.7578260011952813	0.3100577222795102	0.6073059360453285	0.7607994841988344	4.918823808650318	2.5388988339856278	0.5161597332135466
1	3	undersample	0.6	100	5	63	0.3	0.6	0.7	0.7855645161290322	0.3505876030106667	0.5863636363369834	0.7909677419303809	5.364061571936049	2.805134545742442	0.5229497190669588
1	1	undersample	0.6	100	5	63	0.3	0.6	1.0	0.7781607174257077	0.3399918137284225	0.6090909090632232	0.7814313346177858	5.570693262591305	2.78672553602705	0.5002475183894479
1	2	undersample	0.6	100	5	63	0.3	0.6	1.0	0.7529904112533083	0.30653414196098416	0.6027397259998749	0.7601547388732421	4.808676077080526	2.513035688251397	0.5226044757188898
1	3	undersample	0.6	100	5	63	0.3	0.6	1.0	0.7744809384164224	0.38730416149126196	0.5999999999727272	0.7890322580594257	5.610091436825762	2.8440365622407353	0.5069501162620981
1	1	undersample	0.6	100	5	63	0.3	1.0	0.7	0.7810415567668952	0.3418471564830519	0.5909090908822314	0.8001289490599606	5.782436945020082	2.9564514647745925	0.5112812184655746
1	2	undersample	0.6	100	5	63	0.3	1.0	0.7	0.7578260011952813	0.3100577222795102	0.6073059360453285	0.7607994841988344	4.918823808650318	2.5388988339856278	0.5161597332135466
1	3	undersample	0.6	100	5	63	0.3	1.0	0.7	0.7855645161290322	0.3505876030106667	0.5863636363369834	0.7909677419303809	5.364061571936049	2.805134545742442	0.5229497190669588
1	1	undersample	0.6	100	5	63	0.3	1.0	1.0	0.7781607174257077	0.3399918137284225	0.6090909090632232	0.7814313346177858	5.570693262591305	2.78672553602705	0.5002475183894479
1	2	undersample	0.6	100	5	63	0.3	1.0	1.0	0.7529904112533083	0.30653414196098416	0.6027397259998749	0.7601547388732421	4.808676077080526	2.513035688251397	0.5226044757188898
1	3	undersample	0.6	100	5	63	0.3	1.0	1.0	0.7744809384164224	0.38730416149126196	0.5999999999727272	0.7890322580594257	5.610091436825762	2.8440365622407353	0.5069501162620981
1	1	undersample	0.6	100	10	31	0.1	0.6	0.7	0.7846770412050875	0.35631393339378653	0.5636363636107438	0.812379110246213	5.592783171013823	3.004123551003103	0.5371428505658844
1	2	undersample	0.6	100	10	31	0.1	0.6	0.7	0.7572960735304075	0.31171016918136496	0.5799086757726069	0.7794970986410091	4.879957797362915	2.6299365944809847	0.5389260839719967
1	3	undersample	0.6	100	10	31	0.1	0.6	0.7	0.7808269794721407	0.35132604567085735	0.5636363636107438	0.8058064516077045	5.359772669759763	2.9024462411473357	0.5415241217086364
1	1	undersample	0.6	100	10	31	0.1	0.6	1.0	0.7868296113944083	0.3552855441198113	0.618181818153719	0.7859445518969315	5.944635360268945	2.8879516721132243	0.4858080332342226
1	2	undersample	0.6	100	10	31	0.1	0.6	1.0	0.7573461222543123	0.30855557534555506	0.5936073059089677	0.7672469374547567	4.814964437967365	2.550373661742233	0.5296765212806488
1	3	undersample	0.6	100	10	31	0.1	0.6	1.0	0.790208211143695	0.40407261366113345	0.5909090908822314	0.801935483865794	5.848352901400741	2.9834170833894764	0.5101294458806321
1	1	undersample	0.6	100	10	31	0.1	1.0	0.7	0.7846770412050875	0.35631393339378653	0.5636363636107438	0.812379110246213	5.592783171013823	3.004123551003103	0.5371428505658844
1	2	undersample	0.6	100	10	31	0.1	1.0	0.7	0.7572960735304075	0.31171016918136496	0.5799086757726069	0.7794970986410091	4.879957797362915	2.6299365944809847	0.5389260839719967
1	3	undersample	0.6	100	10	31	0.1	1.0	0.7	0.7808269794721407	0.35132604567085735	0.5636363636107438	0.8058064516077045	5.359772669759763	2.9024462411473357	0.5415241217086364
1	1	undersample	0.6	100	10	31	0.1	1.0	1.0	0.7868296113944083	0.3552855441198113	0.618181818153719	0.7859445518969315	5.944635360268945	2.8879516721132243	0.4858080332342226
1	2	undersample	0.6	100	10	31	0.1	1.0	1.0	0.7573461222543123	0.30855557534555506	0.5936073059089677	0.7672469374547567	4.814964437967365	2.550373661742233	0.5296765212806488
1	3	undersample	0.6	100	10	31	0.1	1.0	1.0	0.790208211143695	0.40407261366113345	0.5909090908822314	0.801935483865794	5.848352901400741	2.9834170833894764	0.5101294458806321
1	1	undersample	0.6	100	10	31	0.3	0.6	0.7	0.7735756989625462	0.3278951747840556	0.5818181817917355	0.7898130238504848	5.228060534207359	2.7680980276193825	0.5294693810882692
1	2	undersample	0.6	100	10	31	0.3	0.6	0.7	0.7431573090273177	0.282660697228736	0.5981735159544213	0.7614442295244266	4.751566111579303	2.507478606311409	0.5277162307991804
1	3	undersample	0.6	100	10	31	0.3	0.6	0.7	0.7621964809384163	0.32031277605136216	0.5499999999749999	0.7716129032208283	4.129315557807479	2.4081919847900912	0.5831939724111568
1	1	undersample	0.6	100	10	31	0.3	0.6	1.0	0.7652614149229235	0.3324954817093954	0.5772727272464876	0.7698259187571256	4.567271847226815	2.507983084148957	0.549120595919652
1	2	undersample	0.6	100	10	31	0.3	0.6	1.0	0.7362888576820374	0.28366060327054343	0.5616438355907925	0.7517730496405431	3.880356971097833	2.262622217898803	0.583096399621989
1	3	undersample	0.6	100	10	31	0.3	0.6	1.0	0.7686715542521994	0.37321620798520944	0.5681818181559917	0.7845161290271967	4.790418912750093	2.636771788177062	0.5504261293839852
1	1	undersample	0.6	100	10	31	0.3	1.0	0.7	0.7735756989625462	0.3278951747840556	0.5818181817917355	0.7898130238504848	5.228060534207359	2.7680980276193825	0.5294693810882692
1	2	undersample	0.6	100	10	31	0.3	1.0	0.7	0.7431573090273177	0.282660697228736	0.5981735159544213	0.7614442295244266	4.751566111579303	2.507478606311409	0.5277162307991804
1	3	undersample	0.6	100	10	31	0.3	1.0	0.7	0.7621964809384163	0.32031277605136216	0.5499999999749999	0.7716129032208283	4.129315557807479	2.4081919847900912	0.5831939724111568
1	1	undersample	0.6	100	10	31	0.3	1.0	1.0	0.7652614149229235	0.3324954817093954	0.5772727272464876	0.7698259187571256	4.567271847226815	2.507983084148957	0.549120595919652
1	2	undersample	0.6	100	10	31	0.3	1.0	1.0	0.7362888576820374	0.28366060327054343	0.5616438355907925	0.7517730496405431	3.880356971097833	2.262622217898803	0.583096399621989
1	3	undersample	0.6	100	10	31	0.3	1.0	1.0	0.7686715542521994	0.37321620798520944	0.5681818181559917	0.7845161290271967	4.790418912750093	2.636771788177062	0.5504261293839852
1	1	undersample	0.6	100	10	63	0.1	0.6	0.7	0.7840894437606236	0.35406353717043676	0.5681818181559917	0.809800128943844	5.602140614385897	2.9872879783149684	0.5332404393103629
1	2	undersample	0.6	100	10	63	0.1	0.6	0.7	0.7526518463563057	0.3054413796703795	0.5662100456362461	0.7807865892921936	4.64904001083774	2.582916884413559	0.5555806858839502
1	3	undersample	0.6	100	10	63	0.1	0.6	0.7	0.7798753665689149	0.35116364960553	0.5727272727012397	0.8025806451561124	5.449311328303011	2.901069371559029	0.532373568380676
1	1	undersample	0.6	100	10	63	0.1	0.6	1.0	0.7894305726510755	0.3606971639036233	0.6136363636084711	0.7898130238504848	5.9680617401910885	2.919478388504818	0.4891836673141929
1	2	undersample	0.6	100	10	63	0.1	0.6	1.0	0.7610880003768374	0.3196339829911628	0.6027397259998749	0.773694390710679	5.187149750802516	2.6633882441482855	0.5134588975120159
1	3	undersample	0.6	100	10	63	0.1	0.6	1.0	0.7849354838709677	0.40325655466130106	0.5681818181559917	0.8025806451561124	5.349156902280052	2.87804501146729	0.538037116979868
1	1	undersample	0.6	100	10	63	0.1	1.0	0.7	0.7840894437606236	0.35406353717043676	0.5681818181559917	0.809800128943844	5.602140614385897	2.9872879783149684	0.5332404393103629
1	2	undersample	0.6	100	10	63	0.1	1.0	0.7	0.7526518463563057	0.3054413796703795	0.5662100456362461	0.7807865892921936	4.64904001083774	2.582916884413559	0.5555806858839502
1	3	undersample	0.6	100	10	63	0.1	1.0	0.7	0.7798753665689149	0.35116364960553	0.5727272727012397	0.8025806451561124	5.449311328303011	2.901069371559029	0.532373568380676
1	1	undersample	0.6	100	10	63	0.1	1.0	1.0	0.7894305726510755	0.3606971639036233	0.6136363636084711	0.7898130238504848	5.9680617401910885	2.919478388504818	0.4891836673141929
1	2	undersample	0.6	100	10	63	0.1	1.0	1.0	0.7610880003768374	0.3196339829911628	0.6027397259998749	0.773694390710679	5.187149750802516	2.6633882441482855	0.5134588975120159
1	3	undersample	0.6	100	10	63	0.1	1.0	1.0	0.7849354838709677	0.40325655466130106	0.5681818181559917	0.8025806451561124	5.349156902280052	2.87804501146729	0.538037116979868
1	1	undersample	0.6	100	10	63	0.3	0.6	0.7	0.7741120098470194	0.33148181025127155	0.5909090908822314	0.7898130238504848	5.427743399542162	2.8113495593009357	0.5179591771528188
1	2	undersample	0.6	100	10	63	0.3	0.6	0.7	0.7421519184853489	0.28856509363912913	0.5936073059089677	0.7588652482220577	4.5968272785079565	2.461724313542203	0.5355268141318895
1	3	undersample	0.6	100	10	63	0.3	0.6	0.7	0.7649017595307919	0.3186559588412311	0.5590909090654959	0.7729032258014652	4.315662863620044	2.4619058831617884	0.5704583323128433
1	1	undersample	0.6	100	10	63	0.3	0.6	1.0	0.7668014770529277	0.33572157064803015	0.5999999999727272	0.7620889748500188	4.804877817648307	2.5219511133415144	0.5248730895985773
1	2	undersample	0.6	100	10	63	0.3	0.6	1.0	0.7369071066243903	0.28444272598318565	0.5753424657271533	0.743391360407844	3.924947147845102	2.2421008280179984	0.5712435618399342
1	3	undersample	0.6	100	10	63	0.3	0.6	1.0	0.7727258064516129	0.3726450087481152	0.5818181817917355	0.7838709677368783	5.046073713548671	2.6919944478512665	0.5334829711588525
1	1	undersample	0.6	100	10	63	0.3	1.0	0.7	0.7741120098470194	0.33148181025127155	0.5909090908822314	0.7898130238504848	5.427743399542162	2.8113495593009357	0.5179591771528188
1	2	undersample	0.6	100	10	63	0.3	1.0	0.7	0.7421519184853489	0.28856509363912913	0.5936073059089677	0.7588652482220577	4.5968272785079565	2.461724313542203	0.5355268141318895
1	3	undersample	0.6	100	10	63	0.3	1.0	0.7	0.7649017595307919	0.3186559588412311	0.5590909090654959	0.7729032258014652	4.315662863620044	2.4619058831617884	0.5704583323128433
1	1	undersample	0.6	100	10	63	0.3	1.0	1.0	0.7668014770529277	0.33572157064803015	0.5999999999727272	0.7620889748500188	4.804877817648307	2.5219511133415144	0.5248730895985773
1	2	undersample	0.6	100	10	63	0.3	1.0	1.0	0.7369071066243903	0.28444272598318565	0.5753424657271533	0.743391360407844	3.924947147845102	2.2421008280179984	0.5712435618399342
1	3	undersample	0.6	100	10	63	0.3	1.0	1.0	0.7727258064516129	0.3726450087481152	0.5818181817917355	0.7838709677368783	5.046073713548671	2.6919944478512665	0.5334829711588525
1	1	undersample	0.6	300	3	31	0.1	0.6	0.7	0.7966429283160424	0.36146531612584	0.5954545454274793	0.8143133462229897	6.454938739338448	3.20677066039894	0.49679334310432316
1	2	undersample	0.6	300	3	31	0.1	0.6	0.7	0.7771153681966856	0.35090207813754615	0.6255707762271429	0.7749838813618635	5.754210335221536	2.7801152744617923	0.48314452461054413
1	3	undersample	0.6	300	3	31	0.1	0.6	0.7	0.8053445747800587	0.37384964927833475	0.6363636363347107	0.7883870967691072	6.519816705400217	3.007206066107925	0.4612408809620303
1	1	undersample	0.6	300	3	31	0.1	0.6	1.0	0.7938031182228474	0.3625273476174267	0.5681818181559917	0.8149580915485819	5.794974890743396	3.0705573251239566	0.5298654998624692
1	2	undersample	0.6	300	3	31	0.1	0.6	1.0	0.7667096496883731	0.32743486079685574	0.5936073059089677	0.7724049000594946	4.957188534598596	2.608172495727785	0.5261394493980234
1	3	undersample	0.6	300	3	31	0.1	0.6	1.0	0.7960689149560117	0.3906115157361009	0.5818181817917355	0.809677419349615	5.9189384823286515	3.0570106249788935	0.5164795300570192
1	1	undersample	0.6	300	3	31	0.1	1.0	0.7	0.7966429283160424	0.36146531612584	0.5954545454274793	0.8143133462229897	6.454938739338448	3.20677066039894	0.49679334310432316
1	2	undersample	0.6	300	3	31	0.1	1.0	0.7	0.7771153681966856	0.35090207813754615	0.6255707762271429	0.7749838813618635	5.754210335221536	2.7801152744617923	0.48314452461054413
1	3	undersample	0.6	300	3	31	0.1	1.0	0.7	0.8053445747800587	0.37384964927833475	0.6363636363347107	0.7883870967691072	6.519816705400217	3.007206066107925	0.4612408809620303
1	1	undersample	0.6	300	3	31	0.1	1.0	1.0	0.7938031182228474	0.3625273476174267	0.5681818181559917	0.8149580915485819	5.794974890743396	3.0705573251239566	0.5298654998624692
1	2	undersample	0.6	300	3	31	0.1	1.0	1.0	0.7667096496883731	0.32743486079685574	0.5936073059089677	0.7724049000594946	4.957188534598596	2.608172495727785	0.5261394493980234
1	3	undersample	0.6	300	3	31	0.1	1.0	1.0	0.7960689149560117	0.3906115157361009	0.5818181817917355	0.809677419349615	5.9189384823286515	3.0570106249788935	0.5164795300570192
1	1	undersample	0.6	300	3	31	0.3	0.6	0.7	0.7836952699138386	0.33339073747742193	0.6136363636084711	0.7885235331993004	5.921986760851461	2.901676691856259	0.4899836405948313
1	2	undersample	0.6	300	3	31	0.3	0.6	0.7	0.7615487430410194	0.308030135893143	0.6210045661816893	0.7646679561523877	5.324178642587751	2.6388439484908277	0.49563398833786393
1	3	undersample	0.6	300	3	31	0.3	0.6	0.7	0.7873255131964809	0.35081800148094905	0.6045454545179751	0.7838709677368783	5.544518488872151	2.7971504809704566	0.5044893314251098
1	1	undersample	0.6	300	3	31	0.3	0.6	1.0	0.7734189086220035	0.3361330029046917	0.5818181817917355	0.7891682785248926	5.207817829267965	2.759632896438219	0.5299019541065528
1	2	undersample	0.6	300	3	31	0.3	0.6	1.0	0.7470876058751313	0.2983952899358129	0.589041095863514	0.7569310122452809	4.463483435306142	2.423349342386788	0.5429278125204334
1	3	undersample	0.6	300	3	31	0.3	0.6	1.0	0.7752404692082111	0.37348288812212144	0.5818181817917355	0.7858064516078336	5.104242789225774	2.7163196977496686	0.5321689737096655
1	1	undersample	0.6	300	3	31	0.3	1.0	0.7	0.7836952699138386	0.33339073747742193	0.6136363636084711	0.7885235331993004	5.921986760851461	2.901676691856259	0.4899836405948313
1	2	undersample	0.6	300	3	31	0.3	1.0	0.7	0.7615487430410194	0.308030135893143	0.6210045661816893	0.7646679561523877	5.324178642587751	2.6388439484908277	0.49563398833786393
1	3	undersample	0.6	300	3	31	0.3	1.0	0.7	0.7873255131964809	0.35081800148094905	0.6045454545179751	0.7838709677368783	5.544518488872151	2.7971504809704566	0.5044893314251098
1	1	undersample	0.6	300	3	31	0.3	1.0	1.0	0.7734189086220035	0.3361330029046917	0.5818181817917355	0.7891682785248926	5.207817829267965	2.759632896438219	0.5299019541065528
1	2	undersample	0.6	300	3	31	0.3	1.0	1.0	0.7470876058751313	0.2983952899358129	0.589041095863514	0.7569310122452809	4.463483435306142	2.423349342386788	0.5429278125204334
1	3	undersample	0.6	300	3	31	0.3	1.0	1.0	0.7752404692082111	0.37348288812212144	0.5818181817917355	0.7858064516078336	5.104242789225774	2.7163196977496686	0.5321689737096655
1	1	undersample	0.6	300	3	63	0.1	0.6	0.7	0.7966429283160424	0.36146531612584	0.5954545454274793	0.8143133462229897	6.454938739338448	3.20677066039894	0.49679334310432316
1	2	undersample	0.6	300	3	63	0.1	0.6	0.7	0.7771153681966856	0.35090207813754615	0.6255707762271429	0.7749838813618635	5.754210335221536	2.7801152744617923	0.48314452461054413
1	3	undersample	0.6	300	3	63	0.1	0.6	0.7	0.8053445747800587	0.37384964927833475	0.6363636363347107	0.7883870967691072	6.519816705400217	3.007206066107925	0.4612408809620303
1	1	undersample	0.6	300	3	63	0.1	0.6	1.0	0.7938031182228474	0.3625273476174267	0.5681818181559917	0.8149580915485819	5.794974890743396	3.0705573251239566	0.5298654998624692
1	2	undersample	0.6	300	3	63	0.1	0.6	1.0	0.7667096496883731	0.32743486079685574	0.5936073059089677	0.7724049000594946	4.957188534598596	2.608172495727785	0.5261394493980234
1	3	undersample	0.6	300	3	63	0.1	0.6	1.0	0.7960689149560117	0.3906115157361009	0.5818181817917355	0.809677419349615	5.9189384823286515	3.0570106249788935	0.5164795300570192
1	1	undersample	0.6	300	3	63	0.1	1.0	0.7	0.7966429283160424	0.36146531612584	0.5954545454274793	0.8143133462229897	6.454938739338448	3.20677066039894	0.49679334310432316
1	2	undersample	0.6	300	3	63	0.1	1.0	0.7	0.7771153681966856	0.35090207813754615	0.6255707762271429	0.7749838813618635	5.754210335221536	2.7801152744617923	0.48314452461054413
1	3	undersample	0.6	300	3	63	0.1	1.0	0.7	0.8053445747800587	0.37384964927833475	0.6363636363347107	0.7883870967691072	6.519816705400217	3.007206066107925	0.4612408809620303
1	1	undersample	0.6	300	3	63	0.1	1.0	1.0	0.7938031182228474	0.3625273476174267	0.5681818181559917	0.8149580915485819	5.794974890743396	3.0705573251239566	0.5298654998624692
1	2	undersample	0.6	300	3	63	0.1	1.0	1.0	0.7667096496883731	0.32743486079685574	0.5936073059089677	0.7724049000594946	4.957188534598596	2.608172495727785	0.5261394493980234
1	3	undersample	0.6	300	3	63	0.1	1.0	1.0	0.7960689149560117	0.3906115157361009	0.5818181817917355	0.809677419349615	5.9189384823286515	3.0570106249788935	0.5164795300570192
1	1	undersample	0.6	300	3	63	0.3	0.6	0.7	0.7836952699138386	0.33339073747742193	0.6136363636084711	0.7885235331993004	5.921986760851461	2.901676691856259	0.4899836405948313
1	2	undersample	0.6	300	3	63	0.3	0.6	0.7	0.7615487430410194	0.308030135893143	0.6210045661816893	0.7646679561523877	5.324178642587751	2.6388439484908277	0.49563398833786393
1	3	undersample	0.6	300	3	63	0.3	0.6	0.7	0.7873255131964809	0.35081800148094905	0.6045454545179751	0.7838709677368783	5.544518488872151	2.7971504809704566	0.5044893314251098
1	1	undersample	0.6	300	3	63	0.3	0.6	1.0	0.7734189086220035	0.3361330029046917	0.5818181817917355	0.7891682785248926	5.207817829267965	2.759632896438219	0.5299019541065528
1	2	undersample	0.6	300	3	63	0.3	0.6	1.0	0.7470876058751313	0.2983952899358129	0.589041095863514	0.7569310122452809	4.463483435306142	2.423349342386788	0.5429278125204334
1	3	undersample	0.6	300	3	63	0.3	0.6	1.0	0.7752404692082111	0.37348288812212144	0.5818181817917355	0.7858064516078336	5.104242789225774	2.7163196977496686	0.5321689737096655
1	1	undersample	0.6	300	3	63	0.3	1.0	0.7	0.7836952699138386	0.33339073747742193	0.6136363636084711	0.7885235331993004	5.921986760851461	2.901676691856259	0.4899836405948313
1	2	undersample	0.6	300	3	63	0.3	1.0	0.7	0.7615487430410194	0.308030135893143	0.6210045661816893	0.7646679561523877	5.324178642587751	2.6388439484908277	0.49563398833786393
1	3	undersample	0.6	300	3	63	0.3	1.0	0.7	0.7873255131964809	0.35081800148094905	0.6045454545179751	0.7838709677368783	5.544518488872151	2.7971504809704566	0.5044893314251098
1	1	undersample	0.6	300	3	63	0.3	1.0	1.0	0.7734189086220035	0.3361330029046917	0.5818181817917355	0.7891682785248926	5.207817829267965	2.759632896438219	0.5299019541065528
1	2	undersample	0.6	300	3	63	0.3	1.0	1.0	0.7470876058751313	0.2983952899358129	0.589041095863514	0.7569310122452809	4.463483435306142	2.423349342386788	0.5429278125204334
1	3	undersample	0.6	300	3	63	0.3	1.0	1.0	0.7752404692082111	0.37348288812212144	0.5818181817917355	0.7858064516078336	5.104242789225774	2.7163196977496686	0.5321689737096655
1	1	undersample	0.6	300	5	31	0.1	0.6	0.7	0.7878626692456481	0.3456310789142728	0.5954545454274793	0.7962604771064071	5.752559766866283	2.9226264386228253	0.5080566738186769
1	2	undersample	0.6	300	5	31	0.1	0.6	0.7	0.7615089984661538	0.3178460580910314	0.6164383561362357	0.7672469374547567	5.297783668203158	2.6484649564246263	0.49991941334687723
1	3	undersample	0.6	300	5	31	0.1	0.6	0.7	0.7850425219941348	0.3464923589399771	0.6045454545179751	0.7909677419303809	5.7846598189197325	2.8921154618894946	0.4999629182313767
1	1	undersample	0.6	300	5	31	0.1	0.6	1.0	0.7823706113357951	0.3515336014941922	0.5999999999727272	0.7949709864552227	5.816037408907101	2.9264149514016986	0.5031630107398554
1	2	undersample	0.6	300	5	31	0.1	0.6	1.0	0.7529639148700646	0.3061250376359473	0.5844748858180605	0.7614442295244266	4.48969387756609	2.4500554321210717	0.5457065568471081
1	3	undersample	0.6	300	5	31	0.1	0.6	1.0	0.7836436950146627	0.3902844695814179	0.5909090908822314	0.7909677419303809	5.465706148358599	2.8268797747792056	0.5172030188580631
1	1	undersample	0.6	300	5	31	0.1	1.0	0.7	0.7878626692456481	0.3456310789142728	0.5954545454274793	0.7962604771064071	5.752559766866283	2.9226264386228253	0.5080566738186769
1	2	undersample	0.6	300	5	31	0.1	1.0	0.7	0.7615089984661538	0.3178460580910314	0.6164383561362357	0.7672469374547567	5.297783668203158	2.6484649564246263	0.49991941334687723
1	3	undersample	0.6	300	5	31	0.1	1.0	0.7	0.7850425219941348	0.3464923589399771	0.6045454545179751	0.7909677419303809	5.7846598189197325	2.8921154618894946	0.4999629182313767
1	1	undersample	0.6	300	5	31	0.1	1.0	1.0	0.7823706113357951	0.3515336014941922	0.5999999999727272	0.7949709864552227	5.816037408907101	2.9264149514016986	0.5031630107398554
1	2	undersample	0.6	300	5	31	0.1	1.0	1.0	0.7529639148700646	0.3061250376359473	0.5844748858180605	0.7614442295244266	4.48969387756609	2.4500554321210717	0.5457065568471081
1	3	undersample	0.6	300	5	31	0.1	1.0	1.0	0.7836436950146627	0.3902844695814179	0.5909090908822314	0.7909677419303809	5.465706148358599	2.8268797747792056	0.5172030188580631
1	1	undersample	0.6	300	5	31	0.3	0.6	0.7	0.7683180938983647	0.32373986339002064	0.5772727272464876	0.7807865892921936	4.863914993427827	2.633382232632303	0.5414120492548505
1	2	undersample	0.6	300	5	31	0.3	0.6	0.7	0.7419546676323125	0.28526635299024633	0.6073059360453285	0.7498388136637664	4.635548816354897	2.4276584256059763	0.5237046303310091
1	3	undersample	0.6	300	5	31	0.3	0.6	0.7	0.7636847507331378	0.31981932783721145	0.5590909090654959	0.7690322580595547	4.222081235446602	2.4206448924941544	0.5733297668341267
1	1	undersample	0.6	300	5	31	0.3	0.6	1.0	0.7620948361760741	0.32224109790712663	0.5909090908822314	0.7607994841988344	4.594189659456798	2.47035030087443	0.5377118573778297
1	2	undersample	0.6	300	5	31	0.3	0.6	1.0	0.7253046348062377	0.2725270118354214	0.5433789954089782	0.7369439071519217	3.3337498642872654	2.065639190750095	0.6196143206605624
1	3	undersample	0.6	300	5	31	0.3	0.6	1.0	0.760633431085044	0.3687533490868139	0.5681818181559917	0.7696774193498731	4.397021753943409	2.466895741977356	0.5610378651856195
1	1	undersample	0.6	300	5	31	0.3	1.0	0.7	0.7683180938983647	0.32373986339002064	0.5772727272464876	0.7807865892921936	4.863914993427827	2.633382232632303	0.5414120492548505
1	2	undersample	0.6	300	5	31	0.3	1.0	0.7	0.7419546676323125	0.28526635299024633	0.6073059360453285	0.7498388136637664	4.635548816354897	2.4276584256059763	0.5237046303310091
1	3	undersample	0.6	300	5	31	0.3	1.0	0.7	0.7636847507331378	0.31981932783721145	0.5590909090654959	0.7690322580595547	4.222081235446602	2.4206448924941544	0.5733297668341267
1	1	undersample	0.6	300	5	31	0.3	1.0	1.0	0.7620948361760741	0.32224109790712663	0.5909090908822314	0.7607994841988344	4.594189659456798	2.47035030087443	0.5377118573778297
1	2	undersample	0.6	300	5	31	0.3	1.0	1.0	0.7253046348062377	0.2725270118354214	0.5433789954089782	0.7369439071519217	3.3337498642872654	2.065639190750095	0.6196143206605624
1	3	undersample	0.6	300	5	31	0.3	1.0	1.0	0.760633431085044	0.3687533490868139	0.5681818181559917	0.7696774193498731	4.397021753943409	2.466895741977356	0.5610378651856195
1	1	undersample	0.6	300	5	63	0.1	0.6	0.7	0.7878626692456481	0.3456310789142728	0.5954545454274793	0.7962604771064071	5.752559766866283	2.9226264386228253	0.5080566738186769
1	2	undersample	0.6	300	5	63	0.1	0.6	0.7	0.7615089984661538	0.3178460580910314	0.6164383561362357	0.7672469374547567	5.297783668203158	2.6484649564246263	0.49991941334687723
1	3	undersample	0.6	300	5	63	0.1	0.6	0.7	0.7850425219941348	0.3464923589399771	0.6045454545179751	0.7909677419303809	5.7846598189197325	2.8921154618894946	0.4999629182313767
1	1	undersample	0.6	300	5	63	0.1	0.6	1.0	0.7823706113357951	0.3515336014941922	0.5999999999727272	0.7949709864552227	5.816037408907101	2.9264149514016986	0.5031630107398554
1	2	undersample	0.6	300	5	63	0.1	0.6	1.0	0.7529639148700646	0.3061250376359473	0.5844748858180605	0.7614442295244266	4.48969387756609	2.4500554321210717	0.5457065568471081
1	3	undersample	0.6	300	5	63	0.1	0.6	1.0	0.7836436950146627	0.3902844695814179	0.5909090908822314	0.7909677419303809	5.465706148358599	2.8268797747792056	0.5172030188580631
1	1	undersample	0.6	300	5	63	0.1	1.0	0.7	0.7878626692456481	0.3456310789142728	0.5954545454274793	0.7962604771064071	5.752559766866283	2.9226264386228253	0.5080566738186769
1	2	undersample	0.6	300	5	63	0.1	1.0	0.7	0.7615089984661538	0.3178460580910314	0.6164383561362357	0.7672469374547567	5.297783668203158	2.6484649564246263	0.49991941334687723
1	3	undersample	0.6	300	5	63	0.1	1.0	0.7	0.7850425219941348	0.3464923589399771	0.6045454545179751	0.7909677419303809	5.7846598189197325	2.8921154618894946	0.4999629182313767
1	1	undersample	0.6	300	5	63	0.1	1.0	1.0	0.7823706113357951	0.3515336014941922	0.5999999999727272	0.7949709864552227	5.816037408907101	2.9264149514016986	0.5031630107398554
1	2	undersample	0.6	300	5	63	0.1	1.0	1.0	0.7529639148700646	0.3061250376359473	0.5844748858180605	0.7614442295244266	4.48969387756609	2.4500554321210717	0.5457065568471081
1	3	undersample	0.6	300	5	63	0.1	1.0	1.0	0.7836436950146627	0.3902844695814179	0.5909090908822314	0.7909677419303809	5.465706148358599	2.8268797747792056	0.5172030188580631
1	1	undersample	0.6	300	5	63	0.3	0.6	0.7	0.7683180938983647	0.32373986339002064	0.5772727272464876	0.7807865892921936	4.863914993427827	2.633382232632303	0.5414120492548505
1	2	undersample	0.6	300	5	63	0.3	0.6	0.7	0.7419546676323125	0.28526635299024633	0.6073059360453285	0.7498388136637664	4.635548816354897	2.4276584256059763	0.5237046303310091
1	3	undersample	0.6	300	5	63	0.3	0.6	0.7	0.7636847507331378	0.31981932783721145	0.5590909090654959	0.7690322580595547	4.222081235446602	2.4206448924941544	0.5733297668341267
1	1	undersample	0.6	300	5	63	0.3	0.6	1.0	0.7620948361760741	0.32224109790712663	0.5909090908822314	0.7607994841988344	4.594189659456798	2.47035030087443	0.5377118573778297
1	2	undersample	0.6	300	5	63	0.3	0.6	1.0	0.7253046348062377	0.2725270118354214	0.5433789954089782	0.7369439071519217	3.3337498642872654	2.065639190750095	0.6196143206605624
1	3	undersample	0.6	300	5	63	0.3	0.6	1.0	0.760633431085044	0.3687533490868139	0.5681818181559917	0.7696774193498731	4.397021753943409	2.466895741977356	0.5610378651856195
1	1	undersample	0.6	300	5	63	0.3	1.0	0.7	0.7683180938983647	0.32373986339002064	0.5772727272464876	0.7807865892921936	4.863914993427827	2.633382232632303	0.5414120492548505
1	2	undersample	0.6	300	5	63	0.3	1.0	0.7	0.7419546676323125	0.28526635299024633	0.6073059360453285	0.7498388136637664	4.635548816354897	2.4276584256059763	0.5237046303310091
1	3	undersample	0.6	300	5	63	0.3	1.0	0.7	0.7636847507331378	0.31981932783721145	0.5590909090654959	0.7690322580595547	4.222081235446602	2.4206448924941544	0.5733297668341267
1	1	undersample	0.6	300	5	63	0.3	1.0	1.0	0.7620948361760741	0.32224109790712663	0.5909090908822314	0.7607994841988344	4.594189659456798	2.47035030087443	0.5377118573778297
1	2	undersample	0.6	300	5	63	0.3	1.0	1.0	0.7253046348062377	0.2725270118354214	0.5433789954089782	0.7369439071519217	3.3337498642872654	2.065639190750095	0.6196143206605624
1	3	undersample	0.6	300	5	63	0.3	1.0	1.0	0.760633431085044	0.3687533490868139	0.5681818181559917	0.7696774193498731	4.397021753943409	2.466895741977356	0.5610378651856195
1	1	undersample	0.6	300	10	31	0.1	0.6	0.7	0.7771379168864663	0.3347273880531349	0.5772727272464876	0.7891682785248926	5.11157119704177	2.7380732644347954	0.535661757954911
1	2	undersample	0.6	300	10	31	0.1	0.6	0.7	0.7490512822777469	0.29391959578601007	0.6210045661816893	0.7595099935476499	5.174843897201117	2.582246761601986	0.4989999236982181
1	3	undersample	0.6	300	10	31	0.1	0.6	0.7	0.7681715542521994	0.3269925831269252	0.5727272727012397	0.7761290322530573	4.6470658044134945	2.5582917377911936	0.5505176382247113
1	1	undersample	0.6	300	10	31	0.1	0.6	1.0	0.7705131586659633	0.3361321817215384	0.6136363636084711	0.7666021921291645	5.216606825101231	2.6291435335872038	0.503994947207875
1	2	undersample	0.6	300	10	31	0.1	0.6	1.0	0.735248138629077	0.28156434037833983	0.5570776255453389	0.7472598323613975	3.718651217491411	2.2041514362703096	0.5927287261349318
1	3	undersample	0.6	300	10	31	0.1	0.6	1.0	0.7713211143695015	0.3822168837351243	0.5772727272464876	0.7896774193497441	5.127250862597534	2.74470148671015	0.5353163925447445
1	1	undersample	0.6	300	10	31	0.1	1.0	0.7	0.7771379168864663	0.3347273880531349	0.5772727272464876	0.7891682785248926	5.11157119704177	2.7380732644347954	0.535661757954911
1	2	undersample	0.6	300	10	31	0.1	1.0	0.7	0.7490512822777469	0.29391959578601007	0.6210045661816893	0.7595099935476499	5.174843897201117	2.582246761601986	0.4989999236982181
1	3	undersample	0.6	300	10	31	0.1	1.0	0.7	0.7681715542521994	0.3269925831269252	0.5727272727012397	0.7761290322530573	4.6470658044134945	2.5582917377911936	0.5505176382247113
1	1	undersample	0.6	300	10	31	0.1	1.0	1.0	0.7705131586659633	0.3361321817215384	0.6136363636084711	0.7666021921291645	5.216606825101231	2.6291435335872038	0.503994947207875
1	2	undersample	0.6	300	10	31	0.1	1.0	1.0	0.735248138629077	0.28156434037833983	0.5570776255453389	0.7472598323613975	3.718651217491411	2.2041514362703096	0.5927287261349318
1	3	undersample	0.6	300	10	31	0.1	1.0	1.0	0.7713211143695015	0.3822168837351243	0.5772727272464876	0.7896774193497441	5.127250862597534	2.74470148671015	0.5353163925447445
1	1	undersample	0.6	300	10	31	0.3	0.6	0.7	0.7558393411875036	0.3044043494596092	0.5999999999727272	0.7743391360362712	5.147142595149521	2.658857024852112	0.5165695187629531
1	2	undersample	0.6	300	10	31	0.3	0.6	0.7	0.7275980439781081	0.26724455120976626	0.6073059360453285	0.7485493230125819	4.603845943846906	2.415208895713681	0.5246067916115169
1	3	undersample	0.6	300	10	31	0.3	0.6	0.7	0.7457434017595309	0.290336472791311	0.554545454520248	0.7490322580596838	3.715492205219068	2.2096283296673387	0.594706749595276
1	1	undersample	0.6	300	10	31	0.3	0.6	1.0	0.7528412754234804	0.3205350915975647	0.5954545454274793	0.7556415215940965	4.551658499885982	2.4368072879808076	0.5353668871522905
1	2	undersample	0.6	300	10	31	0.3	0.6	1.0	0.722155981264113	0.25947973609187713	0.5707762556816997	0.7382333978031063	3.7502618695811956	2.180477681593622	0.5814201034272054
1	3	undersample	0.6	300	10	31	0.3	0.6	1.0	0.7609545454545456	0.3585659563035076	0.5772727272464876	0.7729032258014652	4.647665947776477	2.541967863102009	0.5469342773745326
1	1	undersample	0.6	300	10	31	0.3	1.0	0.7	0.7558393411875036	0.3044043494596092	0.5999999999727272	0.7743391360362712	5.147142595149521	2.658857024852112	0.5165695187629531
1	2	undersample	0.6	300	10	31	0.3	1.0	0.7	0.7275980439781081	0.26724455120976626	0.6073059360453285	0.7485493230125819	4.603845943846906	2.415208895713681	0.5246067916115169
1	3	undersample	0.6	300	10	31	0.3	1.0	0.7	0.7457434017595309	0.290336472791311	0.554545454520248	0.7490322580596838	3.715492205219068	2.2096283296673387	0.594706749595276
1	1	undersample	0.6	300	10	31	0.3	1.0	1.0	0.7528412754234804	0.3205350915975647	0.5954545454274793	0.7556415215940965	4.551658499885982	2.4368072879808076	0.5353668871522905
1	2	undersample	0.6	300	10	31	0.3	1.0	1.0	0.722155981264113	0.25947973609187713	0.5707762556816997	0.7382333978031063	3.7502618695811956	2.180477681593622	0.5814201034272054
1	3	undersample	0.6	300	10	31	0.3	1.0	1.0	0.7609545454545456	0.3585659563035076	0.5772727272464876	0.7729032258014652	4.647665947776477	2.541967863102009	0.5469342773745326
1	1	undersample	0.6	300	10	63	0.1	0.6	0.7	0.7771393822167517	0.33210727859380923	0.5727272727012397	0.7943262411296305	5.17681556391433	2.784639362845603	0.5379058374202357
1	2	undersample	0.6	300	10	63	0.1	0.6	0.7	0.7469786762995739	0.29029293041168736	0.6210045661816893	0.7607994841988344	5.211573804279919	2.5961672287371833	0.4981541611267955
1	3	undersample	0.6	300	10	63	0.1	0.6	0.7	0.7672096774193549	0.3242869453190149	0.5590909090654959	0.7774193548336942	4.428955404590897	2.511857594487532	0.5671444665246067
1	1	undersample	0.6	300	10	63	0.1	0.6	1.0	0.7709117285036046	0.33533907113238715	0.5999999999727272	0.7749838813618635	5.1661888479898685	2.666475526017192	0.5161397604334212
1	2	undersample	0.6	300	10	63	0.1	0.6	1.0	0.7382127895097875	0.2905425829486777	0.5525114154998853	0.7517730496405431	3.7393584363816217	2.2258316127297166	0.595244241279515
1	3	undersample	0.6	300	10	63	0.1	0.6	1.0	0.7686524926686217	0.3689317790982791	0.554545454520248	0.7832258064465599	4.4979346584970115	2.558170877484226	0.5687434404304339
1	1	undersample	0.6	300	10	63	0.1	1.0	0.7	0.7771393822167517	0.33210727859380923	0.5727272727012397	0.7943262411296305	5.17681556391433	2.784639362845603	0.5379058374202357
1	2	undersample	0.6	300	10	63	0.1	1.0	0.7	0.7469786762995739	0.29029293041168736	0.6210045661816893	0.7607994841988344	5.211573804279919	2.5961672287371833	0.4981541611267955
1	3	undersample	0.6	300	10	63	0.1	1.0	0.7	0.7672096774193549	0.3242869453190149	0.5590909090654959	0.7774193548336942	4.428955404590897	2.511857594487532	0.5671444665246067
1	1	undersample	0.6	300	10	63	0.1	1.0	1.0	0.7709117285036046	0.33533907113238715	0.5999999999727272	0.7749838813618635	5.1661888479898685	2.666475526017192	0.5161397604334212
1	2	undersample	0.6	300	10	63	0.1	1.0	1.0	0.7382127895097875	0.2905425829486777	0.5525114154998853	0.7517730496405431	3.7393584363816217	2.2258316127297166	0.595244241279515
1	3	undersample	0.6	300	10	63	0.1	1.0	1.0	0.7686524926686217	0.3689317790982791	0.554545454520248	0.7832258064465599	4.4979346584970115	2.558170877484226	0.5687434404304339
1	1	undersample	0.6	300	10	63	0.3	0.6	0.7	0.7548311939511165	0.30775235281570773	0.5909090908822314	0.7730496453850868	4.920138642079928	2.603693066917426	0.5291909856864034
1	2	undersample	0.6	300	10	63	0.3	0.6	0.7	0.7277776305756486	0.26860637602123055	0.6027397259998749	0.7414571244310674	4.351190796614336	2.331294959726024	0.5357831971027558
1	3	undersample	0.6	300	10	63	0.3	0.6	0.7	0.745758064516129	0.2891783166822799	0.554545454520248	0.7503225806403205	3.7411272952633747	2.22104759706326	0.5936840380876763
1	1	undersample	0.6	300	10	63	0.3	0.6	1.0	0.7559111423714905	0.32512572031225495	0.5818181817917355	0.7549967762685043	4.287413991451032	2.374736745023384	0.5538855605930273
1	2	undersample	0.6	300	10	63	0.3	0.6	1.0	0.7213713939158416	0.26260133986746154	0.5753424657271533	0.7292069632448149	3.6483869489487493	2.1246574556521063	0.5823552843758631
1	3	undersample	0.6	300	10	63	0.3	0.6	1.0	0.7571466275659825	0.3446284851668209	0.5954545454274793	0.7690322580595547	4.900884824537264	2.5780852107051566	0.5260448376155683
1	1	undersample	0.6	300	10	63	0.3	1.0	0.7	0.7548311939511165	0.30775235281570773	0.5909090908822314	0.7730496453850868	4.920138642079928	2.603693066917426	0.5291909856864034
1	2	undersample	0.6	300	10	63	0.3	1.0	0.7	0.7277776305756486	0.26860637602123055	0.6027397259998749	0.7414571244310674	4.351190796614336	2.331294959726024	0.5357831971027558
1	3	undersample	0.6	300	10	63	0.3	1.0	0.7	0.745758064516129	0.2891783166822799	0.554545454520248	0.7503225806403205	3.7411272952633747	2.22104759706326	0.5936840380876763
1	1	undersample	0.6	300	10	63	0.3	1.0	1.0	0.7559111423714905	0.32512572031225495	0.5818181817917355	0.7549967762685043	4.287413991451032	2.374736745023384	0.5538855605930273
1	2	undersample	0.6	300	10	63	0.3	1.0	1.0	0.7213713939158416	0.26260133986746154	0.5753424657271533	0.7292069632448149	3.6483869489487493	2.1246574556521063	0.5823552843758631
1	3	undersample	0.6	300	10	63	0.3	1.0	1.0	0.7571466275659825	0.3446284851668209	0.5954545454274793	0.7690322580595547	4.900884824537264	2.5780852107051566	0.5260448376155683
1	1	undersample	0.6	500	3	31	0.1	0.6	0.7	0.7927231698024735	0.35192094386049805	0.618181818153719	0.8078658929670673	6.807605848856443	3.217449496737531	0.4726256925115527
1	2	undersample	0.6	500	3	31	0.1	0.6	0.7	0.7700202255725426	0.32980390798207526	0.6347031963180501	0.7743391360362712	5.962106828349133	2.8126417538384083	0.4717529851769096
1	3	undersample	0.6	500	3	31	0.1	0.6	0.7	0.7982375366568915	0.36354690394284905	0.6227272726989669	0.7845161290271967	6.0093785045521315	2.8899018798420597	0.48089861831122155
1	1	undersample	0.6	500	3	31	0.1	0.6	1.0	0.7876370083816893	0.35454880607440525	0.5772727272464876	0.8027079303623295	5.556082329430351	2.9259802436400713	0.5266264994995565
1	2	undersample	0.6	500	3	31	0.1	0.6	1.0	0.7577185436410152	0.3168202818282059	0.6073059360453285	0.762733720175611	4.971530344821859	2.559596377955005	0.5148507905429304
1	3	undersample	0.6	500	3	31	0.1	0.6	1.0	0.7861818181818182	0.38146585565738006	0.5681818181559917	0.794193548381973	5.0775446827173205	2.7607579163890716	0.5437190685904837
1	1	undersample	0.6	500	3	31	0.1	1.0	0.7	0.7927231698024735	0.35192094386049805	0.618181818153719	0.8078658929670673	6.807605848856443	3.217449496737531	0.4726256925115527
1	2	undersample	0.6	500	3	31	0.1	1.0	0.7	0.7700202255725426	0.32980390798207526	0.6347031963180501	0.7743391360362712	5.962106828349133	2.8126417538384083	0.4717529851769096
1	3	undersample	0.6	500	3	31	0.1	1.0	0.7	0.7982375366568915	0.36354690394284905	0.6227272726989669	0.7845161290271967	6.0093785045521315	2.8899018798420597	0.48089861831122155
1	1	undersample	0.6	500	3	31	0.1	1.0	1.0	0.7876370083816893	0.35454880607440525	0.5772727272464876	0.8027079303623295	5.556082329430351	2.9259802436400713	0.5266264994995565
1	2	undersample	0.6	500	3	31	0.1	1.0	1.0	0.7577185436410152	0.3168202818282059	0.6073059360453285	0.762733720175611	4.971530344821859	2.559596377955005	0.5148507905429304
1	3	undersample	0.6	500	3	31	0.1	1.0	1.0	0.7861818181818182	0.38146585565738006	0.5681818181559917	0.794193548381973	5.0775446827173205	2.7607579163890716	0.5437190685904837
1	1	undersample	0.6	500	3	31	0.3	0.6	0.7	0.7742424242424242	0.3242725769020762	0.6090909090632232	0.782076079943378	5.591784482732244	2.7949702857550633	0.4998351131858263
1	2	undersample	0.6	500	3	31	0.3	0.6	0.7	0.7515404702813622	0.2911086964879672	0.6347031963180501	0.754352030942912	5.3356296637949825	2.5837916467065525	0.4842524230800019
1	3	undersample	0.6	500	3	31	0.3	0.6	0.7	0.7751612903225807	0.33337883426744713	0.5818181817917355	0.7754838709627389	4.805596959549625	2.5914314413503066	0.539252753634421
1	1	undersample	0.6	500	3	31	0.3	0.6	1.0	0.7652218510052166	0.32581964901204025	0.5681818181559917	0.773694390710679	4.4984253292221394	2.5106836495721225	0.5581249928232136
1	2	undersample	0.6	500	3	31	0.3	0.6	1.0	0.7373928736505245	0.28738569861362195	0.5662100456362461	0.7440361057334363	3.7941400996875485	2.212069890317771	0.5830227124608647
1	3	undersample	0.6	500	3	31	0.3	0.6	1.0	0.7628870967741934	0.36652586125350234	0.5681818181559917	0.7799999999949678	4.665071533201042	2.582644510529774	0.553613046552133
1	1	undersample	0.6	500	3	31	0.3	1.0	0.7	0.7742424242424242	0.3242725769020762	0.6090909090632232	0.782076079943378	5.591784482732244	2.7949702857550633	0.4998351131858263
1	2	undersample	0.6	500	3	31	0.3	1.0	0.7	0.7515404702813622	0.2911086964879672	0.6347031963180501	0.754352030942912	5.3356296637949825	2.5837916467065525	0.4842524230800019
1	3	undersample	0.6	500	3	31	0.3	1.0	0.7	0.7751612903225807	0.33337883426744713	0.5818181817917355	0.7754838709627389	4.805596959549625	2.5914314413503066	0.539252753634421
1	1	undersample	0.6	500	3	31	0.3	1.0	1.0	0.7652218510052166	0.32581964901204025	0.5681818181559917	0.773694390710679	4.4984253292221394	2.5106836495721225	0.5581249928232136
1	2	undersample	0.6	500	3	31	0.3	1.0	1.0	0.7373928736505245	0.28738569861362195	0.5662100456362461	0.7440361057334363	3.7941400996875485	2.212069890317771	0.5830227124608647
1	3	undersample	0.6	500	3	31	0.3	1.0	1.0	0.7628870967741934	0.36652586125350234	0.5681818181559917	0.7799999999949678	4.665071533201042	2.582644510529774	0.553613046552133
1	1	undersample	0.6	500	3	63	0.1	0.6	0.7	0.7927231698024735	0.35192094386049805	0.618181818153719	0.8078658929670673	6.807605848856443	3.217449496737531	0.4726256925115527
1	2	undersample	0.6	500	3	63	0.1	0.6	0.7	0.7700202255725426	0.32980390798207526	0.6347031963180501	0.7743391360362712	5.962106828349133	2.8126417538384083	0.4717529851769096
1	3	undersample	0.6	500	3	63	0.1	0.6	0.7	0.7982375366568915	0.36354690394284905	0.6227272726989669	0.7845161290271967	6.0093785045521315	2.8899018798420597	0.48089861831122155
1	1	undersample	0.6	500	3	63	0.1	0.6	1.0	0.7876370083816893	0.35454880607440525	0.5772727272464876	0.8027079303623295	5.556082329430351	2.9259802436400713	0.5266264994995565
1	2	undersample	0.6	500	3	63	0.1	0.6	1.0	0.7577185436410152	0.3168202818282059	0.6073059360453285	0.762733720175611	4.971530344821859	2.559596377955005	0.5148507905429304
1	3	undersample	0.6	500	3	63	0.1	0.6	1.0	0.7861818181818182	0.38146585565738006	0.5681818181559917	0.794193548381973	5.0775446827173205	2.7607579163890716	0.5437190685904837
1	1	undersample	0.6	500	3	63	0.1	1.0	0.7	0.7927231698024735	0.35192094386049805	0.618181818153719	0.8078658929670673	6.807605848856443	3.217449496737531	0.4726256925115527
1	2	undersample	0.6	500	3	63	0.1	1.0	0.7	0.7700202255725426	0.32980390798207526	0.6347031963180501	0.7743391360362712	5.962106828349133	2.8126417538384083	0.4717529851769096
1	3	undersample	0.6	500	3	63	0.1	1.0	0.7	0.7982375366568915	0.36354690394284905	0.6227272726989669	0.7845161290271967	6.0093785045521315	2.8899018798420597	0.48089861831122155
1	1	undersample	0.6	500	3	63	0.1	1.0	1.0	0.7876370083816893	0.35454880607440525	0.5772727272464876	0.8027079303623295	5.556082329430351	2.9259802436400713	0.5266264994995565
1	2	undersample	0.6	500	3	63	0.1	1.0	1.0	0.7577185436410152	0.3168202818282059	0.6073059360453285	0.762733720175611	4.971530344821859	2.559596377955005	0.5148507905429304
1	3	undersample	0.6	500	3	63	0.1	1.0	1.0	0.7861818181818182	0.38146585565738006	0.5681818181559917	0.794193548381973	5.0775446827173205	2.7607579163890716	0.5437190685904837
1	1	undersample	0.6	500	3	63	0.3	0.6	0.7	0.7742424242424242	0.3242725769020762	0.6090909090632232	0.782076079943378	5.591784482732244	2.7949702857550633	0.4998351131858263
1	2	undersample	0.6	500	3	63	0.3	0.6	0.7	0.7515404702813622	0.2911086964879672	0.6347031963180501	0.754352030942912	5.3356296637949825	2.5837916467065525	0.4842524230800019
1	3	undersample	0.6	500	3	63	0.3	0.6	0.7	0.7751612903225807	0.33337883426744713	0.5818181817917355	0.7754838709627389	4.805596959549625	2.5914314413503066	0.539252753634421
1	1	undersample	0.6	500	3	63	0.3	0.6	1.0	0.7652218510052166	0.32581964901204025	0.5681818181559917	0.773694390710679	4.4984253292221394	2.5106836495721225	0.5581249928232136
1	2	undersample	0.6	500	3	63	0.3	0.6	1.0	0.7373928736505245	0.28738569861362195	0.5662100456362461	0.7440361057334363	3.7941400996875485	2.212069890317771	0.5830227124608647
1	3	undersample	0.6	500	3	63	0.3	0.6	1.0	0.7628870967741934	0.36652586125350234	0.5681818181559917	0.7799999999949678	4.665071533201042	2.582644510529774	0.553613046552133
1	1	undersample	0.6	500	3	63	0.3	1.0	0.7	0.7742424242424242	0.3242725769020762	0.6090909090632232	0.782076079943378	5.591784482732244	2.7949702857550633	0.4998351131858263
1	2	undersample	0.6	500	3	63	0.3	1.0	0.7	0.7515404702813622	0.2911086964879672	0.6347031963180501	0.754352030942912	5.3356296637949825	2.5837916467065525	0.4842524230800019
1	3	undersample	0.6	500	3	63	0.3	1.0	0.7	0.7751612903225807	0.33337883426744713	0.5818181817917355	0.7754838709627389	4.805596959549625	2.5914314413503066	0.539252753634421
1	1	undersample	0.6	500	3	63	0.3	1.0	1.0	0.7652218510052166	0.32581964901204025	0.5681818181559917	0.773694390710679	4.4984253292221394	2.5106836495721225	0.5581249928232136
1	2	undersample	0.6	500	3	63	0.3	1.0	1.0	0.7373928736505245	0.28738569861362195	0.5662100456362461	0.7440361057334363	3.7941400996875485	2.212069890317771	0.5830227124608647
1	3	undersample	0.6	500	3	63	0.3	1.0	1.0	0.7628870967741934	0.36652586125350234	0.5681818181559917	0.7799999999949678	4.665071533201042	2.582644510529774	0.553613046552133
1	1	undersample	0.6	500	5	31	0.1	0.6	0.7	0.7806722935349627	0.34103344973742133	0.5954545454274793	0.7923920051528538	5.617942323269118	2.868167563509363	0.5105370155635441
1	2	undersample	0.6	500	5	31	0.1	0.6	0.7	0.7575212927879789	0.30967601281899654	0.6255707762271429	0.7620889748500188	5.351774472811819	2.629431526086117	0.49131955876064237
1	3	undersample	0.6	500	5	31	0.1	0.6	0.7	0.7783768328445747	0.3375743127654828	0.5772727272464876	0.786451612898152	5.029171679740391	2.7032407411195316	0.5375121119284115
1	1	undersample	0.6	500	5	31	0.1	0.6	1.0	0.7738497157259248	0.3411339049972536	0.5954545454274793	0.7833655705945625	5.322531821158831	2.748660587216556	0.5164197465319792
1	2	undersample	0.6	500	5	31	0.1	0.6	1.0	0.7418148256096375	0.2912346932314163	0.5753424657271533	0.7575757575708731	4.233870772883071	2.3732875731785774	0.5605479378445389
1	3	undersample	0.6	500	5	31	0.1	0.6	1.0	0.7717932551319648	0.38017233895720803	0.5772727272464876	0.7890322580594257	5.1073950769665295	2.7363079045801015	0.5357541001373531
1	1	undersample	0.6	500	5	31	0.1	1.0	0.7	0.7806722935349627	0.34103344973742133	0.5954545454274793	0.7923920051528538	5.617942323269118	2.868167563509363	0.5105370155635441
1	2	undersample	0.6	500	5	31	0.1	1.0	0.7	0.7575212927879789	0.30967601281899654	0.6255707762271429	0.7620889748500188	5.351774472811819	2.629431526086117	0.49131955876064237
1	3	undersample	0.6	500	5	31	0.1	1.0	0.7	0.7783768328445747	0.3375743127654828	0.5772727272464876	0.786451612898152	5.029171679740391	2.7032407411195316	0.5375121119284115
1	1	undersample	0.6	500	5	31	0.1	1.0	1.0	0.7738497157259248	0.3411339049972536	0.5954545454274793	0.7833655705945625	5.322531821158831	2.748660587216556	0.5164197465319792
1	2	undersample	0.6	500	5	31	0.1	1.0	1.0	0.7418148256096375	0.2912346932314163	0.5753424657271533	0.7575757575708731	4.233870772883071	2.3732875731785774	0.5605479378445389
1	3	undersample	0.6	500	5	31	0.1	1.0	1.0	0.7717932551319648	0.38017233895720803	0.5772727272464876	0.7890322580594257	5.1073950769665295	2.7363079045801015	0.5357541001373531
1	1	undersample	0.6	500	5	31	0.3	0.6	0.7	0.7596916945079422	0.31621994999603287	0.5863636363369834	0.7730496453850868	4.828639868679597	2.5836646587103687	0.5350708855267102
1	2	undersample	0.6	500	5	31	0.3	0.6	0.7	0.7338085018061702	0.2761436389204371	0.6164383561362357	0.7421018697566596	4.624553364288052	2.390239633192367	0.5168584723023971
1	3	undersample	0.6	500	5	31	0.3	0.6	0.7	0.7535131964809385	0.30452990874834746	0.545454545429752	0.7612903225757337	3.8270268523932365	2.2850121891379227	0.5970724112998367
1	1	undersample	0.6	500	5	31	0.3	0.6	1.0	0.7581399097356545	0.32000186795659774	0.5954545454274793	0.7614442295244266	4.6981777289074955	2.496080976283239	0.531287037938834
1	2	undersample	0.6	500	5	31	0.3	0.6	1.0	0.7183066455873217	0.26380452214381844	0.5616438355907925	0.7292069632448149	3.4502230763525095	2.0740703733746746	0.6011409387085486
1	3	undersample	0.6	500	5	31	0.3	0.6	1.0	0.7545117302052785	0.35784045261063235	0.5727272727012397	0.7716129032208283	4.528669089224	2.5077040502772854	0.5537397313832653
1	1	undersample	0.6	500	5	31	0.3	1.0	0.7	0.7596916945079422	0.31621994999603287	0.5863636363369834	0.7730496453850868	4.828639868679597	2.5836646587103687	0.5350708855267102
1	2	undersample	0.6	500	5	31	0.3	1.0	0.7	0.7338085018061702	0.2761436389204371	0.6164383561362357	0.7421018697566596	4.624553364288052	2.390239633192367	0.5168584723023971
1	3	undersample	0.6	500	5	31	0.3	1.0	0.7	0.7535131964809385	0.30452990874834746	0.545454545429752	0.7612903225757337	3.8270268523932365	2.2850121891379227	0.5970724112998367
1	1	undersample	0.6	500	5	31	0.3	1.0	1.0	0.7581399097356545	0.32000186795659774	0.5954545454274793	0.7614442295244266	4.6981777289074955	2.496080976283239	0.531287037938834
1	2	undersample	0.6	500	5	31	0.3	1.0	1.0	0.7183066455873217	0.26380452214381844	0.5616438355907925	0.7292069632448149	3.4502230763525095	2.0740703733746746	0.6011409387085486
1	3	undersample	0.6	500	5	31	0.3	1.0	1.0	0.7545117302052785	0.35784045261063235	0.5727272727012397	0.7716129032208283	4.528669089224	2.5077040502772854	0.5537397313832653
1	1	undersample	0.6	500	5	63	0.1	0.6	0.7	0.7806722935349627	0.34103344973742133	0.5954545454274793	0.7923920051528538	5.617942323269118	2.868167563509363	0.5105370155635441
1	2	undersample	0.6	500	5	63	0.1	0.6	0.7	0.7575212927879789	0.30967601281899654	0.6255707762271429	0.7620889748500188	5.351774472811819	2.629431526086117	0.49131955876064237
1	3	undersample	0.6	500	5	63	0.1	0.6	0.7	0.7783768328445747	0.3375743127654828	0.5772727272464876	0.786451612898152	5.029171679740391	2.7032407411195316	0.5375121119284115
1	1	undersample	0.6	500	5	63	0.1	0.6	1.0	0.7738497157259248	0.3411339049972536	0.5954545454274793	0.7833655705945625	5.322531821158831	2.748660587216556	0.5164197465319792
1	2	undersample	0.6	500	5	63	0.1	0.6	1.0	0.7418148256096375	0.2912346932314163	0.5753424657271533	0.7575757575708731	4.233870772883071	2.3732875731785774	0.5605479378445389
1	3	undersample	0.6	500	5	63	0.1	0.6	1.0	0.7717932551319648	0.38017233895720803	0.5772727272464876	0.7890322580594257	5.1073950769665295	2.7363079045801015	0.5357541001373531
1	1	undersample	0.6	500	5	63	0.1	1.0	0.7	0.7806722935349627	0.34103344973742133	0.5954545454274793	0.7923920051528538	5.617942323269118	2.868167563509363	0.5105370155635441
1	2	undersample	0.6	500	5	63	0.1	1.0	0.7	0.7575212927879789	0.30967601281899654	0.6255707762271429	0.7620889748500188	5.351774472811819	2.629431526086117	0.49131955876064237
1	3	undersample	0.6	500	5	63	0.1	1.0	0.7	0.7783768328445747	0.3375743127654828	0.5772727272464876	0.786451612898152	5.029171679740391	2.7032407411195316	0.5375121119284115
1	1	undersample	0.6	500	5	63	0.1	1.0	1.0	0.7738497157259248	0.3411339049972536	0.5954545454274793	0.7833655705945625	5.322531821158831	2.748660587216556	0.5164197465319792
1	2	undersample	0.6	500	5	63	0.1	1.0	1.0	0.7418148256096375	0.2912346932314163	0.5753424657271533	0.7575757575708731	4.233870772883071	2.3732875731785774	0.5605479378445389
1	3	undersample	0.6	500	5	63	0.1	1.0	1.0	0.7717932551319648	0.38017233895720803	0.5772727272464876	0.7890322580594257	5.1073950769665295	2.7363079045801015	0.5357541001373531
1	1	undersample	0.6	500	5	63	0.3	0.6	0.7	0.7596916945079422	0.31621994999603287	0.5863636363369834	0.7730496453850868	4.828639868679597	2.5836646587103687	0.5350708855267102
1	2	undersample	0.6	500	5	63	0.3	0.6	0.7	0.7338085018061702	0.2761436389204371	0.6164383561362357	0.7421018697566596	4.624553364288052	2.390239633192367	0.5168584723023971
1	3	undersample	0.6	500	5	63	0.3	0.6	0.7	0.7535131964809385	0.30452990874834746	0.545454545429752	0.7612903225757337	3.8270268523932365	2.2850121891379227	0.5970724112998367
1	1	undersample	0.6	500	5	63	0.3	0.6	1.0	0.7581399097356545	0.32000186795659774	0.5954545454274793	0.7614442295244266	4.6981777289074955	2.496080976283239	0.531287037938834
1	2	undersample	0.6	500	5	63	0.3	0.6	1.0	0.7183066455873217	0.26380452214381844	0.5616438355907925	0.7292069632448149	3.4502230763525095	2.0740703733746746	0.6011409387085486
1	3	undersample	0.6	500	5	63	0.3	0.6	1.0	0.7545117302052785	0.35784045261063235	0.5727272727012397	0.7716129032208283	4.528669089224	2.5077040502772854	0.5537397313832653
1	1	undersample	0.6	500	5	63	0.3	1.0	0.7	0.7596916945079422	0.31621994999603287	0.5863636363369834	0.7730496453850868	4.828639868679597	2.5836646587103687	0.5350708855267102
1	2	undersample	0.6	500	5	63	0.3	1.0	0.7	0.7338085018061702	0.2761436389204371	0.6164383561362357	0.7421018697566596	4.624553364288052	2.390239633192367	0.5168584723023971
1	3	undersample	0.6	500	5	63	0.3	1.0	0.7	0.7535131964809385	0.30452990874834746	0.545454545429752	0.7612903225757337	3.8270268523932365	2.2850121891379227	0.5970724112998367
1	1	undersample	0.6	500	5	63	0.3	1.0	1.0	0.7581399097356545	0.32000186795659774	0.5954545454274793	0.7614442295244266	4.6981777289074955	2.496080976283239	0.531287037938834
1	2	undersample	0.6	500	5	63	0.3	1.0	1.0	0.7183066455873217	0.26380452214381844	0.5616438355907925	0.7292069632448149	3.4502230763525095	2.0740703733746746	0.6011409387085486
1	3	undersample	0.6	500	5	63	0.3	1.0	1.0	0.7545117302052785	0.35784045261063235	0.5727272727012397	0.7716129032208283	4.528669089224	2.5077040502772854	0.5537397313832653
1	1	undersample	0.6	500	10	31	0.1	0.6	0.7	0.7682682726686595	0.3208394574849264	0.5681818181559917	0.7859445518969315	4.831166519539902	2.6543673456923016	0.549425751864464
1	2	undersample	0.6	500	10	31	0.1	0.6	0.7	0.7405901038952627	0.28066119549028157	0.6118721460907821	0.7537072856173198	4.824329924660891	2.4843289529741797	0.5149583348418086
1	3	undersample	0.6	500	10	31	0.1	0.6	0.7	0.7600953079178885	0.30880637974310593	0.5681818181559917	0.7716129032208283	4.445435405894476	2.4878016371798464	0.5596305795888437
1	1	undersample	0.6	500	10	31	0.1	0.6	1.0	0.7630429048707579	0.32822539716721727	0.5863636363369834	0.7620889748500188	4.540873544822457	2.4646340425837527	0.5427664903783137
1	2	undersample	0.6	500	10	31	0.1	0.6	1.0	0.7289184470764185	0.26963976551584823	0.5616438355907925	0.7421018697566596	3.686796718834196	2.177773888019712	0.5906953969082352
1	3	undersample	0.6	500	10	31	0.1	0.6	1.0	0.7631686217008797	0.36333217546101837	0.5681818181559917	0.7793548387046494	4.647583636452519	2.575092918736193	0.5540713354920739
1	1	undersample	0.6	500	10	31	0.1	1.0	0.7	0.7682682726686595	0.3208394574849264	0.5681818181559917	0.7859445518969315	4.831166519539902	2.6543673456923016	0.549425751864464
1	2	undersample	0.6	500	10	31	0.1	1.0	0.7	0.7405901038952627	0.28066119549028157	0.6118721460907821	0.7537072856173198	4.824329924660891	2.4843289529741797	0.5149583348418086
1	3	undersample	0.6	500	10	31	0.1	1.0	0.7	0.7600953079178885	0.30880637974310593	0.5681818181559917	0.7716129032208283	4.445435405894476	2.4878016371798464	0.5596305795888437
1	1	undersample	0.6	500	10	31	0.1	1.0	1.0	0.7630429048707579	0.32822539716721727	0.5863636363369834	0.7620889748500188	4.540873544822457	2.4646340425837527	0.5427664903783137
1	2	undersample	0.6	500	10	31	0.1	1.0	1.0	0.7289184470764185	0.26963976551584823	0.5616438355907925	0.7421018697566596	3.686796718834196	2.177773888019712	0.5906953969082352
1	3	undersample	0.6	500	10	31	0.1	1.0	1.0	0.7631686217008797	0.36333217546101837	0.5681818181559917	0.7793548387046494	4.647583636452519	2.575092918736193	0.5540713354920739
1	1	undersample	0.6	500	10	31	0.3	0.6	0.7	0.7475924623410117	0.30744188091960384	0.5909090908822314	0.7659574468035723	4.727272497840321	2.5247932803841837	0.5340909021565656
1	2	undersample	0.6	500	10	31	0.3	0.6	0.7	0.7188748458057698	0.2593093050967693	0.5753424657271533	0.737588652477514	3.808195131925807	2.192521204719016	0.5757376107794941
1	3	undersample	0.6	500	10	31	0.3	0.6	0.7	0.7353211143695014	0.27882191379626375	0.5681818181559917	0.7470967741887284	3.886949347225848	2.246637202301342	0.5779949679651201
1	1	undersample	0.6	500	10	31	0.3	0.6	1.0	0.7466048297286209	0.3178348536874761	0.5954545454274793	0.7498388136637664	4.411936554403367	2.380283409850455	0.5395098810646833
1	2	undersample	0.6	500	10	31	0.3	0.6	1.0	0.7193223402783298	0.25734261101822287	0.5570776255453389	0.7330754351983684	3.4542057468494836	2.08702262037633	0.6041975315853164
1	3	undersample	0.6	500	10	31	0.3	0.6	1.0	0.7542859237536657	0.3500103674232133	0.5681818181559917	0.77096774193051	4.429206604258625	2.4807937455503053	0.5600988896912119
1	1	undersample	0.6	500	10	31	0.3	1.0	0.7	0.7475924623410117	0.30744188091960384	0.5909090908822314	0.7659574468035723	4.727272497840321	2.5247932803841837	0.5340909021565656
1	2	undersample	0.6	500	10	31	0.3	1.0	0.7	0.7188748458057698	0.2593093050967693	0.5753424657271533	0.737588652477514	3.808195131925807	2.192521204719016	0.5757376107794941
1	3	undersample	0.6	500	10	31	0.3	1.0	0.7	0.7353211143695014	0.27882191379626375	0.5681818181559917	0.7470967741887284	3.886949347225848	2.246637202301342	0.5779949679651201
1	1	undersample	0.6	500	10	31	0.3	1.0	1.0	0.7466048297286209	0.3178348536874761	0.5954545454274793	0.7498388136637664	4.411936554403367	2.380283409850455	0.5395098810646833
1	2	undersample	0.6	500	10	31	0.3	1.0	1.0	0.7193223402783298	0.25734261101822287	0.5570776255453389	0.7330754351983684	3.4542057468494836	2.08702262037633	0.6041975315853164
1	3	undersample	0.6	500	10	31	0.3	1.0	1.0	0.7542859237536657	0.3500103674232133	0.5681818181559917	0.77096774193051	4.429206604258625	2.4807937455503053	0.5600988896912119
1	1	undersample	0.6	500	10	63	0.1	0.6	0.7	0.7678623761795909	0.3209515467381978	0.5818181817917355	0.7859445518969315	5.108433464568429	2.7180721619889168	0.5320754649653072
1	2	undersample	0.6	500	10	63	0.1	0.6	0.7	0.7395066962248542	0.2798220034529941	0.6118721460907821	0.7562862669196887	4.892063259989709	2.5106181471643603	0.513202296212541
1	3	undersample	0.6	500	10	63	0.1	0.6	0.7	0.7580278592375367	0.30786479000225364	0.5681818181559917	0.7690322580595547	4.381064181504578	2.460004972046905	0.5615085345294872
1	1	undersample	0.6	500	10	63	0.1	0.6	1.0	0.7629857569896255	0.3300307341361718	0.5909090908822314	0.7646679561523877	4.693454872494263	2.5109587972443	0.5349915613389804
1	2	undersample	0.6	500	10	63	0.1	0.6	1.0	0.7292879244205388	0.27278138082487335	0.5707762556816997	0.7446808510590286	3.8785459316630884	2.2355402471526253	0.5763861632053909
1	3	undersample	0.6	500	10	63	0.1	0.6	1.0	0.7622947214076246	0.35931364359720125	0.5818181817917355	0.7845161290271967	5.065347299507084	2.7000543110933113	0.5330442516157943
1	1	undersample	0.6	500	10	63	0.1	1.0	0.7	0.7678623761795909	0.3209515467381978	0.5818181817917355	0.7859445518969315	5.108433464568429	2.7180721619889168	0.5320754649653072
1	2	undersample	0.6	500	10	63	0.1	1.0	0.7	0.7395066962248542	0.2798220034529941	0.6118721460907821	0.7562862669196887	4.892063259989709	2.5106181471643603	0.513202296212541
1	3	undersample	0.6	500	10	63	0.1	1.0	0.7	0.7580278592375367	0.30786479000225364	0.5681818181559917	0.7690322580595547	4.381064181504578	2.460004972046905	0.5615085345294872
1	1	undersample	0.6	500	10	63	0.1	1.0	1.0	0.7629857569896255	0.3300307341361718	0.5909090908822314	0.7646679561523877	4.693454872494263	2.5109587972443	0.5349915613389804
1	2	undersample	0.6	500	10	63	0.1	1.0	1.0	0.7292879244205388	0.27278138082487335	0.5707762556816997	0.7446808510590286	3.8785459316630884	2.2355402471526253	0.5763861632053909
1	3	undersample	0.6	500	10	63	0.1	1.0	1.0	0.7622947214076246	0.35931364359720125	0.5818181817917355	0.7845161290271967	5.065347299507084	2.7000543110933113	0.5330442516157943
1	1	undersample	0.6	500	10	63	0.3	0.6	0.7	0.7453270617197116	0.3044446498285297	0.5909090908822314	0.7640232108267955	4.676684656640361	2.5040982543733477	0.5354430310050874
1	2	undersample	0.6	500	10	63	0.3	0.6	0.7	0.7196506010262932	0.2607606267508329	0.5799086757726069	0.735009671175145	3.8289430327351752	2.188414409160391	0.5715452938738773
1	3	undersample	0.6	500	10	63	0.3	0.6	0.7	0.7356055718475074	0.28130465281659045	0.5590909090654959	0.7458064516080917	3.7204457033179232	2.199469225744523	0.5911843268075547
1	1	undersample	0.6	500	10	63	0.3	0.6	1.0	0.7490079713967529	0.3161989634638191	0.5818181817917355	0.7511283043149509	4.199143762528377	2.337823740108228	0.5567381900516657
1	2	undersample	0.6	500	10	63	0.3	0.6	1.0	0.7177796619650306	0.25588167748295115	0.5799086757726069	0.7317859445471839	3.766330321525507	2.1621113523392896	0.5740631145173292
1	3	undersample	0.6	500	10	63	0.3	0.6	1.0	0.7558284457478006	0.3496321325853694	0.5772727272464876	0.77096774193051	4.5968496911605445	2.52048644547911	0.5483073341200064
1	1	undersample	0.6	500	10	63	0.3	1.0	0.7	0.7453270617197116	0.3044446498285297	0.5909090908822314	0.7640232108267955	4.676684656640361	2.5040982543733477	0.5354430310050874
1	2	undersample	0.6	500	10	63	0.3	1.0	0.7	0.7196506010262932	0.2607606267508329	0.5799086757726069	0.735009671175145	3.8289430327351752	2.188414409160391	0.5715452938738773
1	3	undersample	0.6	500	10	63	0.3	1.0	0.7	0.7356055718475074	0.28130465281659045	0.5590909090654959	0.7458064516080917	3.7204457033179232	2.199469225744523	0.5911843268075547
1	1	undersample	0.6	500	10	63	0.3	1.0	1.0	0.7490079713967529	0.3161989634638191	0.5818181817917355	0.7511283043149509	4.199143762528377	2.337823740108228	0.5567381900516657
1	2	undersample	0.6	500	10	63	0.3	1.0	1.0	0.7177796619650306	0.25588167748295115	0.5799086757726069	0.7317859445471839	3.766330321525507	2.1621113523392896	0.5740631145173292
1	3	undersample	0.6	500	10	63	0.3	1.0	1.0	0.7558284457478006	0.3496321325853694	0.5772727272464876	0.77096774193051	4.5968496911605445	2.52048644547911	0.5483073341200064
1	1	undersample	0.8	100	3	31	0.1	0.6	0.7	0.7940009378113826	0.36396268399128245	0.6454545454252066	0.7678916827803489	6.022862935426453	2.780833213340052	0.46171284037605687
1	2	undersample	0.8	100	3	31	0.1	0.6	0.7	0.7892830961907032	0.3545320341987812	0.7260273972271221	0.7208252740121159	6.842262947960271	2.6006199832445835	0.38008184347799995
1	3	undersample	0.8	100	3	31	0.1	0.6	0.7	0.8147199413489735	0.40067461411872424	0.7181818181491735	0.7580645161241416	7.984945795559646	2.9684847255925413	0.3717601498802697
1	1	undersample	0.8	100	3	31	0.1	0.6	1.0	0.7994270558583904	0.3724344260279621	0.6454545454252066	0.7672469374547567	6.001136133931495	2.7731300745760987	0.4621008343545092
1	2	undersample	0.8	100	3	31	0.1	0.6	1.0	0.790460713223756	0.35873750940149257	0.7214611871816684	0.7214700193377082	6.709243757221582	2.5902459748272335	0.38607121778020825
1	3	undersample	0.8	100	3	31	0.1	0.6	1.0	0.814058651026393	0.41706009405119293	0.7045454545134298	0.7722580645111468	8.08607493451612	3.0936130496343437	0.38258524609612954
1	1	undersample	0.8	100	3	31	0.1	1.0	0.7	0.7940009378113826	0.36396268399128245	0.6454545454252066	0.7678916827803489	6.022862935426453	2.780833213340052	0.46171284037605687
1	2	undersample	0.8	100	3	31	0.1	1.0	0.7	0.7892830961907032	0.3545320341987812	0.7260273972271221	0.7208252740121159	6.842262947960271	2.6006199832445835	0.38008184347799995
1	3	undersample	0.8	100	3	31	0.1	1.0	0.7	0.8147199413489735	0.40067461411872424	0.7181818181491735	0.7580645161241416	7.984945795559646	2.9684847255925413	0.3717601498802697
1	1	undersample	0.8	100	3	31	0.1	1.0	1.0	0.7994270558583904	0.3724344260279621	0.6454545454252066	0.7672469374547567	6.001136133931495	2.7731300745760987	0.4621008343545092
1	2	undersample	0.8	100	3	31	0.1	1.0	1.0	0.790460713223756	0.35873750940149257	0.7214611871816684	0.7214700193377082	6.709243757221582	2.5902459748272335	0.38607121778020825
1	3	undersample	0.8	100	3	31	0.1	1.0	1.0	0.814058651026393	0.41706009405119293	0.7045454545134298	0.7722580645111468	8.08607493451612	3.0936130496343437	0.38258524609612954
1	1	undersample	0.8	100	3	31	0.3	0.6	0.7	0.7896606295058907	0.3576069758762738	0.6499999999704545	0.7530625402917276	5.6635580968553	2.6322453240423704	0.46476882948695236
1	2	undersample	0.8	100	3	31	0.3	0.6	0.7	0.7735545486929922	0.3224444729493076	0.6986301369544005	0.7163120567329703	5.85340882614546	2.462671145915012	0.42072425838101285
1	3	undersample	0.8	100	3	31	0.3	0.6	0.7	0.7994794721407624	0.36775903466045656	0.6681818181514463	0.7529032258015942	6.135734161287989	2.704129963969629	0.44071823053765535
1	1	undersample	0.8	100	3	31	0.3	0.6	1.0	0.7835545982064357	0.35833432034389984	0.6590909090609504	0.7485493230125819	5.755384336096077	2.6211537417431257	0.4554263505479865
1	2	undersample	0.8	100	3	31	0.3	0.6	1.0	0.7653288937171185	0.32488638471596676	0.703196346999854	0.7098646034770479	5.7967176909233125	2.4236833257516452	0.4181130420719901
1	3	undersample	0.8	100	3	31	0.3	0.6	1.0	0.7972521994134898	0.3895575328139676	0.6772727272419421	0.7645161290273258	6.8132352150931785	2.8760895414346153	0.42213271412249775
1	1	undersample	0.8	100	3	31	0.3	1.0	0.7	0.7896606295058907	0.3576069758762738	0.6499999999704545	0.7530625402917276	5.6635580968553	2.6322453240423704	0.46476882948695236
1	2	undersample	0.8	100	3	31	0.3	1.0	0.7	0.7735545486929922	0.3224444729493076	0.6986301369544005	0.7163120567329703	5.85340882614546	2.462671145915012	0.42072425838101285
1	3	undersample	0.8	100	3	31	0.3	1.0	0.7	0.7994794721407624	0.36775903466045656	0.6681818181514463	0.7529032258015942	6.135734161287989	2.704129963969629	0.44071823053765535
1	1	undersample	0.8	100	3	31	0.3	1.0	1.0	0.7835545982064357	0.35833432034389984	0.6590909090609504	0.7485493230125819	5.755384336096077	2.6211537417431257	0.4554263505479865
1	2	undersample	0.8	100	3	31	0.3	1.0	1.0	0.7653288937171185	0.32488638471596676	0.703196346999854	0.7098646034770479	5.7967176909233125	2.4236833257516452	0.4181130420719901
1	3	undersample	0.8	100	3	31	0.3	1.0	1.0	0.7972521994134898	0.3895575328139676	0.6772727272419421	0.7645161290273258	6.8132352150931785	2.8760895414346153	0.42213271412249775
1	1	undersample	0.8	100	3	63	0.1	0.6	0.7	0.7940009378113826	0.36396268399128245	0.6454545454252066	0.7678916827803489	6.022862935426453	2.780833213340052	0.46171284037605687
1	2	undersample	0.8	100	3	63	0.1	0.6	0.7	0.7892830961907032	0.3545320341987812	0.7260273972271221	0.7208252740121159	6.842262947960271	2.6006199832445835	0.38008184347799995
1	3	undersample	0.8	100	3	63	0.1	0.6	0.7	0.8147199413489735	0.40067461411872424	0.7181818181491735	0.7580645161241416	7.984945795559646	2.9684847255925413	0.3717601498802697
1	1	undersample	0.8	100	3	63	0.1	0.6	1.0	0.7994270558583904	0.3724344260279621	0.6454545454252066	0.7672469374547567	6.001136133931495	2.7731300745760987	0.4621008343545092
1	2	undersample	0.8	100	3	63	0.1	0.6	1.0	0.790460713223756	0.35873750940149257	0.7214611871816684	0.7214700193377082	6.709243757221582	2.5902459748272335	0.38607121778020825
1	3	undersample	0.8	100	3	63	0.1	0.6	1.0	0.814058651026393	0.41706009405119293	0.7045454545134298	0.7722580645111468	8.08607493451612	3.0936130496343437	0.38258524609612954
1	1	undersample	0.8	100	3	63	0.1	1.0	0.7	0.7940009378113826	0.36396268399128245	0.6454545454252066	0.7678916827803489	6.022862935426453	2.780833213340052	0.46171284037605687
1	2	undersample	0.8	100	3	63	0.1	1.0	0.7	0.7892830961907032	0.3545320341987812	0.7260273972271221	0.7208252740121159	6.842262947960271	2.6006199832445835	0.38008184347799995
1	3	undersample	0.8	100	3	63	0.1	1.0	0.7	0.8147199413489735	0.40067461411872424	0.7181818181491735	0.7580645161241416	7.984945795559646	2.9684847255925413	0.3717601498802697
1	1	undersample	0.8	100	3	63	0.1	1.0	1.0	0.7994270558583904	0.3724344260279621	0.6454545454252066	0.7672469374547567	6.001136133931495	2.7731300745760987	0.4621008343545092
1	2	undersample	0.8	100	3	63	0.1	1.0	1.0	0.790460713223756	0.35873750940149257	0.7214611871816684	0.7214700193377082	6.709243757221582	2.5902459748272335	0.38607121778020825
1	3	undersample	0.8	100	3	63	0.1	1.0	1.0	0.814058651026393	0.41706009405119293	0.7045454545134298	0.7722580645111468	8.08607493451612	3.0936130496343437	0.38258524609612954
1	1	undersample	0.8	100	3	63	0.3	0.6	0.7	0.7896606295058907	0.3576069758762738	0.6499999999704545	0.7530625402917276	5.6635580968553	2.6322453240423704	0.46476882948695236
1	2	undersample	0.8	100	3	63	0.3	0.6	0.7	0.7735545486929922	0.3224444729493076	0.6986301369544005	0.7163120567329703	5.85340882614546	2.462671145915012	0.42072425838101285
1	3	undersample	0.8	100	3	63	0.3	0.6	0.7	0.7994794721407624	0.36775903466045656	0.6681818181514463	0.7529032258015942	6.135734161287989	2.704129963969629	0.44071823053765535
1	1	undersample	0.8	100	3	63	0.3	0.6	1.0	0.7835545982064357	0.35833432034389984	0.6590909090609504	0.7485493230125819	5.755384336096077	2.6211537417431257	0.4554263505479865
1	2	undersample	0.8	100	3	63	0.3	0.6	1.0	0.7653288937171185	0.32488638471596676	0.703196346999854	0.7098646034770479	5.7967176909233125	2.4236833257516452	0.4181130420719901
1	3	undersample	0.8	100	3	63	0.3	0.6	1.0	0.7972521994134898	0.3895575328139676	0.6772727272419421	0.7645161290273258	6.8132352150931785	2.8760895414346153	0.42213271412249775
1	1	undersample	0.8	100	3	63	0.3	1.0	0.7	0.7896606295058907	0.3576069758762738	0.6499999999704545	0.7530625402917276	5.6635580968553	2.6322453240423704	0.46476882948695236
1	2	undersample	0.8	100	3	63	0.3	1.0	0.7	0.7735545486929922	0.3224444729493076	0.6986301369544005	0.7163120567329703	5.85340882614546	2.462671145915012	0.42072425838101285
1	3	undersample	0.8	100	3	63	0.3	1.0	0.7	0.7994794721407624	0.36775903466045656	0.6681818181514463	0.7529032258015942	6.135734161287989	2.704129963969629	0.44071823053765535
1	1	undersample	0.8	100	3	63	0.3	1.0	1.0	0.7835545982064357	0.35833432034389984	0.6590909090609504	0.7485493230125819	5.755384336096077	2.6211537417431257	0.4554263505479865
1	2	undersample	0.8	100	3	63	0.3	1.0	1.0	0.7653288937171185	0.32488638471596676	0.703196346999854	0.7098646034770479	5.7967176909233125	2.4236833257516452	0.4181130420719901
1	3	undersample	0.8	100	3	63	0.3	1.0	1.0	0.7972521994134898	0.3895575328139676	0.6772727272419421	0.7645161290273258	6.8132352150931785	2.8760895414346153	0.42213271412249775
1	1	undersample	0.8	100	5	31	0.1	0.6	0.7	0.7858624934060137	0.35063553150014576	0.6409090908799586	0.762733720175611	5.737582264311045	2.701222712060458	0.470794583894126
1	2	undersample	0.8	100	5	31	0.1	0.6	0.7	0.7739887949739306	0.32241204166557585	0.6940639269089468	0.7059961315234946	5.447760959250158	2.360730513167061	0.4333395823252839
1	3	undersample	0.8	100	5	31	0.1	0.6	0.7	0.7954618768328445	0.3676020656925926	0.6545454545157025	0.7574193548338232	5.916013141433131	2.6982590762124636	0.45609415539578896
1	1	undersample	0.8	100	5	31	0.1	0.6	1.0	0.7887638473711975	0.35583947302824825	0.6772727272419421	0.7524177949661354	6.37775055768628	2.7355467643316134	0.4289203028264105
1	2	undersample	0.8	100	5	31	0.1	0.6	1.0	0.771461334416741	0.3342846774527247	0.7077625570453077	0.7111540941282325	5.962785724547335	2.4503118034721227	0.4109340595213625
1	3	undersample	0.8	100	5	31	0.1	0.6	1.0	0.8055967741935484	0.4106295410983556	0.68181818178719	0.7696774193498731	7.160863953425769	2.9602748903728275	0.4133963217312609
1	1	undersample	0.8	100	5	31	0.1	1.0	0.7	0.7858624934060137	0.35063553150014576	0.6409090908799586	0.762733720175611	5.737582264311045	2.701222712060458	0.470794583894126
1	2	undersample	0.8	100	5	31	0.1	1.0	0.7	0.7739887949739306	0.32241204166557585	0.6940639269089468	0.7059961315234946	5.447760959250158	2.360730513167061	0.4333395823252839
1	3	undersample	0.8	100	5	31	0.1	1.0	0.7	0.7954618768328445	0.3676020656925926	0.6545454545157025	0.7574193548338232	5.916013141433131	2.6982590762124636	0.45609415539578896
1	1	undersample	0.8	100	5	31	0.1	1.0	1.0	0.7887638473711975	0.35583947302824825	0.6772727272419421	0.7524177949661354	6.37775055768628	2.7355467643316134	0.4289203028264105
1	2	undersample	0.8	100	5	31	0.1	1.0	1.0	0.771461334416741	0.3342846774527247	0.7077625570453077	0.7111540941282325	5.962785724547335	2.4503118034721227	0.4109340595213625
1	3	undersample	0.8	100	5	31	0.1	1.0	1.0	0.8055967741935484	0.4106295410983556	0.68181818178719	0.7696774193498731	7.160863953425769	2.9602748903728275	0.4133963217312609
1	1	undersample	0.8	100	5	31	0.3	0.6	0.7	0.7816584608170681	0.34983793652861866	0.6681818181514463	0.7388781431286985	5.698021040082036	2.558888790729929	0.4490837635995949
1	2	undersample	0.8	100	5	31	0.3	0.6	0.7	0.7561449528805986	0.2863684516061791	0.6712328766816789	0.7021276595699412	4.81249980342901	2.2534245817464216	0.46824407806018187
1	3	undersample	0.8	100	5	31	0.3	0.6	0.7	0.7885234604105573	0.3447503949503657	0.6727272726966942	0.7419354838661811	5.909721937929853	2.606818080637138	0.44110671346629793
1	1	undersample	0.8	100	5	31	0.3	0.6	1.0	0.7683122325772228	0.33594138222522957	0.6636363636061984	0.7401676337798829	5.620280065013071	2.554094194343197	0.4544425026147619
1	2	undersample	0.8	100	5	31	0.3	0.6	1.0	0.743927176162676	0.30588928775247576	0.6438356164089573	0.715667311407378	4.5499736471294225	2.264374163069488	0.4976675236346357
1	3	undersample	0.8	100	5	31	0.3	0.6	1.0	0.783348973607038	0.3863064337739701	0.6681818181514463	0.7445161290274548	5.86820229019162	2.6153580241849013	0.4456829938999047
1	1	undersample	0.8	100	5	31	0.3	1.0	0.7	0.7816584608170681	0.34983793652861866	0.6681818181514463	0.7388781431286985	5.698021040082036	2.558888790729929	0.4490837635995949
1	2	undersample	0.8	100	5	31	0.3	1.0	0.7	0.7561449528805986	0.2863684516061791	0.6712328766816789	0.7021276595699412	4.81249980342901	2.2534245817464216	0.46824407806018187
1	3	undersample	0.8	100	5	31	0.3	1.0	0.7	0.7885234604105573	0.3447503949503657	0.6727272726966942	0.7419354838661811	5.909721937929853	2.606818080637138	0.44110671346629793
1	1	undersample	0.8	100	5	31	0.3	1.0	1.0	0.7683122325772228	0.33594138222522957	0.6636363636061984	0.7401676337798829	5.620280065013071	2.554094194343197	0.4544425026147619
1	2	undersample	0.8	100	5	31	0.3	1.0	1.0	0.743927176162676	0.30588928775247576	0.6438356164089573	0.715667311407378	4.5499736471294225	2.264374163069488	0.4976675236346357
1	3	undersample	0.8	100	5	31	0.3	1.0	1.0	0.783348973607038	0.3863064337739701	0.6681818181514463	0.7445161290274548	5.86820229019162	2.6153580241849013	0.4456829938999047
1	1	undersample	0.8	100	5	63	0.1	0.6	0.7	0.7858624934060137	0.35063553150014576	0.6409090908799586	0.762733720175611	5.737582264311045	2.701222712060458	0.470794583894126
1	2	undersample	0.8	100	5	63	0.1	0.6	0.7	0.7739887949739306	0.32241204166557585	0.6940639269089468	0.7059961315234946	5.447760959250158	2.360730513167061	0.4333395823252839
1	3	undersample	0.8	100	5	63	0.1	0.6	0.7	0.7954618768328445	0.3676020656925926	0.6545454545157025	0.7574193548338232	5.916013141433131	2.6982590762124636	0.45609415539578896
1	1	undersample	0.8	100	5	63	0.1	0.6	1.0	0.7887638473711975	0.35583947302824825	0.6772727272419421	0.7524177949661354	6.37775055768628	2.7355467643316134	0.4289203028264105
1	2	undersample	0.8	100	5	63	0.1	0.6	1.0	0.771461334416741	0.3342846774527247	0.7077625570453077	0.7111540941282325	5.962785724547335	2.4503118034721227	0.4109340595213625
1	3	undersample	0.8	100	5	63	0.1	0.6	1.0	0.8055967741935484	0.4106295410983556	0.68181818178719	0.7696774193498731	7.160863953425769	2.9602748903728275	0.4133963217312609
1	1	undersample	0.8	100	5	63	0.1	1.0	0.7	0.7858624934060137	0.35063553150014576	0.6409090908799586	0.762733720175611	5.737582264311045	2.701222712060458	0.470794583894126
1	2	undersample	0.8	100	5	63	0.1	1.0	0.7	0.7739887949739306	0.32241204166557585	0.6940639269089468	0.7059961315234946	5.447760959250158	2.360730513167061	0.4333395823252839
1	3	undersample	0.8	100	5	63	0.1	1.0	0.7	0.7954618768328445	0.3676020656925926	0.6545454545157025	0.7574193548338232	5.916013141433131	2.6982590762124636	0.45609415539578896
1	1	undersample	0.8	100	5	63	0.1	1.0	1.0	0.7887638473711975	0.35583947302824825	0.6772727272419421	0.7524177949661354	6.37775055768628	2.7355467643316134	0.4289203028264105
1	2	undersample	0.8	100	5	63	0.1	1.0	1.0	0.771461334416741	0.3342846774527247	0.7077625570453077	0.7111540941282325	5.962785724547335	2.4503118034721227	0.4109340595213625
1	3	undersample	0.8	100	5	63	0.1	1.0	1.0	0.8055967741935484	0.4106295410983556	0.68181818178719	0.7696774193498731	7.160863953425769	2.9602748903728275	0.4133963217312609
1	1	undersample	0.8	100	5	63	0.3	0.6	0.7	0.7816584608170681	0.34983793652861866	0.6681818181514463	0.7388781431286985	5.698021040082036	2.558888790729929	0.4490837635995949
1	2	undersample	0.8	100	5	63	0.3	0.6	0.7	0.7561449528805986	0.2863684516061791	0.6712328766816789	0.7021276595699412	4.81249980342901	2.2534245817464216	0.46824407806018187
1	3	undersample	0.8	100	5	63	0.3	0.6	0.7	0.7885234604105573	0.3447503949503657	0.6727272726966942	0.7419354838661811	5.909721937929853	2.606818080637138	0.44110671346629793
1	1	undersample	0.8	100	5	63	0.3	0.6	1.0	0.7683122325772228	0.33594138222522957	0.6636363636061984	0.7401676337798829	5.620280065013071	2.554094194343197	0.4544425026147619
1	2	undersample	0.8	100	5	63	0.3	0.6	1.0	0.743927176162676	0.30588928775247576	0.6438356164089573	0.715667311407378	4.5499736471294225	2.264374163069488	0.4976675236346357
1	3	undersample	0.8	100	5	63	0.3	0.6	1.0	0.783348973607038	0.3863064337739701	0.6681818181514463	0.7445161290274548	5.86820229019162	2.6153580241849013	0.4456829938999047
1	1	undersample	0.8	100	5	63	0.3	1.0	0.7	0.7816584608170681	0.34983793652861866	0.6681818181514463	0.7388781431286985	5.698021040082036	2.558888790729929	0.4490837635995949
1	2	undersample	0.8	100	5	63	0.3	1.0	0.7	0.7561449528805986	0.2863684516061791	0.6712328766816789	0.7021276595699412	4.81249980342901	2.2534245817464216	0.46824407806018187
1	3	undersample	0.8	100	5	63	0.3	1.0	0.7	0.7885234604105573	0.3447503949503657	0.6727272726966942	0.7419354838661811	5.909721937929853	2.606818080637138	0.44110671346629793
1	1	undersample	0.8	100	5	63	0.3	1.0	1.0	0.7683122325772228	0.33594138222522957	0.6636363636061984	0.7401676337798829	5.620280065013071	2.554094194343197	0.4544425026147619
1	2	undersample	0.8	100	5	63	0.3	1.0	1.0	0.743927176162676	0.30588928775247576	0.6438356164089573	0.715667311407378	4.5499736471294225	2.264374163069488	0.4976675236346357
1	3	undersample	0.8	100	5	63	0.3	1.0	1.0	0.783348973607038	0.3863064337739701	0.6681818181514463	0.7445161290274548	5.86820229019162	2.6153580241849013	0.4456829938999047
1	1	undersample	0.8	100	10	31	0.1	0.6	0.7	0.7765693687357131	0.340554578088485	0.6545454545157025	0.7453255963846208	5.545103000648916	2.570126481195031	0.4634948035127989
1	2	undersample	0.8	100	10	31	0.1	0.6	0.7	0.7549187591449322	0.2951831799651574	0.6621004565907717	0.7008381689187567	4.590371437750605	2.2131848573928425	0.482136324151939
1	3	undersample	0.8	100	10	31	0.1	0.6	0.7	0.785633431085044	0.35198062729062307	0.6318181817894628	0.750967741930639	5.174822245674124	2.5370936332374705	0.49027646961402843
1	1	undersample	0.8	100	10	31	0.1	0.6	1.0	0.7784786940976496	0.35094809818000583	0.6727272726966942	0.7369439071519217	5.758578159992172	2.557352843797019	0.44409448220716935
1	2	undersample	0.8	100	10	31	0.1	0.6	1.0	0.7596248112132693	0.32305808446989254	0.6621004565907717	0.718246292709747	4.995052045794083	2.3499262510481755	0.4704507940165173
1	3	undersample	0.8	100	10	31	0.1	0.6	1.0	0.7936979472140763	0.4012366054604732	0.6727272726966942	0.7490322580596838	6.134961135620437	2.6805327277931648	0.43692740788201706
1	1	undersample	0.8	100	10	31	0.1	1.0	0.7	0.7765693687357131	0.340554578088485	0.6545454545157025	0.7453255963846208	5.545103000648916	2.570126481195031	0.4634948035127989
1	2	undersample	0.8	100	10	31	0.1	1.0	0.7	0.7549187591449322	0.2951831799651574	0.6621004565907717	0.7008381689187567	4.590371437750605	2.2131848573928425	0.482136324151939
1	3	undersample	0.8	100	10	31	0.1	1.0	0.7	0.785633431085044	0.35198062729062307	0.6318181817894628	0.750967741930639	5.174822245674124	2.5370936332374705	0.49027646961402843
1	1	undersample	0.8	100	10	31	0.1	1.0	1.0	0.7784786940976496	0.35094809818000583	0.6727272726966942	0.7369439071519217	5.758578159992172	2.557352843797019	0.44409448220716935
1	2	undersample	0.8	100	10	31	0.1	1.0	1.0	0.7596248112132693	0.32305808446989254	0.6621004565907717	0.718246292709747	4.995052045794083	2.3499262510481755	0.4704507940165173
1	3	undersample	0.8	100	10	31	0.1	1.0	1.0	0.7936979472140763	0.4012366054604732	0.6727272726966942	0.7490322580596838	6.134961135620437	2.6805327277931648	0.43692740788201706
1	1	undersample	0.8	100	10	31	0.3	0.6	0.7	0.7718612625285739	0.3368558627445625	0.6681818181514463	0.7279174725936305	5.387359362228226	2.455805596790219	0.4558458750932289
1	2	undersample	0.8	100	10	31	0.3	0.6	0.7	0.738480697384807	0.2712848679866023	0.6347031963180501	0.7034171502211256	4.12089657881165	2.140053531047852	0.519317446800865
1	3	undersample	0.8	100	10	31	0.3	0.6	0.7	0.7768812316715543	0.32731980902285257	0.6454545454252066	0.7361290322533154	5.0787409150544995	2.446099040284912	0.48163492298784727
1	1	undersample	0.8	100	10	31	0.3	0.6	1.0	0.761713850301858	0.33211712453107617	0.68181818178719	0.7221147646633004	5.568445225063809	2.4535961992550743	0.44062499394388965
1	2	undersample	0.8	100	10	31	0.3	0.6	1.0	0.7378123997185495	0.2966029636205921	0.6301369862725965	0.7066408768490868	4.103866343046805	2.148005345885837	0.5234101516211769
1	3	undersample	0.8	100	10	31	0.3	0.6	1.0	0.7741304985337243	0.37600238369365835	0.6590909090609504	0.7380645161242706	5.447618794652084	2.516233670010542	0.46189605227233144
1	1	undersample	0.8	100	10	31	0.3	1.0	0.7	0.7718612625285739	0.3368558627445625	0.6681818181514463	0.7279174725936305	5.387359362228226	2.455805596790219	0.4558458750932289
1	2	undersample	0.8	100	10	31	0.3	1.0	0.7	0.738480697384807	0.2712848679866023	0.6347031963180501	0.7034171502211256	4.12089657881165	2.140053531047852	0.519317446800865
1	3	undersample	0.8	100	10	31	0.3	1.0	0.7	0.7768812316715543	0.32731980902285257	0.6454545454252066	0.7361290322533154	5.0787409150544995	2.446099040284912	0.48163492298784727
1	1	undersample	0.8	100	10	31	0.3	1.0	1.0	0.761713850301858	0.33211712453107617	0.68181818178719	0.7221147646633004	5.568445225063809	2.4535961992550743	0.44062499394388965
1	2	undersample	0.8	100	10	31	0.3	1.0	1.0	0.7378123997185495	0.2966029636205921	0.6301369862725965	0.7066408768490868	4.103866343046805	2.148005345885837	0.5234101516211769
1	3	undersample	0.8	100	10	31	0.3	1.0	1.0	0.7741304985337243	0.37600238369365835	0.6590909090609504	0.7380645161242706	5.447618794652084	2.516233670010542	0.46189605227233144
1	1	undersample	0.8	100	10	63	0.1	0.6	0.7	0.776145888283219	0.33952686739471344	0.6409090908799586	0.7479045776869897	5.295088616252441	2.542327264716895	0.4801293039672151
1	2	undersample	0.8	100	10	63	0.1	0.6	0.7	0.7548539902081143	0.29565714280475275	0.657534246545318	0.7014829142443489	4.511792476649796	2.202668644088437	0.4882025515069989
1	3	undersample	0.8	100	10	63	0.1	0.6	0.7	0.785316715542522	0.35202997178015133	0.6363636363347107	0.7503225806403205	5.25904367779778	2.5487431441709543	0.48464003110310766
1	1	undersample	0.8	100	10	63	0.1	0.6	1.0	0.7776449211652307	0.3495382861314698	0.6454545454252066	0.7388781431286985	5.151376782340823	2.4718517570316325	0.47984292548576446
1	2	undersample	0.8	100	10	63	0.1	0.6	1.0	0.7608657251618487	0.32874972772856187	0.6666666666362252	0.7176015473841548	5.0821915614566775	2.3607305098651024	0.4645103260071813
1	3	undersample	0.8	100	10	63	0.1	0.6	1.0	0.7889926686217009	0.3957504188041017	0.6636363636061984	0.7529032258015942	6.011643198306681	2.685734522037863	0.4467554665715907
1	1	undersample	0.8	100	10	63	0.1	1.0	0.7	0.776145888283219	0.33952686739471344	0.6409090908799586	0.7479045776869897	5.295088616252441	2.542327264716895	0.4801293039672151
1	2	undersample	0.8	100	10	63	0.1	1.0	0.7	0.7548539902081143	0.29565714280475275	0.657534246545318	0.7014829142443489	4.511792476649796	2.202668644088437	0.4882025515069989
1	3	undersample	0.8	100	10	63	0.1	1.0	0.7	0.785316715542522	0.35202997178015133	0.6363636363347107	0.7503225806403205	5.25904367779778	2.5487431441709543	0.48464003110310766
1	1	undersample	0.8	100	10	63	0.1	1.0	1.0	0.7776449211652307	0.3495382861314698	0.6454545454252066	0.7388781431286985	5.151376782340823	2.4718517570316325	0.47984292548576446
1	2	undersample	0.8	100	10	63	0.1	1.0	1.0	0.7608657251618487	0.32874972772856187	0.6666666666362252	0.7176015473841548	5.0821915614566775	2.3607305098651024	0.4645103260071813
1	3	undersample	0.8	100	10	63	0.1	1.0	1.0	0.7889926686217009	0.3957504188041017	0.6636363636061984	0.7529032258015942	6.011643198306681	2.685734522037863	0.4467554665715907
1	1	undersample	0.8	100	10	63	0.3	0.6	0.7	0.7695724166227068	0.3393827919423763	0.6545454545157025	0.7285622179192227	5.085635478861814	2.4114013361887205	0.4741592855711411
1	2	undersample	0.8	100	10	63	0.3	0.6	0.7	0.7373413529053284	0.2675114422065122	0.6347031963180501	0.7098646034770479	4.251083163463283	2.1876102745420694	0.5146006671506821
1	3	undersample	0.8	100	10	63	0.3	0.6	0.7	0.7817199413489737	0.3374021001646206	0.6636363636061984	0.7367741935436337	5.522389780408287	2.5211674619924915	0.4565355773532878
1	1	undersample	0.8	100	10	63	0.3	0.6	1.0	0.7581926616259306	0.3163496678029897	0.6545454545157025	0.7234042553144848	4.95546537184921	2.366433480730425	0.47754010039478884
1	2	undersample	0.8	100	10	63	0.3	0.6	1.0	0.7345312642602062	0.29356656252979507	0.6164383561362357	0.7105093488026403	3.9444796420083126	2.129389437250205	0.5398403822718781
1	3	undersample	0.8	100	10	63	0.3	0.6	1.0	0.7678035190615835	0.3674202530250165	0.6727272726966942	0.7316129032210864	5.603365126250094	2.5065558505046206	0.4473304412608244
1	1	undersample	0.8	100	10	63	0.3	1.0	0.7	0.7695724166227068	0.3393827919423763	0.6545454545157025	0.7285622179192227	5.085635478861814	2.4114013361887205	0.4741592855711411
1	2	undersample	0.8	100	10	63	0.3	1.0	0.7	0.7373413529053284	0.2675114422065122	0.6347031963180501	0.7098646034770479	4.251083163463283	2.1876102745420694	0.5146006671506821
1	3	undersample	0.8	100	10	63	0.3	1.0	0.7	0.7817199413489737	0.3374021001646206	0.6636363636061984	0.7367741935436337	5.522389780408287	2.5211674619924915	0.4565355773532878
1	1	undersample	0.8	100	10	63	0.3	1.0	1.0	0.7581926616259306	0.3163496678029897	0.6545454545157025	0.7234042553144848	4.95546537184921	2.366433480730425	0.47754010039478884
1	2	undersample	0.8	100	10	63	0.3	1.0	1.0	0.7345312642602062	0.29356656252979507	0.6164383561362357	0.7105093488026403	3.9444796420083126	2.129389437250205	0.5398403822718781
1	3	undersample	0.8	100	10	63	0.3	1.0	1.0	0.7678035190615835	0.3674202530250165	0.6727272726966942	0.7316129032210864	5.603365126250094	2.5065558505046206	0.4473304412608244
1	1	undersample	0.8	300	3	31	0.1	0.6	0.7	0.7948698786706523	0.3589619895672089	0.6590909090609504	0.7582205028964655	6.062933026716505	2.725999887073619	0.44961734105128404
1	2	undersample	0.8	300	3	31	0.1	0.6	0.7	0.776632545213134	0.3340058867229276	0.703196346999854	0.7085751128258635	5.760585177356169	2.412959063616551	0.41887393931706973
1	3	undersample	0.8	300	3	31	0.1	0.6	0.7	0.8039193548387096	0.3703245176714776	0.7136363636039256	0.7367741935436337	6.975334227211508	2.711118435156309	0.3886721807288618
1	1	undersample	0.8	300	3	31	0.1	0.6	1.0	0.7861482328116758	0.3550362758320153	0.6772727272419421	0.7491940683381741	6.268800150605822	2.700385496270031	0.4307659151203061
1	2	undersample	0.8	300	3	31	0.1	0.6	1.0	0.7695006020567081	0.3324279135522291	0.6712328766816789	0.7240490006400772	5.356989636400664	2.432434939225716	0.4540674988668003
1	3	undersample	0.8	300	3	31	0.1	0.6	1.0	0.7981774193548387	0.3902777499779998	0.6772727272419421	0.7625806451563705	6.740584457300893	2.8526431602915427	0.42320411693617016
1	1	undersample	0.8	300	3	31	0.1	1.0	0.7	0.7948698786706523	0.3589619895672089	0.6590909090609504	0.7582205028964655	6.062933026716505	2.725999887073619	0.44961734105128404
1	2	undersample	0.8	300	3	31	0.1	1.0	0.7	0.776632545213134	0.3340058867229276	0.703196346999854	0.7085751128258635	5.760585177356169	2.412959063616551	0.41887393931706973
1	3	undersample	0.8	300	3	31	0.1	1.0	0.7	0.8039193548387096	0.3703245176714776	0.7136363636039256	0.7367741935436337	6.975334227211508	2.711118435156309	0.3886721807288618
1	1	undersample	0.8	300	3	31	0.1	1.0	1.0	0.7861482328116758	0.3550362758320153	0.6772727272419421	0.7491940683381741	6.268800150605822	2.700385496270031	0.4307659151203061
1	2	undersample	0.8	300	3	31	0.1	1.0	1.0	0.7695006020567081	0.3324279135522291	0.6712328766816789	0.7240490006400772	5.356989636400664	2.432434939225716	0.4540674988668003
1	3	undersample	0.8	300	3	31	0.1	1.0	1.0	0.7981774193548387	0.3902777499779998	0.6772727272419421	0.7625806451563705	6.740584457300893	2.8526431602915427	0.42320411693617016
1	1	undersample	0.8	300	3	31	0.3	0.6	0.7	0.7776390598440888	0.34257941589046303	0.6499999999704545	0.7362991618263295	5.185469550833207	2.4649143317975666	0.47535025628427535
1	2	undersample	0.8	300	3	31	0.3	0.6	0.7	0.7518966994338605	0.2886380621696891	0.6438356164089573	0.7085751128258635	4.395251695129306	2.2092677140904784	0.5026487271675952
1	3	undersample	0.8	300	3	31	0.3	0.6	0.7	0.7849794721407626	0.33918834735164066	0.6636363636061984	0.7348387096726785	5.467679106072948	2.502764780482633	0.45773804154417597
1	1	undersample	0.8	300	3	31	0.3	0.6	1.0	0.7664703124084169	0.334454145818702	0.6227272726989669	0.7401676337798829	4.701963973914224	2.396650031678205	0.5097125367090884
1	2	undersample	0.8	300	3	31	0.3	0.6	1.0	0.739035649411633	0.2953223909160939	0.657534246545318	0.7027724048955334	4.53969613036404	2.2122246899449816	0.4873067670215674
1	3	undersample	0.8	300	3	31	0.3	0.6	1.0	0.7750337243401759	0.3700610141419358	0.6454545454252066	0.74645161289841	5.3596265491277055	2.545685765730124	0.4749744574177796
1	1	undersample	0.8	300	3	31	0.3	1.0	0.7	0.7776390598440888	0.34257941589046303	0.6499999999704545	0.7362991618263295	5.185469550833207	2.4649143317975666	0.47535025628427535
1	2	undersample	0.8	300	3	31	0.3	1.0	0.7	0.7518966994338605	0.2886380621696891	0.6438356164089573	0.7085751128258635	4.395251695129306	2.2092677140904784	0.5026487271675952
1	3	undersample	0.8	300	3	31	0.3	1.0	0.7	0.7849794721407626	0.33918834735164066	0.6636363636061984	0.7348387096726785	5.467679106072948	2.502764780482633	0.45773804154417597
1	1	undersample	0.8	300	3	31	0.3	1.0	1.0	0.7664703124084169	0.334454145818702	0.6227272726989669	0.7401676337798829	4.701963973914224	2.396650031678205	0.5097125367090884
1	2	undersample	0.8	300	3	31	0.3	1.0	1.0	0.739035649411633	0.2953223909160939	0.657534246545318	0.7027724048955334	4.53969613036404	2.2122246899449816	0.4873067670215674
1	3	undersample	0.8	300	3	31	0.3	1.0	1.0	0.7750337243401759	0.3700610141419358	0.6454545454252066	0.74645161289841	5.3596265491277055	2.545685765730124	0.4749744574177796
1	1	undersample	0.8	300	3	63	0.1	0.6	0.7	0.7948698786706523	0.3589619895672089	0.6590909090609504	0.7582205028964655	6.062933026716505	2.725999887073619	0.44961734105128404
1	2	undersample	0.8	300	3	63	0.1	0.6	0.7	0.776632545213134	0.3340058867229276	0.703196346999854	0.7085751128258635	5.760585177356169	2.412959063616551	0.41887393931706973
1	3	undersample	0.8	300	3	63	0.1	0.6	0.7	0.8039193548387096	0.3703245176714776	0.7136363636039256	0.7367741935436337	6.975334227211508	2.711118435156309	0.3886721807288618
1	1	undersample	0.8	300	3	63	0.1	0.6	1.0	0.7861482328116758	0.3550362758320153	0.6772727272419421	0.7491940683381741	6.268800150605822	2.700385496270031	0.4307659151203061
1	2	undersample	0.8	300	3	63	0.1	0.6	1.0	0.7695006020567081	0.3324279135522291	0.6712328766816789	0.7240490006400772	5.356989636400664	2.432434939225716	0.4540674988668003
1	3	undersample	0.8	300	3	63	0.1	0.6	1.0	0.7981774193548387	0.3902777499779998	0.6772727272419421	0.7625806451563705	6.740584457300893	2.8526431602915427	0.42320411693617016
1	1	undersample	0.8	300	3	63	0.1	1.0	0.7	0.7948698786706523	0.3589619895672089	0.6590909090609504	0.7582205028964655	6.062933026716505	2.725999887073619	0.44961734105128404
1	2	undersample	0.8	300	3	63	0.1	1.0	0.7	0.776632545213134	0.3340058867229276	0.703196346999854	0.7085751128258635	5.760585177356169	2.412959063616551	0.41887393931706973
1	3	undersample	0.8	300	3	63	0.1	1.0	0.7	0.8039193548387096	0.3703245176714776	0.7136363636039256	0.7367741935436337	6.975334227211508	2.711118435156309	0.3886721807288618
1	1	undersample	0.8	300	3	63	0.1	1.0	1.0	0.7861482328116758	0.3550362758320153	0.6772727272419421	0.7491940683381741	6.268800150605822	2.700385496270031	0.4307659151203061
1	2	undersample	0.8	300	3	63	0.1	1.0	1.0	0.7695006020567081	0.3324279135522291	0.6712328766816789	0.7240490006400772	5.356989636400664	2.432434939225716	0.4540674988668003
1	3	undersample	0.8	300	3	63	0.1	1.0	1.0	0.7981774193548387	0.3902777499779998	0.6772727272419421	0.7625806451563705	6.740584457300893	2.8526431602915427	0.42320411693617016
1	1	undersample	0.8	300	3	63	0.3	0.6	0.7	0.7776390598440888	0.34257941589046303	0.6499999999704545	0.7362991618263295	5.185469550833207	2.4649143317975666	0.47535025628427535
1	2	undersample	0.8	300	3	63	0.3	0.6	0.7	0.7518966994338605	0.2886380621696891	0.6438356164089573	0.7085751128258635	4.395251695129306	2.2092677140904784	0.5026487271675952
1	3	undersample	0.8	300	3	63	0.3	0.6	0.7	0.7849794721407626	0.33918834735164066	0.6636363636061984	0.7348387096726785	5.467679106072948	2.502764780482633	0.45773804154417597
1	1	undersample	0.8	300	3	63	0.3	0.6	1.0	0.7664703124084169	0.334454145818702	0.6227272726989669	0.7401676337798829	4.701963973914224	2.396650031678205	0.5097125367090884
1	2	undersample	0.8	300	3	63	0.3	0.6	1.0	0.739035649411633	0.2953223909160939	0.657534246545318	0.7027724048955334	4.53969613036404	2.2122246899449816	0.4873067670215674
1	3	undersample	0.8	300	3	63	0.3	0.6	1.0	0.7750337243401759	0.3700610141419358	0.6454545454252066	0.74645161289841	5.3596265491277055	2.545685765730124	0.4749744574177796
1	1	undersample	0.8	300	3	63	0.3	1.0	0.7	0.7776390598440888	0.34257941589046303	0.6499999999704545	0.7362991618263295	5.185469550833207	2.4649143317975666	0.47535025628427535
1	2	undersample	0.8	300	3	63	0.3	1.0	0.7	0.7518966994338605	0.2886380621696891	0.6438356164089573	0.7085751128258635	4.395251695129306	2.2092677140904784	0.5026487271675952
1	3	undersample	0.8	300	3	63	0.3	1.0	0.7	0.7849794721407626	0.33918834735164066	0.6636363636061984	0.7348387096726785	5.467679106072948	2.502764780482633	0.45773804154417597
1	1	undersample	0.8	300	3	63	0.3	1.0	1.0	0.7664703124084169	0.334454145818702	0.6227272726989669	0.7401676337798829	4.701963973914224	2.396650031678205	0.5097125367090884
1	2	undersample	0.8	300	3	63	0.3	1.0	1.0	0.739035649411633	0.2953223909160939	0.657534246545318	0.7027724048955334	4.53969613036404	2.2122246899449816	0.4873067670215674
1	3	undersample	0.8	300	3	63	0.3	1.0	1.0	0.7750337243401759	0.3700610141419358	0.6454545454252066	0.74645161289841	5.3596265491277055	2.545685765730124	0.4749744574177796
1	1	undersample	0.8	300	5	31	0.1	0.6	0.7	0.7852265400621299	0.3512643225178211	0.6590909090609504	0.7421018697566596	5.563166403938254	2.5556249007420666	0.45938313894425936
1	2	undersample	0.8	300	5	31	0.1	0.6	0.7	0.7587710388643061	0.2931232563176889	0.6757990867271324	0.7001934235931645	4.868332377313462	2.2541168785734333	0.46301621483248445
1	3	undersample	0.8	300	5	31	0.1	0.6	0.7	0.7885073313782991	0.34676602639783527	0.6590909090609504	0.7406451612855443	5.521061100712737	2.5412708199899345	0.46028665838370453
1	1	undersample	0.8	300	5	31	0.1	0.6	1.0	0.7742204442881425	0.34140815105701544	0.6499999999704545	0.745970341710213	5.453589298993205	2.5587562442862395	0.46918754777201904
1	2	undersample	0.8	300	5	31	0.1	0.6	1.0	0.7482298943971926	0.3092982785591198	0.6529680364998645	0.7066408768490868	4.532330643723908	2.2258316265338745	0.4911008830065746
1	3	undersample	0.8	300	5	31	0.1	0.6	1.0	0.7825263929618769	0.3855892537875548	0.6590909090609504	0.750967741930639	5.830051527642051	2.646608466326857	0.453959694091547
1	1	undersample	0.8	300	5	31	0.1	1.0	0.7	0.7852265400621299	0.3512643225178211	0.6590909090609504	0.7421018697566596	5.563166403938254	2.5556249007420666	0.45938313894425936
1	2	undersample	0.8	300	5	31	0.1	1.0	0.7	0.7587710388643061	0.2931232563176889	0.6757990867271324	0.7001934235931645	4.868332377313462	2.2541168785734333	0.46301621483248445
1	3	undersample	0.8	300	5	31	0.1	1.0	0.7	0.7885073313782991	0.34676602639783527	0.6590909090609504	0.7406451612855443	5.521061100712737	2.5412708199899345	0.46028665838370453
1	1	undersample	0.8	300	5	31	0.1	1.0	1.0	0.7742204442881425	0.34140815105701544	0.6499999999704545	0.745970341710213	5.453589298993205	2.5587562442862395	0.46918754777201904
1	2	undersample	0.8	300	5	31	0.1	1.0	1.0	0.7482298943971926	0.3092982785591198	0.6529680364998645	0.7066408768490868	4.532330643723908	2.2258316265338745	0.4911008830065746
1	3	undersample	0.8	300	5	31	0.1	1.0	1.0	0.7825263929618769	0.3855892537875548	0.6590909090609504	0.750967741930639	5.830051527642051	2.646608466326857	0.453959694091547
1	1	undersample	0.8	300	5	31	0.3	0.6	0.7	0.7671223843854406	0.3326070984570738	0.6318181817894628	0.7362991618263295	4.7915117552085915	2.3959656791598722	0.5000437760880437
1	2	undersample	0.8	300	5	31	0.3	0.6	0.7	0.7386911964294652	0.27207106748062637	0.6392694063635037	0.6969696969652034	4.075949211708975	2.1095889713518434	0.5175699747514363
1	3	undersample	0.8	300	5	31	0.3	0.6	0.7	0.7734193548387097	0.3141764105701697	0.6499999999704545	0.7270967741888575	4.947990326927139	2.38179660288189	0.4813664530506791
1	1	undersample	0.8	300	5	31	0.3	0.6	1.0	0.7537849481273079	0.31641998342977995	0.6636363636061984	0.7163120567329703	4.9817565438203895	2.339318099212803	0.4695769511854288
1	2	undersample	0.8	300	5	31	0.3	0.6	1.0	0.7248380040568907	0.28037852232899163	0.5981735159544213	0.7021276595699412	3.508928441816859	2.0081538789713007	0.5722983176146592
1	3	undersample	0.8	300	5	31	0.3	0.6	1.0	0.7604442815249266	0.36116265356558086	0.618181818153719	0.7245161290275838	4.258057144088674	2.243985441077827	0.5269974832565385
1	1	undersample	0.8	300	5	31	0.3	1.0	0.7	0.7671223843854406	0.3326070984570738	0.6318181817894628	0.7362991618263295	4.7915117552085915	2.3959656791598722	0.5000437760880437
1	2	undersample	0.8	300	5	31	0.3	1.0	0.7	0.7386911964294652	0.27207106748062637	0.6392694063635037	0.6969696969652034	4.075949211708975	2.1095889713518434	0.5175699747514363
1	3	undersample	0.8	300	5	31	0.3	1.0	0.7	0.7734193548387097	0.3141764105701697	0.6499999999704545	0.7270967741888575	4.947990326927139	2.38179660288189	0.4813664530506791
1	1	undersample	0.8	300	5	31	0.3	1.0	1.0	0.7537849481273079	0.31641998342977995	0.6636363636061984	0.7163120567329703	4.9817565438203895	2.339318099212803	0.4695769511854288
1	2	undersample	0.8	300	5	31	0.3	1.0	1.0	0.7248380040568907	0.28037852232899163	0.5981735159544213	0.7021276595699412	3.508928441816859	2.0081538789713007	0.5722983176146592
1	3	undersample	0.8	300	5	31	0.3	1.0	1.0	0.7604442815249266	0.36116265356558086	0.618181818153719	0.7245161290275838	4.258057144088674	2.243985441077827	0.5269974832565385
1	1	undersample	0.8	300	5	63	0.1	0.6	0.7	0.7852265400621299	0.3512643225178211	0.6590909090609504	0.7421018697566596	5.563166403938254	2.5556249007420666	0.45938313894425936
1	2	undersample	0.8	300	5	63	0.1	0.6	0.7	0.7587710388643061	0.2931232563176889	0.6757990867271324	0.7001934235931645	4.868332377313462	2.2541168785734333	0.46301621483248445
1	3	undersample	0.8	300	5	63	0.1	0.6	0.7	0.7885073313782991	0.34676602639783527	0.6590909090609504	0.7406451612855443	5.521061100712737	2.5412708199899345	0.46028665838370453
1	1	undersample	0.8	300	5	63	0.1	0.6	1.0	0.7742204442881425	0.34140815105701544	0.6499999999704545	0.745970341710213	5.453589298993205	2.5587562442862395	0.46918754777201904
1	2	undersample	0.8	300	5	63	0.1	0.6	1.0	0.7482298943971926	0.3092982785591198	0.6529680364998645	0.7066408768490868	4.532330643723908	2.2258316265338745	0.4911008830065746
1	3	undersample	0.8	300	5	63	0.1	0.6	1.0	0.7825263929618769	0.3855892537875548	0.6590909090609504	0.750967741930639	5.830051527642051	2.646608466326857	0.453959694091547
1	1	undersample	0.8	300	5	63	0.1	1.0	0.7	0.7852265400621299	0.3512643225178211	0.6590909090609504	0.7421018697566596	5.563166403938254	2.5556249007420666	0.45938313894425936
1	2	undersample	0.8	300	5	63	0.1	1.0	0.7	0.7587710388643061	0.2931232563176889	0.6757990867271324	0.7001934235931645	4.868332377313462	2.2541168785734333	0.46301621483248445
1	3	undersample	0.8	300	5	63	0.1	1.0	0.7	0.7885073313782991	0.34676602639783527	0.6590909090609504	0.7406451612855443	5.521061100712737	2.5412708199899345	0.46028665838370453
1	1	undersample	0.8	300	5	63	0.1	1.0	1.0	0.7742204442881425	0.34140815105701544	0.6499999999704545	0.745970341710213	5.453589298993205	2.5587562442862395	0.46918754777201904
1	2	undersample	0.8	300	5	63	0.1	1.0	1.0	0.7482298943971926	0.3092982785591198	0.6529680364998645	0.7066408768490868	4.532330643723908	2.2258316265338745	0.4911008830065746
1	3	undersample	0.8	300	5	63	0.1	1.0	1.0	0.7825263929618769	0.3855892537875548	0.6590909090609504	0.750967741930639	5.830051527642051	2.646608466326857	0.453959694091547
1	1	undersample	0.8	300	5	63	0.3	0.6	0.7	0.7671223843854406	0.3326070984570738	0.6318181817894628	0.7362991618263295	4.7915117552085915	2.3959656791598722	0.5000437760880437
1	2	undersample	0.8	300	5	63	0.3	0.6	0.7	0.7386911964294652	0.27207106748062637	0.6392694063635037	0.6969696969652034	4.075949211708975	2.1095889713518434	0.5175699747514363
1	3	undersample	0.8	300	5	63	0.3	0.6	0.7	0.7734193548387097	0.3141764105701697	0.6499999999704545	0.7270967741888575	4.947990326927139	2.38179660288189	0.4813664530506791
1	1	undersample	0.8	300	5	63	0.3	0.6	1.0	0.7537849481273079	0.31641998342977995	0.6636363636061984	0.7163120567329703	4.9817565438203895	2.339318099212803	0.4695769511854288
1	2	undersample	0.8	300	5	63	0.3	0.6	1.0	0.7248380040568907	0.28037852232899163	0.5981735159544213	0.7021276595699412	3.508928441816859	2.0081538789713007	0.5722983176146592
1	3	undersample	0.8	300	5	63	0.3	0.6	1.0	0.7604442815249266	0.36116265356558086	0.618181818153719	0.7245161290275838	4.258057144088674	2.243985441077827	0.5269974832565385
1	1	undersample	0.8	300	5	63	0.3	1.0	0.7	0.7671223843854406	0.3326070984570738	0.6318181817894628	0.7362991618263295	4.7915117552085915	2.3959656791598722	0.5000437760880437
1	2	undersample	0.8	300	5	63	0.3	1.0	0.7	0.7386911964294652	0.27207106748062637	0.6392694063635037	0.6969696969652034	4.075949211708975	2.1095889713518434	0.5175699747514363
1	3	undersample	0.8	300	5	63	0.3	1.0	0.7	0.7734193548387097	0.3141764105701697	0.6499999999704545	0.7270967741888575	4.947990326927139	2.38179660288189	0.4813664530506791
1	1	undersample	0.8	300	5	63	0.3	1.0	1.0	0.7537849481273079	0.31641998342977995	0.6636363636061984	0.7163120567329703	4.9817565438203895	2.339318099212803	0.4695769511854288
1	2	undersample	0.8	300	5	63	0.3	1.0	1.0	0.7248380040568907	0.28037852232899163	0.5981735159544213	0.7021276595699412	3.508928441816859	2.0081538789713007	0.5722983176146592
1	3	undersample	0.8	300	5	63	0.3	1.0	1.0	0.7604442815249266	0.36116265356558086	0.618181818153719	0.7245161290275838	4.258057144088674	2.243985441077827	0.5269974832565385
1	1	undersample	0.8	300	10	31	0.1	0.6	0.7	0.7726554715432858	0.3441438931506422	0.6545454545157025	0.7292069632448149	5.102255412154245	2.4171427677293913	0.47374004659760555
1	2	undersample	0.8	300	10	31	0.1	0.6	0.7	0.7411494719859629	0.27181103255946815	0.6347031963180501	0.7008381689187567	4.07039316229571	2.121604794328311	0.5212284585373541
1	3	undersample	0.8	300	10	31	0.1	0.6	0.7	0.7789266862170088	0.3321657208431542	0.6590909090609504	0.7393548387049075	5.4841581598034645	2.5286902718591047	0.461089950970368
1	1	undersample	0.8	300	10	31	0.1	0.6	1.0	0.7643602367973742	0.32968138112325124	0.6681818181514463	0.7298517085704072	5.4403502283104395	2.4733889297674914	0.45463780300264367
1	2	undersample	0.8	300	10	31	0.1	0.6	1.0	0.737665197589418	0.30011690245314754	0.6164383561362357	0.7092198581514557	3.9198604746095183	2.119946468895558	0.5408219102258057
1	3	undersample	0.8	300	10	31	0.1	0.6	1.0	0.7729149560117302	0.37287389578223235	0.6499999999704545	0.7412903225758627	5.321339260940792	2.5124687306541515	0.47214968906090093
1	1	undersample	0.8	300	10	31	0.1	1.0	0.7	0.7726554715432858	0.3441438931506422	0.6545454545157025	0.7292069632448149	5.102255412154245	2.4171427677293913	0.47374004659760555
1	2	undersample	0.8	300	10	31	0.1	1.0	0.7	0.7411494719859629	0.27181103255946815	0.6347031963180501	0.7008381689187567	4.07039316229571	2.121604794328311	0.5212284585373541
1	3	undersample	0.8	300	10	31	0.1	1.0	0.7	0.7789266862170088	0.3321657208431542	0.6590909090609504	0.7393548387049075	5.4841581598034645	2.5286902718591047	0.461089950970368
1	1	undersample	0.8	300	10	31	0.1	1.0	1.0	0.7643602367973742	0.32968138112325124	0.6681818181514463	0.7298517085704072	5.4403502283104395	2.4733889297674914	0.45463780300264367
1	2	undersample	0.8	300	10	31	0.1	1.0	1.0	0.737665197589418	0.30011690245314754	0.6164383561362357	0.7092198581514557	3.9198604746095183	2.119946468895558	0.5408219102258057
1	3	undersample	0.8	300	10	31	0.1	1.0	1.0	0.7729149560117302	0.37287389578223235	0.6499999999704545	0.7412903225758627	5.321339260940792	2.5124687306541515	0.47214968906090093
1	1	undersample	0.8	300	10	31	0.3	0.6	0.7	0.7515385967997187	0.3166270715648854	0.6499999999704545	0.7143778207561936	4.644953047769934	2.2757335544950124	0.4899368162909792
1	2	undersample	0.8	300	10	31	0.3	0.6	0.7	0.7203969158209904	0.25285801492226834	0.6301369862725965	0.6963249516396111	3.9065815943232707	2.0750370138227687	0.5311643759782796
1	3	undersample	0.8	300	10	31	0.3	0.6	0.7	0.757624633431085	0.29315535240890345	0.6545454545157025	0.7090322580599417	4.617107991614269	2.2495463849565853	0.48721977975633224
1	1	undersample	0.8	300	10	31	0.3	0.6	1.0	0.7461110134224255	0.30898391041502404	0.6454545454252066	0.7040618955467179	4.331154512600763	2.1810456778020075	0.5035714214639717
1	2	undersample	0.8	300	10	31	0.3	0.6	1.0	0.7239179907498182	0.2838253608560602	0.6073059360453285	0.7059961315234946	3.7136626497075174	2.065639199021178	0.5562269265484409
1	3	undersample	0.8	300	10	31	0.3	0.6	1.0	0.753934017595308	0.3514777329152362	0.6318181817894628	0.7354838709629969	4.771454169680754	2.3885808408124314	0.5005980793603019
1	1	undersample	0.8	300	10	31	0.3	1.0	0.7	0.7515385967997187	0.3166270715648854	0.6499999999704545	0.7143778207561936	4.644953047769934	2.2757335544950124	0.4899368162909792
1	2	undersample	0.8	300	10	31	0.3	1.0	0.7	0.7203969158209904	0.25285801492226834	0.6301369862725965	0.6963249516396111	3.9065815943232707	2.0750370138227687	0.5311643759782796
1	3	undersample	0.8	300	10	31	0.3	1.0	0.7	0.757624633431085	0.29315535240890345	0.6545454545157025	0.7090322580599417	4.617107991614269	2.2495463849565853	0.48721977975633224
1	1	undersample	0.8	300	10	31	0.3	1.0	1.0	0.7461110134224255	0.30898391041502404	0.6454545454252066	0.7040618955467179	4.331154512600763	2.1810456778020075	0.5035714214639717
1	2	undersample	0.8	300	10	31	0.3	1.0	1.0	0.7239179907498182	0.2838253608560602	0.6073059360453285	0.7059961315234946	3.7136626497075174	2.065639199021178	0.5562269265484409
1	3	undersample	0.8	300	10	31	0.3	1.0	1.0	0.753934017595308	0.3514777329152362	0.6318181817894628	0.7354838709629969	4.771454169680754	2.3885808408124314	0.5005980793603019
1	1	undersample	0.8	300	10	63	0.1	0.6	0.7	0.7723711974679093	0.3418218694657898	0.6590909090609504	0.7356544165007373	5.380324955903163	2.493292588449327	0.4634092838408388
1	2	undersample	0.8	300	10	63	0.1	0.6	0.7	0.7411023673046407	0.27249123032449735	0.6347031963180501	0.7034171502211256	4.12089657881165	2.140053531047852	0.519317446800865
1	3	undersample	0.8	300	10	63	0.1	0.6	0.7	0.7778269794721407	0.333081665897821	0.6636363636061984	0.7341935483823601	5.449619271819297	2.49669010891403	0.4581402718036748
1	1	undersample	0.8	300	10	63	0.1	0.6	1.0	0.7612464099408007	0.32716169372964765	0.6681818181514463	0.7240490006400772	5.283606217803937	2.4213784167751924	0.45828138285171915
1	2	undersample	0.8	300	10	63	0.1	0.6	1.0	0.7366082863022531	0.2982228872696176	0.6118721460907821	0.7059961315234946	3.7856035706429987	2.0811703208183303	0.5497591715893273
1	3	undersample	0.8	300	10	63	0.1	0.6	1.0	0.7714002932551319	0.374737766704056	0.6454545454252066	0.7393548387049075	5.164127714493872	2.476372542096503	0.4795335490067234
1	1	undersample	0.8	300	10	63	0.1	1.0	0.7	0.7723711974679093	0.3418218694657898	0.6590909090609504	0.7356544165007373	5.380324955903163	2.493292588449327	0.4634092838408388
1	2	undersample	0.8	300	10	63	0.1	1.0	0.7	0.7411023673046407	0.27249123032449735	0.6347031963180501	0.7034171502211256	4.12089657881165	2.140053531047852	0.519317446800865
1	3	undersample	0.8	300	10	63	0.1	1.0	0.7	0.7778269794721407	0.333081665897821	0.6636363636061984	0.7341935483823601	5.449619271819297	2.49669010891403	0.4581402718036748
1	1	undersample	0.8	300	10	63	0.1	1.0	1.0	0.7612464099408007	0.32716169372964765	0.6681818181514463	0.7240490006400772	5.283606217803937	2.4213784167751924	0.45828138285171915
1	2	undersample	0.8	300	10	63	0.1	1.0	1.0	0.7366082863022531	0.2982228872696176	0.6118721460907821	0.7059961315234946	3.7856035706429987	2.0811703208183303	0.5497591715893273
1	3	undersample	0.8	300	10	63	0.1	1.0	1.0	0.7714002932551319	0.374737766704056	0.6454545454252066	0.7393548387049075	5.164127714493872	2.476372542096503	0.4795335490067234
1	1	undersample	0.8	300	10	63	0.3	0.6	0.7	0.7499457827794385	0.3215524492861403	0.6454545454252066	0.7143778207561936	4.553336618046535	2.259819333834208	0.49629963208613953
1	2	undersample	0.8	300	10	63	0.3	0.6	0.7	0.7200347985833266	0.25214557784605895	0.6118721460907821	0.6982591876163878	3.6481144956728304	2.027806981028542	0.5558506858687294
1	3	undersample	0.8	300	10	63	0.3	0.6	0.7	0.7601524926686217	0.29510269664976774	0.6681818181514463	0.7064516128986681	4.846153645717077	2.276223698543284	0.46969696309431364
1	1	undersample	0.8	300	10	63	0.3	0.6	1.0	0.7430206318504191	0.30841691778771935	0.6727272726966942	0.7047066408723102	4.905506832489905	2.278165861576782	0.4644098745175689
1	2	undersample	0.8	300	10	63	0.3	0.6	1.0	0.7216584380676481	0.2763967385580301	0.5981735159544213	0.7014829142443489	3.498134565821689	2.003816613719342	0.5728243270902624
1	3	undersample	0.8	300	10	63	0.3	0.6	1.0	0.7519369501466275	0.3467095887390002	0.6454545454252066	0.7341935483823601	5.028503633014867	2.4282876401766593	0.4829046108167431
1	1	undersample	0.8	300	10	63	0.3	1.0	0.7	0.7499457827794385	0.3215524492861403	0.6454545454252066	0.7143778207561936	4.553336618046535	2.259819333834208	0.49629963208613953
1	2	undersample	0.8	300	10	63	0.3	1.0	0.7	0.7200347985833266	0.25214557784605895	0.6118721460907821	0.6982591876163878	3.6481144956728304	2.027806981028542	0.5558506858687294
1	3	undersample	0.8	300	10	63	0.3	1.0	0.7	0.7601524926686217	0.29510269664976774	0.6681818181514463	0.7064516128986681	4.846153645717077	2.276223698543284	0.46969696309431364
1	1	undersample	0.8	300	10	63	0.3	1.0	1.0	0.7430206318504191	0.30841691778771935	0.6727272726966942	0.7047066408723102	4.905506832489905	2.278165861576782	0.4644098745175689
1	2	undersample	0.8	300	10	63	0.3	1.0	1.0	0.7216584380676481	0.2763967385580301	0.5981735159544213	0.7014829142443489	3.498134565821689	2.003816613719342	0.5728243270902624
1	3	undersample	0.8	300	10	63	0.3	1.0	1.0	0.7519369501466275	0.3467095887390002	0.6454545454252066	0.7341935483823601	5.028503633014867	2.4282876401766593	0.4829046108167431
1	1	undersample	0.8	500	3	31	0.1	0.6	0.7	0.792406658460817	0.35601858353456994	0.6545454545157025	0.7511283043149509	5.7185707601091025	2.630051707621756	0.4599141570097265
1	2	undersample	0.8	500	3	31	0.1	0.6	0.7	0.7668995404349528	0.30831214349218883	0.6940639269089468	0.7092198581514557	5.533308822940224	2.3869026909046283	0.4313698569788512
1	3	undersample	0.8	500	3	31	0.1	0.6	0.7	0.7976847507331378	0.360159062048144	0.686363636332438	0.7348387096726785	6.064705800470618	2.5884759031019016	0.42680979549807335
1	1	undersample	0.8	500	3	31	0.1	0.6	1.0	0.7793168630209248	0.34829594562495814	0.6454545454252066	0.7421018697566596	5.238525398041645	2.502749902795679	0.4777584644995796
1	2	undersample	0.8	500	3	31	0.1	0.6	1.0	0.7569339562927437	0.31748684140641437	0.6712328766816789	0.7150225660817858	5.122643067733759	2.355389491367311	0.45979964034130866
1	3	undersample	0.8	500	3	31	0.1	0.6	1.0	0.7886099706744868	0.38064144890313967	0.6681818181514463	0.7587096774144599	6.33184349618925	2.7692026074628107	0.4373453869810569
1	1	undersample	0.8	500	3	31	0.1	1.0	0.7	0.792406658460817	0.35601858353456994	0.6545454545157025	0.7511283043149509	5.7185707601091025	2.630051707621756	0.4599141570097265
1	2	undersample	0.8	500	3	31	0.1	1.0	0.7	0.7668995404349528	0.30831214349218883	0.6940639269089468	0.7092198581514557	5.533308822940224	2.3869026909046283	0.4313698569788512
1	3	undersample	0.8	500	3	31	0.1	1.0	0.7	0.7976847507331378	0.360159062048144	0.686363636332438	0.7348387096726785	6.064705800470618	2.5884759031019016	0.42680979549807335
1	1	undersample	0.8	500	3	31	0.1	1.0	1.0	0.7793168630209248	0.34829594562495814	0.6454545454252066	0.7421018697566596	5.238525398041645	2.502749902795679	0.4777584644995796
1	2	undersample	0.8	500	3	31	0.1	1.0	1.0	0.7569339562927437	0.31748684140641437	0.6712328766816789	0.7150225660817858	5.122643067733759	2.355389491367311	0.45979964034130866
1	3	undersample	0.8	500	3	31	0.1	1.0	1.0	0.7886099706744868	0.38064144890313967	0.6681818181514463	0.7587096774144599	6.33184349618925	2.7692026074628107	0.4373453869810569
1	1	undersample	0.8	500	3	31	0.3	0.6	0.7	0.7741764843795792	0.3387814079369014	0.6590909090609504	0.7343649258495528	5.34482176206769	2.4811892268254083	0.4642229963562567
1	2	undersample	0.8	500	3	31	0.3	0.6	0.7	0.7412319051782764	0.2737763064450375	0.6529680364998645	0.6956802063140188	4.301321198455818	2.1456639646549043	0.49883833888340856
1	3	undersample	0.8	500	3	31	0.3	0.6	0.7	0.7787859237536657	0.3290774870371788	0.6590909090609504	0.7219354838663101	5.019489341095359	2.3702804461438847	0.4722154456117932
1	1	undersample	0.8	500	3	31	0.3	0.6	1.0	0.7588564562452377	0.3222910994345809	0.6409090908799586	0.7298517085704072	4.821968913642333	2.3724342795728997	0.49200529365527645
1	2	undersample	0.8	500	3	31	0.3	0.6	1.0	0.7249690139518178	0.27878042134325454	0.6073059360453285	0.7001934235931645	3.6118528294528605	2.025659086826126	0.5608365418959923
1	3	undersample	0.8	500	3	31	0.3	0.6	1.0	0.7639266862170088	0.35685121719445523	0.6363636363347107	0.7283870967694943	4.6929926710550305	2.34290641327004	0.49923503626810595
1	1	undersample	0.8	500	3	31	0.3	1.0	0.7	0.7741764843795792	0.3387814079369014	0.6590909090609504	0.7343649258495528	5.34482176206769	2.4811892268254083	0.4642229963562567
1	2	undersample	0.8	500	3	31	0.3	1.0	0.7	0.7412319051782764	0.2737763064450375	0.6529680364998645	0.6956802063140188	4.301321198455818	2.1456639646549043	0.49883833888340856
1	3	undersample	0.8	500	3	31	0.3	1.0	0.7	0.7787859237536657	0.3290774870371788	0.6590909090609504	0.7219354838663101	5.019489341095359	2.3702804461438847	0.4722154456117932
1	1	undersample	0.8	500	3	31	0.3	1.0	1.0	0.7588564562452377	0.3222910994345809	0.6409090908799586	0.7298517085704072	4.821968913642333	2.3724342795728997	0.49200529365527645
1	2	undersample	0.8	500	3	31	0.3	1.0	1.0	0.7249690139518178	0.27878042134325454	0.6073059360453285	0.7001934235931645	3.6118528294528605	2.025659086826126	0.5608365418959923
1	3	undersample	0.8	500	3	31	0.3	1.0	1.0	0.7639266862170088	0.35685121719445523	0.6363636363347107	0.7283870967694943	4.6929926710550305	2.34290641327004	0.49923503626810595
1	1	undersample	0.8	500	3	63	0.1	0.6	0.7	0.792406658460817	0.35601858353456994	0.6545454545157025	0.7511283043149509	5.7185707601091025	2.630051707621756	0.4599141570097265
1	2	undersample	0.8	500	3	63	0.1	0.6	0.7	0.7668995404349528	0.30831214349218883	0.6940639269089468	0.7092198581514557	5.533308822940224	2.3869026909046283	0.4313698569788512
1	3	undersample	0.8	500	3	63	0.1	0.6	0.7	0.7976847507331378	0.360159062048144	0.686363636332438	0.7348387096726785	6.064705800470618	2.5884759031019016	0.42680979549807335
1	1	undersample	0.8	500	3	63	0.1	0.6	1.0	0.7793168630209248	0.34829594562495814	0.6454545454252066	0.7421018697566596	5.238525398041645	2.502749902795679	0.4777584644995796
1	2	undersample	0.8	500	3	63	0.1	0.6	1.0	0.7569339562927437	0.31748684140641437	0.6712328766816789	0.7150225660817858	5.122643067733759	2.355389491367311	0.45979964034130866
1	3	undersample	0.8	500	3	63	0.1	0.6	1.0	0.7886099706744868	0.38064144890313967	0.6681818181514463	0.7587096774144599	6.33184349618925	2.7692026074628107	0.4373453869810569
1	1	undersample	0.8	500	3	63	0.1	1.0	0.7	0.792406658460817	0.35601858353456994	0.6545454545157025	0.7511283043149509	5.7185707601091025	2.630051707621756	0.4599141570097265
1	2	undersample	0.8	500	3	63	0.1	1.0	0.7	0.7668995404349528	0.30831214349218883	0.6940639269089468	0.7092198581514557	5.533308822940224	2.3869026909046283	0.4313698569788512
1	3	undersample	0.8	500	3	63	0.1	1.0	0.7	0.7976847507331378	0.360159062048144	0.686363636332438	0.7348387096726785	6.064705800470618	2.5884759031019016	0.42680979549807335
1	1	undersample	0.8	500	3	63	0.1	1.0	1.0	0.7793168630209248	0.34829594562495814	0.6454545454252066	0.7421018697566596	5.238525398041645	2.502749902795679	0.4777584644995796
1	2	undersample	0.8	500	3	63	0.1	1.0	1.0	0.7569339562927437	0.31748684140641437	0.6712328766816789	0.7150225660817858	5.122643067733759	2.355389491367311	0.45979964034130866
1	3	undersample	0.8	500	3	63	0.1	1.0	1.0	0.7886099706744868	0.38064144890313967	0.6681818181514463	0.7587096774144599	6.33184349618925	2.7692026074628107	0.4373453869810569
1	1	undersample	0.8	500	3	63	0.3	0.6	0.7	0.7741764843795792	0.3387814079369014	0.6590909090609504	0.7343649258495528	5.34482176206769	2.4811892268254083	0.4642229963562567
1	2	undersample	0.8	500	3	63	0.3	0.6	0.7	0.7412319051782764	0.2737763064450375	0.6529680364998645	0.6956802063140188	4.301321198455818	2.1456639646549043	0.49883833888340856
1	3	undersample	0.8	500	3	63	0.3	0.6	0.7	0.7787859237536657	0.3290774870371788	0.6590909090609504	0.7219354838663101	5.019489341095359	2.3702804461438847	0.4722154456117932
1	1	undersample	0.8	500	3	63	0.3	0.6	1.0	0.7588564562452377	0.3222910994345809	0.6409090908799586	0.7298517085704072	4.821968913642333	2.3724342795728997	0.49200529365527645
1	2	undersample	0.8	500	3	63	0.3	0.6	1.0	0.7249690139518178	0.27878042134325454	0.6073059360453285	0.7001934235931645	3.6118528294528605	2.025659086826126	0.5608365418959923
1	3	undersample	0.8	500	3	63	0.3	0.6	1.0	0.7639266862170088	0.35685121719445523	0.6363636363347107	0.7283870967694943	4.6929926710550305	2.34290641327004	0.49923503626810595
1	1	undersample	0.8	500	3	63	0.3	1.0	0.7	0.7741764843795792	0.3387814079369014	0.6590909090609504	0.7343649258495528	5.34482176206769	2.4811892268254083	0.4642229963562567
1	2	undersample	0.8	500	3	63	0.3	1.0	0.7	0.7412319051782764	0.2737763064450375	0.6529680364998645	0.6956802063140188	4.301321198455818	2.1456639646549043	0.49883833888340856
1	3	undersample	0.8	500	3	63	0.3	1.0	0.7	0.7787859237536657	0.3290774870371788	0.6590909090609504	0.7219354838663101	5.019489341095359	2.3702804461438847	0.4722154456117932
1	1	undersample	0.8	500	3	63	0.3	1.0	1.0	0.7588564562452377	0.3222910994345809	0.6409090908799586	0.7298517085704072	4.821968913642333	2.3724342795728997	0.49200529365527645
1	2	undersample	0.8	500	3	63	0.3	1.0	1.0	0.7249690139518178	0.27878042134325454	0.6073059360453285	0.7001934235931645	3.6118528294528605	2.025659086826126	0.5608365418959923
1	3	undersample	0.8	500	3	63	0.3	1.0	1.0	0.7639266862170088	0.35685121719445523	0.6363636363347107	0.7283870967694943	4.6929926710550305	2.34290641327004	0.49923503626810595
1	1	undersample	0.8	500	5	31	0.1	0.6	0.7	0.7802678623761795	0.3470577107229134	0.6499999999704545	0.743391360407844	5.380114607618473	2.5330401021303834	0.4708152582367566
1	2	undersample	0.8	500	5	31	0.1	0.6	0.7	0.7497019156885085	0.2828935507620501	0.6484018264544108	0.69890393294198	4.280652799218832	2.153471519090787	0.5030708112270262
1	3	undersample	0.8	500	5	31	0.1	0.6	0.7	0.7822873900293256	0.33412157335176434	0.6636363636061984	0.7322580645114048	5.395961981112543	2.4786417473554474	0.459351215236839
1	1	undersample	0.8	500	5	31	0.1	0.6	1.0	0.7661743156907568	0.3304665112522833	0.6454545454252066	0.7304964538959994	4.934547690264178	2.3949759875380927	0.48534862534977297
1	2	undersample	0.8	500	5	31	0.1	0.6	1.0	0.7419502515684389	0.2974640688614351	0.6392694063635037	0.7008381689187567	4.151571205406477	2.1368681381724	0.5147131028064514
1	3	undersample	0.8	500	5	31	0.1	0.6	1.0	0.7720146627565982	0.37721465847386504	0.6318181817894628	0.7393548387049075	4.8678032276171255	2.4240548123339005	0.49797714704307905
1	1	undersample	0.8	500	5	31	0.1	1.0	0.7	0.7802678623761795	0.3470577107229134	0.6499999999704545	0.743391360407844	5.380114607618473	2.5330401021303834	0.4708152582367566
1	2	undersample	0.8	500	5	31	0.1	1.0	0.7	0.7497019156885085	0.2828935507620501	0.6484018264544108	0.69890393294198	4.280652799218832	2.153471519090787	0.5030708112270262
1	3	undersample	0.8	500	5	31	0.1	1.0	0.7	0.7822873900293256	0.33412157335176434	0.6636363636061984	0.7322580645114048	5.395961981112543	2.4786417473554474	0.459351215236839
1	1	undersample	0.8	500	5	31	0.1	1.0	1.0	0.7661743156907568	0.3304665112522833	0.6454545454252066	0.7304964538959994	4.934547690264178	2.3949759875380927	0.48534862534977297
1	2	undersample	0.8	500	5	31	0.1	1.0	1.0	0.7419502515684389	0.2974640688614351	0.6392694063635037	0.7008381689187567	4.151571205406477	2.1368681381724	0.5147131028064514
1	3	undersample	0.8	500	5	31	0.1	1.0	1.0	0.7720146627565982	0.37721465847386504	0.6318181817894628	0.7393548387049075	4.8678032276171255	2.4240548123339005	0.49797714704307905
1	1	undersample	0.8	500	5	31	0.3	0.6	0.7	0.7588418029423832	0.32649920643011343	0.6409090908799586	0.7285622179192227	4.790582791438276	2.3611638083514555	0.4928760994728024
1	2	undersample	0.8	500	5	31	0.3	0.6	0.7	0.7256343675754926	0.2580142375718422	0.6301369862725965	0.6950354609884266	3.8828594588068124	2.066263073248828	0.5321498386282536
1	3	undersample	0.8	500	5	31	0.3	0.6	0.7	0.7617492668621701	0.30119832212877756	0.6454545454252066	0.718709677414718	4.651493570535152	2.2946204353806468	0.49330830067163056
1	1	undersample	0.8	500	5	31	0.3	0.6	1.0	0.7493362053806928	0.31010744571303805	0.6772727272419421	0.7085751128258635	5.102548705909069	2.324004344890437	0.45545950226278265
1	2	undersample	0.8	500	5	31	0.3	0.6	1.0	0.7173645519608796	0.27668191897382033	0.5936073059089677	0.7047066408723102	3.4858445297456218	2.010229039895176	0.5766834945973411
1	3	undersample	0.8	500	5	31	0.3	0.6	1.0	0.7527741935483871	0.34757161832673406	0.6272727272442149	0.718709677414718	4.29995507068564	2.2299832400178117	0.5186061622412914
1	1	undersample	0.8	500	5	31	0.3	1.0	0.7	0.7588418029423832	0.32649920643011343	0.6409090908799586	0.7285622179192227	4.790582791438276	2.3611638083514555	0.4928760994728024
1	2	undersample	0.8	500	5	31	0.3	1.0	0.7	0.7256343675754926	0.2580142375718422	0.6301369862725965	0.6950354609884266	3.8828594588068124	2.066263073248828	0.5321498386282536
1	3	undersample	0.8	500	5	31	0.3	1.0	0.7	0.7617492668621701	0.30119832212877756	0.6454545454252066	0.718709677414718	4.651493570535152	2.2946204353806468	0.49330830067163056
1	1	undersample	0.8	500	5	31	0.3	1.0	1.0	0.7493362053806928	0.31010744571303805	0.6772727272419421	0.7085751128258635	5.102548705909069	2.324004344890437	0.45545950226278265
1	2	undersample	0.8	500	5	31	0.3	1.0	1.0	0.7173645519608796	0.27668191897382033	0.5936073059089677	0.7047066408723102	3.4858445297456218	2.010229039895176	0.5766834945973411
1	3	undersample	0.8	500	5	31	0.3	1.0	1.0	0.7527741935483871	0.34757161832673406	0.6272727272442149	0.718709677414718	4.29995507068564	2.2299832400178117	0.5186061622412914
1	1	undersample	0.8	500	5	63	0.1	0.6	0.7	0.7802678623761795	0.3470577107229134	0.6499999999704545	0.743391360407844	5.380114607618473	2.5330401021303834	0.4708152582367566
1	2	undersample	0.8	500	5	63	0.1	0.6	0.7	0.7497019156885085	0.2828935507620501	0.6484018264544108	0.69890393294198	4.280652799218832	2.153471519090787	0.5030708112270262
1	3	undersample	0.8	500	5	63	0.1	0.6	0.7	0.7822873900293256	0.33412157335176434	0.6636363636061984	0.7322580645114048	5.395961981112543	2.4786417473554474	0.459351215236839
1	1	undersample	0.8	500	5	63	0.1	0.6	1.0	0.7661743156907568	0.3304665112522833	0.6454545454252066	0.7304964538959994	4.934547690264178	2.3949759875380927	0.48534862534977297
1	2	undersample	0.8	500	5	63	0.1	0.6	1.0	0.7419502515684389	0.2974640688614351	0.6392694063635037	0.7008381689187567	4.151571205406477	2.1368681381724	0.5147131028064514
1	3	undersample	0.8	500	5	63	0.1	0.6	1.0	0.7720146627565982	0.37721465847386504	0.6318181817894628	0.7393548387049075	4.8678032276171255	2.4240548123339005	0.49797714704307905
1	1	undersample	0.8	500	5	63	0.1	1.0	0.7	0.7802678623761795	0.3470577107229134	0.6499999999704545	0.743391360407844	5.380114607618473	2.5330401021303834	0.4708152582367566
1	2	undersample	0.8	500	5	63	0.1	1.0	0.7	0.7497019156885085	0.2828935507620501	0.6484018264544108	0.69890393294198	4.280652799218832	2.153471519090787	0.5030708112270262
1	3	undersample	0.8	500	5	63	0.1	1.0	0.7	0.7822873900293256	0.33412157335176434	0.6636363636061984	0.7322580645114048	5.395961981112543	2.4786417473554474	0.459351215236839
1	1	undersample	0.8	500	5	63	0.1	1.0	1.0	0.7661743156907568	0.3304665112522833	0.6454545454252066	0.7304964538959994	4.934547690264178	2.3949759875380927	0.48534862534977297
1	2	undersample	0.8	500	5	63	0.1	1.0	1.0	0.7419502515684389	0.2974640688614351	0.6392694063635037	0.7008381689187567	4.151571205406477	2.1368681381724	0.5147131028064514
1	3	undersample	0.8	500	5	63	0.1	1.0	1.0	0.7720146627565982	0.37721465847386504	0.6318181817894628	0.7393548387049075	4.8678032276171255	2.4240548123339005	0.49797714704307905
1	1	undersample	0.8	500	5	63	0.3	0.6	0.7	0.7588418029423832	0.32649920643011343	0.6409090908799586	0.7285622179192227	4.790582791438276	2.3611638083514555	0.4928760994728024
1	2	undersample	0.8	500	5	63	0.3	0.6	0.7	0.7256343675754926	0.2580142375718422	0.6301369862725965	0.6950354609884266	3.8828594588068124	2.066263073248828	0.5321498386282536
1	3	undersample	0.8	500	5	63	0.3	0.6	0.7	0.7617492668621701	0.30119832212877756	0.6454545454252066	0.718709677414718	4.651493570535152	2.2946204353806468	0.49330830067163056
1	1	undersample	0.8	500	5	63	0.3	0.6	1.0	0.7493362053806928	0.31010744571303805	0.6772727272419421	0.7085751128258635	5.102548705909069	2.324004344890437	0.45545950226278265
1	2	undersample	0.8	500	5	63	0.3	0.6	1.0	0.7173645519608796	0.27668191897382033	0.5936073059089677	0.7047066408723102	3.4858445297456218	2.010229039895176	0.5766834945973411
1	3	undersample	0.8	500	5	63	0.3	0.6	1.0	0.7527741935483871	0.34757161832673406	0.6272727272442149	0.718709677414718	4.29995507068564	2.2299832400178117	0.5186061622412914
1	1	undersample	0.8	500	5	63	0.3	1.0	0.7	0.7588418029423832	0.32649920643011343	0.6409090908799586	0.7285622179192227	4.790582791438276	2.3611638083514555	0.4928760994728024
1	2	undersample	0.8	500	5	63	0.3	1.0	0.7	0.7256343675754926	0.2580142375718422	0.6301369862725965	0.6950354609884266	3.8828594588068124	2.066263073248828	0.5321498386282536
1	3	undersample	0.8	500	5	63	0.3	1.0	0.7	0.7617492668621701	0.30119832212877756	0.6454545454252066	0.718709677414718	4.651493570535152	2.2946204353806468	0.49330830067163056
1	1	undersample	0.8	500	5	63	0.3	1.0	1.0	0.7493362053806928	0.31010744571303805	0.6772727272419421	0.7085751128258635	5.102548705909069	2.324004344890437	0.45545950226278265
1	2	undersample	0.8	500	5	63	0.3	1.0	1.0	0.7173645519608796	0.27668191897382033	0.5936073059089677	0.7047066408723102	3.4858445297456218	2.010229039895176	0.5766834945973411
1	3	undersample	0.8	500	5	63	0.3	1.0	1.0	0.7527741935483871	0.34757161832673406	0.6272727272442149	0.718709677414718	4.29995507068564	2.2299832400178117	0.5186061622412914
1	1	undersample	0.8	500	10	31	0.1	0.6	0.7	0.7678784948127308	0.33798768954261227	0.6590909090609504	0.7279174725936305	5.17235364015904	2.4223932757454536	0.46833480317626414
1	2	undersample	0.8	500	10	31	0.1	0.6	0.7	0.733421360206554	0.26411540871545935	0.6255707762271429	0.6963249516396111	3.830977020344974	2.0600005137226036	0.5377219608660908
1	3	undersample	0.8	500	10	31	0.1	0.6	0.7	0.7717903225806452	0.31503765367799835	0.6681818181514463	0.7290322580598128	5.417807973645307	2.4659089997504173	0.4551488272688226
1	1	undersample	0.8	500	10	31	0.1	0.6	1.0	0.7582029189379287	0.3216082699250913	0.68181818178719	0.7169568020585625	5.42792035949516	2.408883741623859	0.4437949578848834
1	2	undersample	0.8	500	10	31	0.1	0.6	1.0	0.7282781178146961	0.28687744086112676	0.6027397259998749	0.7079303675002713	3.677551812495948	2.0636849514424793	0.5611572643666825
1	3	undersample	0.8	500	10	31	0.1	0.6	1.0	0.7642595307917889	0.35951162524170904	0.6499999999704545	0.730967741930768	5.045905907550884	2.416067056324951	0.4788172926987002
1	1	undersample	0.8	500	10	31	0.1	1.0	0.7	0.7678784948127308	0.33798768954261227	0.6590909090609504	0.7279174725936305	5.17235364015904	2.4223932757454536	0.46833480317626414
1	2	undersample	0.8	500	10	31	0.1	1.0	0.7	0.733421360206554	0.26411540871545935	0.6255707762271429	0.6963249516396111	3.830977020344974	2.0600005137226036	0.5377219608660908
1	3	undersample	0.8	500	10	31	0.1	1.0	0.7	0.7717903225806452	0.31503765367799835	0.6681818181514463	0.7290322580598128	5.417807973645307	2.4659089997504173	0.4551488272688226
1	1	undersample	0.8	500	10	31	0.1	1.0	1.0	0.7582029189379287	0.3216082699250913	0.68181818178719	0.7169568020585625	5.42792035949516	2.408883741623859	0.4437949578848834
1	2	undersample	0.8	500	10	31	0.1	1.0	1.0	0.7282781178146961	0.28687744086112676	0.6027397259998749	0.7079303675002713	3.677551812495948	2.0636849514424793	0.5611572643666825
1	3	undersample	0.8	500	10	31	0.1	1.0	1.0	0.7642595307917889	0.35951162524170904	0.6499999999704545	0.730967741930768	5.045905907550884	2.416067056324951	0.4788172926987002
1	1	undersample	0.8	500	10	31	0.3	0.6	0.7	0.7429576226481448	0.31247356683175487	0.6409090908799586	0.7117988394538247	4.40812147585552	2.2238254260569454	0.5044836886089067
1	2	undersample	0.8	500	10	31	0.3	0.6	0.7	0.7083646137857739	0.24338146993865029	0.6164383561362357	0.6885880077325043	3.5536822157013135	1.979494533440395	0.5570263117949962
1	3	undersample	0.8	500	10	31	0.3	0.6	0.7	0.7462609970674486	0.28020188673002133	0.6227272726989669	0.7051612903180313	3.9477207093044546	2.112094616916934	0.5350162113701946
1	1	undersample	0.8	500	10	31	0.3	0.6	1.0	0.7431100169978313	0.30060658842200616	0.6590909090609504	0.7021276595699412	4.557142674493819	2.212662263245902	0.485537183213217
1	2	undersample	0.8	500	10	31	0.3	0.6	1.0	0.7160353167348212	0.2783376816069752	0.6027397259998749	0.7001934235931645	3.5434926392193344	2.0104285673763056	0.5673578970335594
1	3	undersample	0.8	500	10	31	0.3	0.6	1.0	0.746700879765396	0.3370236646644907	0.6272727272442149	0.7335483870920416	4.633142182110178	2.3541711639748453	0.5081154484603383
1	1	undersample	0.8	500	10	31	0.3	1.0	0.7	0.7429576226481448	0.31247356683175487	0.6409090908799586	0.7117988394538247	4.40812147585552	2.2238254260569454	0.5044836886089067
1	2	undersample	0.8	500	10	31	0.3	1.0	0.7	0.7083646137857739	0.24338146993865029	0.6164383561362357	0.6885880077325043	3.5536822157013135	1.979494533440395	0.5570263117949962
1	3	undersample	0.8	500	10	31	0.3	1.0	0.7	0.7462609970674486	0.28020188673002133	0.6227272726989669	0.7051612903180313	3.9477207093044546	2.112094616916934	0.5350162113701946
1	1	undersample	0.8	500	10	31	0.3	1.0	1.0	0.7431100169978313	0.30060658842200616	0.6590909090609504	0.7021276595699412	4.557142674493819	2.212662263245902	0.485537183213217
1	2	undersample	0.8	500	10	31	0.3	1.0	1.0	0.7160353167348212	0.2783376816069752	0.6027397259998749	0.7001934235931645	3.5434926392193344	2.0104285673763056	0.5673578970335594
1	3	undersample	0.8	500	10	31	0.3	1.0	1.0	0.746700879765396	0.3370236646644907	0.6272727272442149	0.7335483870920416	4.633142182110178	2.3541711639748453	0.5081154484603383
1	1	undersample	0.8	500	10	63	0.1	0.6	0.7	0.7670227419260301	0.3361398885199253	0.6545454545157025	0.7343649258495528	5.238119332739891	2.4640775769852334	0.4704126363068481
1	2	undersample	0.8	500	10	63	0.1	0.6	0.7	0.7329738657339939	0.26353104062038235	0.6255707762271429	0.6982591876163878	3.8662443824140844	2.073205644782912	0.5362324263697883
1	3	undersample	0.8	500	10	63	0.1	0.6	0.7	0.7706524926686217	0.31656624919746557	0.6636363636061984	0.7264516128985391	5.239545916517498	2.426029070680503	0.463022761311637
1	1	undersample	0.8	500	10	63	0.1	0.6	1.0	0.7547037102162828	0.320058580503692	0.6590909090609504	0.7105093488026403	4.745062906432398	2.27672597912102	0.4798094306787937
1	2	undersample	0.8	500	10	63	0.1	0.6	1.0	0.727458201955433	0.2866219591970929	0.6164383561362357	0.7008381689187567	3.7650090949997512	2.060551418951957	0.5472898814609641
1	3	undersample	0.8	500	10	63	0.1	0.6	1.0	0.7641554252199413	0.36300410583348186	0.6636363636061984	0.7225806451566286	5.1389061228792325	2.392177503473421	0.4655032403557642
1	1	undersample	0.8	500	10	63	0.1	1.0	0.7	0.7670227419260301	0.3361398885199253	0.6545454545157025	0.7343649258495528	5.238119332739891	2.4640775769852334	0.4704126363068481
1	2	undersample	0.8	500	10	63	0.1	1.0	0.7	0.7329738657339939	0.26353104062038235	0.6255707762271429	0.6982591876163878	3.8662443824140844	2.073205644782912	0.5362324263697883
1	3	undersample	0.8	500	10	63	0.1	1.0	0.7	0.7706524926686217	0.31656624919746557	0.6636363636061984	0.7264516128985391	5.239545916517498	2.426029070680503	0.463022761311637
1	1	undersample	0.8	500	10	63	0.1	1.0	1.0	0.7547037102162828	0.320058580503692	0.6590909090609504	0.7105093488026403	4.745062906432398	2.27672597912102	0.4798094306787937
1	2	undersample	0.8	500	10	63	0.1	1.0	1.0	0.727458201955433	0.2866219591970929	0.6164383561362357	0.7008381689187567	3.7650090949997512	2.060551418951957	0.5472898814609641
1	3	undersample	0.8	500	10	63	0.1	1.0	1.0	0.7641554252199413	0.36300410583348186	0.6636363636061984	0.7225806451566286	5.1389061228792325	2.392177503473421	0.4655032403557642
1	1	undersample	0.8	500	10	63	0.3	0.6	0.7	0.7409369321845144	0.31547985340110896	0.6227272726989669	0.7079303675002713	4.000797737451054	2.1321191321674084	0.5329234897832711
1	2	undersample	0.8	500	10	63	0.3	0.6	0.7	0.7098601874177508	0.24411455935677867	0.6073059360453285	0.6969696969652034	3.556976614220723	2.004109522784251	0.5634306054198092
1	3	undersample	0.8	500	10	63	0.3	0.6	0.7	0.748008797653959	0.2825476343634723	0.6454545454252066	0.7051612903180313	4.35409285268164	2.189178362059888	0.502786319122861
1	1	undersample	0.8	500	10	63	0.3	0.6	1.0	0.7408563390188149	0.2970436824486534	0.6636363636061984	0.6969696969652034	4.537837658460264	2.189999927597982	0.48260868877418045
1	2	undersample	0.8	500	10	63	0.3	0.6	1.0	0.7198419637941642	0.2797355216777535	0.5981735159544213	0.7034171502211256	3.530656983489031	2.0168849824983353	0.5712491914744601
1	3	undersample	0.8	500	10	63	0.3	0.6	1.0	0.7471524926686218	0.3396333335430036	0.6409090908799586	0.7270967741888575	4.755274055756187	2.3484847622821436	0.49386947780361845
1	1	undersample	0.8	500	10	63	0.3	1.0	0.7	0.7409369321845144	0.31547985340110896	0.6227272726989669	0.7079303675002713	4.000797737451054	2.1321191321674084	0.5329234897832711
1	2	undersample	0.8	500	10	63	0.3	1.0	0.7	0.7098601874177508	0.24411455935677867	0.6073059360453285	0.6969696969652034	3.556976614220723	2.004109522784251	0.5634306054198092
1	3	undersample	0.8	500	10	63	0.3	1.0	0.7	0.748008797653959	0.2825476343634723	0.6454545454252066	0.7051612903180313	4.35409285268164	2.189178362059888	0.502786319122861
1	1	undersample	0.8	500	10	63	0.3	1.0	1.0	0.7408563390188149	0.2970436824486534	0.6636363636061984	0.6969696969652034	4.537837658460264	2.189999927597982	0.48260868877418045
1	2	undersample	0.8	500	10	63	0.3	1.0	1.0	0.7198419637941642	0.2797355216777535	0.5981735159544213	0.7034171502211256	3.530656983489031	2.0168849824983353	0.5712491914744601
1	3	undersample	0.8	500	10	63	0.3	1.0	1.0	0.7471524926686218	0.3396333335430036	0.6409090908799586	0.7270967741888575	4.755274055756187	2.3484847622821436	0.49386947780361845
1	1	undersample	1.0	100	3	31	0.1	0.6	0.7	0.7922015122208546	0.3537024566529083	0.7090909090586777	0.715667311407378	6.135203799553865	2.4938774631567386	0.40648648085431954
1	2	undersample	1.0	100	3	31	0.1	0.6	0.7	0.7864023505235979	0.3368950031146725	0.7808219177725652	0.6615087040576305	6.962142544997881	2.3067709688989932	0.3313306046764186
1	3	undersample	1.0	100	3	31	0.1	0.6	0.7	0.8147653958944282	0.3989826766162656	0.7863636363278925	0.7006451612858023	8.615094928453043	2.626861197356638	0.3049137743717674
1	1	undersample	1.0	100	3	31	0.1	0.6	1.0	0.7926118047007796	0.3582589348539962	0.7136363636039256	0.718246292709747	6.35276567538788	2.532837438551918	0.3986983786978125
1	2	undersample	1.0	100	3	31	0.1	0.6	1.0	0.7900014425808656	0.35494824802864533	0.7671232876362044	0.6744036105694752	6.82306317536809	2.3560558070602737	0.3453076247828436
1	3	undersample	1.0	100	3	31	0.1	0.6	1.0	0.8126187683284458	0.41182726927757146	0.754545454511157	0.7174193548340813	7.804498165353704	2.6701950070436404	0.3421353778840493
1	1	undersample	1.0	100	3	31	0.1	1.0	0.7	0.7922015122208546	0.3537024566529083	0.7090909090586777	0.715667311407378	6.135203799553865	2.4938774631567386	0.40648648085431954
1	2	undersample	1.0	100	3	31	0.1	1.0	0.7	0.7864023505235979	0.3368950031146725	0.7808219177725652	0.6615087040576305	6.962142544997881	2.3067709688989932	0.3313306046764186
1	3	undersample	1.0	100	3	31	0.1	1.0	0.7	0.8147653958944282	0.3989826766162656	0.7863636363278925	0.7006451612858023	8.615094928453043	2.626861197356638	0.3049137743717674
1	1	undersample	1.0	100	3	31	0.1	1.0	1.0	0.7926118047007796	0.3582589348539962	0.7136363636039256	0.718246292709747	6.35276567538788	2.532837438551918	0.3986983786978125
1	2	undersample	1.0	100	3	31	0.1	1.0	1.0	0.7900014425808656	0.35494824802864533	0.7671232876362044	0.6744036105694752	6.82306317536809	2.3560558070602737	0.3453076247828436
1	3	undersample	1.0	100	3	31	0.1	1.0	1.0	0.8126187683284458	0.41182726927757146	0.754545454511157	0.7174193548340813	7.804498165353704	2.6701950070436404	0.3421353778840493
1	1	undersample	1.0	100	3	31	0.3	0.6	0.7	0.7897104507355959	0.3462357035897137	0.6999999999681817	0.7066408768490868	5.620512575095152	2.3861537646693267	0.4245437896602882
1	2	undersample	1.0	100	3	31	0.3	0.6	0.7	0.7693828403534029	0.3065590125524575	0.7397260273634828	0.6731141199182907	5.852382190793816	2.2629487836828286	0.38667138464039047
1	3	undersample	1.0	100	3	31	0.3	0.6	0.7	0.7993357771260996	0.36833697116371006	0.7363636363301652	0.679999999995613	5.93534457515721	2.3011362915897102	0.3877005291096034
1	1	undersample	1.0	100	3	31	0.3	0.6	1.0	0.7768433854990915	0.34181618395531743	0.6909090908776859	0.707285622174679	5.401139959098443	2.360352342126722	0.43701002121583826
1	2	undersample	1.0	100	3	31	0.3	0.6	1.0	0.7612028180375601	0.3206036193682559	0.7305936072725756	0.6802063184998053	5.7681790906665	2.284577922238753	0.3960656957155927
1	3	undersample	1.0	100	3	31	0.3	0.6	1.0	0.7972052785923753	0.3929007697287143	0.754545454511157	0.7045161290277129	7.329451366559972	2.55359260893803	0.34840159350726785
1	1	undersample	1.0	100	3	31	0.3	1.0	0.7	0.7897104507355959	0.3462357035897137	0.6999999999681817	0.7066408768490868	5.620512575095152	2.3861537646693267	0.4245437896602882
1	2	undersample	1.0	100	3	31	0.3	1.0	0.7	0.7693828403534029	0.3065590125524575	0.7397260273634828	0.6731141199182907	5.852382190793816	2.2629487836828286	0.38667138464039047
1	3	undersample	1.0	100	3	31	0.3	1.0	0.7	0.7993357771260996	0.36833697116371006	0.7363636363301652	0.679999999995613	5.93534457515721	2.3011362915897102	0.3877005291096034
1	1	undersample	1.0	100	3	31	0.3	1.0	1.0	0.7768433854990915	0.34181618395531743	0.6909090908776859	0.707285622174679	5.401139959098443	2.360352342126722	0.43701002121583826
1	2	undersample	1.0	100	3	31	0.3	1.0	1.0	0.7612028180375601	0.3206036193682559	0.7305936072725756	0.6802063184998053	5.7681790906665	2.284577922238753	0.3960656957155927
1	3	undersample	1.0	100	3	31	0.3	1.0	1.0	0.7972052785923753	0.3929007697287143	0.754545454511157	0.7045161290277129	7.329451366559972	2.55359260893803	0.34840159350726785
1	1	undersample	1.0	100	3	63	0.1	0.6	0.7	0.7922015122208546	0.3537024566529083	0.7090909090586777	0.715667311407378	6.135203799553865	2.4938774631567386	0.40648648085431954
1	2	undersample	1.0	100	3	63	0.1	0.6	0.7	0.7864023505235979	0.3368950031146725	0.7808219177725652	0.6615087040576305	6.962142544997881	2.3067709688989932	0.3313306046764186
1	3	undersample	1.0	100	3	63	0.1	0.6	0.7	0.8147653958944282	0.3989826766162656	0.7863636363278925	0.7006451612858023	8.615094928453043	2.626861197356638	0.3049137743717674
1	1	undersample	1.0	100	3	63	0.1	0.6	1.0	0.7926118047007796	0.3582589348539962	0.7136363636039256	0.718246292709747	6.35276567538788	2.532837438551918	0.3986983786978125
1	2	undersample	1.0	100	3	63	0.1	0.6	1.0	0.7900014425808656	0.35494824802864533	0.7671232876362044	0.6744036105694752	6.82306317536809	2.3560558070602737	0.3453076247828436
1	3	undersample	1.0	100	3	63	0.1	0.6	1.0	0.8126187683284458	0.41182726927757146	0.754545454511157	0.7174193548340813	7.804498165353704	2.6701950070436404	0.3421353778840493
1	1	undersample	1.0	100	3	63	0.1	1.0	0.7	0.7922015122208546	0.3537024566529083	0.7090909090586777	0.715667311407378	6.135203799553865	2.4938774631567386	0.40648648085431954
1	2	undersample	1.0	100	3	63	0.1	1.0	0.7	0.7864023505235979	0.3368950031146725	0.7808219177725652	0.6615087040576305	6.962142544997881	2.3067709688989932	0.3313306046764186
1	3	undersample	1.0	100	3	63	0.1	1.0	0.7	0.8147653958944282	0.3989826766162656	0.7863636363278925	0.7006451612858023	8.615094928453043	2.626861197356638	0.3049137743717674
1	1	undersample	1.0	100	3	63	0.1	1.0	1.0	0.7926118047007796	0.3582589348539962	0.7136363636039256	0.718246292709747	6.35276567538788	2.532837438551918	0.3986983786978125
1	2	undersample	1.0	100	3	63	0.1	1.0	1.0	0.7900014425808656	0.35494824802864533	0.7671232876362044	0.6744036105694752	6.82306317536809	2.3560558070602737	0.3453076247828436
1	3	undersample	1.0	100	3	63	0.1	1.0	1.0	0.8126187683284458	0.41182726927757146	0.754545454511157	0.7174193548340813	7.804498165353704	2.6701950070436404	0.3421353778840493
1	1	undersample	1.0	100	3	63	0.3	0.6	0.7	0.7897104507355959	0.3462357035897137	0.6999999999681817	0.7066408768490868	5.620512575095152	2.3861537646693267	0.4245437896602882
1	2	undersample	1.0	100	3	63	0.3	0.6	0.7	0.7693828403534029	0.3065590125524575	0.7397260273634828	0.6731141199182907	5.852382190793816	2.2629487836828286	0.38667138464039047
1	3	undersample	1.0	100	3	63	0.3	0.6	0.7	0.7993357771260996	0.36833697116371006	0.7363636363301652	0.679999999995613	5.93534457515721	2.3011362915897102	0.3877005291096034
1	1	undersample	1.0	100	3	63	0.3	0.6	1.0	0.7768433854990915	0.34181618395531743	0.6909090908776859	0.707285622174679	5.401139959098443	2.360352342126722	0.43701002121583826
1	2	undersample	1.0	100	3	63	0.3	0.6	1.0	0.7612028180375601	0.3206036193682559	0.7305936072725756	0.6802063184998053	5.7681790906665	2.284577922238753	0.3960656957155927
1	3	undersample	1.0	100	3	63	0.3	0.6	1.0	0.7972052785923753	0.3929007697287143	0.754545454511157	0.7045161290277129	7.329451366559972	2.55359260893803	0.34840159350726785
1	1	undersample	1.0	100	3	63	0.3	1.0	0.7	0.7897104507355959	0.3462357035897137	0.6999999999681817	0.7066408768490868	5.620512575095152	2.3861537646693267	0.4245437896602882
1	2	undersample	1.0	100	3	63	0.3	1.0	0.7	0.7693828403534029	0.3065590125524575	0.7397260273634828	0.6731141199182907	5.852382190793816	2.2629487836828286	0.38667138464039047
1	3	undersample	1.0	100	3	63	0.3	1.0	0.7	0.7993357771260996	0.36833697116371006	0.7363636363301652	0.679999999995613	5.93534457515721	2.3011362915897102	0.3877005291096034
1	1	undersample	1.0	100	3	63	0.3	1.0	1.0	0.7768433854990915	0.34181618395531743	0.6909090908776859	0.707285622174679	5.401139959098443	2.360352342126722	0.43701002121583826
1	2	undersample	1.0	100	3	63	0.3	1.0	1.0	0.7612028180375601	0.3206036193682559	0.7305936072725756	0.6802063184998053	5.7681790906665	2.284577922238753	0.3960656957155927
1	3	undersample	1.0	100	3	63	0.3	1.0	1.0	0.7972052785923753	0.3929007697287143	0.754545454511157	0.7045161290277129	7.329451366559972	2.55359260893803	0.34840159350726785
1	1	undersample	1.0	100	5	31	0.1	0.6	0.7	0.7857862962311706	0.3409095347200831	0.7181818181491735	0.7150225660817858	6.3940297702538	2.5201356580182006	0.3941388583772375
1	2	undersample	1.0	100	5	31	0.1	0.6	0.7	0.766406413302362	0.3122960881127712	0.7260273972271221	0.6692456479647373	5.361988090121567	2.1950652222984686	0.40937524138156395
1	3	undersample	1.0	100	5	31	0.1	0.6	0.7	0.7986788856304986	0.3738337883468861	0.7454545454206611	0.6838709677375234	6.335276688700485	2.3580704261955248	0.3722126875766264
1	1	undersample	1.0	100	5	31	0.1	0.6	1.0	0.7828102104214291	0.3496343892744801	0.7227272726944215	0.7105093488026403	6.397385515750283	2.4965477977947743	0.3902450036306941
1	2	undersample	1.0	100	5	31	0.1	0.6	1.0	0.7693180714165849	0.3390835227736919	0.7579908675452972	0.6724693745926985	6.430619240879764	2.3142594481358847	0.35988126448504854
1	3	undersample	1.0	100	5	31	0.1	0.6	1.0	0.8030557184750733	0.3873239666626792	0.754545454511157	0.7096774193502602	7.514402920415549	2.5989898093100154	0.3458677637720099
1	1	undersample	1.0	100	5	31	0.1	1.0	0.7	0.7857862962311706	0.3409095347200831	0.7181818181491735	0.7150225660817858	6.3940297702538	2.5201356580182006	0.3941388583772375
1	2	undersample	1.0	100	5	31	0.1	1.0	0.7	0.766406413302362	0.3122960881127712	0.7260273972271221	0.6692456479647373	5.361988090121567	2.1950652222984686	0.40937524138156395
1	3	undersample	1.0	100	5	31	0.1	1.0	0.7	0.7986788856304986	0.3738337883468861	0.7454545454206611	0.6838709677375234	6.335276688700485	2.3580704261955248	0.3722126875766264
1	1	undersample	1.0	100	5	31	0.1	1.0	1.0	0.7828102104214291	0.3496343892744801	0.7227272726944215	0.7105093488026403	6.397385515750283	2.4965477977947743	0.3902450036306941
1	2	undersample	1.0	100	5	31	0.1	1.0	1.0	0.7693180714165849	0.3390835227736919	0.7579908675452972	0.6724693745926985	6.430619240879764	2.3142594481358847	0.35988126448504854
1	3	undersample	1.0	100	5	31	0.1	1.0	1.0	0.8030557184750733	0.3873239666626792	0.754545454511157	0.7096774193502602	7.514402920415549	2.5989898093100154	0.3458677637720099
1	1	undersample	1.0	100	5	31	0.3	0.6	0.7	0.7836088154269972	0.33553303230059345	0.7227272726944215	0.7014829142443489	6.125128076421005	2.421058234085208	0.39526653853229865
1	2	undersample	1.0	100	5	31	0.3	0.6	0.7	0.75500560840112	0.28706959142437827	0.7077625570453077	0.6666666666623684	4.843749815995184	2.1232876074099156	0.43835615785952237
1	3	undersample	1.0	100	5	31	0.3	0.6	0.7	0.7838123167155425	0.3436839190285685	0.7136363636039256	0.6735483870924288	5.141727634359418	2.1860401772484943	0.42515673355062217
1	1	undersample	1.0	100	5	31	0.3	0.6	1.0	0.761441298868765	0.3198488986467587	0.68181818178719	0.7079303675002713	5.193944906837585	2.33443700602271	0.4494535456104058
1	2	undersample	1.0	100	5	31	0.3	0.6	1.0	0.746429612357913	0.30881431542260696	0.7123287670907612	0.6840747904533587	5.36171017864898	2.2547385362680656	0.42052599031361726
1	3	undersample	1.0	100	5	31	0.3	0.6	1.0	0.7806363636363636	0.3668302017673222	0.686363636332438	0.6948387096729366	4.98290263754005	2.249183089719478	0.4513800897785199
1	1	undersample	1.0	100	5	31	0.3	1.0	0.7	0.7836088154269972	0.33553303230059345	0.7227272726944215	0.7014829142443489	6.125128076421005	2.421058234085208	0.39526653853229865
1	2	undersample	1.0	100	5	31	0.3	1.0	0.7	0.75500560840112	0.28706959142437827	0.7077625570453077	0.6666666666623684	4.843749815995184	2.1232876074099156	0.43835615785952237
1	3	undersample	1.0	100	5	31	0.3	1.0	0.7	0.7838123167155425	0.3436839190285685	0.7136363636039256	0.6735483870924288	5.141727634359418	2.1860401772484943	0.42515673355062217
1	1	undersample	1.0	100	5	31	0.3	1.0	1.0	0.761441298868765	0.3198488986467587	0.68181818178719	0.7079303675002713	5.193944906837585	2.33443700602271	0.4494535456104058
1	2	undersample	1.0	100	5	31	0.3	1.0	1.0	0.746429612357913	0.30881431542260696	0.7123287670907612	0.6840747904533587	5.36171017864898	2.2547385362680656	0.42052599031361726
1	3	undersample	1.0	100	5	31	0.3	1.0	1.0	0.7806363636363636	0.3668302017673222	0.686363636332438	0.6948387096729366	4.98290263754005	2.249183089719478	0.4513800897785199
1	1	undersample	1.0	100	5	63	0.1	0.6	0.7	0.7857862962311706	0.3409095347200831	0.7181818181491735	0.7150225660817858	6.3940297702538	2.5201356580182006	0.3941388583772375
1	2	undersample	1.0	100	5	63	0.1	0.6	0.7	0.766406413302362	0.3122960881127712	0.7260273972271221	0.6692456479647373	5.361988090121567	2.1950652222984686	0.40937524138156395
1	3	undersample	1.0	100	5	63	0.1	0.6	0.7	0.7986788856304986	0.3738337883468861	0.7454545454206611	0.6838709677375234	6.335276688700485	2.3580704261955248	0.3722126875766264
1	1	undersample	1.0	100	5	63	0.1	0.6	1.0	0.7828102104214291	0.3496343892744801	0.7227272726944215	0.7105093488026403	6.397385515750283	2.4965477977947743	0.3902450036306941
1	2	undersample	1.0	100	5	63	0.1	0.6	1.0	0.7693180714165849	0.3390835227736919	0.7579908675452972	0.6724693745926985	6.430619240879764	2.3142594481358847	0.35988126448504854
1	3	undersample	1.0	100	5	63	0.1	0.6	1.0	0.8030557184750733	0.3873239666626792	0.754545454511157	0.7096774193502602	7.514402920415549	2.5989898093100154	0.3458677637720099
1	1	undersample	1.0	100	5	63	0.1	1.0	0.7	0.7857862962311706	0.3409095347200831	0.7181818181491735	0.7150225660817858	6.3940297702538	2.5201356580182006	0.3941388583772375
1	2	undersample	1.0	100	5	63	0.1	1.0	0.7	0.766406413302362	0.3122960881127712	0.7260273972271221	0.6692456479647373	5.361988090121567	2.1950652222984686	0.40937524138156395
1	3	undersample	1.0	100	5	63	0.1	1.0	0.7	0.7986788856304986	0.3738337883468861	0.7454545454206611	0.6838709677375234	6.335276688700485	2.3580704261955248	0.3722126875766264
1	1	undersample	1.0	100	5	63	0.1	1.0	1.0	0.7828102104214291	0.3496343892744801	0.7227272726944215	0.7105093488026403	6.397385515750283	2.4965477977947743	0.3902450036306941
1	2	undersample	1.0	100	5	63	0.1	1.0	1.0	0.7693180714165849	0.3390835227736919	0.7579908675452972	0.6724693745926985	6.430619240879764	2.3142594481358847	0.35988126448504854
1	3	undersample	1.0	100	5	63	0.1	1.0	1.0	0.8030557184750733	0.3873239666626792	0.754545454511157	0.7096774193502602	7.514402920415549	2.5989898093100154	0.3458677637720099
1	1	undersample	1.0	100	5	63	0.3	0.6	0.7	0.7836088154269972	0.33553303230059345	0.7227272726944215	0.7014829142443489	6.125128076421005	2.421058234085208	0.39526653853229865
1	2	undersample	1.0	100	5	63	0.3	0.6	0.7	0.75500560840112	0.28706959142437827	0.7077625570453077	0.6666666666623684	4.843749815995184	2.1232876074099156	0.43835615785952237
1	3	undersample	1.0	100	5	63	0.3	0.6	0.7	0.7838123167155425	0.3436839190285685	0.7136363636039256	0.6735483870924288	5.141727634359418	2.1860401772484943	0.42515673355062217
1	1	undersample	1.0	100	5	63	0.3	0.6	1.0	0.761441298868765	0.3198488986467587	0.68181818178719	0.7079303675002713	5.193944906837585	2.33443700602271	0.4494535456104058
1	2	undersample	1.0	100	5	63	0.3	0.6	1.0	0.746429612357913	0.30881431542260696	0.7123287670907612	0.6840747904533587	5.36171017864898	2.2547385362680656	0.42052599031361726
1	3	undersample	1.0	100	5	63	0.3	0.6	1.0	0.7806363636363636	0.3668302017673222	0.686363636332438	0.6948387096729366	4.98290263754005	2.249183089719478	0.4513800897785199
1	1	undersample	1.0	100	5	63	0.3	1.0	0.7	0.7836088154269972	0.33553303230059345	0.7227272726944215	0.7014829142443489	6.125128076421005	2.421058234085208	0.39526653853229865
1	2	undersample	1.0	100	5	63	0.3	1.0	0.7	0.75500560840112	0.28706959142437827	0.7077625570453077	0.6666666666623684	4.843749815995184	2.1232876074099156	0.43835615785952237
1	3	undersample	1.0	100	5	63	0.3	1.0	0.7	0.7838123167155425	0.3436839190285685	0.7136363636039256	0.6735483870924288	5.141727634359418	2.1860401772484943	0.42515673355062217
1	1	undersample	1.0	100	5	63	0.3	1.0	1.0	0.761441298868765	0.3198488986467587	0.68181818178719	0.7079303675002713	5.193944906837585	2.33443700602271	0.4494535456104058
1	2	undersample	1.0	100	5	63	0.3	1.0	1.0	0.746429612357913	0.30881431542260696	0.7123287670907612	0.6840747904533587	5.36171017864898	2.2547385362680656	0.42052599031361726
1	3	undersample	1.0	100	5	63	0.3	1.0	1.0	0.7806363636363636	0.3668302017673222	0.686363636332438	0.6948387096729366	4.98290263754005	2.249183089719478	0.4513800897785199
1	1	undersample	1.0	100	10	31	0.1	0.6	0.7	0.7796509583260067	0.3336173146587654	0.7136363636039256	0.7040618955467179	5.928830528606417	2.4114378268656	0.40673076350254656
1	2	undersample	1.0	100	10	31	0.1	0.6	0.7	0.7557018744719124	0.2953530033751405	0.7077625570453077	0.6679561573135528	4.871965833416758	2.131533384277576	0.43750991046319637
1	3	undersample	1.0	100	10	31	0.1	0.6	0.7	0.7831627565982404	0.3560243522586157	0.6999999999681817	0.6806451612859313	4.9730637767220545	2.191919123153568	0.4407582874128576
1	1	undersample	1.0	100	10	31	0.1	0.6	1.0	0.7758513568958444	0.3416805143929631	0.7181818181491735	0.7098646034770479	6.235053478176373	2.4753332478652843	0.3970027192515331
1	2	undersample	1.0	100	10	31	0.1	0.6	1.0	0.7617621861282602	0.3196417743743169	0.7260273972271221	0.6834300451277665	5.720977355952564	2.293418447072653	0.40087877423192786
1	3	undersample	1.0	100	10	31	0.1	0.6	1.0	0.7917932551319647	0.39857381031058514	0.7227272726944215	0.6967741935438918	5.989535837263384	2.3834622036512383	0.3979377047762824
1	1	undersample	1.0	100	10	31	0.1	1.0	0.7	0.7796509583260067	0.3336173146587654	0.7136363636039256	0.7040618955467179	5.928830528606417	2.4114378268656	0.40673076350254656
1	2	undersample	1.0	100	10	31	0.1	1.0	0.7	0.7557018744719124	0.2953530033751405	0.7077625570453077	0.6679561573135528	4.871965833416758	2.131533384277576	0.43750991046319637
1	3	undersample	1.0	100	10	31	0.1	1.0	0.7	0.7831627565982404	0.3560243522586157	0.6999999999681817	0.6806451612859313	4.9730637767220545	2.191919123153568	0.4407582874128576
1	1	undersample	1.0	100	10	31	0.1	1.0	1.0	0.7758513568958444	0.3416805143929631	0.7181818181491735	0.7098646034770479	6.235053478176373	2.4753332478652843	0.3970027192515331
1	2	undersample	1.0	100	10	31	0.1	1.0	1.0	0.7617621861282602	0.3196417743743169	0.7260273972271221	0.6834300451277665	5.720977355952564	2.293418447072653	0.40087877423192786
1	3	undersample	1.0	100	10	31	0.1	1.0	1.0	0.7917932551319647	0.39857381031058514	0.7227272726944215	0.6967741935438918	5.989535837263384	2.3834622036512383	0.3979377047762824
1	1	undersample	1.0	100	10	31	0.3	0.6	0.7	0.7722012191547974	0.3294559759572648	0.7181818181491735	0.6776273371974364	5.356709460532843	2.2277999307621905	0.41588962283825115
1	2	undersample	1.0	100	10	31	0.3	0.6	0.7	0.7332962383967921	0.2622051893494365	0.6712328766816789	0.665377176011184	4.059730107367945	2.005938652423562	0.4941063959364472
1	3	undersample	1.0	100	10	31	0.3	0.6	0.7	0.772016129032258	0.32518072172224083	0.7090909090586777	0.670967741931155	4.970588042789778	2.1550801482798985	0.4335664271554606
1	1	undersample	1.0	100	10	31	0.3	0.6	1.0	0.7525467440361058	0.3152042745561101	0.6727272726966942	0.6911669890348733	4.600324570349197	2.178288029545449	0.47350745588302173
1	2	undersample	1.0	100	10	31	0.3	0.6	1.0	0.7375812923758129	0.2878899278806577	0.6757990867271324	0.665377176011184	4.144915589891422	2.019584493596511	0.48724380710494974
1	3	undersample	1.0	100	10	31	0.3	0.6	1.0	0.7648372434017595	0.3583321594886459	0.68181818178719	0.6864516128987971	4.691357841433023	2.1745229383747158	0.463516739707263
1	1	undersample	1.0	100	10	31	0.3	1.0	0.7	0.7722012191547974	0.3294559759572648	0.7181818181491735	0.6776273371974364	5.356709460532843	2.2277999307621905	0.41588962283825115
1	2	undersample	1.0	100	10	31	0.3	1.0	0.7	0.7332962383967921	0.2622051893494365	0.6712328766816789	0.665377176011184	4.059730107367945	2.005938652423562	0.4941063959364472
1	3	undersample	1.0	100	10	31	0.3	1.0	0.7	0.772016129032258	0.32518072172224083	0.7090909090586777	0.670967741931155	4.970588042789778	2.1550801482798985	0.4335664271554606
1	1	undersample	1.0	100	10	31	0.3	1.0	1.0	0.7525467440361058	0.3152042745561101	0.6727272726966942	0.6911669890348733	4.600324570349197	2.178288029545449	0.47350745588302173
1	2	undersample	1.0	100	10	31	0.3	1.0	1.0	0.7375812923758129	0.2878899278806577	0.6757990867271324	0.665377176011184	4.144915589891422	2.019584493596511	0.48724380710494974
1	3	undersample	1.0	100	10	31	0.3	1.0	1.0	0.7648372434017595	0.3583321594886459	0.68181818178719	0.6864516128987971	4.691357841433023	2.1745229383747158	0.463516739707263
1	1	undersample	1.0	100	10	63	0.1	0.6	0.7	0.7794824453431803	0.3328726434013322	0.7181818181491735	0.7040618955467179	6.062829161515756	2.426797303469839	0.40027471963845157
1	2	undersample	1.0	100	10	63	0.1	0.6	0.7	0.7541135634985825	0.2925132505570972	0.6986301369544005	0.6686009026391451	4.67695419285273	2.108123170632665	0.4507470111819213
1	3	undersample	1.0	100	10	63	0.1	0.6	0.7	0.7821730205278592	0.3559744777594368	0.6954545454229338	0.6851612903181603	4.969598529710292	2.2089231785903767	0.44448723889637076
1	1	undersample	1.0	100	10	63	0.1	0.6	1.0	0.7728195885352558	0.3361575068573314	0.7181818181491735	0.7047066408723102	6.081630942822928	2.4320959873589967	0.39990850306575404
1	2	undersample	1.0	100	10	63	0.1	0.6	1.0	0.7583927293924378	0.3198651447137985	0.7305936072725756	0.6853642811045432	5.907196190499845	2.322030018133535	0.39308495675087635
1	3	undersample	1.0	100	10	63	0.1	0.6	1.0	0.7916759530791789	0.3857216341989724	0.6999999999681817	0.7090322580599417	5.685882971877865	2.4057648839119032	0.4231119140073554
1	1	undersample	1.0	100	10	63	0.1	1.0	0.7	0.7794824453431803	0.3328726434013322	0.7181818181491735	0.7040618955467179	6.062829161515756	2.426797303469839	0.40027471963845157
1	2	undersample	1.0	100	10	63	0.1	1.0	0.7	0.7541135634985825	0.2925132505570972	0.6986301369544005	0.6686009026391451	4.67695419285273	2.108123170632665	0.4507470111819213
1	3	undersample	1.0	100	10	63	0.1	1.0	0.7	0.7821730205278592	0.3559744777594368	0.6954545454229338	0.6851612903181603	4.969598529710292	2.2089231785903767	0.44448723889637076
1	1	undersample	1.0	100	10	63	0.1	1.0	1.0	0.7728195885352558	0.3361575068573314	0.7181818181491735	0.7047066408723102	6.081630942822928	2.4320959873589967	0.39990850306575404
1	2	undersample	1.0	100	10	63	0.1	1.0	1.0	0.7583927293924378	0.3198651447137985	0.7305936072725756	0.6853642811045432	5.907196190499845	2.322030018133535	0.39308495675087635
1	3	undersample	1.0	100	10	63	0.1	1.0	1.0	0.7916759530791789	0.3857216341989724	0.6999999999681817	0.7090322580599417	5.685882971877865	2.4057648839119032	0.4231119140073554
1	1	undersample	1.0	100	10	63	0.3	0.6	0.7	0.7725177304964539	0.32717984857606774	0.7090909090586777	0.69310122501165	5.504857961199436	2.3105041262564625	0.41972092422607293
1	2	undersample	1.0	100	10	63	0.3	0.6	0.7	0.7362285048090935	0.266263891205894	0.6712328766816789	0.6705351386159218	4.155250991993847	2.037342779100659	0.49030557756285015
1	3	undersample	1.0	100	10	63	0.3	0.6	0.7	0.7728225806451612	0.3260788412788471	0.6999999999681817	0.6735483870924288	4.814229064104256	2.1442687088934274	0.44540229228791445
1	1	undersample	1.0	100	10	63	0.3	0.6	1.0	0.7533453490416739	0.31785385282984946	0.686363636332438	0.69890393294198	5.079725451726857	2.2795502453530094	0.44875460617282376
1	2	undersample	1.0	100	10	63	0.3	0.6	1.0	0.7349095737320744	0.2901883852508256	0.6666666666362252	0.6666666666623684	3.9999998593746886	1.9999999398828878	0.499999992548886
1	3	undersample	1.0	100	10	63	0.3	0.6	1.0	0.7718709677419355	0.3565360974704028	0.6954545454229338	0.6935483870922997	5.168106621548564	2.269377916240949	0.4391120444569872
1	1	undersample	1.0	100	10	63	0.3	1.0	0.7	0.7725177304964539	0.32717984857606774	0.7090909090586777	0.69310122501165	5.504857961199436	2.3105041262564625	0.41972092422607293
1	2	undersample	1.0	100	10	63	0.3	1.0	0.7	0.7362285048090935	0.266263891205894	0.6712328766816789	0.6705351386159218	4.155250991993847	2.037342779100659	0.49030557756285015
1	3	undersample	1.0	100	10	63	0.3	1.0	0.7	0.7728225806451612	0.3260788412788471	0.6999999999681817	0.6735483870924288	4.814229064104256	2.1442687088934274	0.44540229228791445
1	1	undersample	1.0	100	10	63	0.3	1.0	1.0	0.7533453490416739	0.31785385282984946	0.686363636332438	0.69890393294198	5.079725451726857	2.2795502453530094	0.44875460617282376
1	2	undersample	1.0	100	10	63	0.3	1.0	1.0	0.7349095737320744	0.2901883852508256	0.6666666666362252	0.6666666666623684	3.9999998593746886	1.9999999398828878	0.499999992548886
1	3	undersample	1.0	100	10	63	0.3	1.0	1.0	0.7718709677419355	0.3565360974704028	0.6954545454229338	0.6935483870922997	5.168106621548564	2.269377916240949	0.4391120444569872
1	1	undersample	1.0	300	3	31	0.1	0.6	0.7	0.7931276009612567	0.3494695998993188	0.7090909090586777	0.7092198581514557	5.945121684592101	2.4385808472512758	0.41018181244634555
1	2	undersample	1.0	300	3	31	0.1	0.6	0.7	0.7705207128115902	0.3117975260262841	0.7534246574998436	0.6769825918718442	6.4038586679778176	2.3324582985829125	0.3642270005438548
1	3	undersample	1.0	300	3	31	0.1	0.6	0.7	0.8007551319648094	0.36827126813462574	0.749999999965909	0.683225806447205	6.470468144075492	2.3676170330609345	0.36591123171266937
1	1	undersample	1.0	300	3	31	0.1	0.6	1.0	0.7788494226598677	0.34002497226259687	0.7181818181491735	0.7117988394538247	6.294002740867779	2.4919462221063644	0.3959239075295926
1	2	undersample	1.0	300	3	31	0.1	0.6	1.0	0.7678224977846078	0.3281236136327818	0.7442922374089364	0.6795615731742131	6.172822383111788	2.322730833360002	0.3762834287904561
1	3	undersample	1.0	300	3	31	0.1	0.6	1.0	0.7984809384164222	0.388565971979279	0.7454545454206611	0.6999999999954839	6.833333013890757	2.484848401869851	0.3636363584923107
1	1	undersample	1.0	300	3	31	0.1	1.0	0.7	0.7931276009612567	0.3494695998993188	0.7090909090586777	0.7092198581514557	5.945121684592101	2.4385808472512758	0.41018181244634555
1	2	undersample	1.0	300	3	31	0.1	1.0	0.7	0.7705207128115902	0.3117975260262841	0.7534246574998436	0.6769825918718442	6.4038586679778176	2.3324582985829125	0.3642270005438548
1	3	undersample	1.0	300	3	31	0.1	1.0	0.7	0.8007551319648094	0.36827126813462574	0.749999999965909	0.683225806447205	6.470468144075492	2.3676170330609345	0.36591123171266937
1	1	undersample	1.0	300	3	31	0.1	1.0	1.0	0.7788494226598677	0.34002497226259687	0.7181818181491735	0.7117988394538247	6.294002740867779	2.4919462221063644	0.3959239075295926
1	2	undersample	1.0	300	3	31	0.1	1.0	1.0	0.7678224977846078	0.3281236136327818	0.7442922374089364	0.6795615731742131	6.172822383111788	2.322730833360002	0.3762834287904561
1	3	undersample	1.0	300	3	31	0.1	1.0	1.0	0.7984809384164222	0.388565971979279	0.7454545454206611	0.6999999999954839	6.833333013890757	2.484848401869851	0.3636363584923107
1	1	undersample	1.0	300	3	31	0.3	0.6	0.7	0.7794824453431803	0.33615852925766876	0.6999999999681817	0.6982591876163878	5.399572421344142	2.3198717178488057	0.42963988309199946
1	2	undersample	1.0	300	3	31	0.3	0.6	0.7	0.7477956481162542	0.2735100094937671	0.6986301369544005	0.6666666666623684	4.636363463464047	2.095890347959465	0.452054787790492
1	3	undersample	1.0	300	3	31	0.3	0.6	0.7	0.7790806451612904	0.3331868253054604	0.7318181817849173	0.6735483870924288	5.630200076819879	2.2417354683885833	0.3981626552342325
1	1	undersample	1.0	300	3	31	0.3	0.6	1.0	0.7564650372193893	0.31404539325147396	0.68181818178719	0.7008381689187567	5.020012107699225	2.279094751265516	0.4540018334955673
1	2	undersample	1.0	300	3	31	0.3	0.6	1.0	0.7415954944372315	0.3012474002017611	0.6986301369544005	0.6744036105694752	4.801619977469727	2.145693681429892	0.4468686908755307
1	3	undersample	1.0	300	3	31	0.3	0.6	1.0	0.775016129032258	0.3677787148396508	0.6999999999681817	0.6858064516084788	5.0930867216210745	2.227926006986755	0.4374411978099526
1	1	undersample	1.0	300	3	31	0.3	1.0	0.7	0.7794824453431803	0.33615852925766876	0.6999999999681817	0.6982591876163878	5.399572421344142	2.3198717178488057	0.42963988309199946
1	2	undersample	1.0	300	3	31	0.3	1.0	0.7	0.7477956481162542	0.2735100094937671	0.6986301369544005	0.6666666666623684	4.636363463464047	2.095890347959465	0.452054787790492
1	3	undersample	1.0	300	3	31	0.3	1.0	0.7	0.7790806451612904	0.3331868253054604	0.7318181817849173	0.6735483870924288	5.630200076819879	2.2417354683885833	0.3981626552342325
1	1	undersample	1.0	300	3	31	0.3	1.0	1.0	0.7564650372193893	0.31404539325147396	0.68181818178719	0.7008381689187567	5.020012107699225	2.279094751265516	0.4540018334955673
1	2	undersample	1.0	300	3	31	0.3	1.0	1.0	0.7415954944372315	0.3012474002017611	0.6986301369544005	0.6744036105694752	4.801619977469727	2.145693681429892	0.4468686908755307
1	3	undersample	1.0	300	3	31	0.3	1.0	1.0	0.775016129032258	0.3677787148396508	0.6999999999681817	0.6858064516084788	5.0930867216210745	2.227926006986755	0.4374411978099526
1	1	undersample	1.0	300	3	63	0.1	0.6	0.7	0.7931276009612567	0.3494695998993188	0.7090909090586777	0.7092198581514557	5.945121684592101	2.4385808472512758	0.41018181244634555
1	2	undersample	1.0	300	3	63	0.1	0.6	0.7	0.7705207128115902	0.3117975260262841	0.7534246574998436	0.6769825918718442	6.4038586679778176	2.3324582985829125	0.3642270005438548
1	3	undersample	1.0	300	3	63	0.1	0.6	0.7	0.8007551319648094	0.36827126813462574	0.749999999965909	0.683225806447205	6.470468144075492	2.3676170330609345	0.36591123171266937
1	1	undersample	1.0	300	3	63	0.1	0.6	1.0	0.7788494226598677	0.34002497226259687	0.7181818181491735	0.7117988394538247	6.294002740867779	2.4919462221063644	0.3959239075295926
1	2	undersample	1.0	300	3	63	0.1	0.6	1.0	0.7678224977846078	0.3281236136327818	0.7442922374089364	0.6795615731742131	6.172822383111788	2.322730833360002	0.3762834287904561
1	3	undersample	1.0	300	3	63	0.1	0.6	1.0	0.7984809384164222	0.388565971979279	0.7454545454206611	0.6999999999954839	6.833333013890757	2.484848401869851	0.3636363584923107
1	1	undersample	1.0	300	3	63	0.1	1.0	0.7	0.7931276009612567	0.3494695998993188	0.7090909090586777	0.7092198581514557	5.945121684592101	2.4385808472512758	0.41018181244634555
1	2	undersample	1.0	300	3	63	0.1	1.0	0.7	0.7705207128115902	0.3117975260262841	0.7534246574998436	0.6769825918718442	6.4038586679778176	2.3324582985829125	0.3642270005438548
1	3	undersample	1.0	300	3	63	0.1	1.0	0.7	0.8007551319648094	0.36827126813462574	0.749999999965909	0.683225806447205	6.470468144075492	2.3676170330609345	0.36591123171266937
1	1	undersample	1.0	300	3	63	0.1	1.0	1.0	0.7788494226598677	0.34002497226259687	0.7181818181491735	0.7117988394538247	6.294002740867779	2.4919462221063644	0.3959239075295926
1	2	undersample	1.0	300	3	63	0.1	1.0	1.0	0.7678224977846078	0.3281236136327818	0.7442922374089364	0.6795615731742131	6.172822383111788	2.322730833360002	0.3762834287904561
1	3	undersample	1.0	300	3	63	0.1	1.0	1.0	0.7984809384164222	0.388565971979279	0.7454545454206611	0.6999999999954839	6.833333013890757	2.484848401869851	0.3636363584923107
1	1	undersample	1.0	300	3	63	0.3	0.6	0.7	0.7794824453431803	0.33615852925766876	0.6999999999681817	0.6982591876163878	5.399572421344142	2.3198717178488057	0.42963988309199946
1	2	undersample	1.0	300	3	63	0.3	0.6	0.7	0.7477956481162542	0.2735100094937671	0.6986301369544005	0.6666666666623684	4.636363463464047	2.095890347959465	0.452054787790492
1	3	undersample	1.0	300	3	63	0.3	0.6	0.7	0.7790806451612904	0.3331868253054604	0.7318181817849173	0.6735483870924288	5.630200076819879	2.2417354683885833	0.3981626552342325
1	1	undersample	1.0	300	3	63	0.3	0.6	1.0	0.7564650372193893	0.31404539325147396	0.68181818178719	0.7008381689187567	5.020012107699225	2.279094751265516	0.4540018334955673
1	2	undersample	1.0	300	3	63	0.3	0.6	1.0	0.7415954944372315	0.3012474002017611	0.6986301369544005	0.6744036105694752	4.801619977469727	2.145693681429892	0.4468686908755307
1	3	undersample	1.0	300	3	63	0.3	0.6	1.0	0.775016129032258	0.3677787148396508	0.6999999999681817	0.6858064516084788	5.0930867216210745	2.227926006986755	0.4374411978099526
1	1	undersample	1.0	300	3	63	0.3	1.0	0.7	0.7794824453431803	0.33615852925766876	0.6999999999681817	0.6982591876163878	5.399572421344142	2.3198717178488057	0.42963988309199946
1	2	undersample	1.0	300	3	63	0.3	1.0	0.7	0.7477956481162542	0.2735100094937671	0.6986301369544005	0.6666666666623684	4.636363463464047	2.095890347959465	0.452054787790492
1	3	undersample	1.0	300	3	63	0.3	1.0	0.7	0.7790806451612904	0.3331868253054604	0.7318181817849173	0.6735483870924288	5.630200076819879	2.2417354683885833	0.3981626552342325
1	1	undersample	1.0	300	3	63	0.3	1.0	1.0	0.7564650372193893	0.31404539325147396	0.68181818178719	0.7008381689187567	5.020012107699225	2.279094751265516	0.4540018334955673
1	2	undersample	1.0	300	3	63	0.3	1.0	1.0	0.7415954944372315	0.3012474002017611	0.6986301369544005	0.6744036105694752	4.801619977469727	2.145693681429892	0.4468686908755307
1	3	undersample	1.0	300	3	63	0.3	1.0	1.0	0.775016129032258	0.3677787148396508	0.6999999999681817	0.6858064516084788	5.0930867216210745	2.227926006986755	0.4374411978099526
1	1	undersample	1.0	300	5	31	0.1	0.6	0.7	0.7846829025262294	0.3366796566818122	0.7181818181491735	0.7059961315234946	6.11948189728739	2.4427630746597964	0.39917807658648224
1	2	undersample	1.0	300	5	31	0.1	0.6	0.7	0.7583176563065808	0.28932272818804644	0.7077625570453077	0.6724693745926985	4.972471509585695	2.1609049063919405	0.43457360238294684
1	3	undersample	1.0	300	5	31	0.1	0.6	0.7	0.787809384164223	0.3520851442540477	0.7454545454206611	0.6819354838665682	6.2789043905169155	2.3437211137086513	0.37326910956939396
1	1	undersample	1.0	300	5	31	0.1	0.6	1.0	0.765292186858918	0.3298367473727144	0.686363636332438	0.7079303675002713	5.304347598788113	2.349999919396195	0.4430327806740314
1	2	undersample	1.0	300	5	31	0.1	0.6	1.0	0.7528108246557678	0.31288085634909507	0.7077625570453077	0.676337846546252	5.060850149053675	2.186732454275423	0.43208795741083494
1	3	undersample	1.0	300	5	31	0.1	0.6	1.0	0.7846964809384164	0.37379876632183884	0.6999999999681817	0.695483870963255	5.329095822356258	2.2987287379330494	0.4313543537721018
1	1	undersample	1.0	300	5	31	0.1	1.0	0.7	0.7846829025262294	0.3366796566818122	0.7181818181491735	0.7059961315234946	6.11948189728739	2.4427630746597964	0.39917807658648224
1	2	undersample	1.0	300	5	31	0.1	1.0	0.7	0.7583176563065808	0.28932272818804644	0.7077625570453077	0.6724693745926985	4.972471509585695	2.1609049063919405	0.43457360238294684
1	3	undersample	1.0	300	5	31	0.1	1.0	0.7	0.787809384164223	0.3520851442540477	0.7454545454206611	0.6819354838665682	6.2789043905169155	2.3437211137086513	0.37326910956939396
1	1	undersample	1.0	300	5	31	0.1	1.0	1.0	0.765292186858918	0.3298367473727144	0.686363636332438	0.7079303675002713	5.304347598788113	2.349999919396195	0.4430327806740314
1	2	undersample	1.0	300	5	31	0.1	1.0	1.0	0.7528108246557678	0.31288085634909507	0.7077625570453077	0.676337846546252	5.060850149053675	2.186732454275423	0.43208795741083494
1	3	undersample	1.0	300	5	31	0.1	1.0	1.0	0.7846964809384164	0.37379876632183884	0.6999999999681817	0.695483870963255	5.329095822356258	2.2987287379330494	0.4313543537721018
1	1	undersample	1.0	300	5	31	0.3	0.6	0.7	0.7666417560518141	0.3164648938537685	0.7045454545134298	0.6892327530580965	5.288700707883961	2.2671161094849235	0.42867164958271997
1	2	undersample	1.0	300	5	31	0.3	0.6	0.7	0.7337834774442178	0.26350715458979107	0.6894977168634933	0.6640876853599995	4.390030325157307	2.0526121439647462	0.46756216883100743
1	3	undersample	1.0	300	5	31	0.3	0.6	0.7	0.7676803519061584	0.3119238602919875	0.6954545454229338	0.6645161290279709	4.5232489727023895	2.072989448577761	0.45829655096495286
1	1	undersample	1.0	300	5	31	0.3	0.6	1.0	0.7467337787937401	0.29966446636195	0.6772727272419421	0.6937459703372422	4.753861930427046	2.211473611867273	0.46519516062806515
1	2	undersample	1.0	300	5	31	0.3	0.6	1.0	0.7269061939711895	0.2750905027609254	0.6849315068180396	0.6679561573135528	4.373153069546139	2.062774242849267	0.471690372212793
1	3	undersample	1.0	300	5	31	0.3	0.6	1.0	0.7630395894428152	0.3499624162808921	0.6681818181514463	0.6748387096730656	4.179223592042932	2.054924179106249	0.4916999753797579
1	1	undersample	1.0	300	5	31	0.3	1.0	0.7	0.7666417560518141	0.3164648938537685	0.7045454545134298	0.6892327530580965	5.288700707883961	2.2671161094849235	0.42867164958271997
1	2	undersample	1.0	300	5	31	0.3	1.0	0.7	0.7337834774442178	0.26350715458979107	0.6894977168634933	0.6640876853599995	4.390030325157307	2.0526121439647462	0.46756216883100743
1	3	undersample	1.0	300	5	31	0.3	1.0	0.7	0.7676803519061584	0.3119238602919875	0.6954545454229338	0.6645161290279709	4.5232489727023895	2.072989448577761	0.45829655096495286
1	1	undersample	1.0	300	5	31	0.3	1.0	1.0	0.7467337787937401	0.29966446636195	0.6772727272419421	0.6937459703372422	4.753861930427046	2.211473611867273	0.46519516062806515
1	2	undersample	1.0	300	5	31	0.3	1.0	1.0	0.7269061939711895	0.2750905027609254	0.6849315068180396	0.6679561573135528	4.373153069546139	2.062774242849267	0.471690372212793
1	3	undersample	1.0	300	5	31	0.3	1.0	1.0	0.7630395894428152	0.3499624162808921	0.6681818181514463	0.6748387096730656	4.179223592042932	2.054924179106249	0.4916999753797579
1	1	undersample	1.0	300	5	63	0.1	0.6	0.7	0.7846829025262294	0.3366796566818122	0.7181818181491735	0.7059961315234946	6.11948189728739	2.4427630746597964	0.39917807658648224
1	2	undersample	1.0	300	5	63	0.1	0.6	0.7	0.7583176563065808	0.28932272818804644	0.7077625570453077	0.6724693745926985	4.972471509585695	2.1609049063919405	0.43457360238294684
1	3	undersample	1.0	300	5	63	0.1	0.6	0.7	0.787809384164223	0.3520851442540477	0.7454545454206611	0.6819354838665682	6.2789043905169155	2.3437211137086513	0.37326910956939396
1	1	undersample	1.0	300	5	63	0.1	0.6	1.0	0.765292186858918	0.3298367473727144	0.686363636332438	0.7079303675002713	5.304347598788113	2.349999919396195	0.4430327806740314
1	2	undersample	1.0	300	5	63	0.1	0.6	1.0	0.7528108246557678	0.31288085634909507	0.7077625570453077	0.676337846546252	5.060850149053675	2.186732454275423	0.43208795741083494
1	3	undersample	1.0	300	5	63	0.1	0.6	1.0	0.7846964809384164	0.37379876632183884	0.6999999999681817	0.695483870963255	5.329095822356258	2.2987287379330494	0.4313543537721018
1	1	undersample	1.0	300	5	63	0.1	1.0	0.7	0.7846829025262294	0.3366796566818122	0.7181818181491735	0.7059961315234946	6.11948189728739	2.4427630746597964	0.39917807658648224
1	2	undersample	1.0	300	5	63	0.1	1.0	0.7	0.7583176563065808	0.28932272818804644	0.7077625570453077	0.6724693745926985	4.972471509585695	2.1609049063919405	0.43457360238294684
1	3	undersample	1.0	300	5	63	0.1	1.0	0.7	0.787809384164223	0.3520851442540477	0.7454545454206611	0.6819354838665682	6.2789043905169155	2.3437211137086513	0.37326910956939396
1	1	undersample	1.0	300	5	63	0.1	1.0	1.0	0.765292186858918	0.3298367473727144	0.686363636332438	0.7079303675002713	5.304347598788113	2.349999919396195	0.4430327806740314
1	2	undersample	1.0	300	5	63	0.1	1.0	1.0	0.7528108246557678	0.31288085634909507	0.7077625570453077	0.676337846546252	5.060850149053675	2.186732454275423	0.43208795741083494
1	3	undersample	1.0	300	5	63	0.1	1.0	1.0	0.7846964809384164	0.37379876632183884	0.6999999999681817	0.695483870963255	5.329095822356258	2.2987287379330494	0.4313543537721018
1	1	undersample	1.0	300	5	63	0.3	0.6	0.7	0.7666417560518141	0.3164648938537685	0.7045454545134298	0.6892327530580965	5.288700707883961	2.2671161094849235	0.42867164958271997
1	2	undersample	1.0	300	5	63	0.3	0.6	0.7	0.7337834774442178	0.26350715458979107	0.6894977168634933	0.6640876853599995	4.390030325157307	2.0526121439647462	0.46756216883100743
1	3	undersample	1.0	300	5	63	0.3	0.6	0.7	0.7676803519061584	0.3119238602919875	0.6954545454229338	0.6645161290279709	4.5232489727023895	2.072989448577761	0.45829655096495286
1	1	undersample	1.0	300	5	63	0.3	0.6	1.0	0.7467337787937401	0.29966446636195	0.6772727272419421	0.6937459703372422	4.753861930427046	2.211473611867273	0.46519516062806515
1	2	undersample	1.0	300	5	63	0.3	0.6	1.0	0.7269061939711895	0.2750905027609254	0.6849315068180396	0.6679561573135528	4.373153069546139	2.062774242849267	0.471690372212793
1	3	undersample	1.0	300	5	63	0.3	0.6	1.0	0.7630395894428152	0.3499624162808921	0.6681818181514463	0.6748387096730656	4.179223592042932	2.054924179106249	0.4916999753797579
1	1	undersample	1.0	300	5	63	0.3	1.0	0.7	0.7666417560518141	0.3164648938537685	0.7045454545134298	0.6892327530580965	5.288700707883961	2.2671161094849235	0.42867164958271997
1	2	undersample	1.0	300	5	63	0.3	1.0	0.7	0.7337834774442178	0.26350715458979107	0.6894977168634933	0.6640876853599995	4.390030325157307	2.0526121439647462	0.46756216883100743
1	3	undersample	1.0	300	5	63	0.3	1.0	0.7	0.7676803519061584	0.3119238602919875	0.6954545454229338	0.6645161290279709	4.5232489727023895	2.072989448577761	0.45829655096495286
1	1	undersample	1.0	300	5	63	0.3	1.0	1.0	0.7467337787937401	0.29966446636195	0.6772727272419421	0.6937459703372422	4.753861930427046	2.211473611867273	0.46519516062806515
1	2	undersample	1.0	300	5	63	0.3	1.0	1.0	0.7269061939711895	0.2750905027609254	0.6849315068180396	0.6679561573135528	4.373153069546139	2.062774242849267	0.471690372212793
1	3	undersample	1.0	300	5	63	0.3	1.0	1.0	0.7630395894428152	0.3499624162808921	0.6681818181514463	0.6748387096730656	4.179223592042932	2.054924179106249	0.4916999753797579
1	1	undersample	1.0	300	10	31	0.1	0.6	0.7	0.7779980657640232	0.33402441073089933	0.7045454545134298	0.69310122501165	5.385423175073568	2.2956932023702032	0.4262790636660806
1	2	undersample	1.0	300	10	31	0.1	0.6	0.7	0.740223570593725	0.2693864969907363	0.6712328766816789	0.6686009026391451	4.119082213464063	2.0254516737451094	0.491724012192251
1	3	undersample	1.0	300	10	31	0.1	0.6	0.7	0.7752126099706745	0.32780348354309685	0.6954545454229338	0.6741935483827471	4.725432064360081	2.1345633907038097	0.4517181316706861
1	1	undersample	1.0	300	10	31	0.1	0.6	1.0	0.7566950940742043	0.3177781037324661	0.6909090908776859	0.69310122501165	5.048195543183629	2.251260430711425	0.4459534819861037
1	2	undersample	1.0	300	10	31	0.1	0.6	1.0	0.7424051061474553	0.2962178144717125	0.6894977168634933	0.6724693745926985	4.559199690144524	2.105139618485052	0.4617344525276372
1	3	undersample	1.0	300	10	31	0.1	0.6	1.0	0.7731187683284457	0.36264132870813104	0.6909090908776859	0.6909677419310261	4.997912115365135	2.2357182801489186	0.44733044090481405
1	1	undersample	1.0	300	10	31	0.1	1.0	0.7	0.7779980657640232	0.33402441073089933	0.7045454545134298	0.69310122501165	5.385423175073568	2.2956932023702032	0.4262790636660806
1	2	undersample	1.0	300	10	31	0.1	1.0	0.7	0.740223570593725	0.2693864969907363	0.6712328766816789	0.6686009026391451	4.119082213464063	2.0254516737451094	0.491724012192251
1	3	undersample	1.0	300	10	31	0.1	1.0	0.7	0.7752126099706745	0.32780348354309685	0.6954545454229338	0.6741935483827471	4.725432064360081	2.1345633907038097	0.4517181316706861
1	1	undersample	1.0	300	10	31	0.1	1.0	1.0	0.7566950940742043	0.3177781037324661	0.6909090908776859	0.69310122501165	5.048195543183629	2.251260430711425	0.4459534819861037
1	2	undersample	1.0	300	10	31	0.1	1.0	1.0	0.7424051061474553	0.2962178144717125	0.6894977168634933	0.6724693745926985	4.559199690144524	2.105139618485052	0.4617344525276372
1	3	undersample	1.0	300	10	31	0.1	1.0	1.0	0.7731187683284457	0.36264132870813104	0.6909090908776859	0.6909677419310261	4.997912115365135	2.2357182801489186	0.44733044090481405
1	1	undersample	1.0	300	10	31	0.3	0.6	0.7	0.7513671531563215	0.30567869505538037	0.6999999999681817	0.6692456479647373	4.721247385026975	2.116374204895755	0.44826588930611383
1	2	undersample	1.0	300	10	31	0.3	0.6	0.7	0.7172335420659525	0.24828996588349214	0.6484018264544108	0.6550612508017082	3.502172479925254	1.8797592591839467	0.5367409043778281
1	3	undersample	1.0	300	10	31	0.3	0.6	0.7	0.7532082111436951	0.28601307013453536	0.6954545454229338	0.6632258064473341	4.497169161360986	2.0650469605050263	0.4591881784825692
1	1	undersample	1.0	300	10	31	0.3	0.6	1.0	0.7396679561573178	0.2866944131832152	0.6909090908776859	0.6834300451277665	4.825685685829353	2.1824846559797115	0.45226414437470097
1	2	undersample	1.0	300	10	31	0.3	0.6	1.0	0.7287005879253037	0.27838179744765895	0.6438356164089573	0.6686009026391451	3.647036690820724	1.9427801768575539	0.5327010132025807
1	3	undersample	1.0	300	10	31	0.3	0.6	1.0	0.7502697947214076	0.32909299063864256	0.68181818178719	0.6703225806408367	4.357002915543804	2.068137279256661	0.4746696928543378
1	1	undersample	1.0	300	10	31	0.3	1.0	0.7	0.7513671531563215	0.30567869505538037	0.6999999999681817	0.6692456479647373	4.721247385026975	2.116374204895755	0.44826588930611383
1	2	undersample	1.0	300	10	31	0.3	1.0	0.7	0.7172335420659525	0.24828996588349214	0.6484018264544108	0.6550612508017082	3.502172479925254	1.8797592591839467	0.5367409043778281
1	3	undersample	1.0	300	10	31	0.3	1.0	0.7	0.7532082111436951	0.28601307013453536	0.6954545454229338	0.6632258064473341	4.497169161360986	2.0650469605050263	0.4591881784825692
1	1	undersample	1.0	300	10	31	0.3	1.0	1.0	0.7396679561573178	0.2866944131832152	0.6909090908776859	0.6834300451277665	4.825685685829353	2.1824846559797115	0.45226414437470097
1	2	undersample	1.0	300	10	31	0.3	1.0	1.0	0.7287005879253037	0.27838179744765895	0.6438356164089573	0.6686009026391451	3.647036690820724	1.9427801768575539	0.5327010132025807
1	3	undersample	1.0	300	10	31	0.3	1.0	1.0	0.7502697947214076	0.32909299063864256	0.68181818178719	0.6703225806408367	4.357002915543804	2.068137279256661	0.4746696928543378
1	1	undersample	1.0	300	10	63	0.1	0.6	0.7	0.775627161362171	0.32931151603052844	0.7090909090586777	0.6892327530580965	5.4059904393414655	2.281742665029987	0.4220767011286159
1	2	undersample	1.0	300	10	63	0.1	0.6	0.7	0.7410243501762009	0.26968693322212656	0.6849315068180396	0.6666666666623684	4.347825929027438	2.054794458783789	0.47260273268694664
1	3	undersample	1.0	300	10	63	0.1	0.6	0.7	0.7747536656891496	0.32449251934222567	0.7045454545134298	0.6748387096730656	4.949023006258778	2.166756787492984	0.4378150465783988
1	1	undersample	1.0	300	10	63	0.1	0.6	1.0	0.757455600492351	0.317817204399737	0.686363636332438	0.7014829142443489	5.1425170794345645	2.2992439833136253	0.4471047730854135
1	2	undersample	1.0	300	10	63	0.1	0.6	1.0	0.7407225858114811	0.2952818120874965	0.6894977168634933	0.665377176011184	4.415504769347539	2.0605220171153595	0.46665604061045707
1	3	undersample	1.0	300	10	63	0.1	0.6	1.0	0.7739340175953079	0.36163962347409107	0.6954545454229338	0.6929032258019813	5.152451814061181	2.2646103157319244	0.4395209011032812
1	1	undersample	1.0	300	10	63	0.1	1.0	0.7	0.775627161362171	0.32931151603052844	0.7090909090586777	0.6892327530580965	5.4059904393414655	2.281742665029987	0.4220767011286159
1	2	undersample	1.0	300	10	63	0.1	1.0	0.7	0.7410243501762009	0.26968693322212656	0.6849315068180396	0.6666666666623684	4.347825929027438	2.054794458783789	0.47260273268694664
1	3	undersample	1.0	300	10	63	0.1	1.0	0.7	0.7747536656891496	0.32449251934222567	0.7045454545134298	0.6748387096730656	4.949023006258778	2.166756787492984	0.4378150465783988
1	1	undersample	1.0	300	10	63	0.1	1.0	1.0	0.757455600492351	0.317817204399737	0.686363636332438	0.7014829142443489	5.1425170794345645	2.2992439833136253	0.4471047730854135
1	2	undersample	1.0	300	10	63	0.1	1.0	1.0	0.7407225858114811	0.2952818120874965	0.6894977168634933	0.665377176011184	4.415504769347539	2.0605220171153595	0.46665604061045707
1	3	undersample	1.0	300	10	63	0.1	1.0	1.0	0.7739340175953079	0.36163962347409107	0.6954545454229338	0.6929032258019813	5.152451814061181	2.2646103157319244	0.4395209011032812
1	1	undersample	1.0	300	10	63	0.3	0.6	0.7	0.7538816599261474	0.3046806036217421	0.6999999999681817	0.6692456479647373	4.721247385026975	2.116374204895755	0.44826588930611383
1	2	undersample	1.0	300	10	63	0.3	0.6	0.7	0.7176677883468907	0.2510717011887841	0.6484018264544108	0.6576402321040772	3.542446137919437	1.8939194038486746	0.5346360381181566
1	3	undersample	1.0	300	10	63	0.3	0.6	0.7	0.7554149560117301	0.28821275581602596	0.6954545454229338	0.6632258064473341	4.497169161360986	2.0650469605050263	0.4591881784825692
1	1	undersample	1.0	300	10	63	0.3	0.6	1.0	0.7392371490533967	0.28545699888868054	0.68181818178719	0.6795615731742131	4.544409140276625	2.127766533070047	0.4682163119442268
1	2	undersample	1.0	300	10	63	0.3	0.6	1.0	0.7245053272450533	0.2714067578221756	0.6849315068180396	0.6627981947088151	4.273006747150638	2.031221291696127	0.47536111435361894
1	3	undersample	1.0	300	10	63	0.3	0.6	1.0	0.7522243401759531	0.3291315804597978	0.686363636332438	0.6735483870924288	4.515208629777316	2.102497240538361	0.46564785102520656
1	1	undersample	1.0	300	10	63	0.3	1.0	0.7	0.7538816599261474	0.3046806036217421	0.6999999999681817	0.6692456479647373	4.721247385026975	2.116374204895755	0.44826588930611383
1	2	undersample	1.0	300	10	63	0.3	1.0	0.7	0.7176677883468907	0.2510717011887841	0.6484018264544108	0.6576402321040772	3.542446137919437	1.8939194038486746	0.5346360381181566
1	3	undersample	1.0	300	10	63	0.3	1.0	0.7	0.7554149560117301	0.28821275581602596	0.6954545454229338	0.6632258064473341	4.497169161360986	2.0650469605050263	0.4591881784825692
1	1	undersample	1.0	300	10	63	0.3	1.0	1.0	0.7392371490533967	0.28545699888868054	0.68181818178719	0.6795615731742131	4.544409140276625	2.127766533070047	0.4682163119442268
1	2	undersample	1.0	300	10	63	0.3	1.0	1.0	0.7245053272450533	0.2714067578221756	0.6849315068180396	0.6627981947088151	4.273006747150638	2.031221291696127	0.47536111435361894
1	3	undersample	1.0	300	10	63	0.3	1.0	1.0	0.7522243401759531	0.3291315804597978	0.686363636332438	0.6735483870924288	4.515208629777316	2.102497240538361	0.46564785102520656
1	1	undersample	1.0	500	3	31	0.1	0.6	0.7	0.7899199929664146	0.3461338848094693	0.6999999999681817	0.7027724048955334	5.516991808969161	2.355097534504417	0.4268807279187431
1	2	undersample	1.0	500	3	31	0.1	0.6	0.7	0.7604314788809106	0.2928576789430794	0.7305936072725756	0.6711798839415141	5.535393593724267	2.221864020399493	0.40139222756708526
1	3	undersample	1.0	500	3	31	0.1	0.6	0.7	0.7939296187683285	0.3575311809323953	0.7409090908754132	0.6780645161246577	6.0230282560998925	2.3014209522430074	0.3821036186708794
1	1	undersample	1.0	500	3	31	0.1	0.6	1.0	0.7676777445636246	0.32435258610597495	0.6954545454229338	0.7066408768490868	5.50067222362788	2.3706592597039418	0.43097627132083305
1	2	undersample	1.0	500	3	31	0.1	0.6	1.0	0.7576169741719143	0.31649025481077914	0.7305936072725756	0.676337846546252	5.666823993874503	2.257272210864953	0.39833108574338805
1	3	undersample	1.0	500	3	31	0.1	0.6	1.0	0.7867316715542522	0.37778203576676084	0.7090909090586777	0.6961290322535734	5.58399657712655	2.333526269331314	0.41789535170026015
1	1	undersample	1.0	500	3	31	0.1	1.0	0.7	0.7899199929664146	0.3461338848094693	0.6999999999681817	0.7027724048955334	5.516991808969161	2.355097534504417	0.4268807279187431
1	2	undersample	1.0	500	3	31	0.1	1.0	0.7	0.7604314788809106	0.2928576789430794	0.7305936072725756	0.6711798839415141	5.535393593724267	2.221864020399493	0.40139222756708526
1	3	undersample	1.0	500	3	31	0.1	1.0	0.7	0.7939296187683285	0.3575311809323953	0.7409090908754132	0.6780645161246577	6.0230282560998925	2.3014209522430074	0.3821036186708794
1	1	undersample	1.0	500	3	31	0.1	1.0	1.0	0.7676777445636246	0.32435258610597495	0.6954545454229338	0.7066408768490868	5.50067222362788	2.3706592597039418	0.43097627132083305
1	2	undersample	1.0	500	3	31	0.1	1.0	1.0	0.7576169741719143	0.31649025481077914	0.7305936072725756	0.676337846546252	5.666823993874503	2.257272210864953	0.39833108574338805
1	3	undersample	1.0	500	3	31	0.1	1.0	1.0	0.7867316715542522	0.37778203576676084	0.7090909090586777	0.6961290322535734	5.58399657712655	2.333526269331314	0.41789535170026015
1	1	undersample	1.0	500	3	31	0.3	0.6	0.7	0.7720121915479748	0.3310947170388387	0.7045454545134298	0.6918117343604655	5.352912555009706	2.2860877917934994	0.4270736192252685
1	2	undersample	1.0	500	3	31	0.3	0.6	0.7	0.7398938378244703	0.2661772204201916	0.6803652967725861	0.6698903932903296	4.319503190614874	2.061028404910008	0.4771447712304137
1	3	undersample	1.0	500	3	31	0.3	0.6	0.7	0.7716041055718476	0.3161708376183052	0.6909090908776859	0.6651612903182893	4.44043959756548	2.0634085912598366	0.4646856468865666
1	1	undersample	1.0	500	3	31	0.3	0.6	1.0	0.7489303088916242	0.3049993778903549	0.68181818178719	0.6982591876163878	4.958791005831811	2.2596153095929927	0.45567866388150874
1	2	undersample	1.0	500	3	31	0.3	0.6	1.0	0.733477297015624	0.28745637332417356	0.6849315068180396	0.6744036105694752	4.502797937246737	2.103621256303816	0.46718090409406826
1	3	undersample	1.0	500	3	31	0.3	0.6	1.0	0.7671041055718475	0.35500667776323547	0.686363636332438	0.675483870963384	4.5551904237677325	2.1150369851250876	0.4643136165148007
1	1	undersample	1.0	500	3	31	0.3	1.0	0.7	0.7720121915479748	0.3310947170388387	0.7045454545134298	0.6918117343604655	5.352912555009706	2.2860877917934994	0.4270736192252685
1	2	undersample	1.0	500	3	31	0.3	1.0	0.7	0.7398938378244703	0.2661772204201916	0.6803652967725861	0.6698903932903296	4.319503190614874	2.061028404910008	0.4771447712304137
1	3	undersample	1.0	500	3	31	0.3	1.0	0.7	0.7716041055718476	0.3161708376183052	0.6909090908776859	0.6651612903182893	4.44043959756548	2.0634085912598366	0.4646856468865666
1	1	undersample	1.0	500	3	31	0.3	1.0	1.0	0.7489303088916242	0.3049993778903549	0.68181818178719	0.6982591876163878	4.958791005831811	2.2596153095929927	0.45567866388150874
1	2	undersample	1.0	500	3	31	0.3	1.0	1.0	0.733477297015624	0.28745637332417356	0.6849315068180396	0.6744036105694752	4.502797937246737	2.103621256303816	0.46718090409406826
1	3	undersample	1.0	500	3	31	0.3	1.0	1.0	0.7671041055718475	0.35500667776323547	0.686363636332438	0.675483870963384	4.5551904237677325	2.1150369851250876	0.4643136165148007
1	1	undersample	1.0	500	3	63	0.1	0.6	0.7	0.7899199929664146	0.3461338848094693	0.6999999999681817	0.7027724048955334	5.516991808969161	2.355097534504417	0.4268807279187431
1	2	undersample	1.0	500	3	63	0.1	0.6	0.7	0.7604314788809106	0.2928576789430794	0.7305936072725756	0.6711798839415141	5.535393593724267	2.221864020399493	0.40139222756708526
1	3	undersample	1.0	500	3	63	0.1	0.6	0.7	0.7939296187683285	0.3575311809323953	0.7409090908754132	0.6780645161246577	6.0230282560998925	2.3014209522430074	0.3821036186708794
1	1	undersample	1.0	500	3	63	0.1	0.6	1.0	0.7676777445636246	0.32435258610597495	0.6954545454229338	0.7066408768490868	5.50067222362788	2.3706592597039418	0.43097627132083305
1	2	undersample	1.0	500	3	63	0.1	0.6	1.0	0.7576169741719143	0.31649025481077914	0.7305936072725756	0.676337846546252	5.666823993874503	2.257272210864953	0.39833108574338805
1	3	undersample	1.0	500	3	63	0.1	0.6	1.0	0.7867316715542522	0.37778203576676084	0.7090909090586777	0.6961290322535734	5.58399657712655	2.333526269331314	0.41789535170026015
1	1	undersample	1.0	500	3	63	0.1	1.0	0.7	0.7899199929664146	0.3461338848094693	0.6999999999681817	0.7027724048955334	5.516991808969161	2.355097534504417	0.4268807279187431
1	2	undersample	1.0	500	3	63	0.1	1.0	0.7	0.7604314788809106	0.2928576789430794	0.7305936072725756	0.6711798839415141	5.535393593724267	2.221864020399493	0.40139222756708526
1	3	undersample	1.0	500	3	63	0.1	1.0	0.7	0.7939296187683285	0.3575311809323953	0.7409090908754132	0.6780645161246577	6.0230282560998925	2.3014209522430074	0.3821036186708794
1	1	undersample	1.0	500	3	63	0.1	1.0	1.0	0.7676777445636246	0.32435258610597495	0.6954545454229338	0.7066408768490868	5.50067222362788	2.3706592597039418	0.43097627132083305
1	2	undersample	1.0	500	3	63	0.1	1.0	1.0	0.7576169741719143	0.31649025481077914	0.7305936072725756	0.676337846546252	5.666823993874503	2.257272210864953	0.39833108574338805
1	3	undersample	1.0	500	3	63	0.1	1.0	1.0	0.7867316715542522	0.37778203576676084	0.7090909090586777	0.6961290322535734	5.58399657712655	2.333526269331314	0.41789535170026015
1	1	undersample	1.0	500	3	63	0.3	0.6	0.7	0.7720121915479748	0.3310947170388387	0.7045454545134298	0.6918117343604655	5.352912555009706	2.2860877917934994	0.4270736192252685
1	2	undersample	1.0	500	3	63	0.3	0.6	0.7	0.7398938378244703	0.2661772204201916	0.6803652967725861	0.6698903932903296	4.319503190614874	2.061028404910008	0.4771447712304137
1	3	undersample	1.0	500	3	63	0.3	0.6	0.7	0.7716041055718476	0.3161708376183052	0.6909090908776859	0.6651612903182893	4.44043959756548	2.0634085912598366	0.4646856468865666
1	1	undersample	1.0	500	3	63	0.3	0.6	1.0	0.7489303088916242	0.3049993778903549	0.68181818178719	0.6982591876163878	4.958791005831811	2.2596153095929927	0.45567866388150874
1	2	undersample	1.0	500	3	63	0.3	0.6	1.0	0.733477297015624	0.28745637332417356	0.6849315068180396	0.6744036105694752	4.502797937246737	2.103621256303816	0.46718090409406826
1	3	undersample	1.0	500	3	63	0.3	0.6	1.0	0.7671041055718475	0.35500667776323547	0.686363636332438	0.675483870963384	4.5551904237677325	2.1150369851250876	0.4643136165148007
1	1	undersample	1.0	500	3	63	0.3	1.0	0.7	0.7720121915479748	0.3310947170388387	0.7045454545134298	0.6918117343604655	5.352912555009706	2.2860877917934994	0.4270736192252685
1	2	undersample	1.0	500	3	63	0.3	1.0	0.7	0.7398938378244703	0.2661772204201916	0.6803652967725861	0.6698903932903296	4.319503190614874	2.061028404910008	0.4771447712304137
1	3	undersample	1.0	500	3	63	0.3	1.0	0.7	0.7716041055718476	0.3161708376183052	0.6909090908776859	0.6651612903182893	4.44043959756548	2.0634085912598366	0.4646856468865666
1	1	undersample	1.0	500	3	63	0.3	1.0	1.0	0.7489303088916242	0.3049993778903549	0.68181818178719	0.6982591876163878	4.958791005831811	2.2596153095929927	0.45567866388150874
1	2	undersample	1.0	500	3	63	0.3	1.0	1.0	0.733477297015624	0.28745637332417356	0.6849315068180396	0.6744036105694752	4.502797937246737	2.103621256303816	0.46718090409406826
1	3	undersample	1.0	500	3	63	0.3	1.0	1.0	0.7671041055718475	0.35500667776323547	0.686363636332438	0.675483870963384	4.5551904237677325	2.1150369851250876	0.4643136165148007
1	1	undersample	1.0	500	5	31	0.1	0.6	0.7	0.7768404548385207	0.3320033313504087	0.7090909090586777	0.69890393294198	5.657922668313119	2.3550320415567514	0.4162361564548682
1	2	undersample	1.0	500	5	31	0.1	0.6	0.7	0.7502156511191777	0.2795974181194889	0.7077625570453077	0.6660219213367762	4.829723513895795	2.119188596707612	0.4387805103777003
1	3	undersample	1.0	500	5	31	0.1	0.6	0.7	0.7774824046920821	0.3363675045344189	0.7090909090586777	0.667741935479563	4.898664861167118	2.1341570406743022	0.43566095092677676
1	1	undersample	1.0	500	5	31	0.1	0.6	1.0	0.7576959146591642	0.3191862550975255	0.6545454545157025	0.7008381689187567	4.438747555629064	2.187930961214896	0.4929162763610566
1	2	undersample	1.0	500	5	31	0.1	0.6	1.0	0.7447294277664431	0.29906126283998336	0.6894977168634933	0.6698903932903296	4.506232599335154	2.0886932157141693	0.46351206348292084
1	3	undersample	1.0	500	5	31	0.1	0.6	1.0	0.7747360703812317	0.3657819040935001	0.6999999999681817	0.6890322580600708	5.170124270466495	2.2510372718757137	0.43539325215704383
1	1	undersample	1.0	500	5	31	0.1	1.0	0.7	0.7768404548385207	0.3320033313504087	0.7090909090586777	0.69890393294198	5.657922668313119	2.3550320415567514	0.4162361564548682
1	2	undersample	1.0	500	5	31	0.1	1.0	0.7	0.7502156511191777	0.2795974181194889	0.7077625570453077	0.6660219213367762	4.829723513895795	2.119188596707612	0.4387805103777003
1	3	undersample	1.0	500	5	31	0.1	1.0	0.7	0.7774824046920821	0.3363675045344189	0.7090909090586777	0.667741935479563	4.898664861167118	2.1341570406743022	0.43566095092677676
1	1	undersample	1.0	500	5	31	0.1	1.0	1.0	0.7576959146591642	0.3191862550975255	0.6545454545157025	0.7008381689187567	4.438747555629064	2.187930961214896	0.4929162763610566
1	2	undersample	1.0	500	5	31	0.1	1.0	1.0	0.7447294277664431	0.29906126283998336	0.6894977168634933	0.6698903932903296	4.506232599335154	2.0886932157141693	0.46351206348292084
1	3	undersample	1.0	500	5	31	0.1	1.0	1.0	0.7747360703812317	0.3657819040935001	0.6999999999681817	0.6890322580600708	5.170124270466495	2.2510372718757137	0.43539325215704383
1	1	undersample	1.0	500	5	31	0.3	0.6	0.7	0.756116288611453	0.3073384800801284	0.7045454545134298	0.6776273371974364	5.01246134111316	2.1854999320768327	0.4360133142626626
1	2	undersample	1.0	500	5	31	0.3	0.6	0.7	0.7237545963864822	0.2559015478894196	0.6757990867271324	0.6563507414528927	3.981290987421056	1.966537247654564	0.4939446059217866
1	3	undersample	1.0	500	5	31	0.3	0.6	0.7	0.7581539589442815	0.29751876950018014	0.6999999999681817	0.6587096774151051	4.503465495238983	2.05103963732714	0.4554358403458009
1	1	undersample	1.0	500	5	31	0.3	0.6	1.0	0.7419509407420433	0.28946220847985354	0.686363636332438	0.6860090264301354	4.7812395823119305	2.185934221833216	0.45718984300799853
1	2	undersample	1.0	500	5	31	0.3	0.6	1.0	0.721079933700161	0.2701324789227557	0.657534246545318	0.6692456479647373	3.884912144782191	1.9879835975533298	0.5117190517098978
1	3	undersample	1.0	500	5	31	0.3	0.6	1.0	0.7529824046920821	0.33197575834023313	0.6727272726966942	0.6683870967698814	4.143104045466085	2.028652220276668	0.4896454823686213
1	1	undersample	1.0	500	5	31	0.3	1.0	0.7	0.756116288611453	0.3073384800801284	0.7045454545134298	0.6776273371974364	5.01246134111316	2.1854999320768327	0.4360133142626626
1	2	undersample	1.0	500	5	31	0.3	1.0	0.7	0.7237545963864822	0.2559015478894196	0.6757990867271324	0.6563507414528927	3.981290987421056	1.966537247654564	0.4939446059217866
1	3	undersample	1.0	500	5	31	0.3	1.0	0.7	0.7581539589442815	0.29751876950018014	0.6999999999681817	0.6587096774151051	4.503465495238983	2.05103963732714	0.4554358403458009
1	1	undersample	1.0	500	5	31	0.3	1.0	1.0	0.7419509407420433	0.28946220847985354	0.686363636332438	0.6860090264301354	4.7812395823119305	2.185934221833216	0.45718984300799853
1	2	undersample	1.0	500	5	31	0.3	1.0	1.0	0.721079933700161	0.2701324789227557	0.657534246545318	0.6692456479647373	3.884912144782191	1.9879835975533298	0.5117190517098978
1	3	undersample	1.0	500	5	31	0.3	1.0	1.0	0.7529824046920821	0.33197575834023313	0.6727272726966942	0.6683870967698814	4.143104045466085	2.028652220276668	0.4896454823686213
1	1	undersample	1.0	500	5	63	0.1	0.6	0.7	0.7768404548385207	0.3320033313504087	0.7090909090586777	0.69890393294198	5.657922668313119	2.3550320415567514	0.4162361564548682
1	2	undersample	1.0	500	5	63	0.1	0.6	0.7	0.7502156511191777	0.2795974181194889	0.7077625570453077	0.6660219213367762	4.829723513895795	2.119188596707612	0.4387805103777003
1	3	undersample	1.0	500	5	63	0.1	0.6	0.7	0.7774824046920821	0.3363675045344189	0.7090909090586777	0.667741935479563	4.898664861167118	2.1341570406743022	0.43566095092677676
1	1	undersample	1.0	500	5	63	0.1	0.6	1.0	0.7576959146591642	0.3191862550975255	0.6545454545157025	0.7008381689187567	4.438747555629064	2.187930961214896	0.4929162763610566
1	2	undersample	1.0	500	5	63	0.1	0.6	1.0	0.7447294277664431	0.29906126283998336	0.6894977168634933	0.6698903932903296	4.506232599335154	2.0886932157141693	0.46351206348292084
1	3	undersample	1.0	500	5	63	0.1	0.6	1.0	0.7747360703812317	0.3657819040935001	0.6999999999681817	0.6890322580600708	5.170124270466495	2.2510372718757137	0.43539325215704383
1	1	undersample	1.0	500	5	63	0.1	1.0	0.7	0.7768404548385207	0.3320033313504087	0.7090909090586777	0.69890393294198	5.657922668313119	2.3550320415567514	0.4162361564548682
1	2	undersample	1.0	500	5	63	0.1	1.0	0.7	0.7502156511191777	0.2795974181194889	0.7077625570453077	0.6660219213367762	4.829723513895795	2.119188596707612	0.4387805103777003
1	3	undersample	1.0	500	5	63	0.1	1.0	0.7	0.7774824046920821	0.3363675045344189	0.7090909090586777	0.667741935479563	4.898664861167118	2.1341570406743022	0.43566095092677676
1	1	undersample	1.0	500	5	63	0.1	1.0	1.0	0.7576959146591642	0.3191862550975255	0.6545454545157025	0.7008381689187567	4.438747555629064	2.187930961214896	0.4929162763610566
1	2	undersample	1.0	500	5	63	0.1	1.0	1.0	0.7447294277664431	0.29906126283998336	0.6894977168634933	0.6698903932903296	4.506232599335154	2.0886932157141693	0.46351206348292084
1	3	undersample	1.0	500	5	63	0.1	1.0	1.0	0.7747360703812317	0.3657819040935001	0.6999999999681817	0.6890322580600708	5.170124270466495	2.2510372718757137	0.43539325215704383
1	1	undersample	1.0	500	5	63	0.3	0.6	0.7	0.756116288611453	0.3073384800801284	0.7045454545134298	0.6776273371974364	5.01246134111316	2.1854999320768327	0.4360133142626626
1	2	undersample	1.0	500	5	63	0.3	0.6	0.7	0.7237545963864822	0.2559015478894196	0.6757990867271324	0.6563507414528927	3.981290987421056	1.966537247654564	0.4939446059217866
1	3	undersample	1.0	500	5	63	0.3	0.6	0.7	0.7581539589442815	0.29751876950018014	0.6999999999681817	0.6587096774151051	4.503465495238983	2.05103963732714	0.4554358403458009
1	1	undersample	1.0	500	5	63	0.3	0.6	1.0	0.7419509407420433	0.28946220847985354	0.686363636332438	0.6860090264301354	4.7812395823119305	2.185934221833216	0.45718984300799853
1	2	undersample	1.0	500	5	63	0.3	0.6	1.0	0.721079933700161	0.2701324789227557	0.657534246545318	0.6692456479647373	3.884912144782191	1.9879835975533298	0.5117190517098978
1	3	undersample	1.0	500	5	63	0.3	0.6	1.0	0.7529824046920821	0.33197575834023313	0.6727272726966942	0.6683870967698814	4.143104045466085	2.028652220276668	0.4896454823686213
1	1	undersample	1.0	500	5	63	0.3	1.0	0.7	0.756116288611453	0.3073384800801284	0.7045454545134298	0.6776273371974364	5.01246134111316	2.1854999320768327	0.4360133142626626
1	2	undersample	1.0	500	5	63	0.3	1.0	0.7	0.7237545963864822	0.2559015478894196	0.6757990867271324	0.6563507414528927	3.981290987421056	1.966537247654564	0.4939446059217866
1	3	undersample	1.0	500	5	63	0.3	1.0	0.7	0.7581539589442815	0.29751876950018014	0.6999999999681817	0.6587096774151051	4.503465495238983	2.05103963732714	0.4554358403458009
1	1	undersample	1.0	500	5	63	0.3	1.0	1.0	0.7419509407420433	0.28946220847985354	0.686363636332438	0.6860090264301354	4.7812395823119305	2.185934221833216	0.45718984300799853
1	2	undersample	1.0	500	5	63	0.3	1.0	1.0	0.721079933700161	0.2701324789227557	0.657534246545318	0.6692456479647373	3.884912144782191	1.9879835975533298	0.5117190517098978
1	3	undersample	1.0	500	5	63	0.3	1.0	1.0	0.7529824046920821	0.33197575834023313	0.6727272726966942	0.6683870967698814	4.143104045466085	2.028652220276668	0.4896454823686213
1	1	undersample	1.0	500	10	31	0.1	0.6	0.7	0.7679209893910088	0.3227157611097326	0.7090909090586777	0.6872985170813198	5.357474005902515	2.2676287933268067	0.42326453422895594
1	2	undersample	1.0	500	10	31	0.1	0.6	0.7	0.7303433636864124	0.2606182520767369	0.6666666666362252	0.6640876853599995	3.9539346033246145	1.9846448544294897	0.5019417400635258
1	3	undersample	1.0	500	10	31	0.1	0.6	0.7	0.7683988269794721	0.30609884920607	0.6954545454229338	0.6658064516086077	4.5495301725415835	2.080993268602889	0.4574083793678954
1	1	undersample	1.0	500	10	31	0.1	0.6	1.0	0.7488467850653537	0.3053881662182217	0.6954545454229338	0.6911669890348733	5.110646973232354	2.251878841354417	0.44062499367349006
1	2	undersample	1.0	500	10	31	0.1	0.6	1.0	0.7343722859607441	0.28693361029764974	0.6757990867271324	0.6627981947088151	4.097271824219559	2.004138341140179	0.48913969737636465
1	3	undersample	1.0	500	10	31	0.1	0.6	1.0	0.762950146627566	0.34630460006636643	0.6954545454229338	0.6864516128987971	4.999447008247733	2.2180133971422102	0.4436517365797895
1	1	undersample	1.0	500	10	31	0.1	1.0	0.7	0.7679209893910088	0.3227157611097326	0.7090909090586777	0.6872985170813198	5.357474005902515	2.2676287933268067	0.42326453422895594
1	2	undersample	1.0	500	10	31	0.1	1.0	0.7	0.7303433636864124	0.2606182520767369	0.6666666666362252	0.6640876853599995	3.9539346033246145	1.9846448544294897	0.5019417400635258
1	3	undersample	1.0	500	10	31	0.1	1.0	0.7	0.7683988269794721	0.30609884920607	0.6954545454229338	0.6658064516086077	4.5495301725415835	2.080993268602889	0.4574083793678954
1	1	undersample	1.0	500	10	31	0.1	1.0	1.0	0.7488467850653537	0.3053881662182217	0.6954545454229338	0.6911669890348733	5.110646973232354	2.251878841354417	0.44062499367349006
1	2	undersample	1.0	500	10	31	0.1	1.0	1.0	0.7343722859607441	0.28693361029764974	0.6757990867271324	0.6627981947088151	4.097271824219559	2.004138341140179	0.48913969737636465
1	3	undersample	1.0	500	10	31	0.1	1.0	1.0	0.762950146627566	0.34630460006636643	0.6954545454229338	0.6864516128987971	4.999447008247733	2.2180133971422102	0.4436517365797895
1	1	undersample	1.0	500	10	31	0.3	0.6	0.7	0.7427187738116171	0.2938499306712538	0.68181818178719	0.6563507414528927	4.092736389933421	1.9840524749835944	0.4847740594620868
1	2	undersample	1.0	500	10	31	0.3	0.6	0.7	0.709022607302992	0.24311326750048703	0.6438356164089573	0.654416505476116	3.423148569533101	1.8630392017581394	0.5442472418837381
1	3	undersample	1.0	500	10	31	0.3	0.6	0.7	0.7412961876832845	0.27102695596491944	0.6727272726966942	0.6529032258022394	3.8665839262521113	1.938154726070304	0.5012576280176911
1	1	undersample	1.0	500	10	31	0.3	0.6	1.0	0.7346111013422425	0.27574408615750357	0.686363636332438	0.6750483558950674	4.546152347824581	2.11220231582757	0.46461317368230626
1	2	undersample	1.0	500	10	31	0.3	0.6	1.0	0.7249572377814872	0.2722123015469798	0.6392694063635037	0.6679561573135528	3.5649501068318963	1.9252559599926495	0.540051295711986
1	3	undersample	1.0	500	10	31	0.3	0.6	1.0	0.7446466275659824	0.3199366436812693	0.6954545454229338	0.6606451612860604	4.445604515343024	2.0493431818007406	0.46098188227761594
1	1	undersample	1.0	500	10	31	0.3	1.0	0.7	0.7427187738116171	0.2938499306712538	0.68181818178719	0.6563507414528927	4.092736389933421	1.9840524749835944	0.4847740594620868
1	2	undersample	1.0	500	10	31	0.3	1.0	0.7	0.709022607302992	0.24311326750048703	0.6438356164089573	0.654416505476116	3.423148569533101	1.8630392017581394	0.5442472418837381
1	3	undersample	1.0	500	10	31	0.3	1.0	0.7	0.7412961876832845	0.27102695596491944	0.6727272726966942	0.6529032258022394	3.8665839262521113	1.938154726070304	0.5012576280176911
1	1	undersample	1.0	500	10	31	0.3	1.0	1.0	0.7346111013422425	0.27574408615750357	0.686363636332438	0.6750483558950674	4.546152347824581	2.11220231582757	0.46461317368230626
1	2	undersample	1.0	500	10	31	0.3	1.0	1.0	0.7249572377814872	0.2722123015469798	0.6392694063635037	0.6679561573135528	3.5649501068318963	1.9252559599926495	0.540051295711986
1	3	undersample	1.0	500	10	31	0.3	1.0	1.0	0.7446466275659824	0.3199366436812693	0.6954545454229338	0.6606451612860604	4.445604515343024	2.0493431818007406	0.46098188227761594
1	1	undersample	1.0	500	10	63	0.1	0.6	0.7	0.7660116640290722	0.3197959167740094	0.7045454545134298	0.6802063184998053	5.0721151829221425	2.203124930977573	0.43436018323762887
1	2	undersample	1.0	500	10	63	0.1	0.6	0.7	0.7315121485917173	0.26192062487746715	0.6666666666362252	0.6608639587320383	3.897338269219304	1.9657794096018166	0.5043902363194687
1	3	undersample	1.0	500	10	63	0.1	0.6	0.7	0.7676539589442815	0.305855433787015	0.7045454545134298	0.6593548387054236	4.615675821377012	2.068267845500052	0.4480964173792993
1	1	undersample	1.0	500	10	63	0.1	0.6	1.0	0.7499223374948714	0.308012259273424	0.6772727272419421	0.6872985170813198	4.6125742361931525	2.1658762192672705	0.46955909265301454
1	2	undersample	1.0	500	10	63	0.1	0.6	1.0	0.7375474358861127	0.2898469096048054	0.6940639269089468	0.6634429400344073	4.472121984676377	2.0622473537100356	0.461133957449072
1	3	undersample	1.0	500	10	63	0.1	0.6	1.0	0.7643049853372433	0.34809459860342185	0.686363636332438	0.6858064516084788	4.776745936237459	2.184524851006494	0.4573248886164831
1	1	undersample	1.0	500	10	63	0.1	1.0	0.7	0.7660116640290722	0.3197959167740094	0.7045454545134298	0.6802063184998053	5.0721151829221425	2.203124930977573	0.43436018323762887
1	2	undersample	1.0	500	10	63	0.1	1.0	0.7	0.7315121485917173	0.26192062487746715	0.6666666666362252	0.6608639587320383	3.897338269219304	1.9657794096018166	0.5043902363194687
1	3	undersample	1.0	500	10	63	0.1	1.0	0.7	0.7676539589442815	0.305855433787015	0.7045454545134298	0.6593548387054236	4.615675821377012	2.068267845500052	0.4480964173792993
1	1	undersample	1.0	500	10	63	0.1	1.0	1.0	0.7499223374948714	0.308012259273424	0.6772727272419421	0.6872985170813198	4.6125742361931525	2.1658762192672705	0.46955909265301454
1	2	undersample	1.0	500	10	63	0.1	1.0	1.0	0.7375474358861127	0.2898469096048054	0.6940639269089468	0.6634429400344073	4.472121984676377	2.0622473537100356	0.461133957449072
1	3	undersample	1.0	500	10	63	0.1	1.0	1.0	0.7643049853372433	0.34809459860342185	0.686363636332438	0.6858064516084788	4.776745936237459	2.184524851006494	0.4573248886164831
1	1	undersample	1.0	500	10	63	0.3	0.6	0.7	0.7432521540355196	0.29631555682347877	0.686363636332438	0.6582849774296694	4.2157778115726146	2.0085848467646006	0.47644465490878385
1	2	undersample	1.0	500	10	63	0.3	0.6	0.7	0.7082718764444209	0.24277595801979435	0.6438356164089573	0.6537717601505237	3.4134077116943313	1.8595698551139794	0.5447839748556897
1	3	undersample	1.0	500	10	63	0.3	0.6	0.7	0.7418914956011731	0.27468319850587697	0.6772727272419421	0.6548387096731947	3.9814399061503813	1.9621919566321235	0.4928347439795846
1	1	undersample	1.0	500	10	63	0.3	0.6	1.0	0.7348704648027665	0.27842439516103956	0.6909090908776859	0.6660219213367762	4.457642353130469	2.068725806663273	0.4640851818526997
1	2	undersample	1.0	500	10	63	0.3	0.6	1.0	0.7226388042476646	0.26855047202249943	0.6712328766816789	0.6698903932903296	4.143147637721793	2.0333635941058468	0.4907774789779066
1	3	undersample	1.0	500	10	63	0.3	0.6	1.0	0.74541642228739	0.3198244456892473	0.686363636332438	0.6683870967698814	4.410872223074661	2.0697735490660603	0.46924358727276233
1	1	undersample	1.0	500	10	63	0.3	1.0	0.7	0.7432521540355196	0.29631555682347877	0.686363636332438	0.6582849774296694	4.2157778115726146	2.0085848467646006	0.47644465490878385
1	2	undersample	1.0	500	10	63	0.3	1.0	0.7	0.7082718764444209	0.24277595801979435	0.6438356164089573	0.6537717601505237	3.4134077116943313	1.8595698551139794	0.5447839748556897
1	3	undersample	1.0	500	10	63	0.3	1.0	0.7	0.7418914956011731	0.27468319850587697	0.6772727272419421	0.6548387096731947	3.9814399061503813	1.9621919566321235	0.4928347439795846
1	1	undersample	1.0	500	10	63	0.3	1.0	1.0	0.7348704648027665	0.27842439516103956	0.6909090908776859	0.6660219213367762	4.457642353130469	2.068725806663273	0.4640851818526997
1	2	undersample	1.0	500	10	63	0.3	1.0	1.0	0.7226388042476646	0.26855047202249943	0.6712328766816789	0.6698903932903296	4.143147637721793	2.0333635941058468	0.4907774789779066
1	3	undersample	1.0	500	10	63	0.3	1.0	1.0	0.74541642228739	0.3198244456892473	0.686363636332438	0.6683870967698814	4.410872223074661	2.0697735490660603	0.46924358727276233
1	1	smote	0.6	100	3	31	0.1	0.6	0.7	0.7973492175136275	0.35216447419542407	0.5318181817940082	0.8478401031537858	6.329397272322671	3.4951268886587123	0.5522053167129053
1	2	smote	0.6	100	3	31	0.1	0.6	0.7	0.7984081561755709	0.40543496174881627	0.589041095863514	0.8355899419675333	7.284705377239101	3.582755623866015	0.49181886781766093
1	3	smote	0.6	100	3	31	0.1	0.6	0.7	0.8136964809384164	0.4352299504639992	0.6272727272442149	0.8225806451559834	7.802660235515797	3.535536990540463	0.45311942411909256
1	1	smote	0.6	100	3	31	0.1	0.6	1.0	0.8011649375769299	0.36651651030253224	0.5727272727012397	0.8304319793627954	6.564516997248658	3.377566340477265	0.5145186273792438
1	2	smote	0.6	100	3	31	0.1	0.6	1.0	0.7884381559694877	0.3886603941746029	0.6164383561362357	0.8130238555718052	6.988300055609931	3.2968822041581194	0.4717716909749049
1	3	smote	0.6	100	3	31	0.1	0.6	1.0	0.8148372434017596	0.4323574697154492	0.6454545454252066	0.8161290322527992	8.080521289582109	3.510366634981539	0.43442327894143423
1	1	smote	0.6	100	3	31	0.1	1.0	0.7	0.7973492175136275	0.35216447419542407	0.5318181817940082	0.8478401031537858	6.329397272322671	3.4951268886587123	0.5522053167129053
1	2	smote	0.6	100	3	31	0.1	1.0	0.7	0.7984081561755709	0.40543496174881627	0.589041095863514	0.8355899419675333	7.284705377239101	3.582755623866015	0.49181886781766093
1	3	smote	0.6	100	3	31	0.1	1.0	0.7	0.8136964809384164	0.4352299504639992	0.6272727272442149	0.8225806451559834	7.802660235515797	3.535536990540463	0.45311942411909256
1	1	smote	0.6	100	3	31	0.1	1.0	1.0	0.8011649375769299	0.36651651030253224	0.5727272727012397	0.8304319793627954	6.564516997248658	3.377566340477265	0.5145186273792438
1	2	smote	0.6	100	3	31	0.1	1.0	1.0	0.7884381559694877	0.3886603941746029	0.6164383561362357	0.8130238555718052	6.988300055609931	3.2968822041581194	0.4717716909749049
1	3	smote	0.6	100	3	31	0.1	1.0	1.0	0.8148372434017596	0.4323574697154492	0.6454545454252066	0.8161290322527992	8.080521289582109	3.510366634981539	0.43442327894143423
1	1	smote	0.6	100	3	31	0.3	0.6	0.7	0.8004659750307719	0.35485351057029846	0.5681818181559917	0.8317214700139799	6.503326849261871	3.376436580702411	0.5191860403037206
1	2	smote	0.6	100	3	31	0.3	0.6	0.7	0.7898483523665686	0.3821290119231985	0.5844748858180605	0.8214055448045042	6.469313667117442	3.2726371737123756	0.5058708353644322
1	3	smote	0.6	100	3	31	0.3	0.6	0.7	0.8036041055718476	0.4064741446822128	0.5999999999727272	0.8212903225753466	6.893501360680359	3.3574005339005253	0.48703848585795456
1	1	smote	0.6	100	3	31	0.3	0.6	1.0	0.7878025907039446	0.3438218815349424	0.5499999999749999	0.8284977433860188	5.904343811287858	3.206954699980407	0.543151744450577
1	2	smote	0.6	100	3	31	0.3	0.6	1.0	0.7784504915079091	0.3651397392604851	0.5479452054544317	0.820760799478912	5.550468372358163	3.0570610295673246	0.5507753164196164
1	3	smote	0.6	100	3	31	0.3	0.6	1.0	0.7949926686217009	0.39104676971816693	0.5818181817917355	0.8238709677366203	6.508042262282525	3.303363115559878	0.5075816839150161
1	1	smote	0.6	100	3	31	0.3	1.0	0.7	0.8004659750307719	0.35485351057029846	0.5681818181559917	0.8317214700139799	6.503326849261871	3.376436580702411	0.5191860403037206
1	2	smote	0.6	100	3	31	0.3	1.0	0.7	0.7898483523665686	0.3821290119231985	0.5844748858180605	0.8214055448045042	6.469313667117442	3.2726371737123756	0.5058708353644322
1	3	smote	0.6	100	3	31	0.3	1.0	0.7	0.8036041055718476	0.4064741446822128	0.5999999999727272	0.8212903225753466	6.893501360680359	3.3574005339005253	0.48703848585795456
1	1	smote	0.6	100	3	31	0.3	1.0	1.0	0.7878025907039446	0.3438218815349424	0.5499999999749999	0.8284977433860188	5.904343811287858	3.206954699980407	0.543151744450577
1	2	smote	0.6	100	3	31	0.3	1.0	1.0	0.7784504915079091	0.3651397392604851	0.5479452054544317	0.820760799478912	5.550468372358163	3.0570610295673246	0.5507753164196164
1	3	smote	0.6	100	3	31	0.3	1.0	1.0	0.7949926686217009	0.39104676971816693	0.5818181817917355	0.8238709677366203	6.508042262282525	3.303363115559878	0.5075816839150161
1	1	smote	0.6	100	3	63	0.1	0.6	0.7	0.7973492175136275	0.35216447419542407	0.5318181817940082	0.8478401031537858	6.329397272322671	3.4951268886587123	0.5522053167129053
1	2	smote	0.6	100	3	63	0.1	0.6	0.7	0.7984081561755709	0.40543496174881627	0.589041095863514	0.8355899419675333	7.284705377239101	3.582755623866015	0.49181886781766093
1	3	smote	0.6	100	3	63	0.1	0.6	0.7	0.8136964809384164	0.4352299504639992	0.6272727272442149	0.8225806451559834	7.802660235515797	3.535536990540463	0.45311942411909256
1	1	smote	0.6	100	3	63	0.1	0.6	1.0	0.8011649375769299	0.36651651030253224	0.5727272727012397	0.8304319793627954	6.564516997248658	3.377566340477265	0.5145186273792438
1	2	smote	0.6	100	3	63	0.1	0.6	1.0	0.7884381559694877	0.3886603941746029	0.6164383561362357	0.8130238555718052	6.988300055609931	3.2968822041581194	0.4717716909749049
1	3	smote	0.6	100	3	63	0.1	0.6	1.0	0.8148372434017596	0.4323574697154492	0.6454545454252066	0.8161290322527992	8.080521289582109	3.510366634981539	0.43442327894143423
1	1	smote	0.6	100	3	63	0.1	1.0	0.7	0.7973492175136275	0.35216447419542407	0.5318181817940082	0.8478401031537858	6.329397272322671	3.4951268886587123	0.5522053167129053
1	2	smote	0.6	100	3	63	0.1	1.0	0.7	0.7984081561755709	0.40543496174881627	0.589041095863514	0.8355899419675333	7.284705377239101	3.582755623866015	0.49181886781766093
1	3	smote	0.6	100	3	63	0.1	1.0	0.7	0.8136964809384164	0.4352299504639992	0.6272727272442149	0.8225806451559834	7.802660235515797	3.535536990540463	0.45311942411909256
1	1	smote	0.6	100	3	63	0.1	1.0	1.0	0.8011649375769299	0.36651651030253224	0.5727272727012397	0.8304319793627954	6.564516997248658	3.377566340477265	0.5145186273792438
1	2	smote	0.6	100	3	63	0.1	1.0	1.0	0.7884381559694877	0.3886603941746029	0.6164383561362357	0.8130238555718052	6.988300055609931	3.2968822041581194	0.4717716909749049
1	3	smote	0.6	100	3	63	0.1	1.0	1.0	0.8148372434017596	0.4323574697154492	0.6454545454252066	0.8161290322527992	8.080521289582109	3.510366634981539	0.43442327894143423
1	1	smote	0.6	100	3	63	0.3	0.6	0.7	0.8004659750307719	0.35485351057029846	0.5681818181559917	0.8317214700139799	6.503326849261871	3.376436580702411	0.5191860403037206
1	2	smote	0.6	100	3	63	0.3	0.6	0.7	0.7898483523665686	0.3821290119231985	0.5844748858180605	0.8214055448045042	6.469313667117442	3.2726371737123756	0.5058708353644322
1	3	smote	0.6	100	3	63	0.3	0.6	0.7	0.8036041055718476	0.4064741446822128	0.5999999999727272	0.8212903225753466	6.893501360680359	3.3574005339005253	0.48703848585795456
1	1	smote	0.6	100	3	63	0.3	0.6	1.0	0.7878025907039446	0.3438218815349424	0.5499999999749999	0.8284977433860188	5.904343811287858	3.206954699980407	0.543151744450577
1	2	smote	0.6	100	3	63	0.3	0.6	1.0	0.7784504915079091	0.3651397392604851	0.5479452054544317	0.820760799478912	5.550468372358163	3.0570610295673246	0.5507753164196164
1	3	smote	0.6	100	3	63	0.3	0.6	1.0	0.7949926686217009	0.39104676971816693	0.5818181817917355	0.8238709677366203	6.508042262282525	3.303363115559878	0.5075816839150161
1	1	smote	0.6	100	3	63	0.3	1.0	0.7	0.8004659750307719	0.35485351057029846	0.5681818181559917	0.8317214700139799	6.503326849261871	3.376436580702411	0.5191860403037206
1	2	smote	0.6	100	3	63	0.3	1.0	0.7	0.7898483523665686	0.3821290119231985	0.5844748858180605	0.8214055448045042	6.469313667117442	3.2726371737123756	0.5058708353644322
1	3	smote	0.6	100	3	63	0.3	1.0	0.7	0.8036041055718476	0.4064741446822128	0.5999999999727272	0.8212903225753466	6.893501360680359	3.3574005339005253	0.48703848585795456
1	1	smote	0.6	100	3	63	0.3	1.0	1.0	0.7878025907039446	0.3438218815349424	0.5499999999749999	0.8284977433860188	5.904343811287858	3.206954699980407	0.543151744450577
1	2	smote	0.6	100	3	63	0.3	1.0	1.0	0.7784504915079091	0.3651397392604851	0.5479452054544317	0.820760799478912	5.550468372358163	3.0570610295673246	0.5507753164196164
1	3	smote	0.6	100	3	63	0.3	1.0	1.0	0.7949926686217009	0.39104676971816693	0.5818181817917355	0.8238709677366203	6.508042262282525	3.303363115559878	0.5075816839150161
1	1	smote	0.6	100	5	31	0.1	0.6	0.7	0.7954618721059727	0.35334918895075984	0.5499999999749999	0.8446163765258246	6.643614094379664	3.5396263279324667	0.5327862532669926
1	2	smote	0.6	100	5	31	0.1	0.6	0.7	0.788592718205076	0.37281587604980426	0.5936073059089677	0.8317214700139799	7.219423504811715	3.527528263308454	0.48861632632621377
1	3	smote	0.6	100	5	31	0.1	0.6	0.7	0.7941876832844574	0.39974970810061955	0.5681818181559917	0.8212903225753466	6.046931027339718	3.179356566193679	0.5257801835922531
1	1	smote	0.6	100	5	31	0.1	0.6	1.0	0.7900152394349687	0.35446546632513404	0.5681818181559917	0.8407479045722712	6.946515597956424	3.567813540862993	0.5136119571152251
1	2	smote	0.6	100	5	31	0.1	0.6	1.0	0.7774980937324277	0.35744529964113747	0.5799086757726069	0.818181818176543	6.211956134124127	3.189497541234435	0.5134449455613527
1	3	smote	0.6	100	5	31	0.1	0.6	1.0	0.793524926686217	0.39174218895001245	0.554545454520248	0.8303225806398045	6.091952730992765	3.2682334746069546	0.5364837118745708
1	1	smote	0.6	100	5	31	0.1	1.0	0.7	0.7954618721059727	0.35334918895075984	0.5499999999749999	0.8446163765258246	6.643614094379664	3.5396263279324667	0.5327862532669926
1	2	smote	0.6	100	5	31	0.1	1.0	0.7	0.788592718205076	0.37281587604980426	0.5936073059089677	0.8317214700139799	7.219423504811715	3.527528263308454	0.48861632632621377
1	3	smote	0.6	100	5	31	0.1	1.0	0.7	0.7941876832844574	0.39974970810061955	0.5681818181559917	0.8212903225753466	6.046931027339718	3.179356566193679	0.5257801835922531
1	1	smote	0.6	100	5	31	0.1	1.0	1.0	0.7900152394349687	0.35446546632513404	0.5681818181559917	0.8407479045722712	6.946515597956424	3.567813540862993	0.5136119571152251
1	2	smote	0.6	100	5	31	0.1	1.0	1.0	0.7774980937324277	0.35744529964113747	0.5799086757726069	0.818181818176543	6.211956134124127	3.189497541234435	0.5134449455613527
1	3	smote	0.6	100	5	31	0.1	1.0	1.0	0.793524926686217	0.39174218895001245	0.554545454520248	0.8303225806398045	6.091952730992765	3.2682334746069546	0.5364837118745708
1	1	smote	0.6	100	5	31	0.3	0.6	0.7	0.7927334271144716	0.35692619946117715	0.5727272727012397	0.8388136685954944	6.975573980516244	3.553199779278758	0.5093773959601895
1	2	smote	0.6	100	5	31	0.3	0.6	0.7	0.7752694534973754	0.3563142247683426	0.5570776255453389	0.8168923275253586	5.611078502188809	3.042349823975783	0.5422040997427173
1	3	smote	0.6	100	5	31	0.3	0.6	0.7	0.784466275659824	0.3805881076697069	0.545454545429752	0.8193548387043913	5.44285680913415	3.0194803521051075	0.5547601936926352
1	1	smote	0.6	100	5	31	0.3	0.6	1.0	0.777797315514917	0.32637526792531135	0.5272727272487603	0.8252740167580576	5.268236967407214	3.0177120041815857	0.572812493091858
1	2	smote	0.6	100	5	31	0.3	0.6	1.0	0.7587254062042753	0.3341896423234532	0.5159817351362566	0.8317214700139799	5.26892180170623	3.066236105798887	0.5819475347151162
1	3	smote	0.6	100	5	31	0.3	0.6	1.0	0.7655337243401761	0.3493755842305848	0.5272727272487603	0.8161290322527992	4.950741945505632	2.8676234482947778	0.5792310385700139
1	1	smote	0.6	100	5	31	0.3	1.0	0.7	0.7927334271144716	0.35692619946117715	0.5727272727012397	0.8388136685954944	6.975573980516244	3.553199779278758	0.5093773959601895
1	2	smote	0.6	100	5	31	0.3	1.0	0.7	0.7752694534973754	0.3563142247683426	0.5570776255453389	0.8168923275253586	5.611078502188809	3.042349823975783	0.5422040997427173
1	3	smote	0.6	100	5	31	0.3	1.0	0.7	0.784466275659824	0.3805881076697069	0.545454545429752	0.8193548387043913	5.44285680913415	3.0194803521051075	0.5547601936926352
1	1	smote	0.6	100	5	31	0.3	1.0	1.0	0.777797315514917	0.32637526792531135	0.5272727272487603	0.8252740167580576	5.268236967407214	3.0177120041815857	0.572812493091858
1	2	smote	0.6	100	5	31	0.3	1.0	1.0	0.7587254062042753	0.3341896423234532	0.5159817351362566	0.8317214700139799	5.26892180170623	3.066236105798887	0.5819475347151162
1	3	smote	0.6	100	5	31	0.3	1.0	1.0	0.7655337243401761	0.3493755842305848	0.5272727272487603	0.8161290322527992	4.950741945505632	2.8676234482947778	0.5792310385700139
1	1	smote	0.6	100	5	63	0.1	0.6	0.7	0.7951688060488834	0.35114384378469776	0.554545454520248	0.840103159246679	6.540733580060576	3.4681449441162946	0.5302379062314351
1	2	smote	0.6	100	5	63	0.1	0.6	0.7	0.7887531685258296	0.37213253391095463	0.589041095863514	0.8310767246883877	7.05178069422004	3.487033151036055	0.49448972276979336
1	3	smote	0.6	100	5	63	0.1	0.6	0.7	0.7954941348973605	0.39827272101146594	0.5727272727012397	0.8277419354785307	6.441070579861289	3.324821052901402	0.5161907399192476
1	1	smote	0.6	100	5	63	0.1	0.6	1.0	0.7915289256198347	0.35606972191727054	0.5590909090654959	0.8426821405490479	6.792335161111147	3.5538932164334125	0.5232211108865077
1	2	smote	0.6	100	5	63	0.1	0.6	1.0	0.7739240260371126	0.3579799215420869	0.5616438355907925	0.8117343649206207	5.524293335946417	2.98325185858516	0.5400241482345431
1	3	smote	0.6	100	5	63	0.1	0.6	1.0	0.7979281524926687	0.3896857110623725	0.5681818181559917	0.8316129032204412	6.498285510894547	3.374259639129127	0.5192538198712932
1	1	smote	0.6	100	5	63	0.1	1.0	0.7	0.7951688060488834	0.35114384378469776	0.554545454520248	0.840103159246679	6.540733580060576	3.4681449441162946	0.5302379062314351
1	2	smote	0.6	100	5	63	0.1	1.0	0.7	0.7887531685258296	0.37213253391095463	0.589041095863514	0.8310767246883877	7.05178069422004	3.487033151036055	0.49448972276979336
1	3	smote	0.6	100	5	63	0.1	1.0	0.7	0.7954941348973605	0.39827272101146594	0.5727272727012397	0.8277419354785307	6.441070579861289	3.324821052901402	0.5161907399192476
1	1	smote	0.6	100	5	63	0.1	1.0	1.0	0.7915289256198347	0.35606972191727054	0.5590909090654959	0.8426821405490479	6.792335161111147	3.5538932164334125	0.5232211108865077
1	2	smote	0.6	100	5	63	0.1	1.0	1.0	0.7739240260371126	0.3579799215420869	0.5616438355907925	0.8117343649206207	5.524293335946417	2.98325185858516	0.5400241482345431
1	3	smote	0.6	100	5	63	0.1	1.0	1.0	0.7979281524926687	0.3896857110623725	0.5681818181559917	0.8316129032204412	6.498285510894547	3.374259639129127	0.5192538198712932
1	1	smote	0.6	100	5	63	0.3	0.6	0.7	0.7910014067170741	0.35285004815275084	0.5681818181559917	0.8381689232699022	6.814845406570544	3.510955958070074	0.5151923015798019
1	2	smote	0.6	100	5	63	0.3	0.6	0.7	0.7749662171113642	0.3527369593864324	0.5479452054544317	0.8233397807812809	5.649192301660699	3.1016896552083204	0.5490501001009631
1	3	smote	0.6	100	5	63	0.3	0.6	0.7	0.784466275659824	0.3805881076697069	0.545454545429752	0.8193548387043913	5.44285680913415	3.0194803521051075	0.5547601936926352
1	1	smote	0.6	100	5	63	0.3	0.6	1.0	0.7785592872633491	0.32904484570888093	0.5090909090677685	0.8239845261068731	4.8547005556943645	2.892307527767719	0.5957746406888382
1	2	smote	0.6	100	5	63	0.3	0.6	1.0	0.7515684386858972	0.32154911702688227	0.534246575318071	0.8220502901300965	5.298912715925332	3.002233303365978	0.5665753356068596
1	3	smote	0.6	100	5	63	0.3	0.6	1.0	0.7655337243401761	0.3493755842305848	0.5272727272487603	0.8161290322527992	4.950741945505632	2.8676234482947778	0.5792310385700139
1	1	smote	0.6	100	5	63	0.3	1.0	0.7	0.7910014067170741	0.35285004815275084	0.5681818181559917	0.8381689232699022	6.814845406570544	3.510955958070074	0.5151923015798019
1	2	smote	0.6	100	5	63	0.3	1.0	0.7	0.7749662171113642	0.3527369593864324	0.5479452054544317	0.8233397807812809	5.649192301660699	3.1016896552083204	0.5490501001009631
1	3	smote	0.6	100	5	63	0.3	1.0	0.7	0.784466275659824	0.3805881076697069	0.545454545429752	0.8193548387043913	5.44285680913415	3.0194803521051075	0.5547601936926352
1	1	smote	0.6	100	5	63	0.3	1.0	1.0	0.7785592872633491	0.32904484570888093	0.5090909090677685	0.8239845261068731	4.8547005556943645	2.892307527767719	0.5957746406888382
1	2	smote	0.6	100	5	63	0.3	1.0	1.0	0.7515684386858972	0.32154911702688227	0.534246575318071	0.8220502901300965	5.298912715925332	3.002233303365978	0.5665753356068596
1	3	smote	0.6	100	5	63	0.3	1.0	1.0	0.7655337243401761	0.3493755842305848	0.5272727272487603	0.8161290322527992	4.950741945505632	2.8676234482947778	0.5792310385700139
1	1	smote	0.6	100	10	31	0.1	0.6	0.7	0.792885821464158	0.34825002317833237	0.5363636363392562	0.8452611218514168	6.31936229537958	3.4662497757139734	0.5485125793554689
1	2	smote	0.6	100	10	31	0.1	0.6	0.7	0.7774495170298141	0.3556229213527587	0.5433789954089782	0.8355899419675333	6.047999593002455	3.305022629767875	0.546465408680218
1	3	smote	0.6	100	10	31	0.1	0.6	0.7	0.7902228739002932	0.3918502479882424	0.5590909090654959	0.8199999999947097	5.776631943692211	3.1060604332692203	0.5376940067809861
1	1	smote	0.6	100	10	31	0.1	0.6	1.0	0.7821977023621124	0.3322441971122321	0.5272727272487603	0.8310767246883877	5.4875216639306235	3.121373860780068	0.5688130265474088
1	2	smote	0.6	100	10	31	0.1	0.6	1.0	0.7628338176283382	0.331575067455074	0.5251141552271638	0.8214055448045042	5.085739760712377	2.9402599607572126	0.5781380975514097
1	3	smote	0.6	100	10	31	0.1	0.6	1.0	0.779016129032258	0.36172699020952315	0.545454545429752	0.8329032258010781	5.981466784884901	3.2643030686958685	0.5457362092405256
1	1	smote	0.6	100	10	31	0.1	1.0	0.7	0.792885821464158	0.34825002317833237	0.5363636363392562	0.8452611218514168	6.31936229537958	3.4662497757139734	0.5485125793554689
1	2	smote	0.6	100	10	31	0.1	1.0	0.7	0.7774495170298141	0.3556229213527587	0.5433789954089782	0.8355899419675333	6.047999593002455	3.305022629767875	0.546465408680218
1	3	smote	0.6	100	10	31	0.1	1.0	0.7	0.7902228739002932	0.3918502479882424	0.5590909090654959	0.8199999999947097	5.776631943692211	3.1060604332692203	0.5376940067809861
1	1	smote	0.6	100	10	31	0.1	1.0	1.0	0.7821977023621124	0.3322441971122321	0.5272727272487603	0.8310767246883877	5.4875216639306235	3.121373860780068	0.5688130265474088
1	2	smote	0.6	100	10	31	0.1	1.0	1.0	0.7628338176283382	0.331575067455074	0.5251141552271638	0.8214055448045042	5.085739760712377	2.9402599607572126	0.5781380975514097
1	3	smote	0.6	100	10	31	0.1	1.0	1.0	0.779016129032258	0.36172699020952315	0.545454545429752	0.8329032258010781	5.981466784884901	3.2643030686958685	0.5457362092405256
1	1	smote	0.6	100	10	31	0.3	0.6	0.7	0.7871915479749135	0.3481212885057566	0.5727272727012397	0.8336557059907567	6.717713547661329	3.4430230485644686	0.512528996206748
1	2	smote	0.6	100	10	31	0.3	0.6	0.7	0.7658853177652362	0.3378875812628521	0.5570776255453389	0.8156028368741741	5.563044865533394	3.02107465153606	0.5430613394155945
1	3	smote	0.6	100	10	31	0.3	0.6	0.7	0.7801642228739003	0.37621387836774645	0.554545454520248	0.8083870967689782	5.252043946893057	2.894092288298178	0.5510411308515024
1	1	smote	0.6	100	10	31	0.3	0.6	1.0	0.774005040736182	0.32254329167402496	0.5045454545225206	0.818181818176543	4.582568535048984	2.7749998471683597	0.6055555481862557
1	2	smote	0.6	100	10	31	0.3	0.6	1.0	0.7415969664585229	0.31016133684713576	0.49771689495444216	0.8239845261068731	4.638760954825656	2.8276881325772796	0.609578314926544
1	3	smote	0.6	100	10	31	0.3	0.6	1.0	0.7610014662756598	0.3304344784314799	0.5181818181582645	0.8245161290269387	5.053135091302356	2.952874163056669	0.5843647674505902
1	1	smote	0.6	100	10	31	0.3	1.0	0.7	0.7871915479749135	0.3481212885057566	0.5727272727012397	0.8336557059907567	6.717713547661329	3.4430230485644686	0.512528996206748
1	2	smote	0.6	100	10	31	0.3	1.0	0.7	0.7658853177652362	0.3378875812628521	0.5570776255453389	0.8156028368741741	5.563044865533394	3.02107465153606	0.5430613394155945
1	3	smote	0.6	100	10	31	0.3	1.0	0.7	0.7801642228739003	0.37621387836774645	0.554545454520248	0.8083870967689782	5.252043946893057	2.894092288298178	0.5510411308515024
1	1	smote	0.6	100	10	31	0.3	1.0	1.0	0.774005040736182	0.32254329167402496	0.5045454545225206	0.818181818176543	4.582568535048984	2.7749998471683597	0.6055555481862557
1	2	smote	0.6	100	10	31	0.3	1.0	1.0	0.7415969664585229	0.31016133684713576	0.49771689495444216	0.8239845261068731	4.638760954825656	2.8276881325772796	0.609578314926544
1	3	smote	0.6	100	10	31	0.3	1.0	1.0	0.7610014662756598	0.3304344784314799	0.5181818181582645	0.8245161290269387	5.053135091302356	2.952874163056669	0.5843647674505902
1	1	smote	0.6	100	10	63	0.1	0.6	0.7	0.7844499150108434	0.34257904062798117	0.5363636363392562	0.8420373952234557	6.166786284672094	3.395509988854022	0.5506125509207115
1	2	smote	0.6	100	10	63	0.1	0.6	0.7	0.7675398696966753	0.339744062609349	0.5388127853635245	0.8368794326187178	5.9939729049426145	3.303156438099711	0.5510796312469494
1	3	smote	0.6	100	10	63	0.1	0.6	0.7	0.7788607038123169	0.38044799702024523	0.5409090908845041	0.8258064516075755	5.585624874938404	3.1052186767201815	0.5559303910286628
1	1	smote	0.6	100	10	63	0.1	0.6	1.0	0.7781445987925679	0.325756658544065	0.5409090908845041	0.8233397807812809	5.491182716549131	3.061861140318213	0.5575959212172374
1	2	smote	0.6	100	10	63	0.1	0.6	1.0	0.7539030644539242	0.3106925637024094	0.5068493150453494	0.8214055448045042	4.727035413485005	2.8379900490787007	0.6003741782243258
1	3	smote	0.6	100	10	63	0.1	0.6	1.0	0.7718284457478005	0.34626540410239237	0.5318181817940082	0.8206451612850282	5.19745724967937	2.9651731503460277	0.5705045671235441
1	1	smote	0.6	100	10	63	0.1	1.0	0.7	0.7844499150108434	0.34257904062798117	0.5363636363392562	0.8420373952234557	6.166786284672094	3.395509988854022	0.5506125509207115
1	2	smote	0.6	100	10	63	0.1	1.0	0.7	0.7675398696966753	0.339744062609349	0.5388127853635245	0.8368794326187178	5.9939729049426145	3.303156438099711	0.5510796312469494
1	3	smote	0.6	100	10	63	0.1	1.0	0.7	0.7788607038123169	0.38044799702024523	0.5409090908845041	0.8258064516075755	5.585624874938404	3.1052186767201815	0.5559303910286628
1	1	smote	0.6	100	10	63	0.1	1.0	1.0	0.7781445987925679	0.325756658544065	0.5409090908845041	0.8233397807812809	5.491182716549131	3.061861140318213	0.5575959212172374
1	2	smote	0.6	100	10	63	0.1	1.0	1.0	0.7539030644539242	0.3106925637024094	0.5068493150453494	0.8214055448045042	4.727035413485005	2.8379900490787007	0.6003741782243258
1	3	smote	0.6	100	10	63	0.1	1.0	1.0	0.7718284457478005	0.34626540410239237	0.5318181817940082	0.8206451612850282	5.19745724967937	2.9651731503460277	0.5705045671235441
1	1	smote	0.6	100	10	63	0.3	0.6	0.7	0.7835282222612978	0.3486178916062472	0.5818181817917355	0.83752417794431	7.171842149625149	3.580952160271518	0.4993071534264404
1	2	smote	0.6	100	10	63	0.3	0.6	0.7	0.7610747521852156	0.33201985698040837	0.5479452054544317	0.818181818176543	5.454545121744986	3.013698464158521	0.5525114088063396
1	3	smote	0.6	100	10	63	0.3	0.6	0.7	0.7741495601173021	0.3680038456255243	0.5409090908845041	0.8129032258012071	5.119152992676411	2.891065675986076	0.5647546828411999
1	1	smote	0.6	100	10	63	0.3	0.6	1.0	0.7596360119570951	0.29518243087641866	0.46818181816053717	0.818181818176543	3.961538230646843	2.5749998581832525	0.6499999920857565
1	2	smote	0.6	100	10	63	0.3	0.6	1.0	0.7327471744551314	0.2871059894474445	0.48858447486353496	0.8310767246883877	4.7002109881352405	2.8923453268283557	0.6153649883223121
1	3	smote	0.6	100	10	63	0.3	0.6	1.0	0.7541862170087976	0.3303845874584567	0.5045454545225206	0.8199999999947097	4.639143452359739	2.8030301470966132	0.6042128529738381
1	1	smote	0.6	100	10	63	0.3	1.0	0.7	0.7835282222612978	0.3486178916062472	0.5818181817917355	0.83752417794431	7.171842149625149	3.580952160271518	0.4993071534264404
1	2	smote	0.6	100	10	63	0.3	1.0	0.7	0.7610747521852156	0.33201985698040837	0.5479452054544317	0.818181818176543	5.454545121744986	3.013698464158521	0.5525114088063396
1	3	smote	0.6	100	10	63	0.3	1.0	0.7	0.7741495601173021	0.3680038456255243	0.5409090908845041	0.8129032258012071	5.119152992676411	2.891065675986076	0.5647546828411999
1	1	smote	0.6	100	10	63	0.3	1.0	1.0	0.7596360119570951	0.29518243087641866	0.46818181816053717	0.818181818176543	3.961538230646843	2.5749998581832525	0.6499999920857565
1	2	smote	0.6	100	10	63	0.3	1.0	1.0	0.7327471744551314	0.2871059894474445	0.48858447486353496	0.8310767246883877	4.7002109881352405	2.8923453268283557	0.6153649883223121
1	3	smote	0.6	100	10	63	0.3	1.0	1.0	0.7541862170087976	0.3303845874584567	0.5045454545225206	0.8199999999947097	4.639143452359739	2.8030301470966132	0.6042128529738381
1	1	smote	0.6	300	3	31	0.1	0.6	0.7	0.7993098294355548	0.3544452820698316	0.5636363636107438	0.840103159246679	6.786457858051387	3.524999779265742	0.5194167244727141
1	2	smote	0.6	300	3	31	0.1	0.6	0.7	0.7893405050210647	0.3899758782058625	0.589041095863514	0.8149580915485819	6.312659308232451	3.1832846351415456	0.504269978242541
1	3	smote	0.6	300	3	31	0.1	0.6	0.7	0.8061304985337243	0.40884816697224424	0.6136363636084711	0.821935483865665	7.331201566424795	3.4461460512664543	0.47006564295503606
1	1	smote	0.6	300	3	31	0.1	0.6	1.0	0.7954955747025381	0.35627306729433417	0.5409090908845041	0.8349451966419411	5.960124910470338	3.2771482386950574	0.5498455532931431
1	2	smote	0.6	300	3	31	0.1	0.6	1.0	0.776525087658868	0.3618616956582204	0.5525114154998853	0.8156028368741741	5.461145667372257	2.9963117445562557	0.5486599099244566
1	3	smote	0.6	300	3	31	0.1	0.6	1.0	0.7954178885630498	0.3911107568078515	0.5863636363369834	0.825161290317257	6.690360863190015	3.3537401635117274	0.5012794025895084
1	1	smote	0.6	300	3	31	0.1	1.0	0.7	0.7993098294355548	0.3544452820698316	0.5636363636107438	0.840103159246679	6.786457858051387	3.524999779265742	0.5194167244727141
1	2	smote	0.6	300	3	31	0.1	1.0	0.7	0.7893405050210647	0.3899758782058625	0.589041095863514	0.8149580915485819	6.312659308232451	3.1832846351415456	0.504269978242541
1	3	smote	0.6	300	3	31	0.1	1.0	0.7	0.8061304985337243	0.40884816697224424	0.6136363636084711	0.821935483865665	7.331201566424795	3.4461460512664543	0.47006564295503606
1	1	smote	0.6	300	3	31	0.1	1.0	1.0	0.7954955747025381	0.35627306729433417	0.5409090908845041	0.8349451966419411	5.960124910470338	3.2771482386950574	0.5498455532931431
1	2	smote	0.6	300	3	31	0.1	1.0	1.0	0.776525087658868	0.3618616956582204	0.5525114154998853	0.8156028368741741	5.461145667372257	2.9963117445562557	0.5486599099244566
1	3	smote	0.6	300	3	31	0.1	1.0	1.0	0.7954178885630498	0.3911107568078515	0.5863636363369834	0.825161290317257	6.690360863190015	3.3537401635117274	0.5012794025895084
1	1	smote	0.6	300	3	31	0.3	0.6	0.7	0.7956758103276479	0.35410127000064323	0.5863636363369834	0.8317214700139799	7.006441359987713	3.4844825512848883	0.4973255754511282
1	2	smote	0.6	300	3	31	0.3	0.6	0.7	0.7747409978537929	0.3556794515764179	0.5753424657271533	0.8149580915485819	5.966954788814348	3.1092547599056957	0.5210789775154246
1	3	smote	0.6	300	3	31	0.3	0.6	0.7	0.7854384164222874	0.3866310091062463	0.5363636363392562	0.8135483870915255	5.047764136568679	2.8766906287672644	0.5698940165308738
1	1	smote	0.6	300	3	31	0.3	0.6	1.0	0.7797037102162828	0.345704291545239	0.5272727272487603	0.8226950354556887	5.175384295646737	2.9738180138707078	0.5746081435185953
1	2	smote	0.6	300	3	31	0.3	0.6	1.0	0.7604697514344846	0.3369084684568562	0.5296803652726173	0.820760799478912	5.157085666129055	2.955158995248414	0.5730288645555349
1	3	smote	0.6	300	3	31	0.3	0.6	1.0	0.768617302052786	0.34933647284692854	0.545454545429752	0.8193548387043913	5.44285680913415	3.0194803521051075	0.5547601936926352
1	1	smote	0.6	300	3	31	0.3	1.0	0.7	0.7956758103276479	0.35410127000064323	0.5863636363369834	0.8317214700139799	7.006441359987713	3.4844825512848883	0.4973255754511282
1	2	smote	0.6	300	3	31	0.3	1.0	0.7	0.7747409978537929	0.3556794515764179	0.5753424657271533	0.8149580915485819	5.966954788814348	3.1092547599056957	0.5210789775154246
1	3	smote	0.6	300	3	31	0.3	1.0	0.7	0.7854384164222874	0.3866310091062463	0.5363636363392562	0.8135483870915255	5.047764136568679	2.8766906287672644	0.5698940165308738
1	1	smote	0.6	300	3	31	0.3	1.0	1.0	0.7797037102162828	0.345704291545239	0.5272727272487603	0.8226950354556887	5.175384295646737	2.9738180138707078	0.5746081435185953
1	2	smote	0.6	300	3	31	0.3	1.0	1.0	0.7604697514344846	0.3369084684568562	0.5296803652726173	0.820760799478912	5.157085666129055	2.955158995248414	0.5730288645555349
1	3	smote	0.6	300	3	31	0.3	1.0	1.0	0.768617302052786	0.34933647284692854	0.545454545429752	0.8193548387043913	5.44285680913415	3.0194803521051075	0.5547601936926352
1	1	smote	0.6	300	3	63	0.1	0.6	0.7	0.7993098294355548	0.3544452820698316	0.5636363636107438	0.840103159246679	6.786457858051387	3.524999779265742	0.5194167244727141
1	2	smote	0.6	300	3	63	0.1	0.6	0.7	0.7893405050210647	0.3899758782058625	0.589041095863514	0.8149580915485819	6.312659308232451	3.1832846351415456	0.504269978242541
1	3	smote	0.6	300	3	63	0.1	0.6	0.7	0.8061304985337243	0.40884816697224424	0.6136363636084711	0.821935483865665	7.331201566424795	3.4461460512664543	0.47006564295503606
1	1	smote	0.6	300	3	63	0.1	0.6	1.0	0.7954955747025381	0.35627306729433417	0.5409090908845041	0.8349451966419411	5.960124910470338	3.2771482386950574	0.5498455532931431
1	2	smote	0.6	300	3	63	0.1	0.6	1.0	0.776525087658868	0.3618616956582204	0.5525114154998853	0.8156028368741741	5.461145667372257	2.9963117445562557	0.5486599099244566
1	3	smote	0.6	300	3	63	0.1	0.6	1.0	0.7954178885630498	0.3911107568078515	0.5863636363369834	0.825161290317257	6.690360863190015	3.3537401635117274	0.5012794025895084
1	1	smote	0.6	300	3	63	0.1	1.0	0.7	0.7993098294355548	0.3544452820698316	0.5636363636107438	0.840103159246679	6.786457858051387	3.524999779265742	0.5194167244727141
1	2	smote	0.6	300	3	63	0.1	1.0	0.7	0.7893405050210647	0.3899758782058625	0.589041095863514	0.8149580915485819	6.312659308232451	3.1832846351415456	0.504269978242541
1	3	smote	0.6	300	3	63	0.1	1.0	0.7	0.8061304985337243	0.40884816697224424	0.6136363636084711	0.821935483865665	7.331201566424795	3.4461460512664543	0.47006564295503606
1	1	smote	0.6	300	3	63	0.1	1.0	1.0	0.7954955747025381	0.35627306729433417	0.5409090908845041	0.8349451966419411	5.960124910470338	3.2771482386950574	0.5498455532931431
1	2	smote	0.6	300	3	63	0.1	1.0	1.0	0.776525087658868	0.3618616956582204	0.5525114154998853	0.8156028368741741	5.461145667372257	2.9963117445562557	0.5486599099244566
1	3	smote	0.6	300	3	63	0.1	1.0	1.0	0.7954178885630498	0.3911107568078515	0.5863636363369834	0.825161290317257	6.690360863190015	3.3537401635117274	0.5012794025895084
1	1	smote	0.6	300	3	63	0.3	0.6	0.7	0.7956758103276479	0.35410127000064323	0.5863636363369834	0.8317214700139799	7.006441359987713	3.4844825512848883	0.4973255754511282
1	2	smote	0.6	300	3	63	0.3	0.6	0.7	0.7747409978537929	0.3556794515764179	0.5753424657271533	0.8149580915485819	5.966954788814348	3.1092547599056957	0.5210789775154246
1	3	smote	0.6	300	3	63	0.3	0.6	0.7	0.7854384164222874	0.3866310091062463	0.5363636363392562	0.8135483870915255	5.047764136568679	2.8766906287672644	0.5698940165308738
1	1	smote	0.6	300	3	63	0.3	0.6	1.0	0.7797037102162828	0.345704291545239	0.5272727272487603	0.8226950354556887	5.175384295646737	2.9738180138707078	0.5746081435185953
1	2	smote	0.6	300	3	63	0.3	0.6	1.0	0.7604697514344846	0.3369084684568562	0.5296803652726173	0.820760799478912	5.157085666129055	2.955158995248414	0.5730288645555349
1	3	smote	0.6	300	3	63	0.3	0.6	1.0	0.768617302052786	0.34933647284692854	0.545454545429752	0.8193548387043913	5.44285680913415	3.0194803521051075	0.5547601936926352
1	1	smote	0.6	300	3	63	0.3	1.0	0.7	0.7956758103276479	0.35410127000064323	0.5863636363369834	0.8317214700139799	7.006441359987713	3.4844825512848883	0.4973255754511282
1	2	smote	0.6	300	3	63	0.3	1.0	0.7	0.7747409978537929	0.3556794515764179	0.5753424657271533	0.8149580915485819	5.966954788814348	3.1092547599056957	0.5210789775154246
1	3	smote	0.6	300	3	63	0.3	1.0	0.7	0.7854384164222874	0.3866310091062463	0.5363636363392562	0.8135483870915255	5.047764136568679	2.8766906287672644	0.5698940165308738
1	1	smote	0.6	300	3	63	0.3	1.0	1.0	0.7797037102162828	0.345704291545239	0.5272727272487603	0.8226950354556887	5.175384295646737	2.9738180138707078	0.5746081435185953
1	2	smote	0.6	300	3	63	0.3	1.0	1.0	0.7604697514344846	0.3369084684568562	0.5296803652726173	0.820760799478912	5.157085666129055	2.955158995248414	0.5730288645555349
1	3	smote	0.6	300	3	63	0.3	1.0	1.0	0.768617302052786	0.34933647284692854	0.545454545429752	0.8193548387043913	5.44285680913415	3.0194803521051075	0.5547601936926352
1	1	smote	0.6	300	5	31	0.1	0.6	0.7	0.7919157728151925	0.3508239326256424	0.5681818181559917	0.8394584139210867	6.880151706347416	3.539156405774769	0.5144009155652971
1	2	smote	0.6	300	5	31	0.1	0.6	0.7	0.7751546358366528	0.3531373730672519	0.5662100456362461	0.8214055448045042	6.003267720464721	3.1703672620338637	0.5281069160373484
1	3	smote	0.6	300	5	31	0.1	0.6	0.7	0.7879237536656891	0.38475252272381166	0.5590909090654959	0.814193548381844	5.556485920120617	3.008996049956879	0.5415285915683021
1	1	smote	0.6	300	5	31	0.1	0.6	1.0	0.7790985288083934	0.32895540841715126	0.5136363636130165	0.8381689232699022	5.469709577543992	3.173904186095347	0.5802692238777688
1	2	smote	0.6	300	5	31	0.1	0.6	1.0	0.7603299094118097	0.3328501507773315	0.5388127853635245	0.8246292714324653	5.493665932776421	3.0724212588979296	0.5592661151145957
1	3	smote	0.6	300	5	31	0.1	0.6	1.0	0.7737565982404692	0.3573725125102802	0.5272727272487603	0.8245161290269387	5.240667093631382	3.004678972934856	0.573339017122374
1	1	smote	0.6	300	5	31	0.1	1.0	0.7	0.7919157728151925	0.3508239326256424	0.5681818181559917	0.8394584139210867	6.880151706347416	3.539156405774769	0.5144009155652971
1	2	smote	0.6	300	5	31	0.1	1.0	0.7	0.7751546358366528	0.3531373730672519	0.5662100456362461	0.8214055448045042	6.003267720464721	3.1703672620338637	0.5281069160373484
1	3	smote	0.6	300	5	31	0.1	1.0	0.7	0.7879237536656891	0.38475252272381166	0.5590909090654959	0.814193548381844	5.556485920120617	3.008996049956879	0.5415285915683021
1	1	smote	0.6	300	5	31	0.1	1.0	1.0	0.7790985288083934	0.32895540841715126	0.5136363636130165	0.8381689232699022	5.469709577543992	3.173904186095347	0.5802692238777688
1	2	smote	0.6	300	5	31	0.1	1.0	1.0	0.7603299094118097	0.3328501507773315	0.5388127853635245	0.8246292714324653	5.493665932776421	3.0724212588979296	0.5592661151145957
1	3	smote	0.6	300	5	31	0.1	1.0	1.0	0.7737565982404692	0.3573725125102802	0.5272727272487603	0.8245161290269387	5.240667093631382	3.004678972934856	0.573339017122374
1	1	smote	0.6	300	5	31	0.3	0.6	0.7	0.7854346169626634	0.3511054439687213	0.5863636363369834	0.8330109606651644	7.071491732308729	3.5113897508407588	0.4965557216284023
1	2	smote	0.6	300	5	31	0.3	0.6	0.7	0.7620948629400975	0.33592954769771777	0.5296803652726173	0.8149580915485819	4.960048419042851	2.862488509119529	0.5771089750917037
1	3	smote	0.6	300	5	31	0.3	0.6	0.7	0.776492668621701	0.37057538794667916	0.554545454520248	0.809677419349615	5.296091008039801	2.9137132519330082	0.5501629776657722
1	1	smote	0.6	300	5	31	0.3	0.6	1.0	0.7623161010491766	0.305853498911193	0.46363636361528926	0.8233397807812809	4.028640114859577	2.6244524059870398	0.651448700026688
1	2	smote	0.6	300	5	31	0.3	0.6	1.0	0.7316578786995575	0.29633698038346445	0.47945205477262776	0.820760799478912	4.217625648338234	2.6749284008714094	0.6342261219293107
1	3	smote	0.6	300	5	31	0.3	0.6	1.0	0.7471114369501467	0.3215655917384808	0.4863636363415289	0.8180645161237545	4.257703885753249	2.673275159119632	0.6278677870219367
1	1	smote	0.6	300	5	31	0.3	1.0	0.7	0.7854346169626634	0.3511054439687213	0.5863636363369834	0.8330109606651644	7.071491732308729	3.5113897508407588	0.4965557216284023
1	2	smote	0.6	300	5	31	0.3	1.0	0.7	0.7620948629400975	0.33592954769771777	0.5296803652726173	0.8149580915485819	4.960048419042851	2.862488509119529	0.5771089750917037
1	3	smote	0.6	300	5	31	0.3	1.0	0.7	0.776492668621701	0.37057538794667916	0.554545454520248	0.809677419349615	5.296091008039801	2.9137132519330082	0.5501629776657722
1	1	smote	0.6	300	5	31	0.3	1.0	1.0	0.7623161010491766	0.305853498911193	0.46363636361528926	0.8233397807812809	4.028640114859577	2.6244524059870398	0.651448700026688
1	2	smote	0.6	300	5	31	0.3	1.0	1.0	0.7316578786995575	0.29633698038346445	0.47945205477262776	0.820760799478912	4.217625648338234	2.6749284008714094	0.6342261219293107
1	3	smote	0.6	300	5	31	0.3	1.0	1.0	0.7471114369501467	0.3215655917384808	0.4863636363415289	0.8180645161237545	4.257703885753249	2.673275159119632	0.6278677870219367
1	1	smote	0.6	300	5	63	0.1	0.6	0.7	0.7925781021042143	0.35320032444876515	0.554545454520248	0.8394584139210867	6.509465985655326	3.454216652036175	0.5306451550024912
1	2	smote	0.6	300	5	63	0.1	0.6	0.7	0.7748234310461066	0.35370457979738146	0.5616438355907925	0.8175370728509508	5.740724029355327	3.0781255874008004	0.5361911693113086
1	3	smote	0.6	300	5	63	0.1	0.6	0.7	0.7875058651026393	0.38508664753084976	0.5499999999749999	0.8122580645108887	5.287895830846429	2.9295531083483892	0.5540111131501809
1	1	smote	0.6	300	5	63	0.1	0.6	1.0	0.7749941386788581	0.3212090783523269	0.49999999997727274	0.8252740167580576	4.723246940818557	2.861623452241159	0.6058593676901337
1	2	smote	0.6	300	5	63	0.1	0.6	1.0	0.7591773167407093	0.33050840674760285	0.5388127853635245	0.8233397807812809	5.445038324416961	3.049994827621515	0.5601420213140036
1	3	smote	0.6	300	5	63	0.1	0.6	1.0	0.7733709677419355	0.35132401129128116	0.5227272727035124	0.8245161290269387	5.146008082947482	2.9787765679957627	0.578851892286482
1	1	smote	0.6	300	5	63	0.1	1.0	0.7	0.7925781021042143	0.35320032444876515	0.554545454520248	0.8394584139210867	6.509465985655326	3.454216652036175	0.5306451550024912
1	2	smote	0.6	300	5	63	0.1	1.0	0.7	0.7748234310461066	0.35370457979738146	0.5616438355907925	0.8175370728509508	5.740724029355327	3.0781255874008004	0.5361911693113086
1	3	smote	0.6	300	5	63	0.1	1.0	0.7	0.7875058651026393	0.38508664753084976	0.5499999999749999	0.8122580645108887	5.287895830846429	2.9295531083483892	0.5540111131501809
1	1	smote	0.6	300	5	63	0.1	1.0	1.0	0.7749941386788581	0.3212090783523269	0.49999999997727274	0.8252740167580576	4.723246940818557	2.861623452241159	0.6058593676901337
1	2	smote	0.6	300	5	63	0.1	1.0	1.0	0.7591773167407093	0.33050840674760285	0.5388127853635245	0.8233397807812809	5.445038324416961	3.049994827621515	0.5601420213140036
1	3	smote	0.6	300	5	63	0.1	1.0	1.0	0.7733709677419355	0.35132401129128116	0.5227272727035124	0.8245161290269387	5.146008082947482	2.9787765679957627	0.578851892286482
1	1	smote	0.6	300	5	63	0.3	0.6	0.7	0.7847547037102163	0.3521221249236701	0.5909090908822314	0.8310767246883877	7.10644566018568	3.4980913957018007	0.4922420422118509
1	2	smote	0.6	300	5	63	0.3	0.6	0.7	0.7618902519806046	0.33549532178666297	0.5388127853635245	0.8168923275253586	5.21217372043714	2.9426006494192	0.5645630316885657
1	3	smote	0.6	300	5	63	0.3	0.6	0.7	0.776492668621701	0.37057538794667916	0.554545454520248	0.809677419349615	5.296091008039801	2.9137132519330082	0.5501629776657722
1	1	smote	0.6	300	5	63	0.3	0.6	1.0	0.7633755348455542	0.3067064224303009	0.46363636361528926	0.8201160541533198	3.9409511077668427	2.577419211363456	0.6540094260175815
1	2	smote	0.6	300	5	63	0.3	0.6	1.0	0.7285681060090853	0.30029982769166674	0.47031963468172056	0.8239845261068731	4.156687888565153	2.672035574820732	0.6428280411922419
1	3	smote	0.6	300	5	63	0.3	0.6	1.0	0.7471114369501467	0.3215655917384808	0.4863636363415289	0.8180645161237545	4.257703885753249	2.673275159119632	0.6278677870219367
1	1	smote	0.6	300	5	63	0.3	1.0	0.7	0.7847547037102163	0.3521221249236701	0.5909090908822314	0.8310767246883877	7.10644566018568	3.4980913957018007	0.4922420422118509
1	2	smote	0.6	300	5	63	0.3	1.0	0.7	0.7618902519806046	0.33549532178666297	0.5388127853635245	0.8168923275253586	5.21217372043714	2.9426006494192	0.5645630316885657
1	3	smote	0.6	300	5	63	0.3	1.0	0.7	0.776492668621701	0.37057538794667916	0.554545454520248	0.809677419349615	5.296091008039801	2.9137132519330082	0.5501629776657722
1	1	smote	0.6	300	5	63	0.3	1.0	1.0	0.7633755348455542	0.3067064224303009	0.46363636361528926	0.8201160541533198	3.9409511077668427	2.577419211363456	0.6540094260175815
1	2	smote	0.6	300	5	63	0.3	1.0	1.0	0.7285681060090853	0.30029982769166674	0.47031963468172056	0.8239845261068731	4.156687888565153	2.672035574820732	0.6428280411922419
1	3	smote	0.6	300	5	63	0.3	1.0	1.0	0.7471114369501467	0.3215655917384808	0.4863636363415289	0.8180645161237545	4.257703885753249	2.673275159119632	0.6278677870219367
1	1	smote	0.6	300	10	31	0.1	0.6	0.7	0.7883389015884181	0.35000466542034075	0.5909090908822314	0.83752417794431	7.445766672841528	3.636904537775761	0.48845265009226274
1	2	smote	0.6	300	10	31	0.1	0.6	0.7	0.764351471579685	0.33579081619504064	0.5388127853635245	0.8188265635021352	5.280292832446012	2.9740163129803614	0.5632294182441709
1	3	smote	0.6	300	10	31	0.1	0.6	0.7	0.7804765395894429	0.3770952114685957	0.5590909090654959	0.8129032258012071	5.5094202184287955	2.9882443541704817	0.5423881607506936
1	1	smote	0.6	300	10	31	0.1	0.6	1.0	0.7679063360881543	0.3124262337048927	0.4863636363415289	0.8194713088277276	4.298261439307137	2.694106993421553	0.6267899215719223
1	2	smote	0.6	300	10	31	0.1	0.6	1.0	0.7457745628832775	0.3112362059495651	0.49771689495444216	0.8162475821997663	4.401722230332354	2.7086275861102354	0.6153563083621695
1	3	smote	0.6	300	10	31	0.1	0.6	1.0	0.7625513196480938	0.33857362463913065	0.49999999997727274	0.8270967741882124	4.7835817909826135	2.891790877306331	0.6045241736896275
1	1	smote	0.6	300	10	31	0.1	1.0	0.7	0.7883389015884181	0.35000466542034075	0.5909090908822314	0.83752417794431	7.445766672841528	3.636904537775761	0.48845265009226274
1	2	smote	0.6	300	10	31	0.1	1.0	0.7	0.764351471579685	0.33579081619504064	0.5388127853635245	0.8188265635021352	5.280292832446012	2.9740163129803614	0.5632294182441709
1	3	smote	0.6	300	10	31	0.1	1.0	0.7	0.7804765395894429	0.3770952114685957	0.5590909090654959	0.8129032258012071	5.5094202184287955	2.9882443541704817	0.5423881607506936
1	1	smote	0.6	300	10	31	0.1	1.0	1.0	0.7679063360881543	0.3124262337048927	0.4863636363415289	0.8194713088277276	4.298261439307137	2.694106993421553	0.6267899215719223
1	2	smote	0.6	300	10	31	0.1	1.0	1.0	0.7457745628832775	0.3112362059495651	0.49771689495444216	0.8162475821997663	4.401722230332354	2.7086275861102354	0.6153563083621695
1	3	smote	0.6	300	10	31	0.1	1.0	1.0	0.7625513196480938	0.33857362463913065	0.49999999997727274	0.8270967741882124	4.7835817909826135	2.891790877306331	0.6045241736896275
1	1	smote	0.6	300	10	31	0.3	0.6	0.7	0.7815778676513686	0.35291025070827564	0.5818181817917355	0.8330109606651644	6.940405773176686	3.484169675252846	0.5020123779094334
1	2	smote	0.6	300	10	31	0.3	0.6	0.7	0.7569000998030435	0.32860002186765674	0.5479452054544317	0.8065764023158829	5.05454516502763	2.8328765656635304	0.5604612131510339
1	3	smote	0.6	300	10	31	0.3	0.6	0.7	0.7708357771260996	0.36779613119849663	0.5409090908845041	0.8032258064464308	4.809446249104513	2.748882125381078	0.5715589560437314
1	1	smote	0.6	300	10	31	0.3	0.6	1.0	0.7582761854522009	0.28979497565652973	0.4863636363415289	0.8201160541533198	4.3170613094579995	2.7037632903518607	0.6262971622056257
1	2	smote	0.6	300	10	31	0.3	0.6	1.0	0.7262467284326801	0.29353517336815715	0.44748858445445255	0.8259187620836499	3.842607665041233	2.57057316517791	0.6689658041694063
1	3	smote	0.6	300	10	31	0.3	0.6	1.0	0.7518885630498535	0.31710982176050173	0.49999999997727274	0.8277419354785307	4.8052431446224135	2.9026215541202713	0.6040529935131768
1	1	smote	0.6	300	10	31	0.3	1.0	0.7	0.7815778676513686	0.35291025070827564	0.5818181817917355	0.8330109606651644	6.940405773176686	3.484169675252846	0.5020123779094334
1	2	smote	0.6	300	10	31	0.3	1.0	0.7	0.7569000998030435	0.32860002186765674	0.5479452054544317	0.8065764023158829	5.05454516502763	2.8328765656635304	0.5604612131510339
1	3	smote	0.6	300	10	31	0.3	1.0	0.7	0.7708357771260996	0.36779613119849663	0.5409090908845041	0.8032258064464308	4.809446249104513	2.748882125381078	0.5715589560437314
1	1	smote	0.6	300	10	31	0.3	1.0	1.0	0.7582761854522009	0.28979497565652973	0.4863636363415289	0.8201160541533198	4.3170613094579995	2.7037632903518607	0.6262971622056257
1	2	smote	0.6	300	10	31	0.3	1.0	1.0	0.7262467284326801	0.29353517336815715	0.44748858445445255	0.8259187620836499	3.842607665041233	2.57057316517791	0.6689658041694063
1	3	smote	0.6	300	10	31	0.3	1.0	1.0	0.7518885630498535	0.31710982176050173	0.49999999997727274	0.8277419354785307	4.8052431446224135	2.9026215541202713	0.6040529935131768
1	1	smote	0.6	300	10	63	0.1	0.6	0.7	0.784625754645097	0.35030783420380573	0.5772727272464876	0.8355899419675333	6.940416980017724	3.5111762567514506	0.5059027717580038
1	2	smote	0.6	300	10	63	0.1	0.6	0.7	0.7603269653692272	0.3329422041476002	0.5433789954089782	0.8168923275253586	5.308908130065742	2.9675379430583457	0.5589732987021035
1	3	smote	0.6	300	10	63	0.1	0.6	0.7	0.7759985337243402	0.3701463171593656	0.5363636363392562	0.8070967741883414	4.840251543951186	2.7804802448359944	0.5744495242004968
1	1	smote	0.6	300	10	63	0.1	0.6	1.0	0.7643939393939394	0.30083874216769413	0.4954545454320248	0.8175370728509508	4.399834204276782	2.7153708757154384	0.6171529893280222
1	2	smote	0.6	300	10	63	0.1	0.6	1.0	0.7384100403628238	0.2964751125261592	0.47488584472717416	0.8259187620836499	4.2906277567841276	2.727955195699007	0.6357939461141605
1	3	smote	0.6	300	10	63	0.1	0.6	1.0	0.7568049853372434	0.32753445334982884	0.49090909088677687	0.8232258064463018	4.490614951529376	2.7770403204653946	0.6184097958818455
1	1	smote	0.6	300	10	63	0.1	1.0	0.7	0.784625754645097	0.35030783420380573	0.5772727272464876	0.8355899419675333	6.940416980017724	3.5111762567514506	0.5059027717580038
[truncated: 11,825 more rows]
