# Supplementary material for: Risk prediction for cardiovascular related diseases using PRS and EHR in the Framingham Heart Study
Source: PLoS One. 2026 Apr 17;21(4):e0345914. doi: 10.1371/journal.pone.0345914 (PMC13089760; doi:10.1371/journal.pone.0345914)
Supplement: S1 File — (ZIP) [file pone.0345914.s003.zip › lgbm/prs_model/af/af_lgb_nested_cv_outer_test_results.csv]

outer_fold	AUC	AUPRC	sensitivity	specificity	DOR	LR+	LR-
1	0.7951292421311764	0.3757237869886781	0.11363636363119835	0.9864603481561157	9.340652427727111	8.392850939813291	0.8985294026671137
2	0.7978899243889573	0.404778458637202	0.15909090908367768	0.9877498388073002	15.25461055791804	12.986831496565832	0.8513381114982839
3	0.8088948358549057	0.3766015132820427	0.6438356164089573	0.7969052224319993	7.093039872961038	3.1701237836711433	0.4469344272017119
4	0.826516129032258	0.41917773446374057	0.14090909090268594	0.9845161290259065	10.429005591796528	9.100372906407921	0.8726021596226041
