# Supplementary material for: Risk prediction for cardiovascular related diseases using PRS and EHR in the Framingham Heart Study
Source: PLoS One. 2026 Apr 17;21(4):e0345914. doi: 10.1371/journal.pone.0345914 (PMC13089760; doi:10.1371/journal.pone.0345914)
Supplement: S1 File — (ZIP) [file pone.0345914.s003.zip › lgbm/prs_model/chd/chd_lgb_nested_cv_all_results.csv]

outer_fold	inner_fold	sampling_method	sampling_ratio	n_estimators	max_depth	num_leaves	learning_rate	subsample	colsample_bytree	AUC	AUPRC	sensitivity	specificity	DOR	LR+	LR-
1	1	none		100	3	31	0.1	0.6	0.7	0.6513206683584201	0.18258163531589328	0.004484304932534336	0.9987080103294658	3.481955014017094	3.47082513626347	0.9968035449831002
1	2	none		100	3	31	0.1	0.6	0.7	0.6568530740042368	0.18507345256714172	0.0	0.9999999999935402	0.0	0.0	0.9999999900064599
1	3	none		100	3	31	0.1	0.6	0.7	0.6523238354633704	0.1995471619382108	0.0	0.9999999999935402	0.0	0.0	0.9999999900064599
1	1	none		100	3	31	0.1	0.6	1.0	0.6604066001552705	0.19931015286412473	0.0	0.9999999999935402	0.0	0.0	0.9999999900064599
1	2	none		100	3	31	0.1	0.6	1.0	0.6498038736410829	0.18146581824376293	0.0	0.9999999999935402	0.0	0.0	0.9999999900064599
1	3	none		100	3	31	0.1	0.6	1.0	0.6531051400237446	0.198445326887345	0.0	0.9999999999935402	0.0	0.0	0.9999999900064599
1	1	none		100	3	31	0.1	1.0	0.7	0.6513206683584201	0.18258163531589328	0.004484304932534336	0.9987080103294658	3.481955014017094	3.47082513626347	0.9968035449831002
1	2	none		100	3	31	0.1	1.0	0.7	0.6568530740042368	0.18507345256714172	0.0	0.9999999999935402	0.0	0.0	0.9999999900064599
1	3	none		100	3	31	0.1	1.0	0.7	0.6523238354633704	0.1995471619382108	0.0	0.9999999999935402	0.0	0.0	0.9999999900064599
1	1	none		100	3	31	0.1	1.0	1.0	0.6604066001552705	0.19931015286412473	0.0	0.9999999999935402	0.0	0.0	0.9999999900064599
1	2	none		100	3	31	0.1	1.0	1.0	0.6498038736410829	0.18146581824376293	0.0	0.9999999999935402	0.0	0.0	0.9999999900064599
1	3	none		100	3	31	0.1	1.0	1.0	0.6531051400237446	0.198445326887345	0.0	0.9999999999935402	0.0	0.0	0.9999999900064599
1	1	none		100	3	31	0.3	0.6	0.7	0.637395568996883	0.16988688560845203	0.0	0.9954780361692799	0.0	0.0	1.0045424947824024
1	2	none		100	3	31	0.3	0.6	0.7	0.640784680028866	0.17551451108915872	0.009009009008603198	0.9941860465052056	1.5545427789747523	1.5495468825474228	0.9967862499248478
1	3	none		100	3	31	0.3	0.6	0.7	0.6315137812230835	0.18796544317584027	0.0	0.999354005161503	0.0	0.0	1.00064640240465
1	1	none		100	3	31	0.3	0.6	1.0	0.6420435452659876	0.18154204355489117	0.013452914797603008	0.9948320413372428	2.6249949171502434	2.6031339730348946	0.991671995163697
1	2	none		100	3	31	0.3	0.6	1.0	0.6331927858090649	0.16966344039849807	0.009009009008603198	0.9941860465052056	1.5545427789747523	1.5495468825474228	0.9967862499248478
1	3	none		100	3	31	0.3	0.6	1.0	0.6407279372395651	0.1951355246745946	0.004504504504301599	0.9948320413372428	0.8710390374442218	0.8716199339139102	1.0006668906149172
1	1	none		100	3	31	0.3	1.0	0.7	0.637395568996883	0.16988688560845203	0.0	0.9954780361692799	0.0	0.0	1.0045424947824024
1	2	none		100	3	31	0.3	1.0	0.7	0.640784680028866	0.17551451108915872	0.009009009008603198	0.9941860465052056	1.5545427789747523	1.5495468825474228	0.9967862499248478
1	3	none		100	3	31	0.3	1.0	0.7	0.6315137812230835	0.18796544317584027	0.0	0.999354005161503	0.0	0.0	1.00064640240465
1	1	none		100	3	31	0.3	1.0	1.0	0.6420435452659876	0.18154204355489117	0.013452914797603008	0.9948320413372428	2.6249949171502434	2.6031339730348946	0.991671995163697
1	2	none		100	3	31	0.3	1.0	1.0	0.6331927858090649	0.16966344039849807	0.009009009008603198	0.9941860465052056	1.5545427789747523	1.5495468825474228	0.9967862499248478
1	3	none		100	3	31	0.3	1.0	1.0	0.6407279372395651	0.1951355246745946	0.004504504504301599	0.9948320413372428	0.8710390374442218	0.8716199339139102	1.0006668906149172
1	1	none		100	3	63	0.1	0.6	0.7	0.6513206683584201	0.18258163531589328	0.004484304932534336	0.9987080103294658	3.481955014017094	3.47082513626347	0.9968035449831002
1	2	none		100	3	63	0.1	0.6	0.7	0.6568530740042368	0.18507345256714172	0.0	0.9999999999935402	0.0	0.0	0.9999999900064599
1	3	none		100	3	63	0.1	0.6	0.7	0.6523238354633704	0.1995471619382108	0.0	0.9999999999935402	0.0	0.0	0.9999999900064599
1	1	none		100	3	63	0.1	0.6	1.0	0.6604066001552705	0.19931015286412473	0.0	0.9999999999935402	0.0	0.0	0.9999999900064599
1	2	none		100	3	63	0.1	0.6	1.0	0.6498038736410829	0.18146581824376293	0.0	0.9999999999935402	0.0	0.0	0.9999999900064599
1	3	none		100	3	63	0.1	0.6	1.0	0.6531051400237446	0.198445326887345	0.0	0.9999999999935402	0.0	0.0	0.9999999900064599
1	1	none		100	3	63	0.1	1.0	0.7	0.6513206683584201	0.18258163531589328	0.004484304932534336	0.9987080103294658	3.481955014017094	3.47082513626347	0.9968035449831002
1	2	none		100	3	63	0.1	1.0	0.7	0.6568530740042368	0.18507345256714172	0.0	0.9999999999935402	0.0	0.0	0.9999999900064599
1	3	none		100	3	63	0.1	1.0	0.7	0.6523238354633704	0.1995471619382108	0.0	0.9999999999935402	0.0	0.0	0.9999999900064599
1	1	none		100	3	63	0.1	1.0	1.0	0.6604066001552705	0.19931015286412473	0.0	0.9999999999935402	0.0	0.0	0.9999999900064599
1	2	none		100	3	63	0.1	1.0	1.0	0.6498038736410829	0.18146581824376293	0.0	0.9999999999935402	0.0	0.0	0.9999999900064599
1	3	none		100	3	63	0.1	1.0	1.0	0.6531051400237446	0.198445326887345	0.0	0.9999999999935402	0.0	0.0	0.9999999900064599
1	1	none		100	3	63	0.3	0.6	0.7	0.637395568996883	0.16988688560845203	0.0	0.9954780361692799	0.0	0.0	1.0045424947824024
1	2	none		100	3	63	0.3	0.6	0.7	0.640784680028866	0.17551451108915872	0.009009009008603198	0.9941860465052056	1.5545427789747523	1.5495468825474228	0.9967862499248478
1	3	none		100	3	63	0.3	0.6	0.7	0.6315137812230835	0.18796544317584027	0.0	0.999354005161503	0.0	0.0	1.00064640240465
1	1	none		100	3	63	0.3	0.6	1.0	0.6420435452659876	0.18154204355489117	0.013452914797603008	0.9948320413372428	2.6249949171502434	2.6031339730348946	0.991671995163697
1	2	none		100	3	63	0.3	0.6	1.0	0.6331927858090649	0.16966344039849807	0.009009009008603198	0.9941860465052056	1.5545427789747523	1.5495468825474228	0.9967862499248478
1	3	none		100	3	63	0.3	0.6	1.0	0.6407279372395651	0.1951355246745946	0.004504504504301599	0.9948320413372428	0.8710390374442218	0.8716199339139102	1.0006668906149172
1	1	none		100	3	63	0.3	1.0	0.7	0.637395568996883	0.16988688560845203	0.0	0.9954780361692799	0.0	0.0	1.0045424947824024
1	2	none		100	3	63	0.3	1.0	0.7	0.640784680028866	0.17551451108915872	0.009009009008603198	0.9941860465052056	1.5545427789747523	1.5495468825474228	0.9967862499248478
1	3	none		100	3	63	0.3	1.0	0.7	0.6315137812230835	0.18796544317584027	0.0	0.999354005161503	0.0	0.0	1.00064640240465
1	1	none		100	3	63	0.3	1.0	1.0	0.6420435452659876	0.18154204355489117	0.013452914797603008	0.9948320413372428	2.6249949171502434	2.6031339730348946	0.991671995163697
1	2	none		100	3	63	0.3	1.0	1.0	0.6331927858090649	0.16966344039849807	0.009009009008603198	0.9941860465052056	1.5545427789747523	1.5495468825474228	0.9967862499248478
1	3	none		100	3	63	0.3	1.0	1.0	0.6407279372395651	0.1951355246745946	0.004504504504301599	0.9948320413372428	0.8710390374442218	0.8716199339139102	1.0006668906149172
1	1	none		100	5	31	0.1	0.6	0.7	0.6371551314584998	0.1733790261851868	0.004484304932534336	0.9967700258333543	1.3900857835692804	1.3883365060551376	0.9987415946298587
1	2	none		100	5	31	0.1	0.6	0.7	0.6421872453849198	0.17720952480098723	0.009009009008603198	0.9954780361692799	2.0012942726297096	1.9922735835842993	0.9954925623973829
1	3	none		100	5	31	0.1	0.6	0.7	0.6339464464464465	0.19159406025657352	0.0	0.999354005161503	0.0	0.0	1.00064640240465
1	1	none		100	5	31	0.1	0.6	1.0	0.645858680664187	0.19019715288221895	0.008968609865068672	0.9980620154974286	4.660609419431965	4.6277787956408805	0.9929557129888864
1	2	none		100	5	31	0.1	0.6	1.0	0.632316909933189	0.17016853413171876	0.009009009008603198	0.9954780361692799	2.0012942726297096	1.9922735835842993	0.9954925623973829
1	3	none		100	5	31	0.1	0.6	1.0	0.6473624787578276	0.19666886977482376	0.0	0.9987080103294658	0.0	0.0	1.0012936510413804
1	1	none		100	5	31	0.1	1.0	0.7	0.6371551314584998	0.1733790261851868	0.004484304932534336	0.9967700258333543	1.3900857835692804	1.3883365060551376	0.9987415946298587
1	2	none		100	5	31	0.1	1.0	0.7	0.6421872453849198	0.17720952480098723	0.009009009008603198	0.9954780361692799	2.0012942726297096	1.9922735835842993	0.9954925623973829
1	3	none		100	5	31	0.1	1.0	0.7	0.6339464464464465	0.19159406025657352	0.0	0.999354005161503	0.0	0.0	1.00064640240465
1	1	none		100	5	31	0.1	1.0	1.0	0.645858680664187	0.19019715288221895	0.008968609865068672	0.9980620154974286	4.660609419431965	4.6277787956408805	0.9929557129888864
1	2	none		100	5	31	0.1	1.0	1.0	0.632316909933189	0.17016853413171876	0.009009009008603198	0.9954780361692799	2.0012942726297096	1.9922735835842993	0.9954925623973829
1	3	none		100	5	31	0.1	1.0	1.0	0.6473624787578276	0.19666886977482376	0.0	0.9987080103294658	0.0	0.0	1.0012936510413804
1	1	none		100	5	31	0.3	0.6	0.7	0.6185979884358235	0.1688294284252727	0.008968609865068672	0.9870801033527967	0.6914021795279222	0.6941698659262427	1.0040029950240952
1	2	none		100	5	31	0.3	0.6	0.7	0.6246959168470797	0.16608011861123675	0.009009009008603198	0.9864341085207595	0.6610384735356528	0.6640921742200055	1.0046195406110554
1	3	none		100	5	31	0.3	0.6	0.7	0.6193810089158925	0.18197612704955982	0.013513513512904796	0.9974160206653915	5.287650755759088	5.229709477478209	0.9890421410502045
1	1	none		100	5	31	0.3	0.6	1.0	0.6178317748345905	0.1715051297572507	0.017937219730137344	0.976744186040202	0.7671229577844384	0.77130011652759	1.0054452171317962
1	2	none		100	5	31	0.3	0.6	1.0	0.6092124100845031	0.1571689645169524	0.027027027025809593	0.9754521963761277	1.1038007198451678	1.1009952837317567	0.9974583753199474
1	3	none		100	5	31	0.3	0.6	1.0	0.6305797076145914	0.17809356642073515	0.013513513512904796	0.976744186040202	0.5753422183639891	0.5810808310324926	1.009974249641195
1	1	none		100	5	31	0.3	1.0	0.7	0.6185979884358235	0.1688294284252727	0.008968609865068672	0.9870801033527967	0.6914021795279222	0.6941698659262427	1.0040029950240952
1	2	none		100	5	31	0.3	1.0	0.7	0.6246959168470797	0.16608011861123675	0.009009009008603198	0.9864341085207595	0.6610384735356528	0.6640921742200055	1.0046195406110554
1	3	none		100	5	31	0.3	1.0	0.7	0.6193810089158925	0.18197612704955982	0.013513513512904796	0.9974160206653915	5.287650755759088	5.229709477478209	0.9890421410502045
1	1	none		100	5	31	0.3	1.0	1.0	0.6178317748345905	0.1715051297572507	0.017937219730137344	0.976744186040202	0.7671229577844384	0.77130011652759	1.0054452171317962
1	2	none		100	5	31	0.3	1.0	1.0	0.6092124100845031	0.1571689645169524	0.027027027025809593	0.9754521963761277	1.1038007198451678	1.1009952837317567	0.9974583753199474
1	3	none		100	5	31	0.3	1.0	1.0	0.6305797076145914	0.17809356642073515	0.013513513512904796	0.976744186040202	0.5753422183639891	0.5810808310324926	1.009974249641195
1	1	none		100	5	63	0.1	0.6	0.7	0.6371551314584998	0.1733790261851868	0.004484304932534336	0.9967700258333543	1.3900857835692804	1.3883365060551376	0.9987415946298587
1	2	none		100	5	63	0.1	0.6	0.7	0.6421872453849198	0.17720952480098723	0.009009009008603198	0.9954780361692799	2.0012942726297096	1.9922735835842993	0.9954925623973829
1	3	none		100	5	63	0.1	0.6	0.7	0.6339464464464465	0.19159406025657352	0.0	0.999354005161503	0.0	0.0	1.00064640240465
1	1	none		100	5	63	0.1	0.6	1.0	0.645337249858055	0.19201348453914294	0.008968609865068672	0.9974160206653915	3.4931991419771147	3.4708385769817545	0.9935988190141671
1	2	none		100	5	63	0.1	0.6	1.0	0.632316909933189	0.17016853413171876	0.009009009008603198	0.9954780361692799	2.0012942726297096	1.9922735835842993	0.9954925623973829
1	3	none		100	5	63	0.1	0.6	1.0	0.6473624787578276	0.19666886977482376	0.0	0.9987080103294658	0.0	0.0	1.0012936510413804
1	1	none		100	5	63	0.1	1.0	0.7	0.6371551314584998	0.1733790261851868	0.004484304932534336	0.9967700258333543	1.3900857835692804	1.3883365060551376	0.9987415946298587
1	2	none		100	5	63	0.1	1.0	0.7	0.6421872453849198	0.17720952480098723	0.009009009008603198	0.9954780361692799	2.0012942726297096	1.9922735835842993	0.9954925623973829
1	3	none		100	5	63	0.1	1.0	0.7	0.6339464464464465	0.19159406025657352	0.0	0.999354005161503	0.0	0.0	1.00064640240465
1	1	none		100	5	63	0.1	1.0	1.0	0.645337249858055	0.19201348453914294	0.008968609865068672	0.9974160206653915	3.4931991419771147	3.4708385769817545	0.9935988190141671
1	2	none		100	5	63	0.1	1.0	1.0	0.632316909933189	0.17016853413171876	0.009009009008603198	0.9954780361692799	2.0012942726297096	1.9922735835842993	0.9954925623973829
1	3	none		100	5	63	0.1	1.0	1.0	0.6473624787578276	0.19666886977482376	0.0	0.9987080103294658	0.0	0.0	1.0012936510413804
1	1	none		100	5	63	0.3	0.6	0.7	0.6185979884358235	0.1688294284252727	0.008968609865068672	0.9870801033527967	0.6914021795279222	0.6941698659262427	1.0040029950240952
1	2	none		100	5	63	0.3	0.6	0.7	0.6246959168470797	0.16608011861123675	0.009009009008603198	0.9864341085207595	0.6610384735356528	0.6640921742200055	1.0046195406110554
1	3	none		100	5	63	0.3	0.6	0.7	0.616831948227297	0.1765296241115611	0.004504504504301599	0.9941860465052056	0.7737543244118571	0.7747734412737114	1.0013170965152094
1	1	none		100	5	63	0.3	0.6	1.0	0.6178317748345905	0.1715051297572507	0.017937219730137344	0.976744186040202	0.7671229577844384	0.77130011652759	1.0054452171317962
1	2	none		100	5	63	0.3	0.6	1.0	0.6092124100845031	0.1571689645169524	0.027027027025809593	0.9754521963761277	1.1038007198451678	1.1009952837317567	0.9974583753199474
1	3	none		100	5	63	0.3	0.6	1.0	0.6305797076145914	0.17809356642073515	0.013513513512904796	0.976744186040202	0.5753422183639891	0.5810808310324926	1.009974249641195
1	1	none		100	5	63	0.3	1.0	0.7	0.6185979884358235	0.1688294284252727	0.008968609865068672	0.9870801033527967	0.6914021795279222	0.6941698659262427	1.0040029950240952
1	2	none		100	5	63	0.3	1.0	0.7	0.6246959168470797	0.16608011861123675	0.009009009008603198	0.9864341085207595	0.6610384735356528	0.6640921742200055	1.0046195406110554
1	3	none		100	5	63	0.3	1.0	0.7	0.616831948227297	0.1765296241115611	0.004504504504301599	0.9941860465052056	0.7737543244118571	0.7747734412737114	1.0013170965152094
1	1	none		100	5	63	0.3	1.0	1.0	0.6178317748345905	0.1715051297572507	0.017937219730137344	0.976744186040202	0.7671229577844384	0.77130011652759	1.0054452171317962
1	2	none		100	5	63	0.3	1.0	1.0	0.6092124100845031	0.1571689645169524	0.027027027025809593	0.9754521963761277	1.1038007198451678	1.1009952837317567	0.9974583753199474
1	3	none		100	5	63	0.3	1.0	1.0	0.6305797076145914	0.17809356642073515	0.013513513512904796	0.976744186040202	0.5753422183639891	0.5810808310324926	1.009974249641195
1	1	none		100	10	31	0.1	0.6	0.7	0.6194091030231399	0.16939507685506572	0.0	0.9909560723450197	0.0	0.0	1.0091264565767422
1	2	none		100	10	31	0.1	0.6	0.7	0.6159633470679983	0.16520744411526075	0.009009009008603198	0.9909560723450197	0.9961027940332915	0.9961378939451372	1.0000352272386224
1	3	none		100	10	31	0.1	0.6	0.7	0.615727646250902	0.1780932168930992	0.009009009008603198	0.9967700258333543	2.8054458539831453	2.7891805482002985	0.9942022285640579
1	1	none		100	10	31	0.1	0.6	1.0	0.6257850430470099	0.17595567390683653	0.03139013452774035	0.988372093016871	2.7546272587543723	2.699549246291015	0.9800052657452696
1	2	none		100	10	31	0.1	0.6	1.0	0.6154061037781968	0.16290572192134076	0.018018018017206396	0.9870801033527967	1.4018337767114732	1.394593514428116	0.9948351392140944
1	3	none		100	10	31	0.1	0.6	1.0	0.6459366343087274	0.18591256050802613	0.009009009008603198	0.9909560723450197	0.9961027940332915	0.9961378939451372	1.0000352272386224
1	1	none		100	10	31	0.1	1.0	0.7	0.6194091030231399	0.16939507685506572	0.0	0.9909560723450197	0.0	0.0	1.0091264565767422
1	2	none		100	10	31	0.1	1.0	0.7	0.6159633470679983	0.16520744411526075	0.009009009008603198	0.9909560723450197	0.9961027940332915	0.9961378939451372	1.0000352272386224
1	3	none		100	10	31	0.1	1.0	0.7	0.615727646250902	0.1780932168930992	0.009009009008603198	0.9967700258333543	2.8054458539831453	2.7891805482002985	0.9942022285640579
1	1	none		100	10	31	0.1	1.0	1.0	0.6257850430470099	0.17595567390683653	0.03139013452774035	0.988372093016871	2.7546272587543723	2.699549246291015	0.9800052657452696
1	2	none		100	10	31	0.1	1.0	1.0	0.6154061037781968	0.16290572192134076	0.018018018017206396	0.9870801033527967	1.4018337767114732	1.394593514428116	0.9948351392140944
1	3	none		100	10	31	0.1	1.0	1.0	0.6459366343087274	0.18591256050802613	0.009009009008603198	0.9909560723450197	0.9961027940332915	0.9961378939451372	1.0000352272386224
1	1	none		100	10	31	0.3	0.6	0.7	0.5988821102884091	0.169895975610716	0.026905829595206016	0.9806201550324251	1.3990776187272413	1.3883400902753409	0.992325270378891
1	2	none		100	10	31	0.3	0.6	0.7	0.6019347836208302	0.16080917079904233	0.013513513512904796	0.9780361757042764	0.6099916642386348	0.6152620408147899	1.0086400696685203
1	3	none		100	10	31	0.3	0.6	0.7	0.6024076401983378	0.16979057316260843	0.027027027025809593	0.9819121446964993	1.5079356737943814	1.494207667533818	0.9908961492333578
1	1	none		100	10	31	0.3	0.6	1.0	0.5991877266775587	0.16488573037430426	0.049327354257877695	0.9612403100713098	1.2867921209384872	1.2726454113068426	0.9890062098847417
1	2	none		100	10	31	0.3	0.6	1.0	0.6026738948250576	0.152960367165389	0.045045045043015985	0.9450904392703806	0.8118755462385852	0.8203496119979268	1.010437631333825
1	3	none		100	10	31	0.3	0.6	1.0	0.631686919477617	0.17135941336869565	0.06756756756452398	0.9534883720868639	1.4855069271039258	1.4527023901138751	0.9779169310848828
1	1	none		100	10	31	0.3	1.0	0.7	0.5988821102884091	0.169895975610716	0.026905829595206016	0.9806201550324251	1.3990776187272413	1.3883400902753409	0.992325270378891
1	2	none		100	10	31	0.3	1.0	0.7	0.6019347836208302	0.16080917079904233	0.013513513512904796	0.9780361757042764	0.6099916642386348	0.6152620408147899	1.0086400696685203
1	3	none		100	10	31	0.3	1.0	0.7	0.6024076401983378	0.16979057316260843	0.027027027025809593	0.9819121446964993	1.5079356737943814	1.494207667533818	0.9908961492333578
1	1	none		100	10	31	0.3	1.0	1.0	0.5991877266775587	0.16488573037430426	0.049327354257877695	0.9612403100713098	1.2867921209384872	1.2726454113068426	0.9890062098847417
1	2	none		100	10	31	0.3	1.0	1.0	0.6026738948250576	0.152960367165389	0.045045045043015985	0.9450904392703806	0.8118755462385852	0.8203496119979268	1.010437631333825
1	3	none		100	10	31	0.3	1.0	1.0	0.631686919477617	0.17135941336869565	0.06756756756452398	0.9534883720868639	1.4855069271039258	1.4527023901138751	0.9779169310848828
1	1	none		100	10	63	0.1	0.6	0.7	0.6107895621139963	0.16688656066883456	0.008968609865068672	0.988372093016871	0.769230107341861	0.7712997846545757	1.0026905728216562
1	2	none		100	10	63	0.1	0.6	0.7	0.6095470470470471	0.16433756523752496	0.009009009008603198	0.9896640826809454	0.8704537028095602	0.8716207777501321	1.0013407562427135
1	3	none		100	10	63	0.1	0.6	0.7	0.6063563563563564	0.17687254990607731	0.013513513512904796	0.9954780361692799	3.015648903823626	2.9884103753764486	0.9909675962048733
1	1	none		100	10	63	0.1	0.6	1.0	0.6179766167251828	0.17158542596407086	0.026905829595206016	0.984496124024648	1.7557592354571905	1.7354248888298602	0.9884184780155078
1	2	none		100	10	63	0.1	0.6	1.0	0.6080731894685383	0.15982738909917496	0.027027027025809593	0.9780361757042764	1.236927541201679	1.2305240816295797	0.994823082413418
1	3	none		100	10	63	0.1	0.6	1.0	0.6388670647391578	0.17939226275437775	0.009009009008603198	0.9819121446964993	0.4935062206054931	0.4980692225112727	1.009246077922015
1	1	none		100	10	63	0.1	1.0	0.7	0.6107895621139963	0.16688656066883456	0.008968609865068672	0.988372093016871	0.769230107341861	0.7712997846545757	1.0026905728216562
1	2	none		100	10	63	0.1	1.0	0.7	0.6095470470470471	0.16433756523752496	0.009009009008603198	0.9896640826809454	0.8704537028095602	0.8716207777501321	1.0013407562427135
1	3	none		100	10	63	0.1	1.0	0.7	0.6063563563563564	0.17687254990607731	0.013513513512904796	0.9954780361692799	3.015648903823626	2.9884103753764486	0.9909675962048733
1	1	none		100	10	63	0.1	1.0	1.0	0.6179766167251828	0.17158542596407086	0.026905829595206016	0.984496124024648	1.7557592354571905	1.7354248888298602	0.9884184780155078
1	2	none		100	10	63	0.1	1.0	1.0	0.6080731894685383	0.15982738909917496	0.027027027025809593	0.9780361757042764	1.236927541201679	1.2305240816295797	0.994823082413418
1	3	none		100	10	63	0.1	1.0	1.0	0.6388670647391578	0.17939226275437775	0.009009009008603198	0.9819121446964993	0.4935062206054931	0.4980692225112727	1.009246077922015
1	1	none		100	10	63	0.3	0.6	0.7	0.5952147136186139	0.1674419245023553	0.03587443946027469	0.9760981912081648	1.5195468183876717	1.500908352318747	0.9877341842720124
1	2	none		100	10	63	0.3	0.6	0.7	0.5977852852852853	0.15920750661969368	0.03153153153011119	0.9741602067120533	1.2274413853347956	1.2202697976737091	0.9941572770633407
1	3	none		100	10	63	0.3	0.6	0.7	0.5966213306329585	0.16859014620769686	0.022522522521507993	0.9786821705363135	1.0578126582251293	1.0565105605506384	0.9987690558980431
1	1	none		100	10	63	0.3	0.6	1.0	0.6043035422532763	0.16273785057336804	0.0627802690554807	0.9534883720868639	1.3732054465626897	1.3497754943123577	0.9829377562978396
1	2	none		100	10	63	0.3	0.6	1.0	0.5903519798868636	0.15201868297716567	0.06306306306022239	0.9379844961179717	1.0180286825034284	1.0168917277729388	0.9988831700615933
1	3	none		100	10	63	0.3	0.6	1.0	0.6269961822287404	0.1802831587636831	0.11261261260753996	0.9412144702781576	2.0318510514058117	1.9156515894962107	0.9428110234026679
1	1	none		100	10	63	0.3	1.0	0.7	0.5952147136186139	0.1674419245023553	0.03587443946027469	0.9760981912081648	1.5195468183876717	1.500908352318747	0.9877341842720124
1	2	none		100	10	63	0.3	1.0	0.7	0.5977852852852853	0.15920750661969368	0.03153153153011119	0.9741602067120533	1.2274413853347956	1.2202697976737091	0.9941572770633407
1	3	none		100	10	63	0.3	1.0	0.7	0.5966213306329585	0.16859014620769686	0.022522522521507993	0.9786821705363135	1.0578126582251293	1.0565105605506384	0.9987690558980431
1	1	none		100	10	63	0.3	1.0	1.0	0.6043035422532763	0.16273785057336804	0.0627802690554807	0.9534883720868639	1.3732054465626897	1.3497754943123577	0.9829377562978396
1	2	none		100	10	63	0.3	1.0	1.0	0.5903519798868636	0.15201868297716567	0.06306306306022239	0.9379844961179717	1.0180286825034284	1.0168917277729388	0.9988831700615933
1	3	none		100	10	63	0.3	1.0	1.0	0.6269961822287404	0.1802831587636831	0.11261261260753996	0.9412144702781576	2.0318510514058117	1.9156515894962107	0.9428110234026679
1	1	none		300	3	31	0.1	0.6	0.7	0.6426272580850743	0.17472706875444777	0.004484304932534336	0.9941860465052056	0.7702689445724772	0.771299120909411	1.001337414212923
1	2	none		300	3	31	0.1	0.6	0.7	0.6438196917848081	0.17691770252525824	0.009009009008603198	0.9941860465052056	1.5545427789747523	1.5495468825474228	0.9967862499248478
1	3	none		300	3	31	0.1	0.6	0.7	0.6378573340782643	0.20154275585598544	0.0	0.9999999999935402	0.0	0.0	0.9999999900064599
1	1	none		300	3	31	0.1	0.6	1.0	0.6383877359474397	0.17799574757872816	0.017937219730137344	0.9961240310013171	4.6940518077598234	4.627790742992288	0.9858840263333873
1	2	none		300	3	31	0.1	0.6	1.0	0.6361317713061899	0.17378351317109578	0.009009009008603198	0.9922480620090941	1.1636348616009669	1.1621606619616134	0.9987330980496116
1	3	none		300	3	31	0.1	0.6	1.0	0.6467557673953022	0.1950853448989197	0.004504504504301599	0.9948320413372428	0.8710390374442218	0.8716199339139102	1.0006668906149172
1	1	none		300	3	31	0.1	1.0	0.7	0.6426272580850743	0.17472706875444777	0.004484304932534336	0.9941860465052056	0.7702689445724772	0.771299120909411	1.001337414212923
1	2	none		300	3	31	0.1	1.0	0.7	0.6438196917848081	0.17691770252525824	0.009009009008603198	0.9941860465052056	1.5545427789747523	1.5495468825474228	0.9967862499248478
1	3	none		300	3	31	0.1	1.0	0.7	0.6378573340782643	0.20154275585598544	0.0	0.9999999999935402	0.0	0.0	0.9999999900064599
1	1	none		300	3	31	0.1	1.0	1.0	0.6383877359474397	0.17799574757872816	0.017937219730137344	0.9961240310013171	4.6940518077598234	4.627790742992288	0.9858840263333873
1	2	none		300	3	31	0.1	1.0	1.0	0.6361317713061899	0.17378351317109578	0.009009009008603198	0.9922480620090941	1.1636348616009669	1.1621606619616134	0.9987330980496116
1	3	none		300	3	31	0.1	1.0	1.0	0.6467557673953022	0.1950853448989197	0.004504504504301599	0.9948320413372428	0.8710390374442218	0.8716199339139102	1.0006668906149172
1	1	none		300	3	31	0.3	0.6	0.7	0.6198870812620944	0.167474065546112	0.0	0.984496124024648	0.0	0.0	1.015748021185184
1	2	none		300	3	31	0.3	0.6	0.7	0.6206104360174127	0.1658456802779255	0.013513513512904796	0.9870801033527967	1.0465745319766846	1.045945135821087	0.9993986031552341
1	3	none		300	3	31	0.3	0.6	0.7	0.617643806597295	0.18155861370478302	0.018018018017206396	0.9928940568411312	2.563799558792821	2.5356229649105466	0.9890098196547249
1	1	none		300	3	31	0.3	0.6	1.0	0.6204751393378988	0.17322787219181096	0.03139013452774035	0.9786821705363135	1.4877939145336514	1.4724819830457612	0.9897082880792473
1	2	none		300	3	31	0.3	0.6	1.0	0.6247322904299649	0.16606668709966416	0.022522522521507993	0.9715762273839046	0.7875992202478613	0.7923830133978812	1.0060738826944524
1	3	none		300	3	31	0.3	0.6	1.0	0.6279026119142398	0.18323637673464835	0.018018018017206396	0.9812661498644621	0.961087750000831	0.9617888618174576	1.0007294882342934
1	1	none		300	3	31	0.3	1.0	0.7	0.6198870812620944	0.167474065546112	0.0	0.984496124024648	0.0	0.0	1.015748021185184
1	2	none		300	3	31	0.3	1.0	0.7	0.6206104360174127	0.1658456802779255	0.013513513512904796	0.9870801033527967	1.0465745319766846	1.045945135821087	0.9993986031552341
1	3	none		300	3	31	0.3	1.0	0.7	0.617643806597295	0.18155861370478302	0.018018018017206396	0.9928940568411312	2.563799558792821	2.5356229649105466	0.9890098196547249
1	1	none		300	3	31	0.3	1.0	1.0	0.6204751393378988	0.17322787219181096	0.03139013452774035	0.9786821705363135	1.4877939145336514	1.4724819830457612	0.9897082880792473
1	2	none		300	3	31	0.3	1.0	1.0	0.6247322904299649	0.16606668709966416	0.022522522521507993	0.9715762273839046	0.7875992202478613	0.7923830133978812	1.0060738826944524
1	3	none		300	3	31	0.3	1.0	1.0	0.6279026119142398	0.18323637673464835	0.018018018017206396	0.9812661498644621	0.961087750000831	0.9617888618174576	1.0007294882342934
1	1	none		300	3	63	0.1	0.6	0.7	0.6426272580850743	0.17472706875444777	0.004484304932534336	0.9941860465052056	0.7702689445724772	0.771299120909411	1.001337414212923
1	2	none		300	3	63	0.1	0.6	0.7	0.6438196917848081	0.17691770252525824	0.009009009008603198	0.9941860465052056	1.5545427789747523	1.5495468825474228	0.9967862499248478
1	3	none		300	3	63	0.1	0.6	0.7	0.6378573340782643	0.20154275585598544	0.0	0.9999999999935402	0.0	0.0	0.9999999900064599
1	1	none		300	3	63	0.1	0.6	1.0	0.6383877359474397	0.17799574757872816	0.017937219730137344	0.9961240310013171	4.6940518077598234	4.627790742992288	0.9858840263333873
1	2	none		300	3	63	0.1	0.6	1.0	0.6361317713061899	0.17378351317109578	0.009009009008603198	0.9922480620090941	1.1636348616009669	1.1621606619616134	0.9987330980496116
1	3	none		300	3	63	0.1	0.6	1.0	0.6467557673953022	0.1950853448989197	0.004504504504301599	0.9948320413372428	0.8710390374442218	0.8716199339139102	1.0006668906149172
1	1	none		300	3	63	0.1	1.0	0.7	0.6426272580850743	0.17472706875444777	0.004484304932534336	0.9941860465052056	0.7702689445724772	0.771299120909411	1.001337414212923
1	2	none		300	3	63	0.1	1.0	0.7	0.6438196917848081	0.17691770252525824	0.009009009008603198	0.9941860465052056	1.5545427789747523	1.5495468825474228	0.9967862499248478
1	3	none		300	3	63	0.1	1.0	0.7	0.6378573340782643	0.20154275585598544	0.0	0.9999999999935402	0.0	0.0	0.9999999900064599
1	1	none		300	3	63	0.1	1.0	1.0	0.6383877359474397	0.17799574757872816	0.017937219730137344	0.9961240310013171	4.6940518077598234	4.627790742992288	0.9858840263333873
1	2	none		300	3	63	0.1	1.0	1.0	0.6361317713061899	0.17378351317109578	0.009009009008603198	0.9922480620090941	1.1636348616009669	1.1621606619616134	0.9987330980496116
1	3	none		300	3	63	0.1	1.0	1.0	0.6467557673953022	0.1950853448989197	0.004504504504301599	0.9948320413372428	0.8710390374442218	0.8716199339139102	1.0006668906149172
1	1	none		300	3	63	0.3	0.6	0.7	0.6198870812620944	0.167474065546112	0.0	0.984496124024648	0.0	0.0	1.015748021185184
1	2	none		300	3	63	0.3	0.6	0.7	0.6206104360174127	0.1658456802779255	0.013513513512904796	0.9870801033527967	1.0465745319766846	1.045945135821087	0.9993986031552341
1	3	none		300	3	63	0.3	0.6	0.7	0.617643806597295	0.18155861370478302	0.018018018017206396	0.9928940568411312	2.563799558792821	2.5356229649105466	0.9890098196547249
1	1	none		300	3	63	0.3	0.6	1.0	0.6204751393378988	0.17322787219181096	0.03139013452774035	0.9786821705363135	1.4877939145336514	1.4724819830457612	0.9897082880792473
1	2	none		300	3	63	0.3	0.6	1.0	0.6247322904299649	0.16606668709966416	0.022522522521507993	0.9715762273839046	0.7875992202478613	0.7923830133978812	1.0060738826944524
1	3	none		300	3	63	0.3	0.6	1.0	0.6279026119142398	0.18323637673464835	0.018018018017206396	0.9812661498644621	0.961087750000831	0.9617888618174576	1.0007294882342934
1	1	none		300	3	63	0.3	1.0	0.7	0.6198870812620944	0.167474065546112	0.0	0.984496124024648	0.0	0.0	1.015748021185184
1	2	none		300	3	63	0.3	1.0	0.7	0.6206104360174127	0.1658456802779255	0.013513513512904796	0.9870801033527967	1.0465745319766846	1.045945135821087	0.9993986031552341
1	3	none		300	3	63	0.3	1.0	0.7	0.617643806597295	0.18155861370478302	0.018018018017206396	0.9928940568411312	2.563799558792821	2.5356229649105466	0.9890098196547249
1	1	none		300	3	63	0.3	1.0	1.0	0.6204751393378988	0.17322787219181096	0.03139013452774035	0.9786821705363135	1.4877939145336514	1.4724819830457612	0.9897082880792473
1	2	none		300	3	63	0.3	1.0	1.0	0.6247322904299649	0.16606668709966416	0.022522522521507993	0.9715762273839046	0.7875992202478613	0.7923830133978812	1.0060738826944524
1	3	none		300	3	63	0.3	1.0	1.0	0.6279026119142398	0.18323637673464835	0.018018018017206396	0.9812661498644621	0.961087750000831	0.9617888618174576	1.0007294882342934
1	1	none		300	5	31	0.1	0.6	0.7	0.6235168190403355	0.16987416446447262	0.008968609865068672	0.9838501291926108	0.5513118757072343	0.5553359787624687	1.0072991308902124
1	2	none		300	5	31	0.1	0.6	0.7	0.620368915427055	0.164732197976094	0.013513513512904796	0.988372093016871	1.1643825596895196	1.1621611620130785	0.9980921997656346
1	3	none		300	5	31	0.1	0.6	0.7	0.6201943222292059	0.1833482981275235	0.004504504504301599	0.9961240310013171	1.1628929253852096	1.1621591618097658	0.9993690087983551
1	1	none		300	5	31	0.1	0.6	1.0	0.6259081586540133	0.178124560723968	0.017937219730137344	0.9864341085207595	1.3281138279876978	1.3222283648149866	0.995568545157935
1	2	none		300	5	31	0.1	0.6	1.0	0.6181152082314874	0.16008431426336972	0.018018018017206396	0.9786821705363135	0.8423682453043825	0.8452084484405108	1.0033716782752413
1	3	none		300	5	31	0.1	0.6	1.0	0.6381759666643387	0.18647521336251477	0.013513513512904796	0.9864341085207595	0.9960853710356397	0.9961382613300083	1.00005308815394
1	1	none		300	5	31	0.1	1.0	0.7	0.6235168190403355	0.16987416446447262	0.008968609865068672	0.9838501291926108	0.5513118757072343	0.5553359787624687	1.0072991308902124
1	2	none		300	5	31	0.1	1.0	0.7	0.620368915427055	0.164732197976094	0.013513513512904796	0.988372093016871	1.1643825596895196	1.1621611620130785	0.9980921997656346
1	3	none		300	5	31	0.1	1.0	0.7	0.6201943222292059	0.1833482981275235	0.004504504504301599	0.9961240310013171	1.1628929253852096	1.1621591618097658	0.9993690087983551
1	1	none		300	5	31	0.1	1.0	1.0	0.6259081586540133	0.178124560723968	0.017937219730137344	0.9864341085207595	1.3281138279876978	1.3222283648149866	0.995568545157935
1	2	none		300	5	31	0.1	1.0	1.0	0.6181152082314874	0.16008431426336972	0.018018018017206396	0.9786821705363135	0.8423682453043825	0.8452084484405108	1.0033716782752413
1	3	none		300	5	31	0.1	1.0	1.0	0.6381759666643387	0.18647521336251477	0.013513513512904796	0.9864341085207595	0.9960853710356397	0.9961382613300083	1.00005308815394
1	1	none		300	5	31	0.3	0.6	0.7	0.5957607675461466	0.16383742725886702	0.03587443946027469	0.9786821705363135	1.7082444413241034	1.6828365520522985	0.9851263052642777
1	2	none		300	5	31	0.3	0.6	0.7	0.6012044020764951	0.15979564143739855	0.018018018017206396	0.9786821705363135	0.8423682453043825	0.8452084484405108	1.0033716782752413
1	3	none		300	5	31	0.3	0.6	0.7	0.5996505226156389	0.16922238376214438	0.03153153153011119	0.9773901808722392	1.4074412377023053	1.3945939773333405	0.9908718928369963
1	1	none		300	5	31	0.3	0.6	1.0	0.5895528441153637	0.16239640742857664	0.07623318385308371	0.9573643410790869	1.8530445783965774	1.7880142561968977	0.9649062189392142
1	2	none		300	5	31	0.3	0.6	1.0	0.5927220825476639	0.15176707991128902	0.06306306306022239	0.9418604651101947	1.0903844282806958	1.0846844979565782	0.9947725397757655
1	3	none		300	5	31	0.3	0.6	1.0	0.6202306958120912	0.1750901487876832	0.09009009008603197	0.950258397926678	1.8914744813239008	1.8111614467426984	0.9575394464535764
1	1	none		300	5	31	0.3	1.0	0.7	0.5957607675461466	0.16383742725886702	0.03587443946027469	0.9786821705363135	1.7082444413241034	1.6828365520522985	0.9851263052642777
1	2	none		300	5	31	0.3	1.0	0.7	0.6012044020764951	0.15979564143739855	0.018018018017206396	0.9786821705363135	0.8423682453043825	0.8452084484405108	1.0033716782752413
1	3	none		300	5	31	0.3	1.0	0.7	0.5996505226156389	0.16922238376214438	0.03153153153011119	0.9773901808722392	1.4074412377023053	1.3945939773333405	0.9908718928369963
1	1	none		300	5	31	0.3	1.0	1.0	0.5895528441153637	0.16239640742857664	0.07623318385308371	0.9573643410790869	1.8530445783965774	1.7880142561968977	0.9649062189392142
1	2	none		300	5	31	0.3	1.0	1.0	0.5927220825476639	0.15176707991128902	0.06306306306022239	0.9418604651101947	1.0903844282806958	1.0846844979565782	0.9947725397757655
1	3	none		300	5	31	0.3	1.0	1.0	0.6202306958120912	0.1750901487876832	0.09009009008603197	0.950258397926678	1.8914744813239008	1.8111614467426984	0.9575394464535764
1	1	none		300	5	63	0.1	0.6	0.7	0.6235168190403355	0.16987416446447262	0.008968609865068672	0.9838501291926108	0.5513118757072343	0.5553359787624687	1.0072991308902124
1	2	none		300	5	63	0.1	0.6	0.7	0.620368915427055	0.164732197976094	0.013513513512904796	0.988372093016871	1.1643825596895196	1.1621611620130785	0.9980921997656346
1	3	none		300	5	63	0.1	0.6	0.7	0.6201943222292059	0.1833482981275235	0.004504504504301599	0.9961240310013171	1.1628929253852096	1.1621591618097658	0.9993690087983551
1	1	none		300	5	63	0.1	0.6	1.0	0.627162489426542	0.18190374274468682	0.026905829595206016	0.9870801033527967	2.112440760103545	2.0825095977787282	0.9858309951149791
1	2	none		300	5	63	0.1	0.6	1.0	0.6181152082314874	0.16008431426336972	0.018018018017206396	0.9786821705363135	0.8423682453043825	0.8452084484405108	1.0033716782752413
1	3	none		300	5	63	0.1	0.6	1.0	0.6381759666643387	0.18647521336251477	0.013513513512904796	0.9864341085207595	0.9960853710356397	0.9961382613300083	1.00005308815394
1	1	none		300	5	63	0.1	1.0	0.7	0.6235168190403355	0.16987416446447262	0.008968609865068672	0.9838501291926108	0.5513118757072343	0.5553359787624687	1.0072991308902124
1	2	none		300	5	63	0.1	1.0	0.7	0.620368915427055	0.164732197976094	0.013513513512904796	0.988372093016871	1.1643825596895196	1.1621611620130785	0.9980921997656346
1	3	none		300	5	63	0.1	1.0	0.7	0.6201943222292059	0.1833482981275235	0.004504504504301599	0.9961240310013171	1.1628929253852096	1.1621591618097658	0.9993690087983551
1	1	none		300	5	63	0.1	1.0	1.0	0.627162489426542	0.18190374274468682	0.026905829595206016	0.9870801033527967	2.112440760103545	2.0825095977787282	0.9858309951149791
1	2	none		300	5	63	0.1	1.0	1.0	0.6181152082314874	0.16008431426336972	0.018018018017206396	0.9786821705363135	0.8423682453043825	0.8452084484405108	1.0033716782752413
1	3	none		300	5	63	0.1	1.0	1.0	0.6381759666643387	0.18647521336251477	0.013513513512904796	0.9864341085207595	0.9960853710356397	0.9961382613300083	1.00005308815394
1	1	none		300	5	63	0.3	0.6	0.7	0.5957607675461466	0.16383742725886702	0.03587443946027469	0.9786821705363135	1.7082444413241034	1.6828365520522985	0.9851263052642777
1	2	none		300	5	63	0.3	0.6	0.7	0.6012044020764951	0.15979564143739855	0.018018018017206396	0.9786821705363135	0.8423682453043825	0.8452084484405108	1.0033716782752413
1	3	none		300	5	63	0.3	0.6	0.7	0.6009352375631445	0.17032298974749915	0.027027027025809593	0.9780361757042764	1.236927541201679	1.2305240816295797	0.994823082413418
1	1	none		300	5	63	0.3	0.6	1.0	0.5895528441153637	0.16239640742857664	0.07623318385308371	0.9573643410790869	1.8530445783965774	1.7880142561968977	0.9649062189392142
1	2	none		300	5	63	0.3	0.6	1.0	0.5927220825476639	0.15176707991128902	0.06306306306022239	0.9418604651101947	1.0903844282806958	1.0846844979565782	0.9947725397757655
1	3	none		300	5	63	0.3	0.6	1.0	0.6202306958120912	0.1750901487876832	0.09009009008603197	0.950258397926678	1.8914744813239008	1.8111614467426984	0.9575394464535764
1	1	none		300	5	63	0.3	1.0	0.7	0.5957607675461466	0.16383742725886702	0.03587443946027469	0.9786821705363135	1.7082444413241034	1.6828365520522985	0.9851263052642777
1	2	none		300	5	63	0.3	1.0	0.7	0.6012044020764951	0.15979564143739855	0.018018018017206396	0.9786821705363135	0.8423682453043825	0.8452084484405108	1.0033716782752413
1	3	none		300	5	63	0.3	1.0	0.7	0.6009352375631445	0.17032298974749915	0.027027027025809593	0.9780361757042764	1.236927541201679	1.2305240816295797	0.994823082413418
1	1	none		300	5	63	0.3	1.0	1.0	0.5895528441153637	0.16239640742857664	0.07623318385308371	0.9573643410790869	1.8530445783965774	1.7880142561968977	0.9649062189392142
1	2	none		300	5	63	0.3	1.0	1.0	0.5927220825476639	0.15176707991128902	0.06306306306022239	0.9418604651101947	1.0903844282806958	1.0846844979565782	0.9947725397757655
1	3	none		300	5	63	0.3	1.0	1.0	0.6202306958120912	0.1750901487876832	0.09009009008603197	0.950258397926678	1.8914744813239008	1.8111614467426984	0.9575394464535764
1	1	none		300	10	31	0.1	0.6	0.7	0.5989458407202698	0.1682931031455126	0.03139013452774035	0.9806201550324251	1.6398139681690405	1.6197301053212312	0.987752342865835
1	2	none		300	10	31	0.1	0.6	0.7	0.6068437623670182	0.16121294674585626	0.013513513512904796	0.9825581395285365	0.7716890551285095	0.7747743302539815	1.0039980707100578
1	3	none		300	10	31	0.1	0.6	0.7	0.6029154154154154	0.17190275802220006	0.022522522521507993	0.9877260981848339	1.8542308433457297	1.834991391552803	0.9896240155834535
1	1	none		300	10	31	0.1	0.6	1.0	0.6044816977787048	0.16194537768984113	0.04035874439280902	0.9670542635596444	1.234469114057852	1.2250062224534446	0.9923344344209691
1	2	none		300	10	31	0.1	0.6	1.0	0.6008392113043276	0.15393646374321424	0.049549549547317585	0.9528423772548267	1.0533660042875952	1.0507217318364879	0.9974896826231298
1	3	none		300	10	31	0.1	0.6	1.0	0.6398855250599437	0.18023929900902702	0.058558558555920785	0.9605943152392727	1.5162754015426492	1.486043043054827	0.980061423129454
1	1	none		300	10	31	0.1	1.0	0.7	0.5989458407202698	0.1682931031455126	0.03139013452774035	0.9806201550324251	1.6398139681690405	1.6197301053212312	0.987752342865835
1	2	none		300	10	31	0.1	1.0	0.7	0.6068437623670182	0.16121294674585626	0.013513513512904796	0.9825581395285365	0.7716890551285095	0.7747743302539815	1.0039980707100578
1	3	none		300	10	31	0.1	1.0	0.7	0.6029154154154154	0.17190275802220006	0.022522522521507993	0.9877260981848339	1.8542308433457297	1.834991391552803	0.9896240155834535
1	1	none		300	10	31	0.1	1.0	1.0	0.6044816977787048	0.16194537768984113	0.04035874439280902	0.9670542635596444	1.234469114057852	1.2250062224534446	0.9923344344209691
1	2	none		300	10	31	0.1	1.0	1.0	0.6008392113043276	0.15393646374321424	0.049549549547317585	0.9528423772548267	1.0533660042875952	1.0507217318364879	0.9974896826231298
1	3	none		300	10	31	0.1	1.0	1.0	0.6398855250599437	0.18023929900902702	0.058558558555920785	0.9605943152392727	1.5162754015426492	1.486043043054827	0.980061423129454
1	1	none		300	10	31	0.3	0.6	0.7	0.5774773756966896	0.16642276703622694	0.05381165919041203	0.9709302325518674	1.8995254124738412	1.8511204389653417	0.9745173230187463
1	2	none		300	10	31	0.3	0.6	0.7	0.5838381986637801	0.15404848875813446	0.045045045043015985	0.9644702842314957	1.2804456087888851	1.267812910702133	0.990134129240244
1	3	none		300	10	31	0.3	0.6	0.7	0.5908713946504643	0.16745757764431538	0.049549549547317585	0.9696382428877931	1.6649182776496938	1.6319718600106206	0.9802113805040537
1	1	none		300	10	31	0.3	0.6	1.0	0.5916675357180102	0.1615734924427705	0.1121076233133584	0.9270025839733398	1.6034233973766048	1.5357750185933174	0.9578100238974918
1	2	none		300	10	31	0.3	0.6	1.0	0.6013848150476058	0.1571728905493457	0.09909909909463517	0.9186046511568566	1.2414284196056713	1.2175030677806655	0.9807275523409641
1	3	none		300	10	31	0.3	0.6	1.0	0.6234883138952906	0.17152832927676073	0.12162162161614316	0.9218346253170425	1.6329304971088976	1.5559524476140718	0.9528589453375875
1	1	none		300	10	31	0.3	1.0	0.7	0.5774773756966896	0.16642276703622694	0.05381165919041203	0.9709302325518674	1.8995254124738412	1.8511204389653417	0.9745173230187463
1	2	none		300	10	31	0.3	1.0	0.7	0.5838381986637801	0.15404848875813446	0.045045045043015985	0.9644702842314957	1.2804456087888851	1.267812910702133	0.990134129240244
1	3	none		300	10	31	0.3	1.0	0.7	0.5908713946504643	0.16745757764431538	0.049549549547317585	0.9696382428877931	1.6649182776496938	1.6319718600106206	0.9802113805040537
1	1	none		300	10	31	0.3	1.0	1.0	0.5916675357180102	0.1615734924427705	0.1121076233133584	0.9270025839733398	1.6034233973766048	1.5357750185933174	0.9578100238974918
1	2	none		300	10	31	0.3	1.0	1.0	0.6013848150476058	0.1571728905493457	0.09909909909463517	0.9186046511568566	1.2414284196056713	1.2175030677806655	0.9807275523409641
1	3	none		300	10	31	0.3	1.0	1.0	0.6234883138952906	0.17152832927676073	0.12162162161614316	0.9218346253170425	1.6329304971088976	1.5559524476140718	0.9528589453375875
1	1	none		300	10	63	0.1	0.6	0.7	0.5943659401397434	0.1677468625027273	0.03587443946027469	0.9793281653683507	1.7627898443861054	1.735425168847758	0.9844764858083377
1	2	none		300	10	63	0.1	0.6	0.7	0.6008770398305282	0.16066981146001474	0.018018018017206396	0.9793281653683507	0.8692656344340817	0.8716211996688557	1.0027098236129526
1	3	none		300	10	63	0.1	0.6	0.7	0.5986844402542078	0.16970892902652762	0.022522522521507993	0.9819121446964993	1.250822217952395	1.2451730562781818	0.9954836314055221
1	1	none		300	10	63	0.1	0.6	1.0	0.5947483227309069	0.15930282179763733	0.049327354257877695	0.9593023255751983	1.2230455217386917	1.212043263764093	0.9910042022071157
1	2	none		300	10	63	0.1	0.6	1.0	0.6056579835649604	0.15917458783907923	0.06756756756452398	0.9450904392703806	1.2472290997191238	1.2305244179968902	0.9866065551242458
1	3	none		300	10	63	0.1	0.6	1.0	0.6277440230928604	0.17351562399060144	0.06756756756452398	0.9515503875907523	1.4231881122254009	1.3945943065105737	0.9799086152413141
1	1	none		300	10	63	0.1	1.0	0.7	0.5943659401397434	0.1677468625027273	0.03587443946027469	0.9793281653683507	1.7627898443861054	1.735425168847758	0.9844764858083377
1	2	none		300	10	63	0.1	1.0	0.7	0.6008770398305282	0.16066981146001474	0.018018018017206396	0.9793281653683507	0.8692656344340817	0.8716211996688557	1.0027098236129526
1	3	none		300	10	63	0.1	1.0	0.7	0.5986844402542078	0.16970892902652762	0.022522522521507993	0.9819121446964993	1.250822217952395	1.2451730562781818	0.9954836314055221
1	1	none		300	10	63	0.1	1.0	1.0	0.5947483227309069	0.15930282179763733	0.049327354257877695	0.9593023255751983	1.2230455217386917	1.212043263764093	0.9910042022071157
1	2	none		300	10	63	0.1	1.0	1.0	0.6056579835649604	0.15917458783907923	0.06756756756452398	0.9450904392703806	1.2472290997191238	1.2305244179968902	0.9866065551242458
1	3	none		300	10	63	0.1	1.0	1.0	0.6277440230928604	0.17351562399060144	0.06756756756452398	0.9515503875907523	1.4231881122254009	1.3945943065105737	0.9799086152413141
1	1	none		300	10	63	0.3	0.6	0.7	0.5751859769875204	0.16574103163474108	0.049327354257877695	0.9702842377198303	1.6942160005404348	1.6599721451895577	0.9797877765986664
1	2	none		300	10	63	0.3	0.6	0.7	0.5842717717717717	0.15404415676666267	0.049549549547317585	0.9631782945674214	1.3636813458263866	1.3456610851833881	0.9867855680984682
1	3	none		300	10	63	0.3	0.6	0.7	0.5903243359638708	0.16769794621059986	0.054054054051619185	0.9657622738955701	1.6118593673432382	1.5787858720198895	0.979481143260993
1	1	none		300	10	63	0.3	0.6	1.0	0.5895803640745761	0.1605102108199337	0.13452914797603008	0.9211886304850053	1.8168688768871835	1.70697618546868	0.9395153326774632
1	2	none		300	10	63	0.3	0.6	1.0	0.5887384477500757	0.15429323116209442	0.11711711711184157	0.9140826873325965	1.4113087208421136	1.3631374148519064	0.9658676238643583
1	3	none		300	10	63	0.3	0.6	1.0	0.617651081313872	0.1705218867312871	0.13063063062474636	0.9186046511568566	1.695780695015783	1.6048904075290593	0.9464020880107468
1	1	none		300	10	63	0.3	1.0	0.7	0.5751859769875204	0.16574103163474108	0.049327354257877695	0.9702842377198303	1.6942160005404348	1.6599721451895577	0.9797877765986664
1	2	none		300	10	63	0.3	1.0	0.7	0.5842717717717717	0.15404415676666267	0.049549549547317585	0.9631782945674214	1.3636813458263866	1.3456610851833881	0.9867855680984682
1	3	none		300	10	63	0.3	1.0	0.7	0.5903243359638708	0.16769794621059986	0.054054054051619185	0.9657622738955701	1.6118593673432382	1.5787858720198895	0.979481143260993
1	1	none		300	10	63	0.3	1.0	1.0	0.5895803640745761	0.1605102108199337	0.13452914797603008	0.9211886304850053	1.8168688768871835	1.70697618546868	0.9395153326774632
1	2	none		300	10	63	0.3	1.0	1.0	0.5887384477500757	0.15429323116209442	0.11711711711184157	0.9140826873325965	1.4113087208421136	1.3631374148519064	0.9658676238643583
1	3	none		300	10	63	0.3	1.0	1.0	0.617651081313872	0.1705218867312871	0.13063063062474636	0.9186046511568566	1.695780695015783	1.6048904075290593	0.9464020880107468
1	1	none		500	3	31	0.1	0.6	0.7	0.6318162593712704	0.1702449418424202	0.004484304932534336	0.9909560723450197	0.49356444751660744	0.4958354539369173	1.0046012258299641
1	2	none		500	3	31	0.1	0.6	0.7	0.6329701794818073	0.1713693018014158	0.009009009008603198	0.9928940568411312	1.2702461451555511	1.2678114824552733	0.9980833042382969
1	3	none		500	3	31	0.1	0.6	0.7	0.6288745140489327	0.19048879775242286	0.0	0.9987080103294658	0.0	0.0	1.0012936510413804
1	1	none		500	3	31	0.1	0.6	1.0	0.6267366542682008	0.17189332133659202	0.017937219730137344	0.9916020671770569	2.1566535593979053	2.135906389018633	0.9903799143560175
1	2	none		500	3	31	0.1	0.6	1.0	0.6331709616593337	0.1660149423753094	0.009009009008603198	0.9864341085207595	0.6610384735356528	0.6640921742200055	1.0046195406110554
1	3	none		500	3	31	0.1	0.6	1.0	0.6421057685592568	0.19246715157103222	0.004504504504301599	0.9928940568411312	0.6322492125496562	0.6339057412276367	1.002620046530083
1	1	none		500	3	31	0.1	1.0	0.7	0.6318162593712704	0.1702449418424202	0.004484304932534336	0.9909560723450197	0.49356444751660744	0.4958354539369173	1.0046012258299641
1	2	none		500	3	31	0.1	1.0	0.7	0.6329701794818073	0.1713693018014158	0.009009009008603198	0.9928940568411312	1.2702461451555511	1.2678114824552733	0.9980833042382969
1	3	none		500	3	31	0.1	1.0	0.7	0.6288745140489327	0.19048879775242286	0.0	0.9987080103294658	0.0	0.0	1.0012936510413804
1	1	none		500	3	31	0.1	1.0	1.0	0.6267366542682008	0.17189332133659202	0.017937219730137344	0.9916020671770569	2.1566535593979053	2.135906389018633	0.9903799143560175
1	2	none		500	3	31	0.1	1.0	1.0	0.6331709616593337	0.1660149423753094	0.009009009008603198	0.9864341085207595	0.6610384735356528	0.6640921742200055	1.0046195406110554
1	3	none		500	3	31	0.1	1.0	1.0	0.6421057685592568	0.19246715157103222	0.004504504504301599	0.9928940568411312	0.6322492125496562	0.6339057412276367	1.002620046530083
1	1	none		500	3	31	0.3	0.6	0.7	0.606471825355442	0.16342841647281361	0.013452914797603008	0.9819121446964993	0.7402593308752001	0.7437535923600328	1.0047203107566482
1	2	none		500	3	31	0.3	0.6	0.7	0.6146611728007076	0.16465934334902696	0.018018018017206396	0.9825581395285365	1.0336385508586348	1.0330324403386422	0.9994136046339654
1	3	none		500	3	31	0.3	0.6	0.7	0.6117629257164141	0.1801006098917468	0.022522522521507993	0.9896640826809454	2.2062190621145583	2.1790519443753302	0.9876861095672972
1	1	none		500	3	31	0.3	0.6	1.0	0.6072626620780756	0.16777278689361375	0.04484304932534336	0.9702842377198303	1.5329653953557927	1.5090655865359617	0.9844094170541026
1	2	none		500	3	31	0.3	0.6	1.0	0.6133968270596178	0.1595294221250878	0.03603603603441279	0.9573643410790869	0.8394220633652706	0.8452086468083259	1.0068935227001732
1	3	none		500	3	31	0.3	0.6	1.0	0.6265917079870568	0.17820642055086086	0.049549549547317585	0.9683462532237188	1.5948345864167235	1.5653607847409152	0.981519200878145
1	1	none		500	3	31	0.3	1.0	0.7	0.606471825355442	0.16342841647281361	0.013452914797603008	0.9819121446964993	0.7402593308752001	0.7437535923600328	1.0047203107566482
1	2	none		500	3	31	0.3	1.0	0.7	0.6146611728007076	0.16465934334902696	0.018018018017206396	0.9825581395285365	1.0336385508586348	1.0330324403386422	0.9994136046339654
1	3	none		500	3	31	0.3	1.0	0.7	0.6117629257164141	0.1801006098917468	0.022522522521507993	0.9896640826809454	2.2062190621145583	2.1790519443753302	0.9876861095672972
1	1	none		500	3	31	0.3	1.0	1.0	0.6072626620780756	0.16777278689361375	0.04484304932534336	0.9702842377198303	1.5329653953557927	1.5090655865359617	0.9844094170541026
1	2	none		500	3	31	0.3	1.0	1.0	0.6133968270596178	0.1595294221250878	0.03603603603441279	0.9573643410790869	0.8394220633652706	0.8452086468083259	1.0068935227001732
1	3	none		500	3	31	0.3	1.0	1.0	0.6265917079870568	0.17820642055086086	0.049549549547317585	0.9683462532237188	1.5948345864167235	1.5653607847409152	0.981519200878145
1	1	none		500	3	63	0.1	0.6	0.7	0.6318162593712704	0.1702449418424202	0.004484304932534336	0.9909560723450197	0.49356444751660744	0.4958354539369173	1.0046012258299641
1	2	none		500	3	63	0.1	0.6	0.7	0.6329701794818073	0.1713693018014158	0.009009009008603198	0.9928940568411312	1.2702461451555511	1.2678114824552733	0.9980833042382969
1	3	none		500	3	63	0.1	0.6	0.7	0.6288745140489327	0.19048879775242286	0.0	0.9987080103294658	0.0	0.0	1.0012936510413804
1	1	none		500	3	63	0.1	0.6	1.0	0.6267366542682008	0.17189332133659202	0.017937219730137344	0.9916020671770569	2.1566535593979053	2.135906389018633	0.9903799143560175
1	2	none		500	3	63	0.1	0.6	1.0	0.6331709616593337	0.1660149423753094	0.009009009008603198	0.9864341085207595	0.6610384735356528	0.6640921742200055	1.0046195406110554
1	3	none		500	3	63	0.1	0.6	1.0	0.6421057685592568	0.19246715157103222	0.004504504504301599	0.9928940568411312	0.6322492125496562	0.6339057412276367	1.002620046530083
1	1	none		500	3	63	0.1	1.0	0.7	0.6318162593712704	0.1702449418424202	0.004484304932534336	0.9909560723450197	0.49356444751660744	0.4958354539369173	1.0046012258299641
1	2	none		500	3	63	0.1	1.0	0.7	0.6329701794818073	0.1713693018014158	0.009009009008603198	0.9928940568411312	1.2702461451555511	1.2678114824552733	0.9980833042382969
1	3	none		500	3	63	0.1	1.0	0.7	0.6288745140489327	0.19048879775242286	0.0	0.9987080103294658	0.0	0.0	1.0012936510413804
1	1	none		500	3	63	0.1	1.0	1.0	0.6267366542682008	0.17189332133659202	0.017937219730137344	0.9916020671770569	2.1566535593979053	2.135906389018633	0.9903799143560175
1	2	none		500	3	63	0.1	1.0	1.0	0.6331709616593337	0.1660149423753094	0.009009009008603198	0.9864341085207595	0.6610384735356528	0.6640921742200055	1.0046195406110554
1	3	none		500	3	63	0.1	1.0	1.0	0.6421057685592568	0.19246715157103222	0.004504504504301599	0.9928940568411312	0.6322492125496562	0.6339057412276367	1.002620046530083
1	1	none		500	3	63	0.3	0.6	0.7	0.606471825355442	0.16342841647281361	0.013452914797603008	0.9819121446964993	0.7402593308752001	0.7437535923600328	1.0047203107566482
1	2	none		500	3	63	0.3	0.6	0.7	0.6146611728007076	0.16465934334902696	0.018018018017206396	0.9825581395285365	1.0336385508586348	1.0330324403386422	0.9994136046339654
1	3	none		500	3	63	0.3	0.6	0.7	0.6117629257164141	0.1801006098917468	0.022522522521507993	0.9896640826809454	2.2062190621145583	2.1790519443753302	0.9876861095672972
1	1	none		500	3	63	0.3	0.6	1.0	0.6072626620780756	0.16777278689361375	0.04484304932534336	0.9702842377198303	1.5329653953557927	1.5090655865359617	0.9844094170541026
1	2	none		500	3	63	0.3	0.6	1.0	0.6133968270596178	0.1595294221250878	0.03603603603441279	0.9573643410790869	0.8394220633652706	0.8452086468083259	1.0068935227001732
1	3	none		500	3	63	0.3	0.6	1.0	0.6265917079870568	0.17820642055086086	0.049549549547317585	0.9683462532237188	1.5948345864167235	1.5653607847409152	0.981519200878145
1	1	none		500	3	63	0.3	1.0	0.7	0.606471825355442	0.16342841647281361	0.013452914797603008	0.9819121446964993	0.7402593308752001	0.7437535923600328	1.0047203107566482
1	2	none		500	3	63	0.3	1.0	0.7	0.6146611728007076	0.16465934334902696	0.018018018017206396	0.9825581395285365	1.0336385508586348	1.0330324403386422	0.9994136046339654
1	3	none		500	3	63	0.3	1.0	0.7	0.6117629257164141	0.1801006098917468	0.022522522521507993	0.9896640826809454	2.2062190621145583	2.1790519443753302	0.9876861095672972
1	1	none		500	3	63	0.3	1.0	1.0	0.6072626620780756	0.16777278689361375	0.04484304932534336	0.9702842377198303	1.5329653953557927	1.5090655865359617	0.9844094170541026
1	2	none		500	3	63	0.3	1.0	1.0	0.6133968270596178	0.1595294221250878	0.03603603603441279	0.9573643410790869	0.8394220633652706	0.8452086468083259	1.0068935227001732
1	3	none		500	3	63	0.3	1.0	1.0	0.6265917079870568	0.17820642055086086	0.049549549547317585	0.9683462532237188	1.5948345864167235	1.5653607847409152	0.981519200878145
1	1	none		500	5	31	0.1	0.6	0.7	0.6146684279440563	0.17118261018353884	0.017937219730137344	0.9819121446964993	0.9915193472457152	0.9916714564800437	1.0001534002534167
1	2	none		500	5	31	0.1	0.6	0.7	0.6133022557441161	0.16267736553514472	0.013513513512904796	0.9851421188566852	0.9082781257459812	0.9095176012906202	1.0013646331742712
1	3	none		500	5	31	0.1	0.6	0.7	0.610326896664106	0.17371698551114262	0.009009009008603198	0.9916020671770569	1.073425294434556	1.0727637944843673	0.9993837384978056
1	1	none		500	5	31	0.1	0.6	1.0	0.6110705553817454	0.1689942546605197	0.04035874439280902	0.9760981912081648	1.717478442430141	1.6885218963585904	0.9831400717872399
1	2	none		500	5	31	0.1	0.6	1.0	0.6109379728565776	0.1576577907799854	0.03603603603441279	0.9631782945674214	0.9778649584042002	0.9786626074061006	1.000815694658445
1	3	none		500	5	31	0.1	0.6	1.0	0.6292484344809925	0.18177222216446842	0.027027027025809593	0.9748062015440905	1.0747858981111846	1.072764646643571	0.9981193815261022
1	1	none		500	5	31	0.1	1.0	0.7	0.6146684279440563	0.17118261018353884	0.017937219730137344	0.9819121446964993	0.9915193472457152	0.9916714564800437	1.0001534002534167
1	2	none		500	5	31	0.1	1.0	0.7	0.6133022557441161	0.16267736553514472	0.013513513512904796	0.9851421188566852	0.9082781257459812	0.9095176012906202	1.0013646331742712
1	3	none		500	5	31	0.1	1.0	0.7	0.610326896664106	0.17371698551114262	0.009009009008603198	0.9916020671770569	1.073425294434556	1.0727637944843673	0.9993837384978056
1	1	none		500	5	31	0.1	1.0	1.0	0.6110705553817454	0.1689942546605197	0.04035874439280902	0.9760981912081648	1.717478442430141	1.6885218963585904	0.9831400717872399
1	2	none		500	5	31	0.1	1.0	1.0	0.6109379728565776	0.1576577907799854	0.03603603603441279	0.9631782945674214	0.9778649584042002	0.9786626074061006	1.000815694658445
1	3	none		500	5	31	0.1	1.0	1.0	0.6292484344809925	0.18177222216446842	0.027027027025809593	0.9748062015440905	1.0747858981111846	1.072764646643571	0.9981193815261022
1	1	none		500	5	31	0.3	0.6	0.7	0.5847658196312905	0.16538724157297585	0.04035874439280902	0.9748062015440905	1.6272459389691798	1.6019310642707683	0.984443106991616
1	2	none		500	5	31	0.3	0.6	0.7	0.5907840980515399	0.15633093971060205	0.03153153153011119	0.9735142118800161	1.1967097012328527	1.1905071309261468	0.9948169700075021
1	3	none		500	5	31	0.3	0.6	0.7	0.5957745536233908	0.1694735587850924	0.040540540538714386	0.9735142118800161	1.5530739581931556	1.5306520254764742	0.9855628586590256
1	1	none		500	5	31	0.3	0.6	1.0	0.58451379474166	0.159147428816946	0.10313901344828973	0.9412144702781576	1.8412634229916398	1.7544963257344623	0.9528763160195542
1	2	none		500	5	31	0.3	0.6	1.0	0.5944709244127848	0.15269916543537326	0.08558558558173038	0.9289405684694514	1.2235555829726825	1.204422434771556	0.984362655278645
1	3	none		500	5	31	0.3	0.6	1.0	0.6106862676630118	0.17128952822522944	0.13063063062474636	0.935400516789823	2.1757509580502767	2.0221618488512685	0.9294086805347651
1	1	none		500	5	31	0.3	1.0	0.7	0.5847658196312905	0.16538724157297585	0.04035874439280902	0.9748062015440905	1.6272459389691798	1.6019310642707683	0.984443106991616
1	2	none		500	5	31	0.3	1.0	0.7	0.5907840980515399	0.15633093971060205	0.03153153153011119	0.9735142118800161	1.1967097012328527	1.1905071309261468	0.9948169700075021
1	3	none		500	5	31	0.3	1.0	0.7	0.5957745536233908	0.1694735587850924	0.040540540538714386	0.9735142118800161	1.5530739581931556	1.5306520254764742	0.9855628586590256
1	1	none		500	5	31	0.3	1.0	1.0	0.58451379474166	0.159147428816946	0.10313901344828973	0.9412144702781576	1.8412634229916398	1.7544963257344623	0.9528763160195542
1	2	none		500	5	31	0.3	1.0	1.0	0.5944709244127848	0.15269916543537326	0.08558558558173038	0.9289405684694514	1.2235555829726825	1.204422434771556	0.984362655278645
1	3	none		500	5	31	0.3	1.0	1.0	0.6106862676630118	0.17128952822522944	0.13063063062474636	0.935400516789823	2.1757509580502767	2.0221618488512685	0.9294086805347651
1	1	none		500	5	63	0.1	0.6	0.7	0.6146684279440563	0.17118261018353884	0.017937219730137344	0.9819121446964993	0.9915193472457152	0.9916714564800437	1.0001534002534167
1	2	none		500	5	63	0.1	0.6	0.7	0.6133022557441161	0.16267736553514472	0.013513513512904796	0.9851421188566852	0.9082781257459812	0.9095176012906202	1.0013646331742712
1	3	none		500	5	63	0.1	0.6	0.7	0.610326896664106	0.17371698551114262	0.009009009008603198	0.9916020671770569	1.073425294434556	1.0727637944843673	0.9993837384978056
1	1	none		500	5	63	0.1	0.6	1.0	0.611058968030498	0.17512451661264636	0.03587443946027469	0.9760981912081648	1.5195468183876717	1.500908352318747	0.9877341842720124
1	2	none		500	5	63	0.1	0.6	1.0	0.6109379728565776	0.1576577907799854	0.03603603603441279	0.9631782945674214	0.9778649584042002	0.9786626074061006	1.000815694658445
1	3	none		500	5	63	0.1	0.6	1.0	0.6292484344809925	0.18177222216446842	0.027027027025809593	0.9748062015440905	1.0747858981111846	1.072764646643571	0.9981193815261022
1	1	none		500	5	63	0.1	1.0	0.7	0.6146684279440563	0.17118261018353884	0.017937219730137344	0.9819121446964993	0.9915193472457152	0.9916714564800437	1.0001534002534167
1	2	none		500	5	63	0.1	1.0	0.7	0.6133022557441161	0.16267736553514472	0.013513513512904796	0.9851421188566852	0.9082781257459812	0.9095176012906202	1.0013646331742712
1	3	none		500	5	63	0.1	1.0	0.7	0.610326896664106	0.17371698551114262	0.009009009008603198	0.9916020671770569	1.073425294434556	1.0727637944843673	0.9993837384978056
1	1	none		500	5	63	0.1	1.0	1.0	0.611058968030498	0.17512451661264636	0.03587443946027469	0.9760981912081648	1.5195468183876717	1.500908352318747	0.9877341842720124
1	2	none		500	5	63	0.1	1.0	1.0	0.6109379728565776	0.1576577907799854	0.03603603603441279	0.9631782945674214	0.9778649584042002	0.9786626074061006	1.000815694658445
1	3	none		500	5	63	0.1	1.0	1.0	0.6292484344809925	0.18177222216446842	0.027027027025809593	0.9748062015440905	1.0747858981111846	1.072764646643571	0.9981193815261022
1	1	none		500	5	63	0.3	0.6	0.7	0.5847658196312905	0.16538724157297585	0.04035874439280902	0.9748062015440905	1.6272459389691798	1.6019310642707683	0.984443106991616
1	2	none		500	5	63	0.3	0.6	0.7	0.5907840980515399	0.15633093971060205	0.03153153153011119	0.9735142118800161	1.1967097012328527	1.1905071309261468	0.9948169700075021
1	3	none		500	5	63	0.3	0.6	0.7	0.595515573713248	0.17163959551803432	0.049549549547317585	0.9722222222159418	1.824643892483784	1.7837831411381966	0.9776061675594108
1	1	none		500	5	63	0.3	0.6	1.0	0.58451379474166	0.159147428816946	0.10313901344828973	0.9412144702781576	1.8412634229916398	1.7544963257344623	0.9528763160195542
1	2	none		500	5	63	0.3	0.6	1.0	0.5944709244127848	0.15269916543537326	0.08558558558173038	0.9289405684694514	1.2235555829726825	1.204422434771556	0.984362655278645
1	3	none		500	5	63	0.3	0.6	1.0	0.6106862676630118	0.17128952822522944	0.13063063062474636	0.935400516789823	2.1757509580502767	2.0221618488512685	0.9294086805347651
1	1	none		500	5	63	0.3	1.0	0.7	0.5847658196312905	0.16538724157297585	0.04035874439280902	0.9748062015440905	1.6272459389691798	1.6019310642707683	0.984443106991616
1	2	none		500	5	63	0.3	1.0	0.7	0.5907840980515399	0.15633093971060205	0.03153153153011119	0.9735142118800161	1.1967097012328527	1.1905071309261468	0.9948169700075021
1	3	none		500	5	63	0.3	1.0	0.7	0.595515573713248	0.17163959551803432	0.049549549547317585	0.9722222222159418	1.824643892483784	1.7837831411381966	0.9776061675594108
1	1	none		500	5	63	0.3	1.0	1.0	0.58451379474166	0.159147428816946	0.10313901344828973	0.9412144702781576	1.8412634229916398	1.7544963257344623	0.9528763160195542
1	2	none		500	5	63	0.3	1.0	1.0	0.5944709244127848	0.15269916543537326	0.08558558558173038	0.9289405684694514	1.2235555829726825	1.204422434771556	0.984362655278645
1	3	none		500	5	63	0.3	1.0	1.0	0.6106862676630118	0.17128952822522944	0.13063063062474636	0.935400516789823	2.1757509580502767	2.0221618488512685	0.9294086805347651
1	1	none		500	10	31	0.1	0.6	0.7	0.5899337782876213	0.1665849444658224	0.04035874439280902	0.976744186040202	1.7663543801870998	1.7354252621870776	0.9824898468786938
1	2	none		500	10	31	0.1	0.6	0.7	0.5993959075354425	0.15912420840461725	0.022522522521507993	0.976744186040202	0.9677415192792811	0.9684680517208211	1.0007507405124727
1	3	none		500	10	31	0.1	0.6	0.7	0.5971480201131364	0.16880087335342642	0.027027027025809593	0.9760981912081648	1.1343839096649178	1.130751900564233	0.9967982440392716
1	1	none		500	10	31	0.1	0.6	1.0	0.5986880221550156	0.16050269183662563	0.0627802690554807	0.954134366918901	1.3934898237024627	1.3687864126198654	0.982272260193577
1	2	none		500	10	31	0.1	0.6	1.0	0.598204308960123	0.15368218092433655	0.06306306306022239	0.9366925064538973	0.9958789640970688	0.9961388386496357	1.0002609399366247
1	3	none		500	10	31	0.1	0.6	1.0	0.630069022510883	0.1741536605848351	0.07207207206882559	0.9412144702781576	1.2435717508763267	1.226017017277575	0.9858836082259841
1	1	none		500	10	31	0.1	1.0	0.7	0.5899337782876213	0.1665849444658224	0.04035874439280902	0.976744186040202	1.7663543801870998	1.7354252621870776	0.9824898468786938
1	2	none		500	10	31	0.1	1.0	0.7	0.5993959075354425	0.15912420840461725	0.022522522521507993	0.976744186040202	0.9677415192792811	0.9684680517208211	1.0007507405124727
1	3	none		500	10	31	0.1	1.0	0.7	0.5971480201131364	0.16880087335342642	0.027027027025809593	0.9760981912081648	1.1343839096649178	1.130751900564233	0.9967982440392716
1	1	none		500	10	31	0.1	1.0	1.0	0.5986880221550156	0.16050269183662563	0.0627802690554807	0.954134366918901	1.3934898237024627	1.3687864126198654	0.982272260193577
1	2	none		500	10	31	0.1	1.0	1.0	0.598204308960123	0.15368218092433655	0.06306306306022239	0.9366925064538973	0.9958789640970688	0.9961388386496357	1.0002609399366247
1	3	none		500	10	31	0.1	1.0	1.0	0.630069022510883	0.1741536605848351	0.07207207206882559	0.9412144702781576	1.2435717508763267	1.226017017277575	0.9858836082259841
1	1	none		500	10	31	0.3	0.6	0.7	0.5701280981680398	0.1634478776521979	0.07174887892054937	0.9631782945674214	2.0218657103161686	1.9485479716968448	0.9637375724491041
1	2	none		500	10	31	0.3	0.6	0.7	0.5768224619968806	0.15219893492780032	0.054054054051619185	0.9612403100713098	1.4171424915587216	1.3945942345030395	0.9840889174085056
1	3	none		500	10	31	0.3	0.6	0.7	0.5875686733244873	0.16663956520478207	0.06756756756452398	0.9631782945674214	1.895499103509606	1.8349923888864383	0.9680787326851658
1	1	none		500	10	31	0.3	0.6	1.0	0.5867805703294284	0.15928856228375188	0.13901345290856443	0.9147286821646335	1.7320073729524035	1.6302484837219613	0.9412479945873115
1	2	none		500	10	31	0.3	0.6	1.0	0.5978929510906255	0.15801647571159824	0.12162162161614316	0.9056847545161132	1.329609975748423	1.2895222622486717	0.9698500105090697
1	3	none		500	10	31	0.3	0.6	1.0	0.620779209442	0.1707118237585013	0.13963963963334955	0.9134366925005593	1.7126668338331068	1.6131502773591333	0.9418937929813737
1	1	none		500	10	31	0.3	1.0	0.7	0.5701280981680398	0.1634478776521979	0.07174887892054937	0.9631782945674214	2.0218657103161686	1.9485479716968448	0.9637375724491041
1	2	none		500	10	31	0.3	1.0	0.7	0.5768224619968806	0.15219893492780032	0.054054054051619185	0.9612403100713098	1.4171424915587216	1.3945942345030395	0.9840889174085056
1	3	none		500	10	31	0.3	1.0	0.7	0.5875686733244873	0.16663956520478207	0.06756756756452398	0.9631782945674214	1.895499103509606	1.8349923888864383	0.9680787326851658
1	1	none		500	10	31	0.3	1.0	1.0	0.5867805703294284	0.15928856228375188	0.13901345290856443	0.9147286821646335	1.7320073729524035	1.6302484837219613	0.9412479945873115
1	2	none		500	10	31	0.3	1.0	1.0	0.5978929510906255	0.15801647571159824	0.12162162161614316	0.9056847545161132	1.329609975748423	1.2895222622486717	0.9698500105090697
1	3	none		500	10	31	0.3	1.0	1.0	0.620779209442	0.1707118237585013	0.13963963963334955	0.9134366925005593	1.7126668338331068	1.6131502773591333	0.9418937929813737
1	1	none		500	10	63	0.1	0.6	0.7	0.5869645195304805	0.1671262222479296	0.04484304932534336	0.9754521963761277	1.8655786810783732	1.826763475250369	0.9791940029774813
1	2	none		500	10	63	0.1	0.6	0.7	0.5926522452685243	0.1581532980881465	0.03153153153011119	0.972868217047979	1.1674414301198477	1.1621617335010088	0.9954775390379017
1	3	none		500	10	63	0.1	0.6	0.7	0.596295423330307	0.16823145898771263	0.03603603603441279	0.9754521963761277	1.485488819091053	1.4679937116423425	0.9882226496229681
1	1	none		500	10	63	0.1	0.6	1.0	0.5897773490457816	0.15938875375227646	0.08968609865068672	0.9450904392703806	1.6957400563417429	1.6333418283728838	0.9632029421650434
1	2	none		500	10	63	0.1	0.6	1.0	0.6020540889726937	0.15730979872491302	0.07207207206882559	0.9263565891413027	0.9770054888412911	0.978662740384009	1.0016962461230678
1	3	none		500	10	63	0.1	0.6	1.0	0.6225702446632679	0.17185471466954075	0.10360360359893678	0.9373385012859345	1.728901967364273	1.6533850800129422	0.9563208868600707
1	1	none		500	10	63	0.1	1.0	0.7	0.5869645195304805	0.1671262222479296	0.04484304932534336	0.9754521963761277	1.8655786810783732	1.826763475250369	0.9791940029774813
1	2	none		500	10	63	0.1	1.0	0.7	0.5926522452685243	0.1581532980881465	0.03153153153011119	0.972868217047979	1.1674414301198477	1.1621617335010088	0.9954775390379017
1	3	none		500	10	63	0.1	1.0	0.7	0.596295423330307	0.16823145898771263	0.03603603603441279	0.9754521963761277	1.485488819091053	1.4679937116423425	0.9882226496229681
1	1	none		500	10	63	0.1	1.0	1.0	0.5897773490457816	0.15938875375227646	0.08968609865068672	0.9450904392703806	1.6957400563417429	1.6333418283728838	0.9632029421650434
1	2	none		500	10	63	0.1	1.0	1.0	0.6020540889726937	0.15730979872491302	0.07207207206882559	0.9263565891413027	0.9770054888412911	0.978662740384009	1.0016962461230678
1	3	none		500	10	63	0.1	1.0	1.0	0.6225702446632679	0.17185471466954075	0.10360360359893678	0.9373385012859345	1.728901967364273	1.6533850800129422	0.9563208868600707
1	1	none		500	10	63	0.3	0.6	0.7	0.568239359914717	0.16256885764879048	0.07623318385308371	0.9605943152392727	2.0116977224143167	1.9345727645705588	0.961661746145353
1	2	none		500	10	63	0.3	0.6	0.7	0.5774364480759829	0.15151056340471467	0.058558558555920785	0.9586563307431613	1.442284340206607	1.4163847922711061	0.9820426793550056
1	3	none		500	10	63	0.3	0.6	0.7	0.5879498684731242	0.16625885895722964	0.07207207206882559	0.9612403100713098	1.9262130949406842	1.8594589793373864	0.9653443666016172
1	1	none		500	10	63	0.3	0.6	1.0	0.5868080902886409	0.1608598919596918	0.13901345290856443	0.912144702836485	1.6763172115644267	1.5823000043678022	0.9439144194719239
1	2	none		500	10	63	0.3	0.6	1.0	0.5869837861116931	0.1551804356222542	0.12162162161614316	0.905038759684076	1.3196230957711994	1.280750002885635	0.970542266040685
1	3	none		500	10	63	0.3	0.6	1.0	0.6136063388970365	0.17078705488493734	0.13063063062474636	0.9205426356529681	1.7408060493256818	1.6440340710758217	0.9444096625839471
1	1	none		500	10	63	0.3	1.0	0.7	0.568239359914717	0.16256885764879048	0.07623318385308371	0.9605943152392727	2.0116977224143167	1.9345727645705588	0.961661746145353
1	2	none		500	10	63	0.3	1.0	0.7	0.5774364480759829	0.15151056340471467	0.058558558555920785	0.9586563307431613	1.442284340206607	1.4163847922711061	0.9820426793550056
1	3	none		500	10	63	0.3	1.0	0.7	0.5879498684731242	0.16625885895722964	0.07207207206882559	0.9612403100713098	1.9262130949406842	1.8594589793373864	0.9653443666016172
1	1	none		500	10	63	0.3	1.0	1.0	0.5868080902886409	0.1608598919596918	0.13901345290856443	0.912144702836485	1.6763172115644267	1.5823000043678022	0.9439144194719239
1	2	none		500	10	63	0.3	1.0	1.0	0.5869837861116931	0.1551804356222542	0.12162162161614316	0.905038759684076	1.3196230957711994	1.280750002885635	0.970542266040685
1	3	none		500	10	63	0.3	1.0	1.0	0.6136063388970365	0.17078705488493734	0.13063063062474636	0.9205426356529681	1.7408060493256818	1.6440340710758217	0.9444096625839471
1	1	undersample	0.6	100	3	31	0.1	0.6	0.7	0.6588712761149929	0.1861561868334311	0.2869955156821975	0.8210594315192439	1.8469222237378247	1.603859326480617	0.8683956949554074
1	2	undersample	0.6	100	3	31	0.1	0.6	0.7	0.6557749610075192	0.18058554617879588	0.3828828828656359	0.7855297157571994	2.272447347861997	1.785249021163632	0.7856063200402804
1	3	undersample	0.6	100	3	31	0.1	0.6	0.7	0.634860150848523	0.17824377378032058	0.3153153153011119	0.8016795865581288	1.8616062848798167	1.5899286106230632	0.8540627547943868
1	1	undersample	0.6	100	3	31	0.1	0.6	1.0	0.6577762714221156	0.1949012215298504	0.34529147980514385	0.7932816537416455	2.0238868891842623	1.6703474527129176	0.8253165932347585
1	2	undersample	0.6	100	3	31	0.1	0.6	1.0	0.6500293898549713	0.18763919281555647	0.3828828828656359	0.7758397932766419	2.1473946752747213	1.708076876719661	0.7954182223289697
1	3	undersample	0.6	100	3	31	0.1	0.6	1.0	0.6368679726237866	0.18547213559238312	0.3423423423269215	0.7745478036125676	1.7883580494680351	1.5184696917031593	0.8490859390664317
1	1	undersample	0.6	100	3	31	0.1	1.0	0.7	0.6588712761149929	0.1861561868334311	0.2869955156821975	0.8210594315192439	1.8469222237378247	1.603859326480617	0.8683956949554074
1	2	undersample	0.6	100	3	31	0.1	1.0	0.7	0.6557749610075192	0.18058554617879588	0.3828828828656359	0.7855297157571994	2.272447347861997	1.785249021163632	0.7856063200402804
1	3	undersample	0.6	100	3	31	0.1	1.0	0.7	0.634860150848523	0.17824377378032058	0.3153153153011119	0.8016795865581288	1.8616062848798167	1.5899286106230632	0.8540627547943868
1	1	undersample	0.6	100	3	31	0.1	1.0	1.0	0.6577762714221156	0.1949012215298504	0.34529147980514385	0.7932816537416455	2.0238868891842623	1.6703474527129176	0.8253165932347585
1	2	undersample	0.6	100	3	31	0.1	1.0	1.0	0.6500293898549713	0.18763919281555647	0.3828828828656359	0.7758397932766419	2.1473946752747213	1.708076876719661	0.7954182223289697
1	3	undersample	0.6	100	3	31	0.1	1.0	1.0	0.6368679726237866	0.18547213559238312	0.3423423423269215	0.7745478036125676	1.7883580494680351	1.5184696917031593	0.8490859390664317
1	1	undersample	0.6	100	3	31	0.3	0.6	0.7	0.6536048249730595	0.18501927237056098	0.3363228699400752	0.7855297157571994	1.856072855346558	1.5681559589754936	0.8448784410038503
1	2	undersample	0.6	100	3	31	0.3	0.6	0.7	0.6427677677677678	0.186181528981154	0.3783783783613343	0.7525839793233038	1.851515422685554	1.5293203812479288	0.8259830536623629
1	3	undersample	0.6	100	3	31	0.3	0.6	0.7	0.6258438671229369	0.17849466011901619	0.36936936935273107	0.7558139534834897	1.812925097905369	1.5126554506102876	0.8343728233608436
1	1	undersample	0.6	100	3	31	0.3	0.6	1.0	0.6523519426194366	0.2008153190436503	0.39461883406302156	0.7655038759640472	2.1279460378745365	1.6828372701552465	0.7908270317590665
1	2	undersample	0.6	100	3	31	0.3	0.6	1.0	0.6242827129455037	0.1738738553177435	0.39189189187423906	0.7357881136903374	1.7946752945304036	1.4832484734712037	0.8264717634688111
1	3	undersample	0.6	100	3	31	0.3	0.6	1.0	0.6096779919454338	0.16609501987510994	0.3603603603441279	0.7596899224757127	1.781008560444694	1.4995640177098577	0.8419746166325843
1	1	undersample	0.6	100	3	31	0.3	1.0	0.7	0.6536048249730595	0.18501927237056098	0.3363228699400752	0.7855297157571994	1.856072855346558	1.5681559589754936	0.8448784410038503
1	2	undersample	0.6	100	3	31	0.3	1.0	0.7	0.6427677677677678	0.186181528981154	0.3783783783613343	0.7525839793233038	1.851515422685554	1.5293203812479288	0.8259830536623629
1	3	undersample	0.6	100	3	31	0.3	1.0	0.7	0.6258438671229369	0.17849466011901619	0.36936936935273107	0.7558139534834897	1.812925097905369	1.5126554506102876	0.8343728233608436
1	1	undersample	0.6	100	3	31	0.3	1.0	1.0	0.6523519426194366	0.2008153190436503	0.39461883406302156	0.7655038759640472	2.1279460378745365	1.6828372701552465	0.7908270317590665
1	2	undersample	0.6	100	3	31	0.3	1.0	1.0	0.6242827129455037	0.1738738553177435	0.39189189187423906	0.7357881136903374	1.7946752945304036	1.4832484734712037	0.8264717634688111
1	3	undersample	0.6	100	3	31	0.3	1.0	1.0	0.6096779919454338	0.16609501987510994	0.3603603603441279	0.7596899224757127	1.781008560444694	1.4995640177098577	0.8419746166325843
1	1	undersample	0.6	100	3	63	0.1	0.6	0.7	0.6588712761149929	0.1861561868334311	0.2869955156821975	0.8210594315192439	1.8469222237378247	1.603859326480617	0.8683956949554074
1	2	undersample	0.6	100	3	63	0.1	0.6	0.7	0.6557749610075192	0.18058554617879588	0.3828828828656359	0.7855297157571994	2.272447347861997	1.785249021163632	0.7856063200402804
1	3	undersample	0.6	100	3	63	0.1	0.6	0.7	0.634860150848523	0.17824377378032058	0.3153153153011119	0.8016795865581288	1.8616062848798167	1.5899286106230632	0.8540627547943868
1	1	undersample	0.6	100	3	63	0.1	0.6	1.0	0.6577762714221156	0.1949012215298504	0.34529147980514385	0.7932816537416455	2.0238868891842623	1.6703474527129176	0.8253165932347585
1	2	undersample	0.6	100	3	63	0.1	0.6	1.0	0.6500293898549713	0.18763919281555647	0.3828828828656359	0.7758397932766419	2.1473946752747213	1.708076876719661	0.7954182223289697
1	3	undersample	0.6	100	3	63	0.1	0.6	1.0	0.6368679726237866	0.18547213559238312	0.3423423423269215	0.7745478036125676	1.7883580494680351	1.5184696917031593	0.8490859390664317
1	1	undersample	0.6	100	3	63	0.1	1.0	0.7	0.6588712761149929	0.1861561868334311	0.2869955156821975	0.8210594315192439	1.8469222237378247	1.603859326480617	0.8683956949554074
1	2	undersample	0.6	100	3	63	0.1	1.0	0.7	0.6557749610075192	0.18058554617879588	0.3828828828656359	0.7855297157571994	2.272447347861997	1.785249021163632	0.7856063200402804
1	3	undersample	0.6	100	3	63	0.1	1.0	0.7	0.634860150848523	0.17824377378032058	0.3153153153011119	0.8016795865581288	1.8616062848798167	1.5899286106230632	0.8540627547943868
1	1	undersample	0.6	100	3	63	0.1	1.0	1.0	0.6577762714221156	0.1949012215298504	0.34529147980514385	0.7932816537416455	2.0238868891842623	1.6703474527129176	0.8253165932347585
1	2	undersample	0.6	100	3	63	0.1	1.0	1.0	0.6500293898549713	0.18763919281555647	0.3828828828656359	0.7758397932766419	2.1473946752747213	1.708076876719661	0.7954182223289697
1	3	undersample	0.6	100	3	63	0.1	1.0	1.0	0.6368679726237866	0.18547213559238312	0.3423423423269215	0.7745478036125676	1.7883580494680351	1.5184696917031593	0.8490859390664317
1	1	undersample	0.6	100	3	63	0.3	0.6	0.7	0.6536048249730595	0.18501927237056098	0.3363228699400752	0.7855297157571994	1.856072855346558	1.5681559589754936	0.8448784410038503
1	2	undersample	0.6	100	3	63	0.3	0.6	0.7	0.6427677677677678	0.186181528981154	0.3783783783613343	0.7525839793233038	1.851515422685554	1.5293203812479288	0.8259830536623629
1	3	undersample	0.6	100	3	63	0.3	0.6	0.7	0.6258438671229369	0.17849466011901619	0.36936936935273107	0.7558139534834897	1.812925097905369	1.5126554506102876	0.8343728233608436
1	1	undersample	0.6	100	3	63	0.3	0.6	1.0	0.6523519426194366	0.2008153190436503	0.39461883406302156	0.7655038759640472	2.1279460378745365	1.6828372701552465	0.7908270317590665
1	2	undersample	0.6	100	3	63	0.3	0.6	1.0	0.6242827129455037	0.1738738553177435	0.39189189187423906	0.7357881136903374	1.7946752945304036	1.4832484734712037	0.8264717634688111
1	3	undersample	0.6	100	3	63	0.3	0.6	1.0	0.6096779919454338	0.16609501987510994	0.3603603603441279	0.7596899224757127	1.781008560444694	1.4995640177098577	0.8419746166325843
1	1	undersample	0.6	100	3	63	0.3	1.0	0.7	0.6536048249730595	0.18501927237056098	0.3363228699400752	0.7855297157571994	1.856072855346558	1.5681559589754936	0.8448784410038503
1	2	undersample	0.6	100	3	63	0.3	1.0	0.7	0.6427677677677678	0.186181528981154	0.3783783783613343	0.7525839793233038	1.851515422685554	1.5293203812479288	0.8259830536623629
1	3	undersample	0.6	100	3	63	0.3	1.0	0.7	0.6258438671229369	0.17849466011901619	0.36936936935273107	0.7558139534834897	1.812925097905369	1.5126554506102876	0.8343728233608436
1	1	undersample	0.6	100	3	63	0.3	1.0	1.0	0.6523519426194366	0.2008153190436503	0.39461883406302156	0.7655038759640472	2.1279460378745365	1.6828372701552465	0.7908270317590665
1	2	undersample	0.6	100	3	63	0.3	1.0	1.0	0.6242827129455037	0.1738738553177435	0.39189189187423906	0.7357881136903374	1.7946752945304036	1.4832484734712037	0.8264717634688111
1	3	undersample	0.6	100	3	63	0.3	1.0	1.0	0.6096779919454338	0.16609501987510994	0.3603603603441279	0.7596899224757127	1.781008560444694	1.4995640177098577	0.8419746166325843
1	1	undersample	0.6	100	5	31	0.1	0.6	0.7	0.6519883894740501	0.18782410496277416	0.31390134527740354	0.8133074935347978	1.9931247101678813	1.6813815102005545	0.8435907104516728
1	2	undersample	0.6	100	5	31	0.1	0.6	0.7	0.6426033591731266	0.18151305848089155	0.3603603603441279	0.7603359173077499	1.7873276675358643	1.5036059690713135	0.8412592601282862
1	3	undersample	0.6	100	5	31	0.1	0.6	0.7	0.6230285518076216	0.17729059167053896	0.3243243243097151	0.7777777777727535	1.6799999265005001	1.4594593936850477	0.8687258575809312
1	1	undersample	0.6	100	5	31	0.1	0.6	1.0	0.6496506413598915	0.1964275667082565	0.38116591926541854	0.7868217054212738	2.2733859273676305	1.7880145919101023	0.7864984768541247
1	2	undersample	0.6	100	5	31	0.1	0.6	1.0	0.6387637637637638	0.18494963692066776	0.36936936935273107	0.7538759689873781	1.7940381745035041	1.5007447782550782	0.8365177406160959
1	3	undersample	0.6	100	5	31	0.1	0.6	1.0	0.6242288800428335	0.18109820624674958	0.3423423423269215	0.7745478036125676	1.7883580494680351	1.5184696917031593	0.8490859390664317
1	1	undersample	0.6	100	5	31	0.1	1.0	0.7	0.6519883894740501	0.18782410496277416	0.31390134527740354	0.8133074935347978	1.9931247101678813	1.6813815102005545	0.8435907104516728
1	2	undersample	0.6	100	5	31	0.1	1.0	0.7	0.6426033591731266	0.18151305848089155	0.3603603603441279	0.7603359173077499	1.7873276675358643	1.5036059690713135	0.8412592601282862
1	3	undersample	0.6	100	5	31	0.1	1.0	0.7	0.6230285518076216	0.17729059167053896	0.3243243243097151	0.7777777777727535	1.6799999265005001	1.4594593936850477	0.8687258575809312
1	1	undersample	0.6	100	5	31	0.1	1.0	1.0	0.6496506413598915	0.1964275667082565	0.38116591926541854	0.7868217054212738	2.2733859273676305	1.7880145919101023	0.7864984768541247
1	2	undersample	0.6	100	5	31	0.1	1.0	1.0	0.6387637637637638	0.18494963692066776	0.36936936935273107	0.7538759689873781	1.7940381745035041	1.5007447782550782	0.8365177406160959
1	3	undersample	0.6	100	5	31	0.1	1.0	1.0	0.6242288800428335	0.18109820624674958	0.3423423423269215	0.7745478036125676	1.7883580494680351	1.5184696917031593	0.8490859390664317
1	1	undersample	0.6	100	5	31	0.3	0.6	0.7	0.6436281155490666	0.18831237110848914	0.3856502241979529	0.7835917312610879	2.2729708066144307	1.782049311815952	0.7840176758541786
1	2	undersample	0.6	100	5	31	0.3	0.6	0.7	0.6291756873152222	0.17457841239207816	0.36936936935273107	0.7461240310029321	1.721373980535659	1.454920512022908	0.8452088339086109
1	3	undersample	0.6	100	5	31	0.3	0.6	0.7	0.6184498451940312	0.17254932830306302	0.3873873873699375	0.7461240310029321	1.8584417789090517	1.5258922443167087	0.8210600100843756
1	1	undersample	0.6	100	5	31	0.3	0.6	1.0	0.6322942376102247	0.18484376148514559	0.39013452913048724	0.7525839793233038	1.9458415755909697	1.5768361009731189	0.8103620054658374
1	2	undersample	0.6	100	5	31	0.3	0.6	1.0	0.5980399003654818	0.16121889811984355	0.39189189187423906	0.7241602067136683	1.6918552630795551	1.420722778965446	0.8397424963296565
1	3	undersample	0.6	100	5	31	0.3	0.6	1.0	0.6063679959028796	0.15785718606687188	0.3423423423269215	0.7357881136903374	1.449643248210567	1.2957113101587527	0.8938139071538741
1	1	undersample	0.6	100	5	31	0.3	1.0	0.7	0.6436281155490666	0.18831237110848914	0.3856502241979529	0.7835917312610879	2.2729708066144307	1.782049311815952	0.7840176758541786
1	2	undersample	0.6	100	5	31	0.3	1.0	0.7	0.6291756873152222	0.17457841239207816	0.36936936935273107	0.7461240310029321	1.721373980535659	1.454920512022908	0.8452088339086109
1	3	undersample	0.6	100	5	31	0.3	1.0	0.7	0.6184498451940312	0.17254932830306302	0.3873873873699375	0.7461240310029321	1.8584417789090517	1.5258922443167087	0.8210600100843756
1	1	undersample	0.6	100	5	31	0.3	1.0	1.0	0.6322942376102247	0.18484376148514559	0.39013452913048724	0.7525839793233038	1.9458415755909697	1.5768361009731189	0.8103620054658374
1	2	undersample	0.6	100	5	31	0.3	1.0	1.0	0.5980399003654818	0.16121889811984355	0.39189189187423906	0.7241602067136683	1.6918552630795551	1.420722778965446	0.8397424963296565
1	3	undersample	0.6	100	5	31	0.3	1.0	1.0	0.6063679959028796	0.15785718606687188	0.3423423423269215	0.7357881136903374	1.449643248210567	1.2957113101587527	0.8938139071538741
1	1	undersample	0.6	100	5	63	0.1	0.6	0.7	0.6519883894740501	0.18782410496277416	0.31390134527740354	0.8133074935347978	1.9931247101678813	1.6813815102005545	0.8435907104516728
1	2	undersample	0.6	100	5	63	0.1	0.6	0.7	0.6426033591731266	0.18151305848089155	0.3603603603441279	0.7603359173077499	1.7873276675358643	1.5036059690713135	0.8412592601282862
1	3	undersample	0.6	100	5	63	0.1	0.6	0.7	0.6230285518076216	0.17729059167053896	0.3243243243097151	0.7777777777727535	1.6799999265005001	1.4594593936850477	0.8687258575809312
1	1	undersample	0.6	100	5	63	0.1	0.6	1.0	0.6496506413598915	0.1964275667082565	0.38116591926541854	0.7868217054212738	2.2733859273676305	1.7880145919101023	0.7864984768541247
1	2	undersample	0.6	100	5	63	0.1	0.6	1.0	0.6387637637637638	0.18494963692066776	0.36936936935273107	0.7538759689873781	1.7940381745035041	1.5007447782550782	0.8365177406160959
1	3	undersample	0.6	100	5	63	0.1	0.6	1.0	0.6242288800428335	0.18109820624674958	0.3423423423269215	0.7745478036125676	1.7883580494680351	1.5184696917031593	0.8490859390664317
1	1	undersample	0.6	100	5	63	0.1	1.0	0.7	0.6519883894740501	0.18782410496277416	0.31390134527740354	0.8133074935347978	1.9931247101678813	1.6813815102005545	0.8435907104516728
1	2	undersample	0.6	100	5	63	0.1	1.0	0.7	0.6426033591731266	0.18151305848089155	0.3603603603441279	0.7603359173077499	1.7873276675358643	1.5036059690713135	0.8412592601282862
1	3	undersample	0.6	100	5	63	0.1	1.0	0.7	0.6230285518076216	0.17729059167053896	0.3243243243097151	0.7777777777727535	1.6799999265005001	1.4594593936850477	0.8687258575809312
1	1	undersample	0.6	100	5	63	0.1	1.0	1.0	0.6496506413598915	0.1964275667082565	0.38116591926541854	0.7868217054212738	2.2733859273676305	1.7880145919101023	0.7864984768541247
1	2	undersample	0.6	100	5	63	0.1	1.0	1.0	0.6387637637637638	0.18494963692066776	0.36936936935273107	0.7538759689873781	1.7940381745035041	1.5007447782550782	0.8365177406160959
1	3	undersample	0.6	100	5	63	0.1	1.0	1.0	0.6242288800428335	0.18109820624674958	0.3423423423269215	0.7745478036125676	1.7883580494680351	1.5184696917031593	0.8490859390664317
1	1	undersample	0.6	100	5	63	0.3	0.6	0.7	0.6436281155490666	0.18831237110848914	0.3856502241979529	0.7835917312610879	2.2729708066144307	1.782049311815952	0.7840176758541786
1	2	undersample	0.6	100	5	63	0.3	0.6	0.7	0.6291756873152222	0.17457841239207816	0.36936936935273107	0.7461240310029321	1.721373980535659	1.454920512022908	0.8452088339086109
1	3	undersample	0.6	100	5	63	0.3	0.6	0.7	0.6184498451940312	0.17254932830306302	0.3873873873699375	0.7461240310029321	1.8584417789090517	1.5258922443167087	0.8210600100843756
1	1	undersample	0.6	100	5	63	0.3	0.6	1.0	0.6322942376102247	0.18484376148514559	0.39013452913048724	0.7525839793233038	1.9458415755909697	1.5768361009731189	0.8103620054658374
1	2	undersample	0.6	100	5	63	0.3	0.6	1.0	0.5980399003654818	0.16121889811984355	0.39189189187423906	0.7241602067136683	1.6918552630795551	1.420722778965446	0.8397424963296565
1	3	undersample	0.6	100	5	63	0.3	0.6	1.0	0.6063679959028796	0.15785718606687188	0.3423423423269215	0.7357881136903374	1.449643248210567	1.2957113101587527	0.8938139071538741
1	1	undersample	0.6	100	5	63	0.3	1.0	0.7	0.6436281155490666	0.18831237110848914	0.3856502241979529	0.7835917312610879	2.2729708066144307	1.782049311815952	0.7840176758541786
1	2	undersample	0.6	100	5	63	0.3	1.0	0.7	0.6291756873152222	0.17457841239207816	0.36936936935273107	0.7461240310029321	1.721373980535659	1.454920512022908	0.8452088339086109
1	3	undersample	0.6	100	5	63	0.3	1.0	0.7	0.6184498451940312	0.17254932830306302	0.3873873873699375	0.7461240310029321	1.8584417789090517	1.5258922443167087	0.8210600100843756
1	1	undersample	0.6	100	5	63	0.3	1.0	1.0	0.6322942376102247	0.18484376148514559	0.39013452913048724	0.7525839793233038	1.9458415755909697	1.5768361009731189	0.8103620054658374
1	2	undersample	0.6	100	5	63	0.3	1.0	1.0	0.5980399003654818	0.16121889811984355	0.39189189187423906	0.7241602067136683	1.6918552630795551	1.420722778965446	0.8397424963296565
1	3	undersample	0.6	100	5	63	0.3	1.0	1.0	0.6063679959028796	0.15785718606687188	0.3423423423269215	0.7357881136903374	1.449643248210567	1.2957113101587527	0.8938139071538741
1	1	undersample	0.6	100	10	31	0.1	0.6	0.7	0.6407559008586228	0.19479076371512732	0.3318385650075409	0.7900516795814597	1.8689105989852812	1.580572535852072	0.8457186331016221
1	2	undersample	0.6	100	10	31	0.1	0.6	0.7	0.6360299252741113	0.18060555618037288	0.3963963963785407	0.7474160206670064	1.9432758724342227	1.5693646989475343	0.8075871788337126
1	3	undersample	0.6	100	10	31	0.1	0.6	0.7	0.6133924622296716	0.1716030417024901	0.3333333333183183	0.7706718346203445	1.680281619088866	1.4535210632818278	0.8650460910637018
1	1	undersample	0.6	100	10	31	0.1	0.6	1.0	0.6279938818785413	0.18735627857421996	0.3766816143328842	0.7609819121397869	1.9240131429618488	1.5759543637284825	0.8190974943457549
1	2	undersample	0.6	100	10	31	0.1	0.6	1.0	0.6023756314453989	0.1672996431056179	0.3603603603441279	0.7105943152408877	1.383299754965837	1.2451737020727076	0.9001474075085495
1	3	undersample	0.6	100	10	31	0.1	0.6	1.0	0.6114311986405009	0.16877916339513377	0.3963963963785407	0.7403100775145975	1.8721318079735738	1.5264218854568907	0.8153388881244407
1	1	undersample	0.6	100	10	31	0.1	1.0	0.7	0.6407559008586228	0.19479076371512732	0.3318385650075409	0.7900516795814597	1.8689105989852812	1.580572535852072	0.8457186331016221
1	2	undersample	0.6	100	10	31	0.1	1.0	0.7	0.6360299252741113	0.18060555618037288	0.3963963963785407	0.7474160206670064	1.9432758724342227	1.5693646989475343	0.8075871788337126
1	3	undersample	0.6	100	10	31	0.1	1.0	0.7	0.6133924622296716	0.1716030417024901	0.3333333333183183	0.7706718346203445	1.680281619088866	1.4535210632818278	0.8650460910637018
1	1	undersample	0.6	100	10	31	0.1	1.0	1.0	0.6279938818785413	0.18735627857421996	0.3766816143328842	0.7609819121397869	1.9240131429618488	1.5759543637284825	0.8190974943457549
1	2	undersample	0.6	100	10	31	0.1	1.0	1.0	0.6023756314453989	0.1672996431056179	0.3603603603441279	0.7105943152408877	1.383299754965837	1.2451737020727076	0.9001474075085495
1	3	undersample	0.6	100	10	31	0.1	1.0	1.0	0.6114311986405009	0.16877916339513377	0.3963963963785407	0.7403100775145975	1.8721318079735738	1.5264218854568907	0.8153388881244407
1	1	undersample	0.6	100	10	31	0.3	0.6	0.7	0.6287803733444572	0.18608601259901042	0.39013452913048724	0.7622739018038613	2.0512307331932202	1.6411093089051971	0.8000607936670875
1	2	undersample	0.6	100	10	31	0.3	0.6	0.7	0.6223650976557954	0.17218268412574722	0.39189189187423906	0.7222222222175567	1.6755554983726677	1.4108107599343775	0.8419958303673196
1	3	undersample	0.6	100	10	31	0.3	0.6	0.7	0.6104476569592849	0.16745839397186757	0.3738738738570327	0.7338501291942259	1.6464342499825673	1.4047493567350924	0.8532070687217685
1	1	undersample	0.6	100	10	31	0.3	0.6	1.0	0.6110285512334737	0.18837960612344687	0.4215246636582276	0.7131782945690364	1.8118583097142018	1.4696399923027663	0.8111230145893696
1	2	undersample	0.6	100	10	31	0.3	0.6	1.0	0.5791561910747958	0.15199119744200487	0.3648648648484295	0.6866925064555124	1.2590918705400156	1.1645583355670288	0.9249192614329559
1	3	undersample	0.6	100	10	31	0.3	0.6	1.0	0.5973662616104477	0.1551447713814024	0.3963963963785407	0.719638242889408	1.6856729604385952	1.4138746536797848	0.8387597535260809
1	1	undersample	0.6	100	10	31	0.3	1.0	0.7	0.6287803733444572	0.18608601259901042	0.39013452913048724	0.7622739018038613	2.0512307331932202	1.6411093089051971	0.8000607936670875
1	2	undersample	0.6	100	10	31	0.3	1.0	0.7	0.6223650976557954	0.17218268412574722	0.39189189187423906	0.7222222222175567	1.6755554983726677	1.4108107599343775	0.8419958303673196
1	3	undersample	0.6	100	10	31	0.3	1.0	0.7	0.6104476569592849	0.16745839397186757	0.3738738738570327	0.7338501291942259	1.6464342499825673	1.4047493567350924	0.8532070687217685
1	1	undersample	0.6	100	10	31	0.3	1.0	1.0	0.6110285512334737	0.18837960612344687	0.4215246636582276	0.7131782945690364	1.8118583097142018	1.4696399923027663	0.8111230145893696
1	2	undersample	0.6	100	10	31	0.3	1.0	1.0	0.5791561910747958	0.15199119744200487	0.3648648648484295	0.6866925064555124	1.2590918705400156	1.1645583355670288	0.9249192614329559
1	3	undersample	0.6	100	10	31	0.3	1.0	1.0	0.5973662616104477	0.1551447713814024	0.3963963963785407	0.719638242889408	1.6856729604385952	1.4138746536797848	0.8387597535260809
1	1	undersample	0.6	100	10	63	0.1	0.6	0.7	0.639631927787627	0.19123812489932374	0.34977578473767823	0.7900516795814597	2.0242757664754705	1.6660088891413731	0.8230147771809545
1	2	undersample	0.6	100	10	63	0.1	0.6	0.7	0.6310336499289987	0.17711032647769231	0.3873873873699375	0.7506459948271923	1.9036116292521659	1.553563864217184	0.8161138655112049
1	3	undersample	0.6	100	10	63	0.1	0.6	0.7	0.6109336080266312	0.169355946080496	0.3333333333183183	0.7680878552921959	1.6559887888555478	1.4373258432198135	0.8679562544944884
1	1	undersample	0.6	100	10	63	0.1	0.6	1.0	0.6259458175455672	0.19601588172816645	0.3632286995352812	0.7603359173077499	1.809669263283164	1.5155741331752142	0.8374867970785529
1	2	undersample	0.6	100	10	63	0.1	0.6	1.0	0.6078316688781805	0.17033155165618932	0.3648648648484295	0.7202842377214452	1.4792884377892193	1.3044129112786642	0.8817840139649917
1	3	undersample	0.6	100	10	63	0.1	0.6	1.0	0.6091978606513491	0.16849640020754872	0.3873873873699375	0.7474160206670064	1.8711824162796198	1.5336973194259995	0.8196407188154057
1	1	undersample	0.6	100	10	63	0.1	1.0	0.7	0.639631927787627	0.19123812489932374	0.34977578473767823	0.7900516795814597	2.0242757664754705	1.6660088891413731	0.8230147771809545
1	2	undersample	0.6	100	10	63	0.1	1.0	0.7	0.6310336499289987	0.17711032647769231	0.3873873873699375	0.7506459948271923	1.9036116292521659	1.553563864217184	0.8161138655112049
1	3	undersample	0.6	100	10	63	0.1	1.0	0.7	0.6109336080266312	0.169355946080496	0.3333333333183183	0.7680878552921959	1.6559887888555478	1.4373258432198135	0.8679562544944884
1	1	undersample	0.6	100	10	63	0.1	1.0	1.0	0.6259458175455672	0.19601588172816645	0.3632286995352812	0.7603359173077499	1.809669263283164	1.5155741331752142	0.8374867970785529
1	2	undersample	0.6	100	10	63	0.1	1.0	1.0	0.6078316688781805	0.17033155165618932	0.3648648648484295	0.7202842377214452	1.4792884377892193	1.3044129112786642	0.8817840139649917
1	3	undersample	0.6	100	10	63	0.1	1.0	1.0	0.6091978606513491	0.16849640020754872	0.3873873873699375	0.7474160206670064	1.8711824162796198	1.5336973194259995	0.8196407188154057
1	1	undersample	0.6	100	10	63	0.3	0.6	0.7	0.6290367434908055	0.18284477846458258	0.39461883406302156	0.7661498707960843	2.1356250371956356	1.6874859916970872	0.7901602298860169
1	2	undersample	0.6	100	10	63	0.3	0.6	0.7	0.6153435412156342	0.16789588498626296	0.3873873873699375	0.719638242889408	1.6231362967514686	1.381741138823426	0.8512785558165805
1	3	undersample	0.6	100	10	63	0.3	0.6	0.7	0.6039513350559862	0.16494322828095792	0.39189189187423906	0.734496124026263	1.7828060992436934	1.4760307196144165	0.8279255396380576
1	1	undersample	0.6	100	10	63	0.3	0.6	1.0	0.6192830905783246	0.19210376453031874	0.4125560537931589	0.7183462532253337	1.7911617853269692	1.4647631848320044	0.8177726763263877
1	2	undersample	0.6	100	10	63	0.3	0.6	1.0	0.5859769653374305	0.1586346982587446	0.3648648648484295	0.6950904392719955	1.3095924605360867	1.196633034434686	0.9137445865020597
1	3	undersample	0.6	100	10	63	0.3	0.6	1.0	0.5919698768535977	0.15259320268633783	0.3738738738570327	0.7093023255768134	1.4569783710446709	1.2861260818051834	0.8827351817949307
1	1	undersample	0.6	100	10	63	0.3	1.0	0.7	0.6290367434908055	0.18284477846458258	0.39461883406302156	0.7661498707960843	2.1356250371956356	1.6874859916970872	0.7901602298860169
1	2	undersample	0.6	100	10	63	0.3	1.0	0.7	0.6153435412156342	0.16789588498626296	0.3873873873699375	0.719638242889408	1.6231362967514686	1.381741138823426	0.8512785558165805
1	3	undersample	0.6	100	10	63	0.3	1.0	0.7	0.6039513350559862	0.16494322828095792	0.39189189187423906	0.734496124026263	1.7828060992436934	1.4760307196144165	0.8279255396380576
1	1	undersample	0.6	100	10	63	0.3	1.0	1.0	0.6192830905783246	0.19210376453031874	0.4125560537931589	0.7183462532253337	1.7911617853269692	1.4647631848320044	0.8177726763263877
1	2	undersample	0.6	100	10	63	0.3	1.0	1.0	0.5859769653374305	0.1586346982587446	0.3648648648484295	0.6950904392719955	1.3095924605360867	1.196633034434686	0.9137445865020597
1	3	undersample	0.6	100	10	63	0.3	1.0	1.0	0.5919698768535977	0.15259320268633783	0.3738738738570327	0.7093023255768134	1.4569783710446709	1.2861260818051834	0.8827351817949307
1	1	undersample	0.6	300	3	31	0.1	0.6	0.7	0.6554283843756156	0.18446023320049224	0.34977578473767823	0.8036175710542403	2.2012703052939737	1.7810950236455985	0.8091214410830999
1	2	undersample	0.6	300	3	31	0.1	0.6	0.7	0.6501501501501502	0.1887364116545632	0.40540540538714387	0.7583979328116383	2.1402527074498354	1.6779880790142176	0.7840139866525645
1	3	undersample	0.6	300	3	31	0.1	0.6	0.7	0.6337107456293503	0.17920592392520493	0.4009009008828423	0.7603359173077499	2.1229555492519823	1.6727616405918364	0.7879400112506707
1	1	undersample	0.6	300	3	31	0.1	0.6	1.0	0.6502517352058493	0.19440443502000224	0.39013452913048724	0.7771317829407163	2.2306264984287334	1.7505165912533154	0.7847645359633827
1	2	undersample	0.6	300	3	31	0.1	0.6	1.0	0.632046290476523	0.1752647081395891	0.39189189187423906	0.7396640826825603	1.8309897307022027	1.505331576445794	0.8221409071249062
1	3	undersample	0.6	300	3	31	0.1	0.6	1.0	0.6170618292711316	0.16976409839263712	0.3558558558398263	0.76485788113201	1.796972184071924	1.5133649489054584	0.8421749342310153
1	1	undersample	0.6	300	3	31	0.1	1.0	0.7	0.6554283843756156	0.18446023320049224	0.34977578473767823	0.8036175710542403	2.2012703052939737	1.7810950236455985	0.8091214410830999
1	2	undersample	0.6	300	3	31	0.1	1.0	0.7	0.6501501501501502	0.1887364116545632	0.40540540538714387	0.7583979328116383	2.1402527074498354	1.6779880790142176	0.7840139866525645
1	3	undersample	0.6	300	3	31	0.1	1.0	0.7	0.6337107456293503	0.17920592392520493	0.4009009008828423	0.7603359173077499	2.1229555492519823	1.6727616405918364	0.7879400112506707
1	1	undersample	0.6	300	3	31	0.1	1.0	1.0	0.6502517352058493	0.19440443502000224	0.39013452913048724	0.7771317829407163	2.2306264984287334	1.7505165912533154	0.7847645359633827
1	2	undersample	0.6	300	3	31	0.1	1.0	1.0	0.632046290476523	0.1752647081395891	0.39189189187423906	0.7396640826825603	1.8309897307022027	1.505331576445794	0.8221409071249062
1	3	undersample	0.6	300	3	31	0.1	1.0	1.0	0.6170618292711316	0.16976409839263712	0.3558558558398263	0.76485788113201	1.796972184071924	1.5133649489054584	0.8421749342310153
1	1	undersample	0.6	300	3	31	0.3	0.6	0.7	0.643696191237645	0.1798959038548042	0.4125560537931589	0.7674418604601587	2.3175571519338556	1.7739909549911552	0.7654572532700218
1	2	undersample	0.6	300	3	31	0.3	0.6	0.7	0.6293400959098634	0.17413868118696008	0.4189189189000487	0.7248062015457054	1.8987880106238602	1.522268692210147	0.8017054377345234
1	3	undersample	0.6	300	3	31	0.3	0.6	0.7	0.6222050538911004	0.17361692447551552	0.40540540538714387	0.7319121446981143	1.8614457160317892	1.5122109496848317	0.8123851896654232
1	1	undersample	0.6	300	3	31	0.3	0.6	1.0	0.6365656249637895	0.18500927197260675	0.40358744392809026	0.7448320413388577	1.975254516419571	1.5816540220377189	0.800734279626985
1	2	undersample	0.6	300	3	31	0.3	0.6	1.0	0.6046831715436367	0.1579682692181598	0.4234234234043503	0.7118863049049621	1.814531890595931	1.4696399925323884	0.8099278838821666
1	3	undersample	0.6	300	3	31	0.3	0.6	1.0	0.6016292455245944	0.16128241187656903	0.3603603603441279	0.7377260981864489	1.5846804394060483	1.3739847697864276	0.867042161796737
1	1	undersample	0.6	300	3	31	0.3	1.0	0.7	0.643696191237645	0.1798959038548042	0.4125560537931589	0.7674418604601587	2.3175571519338556	1.7739909549911552	0.7654572532700218
1	2	undersample	0.6	300	3	31	0.3	1.0	0.7	0.6293400959098634	0.17413868118696008	0.4189189189000487	0.7248062015457054	1.8987880106238602	1.522268692210147	0.8017054377345234
1	3	undersample	0.6	300	3	31	0.3	1.0	0.7	0.6222050538911004	0.17361692447551552	0.40540540538714387	0.7319121446981143	1.8614457160317892	1.5122109496848317	0.8123851896654232
1	1	undersample	0.6	300	3	31	0.3	1.0	1.0	0.6365656249637895	0.18500927197260675	0.40358744392809026	0.7448320413388577	1.975254516419571	1.5816540220377189	0.800734279626985
1	2	undersample	0.6	300	3	31	0.3	1.0	1.0	0.6046831715436367	0.1579682692181598	0.4234234234043503	0.7118863049049621	1.814531890595931	1.4696399925323884	0.8099278838821666
1	3	undersample	0.6	300	3	31	0.3	1.0	1.0	0.6016292455245944	0.16128241187656903	0.3603603603441279	0.7377260981864489	1.5846804394060483	1.3739847697864276	0.867042161796737
1	1	undersample	0.6	300	3	63	0.1	0.6	0.7	0.6554283843756156	0.18446023320049224	0.34977578473767823	0.8036175710542403	2.2012703052939737	1.7810950236455985	0.8091214410830999
1	2	undersample	0.6	300	3	63	0.1	0.6	0.7	0.6501501501501502	0.1887364116545632	0.40540540538714387	0.7583979328116383	2.1402527074498354	1.6779880790142176	0.7840139866525645
1	3	undersample	0.6	300	3	63	0.1	0.6	0.7	0.6337107456293503	0.17920592392520493	0.4009009008828423	0.7603359173077499	2.1229555492519823	1.6727616405918364	0.7879400112506707
1	1	undersample	0.6	300	3	63	0.1	0.6	1.0	0.6502517352058493	0.19440443502000224	0.39013452913048724	0.7771317829407163	2.2306264984287334	1.7505165912533154	0.7847645359633827
1	2	undersample	0.6	300	3	63	0.1	0.6	1.0	0.632046290476523	0.1752647081395891	0.39189189187423906	0.7396640826825603	1.8309897307022027	1.505331576445794	0.8221409071249062
1	3	undersample	0.6	300	3	63	0.1	0.6	1.0	0.6170618292711316	0.16976409839263712	0.3558558558398263	0.76485788113201	1.796972184071924	1.5133649489054584	0.8421749342310153
1	1	undersample	0.6	300	3	63	0.1	1.0	0.7	0.6554283843756156	0.18446023320049224	0.34977578473767823	0.8036175710542403	2.2012703052939737	1.7810950236455985	0.8091214410830999
1	2	undersample	0.6	300	3	63	0.1	1.0	0.7	0.6501501501501502	0.1887364116545632	0.40540540538714387	0.7583979328116383	2.1402527074498354	1.6779880790142176	0.7840139866525645
1	3	undersample	0.6	300	3	63	0.1	1.0	0.7	0.6337107456293503	0.17920592392520493	0.4009009008828423	0.7603359173077499	2.1229555492519823	1.6727616405918364	0.7879400112506707
1	1	undersample	0.6	300	3	63	0.1	1.0	1.0	0.6502517352058493	0.19440443502000224	0.39013452913048724	0.7771317829407163	2.2306264984287334	1.7505165912533154	0.7847645359633827
1	2	undersample	0.6	300	3	63	0.1	1.0	1.0	0.632046290476523	0.1752647081395891	0.39189189187423906	0.7396640826825603	1.8309897307022027	1.505331576445794	0.8221409071249062
1	3	undersample	0.6	300	3	63	0.1	1.0	1.0	0.6170618292711316	0.16976409839263712	0.3558558558398263	0.76485788113201	1.796972184071924	1.5133649489054584	0.8421749342310153
1	1	undersample	0.6	300	3	63	0.3	0.6	0.7	0.643696191237645	0.1798959038548042	0.4125560537931589	0.7674418604601587	2.3175571519338556	1.7739909549911552	0.7654572532700218
1	2	undersample	0.6	300	3	63	0.3	0.6	0.7	0.6293400959098634	0.17413868118696008	0.4189189189000487	0.7248062015457054	1.8987880106238602	1.522268692210147	0.8017054377345234
1	3	undersample	0.6	300	3	63	0.3	0.6	0.7	0.6222050538911004	0.17361692447551552	0.40540540538714387	0.7319121446981143	1.8614457160317892	1.5122109496848317	0.8123851896654232
1	1	undersample	0.6	300	3	63	0.3	0.6	1.0	0.6365656249637895	0.18500927197260675	0.40358744392809026	0.7448320413388577	1.975254516419571	1.5816540220377189	0.800734279626985
1	2	undersample	0.6	300	3	63	0.3	0.6	1.0	0.6046831715436367	0.1579682692181598	0.4234234234043503	0.7118863049049621	1.814531890595931	1.4696399925323884	0.8099278838821666
1	3	undersample	0.6	300	3	63	0.3	0.6	1.0	0.6016292455245944	0.16128241187656903	0.3603603603441279	0.7377260981864489	1.5846804394060483	1.3739847697864276	0.867042161796737
1	1	undersample	0.6	300	3	63	0.3	1.0	0.7	0.643696191237645	0.1798959038548042	0.4125560537931589	0.7674418604601587	2.3175571519338556	1.7739909549911552	0.7654572532700218
1	2	undersample	0.6	300	3	63	0.3	1.0	0.7	0.6293400959098634	0.17413868118696008	0.4189189189000487	0.7248062015457054	1.8987880106238602	1.522268692210147	0.8017054377345234
1	3	undersample	0.6	300	3	63	0.3	1.0	0.7	0.6222050538911004	0.17361692447551552	0.40540540538714387	0.7319121446981143	1.8614457160317892	1.5122109496848317	0.8123851896654232
1	1	undersample	0.6	300	3	63	0.3	1.0	1.0	0.6365656249637895	0.18500927197260675	0.40358744392809026	0.7448320413388577	1.975254516419571	1.5816540220377189	0.800734279626985
1	2	undersample	0.6	300	3	63	0.3	1.0	1.0	0.6046831715436367	0.1579682692181598	0.4234234234043503	0.7118863049049621	1.814531890595931	1.4696399925323884	0.8099278838821666
1	3	undersample	0.6	300	3	63	0.3	1.0	1.0	0.6016292455245944	0.16128241187656903	0.3603603603441279	0.7377260981864489	1.5846804394060483	1.3739847697864276	0.867042161796737
1	1	undersample	0.6	300	5	31	0.1	0.6	0.7	0.6441741694765993	0.18810057589248153	0.3766816143328842	0.7835917312610879	2.188166977358775	1.740606304564418	0.7954631893694627
1	2	undersample	0.6	300	5	31	0.1	0.6	0.7	0.6330574760807318	0.17363499751396488	0.3873873873699375	0.7293281653699656	1.703881731341269	1.4312068102223	0.8399683891538992
1	3	undersample	0.6	300	5	31	0.1	0.6	0.7	0.6235843401541077	0.1758245361607736	0.3963963963785407	0.7506459948271923	1.9769545274816376	1.5896932564082815	0.8041121910192756
1	1	undersample	0.6	300	5	31	0.1	0.6	1.0	0.635046233531477	0.18361342895884789	0.4080717488606246	0.7461240310029321	2.0260813465414396	1.6073665199547593	0.793337593496802
1	2	undersample	0.6	300	5	31	0.1	0.6	1.0	0.6122867053099611	0.16751944653074177	0.3873873873699375	0.7248062015457054	1.6654929003375454	1.4076893282803509	0.8452088335772103
1	3	undersample	0.6	300	5	31	0.1	0.6	1.0	0.6088734082920129	0.16446903732019225	0.3828828828656359	0.7448320413388577	1.811050471819023	1.5005131124984434	0.8285319032996469
1	1	undersample	0.6	300	5	31	0.1	1.0	0.7	0.6441741694765993	0.18810057589248153	0.3766816143328842	0.7835917312610879	2.188166977358775	1.740606304564418	0.7954631893694627
1	2	undersample	0.6	300	5	31	0.1	1.0	0.7	0.6330574760807318	0.17363499751396488	0.3873873873699375	0.7293281653699656	1.703881731341269	1.4312068102223	0.8399683891538992
1	3	undersample	0.6	300	5	31	0.1	1.0	0.7	0.6235843401541077	0.1758245361607736	0.3963963963785407	0.7506459948271923	1.9769545274816376	1.5896932564082815	0.8041121910192756
1	1	undersample	0.6	300	5	31	0.1	1.0	1.0	0.635046233531477	0.18361342895884789	0.4080717488606246	0.7461240310029321	2.0260813465414396	1.6073665199547593	0.793337593496802
1	2	undersample	0.6	300	5	31	0.1	1.0	1.0	0.6122867053099611	0.16751944653074177	0.3873873873699375	0.7248062015457054	1.6654929003375454	1.4076893282803509	0.8452088335772103
1	3	undersample	0.6	300	5	31	0.1	1.0	1.0	0.6088734082920129	0.16446903732019225	0.3828828828656359	0.7448320413388577	1.811050471819023	1.5005131124984434	0.8285319032996469
1	1	undersample	0.6	300	5	31	0.3	0.6	0.7	0.6304460550862678	0.17776617669681272	0.4170403587256932	0.7538759689873781	2.191217355447769	1.6944316248419886	0.7732832157052547
1	2	undersample	0.6	300	5	31	0.3	0.6	0.7	0.6151223898316922	0.16768502126856094	0.4144144143957471	0.7086563307447762	1.721371255819929	1.422424593027503	0.8263322458793217
1	3	undersample	0.6	300	5	31	0.3	0.6	0.7	0.6079306050236283	0.16586812169412024	0.3963963963785407	0.7228682170495939	1.7129735347745918	1.4303533786521474	0.835011944134111
1	1	undersample	0.6	300	5	31	0.3	0.6	1.0	0.6149421791172756	0.1738201713620712	0.44394618832089927	0.7009043927603301	1.870950264339298	1.4842951976964558	0.7933375928146935
1	2	undersample	0.6	300	5	31	0.3	0.6	1.0	0.5914708312964126	0.15435299612725312	0.4189189189000487	0.6925064599438469	1.6236075337025342	1.3623665238621998	0.8390984147008321
1	3	undersample	0.6	300	5	31	0.3	0.6	1.0	0.5874304537095235	0.1482447466925979	0.3558558558398263	0.7073643410807018	1.3353864262947104	1.2160371876538492	0.9106256813423786
1	1	undersample	0.6	300	5	31	0.3	1.0	0.7	0.6304460550862678	0.17776617669681272	0.4170403587256932	0.7538759689873781	2.191217355447769	1.6944316248419886	0.7732832157052547
1	2	undersample	0.6	300	5	31	0.3	1.0	0.7	0.6151223898316922	0.16768502126856094	0.4144144143957471	0.7086563307447762	1.721371255819929	1.422424593027503	0.8263322458793217
1	3	undersample	0.6	300	5	31	0.3	1.0	0.7	0.6079306050236283	0.16586812169412024	0.3963963963785407	0.7228682170495939	1.7129735347745918	1.4303533786521474	0.835011944134111
1	1	undersample	0.6	300	5	31	0.3	1.0	1.0	0.6149421791172756	0.1738201713620712	0.44394618832089927	0.7009043927603301	1.870950264339298	1.4842951976964558	0.7933375928146935
1	2	undersample	0.6	300	5	31	0.3	1.0	1.0	0.5914708312964126	0.15435299612725312	0.4189189189000487	0.6925064599438469	1.6236075337025342	1.3623665238621998	0.8390984147008321
1	3	undersample	0.6	300	5	31	0.3	1.0	1.0	0.5874304537095235	0.1482447466925979	0.3558558558398263	0.7073643410807018	1.3353864262947104	1.2160371876538492	0.9106256813423786
1	1	undersample	0.6	300	5	63	0.1	0.6	0.7	0.6441741694765993	0.18810057589248153	0.3766816143328842	0.7835917312610879	2.188166977358775	1.740606304564418	0.7954631893694627
1	2	undersample	0.6	300	5	63	0.1	0.6	0.7	0.6330574760807318	0.17363499751396488	0.3873873873699375	0.7293281653699656	1.703881731341269	1.4312068102223	0.8399683891538992
1	3	undersample	0.6	300	5	63	0.1	0.6	0.7	0.6235843401541077	0.1758245361607736	0.3963963963785407	0.7506459948271923	1.9769545274816376	1.5896932564082815	0.8041121910192756
1	1	undersample	0.6	300	5	63	0.1	0.6	1.0	0.635046233531477	0.18361342895884789	0.4080717488606246	0.7461240310029321	2.0260813465414396	1.6073665199547593	0.793337593496802
1	2	undersample	0.6	300	5	63	0.1	0.6	1.0	0.6122867053099611	0.16751944653074177	0.3873873873699375	0.7248062015457054	1.6654929003375454	1.4076893282803509	0.8452088335772103
1	3	undersample	0.6	300	5	63	0.1	0.6	1.0	0.6088734082920129	0.16446903732019225	0.3828828828656359	0.7448320413388577	1.811050471819023	1.5005131124984434	0.8285319032996469
1	1	undersample	0.6	300	5	63	0.1	1.0	0.7	0.6441741694765993	0.18810057589248153	0.3766816143328842	0.7835917312610879	2.188166977358775	1.740606304564418	0.7954631893694627
1	2	undersample	0.6	300	5	63	0.1	1.0	0.7	0.6330574760807318	0.17363499751396488	0.3873873873699375	0.7293281653699656	1.703881731341269	1.4312068102223	0.8399683891538992
1	3	undersample	0.6	300	5	63	0.1	1.0	0.7	0.6235843401541077	0.1758245361607736	0.3963963963785407	0.7506459948271923	1.9769545274816376	1.5896932564082815	0.8041121910192756
1	1	undersample	0.6	300	5	63	0.1	1.0	1.0	0.635046233531477	0.18361342895884789	0.4080717488606246	0.7461240310029321	2.0260813465414396	1.6073665199547593	0.793337593496802
1	2	undersample	0.6	300	5	63	0.1	1.0	1.0	0.6122867053099611	0.16751944653074177	0.3873873873699375	0.7248062015457054	1.6654929003375454	1.4076893282803509	0.8452088335772103
1	3	undersample	0.6	300	5	63	0.1	1.0	1.0	0.6088734082920129	0.16446903732019225	0.3828828828656359	0.7448320413388577	1.811050471819023	1.5005131124984434	0.8285319032996469
1	1	undersample	0.6	300	5	63	0.3	0.6	0.7	0.6304460550862678	0.17776617669681272	0.4170403587256932	0.7538759689873781	2.191217355447769	1.6944316248419886	0.7732832157052547
1	2	undersample	0.6	300	5	63	0.3	0.6	0.7	0.6151223898316922	0.16768502126856094	0.4144144143957471	0.7086563307447762	1.721371255819929	1.422424593027503	0.8263322458793217
1	3	undersample	0.6	300	5	63	0.3	0.6	0.7	0.6079306050236283	0.16586812169412024	0.3963963963785407	0.7228682170495939	1.7129735347745918	1.4303533786521474	0.835011944134111
1	1	undersample	0.6	300	5	63	0.3	0.6	1.0	0.6149421791172756	0.1738201713620712	0.44394618832089927	0.7009043927603301	1.870950264339298	1.4842951976964558	0.7933375928146935
1	2	undersample	0.6	300	5	63	0.3	0.6	1.0	0.5914708312964126	0.15435299612725312	0.4189189189000487	0.6925064599438469	1.6236075337025342	1.3623665238621998	0.8390984147008321
1	3	undersample	0.6	300	5	63	0.3	0.6	1.0	0.5874304537095235	0.1482447466925979	0.3558558558398263	0.7073643410807018	1.3353864262947104	1.2160371876538492	0.9106256813423786
1	1	undersample	0.6	300	5	63	0.3	1.0	0.7	0.6304460550862678	0.17776617669681272	0.4170403587256932	0.7538759689873781	2.191217355447769	1.6944316248419886	0.7732832157052547
1	2	undersample	0.6	300	5	63	0.3	1.0	0.7	0.6151223898316922	0.16768502126856094	0.4144144143957471	0.7086563307447762	1.721371255819929	1.422424593027503	0.8263322458793217
1	3	undersample	0.6	300	5	63	0.3	1.0	0.7	0.6079306050236283	0.16586812169412024	0.3963963963785407	0.7228682170495939	1.7129735347745918	1.4303533786521474	0.835011944134111
1	1	undersample	0.6	300	5	63	0.3	1.0	1.0	0.6149421791172756	0.1738201713620712	0.44394618832089927	0.7009043927603301	1.870950264339298	1.4842951976964558	0.7933375928146935
1	2	undersample	0.6	300	5	63	0.3	1.0	1.0	0.5914708312964126	0.15435299612725312	0.4189189189000487	0.6925064599438469	1.6236075337025342	1.3623665238621998	0.8390984147008321
1	3	undersample	0.6	300	5	63	0.3	1.0	1.0	0.5874304537095235	0.1482447466925979	0.3558558558398263	0.7073643410807018	1.3353864262947104	1.2160371876538492	0.9106256813423786
1	1	undersample	0.6	300	10	31	0.1	0.6	0.7	0.6300955377110347	0.18884779468127655	0.3856502241979529	0.7706718346203445	2.109550643775234	1.6816521718690014	0.7971613081371796
1	2	undersample	0.6	300	10	31	0.1	0.6	0.7	0.6216099820750984	0.17131777472786625	0.39189189187423906	0.7209302325534824	1.6648147583528141	1.4042792288725832	0.8435047834474056
1	3	undersample	0.6	300	10	31	0.1	0.6	0.7	0.6108957795004306	0.1690278027167955	0.3828828828656359	0.7299741602020028	1.6772604444743855	1.417948996927759	0.8453958267641056
1	1	undersample	0.6	300	10	31	0.1	0.6	1.0	0.6191368002688266	0.1860619719820001	0.4125560537931589	0.7254521963777426	1.8556981836520652	1.5026747011753048	0.8097624365084076
1	2	undersample	0.6	300	10	31	0.1	0.6	1.0	0.5850734455385619	0.1550355505938341	0.3603603603441279	0.6912144702797726	1.261123188364227	1.1670247274876582	0.9253851849240408
1	3	undersample	0.6	300	10	31	0.1	0.6	1.0	0.5913718951509649	0.1525416892494288	0.3873873873699375	0.7086563307447762	1.5381178588880218	1.3296577717431006	0.8644706572246645
1	1	undersample	0.6	300	10	31	0.1	1.0	0.7	0.6300955377110347	0.18884779468127655	0.3856502241979529	0.7706718346203445	2.109550643775234	1.6816521718690014	0.7971613081371796
1	2	undersample	0.6	300	10	31	0.1	1.0	0.7	0.6216099820750984	0.17131777472786625	0.39189189187423906	0.7209302325534824	1.6648147583528141	1.4042792288725832	0.8435047834474056
1	3	undersample	0.6	300	10	31	0.1	1.0	0.7	0.6108957795004306	0.1690278027167955	0.3828828828656359	0.7299741602020028	1.6772604444743855	1.417948996927759	0.8453958267641056
1	1	undersample	0.6	300	10	31	0.1	1.0	1.0	0.6191368002688266	0.1860619719820001	0.4125560537931589	0.7254521963777426	1.8556981836520652	1.5026747011753048	0.8097624365084076
1	2	undersample	0.6	300	10	31	0.1	1.0	1.0	0.5850734455385619	0.1550355505938341	0.3603603603441279	0.6912144702797726	1.261123188364227	1.1670247274876582	0.9253851849240408
1	3	undersample	0.6	300	10	31	0.1	1.0	1.0	0.5913718951509649	0.1525416892494288	0.3873873873699375	0.7086563307447762	1.5381178588880218	1.3296577717431006	0.8644706572246645
1	1	undersample	0.6	300	10	31	0.3	0.6	0.7	0.6179809619819006	0.1783083590518977	0.4170403587256932	0.7319121446981143	1.9530861200312502	1.5556107258195986	0.7964885369539398
1	2	undersample	0.6	300	10	31	0.3	0.6	0.7	0.6033751775030844	0.16238835582843053	0.4189189189000487	0.6989664082642186	1.6739195008915468	1.3916018560204977	0.8313433462840484
1	3	undersample	0.6	300	10	31	0.3	0.6	0.7	0.5924660125241521	0.1603743621873117	0.4009009008828423	0.715762273897185	1.6850990553753744	1.4104422107338617	0.8370084769697289
1	1	undersample	0.6	300	10	31	0.3	0.6	1.0	0.6077232592901589	0.1898738563826265	0.4529147981859679	0.6860465116234752	1.8090466975463637	1.4426174593626813	0.797446214754355
1	2	undersample	0.6	300	10	31	0.3	0.6	1.0	0.5814375421933562	0.15257449534298487	0.4144144143957471	0.6821705426312522	1.5189492999721486	1.3038892140071483	0.8584152208645563
1	3	undersample	0.6	300	10	31	0.3	0.6	1.0	0.5803841632330005	0.1463221316496135	0.3828828828656359	0.6912144702797726	1.3888464304300892	1.239963772955637	0.8928011995416861
1	1	undersample	0.6	300	10	31	0.3	1.0	0.7	0.6179809619819006	0.1783083590518977	0.4170403587256932	0.7319121446981143	1.9530861200312502	1.5556107258195986	0.7964885369539398
1	2	undersample	0.6	300	10	31	0.3	1.0	0.7	0.6033751775030844	0.16238835582843053	0.4189189189000487	0.6989664082642186	1.6739195008915468	1.3916018560204977	0.8313433462840484
1	3	undersample	0.6	300	10	31	0.3	1.0	0.7	0.5924660125241521	0.1603743621873117	0.4009009008828423	0.715762273897185	1.6850990553753744	1.4104422107338617	0.8370084769697289
1	1	undersample	0.6	300	10	31	0.3	1.0	1.0	0.6077232592901589	0.1898738563826265	0.4529147981859679	0.6860465116234752	1.8090466975463637	1.4426174593626813	0.797446214754355
1	2	undersample	0.6	300	10	31	0.3	1.0	1.0	0.5814375421933562	0.15257449534298487	0.4144144143957471	0.6821705426312522	1.5189492999721486	1.3038892140071483	0.8584152208645563
1	3	undersample	0.6	300	10	31	0.3	1.0	1.0	0.5803841632330005	0.1463221316496135	0.3828828828656359	0.6912144702797726	1.3888464304300892	1.239963772955637	0.8928011995416861
1	1	undersample	0.6	300	10	63	0.1	0.6	0.7	0.6296248015666099	0.1882577549648571	0.38116591926541854	0.768733850124233	2.0474049808797155	1.6481698812752184	0.805004323127608
1	2	undersample	0.6	300	10	63	0.1	0.6	0.7	0.6171403962101637	0.17054624048238023	0.36936936935273107	0.7215762273855196	1.5179648147651303	1.326644462208814	0.8739625807693264
1	3	undersample	0.6	300	10	63	0.1	0.6	0.7	0.6088443094257048	0.16735367535976864	0.3603603603441279	0.7364341085223745	1.574150730452519	1.3672495505823972	0.8685632883757252
1	1	undersample	0.6	300	10	63	0.1	0.6	1.0	0.619277296902701	0.1831525750943635	0.4080717488606246	0.7215762273855196	1.786665902213239	1.465649755307223	0.8203266965720815
1	2	undersample	0.6	300	10	63	0.1	0.6	1.0	0.5903228810205554	0.15839398675093538	0.36936936935273107	0.7047803617525531	1.398280669441211	1.2511679745757756	0.8947902863399861
1	3	undersample	0.6	300	10	63	0.1	0.6	1.0	0.5926231464022162	0.15418672316539517	0.3738738738570327	0.7189922480573709	1.5278094257479051	1.3304752554606065	0.8708384813971203
1	1	undersample	0.6	300	10	63	0.1	1.0	0.7	0.6296248015666099	0.1882577549648571	0.38116591926541854	0.768733850124233	2.0474049808797155	1.6481698812752184	0.805004323127608
1	2	undersample	0.6	300	10	63	0.1	1.0	0.7	0.6171403962101637	0.17054624048238023	0.36936936935273107	0.7215762273855196	1.5179648147651303	1.326644462208814	0.8739625807693264
1	3	undersample	0.6	300	10	63	0.1	1.0	0.7	0.6088443094257048	0.16735367535976864	0.3603603603441279	0.7364341085223745	1.574150730452519	1.3672495505823972	0.8685632883757252
1	1	undersample	0.6	300	10	63	0.1	1.0	1.0	0.619277296902701	0.1831525750943635	0.4080717488606246	0.7215762273855196	1.786665902213239	1.465649755307223	0.8203266965720815
1	2	undersample	0.6	300	10	63	0.1	1.0	1.0	0.5903228810205554	0.15839398675093538	0.36936936935273107	0.7047803617525531	1.398280669441211	1.2511679745757756	0.8947902863399861
1	3	undersample	0.6	300	10	63	0.1	1.0	1.0	0.5926231464022162	0.15418672316539517	0.3738738738570327	0.7189922480573709	1.5278094257479051	1.3304752554606065	0.8708384813971203
1	1	undersample	0.6	300	10	63	0.3	0.6	0.7	0.6193511662669031	0.1773975111366022	0.4170403587256932	0.7370801033544117	2.005537630906429	1.5861878396596902	0.7909040424673636
1	2	undersample	0.6	300	10	63	0.3	0.6	0.7	0.6014924808529459	0.16040334195952297	0.4009009008828423	0.7054263565845903	1.6024930240838393	1.3609530120383482	0.8492723372642996
1	3	undersample	0.6	300	10	63	0.3	0.6	0.7	0.594008252438485	0.16078701479890298	0.4009009008828423	0.7131782945690364	1.6638893987126653	1.3977355245939769	0.8400411163365167
1	1	undersample	0.6	300	10	63	0.3	0.6	1.0	0.6054782099859793	0.18007621335515334	0.44394618832089927	0.6841085271273637	1.7290223120452834	1.4053756191327675	0.812815191598139
1	2	undersample	0.6	300	10	63	0.3	0.6	1.0	0.5820777172521359	0.1544312128471478	0.4099099098914455	0.6802325581351406	1.47772376124872	1.2819000417362123	0.8674828547628762
1	3	undersample	0.6	300	10	63	0.3	0.6	1.0	0.578006785855623	0.146512485543616	0.3873873873699375	0.6834625322953265	1.365366107940356	1.2238278708070274	0.8963367773933548
1	1	undersample	0.6	300	10	63	0.3	1.0	0.7	0.6193511662669031	0.1773975111366022	0.4170403587256932	0.7370801033544117	2.005537630906429	1.5861878396596902	0.7909040424673636
1	2	undersample	0.6	300	10	63	0.3	1.0	0.7	0.6014924808529459	0.16040334195952297	0.4009009008828423	0.7054263565845903	1.6024930240838393	1.3609530120383482	0.8492723372642996
1	3	undersample	0.6	300	10	63	0.3	1.0	0.7	0.594008252438485	0.16078701479890298	0.4009009008828423	0.7131782945690364	1.6638893987126653	1.3977355245939769	0.8400411163365167
1	1	undersample	0.6	300	10	63	0.3	1.0	1.0	0.6054782099859793	0.18007621335515334	0.44394618832089927	0.6841085271273637	1.7290223120452834	1.4053756191327675	0.812815191598139
1	2	undersample	0.6	300	10	63	0.3	1.0	1.0	0.5820777172521359	0.1544312128471478	0.4099099098914455	0.6802325581351406	1.47772376124872	1.2819000417362123	0.8674828547628762
1	3	undersample	0.6	300	10	63	0.3	1.0	1.0	0.578006785855623	0.146512485543616	0.3873873873699375	0.6834625322953265	1.365366107940356	1.2238278708070274	0.8963367773933548
1	1	undersample	0.6	500	3	31	0.1	0.6	0.7	0.6511468580897093	0.18306458259132757	0.39013452913048724	0.7816537467649765	2.290071248813022	1.786769891777604	0.7802245758960561
1	2	undersample	0.6	500	3	31	0.1	0.6	0.7	0.6398040482342807	0.1838697489185833	0.40540540538714387	0.7448320413388577	1.9902185657092584	1.5887785897042344	0.7982935126704801
1	3	undersample	0.6	500	3	31	0.1	0.6	0.7	0.6293662848895407	0.17445711468666092	0.3963963963785407	0.7487080103310807	1.9566434414341505	1.577433411731366	0.8061935857913533
1	1	undersample	0.6	500	3	31	0.1	0.6	1.0	0.6479313681185618	0.19047160575149455	0.3991031389955559	0.757105943147564	2.070260315944354	1.64311604712033	0.7936760482549343
1	2	undersample	0.6	500	3	31	0.1	0.6	1.0	0.6235261424214913	0.16896426644049284	0.4144144143957471	0.7299741602020028	1.913139423403363	1.5347212672629864	0.8022004195603334
1	3	undersample	0.6	500	3	31	0.1	0.6	1.0	0.6120670088693344	0.16669244946049694	0.3648648648484295	0.7577519379796012	1.7969360981354672	1.5061620998895113	0.8381834409598488
1	1	undersample	0.6	500	3	31	0.1	1.0	0.7	0.6511468580897093	0.18306458259132757	0.39013452913048724	0.7816537467649765	2.290071248813022	1.786769891777604	0.7802245758960561
1	2	undersample	0.6	500	3	31	0.1	1.0	0.7	0.6398040482342807	0.1838697489185833	0.40540540538714387	0.7448320413388577	1.9902185657092584	1.5887785897042344	0.7982935126704801
1	3	undersample	0.6	500	3	31	0.1	1.0	0.7	0.6293662848895407	0.17445711468666092	0.3963963963785407	0.7487080103310807	1.9566434414341505	1.577433411731366	0.8061935857913533
1	1	undersample	0.6	500	3	31	0.1	1.0	1.0	0.6479313681185618	0.19047160575149455	0.3991031389955559	0.757105943147564	2.070260315944354	1.64311604712033	0.7936760482549343
1	2	undersample	0.6	500	3	31	0.1	1.0	1.0	0.6235261424214913	0.16896426644049284	0.4144144143957471	0.7299741602020028	1.913139423403363	1.5347212672629864	0.8022004195603334
1	3	undersample	0.6	500	3	31	0.1	1.0	1.0	0.6120670088693344	0.16669244946049694	0.3648648648484295	0.7577519379796012	1.7969360981354672	1.5061620998895113	0.8381834409598488
1	1	undersample	0.6	500	3	31	0.3	0.6	0.7	0.6351186544767732	0.1771007579795189	0.4125560537931589	0.7545219638194153	2.1586178315695115	1.6806230137975926	0.7785643978440817
1	2	undersample	0.6	500	3	31	0.3	0.6	0.7	0.6168348581139278	0.16880742732271548	0.3963963963785407	0.7138242894010736	1.6380849163591422	1.3851503389209172	0.8455912808346624
1	3	undersample	0.6	500	3	31	0.3	0.6	0.7	0.6146000651814605	0.16951911467177724	0.3963963963785407	0.7241602067136683	1.7240727846618464	1.4370529258501061	0.8335221815424902
1	1	undersample	0.6	500	3	31	0.3	0.6	1.0	0.6293959513794741	0.18111093322927652	0.4170403587256932	0.7209302325534824	1.8480768594491837	1.4943945651929904	0.8086214266854809
1	2	undersample	0.6	500	3	31	0.3	0.6	1.0	0.5987557324766627	0.15689238166535951	0.4099099098914455	0.7093023255768134	1.6949617771096706	1.4100900414972493	0.8319302792492371
1	3	undersample	0.6	500	3	31	0.3	0.6	1.0	0.5903039667574552	0.1525563686637208	0.3648648648484295	0.7170542635612593	1.4558437296017452	1.289522353457343	0.8857560139725039
1	1	undersample	0.6	500	3	31	0.3	1.0	0.7	0.6351186544767732	0.1771007579795189	0.4125560537931589	0.7545219638194153	2.1586178315695115	1.6806230137975926	0.7785643978440817
1	2	undersample	0.6	500	3	31	0.3	1.0	0.7	0.6168348581139278	0.16880742732271548	0.3963963963785407	0.7138242894010736	1.6380849163591422	1.3851503389209172	0.8455912808346624
1	3	undersample	0.6	500	3	31	0.3	1.0	0.7	0.6146000651814605	0.16951911467177724	0.3963963963785407	0.7241602067136683	1.7240727846618464	1.4370529258501061	0.8335221815424902
1	1	undersample	0.6	500	3	31	0.3	1.0	1.0	0.6293959513794741	0.18111093322927652	0.4170403587256932	0.7209302325534824	1.8480768594491837	1.4943945651929904	0.8086214266854809
1	2	undersample	0.6	500	3	31	0.3	1.0	1.0	0.5987557324766627	0.15689238166535951	0.4099099098914455	0.7093023255768134	1.6949617771096706	1.4100900414972493	0.8319302792492371
1	3	undersample	0.6	500	3	31	0.3	1.0	1.0	0.5903039667574552	0.1525563686637208	0.3648648648484295	0.7170542635612593	1.4558437296017452	1.289522353457343	0.8857560139725039
1	1	undersample	0.6	500	3	63	0.1	0.6	0.7	0.6511468580897093	0.18306458259132757	0.39013452913048724	0.7816537467649765	2.290071248813022	1.786769891777604	0.7802245758960561
1	2	undersample	0.6	500	3	63	0.1	0.6	0.7	0.6398040482342807	0.1838697489185833	0.40540540538714387	0.7448320413388577	1.9902185657092584	1.5887785897042344	0.7982935126704801
1	3	undersample	0.6	500	3	63	0.1	0.6	0.7	0.6293662848895407	0.17445711468666092	0.3963963963785407	0.7487080103310807	1.9566434414341505	1.577433411731366	0.8061935857913533
1	1	undersample	0.6	500	3	63	0.1	0.6	1.0	0.6479313681185618	0.19047160575149455	0.3991031389955559	0.757105943147564	2.070260315944354	1.64311604712033	0.7936760482549343
1	2	undersample	0.6	500	3	63	0.1	0.6	1.0	0.6235261424214913	0.16896426644049284	0.4144144143957471	0.7299741602020028	1.913139423403363	1.5347212672629864	0.8022004195603334
1	3	undersample	0.6	500	3	63	0.1	0.6	1.0	0.6120670088693344	0.16669244946049694	0.3648648648484295	0.7577519379796012	1.7969360981354672	1.5061620998895113	0.8381834409598488
1	1	undersample	0.6	500	3	63	0.1	1.0	0.7	0.6511468580897093	0.18306458259132757	0.39013452913048724	0.7816537467649765	2.290071248813022	1.786769891777604	0.7802245758960561
1	2	undersample	0.6	500	3	63	0.1	1.0	0.7	0.6398040482342807	0.1838697489185833	0.40540540538714387	0.7448320413388577	1.9902185657092584	1.5887785897042344	0.7982935126704801
1	3	undersample	0.6	500	3	63	0.1	1.0	0.7	0.6293662848895407	0.17445711468666092	0.3963963963785407	0.7487080103310807	1.9566434414341505	1.577433411731366	0.8061935857913533
1	1	undersample	0.6	500	3	63	0.1	1.0	1.0	0.6479313681185618	0.19047160575149455	0.3991031389955559	0.757105943147564	2.070260315944354	1.64311604712033	0.7936760482549343
1	2	undersample	0.6	500	3	63	0.1	1.0	1.0	0.6235261424214913	0.16896426644049284	0.4144144143957471	0.7299741602020028	1.913139423403363	1.5347212672629864	0.8022004195603334
1	3	undersample	0.6	500	3	63	0.1	1.0	1.0	0.6120670088693344	0.16669244946049694	0.3648648648484295	0.7577519379796012	1.7969360981354672	1.5061620998895113	0.8381834409598488
1	1	undersample	0.6	500	3	63	0.3	0.6	0.7	0.6351186544767732	0.1771007579795189	0.4125560537931589	0.7545219638194153	2.1586178315695115	1.6806230137975926	0.7785643978440817
1	2	undersample	0.6	500	3	63	0.3	0.6	0.7	0.6168348581139278	0.16880742732271548	0.3963963963785407	0.7138242894010736	1.6380849163591422	1.3851503389209172	0.8455912808346624
1	3	undersample	0.6	500	3	63	0.3	0.6	0.7	0.6146000651814605	0.16951911467177724	0.3963963963785407	0.7241602067136683	1.7240727846618464	1.4370529258501061	0.8335221815424902
1	1	undersample	0.6	500	3	63	0.3	0.6	1.0	0.6293959513794741	0.18111093322927652	0.4170403587256932	0.7209302325534824	1.8480768594491837	1.4943945651929904	0.8086214266854809
1	2	undersample	0.6	500	3	63	0.3	0.6	1.0	0.5987557324766627	0.15689238166535951	0.4099099098914455	0.7093023255768134	1.6949617771096706	1.4100900414972493	0.8319302792492371
1	3	undersample	0.6	500	3	63	0.3	0.6	1.0	0.5903039667574552	0.1525563686637208	0.3648648648484295	0.7170542635612593	1.4558437296017452	1.289522353457343	0.8857560139725039
1	1	undersample	0.6	500	3	63	0.3	1.0	0.7	0.6351186544767732	0.1771007579795189	0.4125560537931589	0.7545219638194153	2.1586178315695115	1.6806230137975926	0.7785643978440817
1	2	undersample	0.6	500	3	63	0.3	1.0	0.7	0.6168348581139278	0.16880742732271548	0.3963963963785407	0.7138242894010736	1.6380849163591422	1.3851503389209172	0.8455912808346624
1	3	undersample	0.6	500	3	63	0.3	1.0	0.7	0.6146000651814605	0.16951911467177724	0.3963963963785407	0.7241602067136683	1.7240727846618464	1.4370529258501061	0.8335221815424902
1	1	undersample	0.6	500	3	63	0.3	1.0	1.0	0.6293959513794741	0.18111093322927652	0.4170403587256932	0.7209302325534824	1.8480768594491837	1.4943945651929904	0.8086214266854809
1	2	undersample	0.6	500	3	63	0.3	1.0	1.0	0.5987557324766627	0.15689238166535951	0.4099099098914455	0.7093023255768134	1.6949617771096706	1.4100900414972493	0.8319302792492371
1	3	undersample	0.6	500	3	63	0.3	1.0	1.0	0.5903039667574552	0.1525563686637208	0.3648648648484295	0.7170542635612593	1.4558437296017452	1.289522353457343	0.8857560139725039
1	1	undersample	0.6	500	5	31	0.1	0.6	0.7	0.6399230599877174	0.18439424925074654	0.38116591926541854	0.7726098191164561	2.092802939015116	1.6762636848333958	0.8009658399534858
1	2	undersample	0.6	500	5	31	0.1	0.6	0.7	0.6238447750075656	0.16942126998392915	0.3828828828656359	0.7254521963777426	1.6394160018489838	1.394594543711915	0.8506654355849206
1	3	undersample	0.6	500	5	31	0.1	0.6	0.7	0.6208621412109784	0.17283181761713734	0.4009009008828423	0.7409560723466347	1.9140681410044968	1.5476173830375457	0.8085487296626125
1	1	undersample	0.6	500	5	31	0.1	0.6	1.0	0.6305908969768601	0.18293808083326188	0.43049327352329625	0.7164082687292223	1.9095653396567718	1.5180035624248123	0.7949471598610012
1	2	undersample	0.6	500	5	31	0.1	0.6	1.0	0.596327432083246	0.1603404916510209	0.3963963963785407	0.7215762273855196	1.7019772941632014	1.4237160082240932	0.8365070415961736
1	3	undersample	0.6	500	5	31	0.1	0.6	1.0	0.6027059035779966	0.1570405585742214	0.3783783783613343	0.7377260981864489	1.712143865478056	1.442684008275749	0.8426184389309431
1	1	undersample	0.6	500	5	31	0.1	1.0	0.7	0.6399230599877174	0.18439424925074654	0.38116591926541854	0.7726098191164561	2.092802939015116	1.6762636848333958	0.8009658399534858
1	2	undersample	0.6	500	5	31	0.1	1.0	0.7	0.6238447750075656	0.16942126998392915	0.3828828828656359	0.7254521963777426	1.6394160018489838	1.394594543711915	0.8506654355849206
1	3	undersample	0.6	500	5	31	0.1	1.0	0.7	0.6208621412109784	0.17283181761713734	0.4009009008828423	0.7409560723466347	1.9140681410044968	1.5476173830375457	0.8085487296626125
1	1	undersample	0.6	500	5	31	0.1	1.0	1.0	0.6305908969768601	0.18293808083326188	0.43049327352329625	0.7164082687292223	1.9095653396567718	1.5180035624248123	0.7949471598610012
1	2	undersample	0.6	500	5	31	0.1	1.0	1.0	0.596327432083246	0.1603404916510209	0.3963963963785407	0.7215762273855196	1.7019772941632014	1.4237160082240932	0.8365070415961736
1	3	undersample	0.6	500	5	31	0.1	1.0	1.0	0.6027059035779966	0.1570405585742214	0.3783783783613343	0.7377260981864489	1.712143865478056	1.442684008275749	0.8426184389309431
1	1	undersample	0.6	500	5	31	0.3	0.6	0.7	0.6249550990139163	0.1754319087972342	0.4215246636582276	0.738372093018486	2.056502937430669	1.6111608750377033	0.7834469016055032
1	2	undersample	0.6	500	5	31	0.3	0.6	0.7	0.6088370347091278	0.16543690620059898	0.40540540538714387	0.7028423772564416	1.6126481707998346	1.364277274805865	0.8459856795687397
1	3	undersample	0.6	500	5	31	0.3	0.6	0.7	0.6048010219521847	0.16459946898044764	0.4144144143957471	0.715762273897185	1.782097842338162	1.4579852066012953	0.8181285865131848
1	1	undersample	0.6	500	5	31	0.3	0.6	1.0	0.6095613028817742	0.17452941705389896	0.43049327352329625	0.685400516791438	1.6468495369770333	1.3683851462465741	0.8309108385759968
1	2	undersample	0.6	500	5	31	0.3	0.6	1.0	0.5855754009823777	0.15116952147525037	0.4234234234043503	0.681524547799215	1.5715326628938695	1.329532330303677	0.8460099786536462
1	3	undersample	0.6	500	5	31	0.3	0.6	1.0	0.5778860255604442	0.14534046491008493	0.3558558558398263	0.693152454775884	1.2479499085834773	1.1597154671149834	0.9292964778945766
1	1	undersample	0.6	500	5	31	0.3	1.0	0.7	0.6249550990139163	0.1754319087972342	0.4215246636582276	0.738372093018486	2.056502937430669	1.6111608750377033	0.7834469016055032
1	2	undersample	0.6	500	5	31	0.3	1.0	0.7	0.6088370347091278	0.16543690620059898	0.40540540538714387	0.7028423772564416	1.6126481707998346	1.364277274805865	0.8459856795687397
1	3	undersample	0.6	500	5	31	0.3	1.0	0.7	0.6048010219521847	0.16459946898044764	0.4144144143957471	0.715762273897185	1.782097842338162	1.4579852066012953	0.8181285865131848
1	1	undersample	0.6	500	5	31	0.3	1.0	1.0	0.6095613028817742	0.17452941705389896	0.43049327352329625	0.685400516791438	1.6468495369770333	1.3683851462465741	0.8309108385759968
1	2	undersample	0.6	500	5	31	0.3	1.0	1.0	0.5855754009823777	0.15116952147525037	0.4234234234043503	0.681524547799215	1.5715326628938695	1.329532330303677	0.8460099786536462
1	3	undersample	0.6	500	5	31	0.3	1.0	1.0	0.5778860255604442	0.14534046491008493	0.3558558558398263	0.693152454775884	1.2479499085834773	1.1597154671149834	0.9292964778945766
1	1	undersample	0.6	500	5	63	0.1	0.6	0.7	0.6399230599877174	0.18439424925074654	0.38116591926541854	0.7726098191164561	2.092802939015116	1.6762636848333958	0.8009658399534858
1	2	undersample	0.6	500	5	63	0.1	0.6	0.7	0.6238447750075656	0.16942126998392915	0.3828828828656359	0.7254521963777426	1.6394160018489838	1.394594543711915	0.8506654355849206
1	3	undersample	0.6	500	5	63	0.1	0.6	0.7	0.6208621412109784	0.17283181761713734	0.4009009008828423	0.7409560723466347	1.9140681410044968	1.5476173830375457	0.8085487296626125
1	1	undersample	0.6	500	5	63	0.1	0.6	1.0	0.6305908969768601	0.18293808083326188	0.43049327352329625	0.7164082687292223	1.9095653396567718	1.5180035624248123	0.7949471598610012
1	2	undersample	0.6	500	5	63	0.1	0.6	1.0	0.596327432083246	0.1603404916510209	0.3963963963785407	0.7215762273855196	1.7019772941632014	1.4237160082240932	0.8365070415961736
1	3	undersample	0.6	500	5	63	0.1	0.6	1.0	0.6027059035779966	0.1570405585742214	0.3783783783613343	0.7377260981864489	1.712143865478056	1.442684008275749	0.8426184389309431
1	1	undersample	0.6	500	5	63	0.1	1.0	0.7	0.6399230599877174	0.18439424925074654	0.38116591926541854	0.7726098191164561	2.092802939015116	1.6762636848333958	0.8009658399534858
1	2	undersample	0.6	500	5	63	0.1	1.0	0.7	0.6238447750075656	0.16942126998392915	0.3828828828656359	0.7254521963777426	1.6394160018489838	1.394594543711915	0.8506654355849206
1	3	undersample	0.6	500	5	63	0.1	1.0	0.7	0.6208621412109784	0.17283181761713734	0.4009009008828423	0.7409560723466347	1.9140681410044968	1.5476173830375457	0.8085487296626125
1	1	undersample	0.6	500	5	63	0.1	1.0	1.0	0.6305908969768601	0.18293808083326188	0.43049327352329625	0.7164082687292223	1.9095653396567718	1.5180035624248123	0.7949471598610012
1	2	undersample	0.6	500	5	63	0.1	1.0	1.0	0.596327432083246	0.1603404916510209	0.3963963963785407	0.7215762273855196	1.7019772941632014	1.4237160082240932	0.8365070415961736
1	3	undersample	0.6	500	5	63	0.1	1.0	1.0	0.6027059035779966	0.1570405585742214	0.3783783783613343	0.7377260981864489	1.712143865478056	1.442684008275749	0.8426184389309431
1	1	undersample	0.6	500	5	63	0.3	0.6	0.7	0.6249550990139163	0.1754319087972342	0.4215246636582276	0.738372093018486	2.056502937430669	1.6111608750377033	0.7834469016055032
1	2	undersample	0.6	500	5	63	0.3	0.6	0.7	0.6088370347091278	0.16543690620059898	0.40540540538714387	0.7028423772564416	1.6126481707998346	1.364277274805865	0.8459856795687397
1	3	undersample	0.6	500	5	63	0.3	0.6	0.7	0.6048010219521847	0.16459946898044764	0.4144144143957471	0.715762273897185	1.782097842338162	1.4579852066012953	0.8181285865131848
1	1	undersample	0.6	500	5	63	0.3	0.6	1.0	0.6095613028817742	0.17452941705389896	0.43049327352329625	0.685400516791438	1.6468495369770333	1.3683851462465741	0.8309108385759968
1	2	undersample	0.6	500	5	63	0.3	0.6	1.0	0.5855754009823777	0.15116952147525037	0.4234234234043503	0.681524547799215	1.5715326628938695	1.329532330303677	0.8460099786536462
1	3	undersample	0.6	500	5	63	0.3	0.6	1.0	0.5778860255604442	0.14534046491008493	0.3558558558398263	0.693152454775884	1.2479499085834773	1.1597154671149834	0.9292964778945766
1	1	undersample	0.6	500	5	63	0.3	1.0	0.7	0.6249550990139163	0.1754319087972342	0.4215246636582276	0.738372093018486	2.056502937430669	1.6111608750377033	0.7834469016055032
1	2	undersample	0.6	500	5	63	0.3	1.0	0.7	0.6088370347091278	0.16543690620059898	0.40540540538714387	0.7028423772564416	1.6126481707998346	1.364277274805865	0.8459856795687397
1	3	undersample	0.6	500	5	63	0.3	1.0	0.7	0.6048010219521847	0.16459946898044764	0.4144144143957471	0.715762273897185	1.782097842338162	1.4579852066012953	0.8181285865131848
1	1	undersample	0.6	500	5	63	0.3	1.0	1.0	0.6095613028817742	0.17452941705389896	0.43049327352329625	0.685400516791438	1.6468495369770333	1.3683851462465741	0.8309108385759968
1	2	undersample	0.6	500	5	63	0.3	1.0	1.0	0.5855754009823777	0.15116952147525037	0.4234234234043503	0.681524547799215	1.5715326628938695	1.329532330303677	0.8460099786536462
1	3	undersample	0.6	500	5	63	0.3	1.0	1.0	0.5778860255604442	0.14534046491008493	0.3558558558398263	0.693152454775884	1.2479499085834773	1.1597154671149834	0.9292964778945766
1	1	undersample	0.6	500	10	31	0.1	0.6	0.7	0.6269452265906537	0.1819266841386459	0.39013452913048724	0.7609819121397869	2.036685130561514	1.6322384481473569	0.8014191311597082
1	2	undersample	0.6	500	10	31	0.1	0.6	0.7	0.6132964359708546	0.16711275694805852	0.39189189187423906	0.7112403100729249	1.5873228419921181	1.357155766449437	0.8549966740684926
1	3	undersample	0.6	500	10	31	0.1	0.6	0.7	0.6083219847754731	0.1665416342797585	0.3783783783613343	0.7260981912097798	1.613617663749846	1.3814379912939976	0.8561123283365227
1	1	undersample	0.6	500	10	31	0.1	0.6	1.0	0.6146148364445371	0.18167408461645523	0.4170403587256932	0.7125322997369992	1.773189223980794	1.4507380962687875	0.8181518694773032
1	2	undersample	0.6	500	10	31	0.1	0.6	1.0	0.58298269199432	0.15190038304134681	0.36936936935273107	0.6918604651118098	1.3150943014028824	1.1987081031315159	0.9114997218844656
1	3	undersample	0.6	500	10	31	0.1	0.6	1.0	0.5895037479339805	0.1497567601678471	0.39189189187423906	0.6944444444399585	1.4646464209381325	1.2825552405041447	0.8756756630970228
1	1	undersample	0.6	500	10	31	0.1	1.0	0.7	0.6269452265906537	0.1819266841386459	0.39013452913048724	0.7609819121397869	2.036685130561514	1.6322384481473569	0.8014191311597082
1	2	undersample	0.6	500	10	31	0.1	1.0	0.7	0.6132964359708546	0.16711275694805852	0.39189189187423906	0.7112403100729249	1.5873228419921181	1.357155766449437	0.8549966740684926
1	3	undersample	0.6	500	10	31	0.1	1.0	0.7	0.6083219847754731	0.1665416342797585	0.3783783783613343	0.7260981912097798	1.613617663749846	1.3814379912939976	0.8561123283365227
1	1	undersample	0.6	500	10	31	0.1	1.0	1.0	0.6146148364445371	0.18167408461645523	0.4170403587256932	0.7125322997369992	1.773189223980794	1.4507380962687875	0.8181518694773032
1	2	undersample	0.6	500	10	31	0.1	1.0	1.0	0.58298269199432	0.15190038304134681	0.36936936935273107	0.6918604651118098	1.3150943014028824	1.1987081031315159	0.9114997218844656
1	3	undersample	0.6	500	10	31	0.1	1.0	1.0	0.5895037479339805	0.1497567601678471	0.39189189187423906	0.6944444444399585	1.4646464209381325	1.2825552405041447	0.8756756630970228
1	1	undersample	0.6	500	10	31	0.3	0.6	0.7	0.6143628115549066	0.17970246747752466	0.43946188338836495	0.7164082687292223	1.980537517712895	1.5496286366419958	0.7824283069507899
1	2	undersample	0.6	500	10	31	0.3	0.6	0.7	0.5970316246479037	0.15822517309921935	0.42792792790865186	0.693152454775884	1.6897637281943125	1.3945945490623217	0.8253192496059512
1	3	undersample	0.6	500	10	31	0.3	0.6	0.7	0.5835777638103219	0.15559251345611275	0.4234234234043503	0.7054263565845903	1.7586348119577302	1.4374110464225252	0.8173448057905986
1	1	undersample	0.6	500	10	31	0.3	0.6	1.0	0.6047540005330182	0.18766067889633672	0.4573991031185023	0.6757105943108804	1.7564781691307245	1.4104657167009993	0.8030078163933302
1	2	undersample	0.6	500	10	31	0.3	0.6	1.0	0.5851272784412319	0.15349138716987387	0.40540540538714387	0.6834625322953265	1.4721706444241331	1.2807500973561914	0.8699739310013711
1	3	undersample	0.6	500	10	31	0.3	0.6	1.0	0.5745061922387503	0.1432935836724757	0.3963963963785407	0.6847545219594009	1.4264741457088643	1.257421315820674	0.8814890233647216
1	1	undersample	0.6	500	10	31	0.3	1.0	0.7	0.6143628115549066	0.17970246747752466	0.43946188338836495	0.7164082687292223	1.980537517712895	1.5496286366419958	0.7824283069507899
1	2	undersample	0.6	500	10	31	0.3	1.0	0.7	0.5970316246479037	0.15822517309921935	0.42792792790865186	0.693152454775884	1.6897637281943125	1.3945945490623217	0.8253192496059512
1	3	undersample	0.6	500	10	31	0.3	1.0	0.7	0.5835777638103219	0.15559251345611275	0.4234234234043503	0.7054263565845903	1.7586348119577302	1.4374110464225252	0.8173448057905986
1	1	undersample	0.6	500	10	31	0.3	1.0	1.0	0.6047540005330182	0.18766067889633672	0.4573991031185023	0.6757105943108804	1.7564781691307245	1.4104657167009993	0.8030078163933302
1	2	undersample	0.6	500	10	31	0.3	1.0	1.0	0.5851272784412319	0.15349138716987387	0.40540540538714387	0.6834625322953265	1.4721706444241331	1.2807500973561914	0.8699739310013711
1	3	undersample	0.6	500	10	31	0.3	1.0	1.0	0.5745061922387503	0.1432935836724757	0.3963963963785407	0.6847545219594009	1.4264741457088643	1.257421315820674	0.8814890233647216
1	1	undersample	0.6	500	10	63	0.1	0.6	0.7	0.6258313924519994	0.17953006540088562	0.3991031389955559	0.7551679586514525	2.0486156777499067	1.6301098520282589	0.7957128558796007
1	2	undersample	0.6	500	10	63	0.1	0.6	0.7	0.6109888958726167	0.1662299918539687	0.3963963963785407	0.7118863049049621	1.622649033585544	1.3758331844984062	0.8478932534361773
1	3	undersample	0.6	500	10	63	0.1	0.6	0.7	0.6074141001466583	0.16651074490067214	0.4099099098914455	0.7267441860418169	1.8474905959093324	1.5000957855309054	0.8119639528219922
1	1	undersample	0.6	500	10	63	0.1	0.6	1.0	0.6126131215165526	0.1819532365278877	0.4125560537931589	0.7144702842331107	1.7573140239184224	1.4448795223863162	0.8222090560635336
1	2	undersample	0.6	500	10	63	0.1	0.6	1.0	0.5837843657611099	0.15501746767671867	0.3873873873699375	0.6937984496079213	1.432799659655793	1.2651385148851089	0.8829835295054728
1	3	undersample	0.6	500	10	63	0.1	0.6	1.0	0.5869255883790767	0.1495866593139816	0.3963963963785407	0.6957364341040327	1.5016636110181558	1.3028059478078151	0.8675750835487398
1	1	undersample	0.6	500	10	63	0.1	1.0	0.7	0.6258313924519994	0.17953006540088562	0.3991031389955559	0.7551679586514525	2.0486156777499067	1.6301098520282589	0.7957128558796007
1	2	undersample	0.6	500	10	63	0.1	1.0	0.7	0.6109888958726167	0.1662299918539687	0.3963963963785407	0.7118863049049621	1.622649033585544	1.3758331844984062	0.8478932534361773
1	3	undersample	0.6	500	10	63	0.1	1.0	0.7	0.6074141001466583	0.16651074490067214	0.4099099098914455	0.7267441860418169	1.8474905959093324	1.5000957855309054	0.8119639528219922
1	1	undersample	0.6	500	10	63	0.1	1.0	1.0	0.6126131215165526	0.1819532365278877	0.4125560537931589	0.7144702842331107	1.7573140239184224	1.4448795223863162	0.8222090560635336
1	2	undersample	0.6	500	10	63	0.1	1.0	1.0	0.5837843657611099	0.15501746767671867	0.3873873873699375	0.6937984496079213	1.432799659655793	1.2651385148851089	0.8829835295054728
1	3	undersample	0.6	500	10	63	0.1	1.0	1.0	0.5869255883790767	0.1495866593139816	0.3963963963785407	0.6957364341040327	1.5016636110181558	1.3028059478078151	0.8675750835487398
1	1	undersample	0.6	500	10	63	0.3	0.6	0.7	0.6173943523250021	0.1778751694236929	0.43049327352329625	0.7248062015457054	1.9909059959001068	1.5643276131148658	0.7857365422713286
1	2	undersample	0.6	500	10	63	0.3	0.6	0.7	0.5978900412039947	0.1582597317051977	0.4234234234043503	0.6996124030962558	1.7103830111004805	1.4095901883862725	0.8241371447998045
1	3	undersample	0.6	500	10	63	0.3	0.6	0.7	0.5857790930465349	0.15681941662605423	0.4369369369172551	0.7054263565845903	1.8583157292608241	1.4832858670530313	0.7981882869063781
1	1	undersample	0.6	500	10	63	0.3	0.6	1.0	0.605168248340112	0.18208036081945342	0.4529147981859679	0.6892764857836611	1.8364574609996602	1.457613482365852	0.793709353446084
1	2	undersample	0.6	500	10	63	0.3	0.6	1.0	0.5827411714039621	0.15460149462772724	0.4189189189000487	0.6866925064555124	1.580100649026412	1.337085496391774	0.8462027285506276
1	3	undersample	0.6	500	10	63	0.3	0.6	1.0	0.5760047838536211	0.1447243763525241	0.3783783783613343	0.6879844961195867	1.3421549709652034	1.2126909128831203	0.9035401467756518
1	1	undersample	0.6	500	10	63	0.3	1.0	0.7	0.6173943523250021	0.1778751694236929	0.43049327352329625	0.7248062015457054	1.9909059959001068	1.5643276131148658	0.7857365422713286
1	2	undersample	0.6	500	10	63	0.3	1.0	0.7	0.5978900412039947	0.1582597317051977	0.4234234234043503	0.6996124030962558	1.7103830111004805	1.4095901883862725	0.8241371447998045
1	3	undersample	0.6	500	10	63	0.3	1.0	0.7	0.5857790930465349	0.15681941662605423	0.4369369369172551	0.7054263565845903	1.8583157292608241	1.4832858670530313	0.7981882869063781
1	1	undersample	0.6	500	10	63	0.3	1.0	1.0	0.605168248340112	0.18208036081945342	0.4529147981859679	0.6892764857836611	1.8364574609996602	1.457613482365852	0.793709353446084
1	2	undersample	0.6	500	10	63	0.3	1.0	1.0	0.5827411714039621	0.15460149462772724	0.4189189189000487	0.6866925064555124	1.580100649026412	1.337085496391774	0.8462027285506276
1	3	undersample	0.6	500	10	63	0.3	1.0	1.0	0.5760047838536211	0.1447243763525241	0.3783783783613343	0.6879844961195867	1.3421549709652034	1.2126909128831203	0.9035401467756518
1	1	undersample	0.8	100	3	31	0.1	0.6	0.7	0.6567015445939212	0.19792577993226668	0.4887892376462426	0.6873385012875496	2.1019283095204937	1.5633175943501698	0.7437539930596021
1	2	undersample	0.8	100	3	31	0.1	0.6	0.7	0.6542239914332937	0.19372752562676815	0.5495495495247951	0.6440568475410591	2.2075135520476885	1.5439250068139383	0.6993954729322766
1	3	undersample	0.8	100	3	31	0.1	0.6	0.7	0.6377860418558092	0.17930736060871125	0.4819819819602711	0.6808785529671778	1.9851786063705454	1.5103402523970628	0.760808235439629
1	1	undersample	0.8	100	3	31	0.1	0.6	1.0	0.6571027566308618	0.21062790509909096	0.50672645737638	0.6989664082642186	2.385212562260193	1.6832886908788882	0.7057185148445229
1	2	undersample	0.8	100	3	31	0.1	0.6	1.0	0.6486792024582723	0.18522731496370293	0.5315315315075887	0.6563307493497653	2.1668593956900875	1.5466368173339442	0.7137688761631842
1	3	undersample	0.8	100	3	31	0.1	0.6	1.0	0.6405955373978629	0.18834720638470126	0.5315315315075887	0.670542635654583	2.309275949123982	1.6133544819376504	0.6986408269903442
1	1	undersample	0.8	100	3	31	0.1	1.0	0.7	0.6567015445939212	0.19792577993226668	0.4887892376462426	0.6873385012875496	2.1019283095204937	1.5633175943501698	0.7437539930596021
1	2	undersample	0.8	100	3	31	0.1	1.0	0.7	0.6542239914332937	0.19372752562676815	0.5495495495247951	0.6440568475410591	2.2075135520476885	1.5439250068139383	0.6993954729322766
1	3	undersample	0.8	100	3	31	0.1	1.0	0.7	0.6377860418558092	0.17930736060871125	0.4819819819602711	0.6808785529671778	1.9851786063705454	1.5103402523970628	0.760808235439629
1	1	undersample	0.8	100	3	31	0.1	1.0	1.0	0.6571027566308618	0.21062790509909096	0.50672645737638	0.6989664082642186	2.385212562260193	1.6832886908788882	0.7057185148445229
1	2	undersample	0.8	100	3	31	0.1	1.0	1.0	0.6486792024582723	0.18522731496370293	0.5315315315075887	0.6563307493497653	2.1668593956900875	1.5466368173339442	0.7137688761631842
1	3	undersample	0.8	100	3	31	0.1	1.0	1.0	0.6405955373978629	0.18834720638470126	0.5315315315075887	0.670542635654583	2.309275949123982	1.6133544819376504	0.6986408269903442
1	1	undersample	0.8	100	3	31	0.3	0.6	0.7	0.6456544535984519	0.18950220322233846	0.5156950672414486	0.6634366925021742	2.0989727134421217	1.5322378893676671	0.7299941817086374
1	2	undersample	0.8	100	3	31	0.3	0.6	0.7	0.6443012780222083	0.18878748574975954	0.5495495495247951	0.6466408268692078	2.2325776355570683	1.5552151345148004	0.6966006858708722
1	3	undersample	0.8	100	3	31	0.3	0.6	0.7	0.6263734664897456	0.1729166135560043	0.5405405405161918	0.6770025839749548	2.4658822763957295	1.6735134616034941	0.6786672068509172
1	1	undersample	0.8	100	3	31	0.3	0.6	1.0	0.6344335523342719	0.2031280954815971	0.5156950672414486	0.6576227390138397	2.04524802163114	1.5062187561577192	0.7364479612130314
1	2	undersample	0.8	100	3	31	0.3	0.6	1.0	0.6269787229089554	0.17639241846911025	0.5180180179946838	0.6459948320371707	1.9612524213364169	1.4633063306465983	0.7461080965992958
1	3	undersample	0.8	100	3	31	0.3	0.6	1.0	0.6209698070163187	0.17821383121676454	0.5045045044817791	0.6602067183419884	1.9782923751711685	1.4847394485631658	0.7505156706939121
1	1	undersample	0.8	100	3	31	0.3	1.0	0.7	0.6456544535984519	0.18950220322233846	0.5156950672414486	0.6634366925021742	2.0989727134421217	1.5322378893676671	0.7299941817086374
1	2	undersample	0.8	100	3	31	0.3	1.0	0.7	0.6443012780222083	0.18878748574975954	0.5495495495247951	0.6466408268692078	2.2325776355570683	1.5552151345148004	0.6966006858708722
1	3	undersample	0.8	100	3	31	0.3	1.0	0.7	0.6263734664897456	0.1729166135560043	0.5405405405161918	0.6770025839749548	2.4658822763957295	1.6735134616034941	0.6786672068509172
1	1	undersample	0.8	100	3	31	0.3	1.0	1.0	0.6344335523342719	0.2031280954815971	0.5156950672414486	0.6576227390138397	2.04524802163114	1.5062187561577192	0.7364479612130314
1	2	undersample	0.8	100	3	31	0.3	1.0	1.0	0.6269787229089554	0.17639241846911025	0.5180180179946838	0.6459948320371707	1.9612524213364169	1.4633063306465983	0.7461080965992958
1	3	undersample	0.8	100	3	31	0.3	1.0	1.0	0.6209698070163187	0.17821383121676454	0.5045045044817791	0.6602067183419884	1.9782923751711685	1.4847394485631658	0.7505156706939121
1	1	undersample	0.8	100	3	63	0.1	0.6	0.7	0.6567015445939212	0.19792577993226668	0.4887892376462426	0.6873385012875496	2.1019283095204937	1.5633175943501698	0.7437539930596021
1	2	undersample	0.8	100	3	63	0.1	0.6	0.7	0.6542239914332937	0.19372752562676815	0.5495495495247951	0.6440568475410591	2.2075135520476885	1.5439250068139383	0.6993954729322766
1	3	undersample	0.8	100	3	63	0.1	0.6	0.7	0.6377860418558092	0.17930736060871125	0.4819819819602711	0.6808785529671778	1.9851786063705454	1.5103402523970628	0.760808235439629
1	1	undersample	0.8	100	3	63	0.1	0.6	1.0	0.6571027566308618	0.21062790509909096	0.50672645737638	0.6989664082642186	2.385212562260193	1.6832886908788882	0.7057185148445229
1	2	undersample	0.8	100	3	63	0.1	0.6	1.0	0.6486792024582723	0.18522731496370293	0.5315315315075887	0.6563307493497653	2.1668593956900875	1.5466368173339442	0.7137688761631842
1	3	undersample	0.8	100	3	63	0.1	0.6	1.0	0.6405955373978629	0.18834720638470126	0.5315315315075887	0.670542635654583	2.309275949123982	1.6133544819376504	0.6986408269903442
1	1	undersample	0.8	100	3	63	0.1	1.0	0.7	0.6567015445939212	0.19792577993226668	0.4887892376462426	0.6873385012875496	2.1019283095204937	1.5633175943501698	0.7437539930596021
1	2	undersample	0.8	100	3	63	0.1	1.0	0.7	0.6542239914332937	0.19372752562676815	0.5495495495247951	0.6440568475410591	2.2075135520476885	1.5439250068139383	0.6993954729322766
1	3	undersample	0.8	100	3	63	0.1	1.0	0.7	0.6377860418558092	0.17930736060871125	0.4819819819602711	0.6808785529671778	1.9851786063705454	1.5103402523970628	0.760808235439629
1	1	undersample	0.8	100	3	63	0.1	1.0	1.0	0.6571027566308618	0.21062790509909096	0.50672645737638	0.6989664082642186	2.385212562260193	1.6832886908788882	0.7057185148445229
1	2	undersample	0.8	100	3	63	0.1	1.0	1.0	0.6486792024582723	0.18522731496370293	0.5315315315075887	0.6563307493497653	2.1668593956900875	1.5466368173339442	0.7137688761631842
1	3	undersample	0.8	100	3	63	0.1	1.0	1.0	0.6405955373978629	0.18834720638470126	0.5315315315075887	0.670542635654583	2.309275949123982	1.6133544819376504	0.6986408269903442
1	1	undersample	0.8	100	3	63	0.3	0.6	0.7	0.6456544535984519	0.18950220322233846	0.5156950672414486	0.6634366925021742	2.0989727134421217	1.5322378893676671	0.7299941817086374
1	2	undersample	0.8	100	3	63	0.3	0.6	0.7	0.6443012780222083	0.18878748574975954	0.5495495495247951	0.6466408268692078	2.2325776355570683	1.5552151345148004	0.6966006858708722
1	3	undersample	0.8	100	3	63	0.3	0.6	0.7	0.6263734664897456	0.1729166135560043	0.5405405405161918	0.6770025839749548	2.4658822763957295	1.6735134616034941	0.6786672068509172
1	1	undersample	0.8	100	3	63	0.3	0.6	1.0	0.6344335523342719	0.2031280954815971	0.5156950672414486	0.6576227390138397	2.04524802163114	1.5062187561577192	0.7364479612130314
1	2	undersample	0.8	100	3	63	0.3	0.6	1.0	0.6269787229089554	0.17639241846911025	0.5180180179946838	0.6459948320371707	1.9612524213364169	1.4633063306465983	0.7461080965992958
1	3	undersample	0.8	100	3	63	0.3	0.6	1.0	0.6209698070163187	0.17821383121676454	0.5045045044817791	0.6602067183419884	1.9782923751711685	1.4847394485631658	0.7505156706939121
1	1	undersample	0.8	100	3	63	0.3	1.0	0.7	0.6456544535984519	0.18950220322233846	0.5156950672414486	0.6634366925021742	2.0989727134421217	1.5322378893676671	0.7299941817086374
1	2	undersample	0.8	100	3	63	0.3	1.0	0.7	0.6443012780222083	0.18878748574975954	0.5495495495247951	0.6466408268692078	2.2325776355570683	1.5552151345148004	0.6966006858708722
1	3	undersample	0.8	100	3	63	0.3	1.0	0.7	0.6263734664897456	0.1729166135560043	0.5405405405161918	0.6770025839749548	2.4658822763957295	1.6735134616034941	0.6786672068509172
1	1	undersample	0.8	100	3	63	0.3	1.0	1.0	0.6344335523342719	0.2031280954815971	0.5156950672414486	0.6576227390138397	2.04524802163114	1.5062187561577192	0.7364479612130314
1	2	undersample	0.8	100	3	63	0.3	1.0	1.0	0.6269787229089554	0.17639241846911025	0.5180180179946838	0.6459948320371707	1.9612524213364169	1.4633063306465983	0.7461080965992958
1	3	undersample	0.8	100	3	63	0.3	1.0	1.0	0.6209698070163187	0.17821383121676454	0.5045045044817791	0.6602067183419884	1.9782923751711685	1.4847394485631658	0.7505156706939121
1	1	undersample	0.8	100	5	31	0.1	0.6	0.7	0.6460006257169673	0.19247066643479907	0.520179372173983	0.677648578806992	2.2790252708865397	1.6137026916518498	0.7080670361473733
1	2	undersample	0.8	100	5	31	0.1	0.6	0.7	0.6350652978559955	0.193617345277457	0.5405405405161918	0.6492248061973565	2.177445504303534	1.5409884582956892	0.7077047087863291
1	3	undersample	0.8	100	5	31	0.1	0.6	0.7	0.6110063551924017	0.17022036175742133	0.45045045043015985	0.6834625322953265	1.7698226309625529	1.4230556637291016	0.8040668150214118
1	1	undersample	0.8	100	5	31	0.1	0.6	1.0	0.6429386681498476	0.20535257198790766	0.5291479820390517	0.6614987080060627	2.196146792905194	1.5632081144802479	0.7117958132711497
1	2	undersample	0.8	100	5	31	0.1	0.6	1.0	0.6348383266987918	0.18133859385237325	0.47297297295166785	0.6518087855255051	1.6799866365596876	1.3583713192815212	0.8085607783543781
1	3	undersample	0.8	100	5	31	0.1	0.6	1.0	0.6169265195427986	0.18153627227200878	0.49549549547317584	0.6459948320371707	1.7922314451116503	1.3996843162706594	0.7809729609231072
1	1	undersample	0.8	100	5	31	0.1	1.0	0.7	0.6460006257169673	0.19247066643479907	0.520179372173983	0.677648578806992	2.2790252708865397	1.6137026916518498	0.7080670361473733
1	2	undersample	0.8	100	5	31	0.1	1.0	0.7	0.6350652978559955	0.193617345277457	0.5405405405161918	0.6492248061973565	2.177445504303534	1.5409884582956892	0.7077047087863291
1	3	undersample	0.8	100	5	31	0.1	1.0	0.7	0.6110063551924017	0.17022036175742133	0.45045045043015985	0.6834625322953265	1.7698226309625529	1.4230556637291016	0.8040668150214118
1	1	undersample	0.8	100	5	31	0.1	1.0	1.0	0.6429386681498476	0.20535257198790766	0.5291479820390517	0.6614987080060627	2.196146792905194	1.5632081144802479	0.7117958132711497
1	2	undersample	0.8	100	5	31	0.1	1.0	1.0	0.6348383266987918	0.18133859385237325	0.47297297295166785	0.6518087855255051	1.6799866365596876	1.3583713192815212	0.8085607783543781
1	3	undersample	0.8	100	5	31	0.1	1.0	1.0	0.6169265195427986	0.18153627227200878	0.49549549547317584	0.6459948320371707	1.7922314451116503	1.3996843162706594	0.7809729609231072
1	1	undersample	0.8	100	5	31	0.3	0.6	0.7	0.6371725124853711	0.1883335695777394	0.5336322869715859	0.6602067183419884	2.2232011649471732	1.5704615131385984	0.706396486142496
1	2	undersample	0.8	100	5	31	0.3	0.6	0.7	0.6243540051679586	0.18077148910122526	0.5180180179946838	0.6350129198925387	1.8699031871810377	1.419277645798832	0.7590112883006657
1	3	undersample	0.8	100	5	31	0.3	0.6	0.7	0.6067171822985777	0.16629676276950092	0.4684684684473663	0.6647286821662486	1.7474281876577176	1.3972816329813398	0.7996217672212315
1	1	undersample	0.8	100	5	31	0.3	0.6	1.0	0.6106172002641916	0.18398533003246992	0.5156950672414486	0.6395348837167989	1.8891875266458489	1.4306378887712161	0.7572767921135715
1	2	undersample	0.8	100	5	31	0.3	0.6	1.0	0.6092982517401122	0.16208462157490833	0.49999999997747746	0.636304909556613	1.7495559072032563	1.3747779372554616	0.785786789721711
1	3	undersample	0.8	100	5	31	0.3	0.6	1.0	0.5909441418162349	0.15898739120193212	0.42792792790865186	0.658914728677914	1.4450608074460942	1.2546068427519175	0.8682034844738604
1	1	undersample	0.8	100	5	31	0.3	1.0	0.7	0.6371725124853711	0.1883335695777394	0.5336322869715859	0.6602067183419884	2.2232011649471732	1.5704615131385984	0.706396486142496
1	2	undersample	0.8	100	5	31	0.3	1.0	0.7	0.6243540051679586	0.18077148910122526	0.5180180179946838	0.6350129198925387	1.8699031871810377	1.419277645798832	0.7590112883006657
1	3	undersample	0.8	100	5	31	0.3	1.0	0.7	0.6067171822985777	0.16629676276950092	0.4684684684473663	0.6647286821662486	1.7474281876577176	1.3972816329813398	0.7996217672212315
1	1	undersample	0.8	100	5	31	0.3	1.0	1.0	0.6106172002641916	0.18398533003246992	0.5156950672414486	0.6395348837167989	1.8891875266458489	1.4306378887712161	0.7572767921135715
1	2	undersample	0.8	100	5	31	0.3	1.0	1.0	0.6092982517401122	0.16208462157490833	0.49999999997747746	0.636304909556613	1.7495559072032563	1.3747779372554616	0.785786789721711
1	3	undersample	0.8	100	5	31	0.3	1.0	1.0	0.5909441418162349	0.15898739120193212	0.42792792790865186	0.658914728677914	1.4450608074460942	1.2546068427519175	0.8682034844738604
1	1	undersample	0.8	100	5	63	0.1	0.6	0.7	0.6460006257169673	0.19247066643479907	0.520179372173983	0.677648578806992	2.2790252708865397	1.6137026916518498	0.7080670361473733
1	2	undersample	0.8	100	5	63	0.1	0.6	0.7	0.6350652978559955	0.193617345277457	0.5405405405161918	0.6492248061973565	2.177445504303534	1.5409884582956892	0.7077047087863291
1	3	undersample	0.8	100	5	63	0.1	0.6	0.7	0.6110063551924017	0.17022036175742133	0.45045045043015985	0.6834625322953265	1.7698226309625529	1.4230556637291016	0.8040668150214118
1	1	undersample	0.8	100	5	63	0.1	0.6	1.0	0.6429386681498476	0.20535257198790766	0.5291479820390517	0.6614987080060627	2.196146792905194	1.5632081144802479	0.7117958132711497
1	2	undersample	0.8	100	5	63	0.1	0.6	1.0	0.6348383266987918	0.18133859385237325	0.47297297295166785	0.6518087855255051	1.6799866365596876	1.3583713192815212	0.8085607783543781
1	3	undersample	0.8	100	5	63	0.1	0.6	1.0	0.6169265195427986	0.18153627227200878	0.49549549547317584	0.6459948320371707	1.7922314451116503	1.3996843162706594	0.7809729609231072
1	1	undersample	0.8	100	5	63	0.1	1.0	0.7	0.6460006257169673	0.19247066643479907	0.520179372173983	0.677648578806992	2.2790252708865397	1.6137026916518498	0.7080670361473733
1	2	undersample	0.8	100	5	63	0.1	1.0	0.7	0.6350652978559955	0.193617345277457	0.5405405405161918	0.6492248061973565	2.177445504303534	1.5409884582956892	0.7077047087863291
1	3	undersample	0.8	100	5	63	0.1	1.0	0.7	0.6110063551924017	0.17022036175742133	0.45045045043015985	0.6834625322953265	1.7698226309625529	1.4230556637291016	0.8040668150214118
1	1	undersample	0.8	100	5	63	0.1	1.0	1.0	0.6429386681498476	0.20535257198790766	0.5291479820390517	0.6614987080060627	2.196146792905194	1.5632081144802479	0.7117958132711497
1	2	undersample	0.8	100	5	63	0.1	1.0	1.0	0.6348383266987918	0.18133859385237325	0.47297297295166785	0.6518087855255051	1.6799866365596876	1.3583713192815212	0.8085607783543781
1	3	undersample	0.8	100	5	63	0.1	1.0	1.0	0.6169265195427986	0.18153627227200878	0.49549549547317584	0.6459948320371707	1.7922314451116503	1.3996843162706594	0.7809729609231072
1	1	undersample	0.8	100	5	63	0.3	0.6	0.7	0.6371725124853711	0.1883335695777394	0.5336322869715859	0.6602067183419884	2.2232011649471732	1.5704615131385984	0.706396486142496
1	2	undersample	0.8	100	5	63	0.3	0.6	0.7	0.6243540051679586	0.18077148910122526	0.5180180179946838	0.6350129198925387	1.8699031871810377	1.419277645798832	0.7590112883006657
1	3	undersample	0.8	100	5	63	0.3	0.6	0.7	0.6067171822985777	0.16629676276950092	0.4684684684473663	0.6647286821662486	1.7474281876577176	1.3972816329813398	0.7996217672212315
1	1	undersample	0.8	100	5	63	0.3	0.6	1.0	0.6106172002641916	0.18398533003246992	0.5156950672414486	0.6395348837167989	1.8891875266458489	1.4306378887712161	0.7572767921135715
1	2	undersample	0.8	100	5	63	0.3	0.6	1.0	0.6092982517401122	0.16208462157490833	0.49999999997747746	0.636304909556613	1.7495559072032563	1.3747779372554616	0.785786789721711
1	3	undersample	0.8	100	5	63	0.3	0.6	1.0	0.5909441418162349	0.15898739120193212	0.42792792790865186	0.658914728677914	1.4450608074460942	1.2546068427519175	0.8682034844738604
1	1	undersample	0.8	100	5	63	0.3	1.0	0.7	0.6371725124853711	0.1883335695777394	0.5336322869715859	0.6602067183419884	2.2232011649471732	1.5704615131385984	0.706396486142496
1	2	undersample	0.8	100	5	63	0.3	1.0	0.7	0.6243540051679586	0.18077148910122526	0.5180180179946838	0.6350129198925387	1.8699031871810377	1.419277645798832	0.7590112883006657
1	3	undersample	0.8	100	5	63	0.3	1.0	0.7	0.6067171822985777	0.16629676276950092	0.4684684684473663	0.6647286821662486	1.7474281876577176	1.3972816329813398	0.7996217672212315
1	1	undersample	0.8	100	5	63	0.3	1.0	1.0	0.6106172002641916	0.18398533003246992	0.5156950672414486	0.6395348837167989	1.8891875266458489	1.4306378887712161	0.7572767921135715
1	2	undersample	0.8	100	5	63	0.3	1.0	1.0	0.6092982517401122	0.16208462157490833	0.49999999997747746	0.636304909556613	1.7495559072032563	1.3747779372554616	0.785786789721711
1	3	undersample	0.8	100	5	63	0.3	1.0	1.0	0.5909441418162349	0.15898739120193212	0.42792792790865186	0.658914728677914	1.4450608074460942	1.2546068427519175	0.8682034844738604
1	1	undersample	0.8	100	10	31	0.1	0.6	0.7	0.6327389022143429	0.19834407335138796	0.5022421524438456	0.6543927648536538	1.9105160721904868	1.45321650369677	0.7606408057721469
1	2	undersample	0.8	100	10	31	0.1	0.6	0.7	0.6202161463789371	0.18305168416575995	0.49549549547317584	0.6382428940527246	1.7327805693882619	1.3696910817516366	0.7904584623241616
1	3	undersample	0.8	100	10	31	0.1	0.6	0.7	0.5983032451055708	0.1651888060440384	0.42792792790865186	0.6679586563264345	1.5047948367848556	1.2887790125363534	0.8564483117459454
1	1	undersample	0.8	100	10	31	0.1	0.6	1.0	0.6221176463772147	0.19190425502908726	0.520179372173983	0.6440568475410591	1.9616330033960445	1.4614113348335136	0.7449973122837653
1	2	undersample	0.8	100	10	31	0.1	0.6	1.0	0.6115403193891567	0.16667915848548084	0.5135135134903822	0.628552971572167	1.7861835319350514	1.382467647780562	0.7739784883253505
1	3	undersample	0.8	100	10	31	0.1	0.6	1.0	0.5833289685033871	0.16578976068199897	0.44144144142155667	0.6518087855255051	1.47947210355876	1.2678132313294197	0.8569362095338388
1	1	undersample	0.8	100	10	31	0.1	1.0	0.7	0.6327389022143429	0.19834407335138796	0.5022421524438456	0.6543927648536538	1.9105160721904868	1.45321650369677	0.7606408057721469
1	2	undersample	0.8	100	10	31	0.1	1.0	0.7	0.6202161463789371	0.18305168416575995	0.49549549547317584	0.6382428940527246	1.7327805693882619	1.3696910817516366	0.7904584623241616
1	3	undersample	0.8	100	10	31	0.1	1.0	0.7	0.5983032451055708	0.1651888060440384	0.42792792790865186	0.6679586563264345	1.5047948367848556	1.2887790125363534	0.8564483117459454
1	1	undersample	0.8	100	10	31	0.1	1.0	1.0	0.6221176463772147	0.19190425502908726	0.520179372173983	0.6440568475410591	1.9616330033960445	1.4614113348335136	0.7449973122837653
1	2	undersample	0.8	100	10	31	0.1	1.0	1.0	0.6115403193891567	0.16667915848548084	0.5135135134903822	0.628552971572167	1.7861835319350514	1.382467647780562	0.7739784883253505
1	3	undersample	0.8	100	10	31	0.1	1.0	1.0	0.5833289685033871	0.16578976068199897	0.44144144142155667	0.6518087855255051	1.47947210355876	1.2678132313294197	0.8569362095338388
1	1	undersample	0.8	100	10	31	0.3	0.6	0.7	0.6239064437260287	0.19056418628065946	0.493273542578777	0.6382428940527246	1.7174462281628713	1.3635489692776896	0.7939398216628866
1	2	undersample	0.8	100	10	31	0.3	0.6	0.7	0.6048344856484391	0.17407031146115987	0.48648648646457265	0.6227390180838325	1.5638067417489026	1.289522364858428	0.8246046744741663
1	3	undersample	0.8	100	10	31	0.3	0.6	0.7	0.5898340200665781	0.15972346825873557	0.44144144142155667	0.6621447028380999	1.548911326452	1.306599103414463	0.8435596445138659
1	1	undersample	0.8	100	10	31	0.3	0.6	1.0	0.5952205072942376	0.17799721155856185	0.47982062778117396	0.6175710594275351	1.4895735926808296	1.2546660682014834	0.8422988024698316
1	2	undersample	0.8	100	10	31	0.3	0.6	1.0	0.5999051376958353	0.16204403664921732	0.5180180179946838	0.6188630490916095	1.7451290584966868	1.359138764081172	0.7788184719132977
1	3	undersample	0.8	100	10	31	0.3	0.6	1.0	0.5734091649789324	0.15447470437910615	0.45045045043015985	0.620801033587721	1.3419163560002016	1.1878999640031034	0.8852265234508858
1	1	undersample	0.8	100	10	31	0.3	1.0	0.7	0.6239064437260287	0.19056418628065946	0.493273542578777	0.6382428940527246	1.7174462281628713	1.3635489692776896	0.7939398216628866
1	2	undersample	0.8	100	10	31	0.3	1.0	0.7	0.6048344856484391	0.17407031146115987	0.48648648646457265	0.6227390180838325	1.5638067417489026	1.289522364858428	0.8246046744741663
1	3	undersample	0.8	100	10	31	0.3	1.0	0.7	0.5898340200665781	0.15972346825873557	0.44144144142155667	0.6621447028380999	1.548911326452	1.306599103414463	0.8435596445138659
1	1	undersample	0.8	100	10	31	0.3	1.0	1.0	0.5952205072942376	0.17799721155856185	0.47982062778117396	0.6175710594275351	1.4895735926808296	1.2546660682014834	0.8422988024698316
1	2	undersample	0.8	100	10	31	0.3	1.0	1.0	0.5999051376958353	0.16204403664921732	0.5180180179946838	0.6188630490916095	1.7451290584966868	1.359138764081172	0.7788184719132977
1	3	undersample	0.8	100	10	31	0.3	1.0	1.0	0.5734091649789324	0.15447470437910615	0.45045045043015985	0.620801033587721	1.3419163560002016	1.1878999640031034	0.8852265234508858
1	1	undersample	0.8	100	10	63	0.1	0.6	0.7	0.6342191863361955	0.19899550838163615	0.4887892376462426	0.6614987080060627	1.8684879625978874	1.443980376935144	0.7728068829742949
1	2	undersample	0.8	100	10	63	0.1	0.6	0.7	0.6197825732709453	0.18269811619407805	0.49549549547317584	0.6401808785488361	1.7474031366740135	1.3770682327946937	0.7880655507702462
1	3	undersample	0.8	100	10	63	0.1	0.6	0.7	0.6002615988081105	0.16655562343398075	0.4099099098914455	0.6782945736390291	1.4646371337415995	1.2741777525683602	0.8699613771685153
1	1	undersample	0.8	100	10	63	0.1	0.6	1.0	0.6088197124019421	0.18445219158927909	0.5022421524438456	0.6350129198925387	1.7554970469729938	1.3760545675628502	0.7838546651961691
1	2	undersample	0.8	100	10	63	0.1	0.6	1.0	0.6085402262727844	0.16739335519294146	0.48648648646457265	0.6304909560682785	1.6164887362578728	1.3165752808711055	0.8144660925717638
1	3	undersample	0.8	100	10	63	0.1	0.6	1.0	0.5923321577391345	0.16927775986063814	0.44144144142155667	0.6440568475410591	1.4300391902666745	1.240202054653819	0.8672503864192376
1	1	undersample	0.8	100	10	63	0.1	1.0	0.7	0.6342191863361955	0.19899550838163615	0.4887892376462426	0.6614987080060627	1.8684879625978874	1.443980376935144	0.7728068829742949
1	2	undersample	0.8	100	10	63	0.1	1.0	0.7	0.6197825732709453	0.18269811619407805	0.49549549547317584	0.6401808785488361	1.7474031366740135	1.3770682327946937	0.7880655507702462
1	3	undersample	0.8	100	10	63	0.1	1.0	0.7	0.6002615988081105	0.16655562343398075	0.4099099098914455	0.6782945736390291	1.4646371337415995	1.2741777525683602	0.8699613771685153
1	1	undersample	0.8	100	10	63	0.1	1.0	1.0	0.6088197124019421	0.18445219158927909	0.5022421524438456	0.6350129198925387	1.7554970469729938	1.3760545675628502	0.7838546651961691
1	2	undersample	0.8	100	10	63	0.1	1.0	1.0	0.6085402262727844	0.16739335519294146	0.48648648646457265	0.6304909560682785	1.6164887362578728	1.3165752808711055	0.8144660925717638
1	3	undersample	0.8	100	10	63	0.1	1.0	1.0	0.5923321577391345	0.16927775986063814	0.44144144142155667	0.6440568475410591	1.4300391902666745	1.240202054653819	0.8672503864192376
1	1	undersample	0.8	100	10	63	0.3	0.6	0.7	0.6204056152304145	0.19267991391989234	0.493273542578777	0.6395348837167989	1.7270910219129232	1.3684362414333373	0.7923359028563238
1	2	undersample	0.8	100	10	63	0.3	0.6	0.7	0.607299159624741	0.17214423217422126	0.49999999997747746	0.6201550387556838	1.6326530241441177	1.316326495884758	0.8062499870407448
1	3	undersample	0.8	100	10	63	0.3	0.6	0.7	0.5889595991340177	0.1594253723574026	0.4549549549344615	0.6524547803575423	1.5670219883386425	1.3090525092302465	0.8353759572626576
1	1	undersample	0.8	100	10	63	0.3	0.6	1.0	0.5981187935249881	0.18105943364974267	0.4843049327137083	0.6182170542595723	1.5207238683863122	1.2685347143757375	0.8341650483296357
1	2	undersample	0.8	100	10	63	0.3	0.6	1.0	0.5993158856530949	0.15931122862290037	0.5270270270032871	0.6214470284197582	1.8292539793009068	1.3922147034828551	0.7610833164470597
1	3	undersample	0.8	100	10	63	0.3	0.6	1.0	0.5652585725260144	0.1520265985714776	0.4099099098914455	0.6240310077479069	1.1529865183588963	1.0902758137932724	0.9456101913622126
1	1	undersample	0.8	100	10	63	0.3	1.0	0.7	0.6204056152304145	0.19267991391989234	0.493273542578777	0.6395348837167989	1.7270910219129232	1.3684362414333373	0.7923359028563238
1	2	undersample	0.8	100	10	63	0.3	1.0	0.7	0.607299159624741	0.17214423217422126	0.49999999997747746	0.6201550387556838	1.6326530241441177	1.316326495884758	0.8062499870407448
1	3	undersample	0.8	100	10	63	0.3	1.0	0.7	0.5889595991340177	0.1594253723574026	0.4549549549344615	0.6524547803575423	1.5670219883386425	1.3090525092302465	0.8353759572626576
1	1	undersample	0.8	100	10	63	0.3	1.0	1.0	0.5981187935249881	0.18105943364974267	0.4843049327137083	0.6182170542595723	1.5207238683863122	1.2685347143757375	0.8341650483296357
1	2	undersample	0.8	100	10	63	0.3	1.0	1.0	0.5993158856530949	0.15931122862290037	0.5270270270032871	0.6214470284197582	1.8292539793009068	1.3922147034828551	0.7610833164470597
1	3	undersample	0.8	100	10	63	0.3	1.0	1.0	0.5652585725260144	0.1520265985714776	0.4099099098914455	0.6240310077479069	1.1529865183588963	1.0902758137932724	0.9456101913622126
1	1	undersample	0.8	300	3	31	0.1	0.6	0.7	0.6464119766862493	0.18834892456435803	0.50672645737638	0.6595607235099512	1.9902190237183726	1.4884488291605906	0.7478819122517967
1	2	undersample	0.8	300	3	31	0.1	0.6	0.7	0.6443842097911865	0.19238194719702137	0.5630630630376998	0.6414728682129104	2.3056561091407195	1.570489364434432	0.6811463926262475
1	3	undersample	0.8	300	3	31	0.1	0.6	0.7	0.6275752496682729	0.17619042451467037	0.5090090089860807	0.6718346253186575	2.122372255778548	1.5510746493885765	0.7308211949820623
1	1	undersample	0.8	300	3	31	0.1	0.6	1.0	0.6385412683514675	0.20705331856705259	0.50672645737638	0.6673126614943973	2.060529508359281	1.5231311309328204	0.7391940295678342
1	2	undersample	0.8	300	3	31	0.1	0.6	1.0	0.6335376073748166	0.17843754629949599	0.5180180179946838	0.6401808785488361	1.9121964644793503	1.4396622433762707	0.7528840529711442
1	3	undersample	0.8	300	3	31	0.1	0.6	1.0	0.6209945410526805	0.17701266646295571	0.47297297295166785	0.6673126614943973	1.8000995266847517	1.4216740584702534	0.7897752426431438
1	1	undersample	0.8	300	3	31	0.1	1.0	0.7	0.6464119766862493	0.18834892456435803	0.50672645737638	0.6595607235099512	1.9902190237183726	1.4884488291605906	0.7478819122517967
1	2	undersample	0.8	300	3	31	0.1	1.0	0.7	0.6443842097911865	0.19238194719702137	0.5630630630376998	0.6414728682129104	2.3056561091407195	1.570489364434432	0.6811463926262475
1	3	undersample	0.8	300	3	31	0.1	1.0	0.7	0.6275752496682729	0.17619042451467037	0.5090090089860807	0.6718346253186575	2.122372255778548	1.5510746493885765	0.7308211949820623
1	1	undersample	0.8	300	3	31	0.1	1.0	1.0	0.6385412683514675	0.20705331856705259	0.50672645737638	0.6673126614943973	2.060529508359281	1.5231311309328204	0.7391940295678342
1	2	undersample	0.8	300	3	31	0.1	1.0	1.0	0.6335376073748166	0.17843754629949599	0.5180180179946838	0.6401808785488361	1.9121964644793503	1.4396622433762707	0.7528840529711442
1	3	undersample	0.8	300	3	31	0.1	1.0	1.0	0.6209945410526805	0.17701266646295571	0.47297297295166785	0.6673126614943973	1.8000995266847517	1.4216740584702534	0.7897752426431438
1	1	undersample	0.8	300	3	31	0.3	0.6	0.7	0.6352750837186127	0.1847596814726587	0.5022421524438456	0.6485788113653193	1.8622151075873952	1.4291743195775464	0.7674592989458512
1	2	undersample	0.8	300	3	31	0.3	0.6	0.7	0.623561061061061	0.18299189501013227	0.5045045044817791	0.6356589147245759	1.7764022772904269	1.3847038147052786	0.7794989989842646
1	3	undersample	0.8	300	3	31	0.3	0.6	0.7	0.6061031962194753	0.16478516888878286	0.4684684684473663	0.6569767441818025	1.6880206391563528	1.3657046478464083	0.8090568321775736
1	1	undersample	0.8	300	3	31	0.3	0.6	1.0	0.6210776816027624	0.19615968170701198	0.5022421524438456	0.6401808785488361	1.7952026980058335	1.3958183669064077	0.7775268778867693
1	2	undersample	0.8	300	3	31	0.3	0.6	1.0	0.6129036012756943	0.1628230708709082	0.5225225224989855	0.636304909556613	1.9146083501215831	1.436704871366068	0.750390988386084
1	3	undersample	0.8	300	3	31	0.3	0.6	1.0	0.5948535745047373	0.16709273778230307	0.4324324324129535	0.670542635654583	1.550700237695831	1.312559578525546	0.8464302326856297
1	1	undersample	0.8	300	3	31	0.3	1.0	0.7	0.6352750837186127	0.1847596814726587	0.5022421524438456	0.6485788113653193	1.8622151075873952	1.4291743195775464	0.7674592989458512
1	2	undersample	0.8	300	3	31	0.3	1.0	0.7	0.623561061061061	0.18299189501013227	0.5045045044817791	0.6356589147245759	1.7764022772904269	1.3847038147052786	0.7794989989842646
1	3	undersample	0.8	300	3	31	0.3	1.0	0.7	0.6061031962194753	0.16478516888878286	0.4684684684473663	0.6569767441818025	1.6880206391563528	1.3657046478464083	0.8090568321775736
1	1	undersample	0.8	300	3	31	0.3	1.0	1.0	0.6210776816027624	0.19615968170701198	0.5022421524438456	0.6401808785488361	1.7952026980058335	1.3958183669064077	0.7775268778867693
1	2	undersample	0.8	300	3	31	0.3	1.0	1.0	0.6129036012756943	0.1628230708709082	0.5225225224989855	0.636304909556613	1.9146083501215831	1.436704871366068	0.750390988386084
1	3	undersample	0.8	300	3	31	0.3	1.0	1.0	0.5948535745047373	0.16709273778230307	0.4324324324129535	0.670542635654583	1.550700237695831	1.312559578525546	0.8464302326856297
1	1	undersample	0.8	300	3	63	0.1	0.6	0.7	0.6464119766862493	0.18834892456435803	0.50672645737638	0.6595607235099512	1.9902190237183726	1.4884488291605906	0.7478819122517967
1	2	undersample	0.8	300	3	63	0.1	0.6	0.7	0.6443842097911865	0.19238194719702137	0.5630630630376998	0.6414728682129104	2.3056561091407195	1.570489364434432	0.6811463926262475
1	3	undersample	0.8	300	3	63	0.1	0.6	0.7	0.6275752496682729	0.17619042451467037	0.5090090089860807	0.6718346253186575	2.122372255778548	1.5510746493885765	0.7308211949820623
1	1	undersample	0.8	300	3	63	0.1	0.6	1.0	0.6385412683514675	0.20705331856705259	0.50672645737638	0.6673126614943973	2.060529508359281	1.5231311309328204	0.7391940295678342
1	2	undersample	0.8	300	3	63	0.1	0.6	1.0	0.6335376073748166	0.17843754629949599	0.5180180179946838	0.6401808785488361	1.9121964644793503	1.4396622433762707	0.7528840529711442
1	3	undersample	0.8	300	3	63	0.1	0.6	1.0	0.6209945410526805	0.17701266646295571	0.47297297295166785	0.6673126614943973	1.8000995266847517	1.4216740584702534	0.7897752426431438
1	1	undersample	0.8	300	3	63	0.1	1.0	0.7	0.6464119766862493	0.18834892456435803	0.50672645737638	0.6595607235099512	1.9902190237183726	1.4884488291605906	0.7478819122517967
1	2	undersample	0.8	300	3	63	0.1	1.0	0.7	0.6443842097911865	0.19238194719702137	0.5630630630376998	0.6414728682129104	2.3056561091407195	1.570489364434432	0.6811463926262475
1	3	undersample	0.8	300	3	63	0.1	1.0	0.7	0.6275752496682729	0.17619042451467037	0.5090090089860807	0.6718346253186575	2.122372255778548	1.5510746493885765	0.7308211949820623
1	1	undersample	0.8	300	3	63	0.1	1.0	1.0	0.6385412683514675	0.20705331856705259	0.50672645737638	0.6673126614943973	2.060529508359281	1.5231311309328204	0.7391940295678342
1	2	undersample	0.8	300	3	63	0.1	1.0	1.0	0.6335376073748166	0.17843754629949599	0.5180180179946838	0.6401808785488361	1.9121964644793503	1.4396622433762707	0.7528840529711442
1	3	undersample	0.8	300	3	63	0.1	1.0	1.0	0.6209945410526805	0.17701266646295571	0.47297297295166785	0.6673126614943973	1.8000995266847517	1.4216740584702534	0.7897752426431438
1	1	undersample	0.8	300	3	63	0.3	0.6	0.7	0.6352750837186127	0.1847596814726587	0.5022421524438456	0.6485788113653193	1.8622151075873952	1.4291743195775464	0.7674592989458512
1	2	undersample	0.8	300	3	63	0.3	0.6	0.7	0.623561061061061	0.18299189501013227	0.5045045044817791	0.6356589147245759	1.7764022772904269	1.3847038147052786	0.7794989989842646
1	3	undersample	0.8	300	3	63	0.3	0.6	0.7	0.6061031962194753	0.16478516888878286	0.4684684684473663	0.6569767441818025	1.6880206391563528	1.3657046478464083	0.8090568321775736
1	1	undersample	0.8	300	3	63	0.3	0.6	1.0	0.6210776816027624	0.19615968170701198	0.5022421524438456	0.6401808785488361	1.7952026980058335	1.3958183669064077	0.7775268778867693
1	2	undersample	0.8	300	3	63	0.3	0.6	1.0	0.6129036012756943	0.1628230708709082	0.5225225224989855	0.636304909556613	1.9146083501215831	1.436704871366068	0.750390988386084
1	3	undersample	0.8	300	3	63	0.3	0.6	1.0	0.5948535745047373	0.16709273778230307	0.4324324324129535	0.670542635654583	1.550700237695831	1.312559578525546	0.8464302326856297
1	1	undersample	0.8	300	3	63	0.3	1.0	0.7	0.6352750837186127	0.1847596814726587	0.5022421524438456	0.6485788113653193	1.8622151075873952	1.4291743195775464	0.7674592989458512
1	2	undersample	0.8	300	3	63	0.3	1.0	0.7	0.623561061061061	0.18299189501013227	0.5045045044817791	0.6356589147245759	1.7764022772904269	1.3847038147052786	0.7794989989842646
1	3	undersample	0.8	300	3	63	0.3	1.0	0.7	0.6061031962194753	0.16478516888878286	0.4684684684473663	0.6569767441818025	1.6880206391563528	1.3657046478464083	0.8090568321775736
1	1	undersample	0.8	300	3	63	0.3	1.0	1.0	0.6210776816027624	0.19615968170701198	0.5022421524438456	0.6401808785488361	1.7952026980058335	1.3958183669064077	0.7775268778867693
1	2	undersample	0.8	300	3	63	0.3	1.0	1.0	0.6129036012756943	0.1628230708709082	0.5225225224989855	0.636304909556613	1.9146083501215831	1.436704871366068	0.750390988386084
1	3	undersample	0.8	300	3	63	0.3	1.0	1.0	0.5948535745047373	0.16709273778230307	0.4324324324129535	0.670542635654583	1.550700237695831	1.312559578525546	0.8464302326856297
1	1	undersample	0.8	300	5	31	0.1	0.6	0.7	0.6382602750837185	0.1913836877738277	0.5022421524438456	0.6576227390138397	1.9380587605790285	1.4669260929536045	0.7569048490226103
1	2	undersample	0.8	300	5	31	0.1	0.6	0.7	0.6283187257024465	0.1848957005000464	0.5135135134903822	0.6427648578769848	1.89923643892347	1.4374663591715968	0.7568653963874138
1	3	undersample	0.8	300	5	31	0.1	0.6	0.7	0.6066473450194381	0.166915473674337	0.4819819819602711	0.6744186046468061	1.9273291366295457	1.480373184818133	0.7680956705369343
1	1	undersample	0.8	300	5	31	0.1	0.6	1.0	0.6239962456981958	0.1948592322373271	0.520179372173983	0.6459948320371707	1.9783067900981668	1.4694117616228823	0.7427623203815116
1	2	undersample	0.8	300	5	31	0.1	0.6	1.0	0.620949437809903	0.17083728225431247	0.5225225224989855	0.6343669250605015	1.8986598632248177	1.4290898280866666	0.75268342517801
1	3	undersample	0.8	300	5	31	0.1	0.6	1.0	0.5934611937518914	0.1642156653595388	0.4369369369172551	0.6634366925021742	1.52965830876031	1.2982310139015008	0.848706532151648
1	1	undersample	0.8	300	5	31	0.1	1.0	0.7	0.6382602750837185	0.1913836877738277	0.5022421524438456	0.6576227390138397	1.9380587605790285	1.4669260929536045	0.7569048490226103
1	2	undersample	0.8	300	5	31	0.1	1.0	0.7	0.6283187257024465	0.1848957005000464	0.5135135134903822	0.6427648578769848	1.89923643892347	1.4374663591715968	0.7568653963874138
1	3	undersample	0.8	300	5	31	0.1	1.0	0.7	0.6066473450194381	0.166915473674337	0.4819819819602711	0.6744186046468061	1.9273291366295457	1.480373184818133	0.7680956705369343
1	1	undersample	0.8	300	5	31	0.1	1.0	1.0	0.6239962456981958	0.1948592322373271	0.520179372173983	0.6459948320371707	1.9783067900981668	1.4694117616228823	0.7427623203815116
1	2	undersample	0.8	300	5	31	0.1	1.0	1.0	0.620949437809903	0.17083728225431247	0.5225225224989855	0.6343669250605015	1.8986598632248177	1.4290898280866666	0.75268342517801
1	3	undersample	0.8	300	5	31	0.1	1.0	1.0	0.5934611937518914	0.1642156653595388	0.4369369369172551	0.6634366925021742	1.52965830876031	1.2982310139015008	0.848706532151648
1	1	undersample	0.8	300	5	31	0.3	0.6	0.7	0.6198725970730351	0.1801408203253084	0.520179372173983	0.6317829457323528	1.8601081686883276	1.4126976249962129	0.759470674972256
1	2	undersample	0.8	300	5	31	0.3	0.6	0.7	0.6095048536909002	0.17530857033702094	0.5090090089860807	0.6175710594275351	1.6741259229161967	1.330989738679919	0.7950356085641272
1	3	undersample	0.8	300	5	31	0.3	0.6	0.7	0.5942977861582512	0.16029553255539503	0.46396396394306466	0.6576227390138397	1.6625019380806494	1.3551248965992817	0.8151117595319903
1	1	undersample	0.8	300	5	31	0.3	0.6	1.0	0.6067615091366265	0.18148611401187753	0.5112107623089143	0.628552971572167	1.7697965271641427	1.3762682412885505	0.7776420636308214
1	2	undersample	0.8	300	5	31	0.3	0.6	1.0	0.6027830155737133	0.16309485609884766	0.5450450450204934	0.6195090439236466	1.9505958619208277	1.4324782809984478	0.7343798320590468
1	3	undersample	0.8	300	5	31	0.3	0.6	1.0	0.5647449775356752	0.14709054391382312	0.40540540538714387	0.6375968992206874	1.1995624423540947	1.1186587347866828	0.9325556413684759
1	1	undersample	0.8	300	5	31	0.3	1.0	0.7	0.6198725970730351	0.1801408203253084	0.520179372173983	0.6317829457323528	1.8601081686883276	1.4126976249962129	0.759470674972256
1	2	undersample	0.8	300	5	31	0.3	1.0	0.7	0.6095048536909002	0.17530857033702094	0.5090090089860807	0.6175710594275351	1.6741259229161967	1.330989738679919	0.7950356085641272
1	3	undersample	0.8	300	5	31	0.3	1.0	0.7	0.5942977861582512	0.16029553255539503	0.46396396394306466	0.6576227390138397	1.6625019380806494	1.3551248965992817	0.8151117595319903
1	1	undersample	0.8	300	5	31	0.3	1.0	1.0	0.6067615091366265	0.18148611401187753	0.5112107623089143	0.628552971572167	1.7697965271641427	1.3762682412885505	0.7776420636308214
1	2	undersample	0.8	300	5	31	0.3	1.0	1.0	0.6027830155737133	0.16309485609884766	0.5450450450204934	0.6195090439236466	1.9505958619208277	1.4324782809984478	0.7343798320590468
1	3	undersample	0.8	300	5	31	0.3	1.0	1.0	0.5647449775356752	0.14709054391382312	0.40540540538714387	0.6375968992206874	1.1995624423540947	1.1186587347866828	0.9325556413684759
1	1	undersample	0.8	300	5	63	0.1	0.6	0.7	0.6382602750837185	0.1913836877738277	0.5022421524438456	0.6576227390138397	1.9380587605790285	1.4669260929536045	0.7569048490226103
1	2	undersample	0.8	300	5	63	0.1	0.6	0.7	0.6283187257024465	0.1848957005000464	0.5135135134903822	0.6427648578769848	1.89923643892347	1.4374663591715968	0.7568653963874138
1	3	undersample	0.8	300	5	63	0.1	0.6	0.7	0.6066473450194381	0.166915473674337	0.4819819819602711	0.6744186046468061	1.9273291366295457	1.480373184818133	0.7680956705369343
1	1	undersample	0.8	300	5	63	0.1	0.6	1.0	0.6239962456981958	0.1948592322373271	0.520179372173983	0.6459948320371707	1.9783067900981668	1.4694117616228823	0.7427623203815116
1	2	undersample	0.8	300	5	63	0.1	0.6	1.0	0.620949437809903	0.17083728225431247	0.5225225224989855	0.6343669250605015	1.8986598632248177	1.4290898280866666	0.75268342517801
1	3	undersample	0.8	300	5	63	0.1	0.6	1.0	0.5934611937518914	0.1642156653595388	0.4369369369172551	0.6634366925021742	1.52965830876031	1.2982310139015008	0.848706532151648
1	1	undersample	0.8	300	5	63	0.1	1.0	0.7	0.6382602750837185	0.1913836877738277	0.5022421524438456	0.6576227390138397	1.9380587605790285	1.4669260929536045	0.7569048490226103
1	2	undersample	0.8	300	5	63	0.1	1.0	0.7	0.6283187257024465	0.1848957005000464	0.5135135134903822	0.6427648578769848	1.89923643892347	1.4374663591715968	0.7568653963874138
1	3	undersample	0.8	300	5	63	0.1	1.0	0.7	0.6066473450194381	0.166915473674337	0.4819819819602711	0.6744186046468061	1.9273291366295457	1.480373184818133	0.7680956705369343
1	1	undersample	0.8	300	5	63	0.1	1.0	1.0	0.6239962456981958	0.1948592322373271	0.520179372173983	0.6459948320371707	1.9783067900981668	1.4694117616228823	0.7427623203815116
1	2	undersample	0.8	300	5	63	0.1	1.0	1.0	0.620949437809903	0.17083728225431247	0.5225225224989855	0.6343669250605015	1.8986598632248177	1.4290898280866666	0.75268342517801
1	3	undersample	0.8	300	5	63	0.1	1.0	1.0	0.5934611937518914	0.1642156653595388	0.4369369369172551	0.6634366925021742	1.52965830876031	1.2982310139015008	0.848706532151648
1	1	undersample	0.8	300	5	63	0.3	0.6	0.7	0.6198725970730351	0.1801408203253084	0.520179372173983	0.6317829457323528	1.8601081686883276	1.4126976249962129	0.759470674972256
1	2	undersample	0.8	300	5	63	0.3	0.6	0.7	0.6095048536909002	0.17530857033702094	0.5090090089860807	0.6175710594275351	1.6741259229161967	1.330989738679919	0.7950356085641272
1	3	undersample	0.8	300	5	63	0.3	0.6	0.7	0.5942977861582512	0.16029553255539503	0.46396396394306466	0.6576227390138397	1.6625019380806494	1.3551248965992817	0.8151117595319903
1	1	undersample	0.8	300	5	63	0.3	0.6	1.0	0.6067615091366265	0.18148611401187753	0.5112107623089143	0.628552971572167	1.7697965271641427	1.3762682412885505	0.7776420636308214
1	2	undersample	0.8	300	5	63	0.3	0.6	1.0	0.6027830155737133	0.16309485609884766	0.5450450450204934	0.6195090439236466	1.9505958619208277	1.4324782809984478	0.7343798320590468
1	3	undersample	0.8	300	5	63	0.3	0.6	1.0	0.5647449775356752	0.14709054391382312	0.40540540538714387	0.6375968992206874	1.1995624423540947	1.1186587347866828	0.9325556413684759
1	1	undersample	0.8	300	5	63	0.3	1.0	0.7	0.6198725970730351	0.1801408203253084	0.520179372173983	0.6317829457323528	1.8601081686883276	1.4126976249962129	0.759470674972256
1	2	undersample	0.8	300	5	63	0.3	1.0	0.7	0.6095048536909002	0.17530857033702094	0.5090090089860807	0.6175710594275351	1.6741259229161967	1.330989738679919	0.7950356085641272
1	3	undersample	0.8	300	5	63	0.3	1.0	0.7	0.5942977861582512	0.16029553255539503	0.46396396394306466	0.6576227390138397	1.6625019380806494	1.3551248965992817	0.8151117595319903
1	1	undersample	0.8	300	5	63	0.3	1.0	1.0	0.6067615091366265	0.18148611401187753	0.5112107623089143	0.628552971572167	1.7697965271641427	1.3762682412885505	0.7776420636308214
1	2	undersample	0.8	300	5	63	0.3	1.0	1.0	0.6027830155737133	0.16309485609884766	0.5450450450204934	0.6195090439236466	1.9505958619208277	1.4324782809984478	0.7343798320590468
1	3	undersample	0.8	300	5	63	0.3	1.0	1.0	0.5647449775356752	0.14709054391382312	0.40540540538714387	0.6375968992206874	1.1995624423540947	1.1186587347866828	0.9325556413684759
1	1	undersample	0.8	300	10	31	0.1	0.6	0.7	0.6258560155734001	0.19489008203519492	0.5022421524438456	0.6401808785488361	1.7952026980058335	1.3958183669064077	0.7775268778867693
1	2	undersample	0.8	300	10	31	0.1	0.6	0.7	0.6067957492376097	0.1726193868841005	0.49999999997747746	0.6227390180838325	1.6506848935233491	1.32534243054894	0.8029045514635916
1	3	undersample	0.8	300	10	31	0.1	0.6	0.7	0.5935804991037549	0.16276155909284554	0.4324324324129535	0.6582687338458768	1.4676388135640377	1.2654166082765086	0.8622125429670005
1	1	undersample	0.8	300	10	31	0.1	0.6	1.0	0.6040703468094228	0.18826867032603228	0.493273542578777	0.6201550387556838	1.5893082538558219	1.2986180676892614	0.817096399421321
1	2	undersample	0.8	300	10	31	0.1	0.6	1.0	0.6033140698838373	0.16129735284596528	0.5180180179946838	0.6175710594275351	1.7356023851447226	1.354547079187528	0.7804477992340139
1	3	undersample	0.8	300	10	31	0.1	0.6	1.0	0.5670874362734828	0.15403787884060005	0.4234234234043503	0.63242894056439	1.2635379768959227	1.1519498094735783	0.911685931014232
1	1	undersample	0.8	300	10	31	0.1	1.0	0.7	0.6258560155734001	0.19489008203519492	0.5022421524438456	0.6401808785488361	1.7952026980058335	1.3958183669064077	0.7775268778867693
1	2	undersample	0.8	300	10	31	0.1	1.0	0.7	0.6067957492376097	0.1726193868841005	0.49999999997747746	0.6227390180838325	1.6506848935233491	1.32534243054894	0.8029045514635916
1	3	undersample	0.8	300	10	31	0.1	1.0	0.7	0.5935804991037549	0.16276155909284554	0.4324324324129535	0.6582687338458768	1.4676388135640377	1.2654166082765086	0.8622125429670005
1	1	undersample	0.8	300	10	31	0.1	1.0	1.0	0.6040703468094228	0.18826867032603228	0.493273542578777	0.6201550387556838	1.5893082538558219	1.2986180676892614	0.817096399421321
1	2	undersample	0.8	300	10	31	0.1	1.0	1.0	0.6033140698838373	0.16129735284596528	0.5180180179946838	0.6175710594275351	1.7356023851447226	1.354547079187528	0.7804477992340139
1	3	undersample	0.8	300	10	31	0.1	1.0	1.0	0.5670874362734828	0.15403787884060005	0.4234234234043503	0.63242894056439	1.2635379768959227	1.1519498094735783	0.911685931014232
1	1	undersample	0.8	300	10	31	0.3	0.6	0.7	0.6030607988319949	0.18141108651801302	0.4977578475113113	0.6214470284197582	1.6269807039990773	1.314896122158271	0.8081817458907057
1	2	undersample	0.8	300	10	31	0.3	0.6	0.7	0.5934830179016225	0.16501319662648323	0.48648648646457265	0.6117571059392006	1.4927751672418137	1.2530466915845762	0.8394075036578125
1	3	undersample	0.8	300	10	31	0.3	0.6	0.7	0.5724910957469096	0.15290416155187764	0.4234234234043503	0.6395348837167989	1.3029233567470626	1.1746584968435636	0.90155608749469
1	1	undersample	0.8	300	10	31	0.3	0.6	1.0	0.5917732702981425	0.17917086848795313	0.5112107623089143	0.6162790697634608	1.6797330730460316	1.3322461943145085	0.7931296935776109
1	2	undersample	0.8	300	10	31	0.3	0.6	1.0	0.6054062783713946	0.1625436331015241	0.5270270270032871	0.6117571059392006	1.7557879329973807	1.3574672492166242	0.773138490216956
1	3	undersample	0.8	300	10	31	0.3	0.6	1.0	0.5545094513117769	0.14490888126315946	0.4459459459258583	0.6298449612362413	1.369556858326694	1.2047544600978037	0.8796673457385243
1	1	undersample	0.8	300	10	31	0.3	1.0	0.7	0.6030607988319949	0.18141108651801302	0.4977578475113113	0.6214470284197582	1.6269807039990773	1.314896122158271	0.8081817458907057
1	2	undersample	0.8	300	10	31	0.3	1.0	0.7	0.5934830179016225	0.16501319662648323	0.48648648646457265	0.6117571059392006	1.4927751672418137	1.2530466915845762	0.8394075036578125
1	3	undersample	0.8	300	10	31	0.3	1.0	0.7	0.5724910957469096	0.15290416155187764	0.4234234234043503	0.6395348837167989	1.3029233567470626	1.1746584968435636	0.90155608749469
1	1	undersample	0.8	300	10	31	0.3	1.0	1.0	0.5917732702981425	0.17917086848795313	0.5112107623089143	0.6162790697634608	1.6797330730460316	1.3322461943145085	0.7931296935776109
1	2	undersample	0.8	300	10	31	0.3	1.0	1.0	0.6054062783713946	0.1625436331015241	0.5270270270032871	0.6117571059392006	1.7557879329973807	1.3574672492166242	0.773138490216956
1	3	undersample	0.8	300	10	31	0.3	1.0	1.0	0.5545094513117769	0.14490888126315946	0.4459459459258583	0.6298449612362413	1.369556858326694	1.2047544600978037	0.8796673457385243
1	1	undersample	0.8	300	10	63	0.1	0.6	0.7	0.6273739585868066	0.19292193948435946	0.493273542578777	0.6421188630449476	1.7465895219066498	1.3783166472324093	0.789147428447805
1	2	undersample	0.8	300	10	63	0.1	0.6	0.7	0.6080833740717462	0.17245926673176815	0.4909909909688743	0.620801033587721	1.5791861668954668	1.2948109607633826	0.81992292746396
1	3	undersample	0.8	300	10	63	0.1	0.6	0.7	0.5946978955699886	0.16165949302135124	0.4459459459258583	0.658914728677914	1.554878008144437	1.3074323940256825	0.8408584928390415
1	1	undersample	0.8	300	10	63	0.1	0.6	1.0	0.5948757835946281	0.18218419479530426	0.4843049327137083	0.6279069767401299	1.5847825718822197	1.301569471674223	0.8212921311221545
1	2	undersample	0.8	300	10	63	0.1	0.6	1.0	0.5999997090113368	0.1600158594366285	0.5090090089860807	0.6195090439236466	1.6879331711663625	1.3377689731638398	0.7925485316223208
1	3	undersample	0.8	300	10	63	0.1	0.6	1.0	0.5749877784761506	0.15451205021474648	0.4459459459258583	0.6408268733808733	1.4360413764491031	1.241590476736424	0.8645924015407472
1	1	undersample	0.8	300	10	63	0.1	1.0	0.7	0.6273739585868066	0.19292193948435946	0.493273542578777	0.6421188630449476	1.7465895219066498	1.3783166472324093	0.789147428447805
1	2	undersample	0.8	300	10	63	0.1	1.0	0.7	0.6080833740717462	0.17245926673176815	0.4909909909688743	0.620801033587721	1.5791861668954668	1.2948109607633826	0.81992292746396
1	3	undersample	0.8	300	10	63	0.1	1.0	0.7	0.5946978955699886	0.16165949302135124	0.4459459459258583	0.658914728677914	1.554878008144437	1.3074323940256825	0.8408584928390415
1	1	undersample	0.8	300	10	63	0.1	1.0	1.0	0.5948757835946281	0.18218419479530426	0.4843049327137083	0.6279069767401299	1.5847825718822197	1.301569471674223	0.8212921311221545
1	2	undersample	0.8	300	10	63	0.1	1.0	1.0	0.5999997090113368	0.1600158594366285	0.5090090089860807	0.6195090439236466	1.6879331711663625	1.3377689731638398	0.7925485316223208
1	3	undersample	0.8	300	10	63	0.1	1.0	1.0	0.5749877784761506	0.15451205021474648	0.4459459459258583	0.6408268733808733	1.4360413764491031	1.241590476736424	0.8645924015407472
1	1	undersample	0.8	300	10	63	0.3	0.6	0.7	0.6052537050555613	0.1818839069986547	0.50672645737638	0.6188630490916095	1.6680122887382651	1.329512771914493	0.7970641248932606
1	2	undersample	0.8	300	10	63	0.3	0.6	0.7	0.5941828456363341	0.16533729716453355	0.5045045044817791	0.6111111111071634	1.5999999651335963	1.297297263866619	0.8108107975854224
1	3	undersample	0.8	300	10	63	0.3	0.6	0.7	0.5689075703610587	0.15204880177480756	0.45045045043015985	0.6330749353964272	1.4142230105409808	1.2276360532646295	0.8680639686754874
1	1	undersample	0.8	300	10	63	0.3	0.6	1.0	0.590536320552485	0.17791417693998274	0.4843049327137083	0.6027131782906802	1.4247295574049808	1.2190309218908528	0.8556226697956029
1	2	undersample	0.8	300	10	63	0.3	0.6	1.0	0.6038116604977071	0.1625995345832967	0.5360360360118902	0.6253229974119812	1.9282222497820003	1.4306616579152025	0.7419588892280061
1	3	undersample	0.8	300	10	63	0.3	0.6	1.0	0.5476668528994111	0.13988800176332036	0.4099099098914455	0.6240310077479069	1.1529865183588963	1.0902758137932724	0.9456101913622126
1	1	undersample	0.8	300	10	63	0.3	1.0	0.7	0.6052537050555613	0.1818839069986547	0.50672645737638	0.6188630490916095	1.6680122887382651	1.329512771914493	0.7970641248932606
1	2	undersample	0.8	300	10	63	0.3	1.0	0.7	0.5941828456363341	0.16533729716453355	0.5045045044817791	0.6111111111071634	1.5999999651335963	1.297297263866619	0.8108107975854224
1	3	undersample	0.8	300	10	63	0.3	1.0	0.7	0.5689075703610587	0.15204880177480756	0.45045045043015985	0.6330749353964272	1.4142230105409808	1.2276360532646295	0.8680639686754874
1	1	undersample	0.8	300	10	63	0.3	1.0	1.0	0.590536320552485	0.17791417693998274	0.4843049327137083	0.6027131782906802	1.4247295574049808	1.2190309218908528	0.8556226697956029
1	2	undersample	0.8	300	10	63	0.3	1.0	1.0	0.6038116604977071	0.1625995345832967	0.5360360360118902	0.6253229974119812	1.9282222497820003	1.4306616579152025	0.7419588892280061
1	3	undersample	0.8	300	10	63	0.3	1.0	1.0	0.5476668528994111	0.13988800176332036	0.4099099098914455	0.6240310077479069	1.1529865183588963	1.0902758137932724	0.9456101913622126
1	1	undersample	0.8	500	3	31	0.1	0.6	0.7	0.6393205177228537	0.1834999414702927	0.5156950672414486	0.6537467700216166	2.010433886732223	1.4893580989267958	0.7408142534063991
1	2	undersample	0.8	500	3	31	0.1	0.6	0.7	0.637225888679377	0.19265551611161263	0.5315315315075887	0.6330749353964272	1.957611001814087	1.448610542852263	0.7399889569141921
1	3	undersample	0.8	500	3	31	0.1	0.6	0.7	0.6207879391018927	0.17682210034014578	0.4909909909688743	0.6718346253186575	1.9747752199232875	1.496169352065087	0.7576403214009618
1	1	undersample	0.8	500	3	31	0.1	0.6	1.0	0.6312832412138909	0.20248927680368958	0.5112107623089143	0.6582687338458768	2.0146372207919168	1.4959437370267352	0.7425375156586926
1	2	undersample	0.8	500	3	31	0.1	0.6	1.0	0.6285020485601881	0.1729391897957039	0.5270270270032871	0.6369509043886502	1.9549567372811063	1.4516687105338264	0.742557962179355
1	3	undersample	0.8	500	3	31	0.1	0.6	1.0	0.6097565588844659	0.17171335830173068	0.45045045043015985	0.6731266149827317	1.6879413768111653	1.3780578575578573	0.8164133302317943
1	1	undersample	0.8	500	3	31	0.1	1.0	0.7	0.6393205177228537	0.1834999414702927	0.5156950672414486	0.6537467700216166	2.010433886732223	1.4893580989267958	0.7408142534063991
1	2	undersample	0.8	500	3	31	0.1	1.0	0.7	0.637225888679377	0.19265551611161263	0.5315315315075887	0.6330749353964272	1.957611001814087	1.448610542852263	0.7399889569141921
1	3	undersample	0.8	500	3	31	0.1	1.0	0.7	0.6207879391018927	0.17682210034014578	0.4909909909688743	0.6718346253186575	1.9747752199232875	1.496169352065087	0.7576403214009618
1	1	undersample	0.8	500	3	31	0.1	1.0	1.0	0.6312832412138909	0.20248927680368958	0.5112107623089143	0.6582687338458768	2.0146372207919168	1.4959437370267352	0.7425375156586926
1	2	undersample	0.8	500	3	31	0.1	1.0	1.0	0.6285020485601881	0.1729391897957039	0.5270270270032871	0.6369509043886502	1.9549567372811063	1.4516687105338264	0.742557962179355
1	3	undersample	0.8	500	3	31	0.1	1.0	1.0	0.6097565588844659	0.17171335830173068	0.45045045043015985	0.6731266149827317	1.6879413768111653	1.3780578575578573	0.8164133302317943
1	1	undersample	0.8	500	3	31	0.3	0.6	0.7	0.6221813768090751	0.1792042934610624	0.5022421524438456	0.6337209302284644	1.745745703217621	1.3712007596969946	0.7854527378828705
1	2	undersample	0.8	500	3	31	0.3	0.6	0.7	0.6160229997439299	0.18115638259074004	0.5135135134903822	0.6291989664042041	1.7911342967145203	1.3848761279381805	0.7731838492329232
1	3	undersample	0.8	500	3	31	0.3	0.6	0.7	0.5995501315268756	0.16205788535571788	0.47747747745596947	0.6556847545177282	1.7401500477897733	1.3867450537071948	0.7969111847952701
1	1	undersample	0.8	500	3	31	0.3	0.6	1.0	0.6175840952016778	0.18459801072046123	0.5291479820390517	0.6350129198925387	1.9552296177186805	1.4497717765394313	0.7414841427569501
1	2	undersample	0.8	500	3	31	0.3	0.6	1.0	0.6060944665595829	0.16047726537257945	0.5315315315075887	0.6182170542595723	1.8372705545649168	1.3922348379244418	0.7577734352148427
1	3	undersample	0.8	500	3	31	0.3	0.6	1.0	0.5748306445980864	0.15621385586882686	0.4369369369172551	0.6634366925021742	1.52965830876031	1.2982310139015008	0.848706532151648
1	1	undersample	0.8	500	3	31	0.3	1.0	0.7	0.6221813768090751	0.1792042934610624	0.5022421524438456	0.6337209302284644	1.745745703217621	1.3712007596969946	0.7854527378828705
1	2	undersample	0.8	500	3	31	0.3	1.0	0.7	0.6160229997439299	0.18115638259074004	0.5135135134903822	0.6291989664042041	1.7911342967145203	1.3848761279381805	0.7731838492329232
1	3	undersample	0.8	500	3	31	0.3	1.0	0.7	0.5995501315268756	0.16205788535571788	0.47747747745596947	0.6556847545177282	1.7401500477897733	1.3867450537071948	0.7969111847952701
1	1	undersample	0.8	500	3	31	0.3	1.0	1.0	0.6175840952016778	0.18459801072046123	0.5291479820390517	0.6350129198925387	1.9552296177186805	1.4497717765394313	0.7414841427569501
1	2	undersample	0.8	500	3	31	0.3	1.0	1.0	0.6060944665595829	0.16047726537257945	0.5315315315075887	0.6182170542595723	1.8372705545649168	1.3922348379244418	0.7577734352148427
1	3	undersample	0.8	500	3	31	0.3	1.0	1.0	0.5748306445980864	0.15621385586882686	0.4369369369172551	0.6634366925021742	1.52965830876031	1.2982310139015008	0.848706532151648
1	1	undersample	0.8	500	3	63	0.1	0.6	0.7	0.6393205177228537	0.1834999414702927	0.5156950672414486	0.6537467700216166	2.010433886732223	1.4893580989267958	0.7408142534063991
1	2	undersample	0.8	500	3	63	0.1	0.6	0.7	0.637225888679377	0.19265551611161263	0.5315315315075887	0.6330749353964272	1.957611001814087	1.448610542852263	0.7399889569141921
1	3	undersample	0.8	500	3	63	0.1	0.6	0.7	0.6207879391018927	0.17682210034014578	0.4909909909688743	0.6718346253186575	1.9747752199232875	1.496169352065087	0.7576403214009618
1	1	undersample	0.8	500	3	63	0.1	0.6	1.0	0.6312832412138909	0.20248927680368958	0.5112107623089143	0.6582687338458768	2.0146372207919168	1.4959437370267352	0.7425375156586926
1	2	undersample	0.8	500	3	63	0.1	0.6	1.0	0.6285020485601881	0.1729391897957039	0.5270270270032871	0.6369509043886502	1.9549567372811063	1.4516687105338264	0.742557962179355
1	3	undersample	0.8	500	3	63	0.1	0.6	1.0	0.6097565588844659	0.17171335830173068	0.45045045043015985	0.6731266149827317	1.6879413768111653	1.3780578575578573	0.8164133302317943
1	1	undersample	0.8	500	3	63	0.1	1.0	0.7	0.6393205177228537	0.1834999414702927	0.5156950672414486	0.6537467700216166	2.010433886732223	1.4893580989267958	0.7408142534063991
1	2	undersample	0.8	500	3	63	0.1	1.0	0.7	0.637225888679377	0.19265551611161263	0.5315315315075887	0.6330749353964272	1.957611001814087	1.448610542852263	0.7399889569141921
1	3	undersample	0.8	500	3	63	0.1	1.0	0.7	0.6207879391018927	0.17682210034014578	0.4909909909688743	0.6718346253186575	1.9747752199232875	1.496169352065087	0.7576403214009618
1	1	undersample	0.8	500	3	63	0.1	1.0	1.0	0.6312832412138909	0.20248927680368958	0.5112107623089143	0.6582687338458768	2.0146372207919168	1.4959437370267352	0.7425375156586926
1	2	undersample	0.8	500	3	63	0.1	1.0	1.0	0.6285020485601881	0.1729391897957039	0.5270270270032871	0.6369509043886502	1.9549567372811063	1.4516687105338264	0.742557962179355
1	3	undersample	0.8	500	3	63	0.1	1.0	1.0	0.6097565588844659	0.17171335830173068	0.45045045043015985	0.6731266149827317	1.6879413768111653	1.3780578575578573	0.8164133302317943
1	1	undersample	0.8	500	3	63	0.3	0.6	0.7	0.6221813768090751	0.1792042934610624	0.5022421524438456	0.6337209302284644	1.745745703217621	1.3712007596969946	0.7854527378828705
1	2	undersample	0.8	500	3	63	0.3	0.6	0.7	0.6160229997439299	0.18115638259074004	0.5135135134903822	0.6291989664042041	1.7911342967145203	1.3848761279381805	0.7731838492329232
1	3	undersample	0.8	500	3	63	0.3	0.6	0.7	0.5995501315268756	0.16205788535571788	0.47747747745596947	0.6556847545177282	1.7401500477897733	1.3867450537071948	0.7969111847952701
1	1	undersample	0.8	500	3	63	0.3	0.6	1.0	0.6175840952016778	0.18459801072046123	0.5291479820390517	0.6350129198925387	1.9552296177186805	1.4497717765394313	0.7414841427569501
1	2	undersample	0.8	500	3	63	0.3	0.6	1.0	0.6060944665595829	0.16047726537257945	0.5315315315075887	0.6182170542595723	1.8372705545649168	1.3922348379244418	0.7577734352148427
1	3	undersample	0.8	500	3	63	0.3	0.6	1.0	0.5748306445980864	0.15621385586882686	0.4369369369172551	0.6634366925021742	1.52965830876031	1.2982310139015008	0.848706532151648
1	1	undersample	0.8	500	3	63	0.3	1.0	0.7	0.6221813768090751	0.1792042934610624	0.5022421524438456	0.6337209302284644	1.745745703217621	1.3712007596969946	0.7854527378828705
1	2	undersample	0.8	500	3	63	0.3	1.0	0.7	0.6160229997439299	0.18115638259074004	0.5135135134903822	0.6291989664042041	1.7911342967145203	1.3848761279381805	0.7731838492329232
1	3	undersample	0.8	500	3	63	0.3	1.0	0.7	0.5995501315268756	0.16205788535571788	0.47747747745596947	0.6556847545177282	1.7401500477897733	1.3867450537071948	0.7969111847952701
1	1	undersample	0.8	500	3	63	0.3	1.0	1.0	0.6175840952016778	0.18459801072046123	0.5291479820390517	0.6350129198925387	1.9552296177186805	1.4497717765394313	0.7414841427569501
1	2	undersample	0.8	500	3	63	0.3	1.0	1.0	0.6060944665595829	0.16047726537257945	0.5315315315075887	0.6182170542595723	1.8372705545649168	1.3922348379244418	0.7577734352148427
1	3	undersample	0.8	500	3	63	0.3	1.0	1.0	0.5748306445980864	0.15621385586882686	0.4369369369172551	0.6634366925021742	1.52965830876031	1.2982310139015008	0.848706532151648
1	1	undersample	0.8	500	5	31	0.1	0.6	0.7	0.6319654465185803	0.18704419422475718	0.5112107623089143	0.6531007751895795	1.969043050751133	1.4736577974531702	0.7484131833484198
1	2	undersample	0.8	500	5	31	0.1	0.6	0.7	0.6192558837907675	0.17876617505435982	0.5135135134903822	0.6266149870760555	1.7714340216374616	1.3752922103546201	0.7763722361891865
1	3	undersample	0.8	500	5	31	0.1	0.6	0.7	0.6040808250110576	0.16547229570391475	0.47297297295166785	0.6673126614943973	1.8000995266847517	1.4216740584702534	0.7897752426431438
1	1	undersample	0.8	500	5	31	0.1	0.6	1.0	0.6118700826178144	0.1866214845050505	0.50672645737638	0.628552971572167	1.7383240691903719	1.364195712856195	0.7847763944891653
1	2	undersample	0.8	500	5	31	0.1	0.6	1.0	0.6145418674488442	0.1654531513021968	0.5360360360118902	0.6369509043886502	2.0269840200725806	1.4764835602865412	0.7284140009963335
1	3	undersample	0.8	500	5	31	0.1	0.6	1.0	0.5839487743557511	0.15799241751135779	0.42792792790865186	0.6524547803575423	1.404297011476581	1.23128701363241	0.8767995584458123
1	1	undersample	0.8	500	5	31	0.1	1.0	0.7	0.6319654465185803	0.18704419422475718	0.5112107623089143	0.6531007751895795	1.969043050751133	1.4736577974531702	0.7484131833484198
1	2	undersample	0.8	500	5	31	0.1	1.0	0.7	0.6192558837907675	0.17876617505435982	0.5135135134903822	0.6266149870760555	1.7714340216374616	1.3752922103546201	0.7763722361891865
1	3	undersample	0.8	500	5	31	0.1	1.0	0.7	0.6040808250110576	0.16547229570391475	0.47297297295166785	0.6673126614943973	1.8000995266847517	1.4216740584702534	0.7897752426431438
1	1	undersample	0.8	500	5	31	0.1	1.0	1.0	0.6118700826178144	0.1866214845050505	0.50672645737638	0.628552971572167	1.7383240691903719	1.364195712856195	0.7847763944891653
1	2	undersample	0.8	500	5	31	0.1	1.0	1.0	0.6145418674488442	0.1654531513021968	0.5360360360118902	0.6369509043886502	2.0269840200725806	1.4764835602865412	0.7284140009963335
1	3	undersample	0.8	500	5	31	0.1	1.0	1.0	0.5839487743557511	0.15799241751135779	0.42792792790865186	0.6524547803575423	1.404297011476581	1.23128701363241	0.8767995584458123
1	1	undersample	0.8	500	5	31	0.3	0.6	0.7	0.6135763200889909	0.17650849310297825	0.4977578475113113	0.6214470284197582	1.6269807039990773	1.314896122158271	0.8081817458907057
1	2	undersample	0.8	500	5	31	0.3	0.6	0.7	0.6022854249598435	0.170578599497889	0.5180180179946838	0.6033591731227174	1.634905137383649	1.3060128202456225	0.7988309376693215
1	3	undersample	0.8	500	5	31	0.3	0.6	0.7	0.580318690783807	0.15573153593769218	0.46396396394306466	0.6453488372051335	1.575010292874058	1.3082262220839338	0.8306143853489344
1	1	undersample	0.8	500	5	31	0.3	0.6	1.0	0.5985301444942701	0.18420135151621211	0.5022421524438456	0.6149870800993864	1.6117056296579084	1.304481261378659	0.8093793440049498
1	2	undersample	0.8	500	5	31	0.3	0.6	1.0	0.6052607840398538	0.1660329770169934	0.5450450450204934	0.6175710594275351	1.9346400398828814	1.4252191007103556	0.7366843712436731
1	3	undersample	0.8	500	5	31	0.3	0.6	1.0	0.5547204180925112	0.14730820941002365	0.4189189189000487	0.6233850129158697	1.193306448673925	1.1123267053713963	0.9321383410559936
1	1	undersample	0.8	500	5	31	0.3	1.0	0.7	0.6135763200889909	0.17650849310297825	0.4977578475113113	0.6214470284197582	1.6269807039990773	1.314896122158271	0.8081817458907057
1	2	undersample	0.8	500	5	31	0.3	1.0	0.7	0.6022854249598435	0.170578599497889	0.5180180179946838	0.6033591731227174	1.634905137383649	1.3060128202456225	0.7988309376693215
1	3	undersample	0.8	500	5	31	0.3	1.0	0.7	0.580318690783807	0.15573153593769218	0.46396396394306466	0.6453488372051335	1.575010292874058	1.3082262220839338	0.8306143853489344
1	1	undersample	0.8	500	5	31	0.3	1.0	1.0	0.5985301444942701	0.18420135151621211	0.5022421524438456	0.6149870800993864	1.6117056296579084	1.304481261378659	0.8093793440049498
1	2	undersample	0.8	500	5	31	0.3	1.0	1.0	0.6052607840398538	0.1660329770169934	0.5450450450204934	0.6175710594275351	1.9346400398828814	1.4252191007103556	0.7366843712436731
1	3	undersample	0.8	500	5	31	0.3	1.0	1.0	0.5547204180925112	0.14730820941002365	0.4189189189000487	0.6233850129158697	1.193306448673925	1.1123267053713963	0.9321383410559936
1	1	undersample	0.8	500	5	63	0.1	0.6	0.7	0.6319654465185803	0.18704419422475718	0.5112107623089143	0.6531007751895795	1.969043050751133	1.4736577974531702	0.7484131833484198
1	2	undersample	0.8	500	5	63	0.1	0.6	0.7	0.6192558837907675	0.17876617505435982	0.5135135134903822	0.6266149870760555	1.7714340216374616	1.3752922103546201	0.7763722361891865
1	3	undersample	0.8	500	5	63	0.1	0.6	0.7	0.6040808250110576	0.16547229570391475	0.47297297295166785	0.6673126614943973	1.8000995266847517	1.4216740584702534	0.7897752426431438
1	1	undersample	0.8	500	5	63	0.1	0.6	1.0	0.6118700826178144	0.1866214845050505	0.50672645737638	0.628552971572167	1.7383240691903719	1.364195712856195	0.7847763944891653
1	2	undersample	0.8	500	5	63	0.1	0.6	1.0	0.6145418674488442	0.1654531513021968	0.5360360360118902	0.6369509043886502	2.0269840200725806	1.4764835602865412	0.7284140009963335
1	3	undersample	0.8	500	5	63	0.1	0.6	1.0	0.5839487743557511	0.15799241751135779	0.42792792790865186	0.6524547803575423	1.404297011476581	1.23128701363241	0.8767995584458123
1	1	undersample	0.8	500	5	63	0.1	1.0	0.7	0.6319654465185803	0.18704419422475718	0.5112107623089143	0.6531007751895795	1.969043050751133	1.4736577974531702	0.7484131833484198
1	2	undersample	0.8	500	5	63	0.1	1.0	0.7	0.6192558837907675	0.17876617505435982	0.5135135134903822	0.6266149870760555	1.7714340216374616	1.3752922103546201	0.7763722361891865
1	3	undersample	0.8	500	5	63	0.1	1.0	0.7	0.6040808250110576	0.16547229570391475	0.47297297295166785	0.6673126614943973	1.8000995266847517	1.4216740584702534	0.7897752426431438
1	1	undersample	0.8	500	5	63	0.1	1.0	1.0	0.6118700826178144	0.1866214845050505	0.50672645737638	0.628552971572167	1.7383240691903719	1.364195712856195	0.7847763944891653
1	2	undersample	0.8	500	5	63	0.1	1.0	1.0	0.6145418674488442	0.1654531513021968	0.5360360360118902	0.6369509043886502	2.0269840200725806	1.4764835602865412	0.7284140009963335
1	3	undersample	0.8	500	5	63	0.1	1.0	1.0	0.5839487743557511	0.15799241751135779	0.42792792790865186	0.6524547803575423	1.404297011476581	1.23128701363241	0.8767995584458123
1	1	undersample	0.8	500	5	63	0.3	0.6	0.7	0.6135763200889909	0.17650849310297825	0.4977578475113113	0.6214470284197582	1.6269807039990773	1.314896122158271	0.8081817458907057
1	2	undersample	0.8	500	5	63	0.3	0.6	0.7	0.6022854249598435	0.170578599497889	0.5180180179946838	0.6033591731227174	1.634905137383649	1.3060128202456225	0.7988309376693215
1	3	undersample	0.8	500	5	63	0.3	0.6	0.7	0.580318690783807	0.15573153593769218	0.46396396394306466	0.6453488372051335	1.575010292874058	1.3082262220839338	0.8306143853489344
1	1	undersample	0.8	500	5	63	0.3	0.6	1.0	0.5985301444942701	0.18420135151621211	0.5022421524438456	0.6149870800993864	1.6117056296579084	1.304481261378659	0.8093793440049498
1	2	undersample	0.8	500	5	63	0.3	0.6	1.0	0.6052607840398538	0.1660329770169934	0.5450450450204934	0.6175710594275351	1.9346400398828814	1.4252191007103556	0.7366843712436731
1	3	undersample	0.8	500	5	63	0.3	0.6	1.0	0.5547204180925112	0.14730820941002365	0.4189189189000487	0.6233850129158697	1.193306448673925	1.1123267053713963	0.9321383410559936
1	1	undersample	0.8	500	5	63	0.3	1.0	0.7	0.6135763200889909	0.17650849310297825	0.4977578475113113	0.6214470284197582	1.6269807039990773	1.314896122158271	0.8081817458907057
1	2	undersample	0.8	500	5	63	0.3	1.0	0.7	0.6022854249598435	0.170578599497889	0.5180180179946838	0.6033591731227174	1.634905137383649	1.3060128202456225	0.7988309376693215
1	3	undersample	0.8	500	5	63	0.3	1.0	0.7	0.580318690783807	0.15573153593769218	0.46396396394306466	0.6453488372051335	1.575010292874058	1.3082262220839338	0.8306143853489344
1	1	undersample	0.8	500	5	63	0.3	1.0	1.0	0.5985301444942701	0.18420135151621211	0.5022421524438456	0.6149870800993864	1.6117056296579084	1.304481261378659	0.8093793440049498
1	2	undersample	0.8	500	5	63	0.3	1.0	1.0	0.6052607840398538	0.1660329770169934	0.5450450450204934	0.6175710594275351	1.9346400398828814	1.4252191007103556	0.7366843712436731
1	3	undersample	0.8	500	5	63	0.3	1.0	1.0	0.5547204180925112	0.14730820941002365	0.4189189189000487	0.6233850129158697	1.193306448673925	1.1123267053713963	0.9321383410559936
1	1	undersample	0.8	500	10	31	0.1	0.6	0.7	0.6189499542299626	0.18827113188921873	0.5112107623089143	0.6350129198925387	1.8196313587122894	1.4006269705550438	0.7697311577164295
1	2	undersample	0.8	500	10	31	0.1	0.6	0.7	0.6008552156807971	0.16815758726580876	0.48648648646457265	0.6091731266110519	1.476641987055295	1.2447620855713368	0.8429680868598416
1	3	undersample	0.8	500	10	31	0.1	0.6	0.7	0.5864672812347231	0.15982885279932968	0.42792792790865186	0.655038759685691	1.4204193217983077	1.2405101370624916	0.8733407831201303
1	1	undersample	0.8	500	10	31	0.1	0.6	1.0	0.6002407272221643	0.1881467122810268	0.4977578475113113	0.609819121443089	1.5489592855573755	1.2757104771386294	0.8235919907926995
1	2	undersample	0.8	500	10	31	0.1	0.6	1.0	0.6017441860465116	0.15942272217462813	0.5090090089860807	0.6214470284197582	1.7018817905548662	1.3446176196030994	0.7900769665946625
1	3	undersample	0.8	500	10	31	0.1	0.6	1.0	0.5614437111530135	0.1504060280238147	0.42792792790865186	0.6240310077479069	1.2415780233765403	1.1382000253885811	0.9167365977350361
1	1	undersample	0.8	500	10	31	0.1	1.0	0.7	0.6189499542299626	0.18827113188921873	0.5112107623089143	0.6350129198925387	1.8196313587122894	1.4006269705550438	0.7697311577164295
1	2	undersample	0.8	500	10	31	0.1	1.0	0.7	0.6008552156807971	0.16815758726580876	0.48648648646457265	0.6091731266110519	1.476641987055295	1.2447620855713368	0.8429680868598416
1	3	undersample	0.8	500	10	31	0.1	1.0	0.7	0.5864672812347231	0.15982885279932968	0.42792792790865186	0.655038759685691	1.4204193217983077	1.2405101370624916	0.8733407831201303
1	1	undersample	0.8	500	10	31	0.1	1.0	1.0	0.6002407272221643	0.1881467122810268	0.4977578475113113	0.609819121443089	1.5489592855573755	1.2757104771386294	0.8235919907926995
1	2	undersample	0.8	500	10	31	0.1	1.0	1.0	0.6017441860465116	0.15942272217462813	0.5090090089860807	0.6214470284197582	1.7018817905548662	1.3446176196030994	0.7900769665946625
1	3	undersample	0.8	500	10	31	0.1	1.0	1.0	0.5614437111530135	0.1504060280238147	0.42792792790865186	0.6240310077479069	1.2415780233765403	1.1382000253885811	0.9167365977350361
1	1	undersample	0.8	500	10	31	0.3	0.6	0.7	0.5948352278652623	0.17741698634472075	0.4977578475113113	0.6085271317790147	1.5405763462006996	1.2715002116451308	0.8253405937168152
1	2	undersample	0.8	500	10	31	0.3	0.6	0.7	0.5877505412389133	0.162590924271388	0.4909909909688743	0.5988372092984572	1.4399127580301652	1.2239195411694264	0.8499956125429777
1	3	undersample	0.8	500	10	31	0.3	0.6	0.7	0.5601589962055079	0.14741075138279314	0.4099099098914455	0.624677002579944	1.156166626694345	1.0921523641972748	0.9446323111386091
1	1	undersample	0.8	500	10	31	0.3	0.6	1.0	0.59118810906015	0.18786223738398672	0.4977578475113113	0.5994832041304944	1.4834101080937006	1.242788917260786	0.83779185246605
1	2	undersample	0.8	500	10	31	0.3	0.6	1.0	0.6043107060548921	0.16200083367925067	0.5315315315075887	0.6156330749314236	1.817291490149328	1.3828752762324785	0.7609540162133989
1	3	undersample	0.8	500	10	31	0.3	0.6	1.0	0.5487304164629746	0.1421545412171772	0.4459459459258583	0.6201550387556838	1.314086582010352	1.1740209287620815	0.8934121477940539
1	1	undersample	0.8	500	10	31	0.3	1.0	0.7	0.5948352278652623	0.17741698634472075	0.4977578475113113	0.6085271317790147	1.5405763462006996	1.2715002116451308	0.8253405937168152
1	2	undersample	0.8	500	10	31	0.3	1.0	0.7	0.5877505412389133	0.162590924271388	0.4909909909688743	0.5988372092984572	1.4399127580301652	1.2239195411694264	0.8499956125429777
1	3	undersample	0.8	500	10	31	0.3	1.0	0.7	0.5601589962055079	0.14741075138279314	0.4099099098914455	0.624677002579944	1.156166626694345	1.0921523641972748	0.9446323111386091
1	1	undersample	0.8	500	10	31	0.3	1.0	1.0	0.59118810906015	0.18786223738398672	0.4977578475113113	0.5994832041304944	1.4834101080937006	1.242788917260786	0.83779185246605
1	2	undersample	0.8	500	10	31	0.3	1.0	1.0	0.6043107060548921	0.16200083367925067	0.5315315315075887	0.6156330749314236	1.817291490149328	1.3828752762324785	0.7609540162133989
1	3	undersample	0.8	500	10	31	0.3	1.0	1.0	0.5487304164629746	0.1421545412171772	0.4459459459258583	0.6201550387556838	1.314086582010352	1.1740209287620815	0.8934121477940539
1	1	undersample	0.8	500	10	63	0.1	0.6	0.7	0.6204056152304145	0.18983475884202441	0.4977578475113113	0.6395348837167989	1.7583524906976915	1.380876570900913	0.7853240807077733
1	2	undersample	0.8	500	10	63	0.1	0.6	0.7	0.6018300277021207	0.16798060669200368	0.47747747745596947	0.6091731266110519	1.4243088901063845	1.2217109358385343	0.8577570006631028
1	3	undersample	0.8	500	10	63	0.1	0.6	0.7	0.5875381195148637	0.16021437281998627	0.4324324324129535	0.6582687338458768	1.4676388135640377	1.2654166082765086	0.8622125429670005
1	1	undersample	0.8	500	10	63	0.1	0.6	1.0	0.5975017670710652	0.18904256685499937	0.4887892376462426	0.6227390180838325	1.5782864337159177	1.295626232554831	0.8209068956650308
1	2	undersample	0.8	500	10	63	0.1	0.6	1.0	0.6008930442069977	0.160074627187636	0.5180180179946838	0.6233850129158697	1.7789871497083298	1.375457753953877	0.7731690115858992
1	3	undersample	0.8	500	10	63	0.1	0.6	1.0	0.5674802709686431	0.14999373090368823	0.4234234234043503	0.6253229974119812	1.2256465252027018	1.1301024860842777	0.9220459982464455
1	1	undersample	0.8	500	10	63	0.1	1.0	0.7	0.6204056152304145	0.18983475884202441	0.4977578475113113	0.6395348837167989	1.7583524906976915	1.380876570900913	0.7853240807077733
1	2	undersample	0.8	500	10	63	0.1	1.0	0.7	0.6018300277021207	0.16798060669200368	0.47747747745596947	0.6091731266110519	1.4243088901063845	1.2217109358385343	0.8577570006631028
1	3	undersample	0.8	500	10	63	0.1	1.0	0.7	0.5875381195148637	0.16021437281998627	0.4324324324129535	0.6582687338458768	1.4676388135640377	1.2654166082765086	0.8622125429670005
1	1	undersample	0.8	500	10	63	0.1	1.0	1.0	0.5975017670710652	0.18904256685499937	0.4887892376462426	0.6227390180838325	1.5782864337159177	1.295626232554831	0.8209068956650308
1	2	undersample	0.8	500	10	63	0.1	1.0	1.0	0.6008930442069977	0.160074627187636	0.5180180179946838	0.6233850129158697	1.7789871497083298	1.375457753953877	0.7731690115858992
1	3	undersample	0.8	500	10	63	0.1	1.0	1.0	0.5674802709686431	0.14999373090368823	0.4234234234043503	0.6253229974119812	1.2256465252027018	1.1301024860842777	0.9220459982464455
1	1	undersample	0.8	500	10	63	0.3	0.6	0.7	0.5944702263009699	0.1764961289637255	0.5112107623089143	0.6124031007712377	1.6524770276867635	1.3189237327153047	0.798149501682842
1	2	undersample	0.8	500	10	63	0.3	0.6	0.7	0.5878189235747375	0.16281533251646046	0.5090090089860807	0.6007751937945687	1.5600783501034492	1.274993408035429	0.8172624101540159
1	3	undersample	0.8	500	10	63	0.3	0.6	0.7	0.5579853108922876	0.14679732273006074	0.4144144143957471	0.6201550387556838	1.155415988427082	1.0910093479405203	0.9442567415668176
1	1	undersample	0.8	500	10	63	0.3	0.6	1.0	0.5896527850198724	0.1765507912487539	0.4843049327137083	0.6065891472829033	1.4480188176016144	1.2310410784512928	0.8501554323790523
1	2	undersample	0.8	500	10	63	0.3	0.6	1.0	0.6057161812975767	0.16362659062831292	0.5315315315075887	0.6201550387556838	1.8524332373750607	1.3993380767063195	0.7554053932679811
1	3	undersample	0.8	500	10	63	0.3	0.6	1.0	0.54379815862374	0.13972434664687378	0.4324324324129535	0.6266149870760555	1.2786290706192638	1.1581408087196803	0.9057676088754031
1	1	undersample	0.8	500	10	63	0.3	1.0	0.7	0.5944702263009699	0.1764961289637255	0.5112107623089143	0.6124031007712377	1.6524770276867635	1.3189237327153047	0.798149501682842
1	2	undersample	0.8	500	10	63	0.3	1.0	0.7	0.5878189235747375	0.16281533251646046	0.5090090089860807	0.6007751937945687	1.5600783501034492	1.274993408035429	0.8172624101540159
1	3	undersample	0.8	500	10	63	0.3	1.0	0.7	0.5579853108922876	0.14679732273006074	0.4144144143957471	0.6201550387556838	1.155415988427082	1.0910093479405203	0.9442567415668176
1	1	undersample	0.8	500	10	63	0.3	1.0	1.0	0.5896527850198724	0.1765507912487539	0.4843049327137083	0.6065891472829033	1.4480188176016144	1.2310410784512928	0.8501554323790523
1	2	undersample	0.8	500	10	63	0.3	1.0	1.0	0.6057161812975767	0.16362659062831292	0.5315315315075887	0.6201550387556838	1.8524332373750607	1.3993380767063195	0.7554053932679811
1	3	undersample	0.8	500	10	63	0.3	1.0	1.0	0.54379815862374	0.13972434664687378	0.4324324324129535	0.6266149870760555	1.2786290706192638	1.1581408087196803	0.9057676088754031
1	1	undersample	1.0	100	3	31	0.1	0.6	0.7	0.660283484548267	0.1939189468669951	0.6636771300150818	0.5710594315208588	2.627148534137428	1.5472472489504872	0.5889454678994804
1	2	undersample	1.0	100	3	31	0.1	0.6	0.7	0.6439753707195568	0.1849983999876421	0.6936936936624462	0.5471576227354835	2.736384936486186	1.531865640610278	0.559813640552162
1	3	undersample	1.0	100	3	31	0.1	0.6	0.7	0.6276814605302978	0.1724022238213168	0.639639639610827	0.5529715762238181	2.195664696475571	1.4308701444505467	0.6516797053715436
1	1	undersample	1.0	100	3	31	0.1	0.6	1.0	0.6620172419786561	0.20668068253657818	0.6278026905548071	0.5788113695053049	2.3179835394556636	1.4905499108842046	0.643037304766365
1	2	undersample	1.0	100	3	31	0.1	0.6	1.0	0.650804874642084	0.1924752111690962	0.6486486486194302	0.5587855297121526	2.3381010888467344	1.4701436095122107	0.6287767424360365
1	3	undersample	1.0	100	3	31	0.1	0.6	1.0	0.6378718835114184	0.17931664382841464	0.6351351351065254	0.5652454780325243	2.2632215694695255	1.4609051508496762	0.6454980581330712
1	1	undersample	1.0	100	3	31	0.1	1.0	0.7	0.660283484548267	0.1939189468669951	0.6636771300150818	0.5710594315208588	2.627148534137428	1.5472472489504872	0.5889454678994804
1	2	undersample	1.0	100	3	31	0.1	1.0	0.7	0.6439753707195568	0.1849983999876421	0.6936936936624462	0.5471576227354835	2.736384936486186	1.531865640610278	0.559813640552162
1	3	undersample	1.0	100	3	31	0.1	1.0	0.7	0.6276814605302978	0.1724022238213168	0.639639639610827	0.5529715762238181	2.195664696475571	1.4308701444505467	0.6516797053715436
1	1	undersample	1.0	100	3	31	0.1	1.0	1.0	0.6620172419786561	0.20668068253657818	0.6278026905548071	0.5788113695053049	2.3179835394556636	1.4905499108842046	0.643037304766365
1	2	undersample	1.0	100	3	31	0.1	1.0	1.0	0.650804874642084	0.1924752111690962	0.6486486486194302	0.5587855297121526	2.3381010888467344	1.4701436095122107	0.6287767424360365
1	3	undersample	1.0	100	3	31	0.1	1.0	1.0	0.6378718835114184	0.17931664382841464	0.6351351351065254	0.5652454780325243	2.2632215694695255	1.4609051508496762	0.6454980581330712
1	1	undersample	1.0	100	3	31	0.3	0.6	0.7	0.6546085792748635	0.18981230401503463	0.6591928250825474	0.5704134366888216	2.568282490354168	1.5344819089703015	0.5974739496338934
1	2	undersample	1.0	100	3	31	0.3	0.6	0.7	0.6412619014363201	0.18062967642496588	0.639639639610827	0.5594315245441898	2.2538855843242027	1.4518506446257922	0.6441545356980728
1	3	undersample	1.0	100	3	31	0.3	0.6	0.7	0.6174139255534604	0.17418079502370742	0.5990990990721127	0.5710594315208588	1.9895085560466057	1.3966948550223166	0.7020300721413496
1	1	undersample	1.0	100	3	31	0.3	0.6	1.0	0.6439293866814985	0.19135388776682882	0.6322869954873414	0.5658914728645614	2.2415069218142385	1.4565182238977084	0.6497942019754092
1	2	undersample	1.0	100	3	31	0.3	0.6	1.0	0.6294783155248271	0.18079980425116965	0.5855855855592078	0.5574935400480783	1.7802284664232715	1.323337906500738	0.7433528413109945
1	3	undersample	1.0	100	3	31	0.3	0.6	1.0	0.6102774285913821	0.17629998381289314	0.5900900900635094	0.5781653746732677	1.9730575295775865	1.39886590774239	0.7089838319672812
1	1	undersample	1.0	100	3	31	0.3	1.0	0.7	0.6546085792748635	0.18981230401503463	0.6591928250825474	0.5704134366888216	2.568282490354168	1.5344819089703015	0.5974739496338934
1	2	undersample	1.0	100	3	31	0.3	1.0	0.7	0.6412619014363201	0.18062967642496588	0.639639639610827	0.5594315245441898	2.2538855843242027	1.4518506446257922	0.6441545356980728
1	3	undersample	1.0	100	3	31	0.3	1.0	0.7	0.6174139255534604	0.17418079502370742	0.5990990990721127	0.5710594315208588	1.9895085560466057	1.3966948550223166	0.7020300721413496
1	1	undersample	1.0	100	3	31	0.3	1.0	1.0	0.6439293866814985	0.19135388776682882	0.6322869954873414	0.5658914728645614	2.2415069218142385	1.4565182238977084	0.6497942019754092
1	2	undersample	1.0	100	3	31	0.3	1.0	1.0	0.6294783155248271	0.18079980425116965	0.5855855855592078	0.5574935400480783	1.7802284664232715	1.323337906500738	0.7433528413109945
1	3	undersample	1.0	100	3	31	0.3	1.0	1.0	0.6102774285913821	0.17629998381289314	0.5900900900635094	0.5781653746732677	1.9730575295775865	1.39886590774239	0.7089838319672812
1	1	undersample	1.0	100	3	63	0.1	0.6	0.7	0.660283484548267	0.1939189468669951	0.6636771300150818	0.5710594315208588	2.627148534137428	1.5472472489504872	0.5889454678994804
1	2	undersample	1.0	100	3	63	0.1	0.6	0.7	0.6439753707195568	0.1849983999876421	0.6936936936624462	0.5471576227354835	2.736384936486186	1.531865640610278	0.559813640552162
1	3	undersample	1.0	100	3	63	0.1	0.6	0.7	0.6276814605302978	0.1724022238213168	0.639639639610827	0.5529715762238181	2.195664696475571	1.4308701444505467	0.6516797053715436
1	1	undersample	1.0	100	3	63	0.1	0.6	1.0	0.6620172419786561	0.20668068253657818	0.6278026905548071	0.5788113695053049	2.3179835394556636	1.4905499108842046	0.643037304766365
1	2	undersample	1.0	100	3	63	0.1	0.6	1.0	0.650804874642084	0.1924752111690962	0.6486486486194302	0.5587855297121526	2.3381010888467344	1.4701436095122107	0.6287767424360365
1	3	undersample	1.0	100	3	63	0.1	0.6	1.0	0.6378718835114184	0.17931664382841464	0.6351351351065254	0.5652454780325243	2.2632215694695255	1.4609051508496762	0.6454980581330712
1	1	undersample	1.0	100	3	63	0.1	1.0	0.7	0.660283484548267	0.1939189468669951	0.6636771300150818	0.5710594315208588	2.627148534137428	1.5472472489504872	0.5889454678994804
1	2	undersample	1.0	100	3	63	0.1	1.0	0.7	0.6439753707195568	0.1849983999876421	0.6936936936624462	0.5471576227354835	2.736384936486186	1.531865640610278	0.559813640552162
1	3	undersample	1.0	100	3	63	0.1	1.0	0.7	0.6276814605302978	0.1724022238213168	0.639639639610827	0.5529715762238181	2.195664696475571	1.4308701444505467	0.6516797053715436
1	1	undersample	1.0	100	3	63	0.1	1.0	1.0	0.6620172419786561	0.20668068253657818	0.6278026905548071	0.5788113695053049	2.3179835394556636	1.4905499108842046	0.643037304766365
1	2	undersample	1.0	100	3	63	0.1	1.0	1.0	0.650804874642084	0.1924752111690962	0.6486486486194302	0.5587855297121526	2.3381010888467344	1.4701436095122107	0.6287767424360365
1	3	undersample	1.0	100	3	63	0.1	1.0	1.0	0.6378718835114184	0.17931664382841464	0.6351351351065254	0.5652454780325243	2.2632215694695255	1.4609051508496762	0.6454980581330712
1	1	undersample	1.0	100	3	63	0.3	0.6	0.7	0.6546085792748635	0.18981230401503463	0.6591928250825474	0.5704134366888216	2.568282490354168	1.5344819089703015	0.5974739496338934
1	2	undersample	1.0	100	3	63	0.3	0.6	0.7	0.6412619014363201	0.18062967642496588	0.639639639610827	0.5594315245441898	2.2538855843242027	1.4518506446257922	0.6441545356980728
1	3	undersample	1.0	100	3	63	0.3	0.6	0.7	0.6174139255534604	0.17418079502370742	0.5990990990721127	0.5710594315208588	1.9895085560466057	1.3966948550223166	0.7020300721413496
1	1	undersample	1.0	100	3	63	0.3	0.6	1.0	0.6439293866814985	0.19135388776682882	0.6322869954873414	0.5658914728645614	2.2415069218142385	1.4565182238977084	0.6497942019754092
1	2	undersample	1.0	100	3	63	0.3	0.6	1.0	0.6294783155248271	0.18079980425116965	0.5855855855592078	0.5574935400480783	1.7802284664232715	1.323337906500738	0.7433528413109945
1	3	undersample	1.0	100	3	63	0.3	0.6	1.0	0.6102774285913821	0.17629998381289314	0.5900900900635094	0.5781653746732677	1.9730575295775865	1.39886590774239	0.7089838319672812
1	1	undersample	1.0	100	3	63	0.3	1.0	0.7	0.6546085792748635	0.18981230401503463	0.6591928250825474	0.5704134366888216	2.568282490354168	1.5344819089703015	0.5974739496338934
1	2	undersample	1.0	100	3	63	0.3	1.0	0.7	0.6412619014363201	0.18062967642496588	0.639639639610827	0.5594315245441898	2.2538855843242027	1.4518506446257922	0.6441545356980728
1	3	undersample	1.0	100	3	63	0.3	1.0	0.7	0.6174139255534604	0.17418079502370742	0.5990990990721127	0.5710594315208588	1.9895085560466057	1.3966948550223166	0.7020300721413496
1	1	undersample	1.0	100	3	63	0.3	1.0	1.0	0.6439293866814985	0.19135388776682882	0.6322869954873414	0.5658914728645614	2.2415069218142385	1.4565182238977084	0.6497942019754092
1	2	undersample	1.0	100	3	63	0.3	1.0	1.0	0.6294783155248271	0.18079980425116965	0.5855855855592078	0.5574935400480783	1.7802284664232715	1.323337906500738	0.7433528413109945
1	3	undersample	1.0	100	3	63	0.3	1.0	1.0	0.6102774285913821	0.17629998381289314	0.5900900900635094	0.5781653746732677	1.9730575295775865	1.39886590774239	0.7089838319672812
1	1	undersample	1.0	100	5	31	0.1	0.6	0.7	0.6587727836293902	0.19997040483646927	0.6591928250825474	0.5781653746732677	2.65102355334512	1.5626806570114118	0.5894631258667435
1	2	undersample	1.0	100	5	31	0.1	0.6	0.7	0.6413317387154596	0.18792671161607255	0.6531531531237318	0.5671834625286358	2.4677262493291408	1.5090762054723554	0.6115249538741746
1	3	undersample	1.0	100	5	31	0.1	0.6	0.7	0.608214318970133	0.16481093902498775	0.5675675675420014	0.5852713178256765	1.852219587863954	1.3685273728383254	0.7388580507856329
1	1	undersample	1.0	100	5	31	0.1	0.6	1.0	0.6462714800523748	0.2093142689038427	0.6143497757572041	0.5549095607199296	1.986076851655763	1.380280742376991	0.6949785056733845
1	2	undersample	1.0	100	5	31	0.1	0.6	1.0	0.6374354005167959	0.1803891271608873	0.6261261260979222	0.560723514208264	2.137703713311547	1.425357678128021	0.6667704452563925
1	3	undersample	1.0	100	5	31	0.1	0.6	1.0	0.609753648997835	0.16991089983182858	0.6126126125850174	0.5478036175675207	1.9157474735710185	1.3547490047181017	0.7071646990275439
1	1	undersample	1.0	100	5	31	0.1	1.0	0.7	0.6587727836293902	0.19997040483646927	0.6591928250825474	0.5781653746732677	2.65102355334512	1.5626806570114118	0.5894631258667435
1	2	undersample	1.0	100	5	31	0.1	1.0	0.7	0.6413317387154596	0.18792671161607255	0.6531531531237318	0.5671834625286358	2.4677262493291408	1.5090762054723554	0.6115249538741746
1	3	undersample	1.0	100	5	31	0.1	1.0	0.7	0.608214318970133	0.16481093902498775	0.5675675675420014	0.5852713178256765	1.852219587863954	1.3685273728383254	0.7388580507856329
1	1	undersample	1.0	100	5	31	0.1	1.0	1.0	0.6462714800523748	0.2093142689038427	0.6143497757572041	0.5549095607199296	1.986076851655763	1.380280742376991	0.6949785056733845
1	2	undersample	1.0	100	5	31	0.1	1.0	1.0	0.6374354005167959	0.1803891271608873	0.6261261260979222	0.560723514208264	2.137703713311547	1.425357678128021	0.6667704452563925
1	3	undersample	1.0	100	5	31	0.1	1.0	1.0	0.609753648997835	0.16991089983182858	0.6126126125850174	0.5478036175675207	1.9157474735710185	1.3547490047181017	0.7071646990275439
1	1	undersample	1.0	100	5	31	0.3	0.6	0.7	0.6429401165687536	0.19115012318350194	0.6143497757572041	0.5813953488334536	2.212532251295295	1.4676133181249462	0.6633183742928178
1	2	undersample	1.0	100	5	31	0.3	0.6	0.7	0.6322558023139419	0.17827277177198153	0.6441441441151287	0.571705426352896	2.4162322623988572	1.5039745276019536	0.6224461641557884
1	3	undersample	1.0	100	5	31	0.3	0.6	0.7	0.5969836115184952	0.16179929991732317	0.5675675675420014	0.5768733850091934	1.7894083615907326	1.3413657615006693	0.7496141028502572
1	1	undersample	1.0	100	5	31	0.3	0.6	1.0	0.6230562218282523	0.19213001461192403	0.587443946161998	0.5652454780325243	1.8512984980730092	1.3512083324434332	0.7298705829108066
1	2	undersample	1.0	100	5	31	0.3	0.6	1.0	0.6126562609120749	0.1641080051997332	0.6081081080807158	0.5536175710558552	1.924497194613706	1.362302938079532	0.7078747231471063
1	3	undersample	1.0	100	5	31	0.3	0.6	1.0	0.5962896035570454	0.17225256654155027	0.5990990990721127	0.5549095607199296	1.8630974363784236	1.3460165232508354	0.7224616803919344
1	1	undersample	1.0	100	5	31	0.3	1.0	0.7	0.6429401165687536	0.19115012318350194	0.6143497757572041	0.5813953488334536	2.212532251295295	1.4676133181249462	0.6633183742928178
1	2	undersample	1.0	100	5	31	0.3	1.0	0.7	0.6322558023139419	0.17827277177198153	0.6441441441151287	0.571705426352896	2.4162322623988572	1.5039745276019536	0.6224461641557884
1	3	undersample	1.0	100	5	31	0.3	1.0	0.7	0.5969836115184952	0.16179929991732317	0.5675675675420014	0.5768733850091934	1.7894083615907326	1.3413657615006693	0.7496141028502572
1	1	undersample	1.0	100	5	31	0.3	1.0	1.0	0.6230562218282523	0.19213001461192403	0.587443946161998	0.5652454780325243	1.8512984980730092	1.3512083324434332	0.7298705829108066
1	2	undersample	1.0	100	5	31	0.3	1.0	1.0	0.6126562609120749	0.1641080051997332	0.6081081080807158	0.5536175710558552	1.924497194613706	1.362302938079532	0.7078747231471063
1	3	undersample	1.0	100	5	31	0.3	1.0	1.0	0.5962896035570454	0.17225256654155027	0.5990990990721127	0.5549095607199296	1.8630974363784236	1.3460165232508354	0.7224616803919344
1	1	undersample	1.0	100	5	63	0.1	0.6	0.7	0.6587727836293902	0.19997040483646927	0.6591928250825474	0.5781653746732677	2.65102355334512	1.5626806570114118	0.5894631258667435
1	2	undersample	1.0	100	5	63	0.1	0.6	0.7	0.6413317387154596	0.18792671161607255	0.6531531531237318	0.5671834625286358	2.4677262493291408	1.5090762054723554	0.6115249538741746
1	3	undersample	1.0	100	5	63	0.1	0.6	0.7	0.608214318970133	0.16481093902498775	0.5675675675420014	0.5852713178256765	1.852219587863954	1.3685273728383254	0.7388580507856329
1	1	undersample	1.0	100	5	63	0.1	0.6	1.0	0.6462714800523748	0.2093142689038427	0.6143497757572041	0.5549095607199296	1.986076851655763	1.380280742376991	0.6949785056733845
1	2	undersample	1.0	100	5	63	0.1	0.6	1.0	0.6374354005167959	0.1803891271608873	0.6261261260979222	0.560723514208264	2.137703713311547	1.425357678128021	0.6667704452563925
1	3	undersample	1.0	100	5	63	0.1	0.6	1.0	0.609753648997835	0.16991089983182858	0.6126126125850174	0.5478036175675207	1.9157474735710185	1.3547490047181017	0.7071646990275439
1	1	undersample	1.0	100	5	63	0.1	1.0	0.7	0.6587727836293902	0.19997040483646927	0.6591928250825474	0.5781653746732677	2.65102355334512	1.5626806570114118	0.5894631258667435
1	2	undersample	1.0	100	5	63	0.1	1.0	0.7	0.6413317387154596	0.18792671161607255	0.6531531531237318	0.5671834625286358	2.4677262493291408	1.5090762054723554	0.6115249538741746
1	3	undersample	1.0	100	5	63	0.1	1.0	0.7	0.608214318970133	0.16481093902498775	0.5675675675420014	0.5852713178256765	1.852219587863954	1.3685273728383254	0.7388580507856329
1	1	undersample	1.0	100	5	63	0.1	1.0	1.0	0.6462714800523748	0.2093142689038427	0.6143497757572041	0.5549095607199296	1.986076851655763	1.380280742376991	0.6949785056733845
1	2	undersample	1.0	100	5	63	0.1	1.0	1.0	0.6374354005167959	0.1803891271608873	0.6261261260979222	0.560723514208264	2.137703713311547	1.425357678128021	0.6667704452563925
1	3	undersample	1.0	100	5	63	0.1	1.0	1.0	0.609753648997835	0.16991089983182858	0.6126126125850174	0.5478036175675207	1.9157474735710185	1.3547490047181017	0.7071646990275439
1	1	undersample	1.0	100	5	63	0.3	0.6	0.7	0.6429401165687536	0.19115012318350194	0.6143497757572041	0.5813953488334536	2.212532251295295	1.4676133181249462	0.6633183742928178
1	2	undersample	1.0	100	5	63	0.3	0.6	0.7	0.6322558023139419	0.17827277177198153	0.6441441441151287	0.571705426352896	2.4162322623988572	1.5039745276019536	0.6224461641557884
1	3	undersample	1.0	100	5	63	0.3	0.6	0.7	0.5969836115184952	0.16179929991732317	0.5675675675420014	0.5768733850091934	1.7894083615907326	1.3413657615006693	0.7496141028502572
1	1	undersample	1.0	100	5	63	0.3	0.6	1.0	0.6230562218282523	0.19213001461192403	0.587443946161998	0.5652454780325243	1.8512984980730092	1.3512083324434332	0.7298705829108066
1	2	undersample	1.0	100	5	63	0.3	0.6	1.0	0.6126562609120749	0.1641080051997332	0.6081081080807158	0.5536175710558552	1.924497194613706	1.362302938079532	0.7078747231471063
1	3	undersample	1.0	100	5	63	0.3	0.6	1.0	0.5962896035570454	0.17225256654155027	0.5990990990721127	0.5549095607199296	1.8630974363784236	1.3460165232508354	0.7224616803919344
1	1	undersample	1.0	100	5	63	0.3	1.0	0.7	0.6429401165687536	0.19115012318350194	0.6143497757572041	0.5813953488334536	2.212532251295295	1.4676133181249462	0.6633183742928178
1	2	undersample	1.0	100	5	63	0.3	1.0	0.7	0.6322558023139419	0.17827277177198153	0.6441441441151287	0.571705426352896	2.4162322623988572	1.5039745276019536	0.6224461641557884
1	3	undersample	1.0	100	5	63	0.3	1.0	0.7	0.5969836115184952	0.16179929991732317	0.5675675675420014	0.5768733850091934	1.7894083615907326	1.3413657615006693	0.7496141028502572
1	1	undersample	1.0	100	5	63	0.3	1.0	1.0	0.6230562218282523	0.19213001461192403	0.587443946161998	0.5652454780325243	1.8512984980730092	1.3512083324434332	0.7298705829108066
1	2	undersample	1.0	100	5	63	0.3	1.0	1.0	0.6126562609120749	0.1641080051997332	0.6081081080807158	0.5536175710558552	1.924497194613706	1.362302938079532	0.7078747231471063
1	3	undersample	1.0	100	5	63	0.3	1.0	1.0	0.5962896035570454	0.17225256654155027	0.5990990990721127	0.5549095607199296	1.8630974363784236	1.3460165232508354	0.7224616803919344
1	1	undersample	1.0	100	10	31	0.1	0.6	0.7	0.6406530631163022	0.18797672054252917	0.6098654708246697	0.5826873384975279	2.182698076892933	1.4614113408752718	0.6695435042159414
1	2	undersample	1.0	100	10	31	0.1	0.6	0.7	0.6273890169239007	0.18158074209359848	0.6216216215936207	0.5639534883684499	2.124761861757315	1.4255855528160308	0.6709389683742539
1	3	undersample	1.0	100	10	31	0.1	0.6	0.7	0.5932662313476267	0.15936695604865353	0.5495495495247951	0.5917312661460483	1.7682278112401444	1.3460485471828898	0.7612415781180153
1	1	undersample	1.0	100	10	31	0.1	0.6	1.0	0.6276071540306601	0.19945447203274613	0.5964125560270667	0.5549095607199296	1.842396353924052	1.339980574716349	0.7273030873288531
1	2	undersample	1.0	100	10	31	0.1	0.6	1.0	0.6143323556114254	0.16919967171376038	0.6126126125850174	0.5613695090403013	2.0239065260606703	1.396648457516419	0.6900755639124247
1	3	undersample	1.0	100	10	31	0.1	0.6	1.0	0.5831645599087459	0.15621115732726337	0.5675675675420014	0.5523255813917809	1.619318154089747	1.2678132394260706	0.7829302845959593
1	1	undersample	1.0	100	10	31	0.1	1.0	0.7	0.6406530631163022	0.18797672054252917	0.6098654708246697	0.5826873384975279	2.182698076892933	1.4614113408752718	0.6695435042159414
1	2	undersample	1.0	100	10	31	0.1	1.0	0.7	0.6273890169239007	0.18158074209359848	0.6216216215936207	0.5639534883684499	2.124761861757315	1.4255855528160308	0.6709389683742539
1	3	undersample	1.0	100	10	31	0.1	1.0	0.7	0.5932662313476267	0.15936695604865353	0.5495495495247951	0.5917312661460483	1.7682278112401444	1.3460485471828898	0.7612415781180153
1	1	undersample	1.0	100	10	31	0.1	1.0	1.0	0.6276071540306601	0.19945447203274613	0.5964125560270667	0.5549095607199296	1.842396353924052	1.339980574716349	0.7273030873288531
1	2	undersample	1.0	100	10	31	0.1	1.0	1.0	0.6143323556114254	0.16919967171376038	0.6126126125850174	0.5613695090403013	2.0239065260606703	1.396648457516419	0.6900755639124247
1	3	undersample	1.0	100	10	31	0.1	1.0	1.0	0.5831645599087459	0.15621115732726337	0.5675675675420014	0.5523255813917809	1.619318154089747	1.2678132394260706	0.7829302845959593
1	1	undersample	1.0	100	10	31	0.3	0.6	0.7	0.6241193613051992	0.1846931529845988	0.6143497757572041	0.5768733850091934	2.171862193915795	1.4519289013555983	0.6685179583236803
1	2	undersample	1.0	100	10	31	0.3	0.6	0.7	0.6119084200479549	0.16512373203111283	0.594594594567811	0.5581395348801154	1.8526315444734422	1.3456614203985702	0.7263513383902359
1	3	undersample	1.0	100	10	31	0.3	0.6	0.7	0.5888257443490001	0.16733636703394567	0.5450450450204934	0.5839793281616023	1.6816923594368123	1.3101393003153985	0.7790600201913457
1	1	undersample	1.0	100	10	31	0.3	0.6	1.0	0.6090558046836074	0.17973829166700053	0.5964125560270667	0.5581395348801154	1.866666631815812	1.3497757541342645	0.7230941575007397
1	2	undersample	1.0	100	10	31	0.3	0.6	1.0	0.5972193123355913	0.15772327984000548	0.5630630630376998	0.5542635658878924	1.602420411710295	1.2632197130735023	0.7883197741478086
1	3	undersample	1.0	100	10	31	0.3	0.6	1.0	0.5735808482901505	0.157725147786531	0.5675675675420014	0.560077519376227	1.6709801462219556	1.290153560317497	0.7720938794663122
1	1	undersample	1.0	100	10	31	0.3	1.0	0.7	0.6241193613051992	0.1846931529845988	0.6143497757572041	0.5768733850091934	2.171862193915795	1.4519289013555983	0.6685179583236803
1	2	undersample	1.0	100	10	31	0.3	1.0	0.7	0.6119084200479549	0.16512373203111283	0.594594594567811	0.5581395348801154	1.8526315444734422	1.3456614203985702	0.7263513383902359
1	3	undersample	1.0	100	10	31	0.3	1.0	0.7	0.5888257443490001	0.16733636703394567	0.5450450450204934	0.5839793281616023	1.6816923594368123	1.3101393003153985	0.7790600201913457
1	1	undersample	1.0	100	10	31	0.3	1.0	1.0	0.6090558046836074	0.17973829166700053	0.5964125560270667	0.5581395348801154	1.866666631815812	1.3497757541342645	0.7230941575007397
1	2	undersample	1.0	100	10	31	0.3	1.0	1.0	0.5972193123355913	0.15772327984000548	0.5630630630376998	0.5542635658878924	1.602420411710295	1.2632197130735023	0.7883197741478086
1	3	undersample	1.0	100	10	31	0.3	1.0	1.0	0.5735808482901505	0.157725147786531	0.5675675675420014	0.560077519376227	1.6709801462219556	1.290153560317497	0.7720938794663122
1	1	undersample	1.0	100	10	63	0.1	0.6	0.7	0.6413729273125456	0.18772960607822387	0.5964125560270667	0.5807493540014164	2.047029574923132	1.4225679733440455	0.6949425500738887
1	2	undersample	1.0	100	10	63	0.1	0.6	0.7	0.6289749051376958	0.18500273157354385	0.6351351351065254	0.560077519376227	2.2161853032112804	1.4437432698791037	0.6514542108122676
1	3	undersample	1.0	100	10	63	0.1	0.6	0.7	0.5924543729776288	0.16103671423820554	0.5450450450204934	0.5872093023217881	1.704225317657867	1.3203907812900177	0.7747747616274062
1	1	undersample	1.0	100	10	63	0.1	0.6	1.0	0.6252013302279231	0.19706424519327548	0.5964125560270667	0.5574935400480783	1.8617842313881472	1.3478052786253427	0.7239320417933587
1	2	undersample	1.0	100	10	63	0.1	0.6	1.0	0.6154017389482506	0.1654892301484935	0.6036036035764142	0.5568475452160411	1.91339779072317	1.3620675761572865	0.7118580169931701
1	3	undersample	1.0	100	10	63	0.1	0.6	1.0	0.587332972507391	0.16084384182026168	0.5630630630376998	0.5529715762238181	1.594064688854743	1.2595687891290024	0.7901616427456866
1	1	undersample	1.0	100	10	63	0.1	1.0	0.7	0.6413729273125456	0.18772960607822387	0.5964125560270667	0.5807493540014164	2.047029574923132	1.4225679733440455	0.6949425500738887
1	2	undersample	1.0	100	10	63	0.1	1.0	0.7	0.6289749051376958	0.18500273157354385	0.6351351351065254	0.560077519376227	2.2161853032112804	1.4437432698791037	0.6514542108122676
1	3	undersample	1.0	100	10	63	0.1	1.0	0.7	0.5924543729776288	0.16103671423820554	0.5450450450204934	0.5872093023217881	1.704225317657867	1.3203907812900177	0.7747747616274062
1	1	undersample	1.0	100	10	63	0.1	1.0	1.0	0.6252013302279231	0.19706424519327548	0.5964125560270667	0.5574935400480783	1.8617842313881472	1.3478052786253427	0.7239320417933587
1	2	undersample	1.0	100	10	63	0.1	1.0	1.0	0.6154017389482506	0.1654892301484935	0.6036036035764142	0.5568475452160411	1.91339779072317	1.3620675761572865	0.7118580169931701
1	3	undersample	1.0	100	10	63	0.1	1.0	1.0	0.587332972507391	0.16084384182026168	0.5630630630376998	0.5529715762238181	1.594064688854743	1.2595687891290024	0.7901616427456866
1	1	undersample	1.0	100	10	63	0.3	0.6	0.7	0.6220321896617652	0.19109721524135853	0.600896860959601	0.5729974160169703	2.0203980616560684	1.4072440529096233	0.6965182057005939
1	2	undersample	1.0	100	10	63	0.3	0.6	0.7	0.611819668505715	0.16236770124861227	0.6036036035764142	0.5536175710558552	1.888534368555349	1.3522118052048688	0.7160112142168275
1	3	undersample	1.0	100	10	63	0.3	0.6	0.7	0.5857587238401192	0.15932106216400604	0.5405405405161918	0.5807493540014164	1.629656453497282	1.2893015974625404	0.7911493115000425
1	1	undersample	1.0	100	10	63	0.3	0.6	1.0	0.599649772308548	0.17489530015273275	0.5650224214993264	0.560723514208264	1.6580957859008287	1.2862568949448354	0.77574340957936
1	2	undersample	1.0	100	10	63	0.3	0.6	1.0	0.5991340177386689	0.15515763346190378	0.5855855855592078	0.5471576227354835	1.7073435172351825	1.2931333329827024	0.7573949254238689
1	3	undersample	1.0	100	10	63	0.3	0.6	1.0	0.5716734176036501	0.1546664051888717	0.5630630630376998	0.5729974160169703	1.72926053731917	1.3186408489595207	0.7625460728498272
1	1	undersample	1.0	100	10	63	0.3	1.0	0.7	0.6220321896617652	0.19109721524135853	0.600896860959601	0.5729974160169703	2.0203980616560684	1.4072440529096233	0.6965182057005939
1	2	undersample	1.0	100	10	63	0.3	1.0	0.7	0.611819668505715	0.16236770124861227	0.6036036035764142	0.5536175710558552	1.888534368555349	1.3522118052048688	0.7160112142168275
1	3	undersample	1.0	100	10	63	0.3	1.0	0.7	0.5857587238401192	0.15932106216400604	0.5405405405161918	0.5807493540014164	1.629656453497282	1.2893015974625404	0.7911493115000425
1	1	undersample	1.0	100	10	63	0.3	1.0	1.0	0.599649772308548	0.17489530015273275	0.5650224214993264	0.560723514208264	1.6580957859008287	1.2862568949448354	0.77574340957936
1	2	undersample	1.0	100	10	63	0.3	1.0	1.0	0.5991340177386689	0.15515763346190378	0.5855855855592078	0.5471576227354835	1.7073435172351825	1.2931333329827024	0.7573949254238689
1	3	undersample	1.0	100	10	63	0.3	1.0	1.0	0.5716734176036501	0.1546664051888717	0.5630630630376998	0.5729974160169703	1.72926053731917	1.3186408489595207	0.7625460728498272
1	1	undersample	1.0	300	3	31	0.1	0.6	0.7	0.6553559634303195	0.18968264370683113	0.6636771300150818	0.5781653746732677	2.704645162923245	1.5733111376713536	0.5817070321063594
1	2	undersample	1.0	300	3	31	0.1	0.6	0.7	0.6416343669250646	0.18477477680353244	0.662162162132335	0.5471576227354835	2.3682167853761653	1.462235384218902	0.6174415153064097
1	3	undersample	1.0	300	3	31	0.1	0.6	0.7	0.6183479991619526	0.1717742786709202	0.6036036035764142	0.5781653746732677	2.087045758501922	1.4309010048662614	0.685610738608291
1	1	undersample	1.0	300	3	31	0.1	0.6	1.0	0.651598764788357	0.20051557985791374	0.6188340806897383	0.5794573643373421	2.2370289562567804	1.4715132628573933	0.6577980300037716
1	2	undersample	1.0	300	3	31	0.1	0.6	1.0	0.6350769374025187	0.1809818293590596	0.617117117089319	0.5549095607199296	2.0094424614635154	1.3864982231982288	0.6899914925127992
1	3	undersample	1.0	300	3	31	0.1	0.6	1.0	0.6172291477524036	0.1782827973860932	0.5855855855592078	0.5652454780325243	1.8371664485822732	1.3469338270245241	0.7331582882390857
1	1	undersample	1.0	300	3	31	0.1	1.0	0.7	0.6553559634303195	0.18968264370683113	0.6636771300150818	0.5781653746732677	2.704645162923245	1.5733111376713536	0.5817070321063594
1	2	undersample	1.0	300	3	31	0.1	1.0	0.7	0.6416343669250646	0.18477477680353244	0.662162162132335	0.5471576227354835	2.3682167853761653	1.462235384218902	0.6174415153064097
1	3	undersample	1.0	300	3	31	0.1	1.0	0.7	0.6183479991619526	0.1717742786709202	0.6036036035764142	0.5781653746732677	2.087045758501922	1.4309010048662614	0.685610738608291
1	1	undersample	1.0	300	3	31	0.1	1.0	1.0	0.651598764788357	0.20051557985791374	0.6188340806897383	0.5794573643373421	2.2370289562567804	1.4715132628573933	0.6577980300037716
1	2	undersample	1.0	300	3	31	0.1	1.0	1.0	0.6350769374025187	0.1809818293590596	0.617117117089319	0.5549095607199296	2.0094424614635154	1.3864982231982288	0.6899914925127992
1	3	undersample	1.0	300	3	31	0.1	1.0	1.0	0.6172291477524036	0.1782827973860932	0.5855855855592078	0.5652454780325243	1.8371664485822732	1.3469338270245241	0.7331582882390857
1	1	undersample	1.0	300	3	31	0.3	0.6	0.7	0.6359297690640897	0.18117906601245784	0.6278026905548071	0.5852713178256765	2.380362517303398	1.5137671986555536	0.6359397628924206
1	2	undersample	1.0	300	3	31	0.3	0.6	0.7	0.6272318830458365	0.17103330093676353	0.6351351351065254	0.5555555555519668	2.175925882702618	1.4290540218244274	0.6567567449908753
1	3	undersample	1.0	300	3	31	0.3	0.6	0.7	0.6026942640314733	0.1693104772533593	0.5855855855592078	0.5781653746732677	1.936713456563991	1.3881875420344327	0.7167748630869447
1	1	undersample	1.0	300	3	31	0.3	0.6	1.0	0.6212485950336613	0.18351595302326196	0.5784753362969294	0.5749354005130819	1.8562050979114308	1.3609115494117199	0.7331687281652994
1	2	undersample	1.0	300	3	31	0.3	0.6	1.0	0.6207370160858533	0.1646475578841178	0.6216216215936207	0.5562015503840039	2.0589519251488624	1.4006844956863729	0.6802900339674439
1	3	undersample	1.0	300	3	31	0.3	0.6	1.0	0.5838090997974719	0.16275659552103164	0.5315315315075887	0.5710594315208588	1.5105421413292375	1.23917287889198	0.820349747208058
1	1	undersample	1.0	300	3	31	0.3	1.0	0.7	0.6359297690640897	0.18117906601245784	0.6278026905548071	0.5852713178256765	2.380362517303398	1.5137671986555536	0.6359397628924206
1	2	undersample	1.0	300	3	31	0.3	1.0	0.7	0.6272318830458365	0.17103330093676353	0.6351351351065254	0.5555555555519668	2.175925882702618	1.4290540218244274	0.6567567449908753
1	3	undersample	1.0	300	3	31	0.3	1.0	0.7	0.6026942640314733	0.1693104772533593	0.5855855855592078	0.5781653746732677	1.936713456563991	1.3881875420344327	0.7167748630869447
1	1	undersample	1.0	300	3	31	0.3	1.0	1.0	0.6212485950336613	0.18351595302326196	0.5784753362969294	0.5749354005130819	1.8562050979114308	1.3609115494117199	0.7331687281652994
1	2	undersample	1.0	300	3	31	0.3	1.0	1.0	0.6207370160858533	0.1646475578841178	0.6216216215936207	0.5562015503840039	2.0589519251488624	1.4006844956863729	0.6802900339674439
1	3	undersample	1.0	300	3	31	0.3	1.0	1.0	0.5838090997974719	0.16275659552103164	0.5315315315075887	0.5710594315208588	1.5105421413292375	1.23917287889198	0.820349747208058
1	1	undersample	1.0	300	3	63	0.1	0.6	0.7	0.6553559634303195	0.18968264370683113	0.6636771300150818	0.5781653746732677	2.704645162923245	1.5733111376713536	0.5817070321063594
1	2	undersample	1.0	300	3	63	0.1	0.6	0.7	0.6416343669250646	0.18477477680353244	0.662162162132335	0.5471576227354835	2.3682167853761653	1.462235384218902	0.6174415153064097
1	3	undersample	1.0	300	3	63	0.1	0.6	0.7	0.6183479991619526	0.1717742786709202	0.6036036035764142	0.5781653746732677	2.087045758501922	1.4309010048662614	0.685610738608291
1	1	undersample	1.0	300	3	63	0.1	0.6	1.0	0.651598764788357	0.20051557985791374	0.6188340806897383	0.5794573643373421	2.2370289562567804	1.4715132628573933	0.6577980300037716
1	2	undersample	1.0	300	3	63	0.1	0.6	1.0	0.6350769374025187	0.1809818293590596	0.617117117089319	0.5549095607199296	2.0094424614635154	1.3864982231982288	0.6899914925127992
1	3	undersample	1.0	300	3	63	0.1	0.6	1.0	0.6172291477524036	0.1782827973860932	0.5855855855592078	0.5652454780325243	1.8371664485822732	1.3469338270245241	0.7331582882390857
1	1	undersample	1.0	300	3	63	0.1	1.0	0.7	0.6553559634303195	0.18968264370683113	0.6636771300150818	0.5781653746732677	2.704645162923245	1.5733111376713536	0.5817070321063594
1	2	undersample	1.0	300	3	63	0.1	1.0	0.7	0.6416343669250646	0.18477477680353244	0.662162162132335	0.5471576227354835	2.3682167853761653	1.462235384218902	0.6174415153064097
1	3	undersample	1.0	300	3	63	0.1	1.0	0.7	0.6183479991619526	0.1717742786709202	0.6036036035764142	0.5781653746732677	2.087045758501922	1.4309010048662614	0.685610738608291
1	1	undersample	1.0	300	3	63	0.1	1.0	1.0	0.651598764788357	0.20051557985791374	0.6188340806897383	0.5794573643373421	2.2370289562567804	1.4715132628573933	0.6577980300037716
1	2	undersample	1.0	300	3	63	0.1	1.0	1.0	0.6350769374025187	0.1809818293590596	0.617117117089319	0.5549095607199296	2.0094424614635154	1.3864982231982288	0.6899914925127992
1	3	undersample	1.0	300	3	63	0.1	1.0	1.0	0.6172291477524036	0.1782827973860932	0.5855855855592078	0.5652454780325243	1.8371664485822732	1.3469338270245241	0.7331582882390857
1	1	undersample	1.0	300	3	63	0.3	0.6	0.7	0.6359297690640897	0.18117906601245784	0.6278026905548071	0.5852713178256765	2.380362517303398	1.5137671986555536	0.6359397628924206
1	2	undersample	1.0	300	3	63	0.3	0.6	0.7	0.6272318830458365	0.17103330093676353	0.6351351351065254	0.5555555555519668	2.175925882702618	1.4290540218244274	0.6567567449908753
1	3	undersample	1.0	300	3	63	0.3	0.6	0.7	0.6026942640314733	0.1693104772533593	0.5855855855592078	0.5781653746732677	1.936713456563991	1.3881875420344327	0.7167748630869447
1	1	undersample	1.0	300	3	63	0.3	0.6	1.0	0.6212485950336613	0.18351595302326196	0.5784753362969294	0.5749354005130819	1.8562050979114308	1.3609115494117199	0.7331687281652994
1	2	undersample	1.0	300	3	63	0.3	0.6	1.0	0.6207370160858533	0.1646475578841178	0.6216216215936207	0.5562015503840039	2.0589519251488624	1.4006844956863729	0.6802900339674439
1	3	undersample	1.0	300	3	63	0.3	0.6	1.0	0.5838090997974719	0.16275659552103164	0.5315315315075887	0.5710594315208588	1.5105421413292375	1.23917287889198	0.820349747208058
1	1	undersample	1.0	300	3	63	0.3	1.0	0.7	0.6359297690640897	0.18117906601245784	0.6278026905548071	0.5852713178256765	2.380362517303398	1.5137671986555536	0.6359397628924206
1	2	undersample	1.0	300	3	63	0.3	1.0	0.7	0.6272318830458365	0.17103330093676353	0.6351351351065254	0.5555555555519668	2.175925882702618	1.4290540218244274	0.6567567449908753
1	3	undersample	1.0	300	3	63	0.3	1.0	0.7	0.6026942640314733	0.1693104772533593	0.5855855855592078	0.5781653746732677	1.936713456563991	1.3881875420344327	0.7167748630869447
1	1	undersample	1.0	300	3	63	0.3	1.0	1.0	0.6212485950336613	0.18351595302326196	0.5784753362969294	0.5749354005130819	1.8562050979114308	1.3609115494117199	0.7331687281652994
1	2	undersample	1.0	300	3	63	0.3	1.0	1.0	0.6207370160858533	0.1646475578841178	0.6216216215936207	0.5562015503840039	2.0589519251488624	1.4006844956863729	0.6802900339674439
1	3	undersample	1.0	300	3	63	0.3	1.0	1.0	0.5838090997974719	0.16275659552103164	0.5315315315075887	0.5710594315208588	1.5105421413292375	1.23917287889198	0.820349747208058
1	1	undersample	1.0	300	5	31	0.1	0.6	0.7	0.6466538626435383	0.18879793755906282	0.6278026905548071	0.5839793281616023	2.367731742911356	1.509066058400134	0.6373467092464087
1	2	undersample	1.0	300	5	31	0.1	0.6	0.7	0.632228158390949	0.1797263989188198	0.6351351351065254	0.5639534883684499	2.2513579778717814	1.4565765430946402	0.6469768623637404
1	3	undersample	1.0	300	5	31	0.1	0.6	0.7	0.5986102381451219	0.162592107850979	0.5765765765506047	0.5729974160169703	1.827276495514733	1.3502882293345493	0.7389621736919546
1	1	undersample	1.0	300	5	31	0.1	0.6	1.0	0.6288339648439762	0.18515930691853488	0.600896860959601	0.5684754521927101	1.9834487930942033	1.3924974838348583	0.7020586913302954
1	2	undersample	1.0	300	5	31	0.1	0.6	1.0	0.6173237190679051	0.16746660127055313	0.6081081080807158	0.5549095607199296	1.934587822219865	1.366257373224532	0.7062265864523669
1	3	undersample	1.0	300	5	31	0.1	0.6	1.0	0.5924150895081127	0.16351048119177236	0.5675675675420014	0.5542635658878924	1.6320651891095257	1.2733254707780906	0.7801927661677412
1	1	undersample	1.0	300	5	31	0.1	1.0	0.7	0.6466538626435383	0.18879793755906282	0.6278026905548071	0.5839793281616023	2.367731742911356	1.509066058400134	0.6373467092464087
1	2	undersample	1.0	300	5	31	0.1	1.0	0.7	0.632228158390949	0.1797263989188198	0.6351351351065254	0.5639534883684499	2.2513579778717814	1.4565765430946402	0.6469768623637404
1	3	undersample	1.0	300	5	31	0.1	1.0	0.7	0.5986102381451219	0.162592107850979	0.5765765765506047	0.5729974160169703	1.827276495514733	1.3502882293345493	0.7389621736919546
1	1	undersample	1.0	300	5	31	0.1	1.0	1.0	0.6288339648439762	0.18515930691853488	0.600896860959601	0.5684754521927101	1.9834487930942033	1.3924974838348583	0.7020586913302954
1	2	undersample	1.0	300	5	31	0.1	1.0	1.0	0.6173237190679051	0.16746660127055313	0.6081081080807158	0.5549095607199296	1.934587822219865	1.366257373224532	0.7062265864523669
1	3	undersample	1.0	300	5	31	0.1	1.0	1.0	0.5924150895081127	0.16351048119177236	0.5675675675420014	0.5542635658878924	1.6320651891095257	1.2733254707780906	0.7801927661677412
1	1	undersample	1.0	300	5	31	0.3	0.6	0.7	0.6179867556575243	0.18417398831368864	0.5829596412294636	0.583333333329565	1.956989206278404	1.3991031053595848	0.714926317069658
1	2	undersample	1.0	300	5	31	0.3	0.6	0.7	0.6142741578788091	0.1629595246640272	0.5990990990721127	0.5542635658878924	1.85823152428862	1.3440657747102067	0.7233037103072693
1	3	undersample	1.0	300	5	31	0.3	0.6	0.7	0.5875904974742184	0.1650560182367951	0.5405405405161918	0.5826873384975279	1.642688002775334	1.2952890660378371	0.7885179945446464
1	1	undersample	1.0	300	5	31	0.3	0.6	1.0	0.6015269232106233	0.16738234294846993	0.5695067264318606	0.5568475452160411	1.6623238287560247	1.2851259367574557	0.773089994803192
1	2	undersample	1.0	300	5	31	0.3	0.6	1.0	0.6032369578881207	0.15645692640042183	0.5990990990721127	0.5568475452160411	1.8777802906412304	1.3519028927531278	0.7199473126399003
1	3	undersample	1.0	300	5	31	0.3	0.6	1.0	0.5794471797378774	0.1637542953711512	0.5630630630376998	0.5736434108490075	1.7338331437227357	1.3206387895928715	0.7616873498097858
1	1	undersample	1.0	300	5	31	0.3	1.0	0.7	0.6179867556575243	0.18417398831368864	0.5829596412294636	0.583333333329565	1.956989206278404	1.3991031053595848	0.714926317069658
1	2	undersample	1.0	300	5	31	0.3	1.0	0.7	0.6142741578788091	0.1629595246640272	0.5990990990721127	0.5542635658878924	1.85823152428862	1.3440657747102067	0.7233037103072693
1	3	undersample	1.0	300	5	31	0.3	1.0	0.7	0.5875904974742184	0.1650560182367951	0.5405405405161918	0.5826873384975279	1.642688002775334	1.2952890660378371	0.7885179945446464
1	1	undersample	1.0	300	5	31	0.3	1.0	1.0	0.6015269232106233	0.16738234294846993	0.5695067264318606	0.5568475452160411	1.6623238287560247	1.2851259367574557	0.773089994803192
1	2	undersample	1.0	300	5	31	0.3	1.0	1.0	0.6032369578881207	0.15645692640042183	0.5990990990721127	0.5568475452160411	1.8777802906412304	1.3519028927531278	0.7199473126399003
1	3	undersample	1.0	300	5	31	0.3	1.0	1.0	0.5794471797378774	0.1637542953711512	0.5630630630376998	0.5736434108490075	1.7338331437227357	1.3206387895928715	0.7616873498097858
1	1	undersample	1.0	300	5	63	0.1	0.6	0.7	0.6466538626435383	0.18879793755906282	0.6278026905548071	0.5839793281616023	2.367731742911356	1.509066058400134	0.6373467092464087
1	2	undersample	1.0	300	5	63	0.1	0.6	0.7	0.632228158390949	0.1797263989188198	0.6351351351065254	0.5639534883684499	2.2513579778717814	1.4565765430946402	0.6469768623637404
1	3	undersample	1.0	300	5	63	0.1	0.6	0.7	0.5986102381451219	0.162592107850979	0.5765765765506047	0.5729974160169703	1.827276495514733	1.3502882293345493	0.7389621736919546
1	1	undersample	1.0	300	5	63	0.1	0.6	1.0	0.6288339648439762	0.18515930691853488	0.600896860959601	0.5684754521927101	1.9834487930942033	1.3924974838348583	0.7020586913302954
1	2	undersample	1.0	300	5	63	0.1	0.6	1.0	0.6173237190679051	0.16746660127055313	0.6081081080807158	0.5549095607199296	1.934587822219865	1.366257373224532	0.7062265864523669
1	3	undersample	1.0	300	5	63	0.1	0.6	1.0	0.5924150895081127	0.16351048119177236	0.5675675675420014	0.5542635658878924	1.6320651891095257	1.2733254707780906	0.7801927661677412
1	1	undersample	1.0	300	5	63	0.1	1.0	0.7	0.6466538626435383	0.18879793755906282	0.6278026905548071	0.5839793281616023	2.367731742911356	1.509066058400134	0.6373467092464087
1	2	undersample	1.0	300	5	63	0.1	1.0	0.7	0.632228158390949	0.1797263989188198	0.6351351351065254	0.5639534883684499	2.2513579778717814	1.4565765430946402	0.6469768623637404
1	3	undersample	1.0	300	5	63	0.1	1.0	0.7	0.5986102381451219	0.162592107850979	0.5765765765506047	0.5729974160169703	1.827276495514733	1.3502882293345493	0.7389621736919546
1	1	undersample	1.0	300	5	63	0.1	1.0	1.0	0.6288339648439762	0.18515930691853488	0.600896860959601	0.5684754521927101	1.9834487930942033	1.3924974838348583	0.7020586913302954
1	2	undersample	1.0	300	5	63	0.1	1.0	1.0	0.6173237190679051	0.16746660127055313	0.6081081080807158	0.5549095607199296	1.934587822219865	1.366257373224532	0.7062265864523669
1	3	undersample	1.0	300	5	63	0.1	1.0	1.0	0.5924150895081127	0.16351048119177236	0.5675675675420014	0.5542635658878924	1.6320651891095257	1.2733254707780906	0.7801927661677412
1	1	undersample	1.0	300	5	63	0.3	0.6	0.7	0.6179867556575243	0.18417398831368864	0.5829596412294636	0.583333333329565	1.956989206278404	1.3991031053595848	0.714926317069658
1	2	undersample	1.0	300	5	63	0.3	0.6	0.7	0.6142741578788091	0.1629595246640272	0.5990990990721127	0.5542635658878924	1.85823152428862	1.3440657747102067	0.7233037103072693
1	3	undersample	1.0	300	5	63	0.3	0.6	0.7	0.5875904974742184	0.1650560182367951	0.5405405405161918	0.5826873384975279	1.642688002775334	1.2952890660378371	0.7885179945446464
1	1	undersample	1.0	300	5	63	0.3	0.6	1.0	0.6015269232106233	0.16738234294846993	0.5695067264318606	0.5568475452160411	1.6623238287560247	1.2851259367574557	0.773089994803192
1	2	undersample	1.0	300	5	63	0.3	0.6	1.0	0.6032369578881207	0.15645692640042183	0.5990990990721127	0.5568475452160411	1.8777802906412304	1.3519028927531278	0.7199473126399003
1	3	undersample	1.0	300	5	63	0.3	0.6	1.0	0.5794471797378774	0.1637542953711512	0.5630630630376998	0.5736434108490075	1.7338331437227357	1.3206387895928715	0.7616873498097858
1	1	undersample	1.0	300	5	63	0.3	1.0	0.7	0.6179867556575243	0.18417398831368864	0.5829596412294636	0.583333333329565	1.956989206278404	1.3991031053595848	0.714926317069658
1	2	undersample	1.0	300	5	63	0.3	1.0	0.7	0.6142741578788091	0.1629595246640272	0.5990990990721127	0.5542635658878924	1.85823152428862	1.3440657747102067	0.7233037103072693
1	3	undersample	1.0	300	5	63	0.3	1.0	0.7	0.5875904974742184	0.1650560182367951	0.5405405405161918	0.5826873384975279	1.642688002775334	1.2952890660378371	0.7885179945446464
1	1	undersample	1.0	300	5	63	0.3	1.0	1.0	0.6015269232106233	0.16738234294846993	0.5695067264318606	0.5568475452160411	1.6623238287560247	1.2851259367574557	0.773089994803192
1	2	undersample	1.0	300	5	63	0.3	1.0	1.0	0.6032369578881207	0.15645692640042183	0.5990990990721127	0.5568475452160411	1.8777802906412304	1.3519028927531278	0.7199473126399003
1	3	undersample	1.0	300	5	63	0.3	1.0	1.0	0.5794471797378774	0.1637542953711512	0.5630630630376998	0.5736434108490075	1.7338331437227357	1.3206387895928715	0.7616873498097858
1	1	undersample	1.0	300	10	31	0.1	0.6	0.7	0.6293930545416623	0.18582569605932953	0.6233183856222727	0.5775193798412306	2.26201393054586	1.475377428281216	0.6522406364248361
1	2	undersample	1.0	300	10	31	0.1	0.6	0.7	0.6188863281886539	0.16876172254652294	0.6036036035764142	0.5645994832004871	1.9745750893800513	1.3863180368965267	0.7020842228826212
1	3	undersample	1.0	300	10	31	0.1	0.6	0.7	0.5908670298205183	0.15907969571500036	0.5360360360118902	0.5826873384975279	1.6131834126343845	1.2844949904875216	0.7962485631178556
1	1	undersample	1.0	300	10	31	0.1	0.6	1.0	0.6047409647628649	0.1806591477042554	0.573991031364395	0.5503875968956694	1.649364763065262	1.2766351965269316	0.7740162810685498
1	2	undersample	1.0	300	10	31	0.1	0.6	1.0	0.6025284004935167	0.1577688799484922	0.5585585585333982	0.5626614987043757	1.6278901223993887	1.2771767043306042	0.7845595169342509
1	3	undersample	1.0	300	10	31	0.1	0.6	1.0	0.5767322555113252	0.15333006496545554	0.5585585585333982	0.567829457360673	1.6624873857216842	1.2924493700975268	0.7774190436408044
1	1	undersample	1.0	300	10	31	0.1	1.0	0.7	0.6293930545416623	0.18582569605932953	0.6233183856222727	0.5775193798412306	2.26201393054586	1.475377428281216	0.6522406364248361
1	2	undersample	1.0	300	10	31	0.1	1.0	0.7	0.6188863281886539	0.16876172254652294	0.6036036035764142	0.5645994832004871	1.9745750893800513	1.3863180368965267	0.7020842228826212
1	3	undersample	1.0	300	10	31	0.1	1.0	0.7	0.5908670298205183	0.15907969571500036	0.5360360360118902	0.5826873384975279	1.6131834126343845	1.2844949904875216	0.7962485631178556
1	1	undersample	1.0	300	10	31	0.1	1.0	1.0	0.6047409647628649	0.1806591477042554	0.573991031364395	0.5503875968956694	1.649364763065262	1.2766351965269316	0.7740162810685498
1	2	undersample	1.0	300	10	31	0.1	1.0	1.0	0.6025284004935167	0.1577688799484922	0.5585585585333982	0.5626614987043757	1.6278901223993887	1.2771767043306042	0.7845595169342509
1	3	undersample	1.0	300	10	31	0.1	1.0	1.0	0.5767322555113252	0.15333006496545554	0.5585585585333982	0.567829457360673	1.6624873857216842	1.2924493700975268	0.7774190436408044
1	1	undersample	1.0	300	10	31	0.3	0.6	0.7	0.6038545323924405	0.17978740213926503	0.5964125560270667	0.5813953488334536	2.052469092246782	1.4247632942380863	0.6941703916981988
1	2	undersample	1.0	300	10	31	0.3	0.6	0.7	0.5952624135763671	0.15171725472722816	0.594594594567811	0.5568475452160411	1.8429542905501513	1.341738209348969	0.7280366082866307
1	3	undersample	1.0	300	10	31	0.3	0.6	0.7	0.5796232278790419	0.16394454173333808	0.5225225224989855	0.5891472868178996	1.5692416919389818	1.2718000709645783	0.8104551783229156
1	1	undersample	1.0	300	10	31	0.3	0.6	1.0	0.5915386264353831	0.16766250834430815	0.5650224214993264	0.5484496123995578	1.577717773846021	1.251294261951444	0.7931039802663639
1	2	undersample	1.0	300	10	31	0.3	0.6	1.0	0.6016758037106875	0.15639344677786454	0.594594594567811	0.5645994832004871	1.901879290676324	1.3656267229129966	0.7180406824917765
1	3	undersample	1.0	300	10	31	0.3	0.6	1.0	0.5627735293432967	0.1524924535323917	0.5405405405161918	0.5529715762238181	1.4552872933234486	1.2091860375638421	0.8308916243263167
1	1	undersample	1.0	300	10	31	0.3	1.0	0.7	0.6038545323924405	0.17978740213926503	0.5964125560270667	0.5813953488334536	2.052469092246782	1.4247632942380863	0.6941703916981988
1	2	undersample	1.0	300	10	31	0.3	1.0	0.7	0.5952624135763671	0.15171725472722816	0.594594594567811	0.5568475452160411	1.8429542905501513	1.341738209348969	0.7280366082866307
1	3	undersample	1.0	300	10	31	0.3	1.0	0.7	0.5796232278790419	0.16394454173333808	0.5225225224989855	0.5891472868178996	1.5692416919389818	1.2718000709645783	0.8104551783229156
1	1	undersample	1.0	300	10	31	0.3	1.0	1.0	0.5915386264353831	0.16766250834430815	0.5650224214993264	0.5484496123995578	1.577717773846021	1.251294261951444	0.7931039802663639
1	2	undersample	1.0	300	10	31	0.3	1.0	1.0	0.6016758037106875	0.15639344677786454	0.594594594567811	0.5645994832004871	1.901879290676324	1.3656267229129966	0.7180406824917765
1	3	undersample	1.0	300	10	31	0.3	1.0	1.0	0.5627735293432967	0.1524924535323917	0.5405405405161918	0.5529715762238181	1.4552872933234486	1.2091860375638421	0.8308916243263167
1	1	undersample	1.0	300	10	63	0.1	0.6	0.7	0.6296812899039408	0.18601916440778982	0.6188340806897383	0.5846253229936395	2.2850607848757067	1.4898213589993323	0.6519832408877304
1	2	undersample	1.0	300	10	63	0.1	0.6	0.7	0.6193708243126848	0.170112503046906	0.6216216215936207	0.5613695090403013	2.102566757959915	1.4171874054210725	0.6740272949860948
1	3	undersample	1.0	300	10	63	0.1	0.6	0.7	0.5914213632236888	0.15957242479014	0.5585585585333982	0.5820413436654908	1.7620414118572767	1.3363966428353975	0.7584365589945793
1	1	undersample	1.0	300	10	63	0.1	0.6	1.0	0.6030535567374654	0.17756020814257495	0.587443946161998	0.5465116279034463	1.715997740962023	1.2953891860385598	0.7548897868317478
1	2	undersample	1.0	300	10	63	0.1	0.6	1.0	0.601556498358824	0.1565492286562015	0.5675675675420014	0.5645994832004871	1.7019658440018937	1.3035527809624057	0.7659100613192428
1	3	undersample	1.0	300	10	63	0.1	0.6	1.0	0.5716865120934889	0.1558440341508595	0.5585585585333982	0.5581395348801154	1.5982813899000952	1.2641061827986568	0.7909159017955275
1	1	undersample	1.0	300	10	63	0.1	1.0	0.7	0.6296812899039408	0.18601916440778982	0.6188340806897383	0.5846253229936395	2.2850607848757067	1.4898213589993323	0.6519832408877304
1	2	undersample	1.0	300	10	63	0.1	1.0	0.7	0.6193708243126848	0.170112503046906	0.6216216215936207	0.5613695090403013	2.102566757959915	1.4171874054210725	0.6740272949860948
1	3	undersample	1.0	300	10	63	0.1	1.0	0.7	0.5914213632236888	0.15957242479014	0.5585585585333982	0.5820413436654908	1.7620414118572767	1.3363966428353975	0.7584365589945793
1	1	undersample	1.0	300	10	63	0.1	1.0	1.0	0.6030535567374654	0.17756020814257495	0.587443946161998	0.5465116279034463	1.715997740962023	1.2953891860385598	0.7548897868317478
1	2	undersample	1.0	300	10	63	0.1	1.0	1.0	0.601556498358824	0.1565492286562015	0.5675675675420014	0.5645994832004871	1.7019658440018937	1.3035527809624057	0.7659100613192428
1	3	undersample	1.0	300	10	63	0.1	1.0	1.0	0.5716865120934889	0.1558440341508595	0.5585585585333982	0.5581395348801154	1.5982813899000952	1.2641061827986568	0.7909159017955275
1	1	undersample	1.0	300	10	63	0.3	0.6	0.7	0.6009576945805959	0.18366130155377636	0.5829596412294636	0.5742894056810447	1.8857179775808348	1.3693801265817014	0.7261849990321898
1	2	undersample	1.0	300	10	63	0.3	0.6	0.7	0.5960728170030496	0.1515094076237778	0.5990990990721127	0.5581395348801154	1.887640414018472	1.3558558250985595	0.7182807679645744
1	3	undersample	1.0	300	10	63	0.3	0.6	0.7	0.5811727425099518	0.16013882274520042	0.5315315315075887	0.5865633074897509	1.609735545095883	1.285641860725735	0.798666494347555
1	1	undersample	1.0	300	10	63	0.3	0.6	1.0	0.587775634117797	0.16248603836530962	0.5515695067017233	0.5536175710558552	1.5254847790036663	1.2356433824018342	0.8100004563493692
1	2	undersample	1.0	300	10	63	0.3	0.6	1.0	0.6021937635309729	0.1548869824761122	0.5765765765506047	0.560077519376227	1.7336207388611624	1.3106321882590446	0.7560085903124395
1	3	undersample	1.0	300	10	63	0.3	0.6	1.0	0.561619759294178	0.15405289233265637	0.5315315315075887	0.5626614987043757	1.4597488670425092	1.2153778315404138	0.8325937730681809
1	1	undersample	1.0	300	10	63	0.3	1.0	0.7	0.6009576945805959	0.18366130155377636	0.5829596412294636	0.5742894056810447	1.8857179775808348	1.3693801265817014	0.7261849990321898
1	2	undersample	1.0	300	10	63	0.3	1.0	0.7	0.5960728170030496	0.1515094076237778	0.5990990990721127	0.5581395348801154	1.887640414018472	1.3558558250985595	0.7182807679645744
1	3	undersample	1.0	300	10	63	0.3	1.0	0.7	0.5811727425099518	0.16013882274520042	0.5315315315075887	0.5865633074897509	1.609735545095883	1.285641860725735	0.798666494347555
1	1	undersample	1.0	300	10	63	0.3	1.0	1.0	0.587775634117797	0.16248603836530962	0.5515695067017233	0.5536175710558552	1.5254847790036663	1.2356433824018342	0.8100004563493692
1	2	undersample	1.0	300	10	63	0.3	1.0	1.0	0.6021937635309729	0.1548869824761122	0.5765765765506047	0.560077519376227	1.7336207388611624	1.3106321882590446	0.7560085903124395
1	3	undersample	1.0	300	10	63	0.3	1.0	1.0	0.561619759294178	0.15405289233265637	0.5315315315075887	0.5626614987043757	1.4597488670425092	1.2153778315404138	0.8325937730681809
1	1	undersample	1.0	500	3	31	0.1	0.6	0.7	0.6497867927370482	0.1865233393325505	0.6367713004198757	0.5736434108490075	2.358698040249464	1.4935181059420302	0.633195965261026
1	2	undersample	1.0	500	3	31	0.1	0.6	0.7	0.6387550341038714	0.18243811922147846	0.6801801801495414	0.5484496123995578	2.583146895566254	1.5063217389776369	0.5831343605474537
1	3	undersample	1.0	500	3	31	0.1	0.6	0.7	0.6131785855623064	0.17437625629624282	0.5855855855592078	0.5865633074897509	2.00475539184598	1.4163851007995383	0.7065126680855444
1	1	undersample	1.0	500	3	31	0.1	0.6	1.0	0.6399954809330135	0.1941768843909421	0.5919282510945324	0.5671834625286358	1.900869242911703	1.367619270919154	0.7194704512213461
1	2	undersample	1.0	500	3	31	0.1	0.6	1.0	0.6261392206159648	0.17334545222582212	0.6261261260979222	0.5594315245441898	2.1265236477059006	1.4211777436829935	0.6683103307837311
1	3	undersample	1.0	500	3	31	0.1	0.6	1.0	0.610533498614894	0.18068308816559128	0.5900900900635094	0.5626614987043757	1.852078462487485	1.3492753892524931	0.7285195514446655
1	1	undersample	1.0	500	3	31	0.1	1.0	0.7	0.6497867927370482	0.1865233393325505	0.6367713004198757	0.5736434108490075	2.358698040249464	1.4935181059420302	0.633195965261026
1	2	undersample	1.0	500	3	31	0.1	1.0	0.7	0.6387550341038714	0.18243811922147846	0.6801801801495414	0.5484496123995578	2.583146895566254	1.5063217389776369	0.5831343605474537
1	3	undersample	1.0	500	3	31	0.1	1.0	0.7	0.6131785855623064	0.17437625629624282	0.5855855855592078	0.5865633074897509	2.00475539184598	1.4163851007995383	0.7065126680855444
1	1	undersample	1.0	500	3	31	0.1	1.0	1.0	0.6399954809330135	0.1941768843909421	0.5919282510945324	0.5671834625286358	1.900869242911703	1.367619270919154	0.7194704512213461
1	2	undersample	1.0	500	3	31	0.1	1.0	1.0	0.6261392206159648	0.17334545222582212	0.6261261260979222	0.5594315245441898	2.1265236477059006	1.4211777436829935	0.6683103307837311
1	3	undersample	1.0	500	3	31	0.1	1.0	1.0	0.610533498614894	0.18068308816559128	0.5900900900635094	0.5626614987043757	1.852078462487485	1.3492753892524931	0.7285195514446655
1	1	undersample	1.0	500	3	31	0.3	0.6	0.7	0.6226854265883361	0.1778086205068159	0.6053811658921353	0.5775193798412306	2.097060005755817	1.4329205238702456	0.6832997143461309
1	2	undersample	1.0	500	3	31	0.3	0.6	0.7	0.6214921316665503	0.16619843283914243	0.6441441441151287	0.5613695090403013	2.316642072345331	1.4685347751827054	0.6339066226702702
1	3	undersample	1.0	500	3	31	0.3	0.6	0.7	0.5934044509625905	0.1699439737992065	0.5585585585333982	0.5872093023217881	1.79994247510957	1.3531277428096047	0.7517616498981776
1	1	undersample	1.0	500	3	31	0.3	0.6	1.0	0.6070236729585985	0.17540033114552778	0.5650224214993264	0.5729974160169703	1.7430946215147556	1.3232294825866606	0.759126583734062
1	2	undersample	1.0	500	3	31	0.3	0.6	1.0	0.6101974067090347	0.1584579092340727	0.617117117089319	0.5645994832004871	2.090033122520044	1.4173550078718222	0.678149533468888
1	3	undersample	1.0	500	3	31	0.3	0.6	1.0	0.5774058942663594	0.16176350143290275	0.5360360360118902	0.5775193798412306	1.5793176863483416	1.2687825139118125	0.8033738297785308
1	1	undersample	1.0	500	3	31	0.3	1.0	0.7	0.6226854265883361	0.1778086205068159	0.6053811658921353	0.5775193798412306	2.097060005755817	1.4329205238702456	0.6832997143461309
1	2	undersample	1.0	500	3	31	0.3	1.0	0.7	0.6214921316665503	0.16619843283914243	0.6441441441151287	0.5613695090403013	2.316642072345331	1.4685347751827054	0.6339066226702702
1	3	undersample	1.0	500	3	31	0.3	1.0	0.7	0.5934044509625905	0.1699439737992065	0.5585585585333982	0.5872093023217881	1.79994247510957	1.3531277428096047	0.7517616498981776
1	1	undersample	1.0	500	3	31	0.3	1.0	1.0	0.6070236729585985	0.17540033114552778	0.5650224214993264	0.5729974160169703	1.7430946215147556	1.3232294825866606	0.759126583734062
1	2	undersample	1.0	500	3	31	0.3	1.0	1.0	0.6101974067090347	0.1584579092340727	0.617117117089319	0.5645994832004871	2.090033122520044	1.4173550078718222	0.678149533468888
1	3	undersample	1.0	500	3	31	0.3	1.0	1.0	0.5774058942663594	0.16176350143290275	0.5360360360118902	0.5775193798412306	1.5793176863483416	1.2687825139118125	0.8033738297785308
1	1	undersample	1.0	500	3	63	0.1	0.6	0.7	0.6497867927370482	0.1865233393325505	0.6367713004198757	0.5736434108490075	2.358698040249464	1.4935181059420302	0.633195965261026
1	2	undersample	1.0	500	3	63	0.1	0.6	0.7	0.6387550341038714	0.18243811922147846	0.6801801801495414	0.5484496123995578	2.583146895566254	1.5063217389776369	0.5831343605474537
1	3	undersample	1.0	500	3	63	0.1	0.6	0.7	0.6131785855623064	0.17437625629624282	0.5855855855592078	0.5865633074897509	2.00475539184598	1.4163851007995383	0.7065126680855444
1	1	undersample	1.0	500	3	63	0.1	0.6	1.0	0.6399954809330135	0.1941768843909421	0.5919282510945324	0.5671834625286358	1.900869242911703	1.367619270919154	0.7194704512213461
1	2	undersample	1.0	500	3	63	0.1	0.6	1.0	0.6261392206159648	0.17334545222582212	0.6261261260979222	0.5594315245441898	2.1265236477059006	1.4211777436829935	0.6683103307837311
1	3	undersample	1.0	500	3	63	0.1	0.6	1.0	0.610533498614894	0.18068308816559128	0.5900900900635094	0.5626614987043757	1.852078462487485	1.3492753892524931	0.7285195514446655
1	1	undersample	1.0	500	3	63	0.1	1.0	0.7	0.6497867927370482	0.1865233393325505	0.6367713004198757	0.5736434108490075	2.358698040249464	1.4935181059420302	0.633195965261026
1	2	undersample	1.0	500	3	63	0.1	1.0	0.7	0.6387550341038714	0.18243811922147846	0.6801801801495414	0.5484496123995578	2.583146895566254	1.5063217389776369	0.5831343605474537
1	3	undersample	1.0	500	3	63	0.1	1.0	0.7	0.6131785855623064	0.17437625629624282	0.5855855855592078	0.5865633074897509	2.00475539184598	1.4163851007995383	0.7065126680855444
1	1	undersample	1.0	500	3	63	0.1	1.0	1.0	0.6399954809330135	0.1941768843909421	0.5919282510945324	0.5671834625286358	1.900869242911703	1.367619270919154	0.7194704512213461
1	2	undersample	1.0	500	3	63	0.1	1.0	1.0	0.6261392206159648	0.17334545222582212	0.6261261260979222	0.5594315245441898	2.1265236477059006	1.4211777436829935	0.6683103307837311
1	3	undersample	1.0	500	3	63	0.1	1.0	1.0	0.610533498614894	0.18068308816559128	0.5900900900635094	0.5626614987043757	1.852078462487485	1.3492753892524931	0.7285195514446655
1	1	undersample	1.0	500	3	63	0.3	0.6	0.7	0.6226854265883361	0.1778086205068159	0.6053811658921353	0.5775193798412306	2.097060005755817	1.4329205238702456	0.6832997143461309
1	2	undersample	1.0	500	3	63	0.3	0.6	0.7	0.6214921316665503	0.16619843283914243	0.6441441441151287	0.5613695090403013	2.316642072345331	1.4685347751827054	0.6339066226702702
1	3	undersample	1.0	500	3	63	0.3	0.6	0.7	0.5934044509625905	0.1699439737992065	0.5585585585333982	0.5872093023217881	1.79994247510957	1.3531277428096047	0.7517616498981776
1	1	undersample	1.0	500	3	63	0.3	0.6	1.0	0.6070236729585985	0.17540033114552778	0.5650224214993264	0.5729974160169703	1.7430946215147556	1.3232294825866606	0.759126583734062
1	2	undersample	1.0	500	3	63	0.3	0.6	1.0	0.6101974067090347	0.1584579092340727	0.617117117089319	0.5645994832004871	2.090033122520044	1.4173550078718222	0.678149533468888
1	3	undersample	1.0	500	3	63	0.3	0.6	1.0	0.5774058942663594	0.16176350143290275	0.5360360360118902	0.5775193798412306	1.5793176863483416	1.2687825139118125	0.8033738297785308
1	1	undersample	1.0	500	3	63	0.3	1.0	0.7	0.6226854265883361	0.1778086205068159	0.6053811658921353	0.5775193798412306	2.097060005755817	1.4329205238702456	0.6832997143461309
1	2	undersample	1.0	500	3	63	0.3	1.0	0.7	0.6214921316665503	0.16619843283914243	0.6441441441151287	0.5613695090403013	2.316642072345331	1.4685347751827054	0.6339066226702702
1	3	undersample	1.0	500	3	63	0.3	1.0	0.7	0.5934044509625905	0.1699439737992065	0.5585585585333982	0.5872093023217881	1.79994247510957	1.3531277428096047	0.7517616498981776
1	1	undersample	1.0	500	3	63	0.3	1.0	1.0	0.6070236729585985	0.17540033114552778	0.5650224214993264	0.5729974160169703	1.7430946215147556	1.3232294825866606	0.759126583734062
1	2	undersample	1.0	500	3	63	0.3	1.0	1.0	0.6101974067090347	0.1584579092340727	0.617117117089319	0.5645994832004871	2.090033122520044	1.4173550078718222	0.678149533468888
1	3	undersample	1.0	500	3	63	0.3	1.0	1.0	0.5774058942663594	0.16176350143290275	0.5360360360118902	0.5775193798412306	1.5793176863483416	1.2687825139118125	0.8033738297785308
1	1	undersample	1.0	500	5	31	0.1	0.6	0.7	0.6345450805900279	0.1835289424795319	0.6188340806897383	0.5852713178256765	2.291148931374637	1.4921419529604742	0.6512636125988256
1	2	undersample	1.0	500	5	31	0.1	0.6	0.7	0.6237269245990176	0.17207353731116304	0.6216216215936207	0.5613695090403013	2.102566757959915	1.4171874054210725	0.6740272949860948
1	3	undersample	1.0	500	5	31	0.1	0.6	0.7	0.5929592383080755	0.15940174215076863	0.5630630630376998	0.5775193798412306	1.761562435758197	1.3327547415040049	0.7565753542619948
1	1	undersample	1.0	500	5	31	0.1	0.6	1.0	0.6175391942155943	0.176555807577908	0.5919282510945324	0.5710594315208588	1.93115314569476	1.3799772760909752	0.714587167701284
1	2	undersample	1.0	500	5	31	0.1	0.6	1.0	0.6078985962706893	0.15878992502286382	0.5810810810549062	0.5574935400480783	1.7475394079894315	1.3131583841430399	0.7514327634982794
1	3	undersample	1.0	500	5	31	0.1	0.6	1.0	0.5861573783085412	0.16108364921829355	0.5315315315075887	0.5639534883684499	1.4674358719750322	1.218978950958635	0.8306863417776778
1	1	undersample	1.0	500	5	31	0.1	1.0	0.7	0.6345450805900279	0.1835289424795319	0.6188340806897383	0.5852713178256765	2.291148931374637	1.4921419529604742	0.6512636125988256
1	2	undersample	1.0	500	5	31	0.1	1.0	0.7	0.6237269245990176	0.17207353731116304	0.6216216215936207	0.5613695090403013	2.102566757959915	1.4171874054210725	0.6740272949860948
1	3	undersample	1.0	500	5	31	0.1	1.0	0.7	0.5929592383080755	0.15940174215076863	0.5630630630376998	0.5775193798412306	1.761562435758197	1.3327547415040049	0.7565753542619948
1	1	undersample	1.0	500	5	31	0.1	1.0	1.0	0.6175391942155943	0.176555807577908	0.5919282510945324	0.5710594315208588	1.93115314569476	1.3799772760909752	0.714587167701284
1	2	undersample	1.0	500	5	31	0.1	1.0	1.0	0.6078985962706893	0.15878992502286382	0.5810810810549062	0.5574935400480783	1.7475394079894315	1.3131583841430399	0.7514327634982794
1	3	undersample	1.0	500	5	31	0.1	1.0	1.0	0.5861573783085412	0.16108364921829355	0.5315315315075887	0.5639534883684499	1.4674358719750322	1.218978950958635	0.8306863417776778
1	1	undersample	1.0	500	5	31	0.3	0.6	0.7	0.6070019466750096	0.17623115757669583	0.587443946161998	0.5813953488334536	1.977656963486942	1.4033382822946565	0.7095964004008891
1	2	undersample	1.0	500	5	31	0.3	0.6	0.7	0.6085460460460461	0.1566458599056294	0.6261261260979222	0.560723514208264	2.137703713311547	1.425357678128021	0.6667704452563925
1	3	undersample	1.0	500	5	31	0.3	0.6	0.7	0.5824560025141421	0.1656291613943206	0.5180180179946838	0.5801033591693792	1.4848310289950983	1.233679804232693	0.8308553399637066
1	1	undersample	1.0	500	5	31	0.3	0.6	1.0	0.595678207668509	0.16921698092678017	0.587443946161998	0.5478036175675207	1.724968914324978	1.2990902979167698	0.7531093864236075
1	2	undersample	1.0	500	5	31	0.3	0.6	1.0	0.5968759457131549	0.15363939144964853	0.5810810810549062	0.5529715762238181	1.715830661565031	1.2998749903811302	0.7575776574811823
1	3	undersample	1.0	500	5	31	0.3	0.6	1.0	0.569998777847615	0.1581888441318775	0.5495495495247951	0.5684754521927101	1.6071855993022999	1.2735070103940938	0.7923832784932142
1	1	undersample	1.0	500	5	31	0.3	1.0	0.7	0.6070019466750096	0.17623115757669583	0.587443946161998	0.5813953488334536	1.977656963486942	1.4033382822946565	0.7095964004008891
1	2	undersample	1.0	500	5	31	0.3	1.0	0.7	0.6085460460460461	0.1566458599056294	0.6261261260979222	0.560723514208264	2.137703713311547	1.425357678128021	0.6667704452563925
1	3	undersample	1.0	500	5	31	0.3	1.0	0.7	0.5824560025141421	0.1656291613943206	0.5180180179946838	0.5801033591693792	1.4848310289950983	1.233679804232693	0.8308553399637066
1	1	undersample	1.0	500	5	31	0.3	1.0	1.0	0.595678207668509	0.16921698092678017	0.587443946161998	0.5478036175675207	1.724968914324978	1.2990902979167698	0.7531093864236075
1	2	undersample	1.0	500	5	31	0.3	1.0	1.0	0.5968759457131549	0.15363939144964853	0.5810810810549062	0.5529715762238181	1.715830661565031	1.2998749903811302	0.7575776574811823
1	3	undersample	1.0	500	5	31	0.3	1.0	1.0	0.569998777847615	0.1581888441318775	0.5495495495247951	0.5684754521927101	1.6071855993022999	1.2735070103940938	0.7923832784932142
1	1	undersample	1.0	500	5	63	0.1	0.6	0.7	0.6345450805900279	0.1835289424795319	0.6188340806897383	0.5852713178256765	2.291148931374637	1.4921419529604742	0.6512636125988256
1	2	undersample	1.0	500	5	63	0.1	0.6	0.7	0.6237269245990176	0.17207353731116304	0.6216216215936207	0.5613695090403013	2.102566757959915	1.4171874054210725	0.6740272949860948
1	3	undersample	1.0	500	5	63	0.1	0.6	0.7	0.5929592383080755	0.15940174215076863	0.5630630630376998	0.5775193798412306	1.761562435758197	1.3327547415040049	0.7565753542619948
1	1	undersample	1.0	500	5	63	0.1	0.6	1.0	0.6175391942155943	0.176555807577908	0.5919282510945324	0.5710594315208588	1.93115314569476	1.3799772760909752	0.714587167701284
1	2	undersample	1.0	500	5	63	0.1	0.6	1.0	0.6078985962706893	0.15878992502286382	0.5810810810549062	0.5574935400480783	1.7475394079894315	1.3131583841430399	0.7514327634982794
1	3	undersample	1.0	500	5	63	0.1	0.6	1.0	0.5861573783085412	0.16108364921829355	0.5315315315075887	0.5639534883684499	1.4674358719750322	1.218978950958635	0.8306863417776778
1	1	undersample	1.0	500	5	63	0.1	1.0	0.7	0.6345450805900279	0.1835289424795319	0.6188340806897383	0.5852713178256765	2.291148931374637	1.4921419529604742	0.6512636125988256
1	2	undersample	1.0	500	5	63	0.1	1.0	0.7	0.6237269245990176	0.17207353731116304	0.6216216215936207	0.5613695090403013	2.102566757959915	1.4171874054210725	0.6740272949860948
1	3	undersample	1.0	500	5	63	0.1	1.0	0.7	0.5929592383080755	0.15940174215076863	0.5630630630376998	0.5775193798412306	1.761562435758197	1.3327547415040049	0.7565753542619948
1	1	undersample	1.0	500	5	63	0.1	1.0	1.0	0.6175391942155943	0.176555807577908	0.5919282510945324	0.5710594315208588	1.93115314569476	1.3799772760909752	0.714587167701284
1	2	undersample	1.0	500	5	63	0.1	1.0	1.0	0.6078985962706893	0.15878992502286382	0.5810810810549062	0.5574935400480783	1.7475394079894315	1.3131583841430399	0.7514327634982794
1	3	undersample	1.0	500	5	63	0.1	1.0	1.0	0.5861573783085412	0.16108364921829355	0.5315315315075887	0.5639534883684499	1.4674358719750322	1.218978950958635	0.8306863417776778
1	1	undersample	1.0	500	5	63	0.3	0.6	0.7	0.6070019466750096	0.17623115757669583	0.587443946161998	0.5813953488334536	1.977656963486942	1.4033382822946565	0.7095964004008891
1	2	undersample	1.0	500	5	63	0.3	0.6	0.7	0.6085460460460461	0.1566458599056294	0.6261261260979222	0.560723514208264	2.137703713311547	1.425357678128021	0.6667704452563925
1	3	undersample	1.0	500	5	63	0.3	0.6	0.7	0.5824560025141421	0.1656291613943206	0.5180180179946838	0.5801033591693792	1.4848310289950983	1.233679804232693	0.8308553399637066
1	1	undersample	1.0	500	5	63	0.3	0.6	1.0	0.595678207668509	0.16921698092678017	0.587443946161998	0.5478036175675207	1.724968914324978	1.2990902979167698	0.7531093864236075
1	2	undersample	1.0	500	5	63	0.3	0.6	1.0	0.5968759457131549	0.15363939144964853	0.5810810810549062	0.5529715762238181	1.715830661565031	1.2998749903811302	0.7575776574811823
1	3	undersample	1.0	500	5	63	0.3	0.6	1.0	0.569998777847615	0.1581888441318775	0.5495495495247951	0.5684754521927101	1.6071855993022999	1.2735070103940938	0.7923832784932142
1	1	undersample	1.0	500	5	63	0.3	1.0	0.7	0.6070019466750096	0.17623115757669583	0.587443946161998	0.5813953488334536	1.977656963486942	1.4033382822946565	0.7095964004008891
1	2	undersample	1.0	500	5	63	0.3	1.0	0.7	0.6085460460460461	0.1566458599056294	0.6261261260979222	0.560723514208264	2.137703713311547	1.425357678128021	0.6667704452563925
1	3	undersample	1.0	500	5	63	0.3	1.0	0.7	0.5824560025141421	0.1656291613943206	0.5180180179946838	0.5801033591693792	1.4848310289950983	1.233679804232693	0.8308553399637066
1	1	undersample	1.0	500	5	63	0.3	1.0	1.0	0.595678207668509	0.16921698092678017	0.587443946161998	0.5478036175675207	1.724968914324978	1.2990902979167698	0.7531093864236075
1	2	undersample	1.0	500	5	63	0.3	1.0	1.0	0.5968759457131549	0.15363939144964853	0.5810810810549062	0.5529715762238181	1.715830661565031	1.2998749903811302	0.7575776574811823
1	3	undersample	1.0	500	5	63	0.3	1.0	1.0	0.569998777847615	0.1581888441318775	0.5495495495247951	0.5684754521927101	1.6071855993022999	1.2735070103940938	0.7923832784932142
1	1	undersample	1.0	500	10	31	0.1	0.6	0.7	0.6156591464757071	0.18419898188807052	0.6098654708246697	0.5736434108490075	2.103239245581153	1.4304117070994091	0.6800993700893855
1	2	undersample	1.0	500	10	31	0.1	0.6	0.7	0.610088285960379	0.16018615659371954	0.6126126125850174	0.5633074935364127	2.039906385881039	1.402846601416626	0.6877014507759729
1	3	undersample	1.0	500	10	31	0.1	0.6	0.7	0.5856685173545639	0.15818599990196686	0.5225225224989855	0.5762273901771562	1.488034947278214	1.2330256794726937	0.8286268187771323
1	1	undersample	1.0	500	10	31	0.1	0.6	1.0	0.5989052849909039	0.17568665097241584	0.560538116566792	0.5503875968956694	1.5614003961423322	1.2467140591083314	0.7984589004681417
1	2	undersample	1.0	500	10	31	0.1	0.6	1.0	0.5976441557836907	0.15385254193725037	0.5495495495247951	0.5562015503840039	1.5289956071705555	1.2382862932879528	0.8098690880410548
1	3	undersample	1.0	500	10	31	0.1	0.6	1.0	0.5727282515073213	0.15331407128470015	0.5360360360118902	0.567829457360673	1.5180024980025488	1.2403344761419814	0.8170832805572061
1	1	undersample	1.0	500	10	31	0.1	1.0	0.7	0.6156591464757071	0.18419898188807052	0.6098654708246697	0.5736434108490075	2.103239245581153	1.4304117070994091	0.6800993700893855
1	2	undersample	1.0	500	10	31	0.1	1.0	0.7	0.610088285960379	0.16018615659371954	0.6126126125850174	0.5633074935364127	2.039906385881039	1.402846601416626	0.6877014507759729
1	3	undersample	1.0	500	10	31	0.1	1.0	0.7	0.5856685173545639	0.15818599990196686	0.5225225224989855	0.5762273901771562	1.488034947278214	1.2330256794726937	0.8286268187771323
1	1	undersample	1.0	500	10	31	0.1	1.0	1.0	0.5989052849909039	0.17568665097241584	0.560538116566792	0.5503875968956694	1.5614003961423322	1.2467140591083314	0.7984589004681417
1	2	undersample	1.0	500	10	31	0.1	1.0	1.0	0.5976441557836907	0.15385254193725037	0.5495495495247951	0.5562015503840039	1.5289956071705555	1.2382862932879528	0.8098690880410548
1	3	undersample	1.0	500	10	31	0.1	1.0	1.0	0.5727282515073213	0.15331407128470015	0.5360360360118902	0.567829457360673	1.5180024980025488	1.2403344761419814	0.8170832805572061
1	1	undersample	1.0	500	10	31	0.3	0.6	0.7	0.595343622901241	0.17721595172030874	0.560538116566792	0.5691214470247473	1.6847443309996408	1.3009190169411753	0.7721759178271479
1	2	undersample	1.0	500	10	31	0.3	0.6	0.7	0.5885202062527644	0.14907425868896954	0.5900900900635094	0.5587855297121526	1.8231621627406023	1.3374223114312473	0.7335728661619404
1	3	undersample	1.0	500	10	31	0.3	0.6	0.7	0.5696263123588705	0.15593068328564128	0.5135135134903822	0.5826873384975279	1.4738561813143116	1.230524612735945	0.8349014059839017
1	1	undersample	1.0	500	10	31	0.3	0.6	1.0	0.5894673873999143	0.16679387886824176	0.587443946161998	0.5471576227354835	1.7204769288038997	1.2972371020976388	0.7539985356239141
1	2	undersample	1.0	500	10	31	0.3	0.6	1.0	0.6031976744186046	0.15638298939521061	0.594594594567811	0.5587855297121526	1.857491424554394	1.34763164205286	0.7255116258753324
1	3	undersample	1.0	500	10	31	0.3	0.6	1.0	0.5564547105244779	0.14959099153136585	0.5405405405161918	0.5549095607199296	1.4667463258078113	1.2144509984218061	0.8279897909991241
1	1	undersample	1.0	500	10	31	0.3	1.0	0.7	0.595343622901241	0.17721595172030874	0.560538116566792	0.5691214470247473	1.6847443309996408	1.3009190169411753	0.7721759178271479
1	2	undersample	1.0	500	10	31	0.3	1.0	0.7	0.5885202062527644	0.14907425868896954	0.5900900900635094	0.5587855297121526	1.8231621627406023	1.3374223114312473	0.7335728661619404
1	3	undersample	1.0	500	10	31	0.3	1.0	0.7	0.5696263123588705	0.15593068328564128	0.5135135134903822	0.5826873384975279	1.4738561813143116	1.230524612735945	0.8349014059839017
1	1	undersample	1.0	500	10	31	0.3	1.0	1.0	0.5894673873999143	0.16679387886824176	0.587443946161998	0.5471576227354835	1.7204769288038997	1.2972371020976388	0.7539985356239141
1	2	undersample	1.0	500	10	31	0.3	1.0	1.0	0.6031976744186046	0.15638298939521061	0.594594594567811	0.5587855297121526	1.857491424554394	1.34763164205286	0.7255116258753324
1	3	undersample	1.0	500	10	31	0.3	1.0	1.0	0.5564547105244779	0.14959099153136585	0.5405405405161918	0.5549095607199296	1.4667463258078113	1.2144509984218061	0.8279897909991241
1	1	undersample	1.0	500	10	63	0.1	0.6	0.7	0.6171191527328768	0.18383731727196345	0.5964125560270667	0.575581395345119	2.004109547804805	1.4052459892977214	0.701182213714743
1	2	undersample	1.0	500	10	63	0.1	0.6	0.7	0.6120059012500872	0.16156556508923747	0.6306306306022238	0.5549095607199296	2.128570881131732	1.4168594981587739	0.6656388516034478
1	3	undersample	1.0	500	10	63	0.1	0.6	0.7	0.586666608468934	0.16399914005724073	0.5315315315075887	0.5794573643373421	1.5633640255925314	1.2639182660537156	0.8084606206421034
1	1	undersample	1.0	500	10	63	0.1	0.6	1.0	0.594076256358559	0.16985389989337654	0.5695067264318606	0.5478036175675207	1.6026190208504334	1.2594234185910667	0.7858532727862924
1	2	undersample	1.0	500	10	63	0.1	0.6	1.0	0.5988342994156948	0.15383722240552347	0.5855855855592078	0.5555555555519668	1.7663043159813376	1.317567537852309	0.7459459325712178
1	3	undersample	1.0	500	10	63	0.1	0.6	1.0	0.5696335870754475	0.15441403916000523	0.5540540540290967	0.5665374676965986	1.623854010033806	1.2782051502879055	0.7871428873231993
1	1	undersample	1.0	500	10	63	0.1	1.0	0.7	0.6171191527328768	0.18383731727196345	0.5964125560270667	0.575581395345119	2.004109547804805	1.4052459892977214	0.701182213714743
1	2	undersample	1.0	500	10	63	0.1	1.0	0.7	0.6120059012500872	0.16156556508923747	0.6306306306022238	0.5549095607199296	2.128570881131732	1.4168594981587739	0.6656388516034478
1	3	undersample	1.0	500	10	63	0.1	1.0	0.7	0.586666608468934	0.16399914005724073	0.5315315315075887	0.5794573643373421	1.5633640255925314	1.2639182660537156	0.8084606206421034
1	1	undersample	1.0	500	10	63	0.1	1.0	1.0	0.594076256358559	0.16985389989337654	0.5695067264318606	0.5478036175675207	1.6026190208504334	1.2594234185910667	0.7858532727862924
1	2	undersample	1.0	500	10	63	0.1	1.0	1.0	0.5988342994156948	0.15383722240552347	0.5855855855592078	0.5555555555519668	1.7663043159813376	1.317567537852309	0.7459459325712178
1	3	undersample	1.0	500	10	63	0.1	1.0	1.0	0.5696335870754475	0.15441403916000523	0.5540540540290967	0.5665374676965986	1.623854010033806	1.2782051502879055	0.7871428873231993
1	1	undersample	1.0	500	10	63	0.3	0.6	0.7	0.5957303507491223	0.18016453783401912	0.5650224214993264	0.5658914728645614	1.693298937759469	1.301569476674548	0.7686589950051955
1	2	undersample	1.0	500	10	63	0.3	0.6	0.7	0.5885856787019578	0.14875818922527934	0.5675675675420014	0.5562015503840039	1.6449235519430472	1.2788858438875579	0.7774743245226521
1	3	undersample	1.0	500	10	63	0.3	0.6	0.7	0.5687417068231022	0.1562965189559821	0.5180180179946838	0.5794573643373421	1.4808992359117281	1.2317847508150617	0.8317816000814603
1	1	undersample	1.0	500	10	63	0.3	0.6	1.0	0.5815097739307771	0.15974816042469867	0.5650224214993264	0.5432816537432605	1.545166862952125	1.2371353455776253	0.8006483699516714
1	2	undersample	1.0	500	10	63	0.3	0.6	1.0	0.6040197173918104	0.15581894917505193	0.5855855855592078	0.5639534883684499	1.8275361972827155	1.3429429120730725	0.7348379177356236
1	3	undersample	1.0	500	10	63	0.3	0.6	1.0	0.5574076983960705	0.15024464662604867	0.5090090089860807	0.560077519376227	1.3198480161964177	1.1570424786974378	0.8766482589664841
1	1	undersample	1.0	500	10	63	0.3	1.0	0.7	0.5957303507491223	0.18016453783401912	0.5650224214993264	0.5658914728645614	1.693298937759469	1.301569476674548	0.7686589950051955
1	2	undersample	1.0	500	10	63	0.3	1.0	0.7	0.5885856787019578	0.14875818922527934	0.5675675675420014	0.5562015503840039	1.6449235519430472	1.2788858438875579	0.7774743245226521
1	3	undersample	1.0	500	10	63	0.3	1.0	0.7	0.5687417068231022	0.1562965189559821	0.5180180179946838	0.5794573643373421	1.4808992359117281	1.2317847508150617	0.8317816000814603
1	1	undersample	1.0	500	10	63	0.3	1.0	1.0	0.5815097739307771	0.15974816042469867	0.5650224214993264	0.5432816537432605	1.545166862952125	1.2371353455776253	0.8006483699516714
1	2	undersample	1.0	500	10	63	0.3	1.0	1.0	0.6040197173918104	0.15581894917505193	0.5855855855592078	0.5639534883684499	1.8275361972827155	1.3429429120730725	0.7348379177356236
1	3	undersample	1.0	500	10	63	0.3	1.0	1.0	0.5574076983960705	0.15024464662604867	0.5090090089860807	0.560077519376227	1.3198480161964177	1.1570424786974378	0.8766482589664841
1	1	smote	0.6	100	3	31	0.1	0.6	0.7	0.6539828623075051	0.19437742422786478	0.40358744392809026	0.7545219638194153	2.07993660012662	1.6440877308889494	0.7904508771995726
1	2	smote	0.6	100	3	31	0.1	0.6	0.7	0.6557618665176804	0.18296261505365158	0.3603603603441279	0.795219638237757	2.18776370007042	1.759740727312081	0.8043559299287218
1	3	smote	0.6	100	3	31	0.1	0.6	0.7	0.6529363665991573	0.20188193211550182	0.3873873873699375	0.7816537467649765	2.263748590910796	1.7741883081963326	0.7837391010125466
1	1	smote	0.6	100	3	31	0.1	0.6	1.0	0.6585815923338084	0.20879660283272436	0.3856502241979529	0.7616279069718241	2.005696908403408	1.6178496531214	0.8066271759636332
1	2	smote	0.6	100	3	31	0.1	0.6	1.0	0.6495856321437716	0.18387802254924251	0.3963963963785407	0.7784237726047906	2.3071231712719706	1.7889842387363823	0.7754177314594096
1	3	smote	0.6	100	3	31	0.1	0.6	1.0	0.6568676234373909	0.2026019578558378	0.4459459459258583	0.757105943147564	2.5088218984085757	1.8359688719641767	0.7318051743890509
1	1	smote	0.6	100	3	31	0.1	1.0	0.7	0.6539828623075051	0.19437742422786478	0.40358744392809026	0.7545219638194153	2.07993660012662	1.6440877308889494	0.7904508771995726
1	2	smote	0.6	100	3	31	0.1	1.0	0.7	0.6557618665176804	0.18296261505365158	0.3603603603441279	0.795219638237757	2.18776370007042	1.759740727312081	0.8043559299287218
1	3	smote	0.6	100	3	31	0.1	1.0	0.7	0.6529363665991573	0.20188193211550182	0.3873873873699375	0.7816537467649765	2.263748590910796	1.7741883081963326	0.7837391010125466
1	1	smote	0.6	100	3	31	0.1	1.0	1.0	0.6585815923338084	0.20879660283272436	0.3856502241979529	0.7616279069718241	2.005696908403408	1.6178496531214	0.8066271759636332
1	2	smote	0.6	100	3	31	0.1	1.0	1.0	0.6495856321437716	0.18387802254924251	0.3963963963785407	0.7784237726047906	2.3071231712719706	1.7889842387363823	0.7754177314594096
1	3	smote	0.6	100	3	31	0.1	1.0	1.0	0.6568676234373909	0.2026019578558378	0.4459459459258583	0.757105943147564	2.5088218984085757	1.8359688719641767	0.7318051743890509
1	1	smote	0.6	100	3	31	0.3	0.6	0.7	0.6525243044692414	0.18717168956260094	0.3632286995352812	0.7732558139484932	1.9452870228091077	1.6019316298299906	0.823493701234812
1	2	smote	0.6	100	3	31	0.3	0.6	0.7	0.6491040459063715	0.17691565861684844	0.3738738738570327	0.7777777777727535	2.0899279642053776	1.6824323566091524	0.8050192946959102
1	3	smote	0.6	100	3	31	0.3	0.6	0.7	0.6420504807132714	0.19407406248030948	0.3963963963785407	0.7629198966358985	2.113302607962848	1.6719934487704813	0.7911755852367967
1	1	smote	0.6	100	3	31	0.3	0.6	1.0	0.6503647118805113	0.19854616049337867	0.3991031389955559	0.7900516795814597	2.499356940314011	1.9009588606869512	0.7605791733991191
1	2	smote	0.6	100	3	31	0.3	0.6	1.0	0.6385804409060223	0.17961801990505935	0.36936936935273107	0.7900516795814597	2.204087807165554	1.7593346354142405	0.798214394024464
1	3	smote	0.6	100	3	31	0.3	0.6	1.0	0.6389296273017204	0.20366048036058504	0.3558558558398263	0.7790697674368278	1.9481044401252232	1.6107159061216971	0.8268118759264861
1	1	smote	0.6	100	3	31	0.3	1.0	0.7	0.6525243044692414	0.18717168956260094	0.3632286995352812	0.7732558139484932	1.9452870228091077	1.6019316298299906	0.823493701234812
1	2	smote	0.6	100	3	31	0.3	1.0	0.7	0.6491040459063715	0.17691565861684844	0.3738738738570327	0.7777777777727535	2.0899279642053776	1.6824323566091524	0.8050192946959102
1	3	smote	0.6	100	3	31	0.3	1.0	0.7	0.6420504807132714	0.19407406248030948	0.3963963963785407	0.7629198966358985	2.113302607962848	1.6719934487704813	0.7911755852367967
1	1	smote	0.6	100	3	31	0.3	1.0	1.0	0.6503647118805113	0.19854616049337867	0.3991031389955559	0.7900516795814597	2.499356940314011	1.9009588606869512	0.7605791733991191
1	2	smote	0.6	100	3	31	0.3	1.0	1.0	0.6385804409060223	0.17961801990505935	0.36936936935273107	0.7900516795814597	2.204087807165554	1.7593346354142405	0.798214394024464
1	3	smote	0.6	100	3	31	0.3	1.0	1.0	0.6389296273017204	0.20366048036058504	0.3558558558398263	0.7790697674368278	1.9481044401252232	1.6107159061216971	0.8268118759264861
1	1	smote	0.6	100	3	63	0.1	0.6	0.7	0.6539828623075051	0.19437742422786478	0.40358744392809026	0.7545219638194153	2.07993660012662	1.6440877308889494	0.7904508771995726
1	2	smote	0.6	100	3	63	0.1	0.6	0.7	0.6557618665176804	0.18296261505365158	0.3603603603441279	0.795219638237757	2.18776370007042	1.759740727312081	0.8043559299287218
1	3	smote	0.6	100	3	63	0.1	0.6	0.7	0.6529363665991573	0.20188193211550182	0.3873873873699375	0.7816537467649765	2.263748590910796	1.7741883081963326	0.7837391010125466
1	1	smote	0.6	100	3	63	0.1	0.6	1.0	0.6585815923338084	0.20879660283272436	0.3856502241979529	0.7616279069718241	2.005696908403408	1.6178496531214	0.8066271759636332
1	2	smote	0.6	100	3	63	0.1	0.6	1.0	0.6495856321437716	0.18387802254924251	0.3963963963785407	0.7784237726047906	2.3071231712719706	1.7889842387363823	0.7754177314594096
1	3	smote	0.6	100	3	63	0.1	0.6	1.0	0.6568676234373909	0.2026019578558378	0.4459459459258583	0.757105943147564	2.5088218984085757	1.8359688719641767	0.7318051743890509
1	1	smote	0.6	100	3	63	0.1	1.0	0.7	0.6539828623075051	0.19437742422786478	0.40358744392809026	0.7545219638194153	2.07993660012662	1.6440877308889494	0.7904508771995726
1	2	smote	0.6	100	3	63	0.1	1.0	0.7	0.6557618665176804	0.18296261505365158	0.3603603603441279	0.795219638237757	2.18776370007042	1.759740727312081	0.8043559299287218
1	3	smote	0.6	100	3	63	0.1	1.0	0.7	0.6529363665991573	0.20188193211550182	0.3873873873699375	0.7816537467649765	2.263748590910796	1.7741883081963326	0.7837391010125466
1	1	smote	0.6	100	3	63	0.1	1.0	1.0	0.6585815923338084	0.20879660283272436	0.3856502241979529	0.7616279069718241	2.005696908403408	1.6178496531214	0.8066271759636332
1	2	smote	0.6	100	3	63	0.1	1.0	1.0	0.6495856321437716	0.18387802254924251	0.3963963963785407	0.7784237726047906	2.3071231712719706	1.7889842387363823	0.7754177314594096
1	3	smote	0.6	100	3	63	0.1	1.0	1.0	0.6568676234373909	0.2026019578558378	0.4459459459258583	0.757105943147564	2.5088218984085757	1.8359688719641767	0.7318051743890509
1	1	smote	0.6	100	3	63	0.3	0.6	0.7	0.6525243044692414	0.18717168956260094	0.3632286995352812	0.7732558139484932	1.9452870228091077	1.6019316298299906	0.823493701234812
1	2	smote	0.6	100	3	63	0.3	0.6	0.7	0.6491040459063715	0.17691565861684844	0.3738738738570327	0.7777777777727535	2.0899279642053776	1.6824323566091524	0.8050192946959102
1	3	smote	0.6	100	3	63	0.3	0.6	0.7	0.6420504807132714	0.19407406248030948	0.3963963963785407	0.7629198966358985	2.113302607962848	1.6719934487704813	0.7911755852367967
1	1	smote	0.6	100	3	63	0.3	0.6	1.0	0.6503647118805113	0.19854616049337867	0.3991031389955559	0.7900516795814597	2.499356940314011	1.9009588606869512	0.7605791733991191
1	2	smote	0.6	100	3	63	0.3	0.6	1.0	0.6385804409060223	0.17961801990505935	0.36936936935273107	0.7900516795814597	2.204087807165554	1.7593346354142405	0.798214394024464
1	3	smote	0.6	100	3	63	0.3	0.6	1.0	0.6389296273017204	0.20366048036058504	0.3558558558398263	0.7790697674368278	1.9481044401252232	1.6107159061216971	0.8268118759264861
1	1	smote	0.6	100	3	63	0.3	1.0	0.7	0.6525243044692414	0.18717168956260094	0.3632286995352812	0.7732558139484932	1.9452870228091077	1.6019316298299906	0.823493701234812
1	2	smote	0.6	100	3	63	0.3	1.0	0.7	0.6491040459063715	0.17691565861684844	0.3738738738570327	0.7777777777727535	2.0899279642053776	1.6824323566091524	0.8050192946959102
1	3	smote	0.6	100	3	63	0.3	1.0	0.7	0.6420504807132714	0.19407406248030948	0.3963963963785407	0.7629198966358985	2.113302607962848	1.6719934487704813	0.7911755852367967
1	1	smote	0.6	100	3	63	0.3	1.0	1.0	0.6503647118805113	0.19854616049337867	0.3991031389955559	0.7900516795814597	2.499356940314011	1.9009588606869512	0.7605791733991191
1	2	smote	0.6	100	3	63	0.3	1.0	1.0	0.6385804409060223	0.17961801990505935	0.36936936935273107	0.7900516795814597	2.204087807165554	1.7593346354142405	0.798214394024464
1	3	smote	0.6	100	3	63	0.3	1.0	1.0	0.6389296273017204	0.20366048036058504	0.3558558558398263	0.7790697674368278	1.9481044401252232	1.6107159061216971	0.8268118759264861
1	1	smote	0.6	100	5	31	0.1	0.6	0.7	0.6516031100450748	0.1902811393315386	0.3632286995352812	0.7790697674368278	2.011489902549421	1.6440877234424822	0.8173482259313448
1	2	smote	0.6	100	5	31	0.1	0.6	0.7	0.6392002467583863	0.1771490115475527	0.3378378378226199	0.7906976744134968	1.927437550804664	1.6141140368832334	0.8374403709915269
1	3	smote	0.6	100	5	31	0.1	0.6	0.7	0.6431344134832506	0.19593229510963864	0.3828828828656359	0.7719638242844189	2.1003493637548836	1.6790444098340946	0.7994119539374641
1	1	smote	0.6	100	5	31	0.1	0.6	1.0	0.6579790500689447	0.20309269003047106	0.3587443946027469	0.7939276485736827	2.155336721836587	1.7408661312934903	0.8077002967112772
1	2	smote	0.6	100	5	31	0.1	0.6	1.0	0.6370512954815281	0.18422477090048198	0.3513513513355247	0.7971576227338686	2.1287153943214396	1.7321396975798156	0.8137018602455344
1	3	smote	0.6	100	5	31	0.1	0.6	1.0	0.6449399981376726	0.2047096960296928	0.3828828828656359	0.7693798449562702	2.0698643532634056	1.6602315881312213	0.8020967967369507
1	1	smote	0.6	100	5	31	0.1	1.0	0.7	0.6516031100450748	0.1902811393315386	0.3632286995352812	0.7790697674368278	2.011489902549421	1.6440877234424822	0.8173482259313448
1	2	smote	0.6	100	5	31	0.1	1.0	0.7	0.6392002467583863	0.1771490115475527	0.3378378378226199	0.7906976744134968	1.927437550804664	1.6141140368832334	0.8374403709915269
1	3	smote	0.6	100	5	31	0.1	1.0	0.7	0.6431344134832506	0.19593229510963864	0.3828828828656359	0.7719638242844189	2.1003493637548836	1.6790444098340946	0.7994119539374641
1	1	smote	0.6	100	5	31	0.1	1.0	1.0	0.6579790500689447	0.20309269003047106	0.3587443946027469	0.7939276485736827	2.155336721836587	1.7408661312934903	0.8077002967112772
1	2	smote	0.6	100	5	31	0.1	1.0	1.0	0.6370512954815281	0.18422477090048198	0.3513513513355247	0.7971576227338686	2.1287153943214396	1.7321396975798156	0.8137018602455344
1	3	smote	0.6	100	5	31	0.1	1.0	1.0	0.6449399981376726	0.2047096960296928	0.3828828828656359	0.7693798449562702	2.0698643532634056	1.6602315881312213	0.8020967967369507
1	1	smote	0.6	100	5	31	0.3	0.6	0.7	0.6441756178955053	0.18365396817121177	0.3632286995352812	0.7764857881086791	1.981641205344835	1.6250809298027287	0.8200681867147228
1	2	smote	0.6	100	5	31	0.3	0.6	0.7	0.6195876108666807	0.16932462404430534	0.3333333333183183	0.7745478036125676	1.71776496884296	1.4785099629741287	0.8607172532994216
1	3	smote	0.6	100	5	31	0.3	0.6	0.7	0.6319502642177061	0.1925261571705097	0.39189189187423906	0.7655038759640472	2.1037648330179817	1.6712083271025462	0.7943893156857487
1	1	smote	0.6	100	5	31	0.3	0.6	1.0	0.6490843095676759	0.19323062696493898	0.35426008967021255	0.7978036175659057	2.1646475679438444	1.752059398318312	0.8093970596497989
1	2	smote	0.6	100	5	31	0.3	0.6	1.0	0.6096023348930326	0.168571407801577	0.3063063062925087	0.7861757105892366	1.6234942566131123	1.4325140179885938	0.8823646871052819
1	3	smote	0.6	100	5	31	0.3	0.6	1.0	0.6317232930605023	0.19746816527636107	0.3468468468312231	0.7906976744134968	2.0061301732362478	1.6571570778667861	0.8260466244481995
1	1	smote	0.6	100	5	31	0.3	1.0	0.7	0.6441756178955053	0.18365396817121177	0.3632286995352812	0.7764857881086791	1.981641205344835	1.6250809298027287	0.8200681867147228
1	2	smote	0.6	100	5	31	0.3	1.0	0.7	0.6195876108666807	0.16932462404430534	0.3333333333183183	0.7745478036125676	1.71776496884296	1.4785099629741287	0.8607172532994216
1	3	smote	0.6	100	5	31	0.3	1.0	0.7	0.6319502642177061	0.1925261571705097	0.39189189187423906	0.7655038759640472	2.1037648330179817	1.6712083271025462	0.7943893156857487
1	1	smote	0.6	100	5	31	0.3	1.0	1.0	0.6490843095676759	0.19323062696493898	0.35426008967021255	0.7978036175659057	2.1646475679438444	1.752059398318312	0.8093970596497989
1	2	smote	0.6	100	5	31	0.3	1.0	1.0	0.6096023348930326	0.168571407801577	0.3063063062925087	0.7861757105892366	1.6234942566131123	1.4325140179885938	0.8823646871052819
1	3	smote	0.6	100	5	31	0.3	1.0	1.0	0.6317232930605023	0.19746816527636107	0.3468468468312231	0.7906976744134968	2.0061301732362478	1.6571570778667861	0.8260466244481995
1	1	smote	0.6	100	5	63	0.1	0.6	0.7	0.6516031100450748	0.1902811393315386	0.3632286995352812	0.7790697674368278	2.011489902549421	1.6440877234424822	0.8173482259313448
1	2	smote	0.6	100	5	63	0.1	0.6	0.7	0.6392002467583863	0.1771490115475527	0.3378378378226199	0.7906976744134968	1.927437550804664	1.6141140368832334	0.8374403709915269
1	3	smote	0.6	100	5	63	0.1	0.6	0.7	0.6431344134832506	0.19593229510963864	0.3828828828656359	0.7719638242844189	2.1003493637548836	1.6790444098340946	0.7994119539374641
1	1	smote	0.6	100	5	63	0.1	0.6	1.0	0.6585815923338084	0.20214859867151388	0.3587443946027469	0.8010335917260916	2.2522930479362735	1.8030399185699721	0.8005352135234477
1	2	smote	0.6	100	5	63	0.1	0.6	1.0	0.6370512954815281	0.18422477090048198	0.3513513513355247	0.7971576227338686	2.1287153943214396	1.7321396975798156	0.8137018602455344
1	3	smote	0.6	100	5	63	0.1	0.6	1.0	0.6449399981376726	0.2047096960296928	0.3828828828656359	0.7693798449562702	2.0698643532634056	1.6602315881312213	0.8020967967369507
1	1	smote	0.6	100	5	63	0.1	1.0	0.7	0.6516031100450748	0.1902811393315386	0.3632286995352812	0.7790697674368278	2.011489902549421	1.6440877234424822	0.8173482259313448
1	2	smote	0.6	100	5	63	0.1	1.0	0.7	0.6392002467583863	0.1771490115475527	0.3378378378226199	0.7906976744134968	1.927437550804664	1.6141140368832334	0.8374403709915269
1	3	smote	0.6	100	5	63	0.1	1.0	0.7	0.6431344134832506	0.19593229510963864	0.3828828828656359	0.7719638242844189	2.1003493637548836	1.6790444098340946	0.7994119539374641
1	1	smote	0.6	100	5	63	0.1	1.0	1.0	0.6585815923338084	0.20214859867151388	0.3587443946027469	0.8010335917260916	2.2522930479362735	1.8030399185699721	0.8005352135234477
1	2	smote	0.6	100	5	63	0.1	1.0	1.0	0.6370512954815281	0.18422477090048198	0.3513513513355247	0.7971576227338686	2.1287153943214396	1.7321396975798156	0.8137018602455344
1	3	smote	0.6	100	5	63	0.1	1.0	1.0	0.6449399981376726	0.2047096960296928	0.3828828828656359	0.7693798449562702	2.0698643532634056	1.6602315881312213	0.8020967967369507
1	1	smote	0.6	100	5	63	0.3	0.6	0.7	0.6441756178955053	0.18365396817121177	0.3632286995352812	0.7764857881086791	1.981641205344835	1.6250809298027287	0.8200681867147228
1	2	smote	0.6	100	5	63	0.3	0.6	0.7	0.6195876108666807	0.16932462404430534	0.3333333333183183	0.7745478036125676	1.71776496884296	1.4785099629741287	0.8607172532994216
1	3	smote	0.6	100	5	63	0.3	0.6	0.7	0.6319502642177061	0.1925261571705097	0.39189189187423906	0.7655038759640472	2.1037648330179817	1.6712083271025462	0.7943893156857487
1	1	smote	0.6	100	5	63	0.3	0.6	1.0	0.6490843095676759	0.19323062696493898	0.35426008967021255	0.7978036175659057	2.1646475679438444	1.752059398318312	0.8093970596497989
1	2	smote	0.6	100	5	63	0.3	0.6	1.0	0.6096023348930326	0.168571407801577	0.3063063062925087	0.7861757105892366	1.6234942566131123	1.4325140179885938	0.8823646871052819
1	3	smote	0.6	100	5	63	0.3	0.6	1.0	0.6317232930605023	0.19746816527636107	0.3468468468312231	0.7906976744134968	2.0061301732362478	1.6571570778667861	0.8260466244481995
1	1	smote	0.6	100	5	63	0.3	1.0	0.7	0.6441756178955053	0.18365396817121177	0.3632286995352812	0.7764857881086791	1.981641205344835	1.6250809298027287	0.8200681867147228
1	2	smote	0.6	100	5	63	0.3	1.0	0.7	0.6195876108666807	0.16932462404430534	0.3333333333183183	0.7745478036125676	1.71776496884296	1.4785099629741287	0.8607172532994216
1	3	smote	0.6	100	5	63	0.3	1.0	0.7	0.6319502642177061	0.1925261571705097	0.39189189187423906	0.7655038759640472	2.1037648330179817	1.6712083271025462	0.7943893156857487
1	1	smote	0.6	100	5	63	0.3	1.0	1.0	0.6490843095676759	0.19323062696493898	0.35426008967021255	0.7978036175659057	2.1646475679438444	1.752059398318312	0.8093970596497989
1	2	smote	0.6	100	5	63	0.3	1.0	1.0	0.6096023348930326	0.168571407801577	0.3063063062925087	0.7861757105892366	1.6234942566131123	1.4325140179885938	0.8823646871052819
1	3	smote	0.6	100	5	63	0.3	1.0	1.0	0.6317232930605023	0.19746816527636107	0.3468468468312231	0.7906976744134968	2.0061301732362478	1.6571570778667861	0.8260466244481995
1	1	smote	0.6	100	10	31	0.1	0.6	0.7	0.6490075433656621	0.19094190044411388	0.3677130044678156	0.7777777777727535	2.03546090224049	1.6547084456058783	0.8129404123802546
1	2	smote	0.6	100	10	31	0.1	0.6	0.7	0.6215445096259049	0.16769962620155296	0.2972972972839055	0.7919896640775712	1.6108456006531235	1.42924283869406	0.8872624552012384
1	3	smote	0.6	100	10	31	0.1	0.6	0.7	0.6361405009660824	0.19317310642391197	0.3783783783613343	0.7790697674368278	2.1464529925215974	1.7126599508129439	0.7979023697772321
1	1	smote	0.6	100	10	31	0.1	0.6	1.0	0.6519058295964125	0.20154370462561816	0.38116591926541854	0.7842377260931251	2.23878319914401	1.7666012444970853	0.7890899050808967
1	2	smote	0.6	100	10	31	0.1	0.6	1.0	0.6116494401378122	0.1757866897313669	0.3198198198054135	0.7945736434057199	1.8186929030617582	1.556858669642257	0.8560316306476844
1	3	smote	0.6	100	10	31	0.1	0.6	1.0	0.6422658123239517	0.19583045138900065	0.3648648648484295	0.7932816537416455	2.2045211699822893	1.7650336982770176	0.8006426521392787
1	1	smote	0.6	100	10	31	0.1	1.0	0.7	0.6490075433656621	0.19094190044411388	0.3677130044678156	0.7777777777727535	2.03546090224049	1.6547084456058783	0.8129404123802546
1	2	smote	0.6	100	10	31	0.1	1.0	0.7	0.6215445096259049	0.16769962620155296	0.2972972972839055	0.7919896640775712	1.6108456006531235	1.42924283869406	0.8872624552012384
1	3	smote	0.6	100	10	31	0.1	1.0	0.7	0.6361405009660824	0.19317310642391197	0.3783783783613343	0.7790697674368278	2.1464529925215974	1.7126599508129439	0.7979023697772321
1	1	smote	0.6	100	10	31	0.1	1.0	1.0	0.6519058295964125	0.20154370462561816	0.38116591926541854	0.7842377260931251	2.23878319914401	1.7666012444970853	0.7890899050808967
1	2	smote	0.6	100	10	31	0.1	1.0	1.0	0.6116494401378122	0.1757866897313669	0.3198198198054135	0.7945736434057199	1.8186929030617582	1.556858669642257	0.8560316306476844
1	3	smote	0.6	100	10	31	0.1	1.0	1.0	0.6422658123239517	0.19583045138900065	0.3648648648484295	0.7932816537416455	2.2045211699822893	1.7650336982770176	0.8006426521392787
1	1	smote	0.6	100	10	31	0.3	0.6	0.7	0.634039582391861	0.18436405055682367	0.35426008967021255	0.7726098191164561	1.8640308540098496	1.5579391894333916	0.8357904416880703
1	2	smote	0.6	100	10	31	0.3	0.6	0.7	0.6052200456270224	0.1617677875924488	0.3153153153011119	0.757105943147564	1.4354702686037286	1.2981598084595187	0.9043446057350435
1	3	smote	0.6	100	10	31	0.3	0.6	0.7	0.6254641269176153	0.19469277604755075	0.36936936935273107	0.7635658914679356	1.8915690083299583	1.5622507091870435	0.8259020333868993
1	1	smote	0.6	100	10	31	0.3	0.6	1.0	0.6347898633851288	0.1852091187480303	0.34977578473767823	0.7855297157571994	1.9702533367212618	1.6308821973345133	0.8277525266603348
1	2	smote	0.6	100	10	31	0.3	0.6	1.0	0.5890250715832112	0.16521446494027955	0.31081081079681033	0.7932816537416455	1.7306371729111083	1.5035472244582002	0.8687824523165122
1	3	smote	0.6	100	10	31	0.3	0.6	1.0	0.6248414111786205	0.18241004691017784	0.3153153153011119	0.779715762268865	1.630074013696106	1.4314020114863852	0.878120860254693
1	1	smote	0.6	100	10	31	0.3	1.0	0.7	0.634039582391861	0.18436405055682367	0.35426008967021255	0.7726098191164561	1.8640308540098496	1.5579391894333916	0.8357904416880703
1	2	smote	0.6	100	10	31	0.3	1.0	0.7	0.6052200456270224	0.1617677875924488	0.3153153153011119	0.757105943147564	1.4354702686037286	1.2981598084595187	0.9043446057350435
1	3	smote	0.6	100	10	31	0.3	1.0	0.7	0.6254641269176153	0.19469277604755075	0.36936936935273107	0.7635658914679356	1.8915690083299583	1.5622507091870435	0.8259020333868993
1	1	smote	0.6	100	10	31	0.3	1.0	1.0	0.6347898633851288	0.1852091187480303	0.34977578473767823	0.7855297157571994	1.9702533367212618	1.6308821973345133	0.8277525266603348
1	2	smote	0.6	100	10	31	0.3	1.0	1.0	0.5890250715832112	0.16521446494027955	0.31081081079681033	0.7932816537416455	1.7306371729111083	1.5035472244582002	0.8687824523165122
1	3	smote	0.6	100	10	31	0.3	1.0	1.0	0.6248414111786205	0.18241004691017784	0.3153153153011119	0.779715762268865	1.630074013696106	1.4314020114863852	0.878120860254693
1	1	smote	0.6	100	10	63	0.1	0.6	0.7	0.6426837464224053	0.18893700041845504	0.34977578473767823	0.7894056847494225	2.0164162368248255	1.6608984326690404	0.823688275353422
1	2	smote	0.6	100	10	63	0.1	0.6	0.7	0.6080208115091836	0.16274576619601538	0.3018018017882071	0.7771317829407163	1.5072650119861608	1.3541715020146265	0.8984295901339544
1	3	smote	0.6	100	10	63	0.1	0.6	0.7	0.627176595199851	0.19667833029400306	0.3738738738570327	0.7751937984446048	2.059042330505312	1.6630940545203985	0.8077026923102807
1	1	smote	0.6	100	10	63	0.1	0.6	1.0	0.6485788113695091	0.18969762325871936	0.3273542600750065	0.8087855297105376	2.058468361309803	1.711974216489538	0.8316737959555158
1	2	smote	0.6	100	10	63	0.1	0.6	1.0	0.6005962357706544	0.16980874454228148	0.3153153153011119	0.7926356589096083	1.7603294789918449	1.520585933132082	0.8638075619796125
1	3	smote	0.6	100	10	63	0.1	0.6	1.0	0.6320070070070071	0.19204682017102176	0.3153153153011119	0.7887596899173853	1.7195798335072146	1.4926852751302129	0.8680523165301193
1	1	smote	0.6	100	10	63	0.1	1.0	0.7	0.6426837464224053	0.18893700041845504	0.34977578473767823	0.7894056847494225	2.0164162368248255	1.6608984326690404	0.823688275353422
1	2	smote	0.6	100	10	63	0.1	1.0	0.7	0.6080208115091836	0.16274576619601538	0.3018018017882071	0.7771317829407163	1.5072650119861608	1.3541715020146265	0.8984295901339544
1	3	smote	0.6	100	10	63	0.1	1.0	0.7	0.627176595199851	0.19667833029400306	0.3738738738570327	0.7751937984446048	2.059042330505312	1.6630940545203985	0.8077026923102807
1	1	smote	0.6	100	10	63	0.1	1.0	1.0	0.6485788113695091	0.18969762325871936	0.3273542600750065	0.8087855297105376	2.058468361309803	1.711974216489538	0.8316737959555158
1	2	smote	0.6	100	10	63	0.1	1.0	1.0	0.6005962357706544	0.16980874454228148	0.3153153153011119	0.7926356589096083	1.7603294789918449	1.520585933132082	0.8638075619796125
1	3	smote	0.6	100	10	63	0.1	1.0	1.0	0.6320070070070071	0.19204682017102176	0.3153153153011119	0.7887596899173853	1.7195798335072146	1.4926852751302129	0.8680523165301193
1	1	smote	0.6	100	10	63	0.3	0.6	0.7	0.6281590016338165	0.18119867830840747	0.3677130044678156	0.7764857881086791	2.0203336129085203	1.6451436573311575	0.8142930586396736
1	2	smote	0.6	100	10	63	0.3	0.6	0.7	0.6017791046860814	0.1612196124255269	0.3243243243097151	0.757105943147564	1.4961701540256411	1.3352500887012193	0.8924453346077337
1	3	smote	0.6	100	10	63	0.3	0.6	0.7	0.6211254859510673	0.18945976625808825	0.3603603603441279	0.7667958656281215	1.8524442280585824	1.5452571021614436	0.8341719875995821
1	1	smote	0.6	100	10	63	0.3	0.6	1.0	0.6282893593353496	0.17636514449715535	0.3228699551424722	0.7894056847494225	1.7873480661117462	1.5331370147714216	0.8577719281243165
1	2	smote	0.6	100	10	63	0.3	0.6	1.0	0.5830481644435133	0.1607193888441004	0.3018018017882071	0.795219638237757	1.6785793438948609	1.473782859123868	0.8779941488606725
1	3	smote	0.6	100	10	63	0.3	0.6	1.0	0.6161699490187863	0.1784861725916094	0.3198198198054135	0.7900516795814597	1.7693937024175537	1.5233263306635498	0.8609312392647636
1	1	smote	0.6	100	10	63	0.3	1.0	0.7	0.6281590016338165	0.18119867830840747	0.3677130044678156	0.7764857881086791	2.0203336129085203	1.6451436573311575	0.8142930586396736
1	2	smote	0.6	100	10	63	0.3	1.0	0.7	0.6017791046860814	0.1612196124255269	0.3243243243097151	0.757105943147564	1.4961701540256411	1.3352500887012193	0.8924453346077337
1	3	smote	0.6	100	10	63	0.3	1.0	0.7	0.6211254859510673	0.18945976625808825	0.3603603603441279	0.7667958656281215	1.8524442280585824	1.5452571021614436	0.8341719875995821
1	1	smote	0.6	100	10	63	0.3	1.0	1.0	0.6282893593353496	0.17636514449715535	0.3228699551424722	0.7894056847494225	1.7873480661117462	1.5331370147714216	0.8577719281243165
1	2	smote	0.6	100	10	63	0.3	1.0	1.0	0.5830481644435133	0.1607193888441004	0.3018018017882071	0.795219638237757	1.6785793438948609	1.473782859123868	0.8779941488606725
1	3	smote	0.6	100	10	63	0.3	1.0	1.0	0.6161699490187863	0.1784861725916094	0.3198198198054135	0.7900516795814597	1.7693937024175537	1.5233263306635498	0.8609312392647636
1	1	smote	0.6	300	3	31	0.1	0.6	0.7	0.6512902515613956	0.18589408092012155	0.34080717487260953	0.7816537467649765	1.850823086290036	1.5608564571850332	0.8433309754124204
1	2	smote	0.6	300	3	31	0.1	0.6	0.7	0.6508572526014387	0.17964167777912482	0.39189189187423906	0.7861757105892366	2.3694527249683057	1.8327752877207006	0.7735015114305304
1	3	smote	0.6	300	3	31	0.1	0.6	0.7	0.6447552203366157	0.1966716212046586	0.3873873873699375	0.7616279069718241	2.020444679716615	1.625137264171168	0.8043463205311125
1	1	smote	0.6	300	3	31	0.1	0.6	1.0	0.6473592426507224	0.1993705462544455	0.3677130044678156	0.7919896640775712	2.214263582371615	1.7677630544633731	0.7983525748218975
1	2	smote	0.6	300	3	31	0.1	0.6	1.0	0.6370047372954349	0.17912133242950826	0.3828828828656359	0.7855297157571994	2.272447347861997	1.785249021163632	0.7856063200402804
1	3	smote	0.6	300	3	31	0.1	0.6	1.0	0.6447668598831389	0.20762508738054936	0.3873873873699375	0.7661498707960843	2.0717418687799904	1.656562569039732	0.799598913979487
1	1	smote	0.6	300	3	31	0.1	1.0	0.7	0.6512902515613956	0.18589408092012155	0.34080717487260953	0.7816537467649765	1.850823086290036	1.5608564571850332	0.8433309754124204
1	2	smote	0.6	300	3	31	0.1	1.0	0.7	0.6508572526014387	0.17964167777912482	0.39189189187423906	0.7861757105892366	2.3694527249683057	1.8327752877207006	0.7735015114305304
1	3	smote	0.6	300	3	31	0.1	1.0	0.7	0.6447552203366157	0.1966716212046586	0.3873873873699375	0.7616279069718241	2.020444679716615	1.625137264171168	0.8043463205311125
1	1	smote	0.6	300	3	31	0.1	1.0	1.0	0.6473592426507224	0.1993705462544455	0.3677130044678156	0.7919896640775712	2.214263582371615	1.7677630544633731	0.7983525748218975
1	2	smote	0.6	300	3	31	0.1	1.0	1.0	0.6370047372954349	0.17912133242950826	0.3828828828656359	0.7855297157571994	2.272447347861997	1.785249021163632	0.7856063200402804
1	3	smote	0.6	300	3	31	0.1	1.0	1.0	0.6447668598831389	0.20762508738054936	0.3873873873699375	0.7661498707960843	2.0717418687799904	1.656562569039732	0.799598913979487
1	1	smote	0.6	300	3	31	0.3	0.6	0.7	0.639556610004519	0.18050975454726764	0.3587443946027469	0.7764857881086791	1.9434899503278982	1.6050182022743	0.8258433147897718
1	2	smote	0.6	300	3	31	0.3	0.6	0.7	0.626581523383849	0.16960589426006312	0.3513513513355247	0.7700258397883074	1.8136703349669008	1.5277861466446587	0.8423725630026568
1	3	smote	0.6	300	3	31	0.3	0.6	0.7	0.630133040016761	0.19132763019828727	0.39189189187423906	0.7596899224757127	2.0372759020466127	1.6307758692594703	0.8004688256747461
1	1	smote	0.6	300	3	31	0.3	0.6	1.0	0.6483601001147148	0.19126460892599045	0.35426008967021255	0.7919896640775712	2.0888111492640755	1.7030887963732497	0.8153387998169034
1	2	smote	0.6	300	3	31	0.3	0.6	1.0	0.61493615708732	0.1677814178146621	0.3063063062925087	0.7842377260931251	1.604945880034892	1.4196471262081818	0.8845451599451188
1	3	smote	0.6	300	3	31	0.3	0.6	1.0	0.6325569755802314	0.19926339451320468	0.3648648648484295	0.7906976744134968	2.1702126624778275	1.7432431598338922	0.8032591313615449
1	1	smote	0.6	300	3	31	0.3	1.0	0.7	0.639556610004519	0.18050975454726764	0.3587443946027469	0.7764857881086791	1.9434899503278982	1.6050182022743	0.8258433147897718
1	2	smote	0.6	300	3	31	0.3	1.0	0.7	0.626581523383849	0.16960589426006312	0.3513513513355247	0.7700258397883074	1.8136703349669008	1.5277861466446587	0.8423725630026568
1	3	smote	0.6	300	3	31	0.3	1.0	0.7	0.630133040016761	0.19132763019828727	0.39189189187423906	0.7596899224757127	2.0372759020466127	1.6307758692594703	0.8004688256747461
1	1	smote	0.6	300	3	31	0.3	1.0	1.0	0.6483601001147148	0.19126460892599045	0.35426008967021255	0.7919896640775712	2.0888111492640755	1.7030887963732497	0.8153387998169034
1	2	smote	0.6	300	3	31	0.3	1.0	1.0	0.61493615708732	0.1677814178146621	0.3063063062925087	0.7842377260931251	1.604945880034892	1.4196471262081818	0.8845451599451188
1	3	smote	0.6	300	3	31	0.3	1.0	1.0	0.6325569755802314	0.19926339451320468	0.3648648648484295	0.7906976744134968	2.1702126624778275	1.7432431598338922	0.8032591313615449
1	1	smote	0.6	300	3	63	0.1	0.6	0.7	0.6512902515613956	0.18589408092012155	0.34080717487260953	0.7816537467649765	1.850823086290036	1.5608564571850332	0.8433309754124204
1	2	smote	0.6	300	3	63	0.1	0.6	0.7	0.6508572526014387	0.17964167777912482	0.39189189187423906	0.7861757105892366	2.3694527249683057	1.8327752877207006	0.7735015114305304
1	3	smote	0.6	300	3	63	0.1	0.6	0.7	0.6447552203366157	0.1966716212046586	0.3873873873699375	0.7616279069718241	2.020444679716615	1.625137264171168	0.8043463205311125
1	1	smote	0.6	300	3	63	0.1	0.6	1.0	0.6473592426507224	0.1993705462544455	0.3677130044678156	0.7919896640775712	2.214263582371615	1.7677630544633731	0.7983525748218975
1	2	smote	0.6	300	3	63	0.1	0.6	1.0	0.6370047372954349	0.17912133242950826	0.3828828828656359	0.7855297157571994	2.272447347861997	1.785249021163632	0.7856063200402804
1	3	smote	0.6	300	3	63	0.1	0.6	1.0	0.6447668598831389	0.20762508738054936	0.3873873873699375	0.7661498707960843	2.0717418687799904	1.656562569039732	0.799598913979487
1	1	smote	0.6	300	3	63	0.1	1.0	0.7	0.6512902515613956	0.18589408092012155	0.34080717487260953	0.7816537467649765	1.850823086290036	1.5608564571850332	0.8433309754124204
1	2	smote	0.6	300	3	63	0.1	1.0	0.7	0.6508572526014387	0.17964167777912482	0.39189189187423906	0.7861757105892366	2.3694527249683057	1.8327752877207006	0.7735015114305304
1	3	smote	0.6	300	3	63	0.1	1.0	0.7	0.6447552203366157	0.1966716212046586	0.3873873873699375	0.7616279069718241	2.020444679716615	1.625137264171168	0.8043463205311125
1	1	smote	0.6	300	3	63	0.1	1.0	1.0	0.6473592426507224	0.1993705462544455	0.3677130044678156	0.7919896640775712	2.214263582371615	1.7677630544633731	0.7983525748218975
1	2	smote	0.6	300	3	63	0.1	1.0	1.0	0.6370047372954349	0.17912133242950826	0.3828828828656359	0.7855297157571994	2.272447347861997	1.785249021163632	0.7856063200402804
1	3	smote	0.6	300	3	63	0.1	1.0	1.0	0.6447668598831389	0.20762508738054936	0.3873873873699375	0.7661498707960843	2.0717418687799904	1.656562569039732	0.799598913979487
1	1	smote	0.6	300	3	63	0.3	0.6	0.7	0.639556610004519	0.18050975454726764	0.3587443946027469	0.7764857881086791	1.9434899503278982	1.6050182022743	0.8258433147897718
1	2	smote	0.6	300	3	63	0.3	0.6	0.7	0.626581523383849	0.16960589426006312	0.3513513513355247	0.7700258397883074	1.8136703349669008	1.5277861466446587	0.8423725630026568
1	3	smote	0.6	300	3	63	0.3	0.6	0.7	0.630133040016761	0.19132763019828727	0.39189189187423906	0.7596899224757127	2.0372759020466127	1.6307758692594703	0.8004688256747461
1	1	smote	0.6	300	3	63	0.3	0.6	1.0	0.6483601001147148	0.19126460892599045	0.35426008967021255	0.7919896640775712	2.0888111492640755	1.7030887963732497	0.8153387998169034
1	2	smote	0.6	300	3	63	0.3	0.6	1.0	0.61493615708732	0.1677814178146621	0.3063063062925087	0.7842377260931251	1.604945880034892	1.4196471262081818	0.8845451599451188
1	3	smote	0.6	300	3	63	0.3	0.6	1.0	0.6325569755802314	0.19926339451320468	0.3648648648484295	0.7906976744134968	2.1702126624778275	1.7432431598338922	0.8032591313615449
1	1	smote	0.6	300	3	63	0.3	1.0	0.7	0.639556610004519	0.18050975454726764	0.3587443946027469	0.7764857881086791	1.9434899503278982	1.6050182022743	0.8258433147897718
1	2	smote	0.6	300	3	63	0.3	1.0	0.7	0.626581523383849	0.16960589426006312	0.3513513513355247	0.7700258397883074	1.8136703349669008	1.5277861466446587	0.8423725630026568
1	3	smote	0.6	300	3	63	0.3	1.0	0.7	0.630133040016761	0.19132763019828727	0.39189189187423906	0.7596899224757127	2.0372759020466127	1.6307758692594703	0.8004688256747461
1	1	smote	0.6	300	3	63	0.3	1.0	1.0	0.6483601001147148	0.19126460892599045	0.35426008967021255	0.7919896640775712	2.0888111492640755	1.7030887963732497	0.8153387998169034
1	2	smote	0.6	300	3	63	0.3	1.0	1.0	0.61493615708732	0.1677814178146621	0.3063063062925087	0.7842377260931251	1.604945880034892	1.4196471262081818	0.8845451599451188
1	3	smote	0.6	300	3	63	0.3	1.0	1.0	0.6325569755802314	0.19926339451320468	0.3648648648484295	0.7906976744134968	2.1702126624778275	1.7432431598338922	0.8032591313615449
1	1	smote	0.6	300	5	31	0.1	0.6	0.7	0.644888239997219	0.1837228712017017	0.3587443946027469	0.7810077519329393	1.9951728785651315	1.6381601695384622	0.8210617571971252
1	2	smote	0.6	300	5	31	0.1	0.6	0.7	0.6208985147938636	0.1704825169185295	0.3198198198054135	0.7700258397883074	1.574373027251307	1.3906771334842407	0.8833212292568866
1	3	smote	0.6	300	5	31	0.1	0.6	0.7	0.6347481202132366	0.19780931695167436	0.3783783783613343	0.7635658914679356	1.9657875162631504	1.6003543850208741	0.8141034329107862
1	1	smote	0.6	300	5	31	0.1	0.6	1.0	0.6529472427897707	0.1948234854537501	0.3587443946027469	0.8003875968940544	2.243193586925218	1.79720483821986	0.8011813274891634
1	2	smote	0.6	300	5	31	0.1	0.6	1.0	0.6160128151407221	0.1748832687342042	0.3333333333183183	0.795219638237757	1.9416402847966525	1.6277601727636752	0.8383428002050066
1	3	smote	0.6	300	5	31	0.1	0.6	1.0	0.6337602137020741	0.19566669495556438	0.3333333333183183	0.7939276485736827	1.9263321960550663	1.6175547803265415	0.8397070683736731
1	1	smote	0.6	300	5	31	0.1	1.0	0.7	0.644888239997219	0.1837228712017017	0.3587443946027469	0.7810077519329393	1.9951728785651315	1.6381601695384622	0.8210617571971252
1	2	smote	0.6	300	5	31	0.1	1.0	0.7	0.6208985147938636	0.1704825169185295	0.3198198198054135	0.7700258397883074	1.574373027251307	1.3906771334842407	0.8833212292568866
1	3	smote	0.6	300	5	31	0.1	1.0	0.7	0.6347481202132366	0.19780931695167436	0.3783783783613343	0.7635658914679356	1.9657875162631504	1.6003543850208741	0.8141034329107862
1	1	smote	0.6	300	5	31	0.1	1.0	1.0	0.6529472427897707	0.1948234854537501	0.3587443946027469	0.8003875968940544	2.243193586925218	1.79720483821986	0.8011813274891634
1	2	smote	0.6	300	5	31	0.1	1.0	1.0	0.6160128151407221	0.1748832687342042	0.3333333333183183	0.795219638237757	1.9416402847966525	1.6277601727636752	0.8383428002050066
1	3	smote	0.6	300	5	31	0.1	1.0	1.0	0.6337602137020741	0.19566669495556438	0.3333333333183183	0.7939276485736827	1.9263321960550663	1.6175547803265415	0.8397070683736731
1	1	smote	0.6	300	5	31	0.3	0.6	0.7	0.6309356206764696	0.1854754498810331	0.3632286995352812	0.7693798449562702	1.9030061919686678	1.5750084103287603	0.827642284058648
1	2	smote	0.6	300	5	31	0.3	0.6	0.7	0.604955245943618	0.16184722997021475	0.3243243243097151	0.757105943147564	1.4961701540256411	1.3352500887012193	0.8924453346077337
1	3	smote	0.6	300	5	31	0.3	0.6	0.7	0.6240702912214541	0.19410331484093366	0.36936936935273107	0.7655038759640472	1.9120424229918578	1.57516187152194	0.8238111421904488
1	1	smote	0.6	300	5	31	0.3	0.6	1.0	0.6330575543736457	0.18162197193371454	0.34977578473767823	0.7894056847494225	2.0164162368248255	1.6608984326690404	0.823688275353422
1	2	smote	0.6	300	5	31	0.3	0.6	1.0	0.5848275601182578	0.15669938177969717	0.28828828827530234	0.7829457364290507	1.4611210924600126	1.3281852669031582	0.9090179172321382
1	3	smote	0.6	300	5	31	0.3	0.6	1.0	0.6181719510207884	0.1803789129489951	0.3288288288140167	0.7868217054212738	1.8082976593075955	1.5425060700423252	0.8530155663365623
1	1	smote	0.6	300	5	31	0.3	1.0	0.7	0.6309356206764696	0.1854754498810331	0.3632286995352812	0.7693798449562702	1.9030061919686678	1.5750084103287603	0.827642284058648
1	2	smote	0.6	300	5	31	0.3	1.0	0.7	0.604955245943618	0.16184722997021475	0.3243243243097151	0.757105943147564	1.4961701540256411	1.3352500887012193	0.8924453346077337
1	3	smote	0.6	300	5	31	0.3	1.0	0.7	0.6240702912214541	0.19410331484093366	0.36936936935273107	0.7655038759640472	1.9120424229918578	1.57516187152194	0.8238111421904488
1	1	smote	0.6	300	5	31	0.3	1.0	1.0	0.6330575543736457	0.18162197193371454	0.34977578473767823	0.7894056847494225	2.0164162368248255	1.6608984326690404	0.823688275353422
1	2	smote	0.6	300	5	31	0.3	1.0	1.0	0.5848275601182578	0.15669938177969717	0.28828828827530234	0.7829457364290507	1.4611210924600126	1.3281852669031582	0.9090179172321382
1	3	smote	0.6	300	5	31	0.3	1.0	1.0	0.6181719510207884	0.1803789129489951	0.3288288288140167	0.7868217054212738	1.8082976593075955	1.5425060700423252	0.8530155663365623
1	1	smote	0.6	300	5	63	0.1	0.6	0.7	0.644888239997219	0.1837228712017017	0.3587443946027469	0.7810077519329393	1.9951728785651315	1.6381601695384622	0.8210617571971252
1	2	smote	0.6	300	5	63	0.1	0.6	0.7	0.6208985147938636	0.1704825169185295	0.3198198198054135	0.7700258397883074	1.574373027251307	1.3906771334842407	0.8833212292568866
1	3	smote	0.6	300	5	63	0.1	0.6	0.7	0.6347481202132366	0.19780931695167436	0.3783783783613343	0.7635658914679356	1.9657875162631504	1.6003543850208741	0.8141034329107862
1	1	smote	0.6	300	5	63	0.1	0.6	1.0	0.6512554895076534	0.19943301376695813	0.35426008967021255	0.7984496123979429	2.1733439093885534	1.7576749730341232	0.8087422076679925
1	2	smote	0.6	300	5	63	0.1	0.6	1.0	0.6160128151407221	0.1748832687342042	0.3333333333183183	0.795219638237757	1.9416402847966525	1.6277601727636752	0.8383428002050066
1	3	smote	0.6	300	5	63	0.1	0.6	1.0	0.6337602137020741	0.19566669495556438	0.3333333333183183	0.7939276485736827	1.9263321960550663	1.6175547803265415	0.8397070683736731
1	1	smote	0.6	300	5	63	0.1	1.0	0.7	0.644888239997219	0.1837228712017017	0.3587443946027469	0.7810077519329393	1.9951728785651315	1.6381601695384622	0.8210617571971252
1	2	smote	0.6	300	5	63	0.1	1.0	0.7	0.6208985147938636	0.1704825169185295	0.3198198198054135	0.7700258397883074	1.574373027251307	1.3906771334842407	0.8833212292568866
1	3	smote	0.6	300	5	63	0.1	1.0	0.7	0.6347481202132366	0.19780931695167436	0.3783783783613343	0.7635658914679356	1.9657875162631504	1.6003543850208741	0.8141034329107862
1	1	smote	0.6	300	5	63	0.1	1.0	1.0	0.6512554895076534	0.19943301376695813	0.35426008967021255	0.7984496123979429	2.1733439093885534	1.7576749730341232	0.8087422076679925
1	2	smote	0.6	300	5	63	0.1	1.0	1.0	0.6160128151407221	0.1748832687342042	0.3333333333183183	0.795219638237757	1.9416402847966525	1.6277601727636752	0.8383428002050066
1	3	smote	0.6	300	5	63	0.1	1.0	1.0	0.6337602137020741	0.19566669495556438	0.3333333333183183	0.7939276485736827	1.9263321960550663	1.6175547803265415	0.8397070683736731
1	1	smote	0.6	300	5	63	0.3	0.6	0.7	0.6309356206764696	0.1854754498810331	0.3632286995352812	0.7693798449562702	1.9030061919686678	1.5750084103287603	0.827642284058648
1	2	smote	0.6	300	5	63	0.3	0.6	0.7	0.604955245943618	0.16184722997021475	0.3243243243097151	0.757105943147564	1.4961701540256411	1.3352500887012193	0.8924453346077337
1	3	smote	0.6	300	5	63	0.3	0.6	0.7	0.6240702912214541	0.19410331484093366	0.36936936935273107	0.7655038759640472	1.9120424229918578	1.57516187152194	0.8238111421904488
1	1	smote	0.6	300	5	63	0.3	0.6	1.0	0.6330575543736457	0.18162197193371454	0.34977578473767823	0.7894056847494225	2.0164162368248255	1.6608984326690404	0.823688275353422
1	2	smote	0.6	300	5	63	0.3	0.6	1.0	0.5848275601182578	0.15669938177969717	0.28828828827530234	0.7829457364290507	1.4611210924600126	1.3281852669031582	0.9090179172321382
1	3	smote	0.6	300	5	63	0.3	0.6	1.0	0.6181719510207884	0.1803789129489951	0.3288288288140167	0.7868217054212738	1.8082976593075955	1.5425060700423252	0.8530155663365623
1	1	smote	0.6	300	5	63	0.3	1.0	0.7	0.6309356206764696	0.1854754498810331	0.3632286995352812	0.7693798449562702	1.9030061919686678	1.5750084103287603	0.827642284058648
1	2	smote	0.6	300	5	63	0.3	1.0	0.7	0.604955245943618	0.16184722997021475	0.3243243243097151	0.757105943147564	1.4961701540256411	1.3352500887012193	0.8924453346077337
1	3	smote	0.6	300	5	63	0.3	1.0	0.7	0.6240702912214541	0.19410331484093366	0.36936936935273107	0.7655038759640472	1.9120424229918578	1.57516187152194	0.8238111421904488
1	1	smote	0.6	300	5	63	0.3	1.0	1.0	0.6330575543736457	0.18162197193371454	0.34977578473767823	0.7894056847494225	2.0164162368248255	1.6608984326690404	0.823688275353422
1	2	smote	0.6	300	5	63	0.3	1.0	1.0	0.5848275601182578	0.15669938177969717	0.28828828827530234	0.7829457364290507	1.4611210924600126	1.3281852669031582	0.9090179172321382
1	3	smote	0.6	300	5	63	0.3	1.0	1.0	0.6181719510207884	0.1803789129489951	0.3288288288140167	0.7868217054212738	1.8082976593075955	1.5425060700423252	0.8530155663365623
1	1	smote	0.6	300	10	31	0.1	0.6	0.7	0.6349477410458743	0.18255441243163667	0.35426008967021255	0.7719638242844189	1.8571961745591656	1.5535257641612399	0.8364898479063643
1	2	smote	0.6	300	10	31	0.1	0.6	0.7	0.6081124729380543	0.16271862689478897	0.3243243243097151	0.76485788113201	1.5613186175119864	1.3792693205214301	0.8834002806590213
1	3	smote	0.6	300	10	31	0.1	0.6	0.7	0.6271605908233816	0.19481794545087616	0.3648648648484295	0.76485788113201	1.868599407898265	1.551677985586609	0.8303962638230137
1	1	smote	0.6	300	10	31	0.1	0.6	1.0	0.6425867023557085	0.19091503139413762	0.34080717487260953	0.7965116279018314	2.0237122433811763	1.674823748454565	0.8275997408698688
1	2	smote	0.6	300	10	31	0.1	0.6	1.0	0.5981373815676141	0.16837805385475701	0.3198198198054135	0.7932816537416455	1.8043873314570447	1.547128303428003	0.85742581895364
1	3	smote	0.6	300	10	31	0.1	0.6	1.0	0.6316272668016853	0.19002639697895013	0.3288288288140167	0.7906976744134968	1.8508574819703745	1.5710709958996805	0.8488341175348544
1	1	smote	0.6	300	10	31	0.1	1.0	0.7	0.6349477410458743	0.18255441243163667	0.35426008967021255	0.7719638242844189	1.8571961745591656	1.5535257641612399	0.8364898479063643
1	2	smote	0.6	300	10	31	0.1	1.0	0.7	0.6081124729380543	0.16271862689478897	0.3243243243097151	0.76485788113201	1.5613186175119864	1.3792693205214301	0.8834002806590213
1	3	smote	0.6	300	10	31	0.1	1.0	0.7	0.6271605908233816	0.19481794545087616	0.3648648648484295	0.76485788113201	1.868599407898265	1.551677985586609	0.8303962638230137
1	1	smote	0.6	300	10	31	0.1	1.0	1.0	0.6425867023557085	0.19091503139413762	0.34080717487260953	0.7965116279018314	2.0237122433811763	1.674823748454565	0.8275997408698688
1	2	smote	0.6	300	10	31	0.1	1.0	1.0	0.5981373815676141	0.16837805385475701	0.3198198198054135	0.7932816537416455	1.8043873314570447	1.547128303428003	0.85742581895364
1	3	smote	0.6	300	10	31	0.1	1.0	1.0	0.6316272668016853	0.19002639697895013	0.3288288288140167	0.7906976744134968	1.8508574819703745	1.5710709958996805	0.8488341175348544
1	1	smote	0.6	300	10	31	0.3	0.6	0.7	0.6208502798345326	0.18455264468925534	0.3721973094003499	0.7674418604601587	1.9564284886850372	1.6004483615681075	0.8180459195211999
1	2	smote	0.6	300	10	31	0.3	0.6	0.7	0.59769507879973	0.15851595235795202	0.3423423423269215	0.753229974155341	1.5888975930953915	1.387292995906622	0.8731166728719175
1	3	smote	0.6	300	10	31	0.3	0.6	0.7	0.6167606560048421	0.18703913327190108	0.3738738738570327	0.7558139534834897	1.848235623428072	1.531102468300657	0.8284130174801205
1	1	smote	0.6	300	10	31	0.3	0.6	1.0	0.6228085421953395	0.17636729471446308	0.3318385650075409	0.7739018087805304	1.699942400561252	1.4676745025734679	0.8633671853172656
1	2	smote	0.6	300	10	31	0.3	0.6	1.0	0.5767962730172032	0.15891791457643217	0.31081081079681033	0.7855297157571994	1.6517835300344665	1.4492021465916545	0.8773559632499663
1	3	smote	0.6	300	10	31	0.3	0.6	1.0	0.6178431338315058	0.17159265856647715	0.31081081079681033	0.7958656330697942	1.7582525836414757	1.5225794668728312	0.8659617301041734
1	1	smote	0.6	300	10	31	0.3	1.0	0.7	0.6208502798345326	0.18455264468925534	0.3721973094003499	0.7674418604601587	1.9564284886850372	1.6004483615681075	0.8180459195211999
1	2	smote	0.6	300	10	31	0.3	1.0	0.7	0.59769507879973	0.15851595235795202	0.3423423423269215	0.753229974155341	1.5888975930953915	1.387292995906622	0.8731166728719175
1	3	smote	0.6	300	10	31	0.3	1.0	0.7	0.6167606560048421	0.18703913327190108	0.3738738738570327	0.7558139534834897	1.848235623428072	1.531102468300657	0.8284130174801205
1	1	smote	0.6	300	10	31	0.3	1.0	1.0	0.6228085421953395	0.17636729471446308	0.3318385650075409	0.7739018087805304	1.699942400561252	1.4676745025734679	0.8633671853172656
1	2	smote	0.6	300	10	31	0.3	1.0	1.0	0.5767962730172032	0.15891791457643217	0.31081081079681033	0.7855297157571994	1.6517835300344665	1.4492021465916545	0.8773559632499663
1	3	smote	0.6	300	10	31	0.3	1.0	1.0	0.6178431338315058	0.17159265856647715	0.31081081079681033	0.7958656330697942	1.7582525836414757	1.5225794668728312	0.8659617301041734
1	1	smote	0.6	300	10	63	0.1	0.6	0.7	0.6306531789898148	0.18315173009753083	0.35426008967021255	0.7706718346203445	1.843642331361691	1.5447735067168733	0.8378921778930405
1	2	smote	0.6	300	10	63	0.1	0.6	0.7	0.6039164164164165	0.1620984374426649	0.3288288288140167	0.7506459948271923	1.4748756263103768	1.3187228149750516	0.8941247497087458
1	3	smote	0.6	300	10	63	0.1	0.6	0.7	0.6223199944130178	0.19273354415673238	0.36936936935273107	0.7674418604601587	1.9328570612164724	1.5882882198864918	0.8217308110504086
1	1	smote	0.6	300	10	63	0.1	0.6	1.0	0.632811323159639	0.17998293781714794	0.3363228699400752	0.7894056847494225	1.8995605146307222	1.597017723720231	0.8407301017388692
1	2	smote	0.6	300	10	63	0.1	0.6	1.0	0.5835122913611286	0.16108360977752645	0.3198198198054135	0.791343669245534	1.7832611467491184	1.5327586913917843	0.8595256372592365
1	3	smote	0.6	300	10	63	0.1	0.6	1.0	0.6235101380450219	0.18165433589861443	0.3153153153011119	0.7887596899173853	1.7195798335072146	1.4926852751302129	0.8680523165301193
1	1	smote	0.6	300	10	63	0.1	1.0	0.7	0.6306531789898148	0.18315173009753083	0.35426008967021255	0.7706718346203445	1.843642331361691	1.5447735067168733	0.8378921778930405
[truncated: 11,825 more rows]
