# Supplementary material for: Risk prediction for cardiovascular related diseases using PRS and EHR in the Framingham Heart Study
Source: PLoS One. 2026 Apr 17;21(4):e0345914. doi: 10.1371/journal.pone.0345914 (PMC13089760; doi:10.1371/journal.pone.0345914)
Supplement: S1 File — (ZIP) [file pone.0345914.s003.zip › lgbm/prs_model/chd/chd_lgb_nested_cv_outer_test_results.csv]

outer_fold	AUC	AUPRC	sensitivity	specificity	DOR	LR+	LR-
1	0.6679316501782608	0.21385975354643325	0.6576576576280334	0.5558424790151334	2.4041079668746397	1.4806855940723456	0.6158981170700787
2	0.6957219499194679	0.22698442161757856	0.7174887892054937	0.5394056847510375	2.974242458698136	1.5577456122970543	0.5237453247965785
3	0.6345342435458714	0.16707404568973022	0.0	0.9999999999935402	0.0	0.0	0.9999999900064599
4	0.6403263728845124	0.1983017499283905	0.3468468468312231	0.7945736434057199	2.0540012019057285	1.6884241910204758	0.8220171287698966
