# Supplementary material for: Risk prediction for cardiovascular related diseases using PRS and EHR in the Framingham Heart Study
Source: PLoS One. 2026 Apr 17;21(4):e0345914. doi: 10.1371/journal.pone.0345914 (PMC13089760; doi:10.1371/journal.pone.0345914)
Supplement: S1 File — (ZIP) [file pone.0345914.s003.zip › lgbm/prs_model/chf/chf_lgb_nested_cv_all_results.csv]

outer_fold	inner_fold	sampling_method	sampling_ratio	n_estimators	max_depth	num_leaves	learning_rate	subsample	colsample_bytree	AUC	AUPRC	sensitivity	specificity	DOR	LR+	LR-
1	1	none		100	3	31	0.1	0.6	0.7	0.7947798724064602	0.21796922043140446	0.023622047242234486	0.9957420924513641	5.657820804167209	5.547793486466743	0.9805530471736335
1	2	none		100	3	31	0.1	0.6	0.7	0.7900278442066319	0.215226297090789	0.01574803149482299	0.9981740718137665	8.74661873341934	8.624624652441053	0.986052419550614
1	3	none		100	3	31	0.1	0.6	0.7	0.7883073501996061	0.22476803407692708	0.007874015747411495	0.9987827145404822	6.51185123361338	6.468450765872749	0.9933351467498035
1	1	none		100	3	31	0.1	0.6	1.0	0.8007356744640497	0.20732278451303707	0.007874015747411495	0.9969586374635222	2.601578742139451	2.5889678600604324	0.9951525941188943
1	2	none		100	3	31	0.1	0.6	1.0	0.800293298699805	0.22791737143189297	0.023622047242234486	0.9945222154534722	4.392465093781454	4.312328080505997	0.981755789633124
1	3	none		100	3	31	0.1	0.6	1.0	0.8051121196582015	0.22295918109825968	0.023622047242234486	0.9963481436336193	6.6007883638123825	6.468486212885757	0.979956603720272
1	1	none		100	3	31	0.1	1.0	0.7	0.7947798724064602	0.21796922043140446	0.023622047242234486	0.9957420924513641	5.657820804167209	5.547793486466743	0.9805530471736335
1	2	none		100	3	31	0.1	1.0	0.7	0.7900278442066319	0.215226297090789	0.01574803149482299	0.9981740718137665	8.74661873341934	8.624624652441053	0.986052419550614
1	3	none		100	3	31	0.1	1.0	0.7	0.7883073501996061	0.22476803407692708	0.007874015747411495	0.9987827145404822	6.51185123361338	6.468450765872749	0.9933351467498035
1	1	none		100	3	31	0.1	1.0	1.0	0.8007356744640497	0.20732278451303707	0.007874015747411495	0.9969586374635222	2.601578742139451	2.5889678600604324	0.9951525941188943
1	2	none		100	3	31	0.1	1.0	1.0	0.800293298699805	0.22791737143189297	0.023622047242234486	0.9945222154534722	4.392465093781454	4.312328080505997	0.981755789633124
1	3	none		100	3	31	0.1	1.0	1.0	0.8051121196582015	0.22295918109825968	0.023622047242234486	0.9963481436336193	6.6007883638123825	6.468486212885757	0.979956603720272
1	1	none		100	3	31	0.3	0.6	0.7	0.7624719811483418	0.18771091385802133	0.023622047242234486	0.9878345498723369	1.9645145130720827	1.9417306862500128	0.9884023017821405
1	2	none		100	3	31	0.3	0.6	0.7	0.7770306861368439	0.2010176860961842	0.04724409448446897	0.990870359093178	5.381812281250102	5.1747974776523495	0.9615343593203534
1	3	none		100	3	31	0.3	0.6	0.7	0.7696766525608523	0.20534224070500723	0.04724409448446897	0.990870359093178	5.381812281250102	5.1747974776523495	0.9615343593203534
1	1	none		100	3	31	0.3	0.6	1.0	0.7644955648792076	0.17939987180899195	0.03937007873705747	0.9896593673905739	3.9223684310143287	3.8073145184584	0.970667224713039
1	2	none		100	3	31	0.3	0.6	1.0	0.785139532543216	0.21089702853140666	0.04724409448446897	0.9878271454595994	4.0239636331327375	3.8810991716592382	0.9644965723505029
1	3	none		100	3	31	0.3	0.6	1.0	0.7799421070540254	0.18759779422983844	0.06299212597929196	0.9884357881863152	5.746125056085117	5.447156496492357	0.9479703949816747
1	1	none		100	3	31	0.3	1.0	0.7	0.7624719811483418	0.18771091385802133	0.023622047242234486	0.9878345498723369	1.9645145130720827	1.9417306862500128	0.9884023017821405
1	2	none		100	3	31	0.3	1.0	0.7	0.7770306861368439	0.2010176860961842	0.04724409448446897	0.990870359093178	5.381812281250102	5.1747974776523495	0.9615343593203534
1	3	none		100	3	31	0.3	1.0	0.7	0.7696766525608523	0.20534224070500723	0.04724409448446897	0.990870359093178	5.381812281250102	5.1747974776523495	0.9615343593203534
1	1	none		100	3	31	0.3	1.0	1.0	0.7644955648792076	0.17939987180899195	0.03937007873705747	0.9896593673905739	3.9223684310143287	3.8073145184584	0.970667224713039
1	2	none		100	3	31	0.3	1.0	1.0	0.785139532543216	0.21089702853140666	0.04724409448446897	0.9878271454595994	4.0239636331327375	3.8810991716592382	0.9644965723505029
1	3	none		100	3	31	0.3	1.0	1.0	0.7799421070540254	0.18759779422983844	0.06299212597929196	0.9884357881863152	5.746125056085117	5.447156496492357	0.9479703949816747
1	1	none		100	3	63	0.1	0.6	0.7	0.7947798724064602	0.21796922043140446	0.023622047242234486	0.9957420924513641	5.657820804167209	5.547793486466743	0.9805530471736335
1	2	none		100	3	63	0.1	0.6	0.7	0.7900278442066319	0.215226297090789	0.01574803149482299	0.9981740718137665	8.74661873341934	8.624624652441053	0.986052419550614
1	3	none		100	3	63	0.1	0.6	0.7	0.7883073501996061	0.22476803407692708	0.007874015747411495	0.9987827145404822	6.51185123361338	6.468450765872749	0.9933351467498035
1	1	none		100	3	63	0.1	0.6	1.0	0.8007356744640497	0.20732278451303707	0.007874015747411495	0.9969586374635222	2.601578742139451	2.5889678600604324	0.9951525941188943
1	2	none		100	3	63	0.1	0.6	1.0	0.800293298699805	0.22791737143189297	0.023622047242234486	0.9945222154534722	4.392465093781454	4.312328080505997	0.981755789633124
1	3	none		100	3	63	0.1	0.6	1.0	0.8051121196582015	0.22295918109825968	0.023622047242234486	0.9963481436336193	6.6007883638123825	6.468486212885757	0.979956603720272
1	1	none		100	3	63	0.1	1.0	0.7	0.7947798724064602	0.21796922043140446	0.023622047242234486	0.9957420924513641	5.657820804167209	5.547793486466743	0.9805530471736335
1	2	none		100	3	63	0.1	1.0	0.7	0.7900278442066319	0.215226297090789	0.01574803149482299	0.9981740718137665	8.74661873341934	8.624624652441053	0.986052419550614
1	3	none		100	3	63	0.1	1.0	0.7	0.7883073501996061	0.22476803407692708	0.007874015747411495	0.9987827145404822	6.51185123361338	6.468450765872749	0.9933351467498035
1	1	none		100	3	63	0.1	1.0	1.0	0.8007356744640497	0.20732278451303707	0.007874015747411495	0.9969586374635222	2.601578742139451	2.5889678600604324	0.9951525941188943
1	2	none		100	3	63	0.1	1.0	1.0	0.800293298699805	0.22791737143189297	0.023622047242234486	0.9945222154534722	4.392465093781454	4.312328080505997	0.981755789633124
1	3	none		100	3	63	0.1	1.0	1.0	0.8051121196582015	0.22295918109825968	0.023622047242234486	0.9963481436336193	6.6007883638123825	6.468486212885757	0.979956603720272
1	1	none		100	3	63	0.3	0.6	0.7	0.7624719811483418	0.18771091385802133	0.023622047242234486	0.9878345498723369	1.9645145130720827	1.9417306862500128	0.9884023017821405
1	2	none		100	3	63	0.3	0.6	0.7	0.7770306861368439	0.2010176860961842	0.04724409448446897	0.990870359093178	5.381812281250102	5.1747974776523495	0.9615343593203534
1	3	none		100	3	63	0.3	0.6	0.7	0.7696766525608523	0.20534224070500723	0.04724409448446897	0.990870359093178	5.381812281250102	5.1747974776523495	0.9615343593203534
1	1	none		100	3	63	0.3	0.6	1.0	0.7644955648792076	0.17939987180899195	0.03937007873705747	0.9896593673905739	3.9223684310143287	3.8073145184584	0.970667224713039
1	2	none		100	3	63	0.3	0.6	1.0	0.785139532543216	0.21089702853140666	0.04724409448446897	0.9878271454595994	4.0239636331327375	3.8810991716592382	0.9644965723505029
1	3	none		100	3	63	0.3	0.6	1.0	0.7799421070540254	0.18759779422983844	0.06299212597929196	0.9884357881863152	5.746125056085117	5.447156496492357	0.9479703949816747
1	1	none		100	3	63	0.3	1.0	0.7	0.7624719811483418	0.18771091385802133	0.023622047242234486	0.9878345498723369	1.9645145130720827	1.9417306862500128	0.9884023017821405
1	2	none		100	3	63	0.3	1.0	0.7	0.7770306861368439	0.2010176860961842	0.04724409448446897	0.990870359093178	5.381812281250102	5.1747974776523495	0.9615343593203534
1	3	none		100	3	63	0.3	1.0	0.7	0.7696766525608523	0.20534224070500723	0.04724409448446897	0.990870359093178	5.381812281250102	5.1747974776523495	0.9615343593203534
1	1	none		100	3	63	0.3	1.0	1.0	0.7644955648792076	0.17939987180899195	0.03937007873705747	0.9896593673905739	3.9223684310143287	3.8073145184584	0.970667224713039
1	2	none		100	3	63	0.3	1.0	1.0	0.785139532543216	0.21089702853140666	0.04724409448446897	0.9878271454595994	4.0239636331327375	3.8810991716592382	0.9644965723505029
1	3	none		100	3	63	0.3	1.0	1.0	0.7799421070540254	0.18759779422983844	0.06299212597929196	0.9884357881863152	5.746125056085117	5.447156496492357	0.9479703949816747
1	1	none		100	5	31	0.1	0.6	0.7	0.7598688621951453	0.18122908797466675	0.023622047242234486	0.99209245741489	3.0353559601047553	2.987276655828402	0.9841602318601691
1	2	none		100	5	31	0.1	0.6	0.7	0.7752502863496293	0.18993354962902625	0.03937007873705747	0.9914790018198937	4.768729761634013	4.620354529053654	0.9688857855898264
1	3	none		100	5	31	0.1	0.6	0.7	0.7693435764230019	0.20634710125535022	0.03149606298964598	0.9945222154534722	5.904234922313698	5.749770774007997	0.9738384042334954
1	1	none		100	5	31	0.1	0.6	1.0	0.7755737877655804	0.1725584796667945	0.023622047242234486	0.991484184908811	2.8168169663167353	2.7739000025582032	0.9847640111374293
1	2	none		100	5	31	0.1	0.6	1.0	0.7868600265502418	0.20979252105090776	0.04724409448446897	0.990870359093178	5.381812281250102	5.1747974776523495	0.9615343593203534
1	3	none		100	5	31	0.1	0.6	1.0	0.7939528709246098	0.20405433013581462	0.023622047242234486	0.9902617163664622	2.4601789234727676	2.4256864838088594	0.9859796928033965
1	1	none		100	5	31	0.1	1.0	0.7	0.7598688621951453	0.18122908797466675	0.023622047242234486	0.99209245741489	3.0353559601047553	2.987276655828402	0.9841602318601691
1	2	none		100	5	31	0.1	1.0	0.7	0.7752502863496293	0.18993354962902625	0.03937007873705747	0.9914790018198937	4.768729761634013	4.620354529053654	0.9688857855898264
1	3	none		100	5	31	0.1	1.0	0.7	0.7693435764230019	0.20634710125535022	0.03149606298964598	0.9945222154534722	5.904234922313698	5.749770774007997	0.9738384042334954
1	1	none		100	5	31	0.1	1.0	1.0	0.7755737877655804	0.1725584796667945	0.023622047242234486	0.991484184908811	2.8168169663167353	2.7739000025582032	0.9847640111374293
1	2	none		100	5	31	0.1	1.0	1.0	0.7868600265502418	0.20979252105090776	0.04724409448446897	0.990870359093178	5.381812281250102	5.1747974776523495	0.9615343593203534
1	3	none		100	5	31	0.1	1.0	1.0	0.7939528709246098	0.20405433013581462	0.023622047242234486	0.9902617163664622	2.4601789234727676	2.4256864838088594	0.9859796928033965
1	1	none		100	5	31	0.3	0.6	0.7	0.7448009464145449	0.1654180840732948	0.04724409448446897	0.9847931873419417	3.211237555577845	3.1067696090631762	0.9674680004767675
1	2	none		100	5	31	0.3	0.6	0.7	0.7588816309708091	0.1739859950455696	0.06299212597929196	0.978088861832148	3.000932335494702	2.8748893255951797	0.9579987064626475
1	3	none		100	5	31	0.3	0.6	0.7	0.7525292220395763	0.19624351222382713	0.07874015747411495	0.986609860006168	6.297586587425854	5.880453729822719	0.9337630511644137
1	1	none		100	5	31	0.3	0.6	1.0	0.7432802651493381	0.14785670824046254	0.03937007873705747	0.9787104622811514	1.8840740558379794	1.849267972104519	0.9815261494279638
1	2	none		100	5	31	0.3	0.6	1.0	0.7719410910519934	0.1937427878176909	0.09448818896893794	0.9799147900122952	5.090906551129788	4.704364155671635	0.9240719815842157
1	3	none		100	5	31	0.3	0.6	1.0	0.7711024101293487	0.17174613316235524	0.09448818896893794	0.9683505782046966	3.192641129652753	2.985462411459769	0.935107410540085
1	1	none		100	5	31	0.3	1.0	0.7	0.7448009464145449	0.1654180840732948	0.04724409448446897	0.9847931873419417	3.211237555577845	3.1067696090631762	0.9674680004767675
1	2	none		100	5	31	0.3	1.0	0.7	0.7588816309708091	0.1739859950455696	0.06299212597929196	0.978088861832148	3.000932335494702	2.8748893255951797	0.9579987064626475
1	3	none		100	5	31	0.3	1.0	0.7	0.7525292220395763	0.19624351222382713	0.07874015747411495	0.986609860006168	6.297586587425854	5.880453729822719	0.9337630511644137
1	1	none		100	5	31	0.3	1.0	1.0	0.7432802651493381	0.14785670824046254	0.03937007873705747	0.9787104622811514	1.8840740558379794	1.849267972104519	0.9815261494279638
1	2	none		100	5	31	0.3	1.0	1.0	0.7719410910519934	0.1937427878176909	0.09448818896893794	0.9799147900122952	5.090906551129788	4.704364155671635	0.9240719815842157
1	3	none		100	5	31	0.3	1.0	1.0	0.7711024101293487	0.17174613316235524	0.09448818896893794	0.9683505782046966	3.192641129652753	2.985462411459769	0.935107410540085
1	1	none		100	5	63	0.1	0.6	0.7	0.7614518075751481	0.18436488503289894	0.023622047242234486	0.991484184908811	2.8168169663167353	2.7739000025582032	0.9847640111374293
1	2	none		100	5	63	0.1	0.6	0.7	0.7752502863496293	0.18993354962902625	0.03937007873705747	0.9914790018198937	4.768729761634013	4.620354529053654	0.9688857855898264
1	3	none		100	5	63	0.1	0.6	0.7	0.769348368885417	0.20634763305121862	0.03149606298964598	0.9945222154534722	5.904234922313698	5.749770774007997	0.9738384042334954
1	1	none		100	5	63	0.1	0.6	1.0	0.7755737877655804	0.1725584796667945	0.023622047242234486	0.991484184908811	2.8168169663167353	2.7739000025582032	0.9847640111374293
1	2	none		100	5	63	0.1	0.6	1.0	0.7868600265502418	0.20979252105090776	0.04724409448446897	0.990870359093178	5.381812281250102	5.1747974776523495	0.9615343593203534
1	3	none		100	5	63	0.1	0.6	1.0	0.7939528709246098	0.20405433013581462	0.023622047242234486	0.9902617163664622	2.4601789234727676	2.4256864838088594	0.9859796928033965
1	1	none		100	5	63	0.1	1.0	0.7	0.7614518075751481	0.18436488503289894	0.023622047242234486	0.991484184908811	2.8168169663167353	2.7739000025582032	0.9847640111374293
1	2	none		100	5	63	0.1	1.0	0.7	0.7752502863496293	0.18993354962902625	0.03937007873705747	0.9914790018198937	4.768729761634013	4.620354529053654	0.9688857855898264
1	3	none		100	5	63	0.1	1.0	0.7	0.769348368885417	0.20634763305121862	0.03149606298964598	0.9945222154534722	5.904234922313698	5.749770774007997	0.9738384042334954
1	1	none		100	5	63	0.1	1.0	1.0	0.7755737877655804	0.1725584796667945	0.023622047242234486	0.991484184908811	2.8168169663167353	2.7739000025582032	0.9847640111374293
1	2	none		100	5	63	0.1	1.0	1.0	0.7868600265502418	0.20979252105090776	0.04724409448446897	0.990870359093178	5.381812281250102	5.1747974776523495	0.9615343593203534
1	3	none		100	5	63	0.1	1.0	1.0	0.7939528709246098	0.20405433013581462	0.023622047242234486	0.9902617163664622	2.4601789234727676	2.4256864838088594	0.9859796928033965
1	1	none		100	5	63	0.3	0.6	0.7	0.7448009464145449	0.1654180840732948	0.04724409448446897	0.9847931873419417	3.211237555577845	3.1067696090631762	0.9674680004767675
1	2	none		100	5	63	0.3	0.6	0.7	0.7588816309708091	0.1739859950455696	0.06299212597929196	0.978088861832148	3.000932335494702	2.8748893255951797	0.9579987064626475
1	3	none		100	5	63	0.3	0.6	0.7	0.7525292220395763	0.19624351222382713	0.07874015747411495	0.986609860006168	6.297586587425854	5.880453729822719	0.9337630511644137
1	1	none		100	5	63	0.3	0.6	1.0	0.7432802651493381	0.14785670824046254	0.03937007873705747	0.9787104622811514	1.8840740558379794	1.849267972104519	0.9815261494279638
1	2	none		100	5	63	0.3	0.6	1.0	0.7719410910519934	0.1937427878176909	0.09448818896893794	0.9799147900122952	5.090906551129788	4.704364155671635	0.9240719815842157
1	3	none		100	5	63	0.3	0.6	1.0	0.7711024101293487	0.17174613316235524	0.09448818896893794	0.9683505782046966	3.192641129652753	2.985462411459769	0.935107410540085
1	1	none		100	5	63	0.3	1.0	0.7	0.7448009464145449	0.1654180840732948	0.04724409448446897	0.9847931873419417	3.211237555577845	3.1067696090631762	0.9674680004767675
1	2	none		100	5	63	0.3	1.0	0.7	0.7588816309708091	0.1739859950455696	0.06299212597929196	0.978088861832148	3.000932335494702	2.8748893255951797	0.9579987064626475
1	3	none		100	5	63	0.3	1.0	0.7	0.7525292220395763	0.19624351222382713	0.07874015747411495	0.986609860006168	6.297586587425854	5.880453729822719	0.9337630511644137
1	1	none		100	5	63	0.3	1.0	1.0	0.7432802651493381	0.14785670824046254	0.03937007873705747	0.9787104622811514	1.8840740558379794	1.849267972104519	0.9815261494279638
1	2	none		100	5	63	0.3	1.0	1.0	0.7719410910519934	0.1937427878176909	0.09448818896893794	0.9799147900122952	5.090906551129788	4.704364155671635	0.9240719815842157
1	3	none		100	5	63	0.3	1.0	1.0	0.7711024101293487	0.17174613316235524	0.09448818896893794	0.9683505782046966	3.192641129652753	2.985462411459769	0.935107410540085
1	1	none		100	10	31	0.1	0.6	0.7	0.7270796214341819	0.16389866278078358	0.023622047242234486	0.990875912402732	2.627416473078578	2.5889735385236916	0.985368531702929
1	2	none		100	10	31	0.1	0.6	0.7	0.7507152750154558	0.17776081109070643	0.04724409448446897	0.9860012172794522	3.492631350881434	3.374869206765446	0.9662826770960004
1	3	none		100	10	31	0.1	0.6	0.7	0.7514317481465151	0.19827526096001477	0.055118110231880464	0.9926962872733252	7.928461356140825	7.546577587149721	0.951833800895058
1	1	none		100	10	31	0.1	0.6	1.0	0.7658677701783628	0.162082531688111	0.03937007873705747	0.9860097323540997	2.888451247865831	2.8141027457446146	0.9742600706656682
1	2	none		100	10	31	0.1	0.6	1.0	0.7798127105688174	0.2049714631500951	0.06299212597929196	0.9847839318260209	4.350921506670138	4.139839797025634	0.9514857363365158
1	3	none		100	10	31	0.1	0.6	1.0	0.7795946535289298	0.17771516160716688	0.055118110231880464	0.9793061472855794	2.7605378802325786	2.663500333046629	0.964848308916104
1	1	none		100	10	31	0.1	1.0	0.7	0.7270796214341819	0.16389866278078358	0.023622047242234486	0.990875912402732	2.627416473078578	2.5889735385236916	0.985368531702929
1	2	none		100	10	31	0.1	1.0	0.7	0.7507152750154558	0.17776081109070643	0.04724409448446897	0.9860012172794522	3.492631350881434	3.374869206765446	0.9662826770960004
1	3	none		100	10	31	0.1	1.0	0.7	0.7514317481465151	0.19827526096001477	0.055118110231880464	0.9926962872733252	7.928461356140825	7.546577587149721	0.951833800895058
1	1	none		100	10	31	0.1	1.0	1.0	0.7658677701783628	0.162082531688111	0.03937007873705747	0.9860097323540997	2.888451247865831	2.8141027457446146	0.9742600706656682
1	2	none		100	10	31	0.1	1.0	1.0	0.7798127105688174	0.2049714631500951	0.06299212597929196	0.9847839318260209	4.350921506670138	4.139839797025634	0.9514857363365158
1	3	none		100	10	31	0.1	1.0	1.0	0.7795946535289298	0.17771516160716688	0.055118110231880464	0.9793061472855794	2.7605378802325786	2.663500333046629	0.964848308916104
1	1	none		100	10	31	0.3	0.6	0.7	0.7262151081479777	0.15045041032397072	0.07086614172670345	0.9732360097264402	2.77349665105359	2.6478157600645456	0.9546850295722306
1	2	none		100	10	31	0.3	0.6	0.7	0.7384753260072559	0.16045056583297948	0.08661417322152645	0.9671332927512652	2.790388677005912	2.635315616282328	0.9444259898610741
1	3	none		100	10	31	0.3	0.6	0.7	0.7389425910927293	0.1915418359494933	0.08661417322152645	0.9768715763787166	4.005216050880115	3.7449217115084568	0.9350111514292415
1	1	none		100	10	31	0.3	0.6	1.0	0.7527970956185221	0.14970655005445227	0.08661417322152645	0.9628953771230968	2.4608529253774365	2.334322334056614	0.9485826175857524
1	2	none		100	10	31	0.3	0.6	1.0	0.7735992830476227	0.1833638185215326	0.10236220471634944	0.9665246500245496	3.2925030014065513	3.0578373105298353	0.928727255920041
1	3	none		100	10	31	0.3	0.6	1.0	0.7643234720431705	0.16520694411157824	0.11023622046376093	0.959220937303961	2.914277450309371	2.7032547131575266	0.9275900219204533
1	1	none		100	10	31	0.3	1.0	0.7	0.7262151081479777	0.15045041032397072	0.07086614172670345	0.9732360097264402	2.77349665105359	2.6478157600645456	0.9546850295722306
1	2	none		100	10	31	0.3	1.0	0.7	0.7384753260072559	0.16045056583297948	0.08661417322152645	0.9671332927512652	2.790388677005912	2.635315616282328	0.9444259898610741
1	3	none		100	10	31	0.3	1.0	0.7	0.7389425910927293	0.1915418359494933	0.08661417322152645	0.9768715763787166	4.005216050880115	3.7449217115084568	0.9350111514292415
1	1	none		100	10	31	0.3	1.0	1.0	0.7527970956185221	0.14970655005445227	0.08661417322152645	0.9628953771230968	2.4608529253774365	2.334322334056614	0.9485826175857524
1	2	none		100	10	31	0.3	1.0	1.0	0.7735992830476227	0.1833638185215326	0.10236220471634944	0.9665246500245496	3.2925030014065513	3.0578373105298353	0.928727255920041
1	3	none		100	10	31	0.3	1.0	1.0	0.7643234720431705	0.16520694411157824	0.11023622046376093	0.959220937303961	2.914277450309371	2.7032547131575266	0.9275900219204533
1	1	none		100	10	63	0.1	0.6	0.7	0.7157451577676878	0.1590007271671343	0.03149606298964598	0.9847931873419417	2.106014874204588	2.071179739375451	0.9834592070948965
1	2	none		100	10	63	0.1	0.6	0.7	0.7402988579562065	0.16814436552091602	0.04724409448446897	0.9835666463725894	2.9678586146005737	2.874888887973398	0.9686744658763758
1	3	none		100	10	63	0.1	0.6	0.7	0.739901083575752	0.19447372724503617	0.055118110231880464	0.9884357881863152	4.985960595982316	4.766261934430812	0.9559365327539604
1	1	none		100	10	63	0.1	0.6	1.0	0.76436864187597	0.1568110195830689	0.03937007873705747	0.9817518248115465	2.2049168235017937	2.1574791317861517	0.9784854860468292
1	2	none		100	10	63	0.1	0.6	1.0	0.7746152850796267	0.18469244681170302	0.08661417322152645	0.982349360919158	5.27764266455977	4.907138135533925	0.9297973346527854
1	3	none		100	10	63	0.1	0.6	1.0	0.7781617072668108	0.17661722135594302	0.08661417322152645	0.978088861832148	4.232996148807724	3.9529728226933725	0.9338474785706606
1	1	none		100	10	63	0.1	1.0	0.7	0.7157451577676878	0.1590007271671343	0.03149606298964598	0.9847931873419417	2.106014874204588	2.071179739375451	0.9834592070948965
1	2	none		100	10	63	0.1	1.0	0.7	0.7402988579562065	0.16814436552091602	0.04724409448446897	0.9835666463725894	2.9678586146005737	2.874888887973398	0.9686744658763758
1	3	none		100	10	63	0.1	1.0	0.7	0.739901083575752	0.19447372724503617	0.055118110231880464	0.9884357881863152	4.985960595982316	4.766261934430812	0.9559365327539604
1	1	none		100	10	63	0.1	1.0	1.0	0.76436864187597	0.1568110195830689	0.03937007873705747	0.9817518248115465	2.2049168235017937	2.1574791317861517	0.9784854860468292
1	2	none		100	10	63	0.1	1.0	1.0	0.7746152850796267	0.18469244681170302	0.08661417322152645	0.982349360919158	5.27764266455977	4.907138135533925	0.9297973346527854
1	3	none		100	10	63	0.1	1.0	1.0	0.7781617072668108	0.17661722135594302	0.08661417322152645	0.978088861832148	4.232996148807724	3.9529728226933725	0.9338474785706606
1	1	none		100	10	63	0.3	0.6	0.7	0.7228720041381689	0.14668292748600198	0.08661417322152645	0.9695863746899661	3.023102452502715	2.847873078590878	0.9420365644578815
1	2	none		100	10	63	0.3	0.6	0.7	0.7331509002640647	0.1547996472959768	0.10236220471634944	0.9646987218444024	3.11630280548834	2.8996733565406245	0.9304850992884188
1	3	none		100	10	63	0.3	0.6	0.7	0.7430353539952363	0.18929261191481264	0.09448818896893794	0.9750456481985694	4.077198786878963	3.7864398104351102	0.9286865732052244
1	1	none		100	10	63	0.3	0.6	1.0	0.7407441998582294	0.14424628834785513	0.07874015747411495	0.9647201946413339	2.3371640876421536	2.231875554722062	0.9549502934567369
1	2	none		100	10	63	0.3	0.6	1.0	0.7618817124426702	0.17745736960292627	0.13385826770599543	0.9659160072978338	4.379706502553244	3.9273048085249687	0.8967050103559215
1	3	none		100	10	63	0.3	0.6	1.0	0.7625574496432012	0.16843530258560144	0.12598425195858393	0.9567863663970981	3.191472422452509	2.91538138084991	0.9134910044733648
1	1	none		100	10	63	0.3	1.0	0.7	0.7228720041381689	0.14668292748600198	0.08661417322152645	0.9695863746899661	3.023102452502715	2.847873078590878	0.9420365644578815
1	2	none		100	10	63	0.3	1.0	0.7	0.7331509002640647	0.1547996472959768	0.10236220471634944	0.9646987218444024	3.11630280548834	2.8996733565406245	0.9304850992884188
1	3	none		100	10	63	0.3	1.0	0.7	0.7430353539952363	0.18929261191481264	0.09448818896893794	0.9750456481985694	4.077198786878963	3.7864398104351102	0.9286865732052244
1	1	none		100	10	63	0.3	1.0	1.0	0.7407441998582294	0.14424628834785513	0.07874015747411495	0.9647201946413339	2.3371640876421536	2.231875554722062	0.9549502934567369
1	2	none		100	10	63	0.3	1.0	1.0	0.7618817124426702	0.17745736960292627	0.13385826770599543	0.9659160072978338	4.379706502553244	3.9273048085249687	0.8967050103559215
1	3	none		100	10	63	0.3	1.0	1.0	0.7625574496432012	0.16843530258560144	0.12598425195858393	0.9567863663970981	3.191472422452509	2.91538138084991	0.9134910044733648
1	1	none		300	3	31	0.1	0.6	0.7	0.7703651550855414	0.19007934177717906	0.03149606298964598	0.990875912402732	3.5317034431940266	3.4519647180315887	0.9774220112866108
1	2	none		300	3	31	0.1	0.6	0.7	0.78277205611015	0.18962574401716317	0.055118110231880464	0.990870359093178	6.331104169195325	6.03726372392774	0.9535877943679493
1	3	none		300	3	31	0.1	0.6	0.7	0.7735417734986414	0.20451098747322474	0.03937007873705747	0.9920876445466094	5.138707245088761	4.975765966445147	0.9682913771384009
1	1	none		300	3	31	0.1	0.6	1.0	0.7744721918884228	0.18682378343042114	0.023622047242234486	0.9902676398966529	2.4616910171542434	2.4271628587275487	0.9859737949226788
1	2	none		300	3	31	0.1	0.6	1.0	0.7895821452020262	0.20778086251545763	0.06299212597929196	0.9878271454595994	5.455457697742753	5.174798895545651	0.9485544802468535
1	3	none		300	3	31	0.1	0.6	1.0	0.7877106886289245	0.2037815865455627	0.06299212597929196	0.9890444309130308	6.069088758079199	5.749776025460527	0.9473870285906612
1	1	none		300	3	31	0.1	1.0	0.7	0.7703651550855414	0.19007934177717906	0.03149606298964598	0.990875912402732	3.5317034431940266	3.4519647180315887	0.9774220112866108
1	2	none		300	3	31	0.1	1.0	0.7	0.78277205611015	0.18962574401716317	0.055118110231880464	0.990870359093178	6.331104169195325	6.03726372392774	0.9535877943679493
1	3	none		300	3	31	0.1	1.0	0.7	0.7735417734986414	0.20451098747322474	0.03937007873705747	0.9920876445466094	5.138707245088761	4.975765966445147	0.9682913771384009
1	1	none		300	3	31	0.1	1.0	1.0	0.7744721918884228	0.18682378343042114	0.023622047242234486	0.9902676398966529	2.4616910171542434	2.4271628587275487	0.9859737949226788
1	2	none		300	3	31	0.1	1.0	1.0	0.7895821452020262	0.20778086251545763	0.06299212597929196	0.9878271454595994	5.455457697742753	5.174798895545651	0.9485544802468535
1	3	none		300	3	31	0.1	1.0	1.0	0.7877106886289245	0.2037815865455627	0.06299212597929196	0.9890444309130308	6.069088758079199	5.749776025460527	0.9473870285906612
1	1	none		300	3	31	0.3	0.6	0.7	0.742791731325555	0.16755274283618787	0.03937007873705747	0.9847931873419417	2.6540966137848536	2.588974674219313	0.9754636037858321
1	2	none		300	3	31	0.3	0.6	0.7	0.7648146994407197	0.18524798543907714	0.08661417322152645	0.9768715763787166	4.005216050880115	3.7449217115084568	0.9350111514292415
1	3	none		300	3	31	0.3	0.6	0.7	0.740917085607756	0.19129279604661448	0.09448818896893794	0.9817407181924424	5.610431703924727	5.174800313439792	0.9223533108362213
1	1	none		300	3	31	0.3	0.6	1.0	0.7419080598501828	0.1543839755961897	0.07874015747411495	0.9774939172689934	3.712172060033579	3.498615171243593	0.9424711671608846
1	2	none		300	3	31	0.3	0.6	1.0	0.7719003551214649	0.19722663068418594	0.10236220471634944	0.9793061472855794	5.396540214028588	4.946500618515168	0.916605893474319
1	3	none		300	3	31	0.3	0.6	1.0	0.771504976972218	0.17862337772840314	0.08661417322152645	0.9762629336520009	3.9000867712204856	3.648898118357677	0.9355940760812688
1	1	none		300	3	31	0.3	1.0	0.7	0.742791731325555	0.16755274283618787	0.03937007873705747	0.9847931873419417	2.6540966137848536	2.588974674219313	0.9754636037858321
1	2	none		300	3	31	0.3	1.0	0.7	0.7648146994407197	0.18524798543907714	0.08661417322152645	0.9768715763787166	4.005216050880115	3.7449217115084568	0.9350111514292415
1	3	none		300	3	31	0.3	1.0	0.7	0.740917085607756	0.19129279604661448	0.09448818896893794	0.9817407181924424	5.610431703924727	5.174800313439792	0.9223533108362213
1	1	none		300	3	31	0.3	1.0	1.0	0.7419080598501828	0.1543839755961897	0.07874015747411495	0.9774939172689934	3.712172060033579	3.498615171243593	0.9424711671608846
1	2	none		300	3	31	0.3	1.0	1.0	0.7719003551214649	0.19722663068418594	0.10236220471634944	0.9793061472855794	5.396540214028588	4.946500618515168	0.916605893474319
1	3	none		300	3	31	0.3	1.0	1.0	0.771504976972218	0.17862337772840314	0.08661417322152645	0.9762629336520009	3.9000867712204856	3.648898118357677	0.9355940760812688
1	1	none		300	3	63	0.1	0.6	0.7	0.7703651550855414	0.19007934177717906	0.03149606298964598	0.990875912402732	3.5317034431940266	3.4519647180315887	0.9774220112866108
1	2	none		300	3	63	0.1	0.6	0.7	0.78277205611015	0.18962574401716317	0.055118110231880464	0.990870359093178	6.331104169195325	6.03726372392774	0.9535877943679493
1	3	none		300	3	63	0.1	0.6	0.7	0.7735417734986414	0.20451098747322474	0.03937007873705747	0.9920876445466094	5.138707245088761	4.975765966445147	0.9682913771384009
1	1	none		300	3	63	0.1	0.6	1.0	0.7744721918884228	0.18682378343042114	0.023622047242234486	0.9902676398966529	2.4616910171542434	2.4271628587275487	0.9859737949226788
1	2	none		300	3	63	0.1	0.6	1.0	0.7895821452020262	0.20778086251545763	0.06299212597929196	0.9878271454595994	5.455457697742753	5.174798895545651	0.9485544802468535
1	3	none		300	3	63	0.1	0.6	1.0	0.7877106886289245	0.2037815865455627	0.06299212597929196	0.9890444309130308	6.069088758079199	5.749776025460527	0.9473870285906612
1	1	none		300	3	63	0.1	1.0	0.7	0.7703651550855414	0.19007934177717906	0.03149606298964598	0.990875912402732	3.5317034431940266	3.4519647180315887	0.9774220112866108
1	2	none		300	3	63	0.1	1.0	0.7	0.78277205611015	0.18962574401716317	0.055118110231880464	0.990870359093178	6.331104169195325	6.03726372392774	0.9535877943679493
1	3	none		300	3	63	0.1	1.0	0.7	0.7735417734986414	0.20451098747322474	0.03937007873705747	0.9920876445466094	5.138707245088761	4.975765966445147	0.9682913771384009
1	1	none		300	3	63	0.1	1.0	1.0	0.7744721918884228	0.18682378343042114	0.023622047242234486	0.9902676398966529	2.4616910171542434	2.4271628587275487	0.9859737949226788
1	2	none		300	3	63	0.1	1.0	1.0	0.7895821452020262	0.20778086251545763	0.06299212597929196	0.9878271454595994	5.455457697742753	5.174798895545651	0.9485544802468535
1	3	none		300	3	63	0.1	1.0	1.0	0.7877106886289245	0.2037815865455627	0.06299212597929196	0.9890444309130308	6.069088758079199	5.749776025460527	0.9473870285906612
1	1	none		300	3	63	0.3	0.6	0.7	0.742791731325555	0.16755274283618787	0.03937007873705747	0.9847931873419417	2.6540966137848536	2.588974674219313	0.9754636037858321
1	2	none		300	3	63	0.3	0.6	0.7	0.7648146994407197	0.18524798543907714	0.08661417322152645	0.9768715763787166	4.005216050880115	3.7449217115084568	0.9350111514292415
1	3	none		300	3	63	0.3	0.6	0.7	0.740917085607756	0.19129279604661448	0.09448818896893794	0.9817407181924424	5.610431703924727	5.174800313439792	0.9223533108362213
1	1	none		300	3	63	0.3	0.6	1.0	0.7419080598501828	0.1543839755961897	0.07874015747411495	0.9774939172689934	3.712172060033579	3.498615171243593	0.9424711671608846
1	2	none		300	3	63	0.3	0.6	1.0	0.7719003551214649	0.19722663068418594	0.10236220471634944	0.9793061472855794	5.396540214028588	4.946500618515168	0.916605893474319
1	3	none		300	3	63	0.3	0.6	1.0	0.771504976972218	0.17862337772840314	0.08661417322152645	0.9762629336520009	3.9000867712204856	3.648898118357677	0.9355940760812688
1	1	none		300	3	63	0.3	1.0	0.7	0.742791731325555	0.16755274283618787	0.03937007873705747	0.9847931873419417	2.6540966137848536	2.588974674219313	0.9754636037858321
1	2	none		300	3	63	0.3	1.0	0.7	0.7648146994407197	0.18524798543907714	0.08661417322152645	0.9768715763787166	4.005216050880115	3.7449217115084568	0.9350111514292415
1	3	none		300	3	63	0.3	1.0	0.7	0.740917085607756	0.19129279604661448	0.09448818896893794	0.9817407181924424	5.610431703924727	5.174800313439792	0.9223533108362213
1	1	none		300	3	63	0.3	1.0	1.0	0.7419080598501828	0.1543839755961897	0.07874015747411495	0.9774939172689934	3.712172060033579	3.498615171243593	0.9424711671608846
1	2	none		300	3	63	0.3	1.0	1.0	0.7719003551214649	0.19722663068418594	0.10236220471634944	0.9793061472855794	5.396540214028588	4.946500618515168	0.916605893474319
1	3	none		300	3	63	0.3	1.0	1.0	0.771504976972218	0.17862337772840314	0.08661417322152645	0.9762629336520009	3.9000867712204856	3.648898118357677	0.9355940760812688
1	1	none		300	5	31	0.1	0.6	0.7	0.7441711209456483	0.16725122009085794	0.03937007873705747	0.9866180048601788	3.0216072780095526	2.942016411270302	0.9736594171140092
1	2	none		300	5	31	0.1	0.6	0.7	0.7600701616497573	0.17380942354085926	0.055118110231880464	0.9793061472855794	2.7605378802325786	2.663500333046629	0.964848308916104
1	3	none		300	5	31	0.1	0.6	0.7	0.7588552724275259	0.20363644636324535	0.07086614172670345	0.9860012172794522	5.372140593363225	5.062303810148169	0.9423252553517985
1	1	none		300	5	31	0.1	0.6	1.0	0.7529790984156178	0.1554946373310922	0.03149606298964598	0.9799270072933095	1.5875823571818952	1.5690758104241218	0.9883429275023893
1	2	none		300	5	31	0.1	0.6	1.0	0.7728971873038086	0.1940823864606891	0.07086614172670345	0.9799147900122952	3.7211075437010237	3.5282731167537262	0.9481782071886642
1	3	none		300	5	31	0.1	0.6	1.0	0.7796905027772321	0.18720514966723642	0.10236220471634944	0.9756542909252852	4.5699542588672815	4.204525830689543	0.9200367327160389
1	1	none		300	5	31	0.1	1.0	0.7	0.7441711209456483	0.16725122009085794	0.03937007873705747	0.9866180048601788	3.0216072780095526	2.942016411270302	0.9736594171140092
1	2	none		300	5	31	0.1	1.0	0.7	0.7600701616497573	0.17380942354085926	0.055118110231880464	0.9793061472855794	2.7605378802325786	2.663500333046629	0.964848308916104
1	3	none		300	5	31	0.1	1.0	0.7	0.7588552724275259	0.20363644636324535	0.07086614172670345	0.9860012172794522	5.372140593363225	5.062303810148169	0.9423252553517985
1	1	none		300	5	31	0.1	1.0	1.0	0.7529790984156178	0.1554946373310922	0.03149606298964598	0.9799270072933095	1.5875823571818952	1.5690758104241218	0.9883429275023893
1	2	none		300	5	31	0.1	1.0	1.0	0.7728971873038086	0.1940823864606891	0.07086614172670345	0.9799147900122952	3.7211075437010237	3.5282731167537262	0.9481782071886642
1	3	none		300	5	31	0.1	1.0	1.0	0.7796905027772321	0.18720514966723642	0.10236220471634944	0.9756542909252852	4.5699542588672815	4.204525830689543	0.9200367327160389
1	1	none		300	5	31	0.3	0.6	0.7	0.7244693181600474	0.14865391732759786	0.06299212597929196	0.9708029197021242	2.2352933512716344	2.1574795754176517	0.9651885520248835
1	2	none		300	5	31	0.3	0.6	0.7	0.7367356621505696	0.1624138059206065	0.11023622046376093	0.9653073645711181	3.4472897970911394	3.1775097892070345	0.9217414089802818
1	3	none		300	5	31	0.3	0.6	0.7	0.7357292450433957	0.18248413734969873	0.09448818896893794	0.9756542909252852	4.181737409181326	3.8811007667903477	0.928107230370735
1	1	none		300	5	31	0.3	0.6	1.0	0.7249195356054945	0.14232818463198404	0.11023622046376093	0.9610705596048598	3.058627530938261	2.831692185346708	0.9258048343963563
1	2	none		300	5	31	0.3	0.6	1.0	0.7557497567825324	0.18513034796872174	0.13385826770599543	0.9671332927512652	4.547641708968366	4.072760497890871	0.8955763697000573
1	3	none		300	5	31	0.3	0.6	1.0	0.7548343964612457	0.1674256202823816	0.13385826770599543	0.9525258673100881	3.100815195430403	2.81960368574365	0.9093104480688435
1	1	none		300	5	31	0.3	1.0	0.7	0.7244693181600474	0.14865391732759786	0.06299212597929196	0.9708029197021242	2.2352933512716344	2.1574795754176517	0.9651885520248835
1	2	none		300	5	31	0.3	1.0	0.7	0.7367356621505696	0.1624138059206065	0.11023622046376093	0.9653073645711181	3.4472897970911394	3.1775097892070345	0.9217414089802818
1	3	none		300	5	31	0.3	1.0	0.7	0.7357292450433957	0.18248413734969873	0.09448818896893794	0.9756542909252852	4.181737409181326	3.8811007667903477	0.928107230370735
1	1	none		300	5	31	0.3	1.0	1.0	0.7249195356054945	0.14232818463198404	0.11023622046376093	0.9610705596048598	3.058627530938261	2.831692185346708	0.9258048343963563
1	2	none		300	5	31	0.3	1.0	1.0	0.7557497567825324	0.18513034796872174	0.13385826770599543	0.9671332927512652	4.547641708968366	4.072760497890871	0.8955763697000573
1	3	none		300	5	31	0.3	1.0	1.0	0.7548343964612457	0.1674256202823816	0.13385826770599543	0.9525258673100881	3.100815195430403	2.81960368574365	0.9093104480688435
1	1	none		300	5	63	0.1	0.6	0.7	0.7470616127363641	0.17184367302449122	0.03937007873705747	0.9878345498723369	3.3278661144837867	3.2362178104166874	0.9724603291740368
1	2	none		300	5	63	0.1	0.6	0.7	0.7600701616497573	0.17380942354085926	0.055118110231880464	0.9793061472855794	2.7605378802325786	2.663500333046629	0.964848308916104
1	3	none		300	5	63	0.1	0.6	0.7	0.7588600648899411	0.20363734363492117	0.07086614172670345	0.9860012172794522	5.372140593363225	5.062303810148169	0.9423252553517985
1	1	none		300	5	63	0.1	0.6	1.0	0.7529790984156178	0.1554946373310922	0.03149606298964598	0.9799270072933095	1.5875823571818952	1.5690758104241218	0.9883429275023893
1	2	none		300	5	63	0.1	0.6	1.0	0.7728971873038086	0.1940823864606891	0.07086614172670345	0.9799147900122952	3.7211075437010237	3.5282731167537262	0.9481782071886642
1	3	none		300	5	63	0.1	0.6	1.0	0.7796905027772321	0.18720514966723642	0.10236220471634944	0.9756542909252852	4.5699542588672815	4.204525830689543	0.9200367327160389
1	1	none		300	5	63	0.1	1.0	0.7	0.7470616127363641	0.17184367302449122	0.03937007873705747	0.9878345498723369	3.3278661144837867	3.2362178104166874	0.9724603291740368
1	2	none		300	5	63	0.1	1.0	0.7	0.7600701616497573	0.17380942354085926	0.055118110231880464	0.9793061472855794	2.7605378802325786	2.663500333046629	0.964848308916104
1	3	none		300	5	63	0.1	1.0	0.7	0.7588600648899411	0.20363734363492117	0.07086614172670345	0.9860012172794522	5.372140593363225	5.062303810148169	0.9423252553517985
1	1	none		300	5	63	0.1	1.0	1.0	0.7529790984156178	0.1554946373310922	0.03149606298964598	0.9799270072933095	1.5875823571818952	1.5690758104241218	0.9883429275023893
1	2	none		300	5	63	0.1	1.0	1.0	0.7728971873038086	0.1940823864606891	0.07086614172670345	0.9799147900122952	3.7211075437010237	3.5282731167537262	0.9481782071886642
1	3	none		300	5	63	0.1	1.0	1.0	0.7796905027772321	0.18720514966723642	0.10236220471634944	0.9756542909252852	4.5699542588672815	4.204525830689543	0.9200367327160389
1	1	none		300	5	63	0.3	0.6	0.7	0.7244693181600474	0.14865391732759786	0.06299212597929196	0.9708029197021242	2.2352933512716344	2.1574795754176517	0.9651885520248835
1	2	none		300	5	63	0.3	0.6	0.7	0.7367356621505696	0.1624138059206065	0.11023622046376093	0.9653073645711181	3.4472897970911394	3.1775097892070345	0.9217414089802818
1	3	none		300	5	63	0.3	0.6	0.7	0.7357292450433957	0.18248413734969873	0.09448818896893794	0.9756542909252852	4.181737409181326	3.8811007667903477	0.928107230370735
1	1	none		300	5	63	0.3	0.6	1.0	0.7249195356054945	0.14232818463198404	0.11023622046376093	0.9610705596048598	3.058627530938261	2.831692185346708	0.9258048343963563
1	2	none		300	5	63	0.3	0.6	1.0	0.7557497567825324	0.18513034796872174	0.13385826770599543	0.9671332927512652	4.547641708968366	4.072760497890871	0.8955763697000573
1	3	none		300	5	63	0.3	0.6	1.0	0.7548343964612457	0.1674256202823816	0.13385826770599543	0.9525258673100881	3.100815195430403	2.81960368574365	0.9093104480688435
1	1	none		300	5	63	0.3	1.0	0.7	0.7244693181600474	0.14865391732759786	0.06299212597929196	0.9708029197021242	2.2352933512716344	2.1574795754176517	0.9651885520248835
1	2	none		300	5	63	0.3	1.0	0.7	0.7367356621505696	0.1624138059206065	0.11023622046376093	0.9653073645711181	3.4472897970911394	3.1775097892070345	0.9217414089802818
1	3	none		300	5	63	0.3	1.0	0.7	0.7357292450433957	0.18248413734969873	0.09448818896893794	0.9756542909252852	4.181737409181326	3.8811007667903477	0.928107230370735
1	1	none		300	5	63	0.3	1.0	1.0	0.7249195356054945	0.14232818463198404	0.11023622046376093	0.9610705596048598	3.058627530938261	2.831692185346708	0.9258048343963563
1	2	none		300	5	63	0.3	1.0	1.0	0.7557497567825324	0.18513034796872174	0.13385826770599543	0.9671332927512652	4.547641708968366	4.072760497890871	0.8955763697000573
1	3	none		300	5	63	0.3	1.0	1.0	0.7548343964612457	0.1674256202823816	0.13385826770599543	0.9525258673100881	3.100815195430403	2.81960368574365	0.9093104480688435
1	1	none		300	10	31	0.1	0.6	0.7	0.725726574324195	0.14999826302650104	0.055118110231880464	0.9768856447629144	2.4653498094988904	2.3845824735626646	0.9672389856082367
1	2	none		300	10	31	0.1	0.6	0.7	0.7363930010878891	0.15487130233323146	0.08661417322152645	0.9695678636581281	3.021205902008724	2.846140796265595	0.9420545498607719
1	3	none		300	10	31	0.1	0.6	0.7	0.7468357766904212	0.19091398608116217	0.08661417322152645	0.9805234327390109	4.773973837502063	4.4470941716752	0.9315288008076645
1	1	none		300	10	31	0.1	0.6	1.0	0.7515182864915608	0.14862265538610817	0.06299212597929196	0.9647201946413339	1.8383072154800035	1.7855004437776498	0.9712742300956277
1	2	none		300	10	31	0.1	0.6	1.0	0.7725784885532035	0.18162190876727213	0.09448818896893794	0.9707851491115594	3.4673901150092283	3.234250860538038	0.9327623136099091
1	3	none		300	10	31	0.1	0.6	1.0	0.7664537215866885	0.16824503082162673	0.11023622046376093	0.9586122945772453	2.8695984720973837	2.6635009769868505	0.9281789679599732
1	1	none		300	10	31	0.1	1.0	0.7	0.725726574324195	0.14999826302650104	0.055118110231880464	0.9768856447629144	2.4653498094988904	2.3845824735626646	0.9672389856082367
1	2	none		300	10	31	0.1	1.0	0.7	0.7363930010878891	0.15487130233323146	0.08661417322152645	0.9695678636581281	3.021205902008724	2.846140796265595	0.9420545498607719
1	3	none		300	10	31	0.1	1.0	0.7	0.7468357766904212	0.19091398608116217	0.08661417322152645	0.9805234327390109	4.773973837502063	4.4470941716752	0.9315288008076645
1	1	none		300	10	31	0.1	1.0	1.0	0.7515182864915608	0.14862265538610817	0.06299212597929196	0.9647201946413339	1.8383072154800035	1.7855004437776498	0.9712742300956277
1	2	none		300	10	31	0.1	1.0	1.0	0.7725784885532035	0.18162190876727213	0.09448818896893794	0.9707851491115594	3.4673901150092283	3.234250860538038	0.9327623136099091
1	3	none		300	10	31	0.1	1.0	1.0	0.7664537215866885	0.16824503082162673	0.11023622046376093	0.9586122945772453	2.8695984720973837	2.6635009769868505	0.9281789679599732
1	1	none		300	10	31	0.3	0.6	0.7	0.7146722991742821	0.14021567199390406	0.08661417322152645	0.9616788321109387	2.379720231972303	2.2602168824839377	0.9497825955841356
1	2	none		300	10	31	0.3	0.6	0.7	0.7302802152774117	0.152735967038128	0.14960629920081842	0.9610468654841081	4.340421334467595	3.8406732257464573	0.8848618339982768
1	3	none		300	10	31	0.3	0.6	0.7	0.7244262224373506	0.18036059616183286	0.13385826770599543	0.9659160072978338	4.379706502553244	3.9273048085249687	0.8967050103559215
1	1	none		300	10	31	0.3	0.6	1.0	0.7221344138552024	0.13940698009872787	0.11811023621117243	0.9543795620379905	2.8017850985469606	2.588975809915957	0.9240450965496175
1	2	none		300	10	31	0.3	0.6	1.0	0.7503222930974164	0.1662156118495736	0.1574803149482299	0.9531345100368038	3.801431397539845	3.360261067776944	0.8839462503354064
1	3	none		300	10	31	0.3	0.6	1.0	0.7550045288769823	0.16322751236300267	0.11811023621117243	0.9525258673100881	2.687156025983836	2.4878856050679263	0.9258433653049558
1	1	none		300	10	31	0.3	1.0	0.7	0.7146722991742821	0.14021567199390406	0.08661417322152645	0.9616788321109387	2.379720231972303	2.2602168824839377	0.9497825955841356
1	2	none		300	10	31	0.3	1.0	0.7	0.7302802152774117	0.152735967038128	0.14960629920081842	0.9610468654841081	4.340421334467595	3.8406732257464573	0.8848618339982768
1	3	none		300	10	31	0.3	1.0	0.7	0.7244262224373506	0.18036059616183286	0.13385826770599543	0.9659160072978338	4.379706502553244	3.9273048085249687	0.8967050103559215
1	1	none		300	10	31	0.3	1.0	1.0	0.7221344138552024	0.13940698009872787	0.11811023621117243	0.9543795620379905	2.8017850985469606	2.588975809915957	0.9240450965496175
1	2	none		300	10	31	0.3	1.0	1.0	0.7503222930974164	0.1662156118495736	0.1574803149482299	0.9531345100368038	3.801431397539845	3.360261067776944	0.8839462503354064
1	3	none		300	10	31	0.3	1.0	1.0	0.7550045288769823	0.16322751236300267	0.11811023621117243	0.9525258673100881	2.687156025983836	2.4878856050679263	0.9258433653049558
1	1	none		300	10	63	0.1	0.6	0.7	0.7260762112765102	0.15061520895603014	0.06299212597929196	0.9744525547385983	2.564224685386852	2.4656908226183822	0.9615736136648838
1	2	none		300	10	63	0.1	0.6	0.7	0.7346844882369009	0.15763569251178555	0.08661417322152645	0.963481436390971	2.5018671299407855	2.3717841268617206	0.9480056208657192
1	3	none		300	10	63	0.1	0.6	0.7	0.745680793248379	0.18955807721428858	0.08661417322152645	0.978088861832148	4.232996148807724	3.9529728226933725	0.9338474785706606
1	1	none		300	10	63	0.1	0.6	1.0	0.7443650976109738	0.1480382885541396	0.07874015747411495	0.9610705596048598	2.110042192458493	2.0226372752476487	0.95857668693846
1	2	none		300	10	63	0.1	0.6	1.0	0.7642899248062647	0.18005651689278657	0.11811023621117243	0.9677419354779809	4.017855893632892	3.661416186838785	0.9112860798373786
1	3	none		300	10	63	0.1	0.6	1.0	0.7673714781391827	0.16938877518407539	0.12598425195858393	0.959220937303961	3.3906136609571806	3.089433957894316	0.9111724994100396
1	1	none		300	10	63	0.1	1.0	0.7	0.7260762112765102	0.15061520895603014	0.06299212597929196	0.9744525547385983	2.564224685386852	2.4656908226183822	0.9615736136648838
1	2	none		300	10	63	0.1	1.0	0.7	0.7346844882369009	0.15763569251178555	0.08661417322152645	0.963481436390971	2.5018671299407855	2.3717841268617206	0.9480056208657192
1	3	none		300	10	63	0.1	1.0	0.7	0.745680793248379	0.18955807721428858	0.08661417322152645	0.978088861832148	4.232996148807724	3.9529728226933725	0.9338474785706606
1	1	none		300	10	63	0.1	1.0	1.0	0.7443650976109738	0.1480382885541396	0.07874015747411495	0.9610705596048598	2.110042192458493	2.0226372752476487	0.95857668693846
1	2	none		300	10	63	0.1	1.0	1.0	0.7642899248062647	0.18005651689278657	0.11811023621117243	0.9677419354779809	4.017855893632892	3.661416186838785	0.9112860798373786
1	3	none		300	10	63	0.1	1.0	1.0	0.7673714781391827	0.16938877518407539	0.12598425195858393	0.959220937303961	3.3906136609571806	3.089433957894316	0.9111724994100396
1	1	none		300	10	63	0.3	0.6	0.7	0.7099019100714601	0.13800746353040388	0.08661417322152645	0.9610705596048598	2.3410554322826362	2.224901002772414	0.950383723802934
1	2	none		300	10	63	0.3	0.6	0.7	0.7281859092020071	0.14665017460665852	0.14960629920081842	0.959220937303961	4.138196880069922	3.6687028249995004	0.8865462156444193
1	3	none		300	10	63	0.3	0.6	0.7	0.7237121455374985	0.18323133507775075	0.13385826770599543	0.9665246500245496	4.462147422522489	3.9987103291544	0.8961403346625473
1	1	none		300	10	63	0.3	0.6	1.0	0.71756758051229	0.14054311547393014	0.12598425195858393	0.9531630170258324	2.9334263052611855	2.6898450126392413	0.9169635448078797
1	2	none		300	10	63	0.3	0.6	1.0	0.7423116921705541	0.16636797167059736	0.1574803149482299	0.954960438216951	3.9631211162593063	3.4964878375575226	0.8822561045589646
1	3	none		300	10	63	0.3	0.6	1.0	0.7455633779192088	0.1567822371812522	0.1417322834534069	0.9537431527635196	3.4048761320996617	3.0640275176678022	0.89989396522615
1	1	none		300	10	63	0.3	1.0	0.7	0.7099019100714601	0.13800746353040388	0.08661417322152645	0.9610705596048598	2.3410554322826362	2.224901002772414	0.950383723802934
1	2	none		300	10	63	0.3	1.0	0.7	0.7281859092020071	0.14665017460665852	0.14960629920081842	0.959220937303961	4.138196880069922	3.6687028249995004	0.8865462156444193
1	3	none		300	10	63	0.3	1.0	0.7	0.7237121455374985	0.18323133507775075	0.13385826770599543	0.9665246500245496	4.462147422522489	3.9987103291544	0.8961403346625473
1	1	none		300	10	63	0.3	1.0	1.0	0.71756758051229	0.14054311547393014	0.12598425195858393	0.9531630170258324	2.9334263052611855	2.6898450126392413	0.9169635448078797
1	2	none		300	10	63	0.3	1.0	1.0	0.7423116921705541	0.16636797167059736	0.1574803149482299	0.954960438216951	3.9631211162593063	3.4964878375575226	0.8822561045589646
1	3	none		300	10	63	0.3	1.0	1.0	0.7455633779192088	0.1567822371812522	0.1417322834534069	0.9537431527635196	3.4048761320996617	3.0640275176678022	0.89989396522615
1	1	none		500	3	31	0.1	0.6	0.7	0.7565880223001322	0.17949325120657997	0.03937007873705747	0.9896593673905739	3.9223684310143287	3.8073145184584	0.970667224713039
1	2	none		500	3	31	0.1	0.6	0.7	0.7728876023789782	0.17990619808692068	0.06299212597929196	0.9841752890993052	4.180992829655503	3.980615290126612	0.9520741628836207
1	3	none		500	3	31	0.1	0.6	0.7	0.7628809408562214	0.1966138025374152	0.055118110231880464	0.9890444309130308	5.266198891591882	5.031054022277961	0.9553482641243674
1	1	none		500	3	31	0.1	0.6	1.0	0.7636286568193573	0.17646896688074873	0.03149606298964598	0.9854014598480207	2.1951204464111385	2.1574788360319315	0.9828521335164306
1	2	none		500	3	31	0.1	0.6	1.0	0.7864311011640892	0.2082285999060134	0.07874015747411495	0.9841752890993052	5.3155784897324745	4.975769112658265	0.9360729164499465
1	3	none		500	3	31	0.1	0.6	1.0	0.780787976670293	0.19863179460259278	0.055118110231880464	0.9817407181924424	3.136387169247236	3.0186335161732116	0.9624556286951785
1	1	none		500	3	31	0.1	1.0	0.7	0.7565880223001322	0.17949325120657997	0.03937007873705747	0.9896593673905739	3.9223684310143287	3.8073145184584	0.970667224713039
1	2	none		500	3	31	0.1	1.0	0.7	0.7728876023789782	0.17990619808692068	0.06299212597929196	0.9841752890993052	4.180992829655503	3.980615290126612	0.9520741628836207
1	3	none		500	3	31	0.1	1.0	0.7	0.7628809408562214	0.1966138025374152	0.055118110231880464	0.9890444309130308	5.266198891591882	5.031054022277961	0.9553482641243674
1	1	none		500	3	31	0.1	1.0	1.0	0.7636286568193573	0.17646896688074873	0.03149606298964598	0.9854014598480207	2.1951204464111385	2.1574788360319315	0.9828521335164306
1	2	none		500	3	31	0.1	1.0	1.0	0.7864311011640892	0.2082285999060134	0.07874015747411495	0.9841752890993052	5.3155784897324745	4.975769112658265	0.9360729164499465
1	3	none		500	3	31	0.1	1.0	1.0	0.780787976670293	0.19863179460259278	0.055118110231880464	0.9817407181924424	3.136387169247236	3.0186335161732116	0.9624556286951785
1	1	none		500	3	31	0.3	0.6	0.7	0.7306095177883787	0.15268665343327564	0.04724409448446897	0.9799270072933095	2.420735081410581	2.3536137156361825	0.9722723107963399
1	2	none		500	3	31	0.3	0.6	0.7	0.7552561331537757	0.17769403438985315	0.10236220471634944	0.9713937918382752	3.87233906865605	3.578320074944771	0.9240719815022
1	3	none		500	3	31	0.3	0.6	0.7	0.7330694284030077	0.19269420117572753	0.10236220471634944	0.9768715763787166	4.816479907164915	4.425816568146358	0.9188902695094373
1	1	none		500	3	31	0.3	0.6	1.0	0.7319026955572159	0.14994967241833074	0.07086614172670345	0.967761557171729	2.2895739611946837	2.1981868082874754	0.9600855105133783
1	2	none		500	3	31	0.3	0.6	1.0	0.7649440959259277	0.18261416842366088	0.09448818896893794	0.9707851491115594	3.4673901150092283	3.234250860538038	0.9327623136099091
1	3	none		500	3	31	0.3	0.6	1.0	0.7663482874135561	0.16843991525702912	0.10236220471634944	0.9653073645711181	3.17297538371726	2.950544804263675	0.9298984125988544
1	1	none		500	3	31	0.3	1.0	0.7	0.7306095177883787	0.15268665343327564	0.04724409448446897	0.9799270072933095	2.420735081410581	2.3536137156361825	0.9722723107963399
1	2	none		500	3	31	0.3	1.0	0.7	0.7552561331537757	0.17769403438985315	0.10236220471634944	0.9713937918382752	3.87233906865605	3.578320074944771	0.9240719815022
1	3	none		500	3	31	0.3	1.0	0.7	0.7330694284030077	0.19269420117572753	0.10236220471634944	0.9768715763787166	4.816479907164915	4.425816568146358	0.9188902695094373
1	1	none		500	3	31	0.3	1.0	1.0	0.7319026955572159	0.14994967241833074	0.07086614172670345	0.967761557171729	2.2895739611946837	2.1981868082874754	0.9600855105133783
1	2	none		500	3	31	0.3	1.0	1.0	0.7649440959259277	0.18261416842366088	0.09448818896893794	0.9707851491115594	3.4673901150092283	3.234250860538038	0.9327623136099091
1	3	none		500	3	31	0.3	1.0	1.0	0.7663482874135561	0.16843991525702912	0.10236220471634944	0.9653073645711181	3.17297538371726	2.950544804263675	0.9298984125988544
1	1	none		500	3	63	0.1	0.6	0.7	0.7565880223001322	0.17949325120657997	0.03937007873705747	0.9896593673905739	3.9223684310143287	3.8073145184584	0.970667224713039
1	2	none		500	3	63	0.1	0.6	0.7	0.7728876023789782	0.17990619808692068	0.06299212597929196	0.9841752890993052	4.180992829655503	3.980615290126612	0.9520741628836207
1	3	none		500	3	63	0.1	0.6	0.7	0.7628809408562214	0.1966138025374152	0.055118110231880464	0.9890444309130308	5.266198891591882	5.031054022277961	0.9553482641243674
1	1	none		500	3	63	0.1	0.6	1.0	0.7636286568193573	0.17646896688074873	0.03149606298964598	0.9854014598480207	2.1951204464111385	2.1574788360319315	0.9828521335164306
1	2	none		500	3	63	0.1	0.6	1.0	0.7864311011640892	0.2082285999060134	0.07874015747411495	0.9841752890993052	5.3155784897324745	4.975769112658265	0.9360729164499465
1	3	none		500	3	63	0.1	0.6	1.0	0.780787976670293	0.19863179460259278	0.055118110231880464	0.9817407181924424	3.136387169247236	3.0186335161732116	0.9624556286951785
1	1	none		500	3	63	0.1	1.0	0.7	0.7565880223001322	0.17949325120657997	0.03937007873705747	0.9896593673905739	3.9223684310143287	3.8073145184584	0.970667224713039
1	2	none		500	3	63	0.1	1.0	0.7	0.7728876023789782	0.17990619808692068	0.06299212597929196	0.9841752890993052	4.180992829655503	3.980615290126612	0.9520741628836207
1	3	none		500	3	63	0.1	1.0	0.7	0.7628809408562214	0.1966138025374152	0.055118110231880464	0.9890444309130308	5.266198891591882	5.031054022277961	0.9553482641243674
1	1	none		500	3	63	0.1	1.0	1.0	0.7636286568193573	0.17646896688074873	0.03149606298964598	0.9854014598480207	2.1951204464111385	2.1574788360319315	0.9828521335164306
1	2	none		500	3	63	0.1	1.0	1.0	0.7864311011640892	0.2082285999060134	0.07874015747411495	0.9841752890993052	5.3155784897324745	4.975769112658265	0.9360729164499465
1	3	none		500	3	63	0.1	1.0	1.0	0.780787976670293	0.19863179460259278	0.055118110231880464	0.9817407181924424	3.136387169247236	3.0186335161732116	0.9624556286951785
1	1	none		500	3	63	0.3	0.6	0.7	0.7306095177883787	0.15268665343327564	0.04724409448446897	0.9799270072933095	2.420735081410581	2.3536137156361825	0.9722723107963399
1	2	none		500	3	63	0.3	0.6	0.7	0.7552561331537757	0.17769403438985315	0.10236220471634944	0.9713937918382752	3.87233906865605	3.578320074944771	0.9240719815022
1	3	none		500	3	63	0.3	0.6	0.7	0.7330694284030077	0.19269420117572753	0.10236220471634944	0.9768715763787166	4.816479907164915	4.425816568146358	0.9188902695094373
1	1	none		500	3	63	0.3	0.6	1.0	0.7319026955572159	0.14994967241833074	0.07086614172670345	0.967761557171729	2.2895739611946837	2.1981868082874754	0.9600855105133783
1	2	none		500	3	63	0.3	0.6	1.0	0.7649440959259277	0.18261416842366088	0.09448818896893794	0.9707851491115594	3.4673901150092283	3.234250860538038	0.9327623136099091
1	3	none		500	3	63	0.3	0.6	1.0	0.7663482874135561	0.16843991525702912	0.10236220471634944	0.9653073645711181	3.17297538371726	2.950544804263675	0.9298984125988544
1	1	none		500	3	63	0.3	1.0	0.7	0.7306095177883787	0.15268665343327564	0.04724409448446897	0.9799270072933095	2.420735081410581	2.3536137156361825	0.9722723107963399
1	2	none		500	3	63	0.3	1.0	0.7	0.7552561331537757	0.17769403438985315	0.10236220471634944	0.9713937918382752	3.87233906865605	3.578320074944771	0.9240719815022
1	3	none		500	3	63	0.3	1.0	0.7	0.7330694284030077	0.19269420117572753	0.10236220471634944	0.9768715763787166	4.816479907164915	4.425816568146358	0.9188902695094373
1	1	none		500	3	63	0.3	1.0	1.0	0.7319026955572159	0.14994967241833074	0.07086614172670345	0.967761557171729	2.2895739611946837	2.1981868082874754	0.9600855105133783
1	2	none		500	3	63	0.3	1.0	1.0	0.7649440959259277	0.18261416842366088	0.09448818896893794	0.9707851491115594	3.4673901150092283	3.234250860538038	0.9327623136099091
1	3	none		500	3	63	0.3	1.0	1.0	0.7663482874135561	0.16843991525702912	0.10236220471634944	0.9653073645711181	3.17297538371726	2.950544804263675	0.9298984125988544
1	1	none		500	5	31	0.1	0.6	0.7	0.7334185872751308	0.15920220197903495	0.04724409448446897	0.9823600973176256	2.761468937407376	2.678249906059616	0.9698642060263113
1	2	none		500	5	31	0.1	0.6	0.7	0.7478877221905387	0.1657446030092623	0.08661417322152645	0.9744370054718537	3.614735857529698	3.3882626404951557	0.9373472192414435
1	3	none		500	5	31	0.1	0.6	0.7	0.750329481791039	0.19915973656895702	0.10236220471634944	0.9805234327390109	5.740950993290572	5.255656748343418	0.9154679594158134
1	1	none		500	5	31	0.1	0.6	1.0	0.7444920206142116	0.15098271793748716	0.04724409448446897	0.9732360097264402	1.8031548479890067	1.765210506709697	0.9789566828643829
1	2	none		500	5	31	0.1	0.6	1.0	0.7685001030379419	0.1893626514363627	0.07874015747411495	0.9732197200184224	3.1060594443612417	2.9402279634866146	0.9466103225306028
1	3	none		500	5	31	0.1	0.6	1.0	0.7710257307307068	0.17716001571013817	0.10236220471634944	0.9713937918382752	3.87233906865605	3.578320074944771	0.9240719815022
1	1	none		500	5	31	0.1	1.0	0.7	0.7334185872751308	0.15920220197903495	0.04724409448446897	0.9823600973176256	2.761468937407376	2.678249906059616	0.9698642060263113
1	2	none		500	5	31	0.1	1.0	0.7	0.7478877221905387	0.1657446030092623	0.08661417322152645	0.9744370054718537	3.614735857529698	3.3882626404951557	0.9373472192414435
1	3	none		500	5	31	0.1	1.0	0.7	0.750329481791039	0.19915973656895702	0.10236220471634944	0.9805234327390109	5.740950993290572	5.255656748343418	0.9154679594158134
1	1	none		500	5	31	0.1	1.0	1.0	0.7444920206142116	0.15098271793748716	0.04724409448446897	0.9732360097264402	1.8031548479890067	1.765210506709697	0.9789566828643829
1	2	none		500	5	31	0.1	1.0	1.0	0.7685001030379419	0.1893626514363627	0.07874015747411495	0.9732197200184224	3.1060594443612417	2.9402279634866146	0.9466103225306028
1	3	none		500	5	31	0.1	1.0	1.0	0.7710257307307068	0.17716001571013817	0.10236220471634944	0.9713937918382752	3.87233906865605	3.578320074944771	0.9240719815022
1	1	none		500	5	31	0.3	0.6	0.7	0.7172610494856027	0.14227041845055172	0.08661417322152645	0.9641119221352549	2.547486138835654	2.4134518826402114	0.9473856679229803
1	2	none		500	5	31	0.3	0.6	0.7	0.7326812389473836	0.15629035432006136	0.11811023621117243	0.9628727936642553	3.4733597174784117	3.181230586831262	0.9158943532653085
1	3	none		500	5	31	0.3	0.6	0.7	0.7261706787564519	0.18331855220517118	0.12598425195858393	0.9683505782046966	4.410255012221342	3.980616548613025	0.902581935393693
1	1	none		500	5	31	0.3	0.6	1.0	0.720446098434776	0.14107009339845833	0.12598425195858393	0.9592457420866226	3.3927650650561243	3.091314318941065	0.9111489377359161
1	2	none		500	5	31	0.3	0.6	1.0	0.7490954227191473	0.1774448961845466	0.13385826770599543	0.9616555082108238	3.8759008613952703	3.4909377214487796	0.9006777540313768
1	3	none		500	5	31	0.3	0.6	1.0	0.7505355576748889	0.16662392495775075	0.1653543306956414	0.954960438216951	4.200534503431408	3.671312229435399	0.8740107204049785
1	1	none		500	5	31	0.3	1.0	0.7	0.7172610494856027	0.14227041845055172	0.08661417322152645	0.9641119221352549	2.547486138835654	2.4134518826402114	0.9473856679229803
1	2	none		500	5	31	0.3	1.0	0.7	0.7326812389473836	0.15629035432006136	0.11811023621117243	0.9628727936642553	3.4733597174784117	3.181230586831262	0.9158943532653085
1	3	none		500	5	31	0.3	1.0	0.7	0.7261706787564519	0.18331855220517118	0.12598425195858393	0.9683505782046966	4.410255012221342	3.980616548613025	0.902581935393693
1	1	none		500	5	31	0.3	1.0	1.0	0.720446098434776	0.14107009339845833	0.12598425195858393	0.9592457420866226	3.3927650650561243	3.091314318941065	0.9111489377359161
1	2	none		500	5	31	0.3	1.0	1.0	0.7490954227191473	0.1774448961845466	0.13385826770599543	0.9616555082108238	3.8759008613952703	3.4909377214487796	0.9006777540313768
1	3	none		500	5	31	0.3	1.0	1.0	0.7505355576748889	0.16662392495775075	0.1653543306956414	0.954960438216951	4.200534503431408	3.671312229435399	0.8740107204049785
1	1	none		500	5	63	0.1	0.6	0.7	0.7372166982776789	0.16040228929766404	0.04724409448446897	0.9835766423297837	2.969695159672485	2.876638667119772	0.9686646213680977
1	2	none		500	5	63	0.1	0.6	0.7	0.7478877221905387	0.1657446030092623	0.08661417322152645	0.9744370054718537	3.614735857529698	3.3882626404951557	0.9373472192414435
1	3	none		500	5	63	0.1	0.6	0.7	0.750329481791039	0.19915973656895702	0.10236220471634944	0.9805234327390109	5.740950993290572	5.255656748343418	0.9154679594158134
1	1	none		500	5	63	0.1	0.6	1.0	0.7444920206142116	0.15098271793748716	0.04724409448446897	0.9732360097264402	1.8031548479890067	1.765210506709697	0.9789566828643829
1	2	none		500	5	63	0.1	0.6	1.0	0.7685001030379419	0.1893626514363627	0.07874015747411495	0.9732197200184224	3.1060594443612417	2.9402279634866146	0.9466103225306028
1	3	none		500	5	63	0.1	0.6	1.0	0.7710257307307068	0.17716001571013817	0.10236220471634944	0.9713937918382752	3.87233906865605	3.578320074944771	0.9240719815022
1	1	none		500	5	63	0.1	1.0	0.7	0.7372166982776789	0.16040228929766404	0.04724409448446897	0.9835766423297837	2.969695159672485	2.876638667119772	0.9686646213680977
1	2	none		500	5	63	0.1	1.0	0.7	0.7478877221905387	0.1657446030092623	0.08661417322152645	0.9744370054718537	3.614735857529698	3.3882626404951557	0.9373472192414435
1	3	none		500	5	63	0.1	1.0	0.7	0.750329481791039	0.19915973656895702	0.10236220471634944	0.9805234327390109	5.740950993290572	5.255656748343418	0.9154679594158134
1	1	none		500	5	63	0.1	1.0	1.0	0.7444920206142116	0.15098271793748716	0.04724409448446897	0.9732360097264402	1.8031548479890067	1.765210506709697	0.9789566828643829
1	2	none		500	5	63	0.1	1.0	1.0	0.7685001030379419	0.1893626514363627	0.07874015747411495	0.9732197200184224	3.1060594443612417	2.9402279634866146	0.9466103225306028
1	3	none		500	5	63	0.1	1.0	1.0	0.7710257307307068	0.17716001571013817	0.10236220471634944	0.9713937918382752	3.87233906865605	3.578320074944771	0.9240719815022
1	1	none		500	5	63	0.3	0.6	0.7	0.7172610494856027	0.14227041845055172	0.08661417322152645	0.9641119221352549	2.547486138835654	2.4134518826402114	0.9473856679229803
1	2	none		500	5	63	0.3	0.6	0.7	0.7326812389473836	0.15629035432006136	0.11811023621117243	0.9628727936642553	3.4733597174784117	3.181230586831262	0.9158943532653085
1	3	none		500	5	63	0.3	0.6	0.7	0.7261706787564519	0.18331855220517118	0.12598425195858393	0.9683505782046966	4.410255012221342	3.980616548613025	0.902581935393693
1	1	none		500	5	63	0.3	0.6	1.0	0.720446098434776	0.14107009339845833	0.12598425195858393	0.9592457420866226	3.3927650650561243	3.091314318941065	0.9111489377359161
1	2	none		500	5	63	0.3	0.6	1.0	0.7490954227191473	0.1774448961845466	0.13385826770599543	0.9616555082108238	3.8759008613952703	3.4909377214487796	0.9006777540313768
1	3	none		500	5	63	0.3	0.6	1.0	0.7505355576748889	0.16662392495775075	0.1653543306956414	0.954960438216951	4.200534503431408	3.671312229435399	0.8740107204049785
1	1	none		500	5	63	0.3	1.0	0.7	0.7172610494856027	0.14227041845055172	0.08661417322152645	0.9641119221352549	2.547486138835654	2.4134518826402114	0.9473856679229803
1	2	none		500	5	63	0.3	1.0	0.7	0.7326812389473836	0.15629035432006136	0.11811023621117243	0.9628727936642553	3.4733597174784117	3.181230586831262	0.9158943532653085
1	3	none		500	5	63	0.3	1.0	0.7	0.7261706787564519	0.18331855220517118	0.12598425195858393	0.9683505782046966	4.410255012221342	3.980616548613025	0.902581935393693
1	1	none		500	5	63	0.3	1.0	1.0	0.720446098434776	0.14107009339845833	0.12598425195858393	0.9592457420866226	3.3927650650561243	3.091314318941065	0.9111489377359161
1	2	none		500	5	63	0.3	1.0	1.0	0.7490954227191473	0.1774448961845466	0.13385826770599543	0.9616555082108238	3.8759008613952703	3.4909377214487796	0.9006777540313768
1	3	none		500	5	63	0.3	1.0	1.0	0.7505355576748889	0.16662392495775075	0.1653543306956414	0.954960438216951	4.200534503431408	3.671312229435399	0.8740107204049785
1	1	none		500	10	31	0.1	0.6	0.7	0.7212579267007682	0.14623548820321117	0.07086614172670345	0.9714111922082032	2.5915966400872263	2.478806302617994	0.9564784266036852
1	2	none		500	10	31	0.1	0.6	0.7	0.7308433296111876	0.157748137237619	0.10236220471634944	0.9622641509375396	2.9078939645729016	2.71259770572387	0.9328392677631023
1	3	none		500	10	31	0.1	0.6	0.7	0.7382333066552926	0.19027923150077358	0.10236220471634944	0.9726110772917066	4.049511188546746	3.7373564646187916	0.9229154458676554
1	1	none		500	10	31	0.1	0.6	1.0	0.740447247926126	0.14718379207239973	0.07874015747411495	0.9568126520623066	1.8935832858071595	1.8232223788200639	0.9628424445598459
1	2	none		500	10	31	0.1	0.6	1.0	0.7641293773153583	0.17361799193748523	0.12598425195858393	0.9604382227573924	3.4993754119695177	3.1844934402483314	0.9100176546826341
1	3	none		500	10	31	0.1	0.6	1.0	0.7568735892188766	0.1665885964657745	0.11811023621117243	0.9531345100368038	2.7237934804278168	2.5201958008327083	0.9252521498799295
1	1	none		500	10	31	0.1	1.0	0.7	0.7212579267007682	0.14623548820321117	0.07086614172670345	0.9714111922082032	2.5915966400872263	2.478806302617994	0.9564784266036852
1	2	none		500	10	31	0.1	1.0	0.7	0.7308433296111876	0.157748137237619	0.10236220471634944	0.9622641509375396	2.9078939645729016	2.71259770572387	0.9328392677631023
1	3	none		500	10	31	0.1	1.0	0.7	0.7382333066552926	0.19027923150077358	0.10236220471634944	0.9726110772917066	4.049511188546746	3.7373564646187916	0.9229154458676554
1	1	none		500	10	31	0.1	1.0	1.0	0.740447247926126	0.14718379207239973	0.07874015747411495	0.9568126520623066	1.8935832858071595	1.8232223788200639	0.9628424445598459
1	2	none		500	10	31	0.1	1.0	1.0	0.7641293773153583	0.17361799193748523	0.12598425195858393	0.9604382227573924	3.4993754119695177	3.1844934402483314	0.9100176546826341
1	3	none		500	10	31	0.1	1.0	1.0	0.7568735892188766	0.1665885964657745	0.11811023621117243	0.9531345100368038	2.7237934804278168	2.5201958008327083	0.9252521498799295
1	1	none		500	10	31	0.3	0.6	0.7	0.7063456712071574	0.13597537541614452	0.09448818896893794	0.9568126520623066	2.311818202425299	2.187866854584077	0.9463835993551014
1	2	none		500	10	31	0.3	0.6	0.7	0.7261586976004142	0.1463262157276495	0.1417322834534069	0.9573950091238138	3.7108772382119293	3.3266583860728733	0.8964614390119349
1	3	none		500	10	31	0.3	0.6	0.7	0.7158620921015427	0.1766615359002176	0.13385826770599543	0.9628727936642553	4.0080466065183815	3.6053946650754303	0.8995390969584598
1	1	none		500	10	31	0.3	0.6	1.0	0.7069611280341783	0.13566681589307106	0.12598425195858393	0.9537712895319115	2.9739206444732362	2.725237702513317	0.9163787466349244
1	2	none		500	10	31	0.3	0.6	1.0	0.7462247377324943	0.1629749425229585	0.1574803149482299	0.9531345100368038	3.801431397539845	3.360261067776944	0.8839462503354064
1	3	none		500	10	31	0.3	0.6	1.0	0.7545156977106408	0.16170808716618423	0.12598425195858393	0.9513085818566568	2.816215636181141	2.587401042904257	0.918751029395846
1	1	none		500	10	31	0.3	1.0	0.7	0.7063456712071574	0.13597537541614452	0.09448818896893794	0.9568126520623066	2.311818202425299	2.187866854584077	0.9463835993551014
1	2	none		500	10	31	0.3	1.0	0.7	0.7261586976004142	0.1463262157276495	0.1417322834534069	0.9573950091238138	3.7108772382119293	3.3266583860728733	0.8964614390119349
1	3	none		500	10	31	0.3	1.0	0.7	0.7158620921015427	0.1766615359002176	0.13385826770599543	0.9628727936642553	4.0080466065183815	3.6053946650754303	0.8995390969584598
1	1	none		500	10	31	0.3	1.0	1.0	0.7069611280341783	0.13566681589307106	0.12598425195858393	0.9537712895319115	2.9739206444732362	2.725237702513317	0.9163787466349244
1	2	none		500	10	31	0.3	1.0	1.0	0.7462247377324943	0.1629749425229585	0.1574803149482299	0.9531345100368038	3.801431397539845	3.360261067776944	0.8839462503354064
1	3	none		500	10	31	0.3	1.0	1.0	0.7545156977106408	0.16170808716618423	0.12598425195858393	0.9513085818566568	2.816215636181141	2.587401042904257	0.918751029395846
1	1	none		500	10	63	0.1	0.6	0.7	0.718999655152595	0.14550876309018212	0.09448818896893794	0.9701946471960451	3.396627074529594	3.1701740921737813	0.9333300326019908
1	2	none		500	10	63	0.1	0.6	0.7	0.7314447836442842	0.15595127842552609	0.11023622046376093	0.9616555082108238	3.1071771620627433	2.8748898882519356	0.925241692775454
1	3	none		500	10	63	0.1	0.6	0.7	0.7376869659399695	0.18652443664438448	0.11023622046376093	0.9732197200184224	4.502411830040514	4.116319148881261	0.9142475764639465
1	1	none		500	10	63	0.1	0.6	1.0	0.7279944249669522	0.1436788444352206	0.10236220471634944	0.9580291970744647	2.602974206971939	2.4388902092022984	0.9369628698740495
1	2	none		500	10	63	0.1	0.6	1.0	0.7574654583271431	0.17191712929894018	0.13385826770599543	0.9604382227573924	3.751887160068985	3.3835242802638525	0.9018192974339795
1	3	none		500	10	63	0.1	0.6	1.0	0.7546762452015471	0.16328133905541992	0.1417322834534069	0.9531345100368038	3.3585123271532464	3.0242349609992494	0.9004686101532157
1	1	none		500	10	63	0.1	1.0	0.7	0.718999655152595	0.14550876309018212	0.09448818896893794	0.9701946471960451	3.396627074529594	3.1701740921737813	0.9333300326019908
1	2	none		500	10	63	0.1	1.0	0.7	0.7314447836442842	0.15595127842552609	0.11023622046376093	0.9616555082108238	3.1071771620627433	2.8748898882519356	0.925241692775454
1	3	none		500	10	63	0.1	1.0	0.7	0.7376869659399695	0.18652443664438448	0.11023622046376093	0.9732197200184224	4.502411830040514	4.116319148881261	0.9142475764639465
1	1	none		500	10	63	0.1	1.0	1.0	0.7279944249669522	0.1436788444352206	0.10236220471634944	0.9580291970744647	2.602974206971939	2.4388902092022984	0.9369628698740495
1	2	none		500	10	63	0.1	1.0	1.0	0.7574654583271431	0.17191712929894018	0.13385826770599543	0.9604382227573924	3.751887160068985	3.3835242802638525	0.9018192974339795
1	3	none		500	10	63	0.1	1.0	1.0	0.754676245201547	0.1632813390554199	0.1417322834534069	0.9531345100368038	3.3585123271532464	3.0242349609992494	0.9004686101532157
1	1	none		500	10	63	0.3	0.6	0.7	0.7031917543153822	0.13521944281446652	0.09448818896893794	0.9568126520623066	2.311818202425299	2.187866854584077	0.9463835993551014
1	2	none		500	10	63	0.3	0.6	0.7	0.7229669176319485	0.14355572777812853	0.1417322834534069	0.9561777236703825	3.6032101836516395	3.2342512297815986	0.8976027011756986
1	3	none		500	10	63	0.3	0.6	0.7	0.7158141674773916	0.17646379837187817	0.13385826770599543	0.9640900791176866	4.14915138271262	3.7276113993280977	0.8984033152821619
1	1	none		500	10	63	0.3	0.6	1.0	0.7077346399218346	0.13927056119401024	0.13385826770599543	0.9519464720136743	3.0615643779924366	2.785606915022297	0.9098638932535734
1	2	none		500	10	63	0.3	0.6	1.0	0.7381949669559716	0.1651962046993021	0.14960629920081842	0.950699939129941	3.3925461767378224	3.0346061691298205	0.8944922123719923
1	3	none		500	10	63	0.3	0.6	1.0	0.7426184097651214	0.1552797575098557	0.1417322834534069	0.9513085818566568	3.2263754816266488	2.910826173267289	0.9021969567956103
1	1	none		500	10	63	0.3	1.0	0.7	0.7031917543153822	0.13521944281446652	0.09448818896893794	0.9568126520623066	2.311818202425299	2.187866854584077	0.9463835993551014
1	2	none		500	10	63	0.3	1.0	0.7	0.7229669176319485	0.14355572777812853	0.1417322834534069	0.9561777236703825	3.6032101836516395	3.2342512297815986	0.8976027011756986
1	3	none		500	10	63	0.3	1.0	0.7	0.7158141674773916	0.17646379837187817	0.13385826770599543	0.9640900791176866	4.14915138271262	3.7276113993280977	0.8984033152821619
1	1	none		500	10	63	0.3	1.0	1.0	0.7077346399218346	0.13927056119401024	0.13385826770599543	0.9519464720136743	3.0615643779924366	2.785606915022297	0.9098638932535734
1	2	none		500	10	63	0.3	1.0	1.0	0.7381949669559716	0.1651962046993021	0.14960629920081842	0.950699939129941	3.3925461767378224	3.0346061691298205	0.8944922123719923
1	3	none		500	10	63	0.3	1.0	1.0	0.7426184097651214	0.1552797575098557	0.1417322834534069	0.9513085818566568	3.2263754816266488	2.910826173267289	0.9021969567956103
1	1	undersample	0.6	100	3	31	0.1	0.6	0.7	0.7900549840029121	0.2194000956287414	0.5826771653084506	0.8169099756641308	6.229674282019889	3.1824624831276154	0.5108553476088
1	2	undersample	0.6	100	3	31	0.1	0.6	0.7	0.7823551118800351	0.20975727124270976	0.6220472440455082	0.782105903829689	5.907529941480389	2.8548144554185506	0.48325009346086417
1	3	undersample	0.6	100	3	31	0.1	0.6	0.7	0.7860357230148423	0.2219110865439673	0.5590551180662161	0.796713329270866	4.96893685286998	2.7500823765779323	0.5534548754227293
1	1	undersample	0.6	100	3	31	0.1	0.6	1.0	0.8007883594842616	0.2253433117593801	0.5748031495610392	0.8327250608221854	6.729763854973187	3.436277532208478	0.5106089216446259
1	2	undersample	0.6	100	3	31	0.1	0.6	1.0	0.7970967262689241	0.20948603112733336	0.6614173227825656	0.7894096165502775	7.322758007665237	3.1407763286242973	0.42890619246314704
1	3	undersample	0.6	100	3	31	0.1	0.6	1.0	0.7984601818260241	0.26504843127496225	0.6220472440455082	0.8076688983517488	6.911457910200667	3.2342518000059837	0.4679550643168861
1	1	undersample	0.6	100	3	31	0.1	1.0	0.7	0.7900549840029121	0.2194000956287414	0.5826771653084506	0.8169099756641308	6.229674282019889	3.1824624831276154	0.5108553476088
1	2	undersample	0.6	100	3	31	0.1	1.0	0.7	0.7823551118800351	0.20975727124270976	0.6220472440455082	0.782105903829689	5.907529941480389	2.8548144554185506	0.48325009346086417
1	3	undersample	0.6	100	3	31	0.1	1.0	0.7	0.7860357230148423	0.2219110865439673	0.5590551180662161	0.796713329270866	4.96893685286998	2.7500823765779323	0.5534548754227293
1	1	undersample	0.6	100	3	31	0.1	1.0	1.0	0.8007883594842616	0.2253433117593801	0.5748031495610392	0.8327250608221854	6.729763854973187	3.436277532208478	0.5106089216446259
1	2	undersample	0.6	100	3	31	0.1	1.0	1.0	0.7970967262689241	0.20948603112733336	0.6614173227825656	0.7894096165502775	7.322758007665237	3.1407763286242973	0.42890619246314704
1	3	undersample	0.6	100	3	31	0.1	1.0	1.0	0.7984601818260241	0.26504843127496225	0.6220472440455082	0.8076688983517488	6.911457910200667	3.2342518000059837	0.4679550643168861
1	1	undersample	0.6	100	3	31	0.3	0.6	0.7	0.773878288024216	0.19979245501965562	0.5905511810558621	0.7931873479270488	5.531673902025424	2.8554885137910504	0.516206940078079
1	2	undersample	0.6	100	3	31	0.3	0.6	0.7	0.7781664997292259	0.18977856477779748	0.6456692912877426	0.7754108338358162	6.291357686452272	2.8748905103767433	0.45695867104391763
1	3	undersample	0.6	100	3	31	0.3	0.6	0.7	0.7725473375475053	0.2072731113144582	0.5748031495610392	0.7918441874571404	5.142570654524125	2.76140798051751	0.5369703431614464
1	1	undersample	0.6	100	3	31	0.3	0.6	1.0	0.7832993275475602	0.20496977523777016	0.5748031495610392	0.8102189780972615	5.771367177265037	3.028770282246236	0.5247925026263625
1	2	undersample	0.6	100	3	31	0.3	0.6	1.0	0.7824293950474693	0.2007339970960058	0.6220472440455082	0.7766281192892476	5.722297609561781	2.784805384716049	0.4866585972109787
1	3	undersample	0.6	100	3	31	0.3	0.6	1.0	0.783112320941623	0.2275022877785329	0.5984251968032737	0.7930614729105718	5.710957006071815	2.891801620036896	0.5063602404733217
1	1	undersample	0.6	100	3	31	0.3	1.0	0.7	0.773878288024216	0.19979245501965562	0.5905511810558621	0.7931873479270488	5.531673902025424	2.8554885137910504	0.516206940078079
1	2	undersample	0.6	100	3	31	0.3	1.0	0.7	0.7781664997292259	0.18977856477779748	0.6456692912877426	0.7754108338358162	6.291357686452272	2.8748905103767433	0.45695867104391763
1	3	undersample	0.6	100	3	31	0.3	1.0	0.7	0.7725473375475053	0.2072731113144582	0.5748031495610392	0.7918441874571404	5.142570654524125	2.76140798051751	0.5369703431614464
1	1	undersample	0.6	100	3	31	0.3	1.0	1.0	0.7832993275475602	0.20496977523777016	0.5748031495610392	0.8102189780972615	5.771367177265037	3.028770282246236	0.5247925026263625
1	2	undersample	0.6	100	3	31	0.3	1.0	1.0	0.7824293950474693	0.2007339970960058	0.6220472440455082	0.7766281192892476	5.722297609561781	2.784805384716049	0.4866585972109787
1	3	undersample	0.6	100	3	31	0.3	1.0	1.0	0.783112320941623	0.2275022877785329	0.5984251968032737	0.7930614729105718	5.710957006071815	2.891801620036896	0.5063602404733217
1	1	undersample	0.6	100	3	63	0.1	0.6	0.7	0.7900549840029121	0.2194000956287414	0.5826771653084506	0.8169099756641308	6.229674282019889	3.1824624831276154	0.5108553476088
1	2	undersample	0.6	100	3	63	0.1	0.6	0.7	0.7823551118800351	0.20975727124270976	0.6220472440455082	0.782105903829689	5.907529941480389	2.8548144554185506	0.48325009346086417
1	3	undersample	0.6	100	3	63	0.1	0.6	0.7	0.7860357230148423	0.2219110865439673	0.5590551180662161	0.796713329270866	4.96893685286998	2.7500823765779323	0.5534548754227293
1	1	undersample	0.6	100	3	63	0.1	0.6	1.0	0.8007883594842616	0.2253433117593801	0.5748031495610392	0.8327250608221854	6.729763854973187	3.436277532208478	0.5106089216446259
1	2	undersample	0.6	100	3	63	0.1	0.6	1.0	0.7970967262689241	0.20948603112733336	0.6614173227825656	0.7894096165502775	7.322758007665237	3.1407763286242973	0.42890619246314704
1	3	undersample	0.6	100	3	63	0.1	0.6	1.0	0.7984601818260241	0.26504843127496225	0.6220472440455082	0.8076688983517488	6.911457910200667	3.2342518000059837	0.4679550643168861
1	1	undersample	0.6	100	3	63	0.1	1.0	0.7	0.7900549840029121	0.2194000956287414	0.5826771653084506	0.8169099756641308	6.229674282019889	3.1824624831276154	0.5108553476088
1	2	undersample	0.6	100	3	63	0.1	1.0	0.7	0.7823551118800351	0.20975727124270976	0.6220472440455082	0.782105903829689	5.907529941480389	2.8548144554185506	0.48325009346086417
1	3	undersample	0.6	100	3	63	0.1	1.0	0.7	0.7860357230148423	0.2219110865439673	0.5590551180662161	0.796713329270866	4.96893685286998	2.7500823765779323	0.5534548754227293
1	1	undersample	0.6	100	3	63	0.1	1.0	1.0	0.8007883594842616	0.2253433117593801	0.5748031495610392	0.8327250608221854	6.729763854973187	3.436277532208478	0.5106089216446259
1	2	undersample	0.6	100	3	63	0.1	1.0	1.0	0.7970967262689241	0.20948603112733336	0.6614173227825656	0.7894096165502775	7.322758007665237	3.1407763286242973	0.42890619246314704
1	3	undersample	0.6	100	3	63	0.1	1.0	1.0	0.7984601818260241	0.26504843127496225	0.6220472440455082	0.8076688983517488	6.911457910200667	3.2342518000059837	0.4679550643168861
1	1	undersample	0.6	100	3	63	0.3	0.6	0.7	0.773878288024216	0.19979245501965562	0.5905511810558621	0.7931873479270488	5.531673902025424	2.8554885137910504	0.516206940078079
1	2	undersample	0.6	100	3	63	0.3	0.6	0.7	0.7781664997292259	0.18977856477779748	0.6456692912877426	0.7754108338358162	6.291357686452272	2.8748905103767433	0.45695867104391763
1	3	undersample	0.6	100	3	63	0.3	0.6	0.7	0.7725473375475053	0.2072731113144582	0.5748031495610392	0.7918441874571404	5.142570654524125	2.76140798051751	0.5369703431614464
1	1	undersample	0.6	100	3	63	0.3	0.6	1.0	0.7832993275475602	0.20496977523777016	0.5748031495610392	0.8102189780972615	5.771367177265037	3.028770282246236	0.5247925026263625
1	2	undersample	0.6	100	3	63	0.3	0.6	1.0	0.7824293950474693	0.2007339970960058	0.6220472440455082	0.7766281192892476	5.722297609561781	2.784805384716049	0.4866585972109787
1	3	undersample	0.6	100	3	63	0.3	0.6	1.0	0.783112320941623	0.2275022877785329	0.5984251968032737	0.7930614729105718	5.710957006071815	2.891801620036896	0.5063602404733217
1	1	undersample	0.6	100	3	63	0.3	1.0	0.7	0.773878288024216	0.19979245501965562	0.5905511810558621	0.7931873479270488	5.531673902025424	2.8554885137910504	0.516206940078079
1	2	undersample	0.6	100	3	63	0.3	1.0	0.7	0.7781664997292259	0.18977856477779748	0.6456692912877426	0.7754108338358162	6.291357686452272	2.8748905103767433	0.45695867104391763
1	3	undersample	0.6	100	3	63	0.3	1.0	0.7	0.7725473375475053	0.2072731113144582	0.5748031495610392	0.7918441874571404	5.142570654524125	2.76140798051751	0.5369703431614464
1	1	undersample	0.6	100	3	63	0.3	1.0	1.0	0.7832993275475602	0.20496977523777016	0.5748031495610392	0.8102189780972615	5.771367177265037	3.028770282246236	0.5247925026263625
1	2	undersample	0.6	100	3	63	0.3	1.0	1.0	0.7824293950474693	0.2007339970960058	0.6220472440455082	0.7766281192892476	5.722297609561781	2.784805384716049	0.4866585972109787
1	3	undersample	0.6	100	3	63	0.3	1.0	1.0	0.783112320941623	0.2275022877785329	0.5984251968032737	0.7930614729105718	5.710957006071815	2.891801620036896	0.5063602404733217
1	1	undersample	0.6	100	5	31	0.1	0.6	0.7	0.7702286529877196	0.191463274999907	0.5511811023188047	0.798053527975681	4.853096330118222	2.729342431686578	0.5623919653556778
1	2	undersample	0.6	100	5	31	0.1	0.6	0.7	0.7741504162253607	0.1914746527209747	0.5905511810558621	0.7869750456434147	5.328296417288643	2.772215842587025	0.5202818259714482
1	3	undersample	0.6	100	5	31	0.1	0.6	0.7	0.7744403602014751	0.2081929972815913	0.5905511810558621	0.7961046865441503	5.631457777943383	2.896344904073961	0.5143152913448874
1	1	undersample	0.6	100	5	31	0.1	0.6	1.0	0.7856509952679274	0.2015532251005163	0.5826771653084506	0.8102189780972615	5.960812414571946	3.0702602861126227	0.5150741229498962
1	2	undersample	0.6	100	5	31	0.1	0.6	1.0	0.7928242460258506	0.2235818733221492	0.6220472440455082	0.7875836883701304	6.102315802949655	2.928434308967136	0.47988900320899014
1	3	undersample	0.6	100	5	31	0.1	0.6	1.0	0.7924360565702264	0.23536507906508855	0.6062992125506851	0.7894096165502775	5.772774248407055	2.879044967905606	0.49872813075486366
1	1	undersample	0.6	100	5	31	0.1	1.0	0.7	0.7702286529877196	0.191463274999907	0.5511811023188047	0.798053527975681	4.853096330118222	2.729342431686578	0.5623919653556778
1	2	undersample	0.6	100	5	31	0.1	1.0	0.7	0.7741504162253607	0.1914746527209747	0.5905511810558621	0.7869750456434147	5.328296417288643	2.772215842587025	0.5202818259714482
1	3	undersample	0.6	100	5	31	0.1	1.0	0.7	0.7744403602014751	0.2081929972815913	0.5905511810558621	0.7961046865441503	5.631457777943383	2.896344904073961	0.5143152913448874
1	1	undersample	0.6	100	5	31	0.1	1.0	1.0	0.7856509952679274	0.2015532251005163	0.5826771653084506	0.8102189780972615	5.960812414571946	3.0702602861126227	0.5150741229498962
1	2	undersample	0.6	100	5	31	0.1	1.0	1.0	0.7928242460258506	0.2235818733221492	0.6220472440455082	0.7875836883701304	6.102315802949655	2.928434308967136	0.47988900320899014
1	3	undersample	0.6	100	5	31	0.1	1.0	1.0	0.7924360565702264	0.23536507906508855	0.6062992125506851	0.7894096165502775	5.772774248407055	2.879044967905606	0.49872813075486366
1	1	undersample	0.6	100	5	31	0.3	0.6	0.7	0.7536759775466022	0.18783116152161167	0.5433070865713931	0.7725060827203619	4.039737957894926	2.388226767493244	0.5911835747733374
1	2	undersample	0.6	100	5	31	0.3	0.6	0.7	0.7593728583683581	0.1729883355338166	0.5826771653084506	0.7693244065686591	4.656543805273	2.5259592112950977	0.5424536459571799
1	3	undersample	0.6	100	5	31	0.3	0.6	0.7	0.7526586185247842	0.1943084824121742	0.5354330708239817	0.7900182592769932	4.3362316578402	2.549902879561603	0.5880458050687605
1	1	undersample	0.6	100	5	31	0.3	0.6	1.0	0.7656929517022052	0.18510663768832106	0.5669291338136276	0.7810218978054683	4.669090670467551	2.5889762594628163	0.5544925972732621
1	2	undersample	0.6	100	5	31	0.3	0.6	1.0	0.7723292805076176	0.20384794310308593	0.6062992125506851	0.7705416920220904	5.171458625293389	2.6423065325923587	0.5109402728186514
1	3	undersample	0.6	100	5	31	0.3	0.6	1.0	0.7784109153123966	0.2177093843500177	0.5905511810558621	0.782105903829689	5.176998009620958	2.710266888055586	0.5235209345742132
1	1	undersample	0.6	100	5	31	0.3	1.0	0.7	0.7536759775466022	0.18783116152161167	0.5433070865713931	0.7725060827203619	4.039737957894926	2.388226767493244	0.5911835747733374
1	2	undersample	0.6	100	5	31	0.3	1.0	0.7	0.7593728583683581	0.1729883355338166	0.5826771653084506	0.7693244065686591	4.656543805273	2.5259592112950977	0.5424536459571799
1	3	undersample	0.6	100	5	31	0.3	1.0	0.7	0.7526586185247842	0.1943084824121742	0.5354330708239817	0.7900182592769932	4.3362316578402	2.549902879561603	0.5880458050687605
1	1	undersample	0.6	100	5	31	0.3	1.0	1.0	0.7656929517022052	0.18510663768832106	0.5669291338136276	0.7810218978054683	4.669090670467551	2.5889762594628163	0.5544925972732621
1	2	undersample	0.6	100	5	31	0.3	1.0	1.0	0.7723292805076176	0.20384794310308593	0.6062992125506851	0.7705416920220904	5.171458625293389	2.6423065325923587	0.5109402728186514
1	3	undersample	0.6	100	5	31	0.3	1.0	1.0	0.7784109153123966	0.2177093843500177	0.5905511810558621	0.782105903829689	5.176998009620958	2.710266888055586	0.5235209345742132
1	1	undersample	0.6	100	5	63	0.1	0.6	0.7	0.7702286529877196	0.191463274999907	0.5511811023188047	0.798053527975681	4.853096330118222	2.729342431686578	0.5623919653556778
1	2	undersample	0.6	100	5	63	0.1	0.6	0.7	0.7741504162253607	0.1914746527209747	0.5905511810558621	0.7869750456434147	5.328296417288643	2.772215842587025	0.5202818259714482
1	3	undersample	0.6	100	5	63	0.1	0.6	0.7	0.7744403602014751	0.2081929972815913	0.5905511810558621	0.7961046865441503	5.631457777943383	2.896344904073961	0.5143152913448874
1	1	undersample	0.6	100	5	63	0.1	0.6	1.0	0.7856509952679274	0.2015532251005163	0.5826771653084506	0.8102189780972615	5.960812414571946	3.0702602861126227	0.5150741229498962
1	2	undersample	0.6	100	5	63	0.1	0.6	1.0	0.7928242460258506	0.2235818733221492	0.6220472440455082	0.7875836883701304	6.102315802949655	2.928434308967136	0.47988900320899014
1	3	undersample	0.6	100	5	63	0.1	0.6	1.0	0.7924360565702264	0.23536507906508855	0.6062992125506851	0.7894096165502775	5.772774248407055	2.879044967905606	0.49872813075486366
1	1	undersample	0.6	100	5	63	0.1	1.0	0.7	0.7702286529877196	0.191463274999907	0.5511811023188047	0.798053527975681	4.853096330118222	2.729342431686578	0.5623919653556778
1	2	undersample	0.6	100	5	63	0.1	1.0	0.7	0.7741504162253607	0.1914746527209747	0.5905511810558621	0.7869750456434147	5.328296417288643	2.772215842587025	0.5202818259714482
1	3	undersample	0.6	100	5	63	0.1	1.0	0.7	0.7744403602014751	0.2081929972815913	0.5905511810558621	0.7961046865441503	5.631457777943383	2.896344904073961	0.5143152913448874
1	1	undersample	0.6	100	5	63	0.1	1.0	1.0	0.7856509952679274	0.2015532251005163	0.5826771653084506	0.8102189780972615	5.960812414571946	3.0702602861126227	0.5150741229498962
1	2	undersample	0.6	100	5	63	0.1	1.0	1.0	0.7928242460258506	0.2235818733221492	0.6220472440455082	0.7875836883701304	6.102315802949655	2.928434308967136	0.47988900320899014
1	3	undersample	0.6	100	5	63	0.1	1.0	1.0	0.7924360565702264	0.23536507906508855	0.6062992125506851	0.7894096165502775	5.772774248407055	2.879044967905606	0.49872813075486366
1	1	undersample	0.6	100	5	63	0.3	0.6	0.7	0.7536759775466022	0.18783116152161167	0.5433070865713931	0.7725060827203619	4.039737957894926	2.388226767493244	0.5911835747733374
1	2	undersample	0.6	100	5	63	0.3	0.6	0.7	0.7593728583683581	0.1729883355338166	0.5826771653084506	0.7693244065686591	4.656543805273	2.5259592112950977	0.5424536459571799
1	3	undersample	0.6	100	5	63	0.3	0.6	0.7	0.7526586185247842	0.1943084824121742	0.5354330708239817	0.7900182592769932	4.3362316578402	2.549902879561603	0.5880458050687605
1	1	undersample	0.6	100	5	63	0.3	0.6	1.0	0.7656929517022052	0.18510663768832106	0.5669291338136276	0.7810218978054683	4.669090670467551	2.5889762594628163	0.5544925972732621
1	2	undersample	0.6	100	5	63	0.3	0.6	1.0	0.7723292805076176	0.20384794310308593	0.6062992125506851	0.7705416920220904	5.171458625293389	2.6423065325923587	0.5109402728186514
1	3	undersample	0.6	100	5	63	0.3	0.6	1.0	0.7784109153123966	0.2177093843500177	0.5905511810558621	0.782105903829689	5.176998009620958	2.710266888055586	0.5235209345742132
1	1	undersample	0.6	100	5	63	0.3	1.0	0.7	0.7536759775466022	0.18783116152161167	0.5433070865713931	0.7725060827203619	4.039737957894926	2.388226767493244	0.5911835747733374
1	2	undersample	0.6	100	5	63	0.3	1.0	0.7	0.7593728583683581	0.1729883355338166	0.5826771653084506	0.7693244065686591	4.656543805273	2.5259592112950977	0.5424536459571799
1	3	undersample	0.6	100	5	63	0.3	1.0	0.7	0.7526586185247842	0.1943084824121742	0.5354330708239817	0.7900182592769932	4.3362316578402	2.549902879561603	0.5880458050687605
1	1	undersample	0.6	100	5	63	0.3	1.0	1.0	0.7656929517022052	0.18510663768832106	0.5669291338136276	0.7810218978054683	4.669090670467551	2.5889762594628163	0.5544925972732621
1	2	undersample	0.6	100	5	63	0.3	1.0	1.0	0.7723292805076176	0.20384794310308593	0.6062992125506851	0.7705416920220904	5.171458625293389	2.6423065325923587	0.5109402728186514
1	3	undersample	0.6	100	5	63	0.3	1.0	1.0	0.7784109153123966	0.2177093843500177	0.5905511810558621	0.782105903829689	5.176998009620958	2.710266888055586	0.5235209345742132
1	1	undersample	0.6	100	10	31	0.1	0.6	0.7	0.7513027568634212	0.17845492591966045	0.5354330708239817	0.7907542579027327	4.355537808976401	2.558871878914355	0.5874984783934959
1	2	undersample	0.6	100	10	31	0.1	0.6	0.7	0.7590182161496398	0.17767319483714072	0.5669291338136276	0.7741935483823847	4.488311466343802	2.5106860527918626	0.559383194935436
1	3	undersample	0.6	100	10	31	0.1	0.6	0.7	0.7665040424420471	0.2088821261544616	0.5590551180662161	0.8046256847181703	5.22151728025478	2.8614564235079136	0.5480124296654857
1	1	undersample	0.6	100	10	31	0.1	0.6	1.0	0.7773794470946606	0.18924014557183486	0.5511811023188047	0.7877128953723376	4.556879066564078	2.5963945258078427	0.5697747169307157
1	2	undersample	0.6	100	10	31	0.1	0.6	1.0	0.7852329855603107	0.21098717237968817	0.5984251968032737	0.7735849056556691	5.09150300969933	2.643044502425031	0.5191088852299591
1	3	undersample	0.6	100	10	31	0.1	0.6	1.0	0.7837089825123047	0.2275734133373947	0.6141732282980966	0.7784540474693947	5.593294165879264	2.772215847595292	0.4956320389107514
1	1	undersample	0.6	100	10	31	0.1	1.0	0.7	0.7513027568634212	0.17845492591966045	0.5354330708239817	0.7907542579027327	4.355537808976401	2.558871878914355	0.5874984783934959
1	2	undersample	0.6	100	10	31	0.1	1.0	0.7	0.7590182161496398	0.17767319483714072	0.5669291338136276	0.7741935483823847	4.488311466343802	2.5106860527918626	0.559383194935436
1	3	undersample	0.6	100	10	31	0.1	1.0	0.7	0.7665040424420471	0.2088821261544616	0.5590551180662161	0.8046256847181703	5.22151728025478	2.8614564235079136	0.5480124296654857
1	1	undersample	0.6	100	10	31	0.1	1.0	1.0	0.7773794470946606	0.18924014557183486	0.5511811023188047	0.7877128953723376	4.556879066564078	2.5963945258078427	0.5697747169307157
1	2	undersample	0.6	100	10	31	0.1	1.0	1.0	0.7852329855603107	0.21098717237968817	0.5984251968032737	0.7735849056556691	5.09150300969933	2.643044502425031	0.5191088852299591
1	3	undersample	0.6	100	10	31	0.1	1.0	1.0	0.7837089825123047	0.2275734133373947	0.6141732282980966	0.7784540474693947	5.593294165879264	2.772215847595292	0.4956320389107514
1	1	undersample	0.6	100	10	31	0.3	0.6	0.7	0.7414770005939038	0.17888727255992853	0.5511811023188047	0.7609489051048605	3.9092003029003966	2.3057040567144917	0.5898147546729166
1	2	undersample	0.6	100	10	31	0.3	0.6	0.7	0.741441860242211	0.1591794244691206	0.5590551180662161	0.7516737674939035	3.8377536818507583	2.2512929460223723	0.586617353346958
1	3	undersample	0.6	100	10	31	0.3	0.6	0.7	0.7464380023099668	0.19887692790834352	0.5511811023188047	0.7790626901961104	4.330384975167033	2.494739697250103	0.5761011245541802
1	1	undersample	0.6	100	10	31	0.3	0.6	1.0	0.7440130658850125	0.18212146686976347	0.5039370078343357	0.7670316301656507	3.3446888111900783	2.1631133297688594	0.6467308076868027
1	2	undersample	0.6	100	10	31	0.3	0.6	1.0	0.7616900139460657	0.1942584413952587	0.5433070865713931	0.7644552647549334	3.8609995538859785	2.3065982049657827	0.5974095915225544
1	3	undersample	0.6	100	10	31	0.3	0.6	1.0	0.7669305715969923	0.20863430625122042	0.6220472440455082	0.758977480214492	5.182712290056688	2.5808676251099163	0.4979762388574659
1	1	undersample	0.6	100	10	31	0.3	1.0	0.7	0.7414770005939038	0.17888727255992853	0.5511811023188047	0.7609489051048605	3.9092003029003966	2.3057040567144917	0.5898147546729166
1	2	undersample	0.6	100	10	31	0.3	1.0	0.7	0.741441860242211	0.1591794244691206	0.5590551180662161	0.7516737674939035	3.8377536818507583	2.2512929460223723	0.586617353346958
1	3	undersample	0.6	100	10	31	0.3	1.0	0.7	0.7464380023099668	0.19887692790834352	0.5511811023188047	0.7790626901961104	4.330384975167033	2.494739697250103	0.5761011245541802
1	1	undersample	0.6	100	10	31	0.3	1.0	1.0	0.7440130658850125	0.18212146686976347	0.5039370078343357	0.7670316301656507	3.3446888111900783	2.1631133297688594	0.6467308076868027
1	2	undersample	0.6	100	10	31	0.3	1.0	1.0	0.7616900139460657	0.1942584413952587	0.5433070865713931	0.7644552647549334	3.8609995538859785	2.3065982049657827	0.5974095915225544
1	3	undersample	0.6	100	10	31	0.3	1.0	1.0	0.7669305715969923	0.20863430625122042	0.6220472440455082	0.758977480214492	5.182712290056688	2.5808676251099163	0.4979762388574659
1	1	undersample	0.6	100	10	63	0.1	0.6	0.7	0.7513027568634212	0.17845492591966045	0.5354330708239817	0.7907542579027327	4.355537808976401	2.558871878914355	0.5874984783934959
1	2	undersample	0.6	100	10	63	0.1	0.6	0.7	0.7590182161496398	0.17767319483714072	0.5669291338136276	0.7741935483823847	4.488311466343802	2.5106860527918626	0.559383194935436
1	3	undersample	0.6	100	10	63	0.1	0.6	0.7	0.7665040424420471	0.2088821261544616	0.5590551180662161	0.8046256847181703	5.22151728025478	2.8614564235079136	0.5480124296654857
1	1	undersample	0.6	100	10	63	0.1	0.6	1.0	0.7773794470946606	0.18924014557183486	0.5511811023188047	0.7877128953723376	4.556879066564078	2.5963945258078427	0.5697747169307157
1	2	undersample	0.6	100	10	63	0.1	0.6	1.0	0.7852329855603107	0.21098717237968817	0.5984251968032737	0.7735849056556691	5.09150300969933	2.643044502425031	0.5191088852299591
1	3	undersample	0.6	100	10	63	0.1	0.6	1.0	0.7837089825123047	0.2275734133373947	0.6141732282980966	0.7784540474693947	5.593294165879264	2.772215847595292	0.4956320389107514
1	1	undersample	0.6	100	10	63	0.1	1.0	0.7	0.7513027568634212	0.17845492591966045	0.5354330708239817	0.7907542579027327	4.355537808976401	2.558871878914355	0.5874984783934959
1	2	undersample	0.6	100	10	63	0.1	1.0	0.7	0.7590182161496398	0.17767319483714072	0.5669291338136276	0.7741935483823847	4.488311466343802	2.5106860527918626	0.559383194935436
1	3	undersample	0.6	100	10	63	0.1	1.0	0.7	0.7665040424420471	0.2088821261544616	0.5590551180662161	0.8046256847181703	5.22151728025478	2.8614564235079136	0.5480124296654857
1	1	undersample	0.6	100	10	63	0.1	1.0	1.0	0.7773794470946606	0.18924014557183486	0.5511811023188047	0.7877128953723376	4.556879066564078	2.5963945258078427	0.5697747169307157
1	2	undersample	0.6	100	10	63	0.1	1.0	1.0	0.7852329855603107	0.21098717237968817	0.5984251968032737	0.7735849056556691	5.09150300969933	2.643044502425031	0.5191088852299591
1	3	undersample	0.6	100	10	63	0.1	1.0	1.0	0.7837089825123047	0.2275734133373947	0.6141732282980966	0.7784540474693947	5.593294165879264	2.772215847595292	0.4956320389107514
1	1	undersample	0.6	100	10	63	0.3	0.6	0.7	0.7414770005939038	0.17888727255992853	0.5511811023188047	0.7609489051048605	3.9092003029003966	2.3057040567144917	0.5898147546729166
1	2	undersample	0.6	100	10	63	0.3	0.6	0.7	0.741441860242211	0.1591794244691206	0.5590551180662161	0.7516737674939035	3.8377536818507583	2.2512929460223723	0.586617353346958
1	3	undersample	0.6	100	10	63	0.3	0.6	0.7	0.7464380023099668	0.19887692790834352	0.5511811023188047	0.7790626901961104	4.330384975167033	2.494739697250103	0.5761011245541802
1	1	undersample	0.6	100	10	63	0.3	0.6	1.0	0.7440130658850125	0.18212146686976347	0.5039370078343357	0.7670316301656507	3.3446888111900783	2.1631133297688594	0.6467308076868027
1	2	undersample	0.6	100	10	63	0.3	0.6	1.0	0.7616900139460657	0.1942584413952587	0.5433070865713931	0.7644552647549334	3.8609995538859785	2.3065982049657827	0.5974095915225544
1	3	undersample	0.6	100	10	63	0.3	0.6	1.0	0.7669305715969923	0.20863430625122042	0.6220472440455082	0.758977480214492	5.182712290056688	2.5808676251099163	0.4979762388574659
1	1	undersample	0.6	100	10	63	0.3	1.0	0.7	0.7414770005939038	0.17888727255992853	0.5511811023188047	0.7609489051048605	3.9092003029003966	2.3057040567144917	0.5898147546729166
1	2	undersample	0.6	100	10	63	0.3	1.0	0.7	0.741441860242211	0.1591794244691206	0.5590551180662161	0.7516737674939035	3.8377536818507583	2.2512929460223723	0.586617353346958
1	3	undersample	0.6	100	10	63	0.3	1.0	0.7	0.7464380023099668	0.19887692790834352	0.5511811023188047	0.7790626901961104	4.330384975167033	2.494739697250103	0.5761011245541802
1	1	undersample	0.6	100	10	63	0.3	1.0	1.0	0.7440130658850125	0.18212146686976347	0.5039370078343357	0.7670316301656507	3.3446888111900783	2.1631133297688594	0.6467308076868027
1	2	undersample	0.6	100	10	63	0.3	1.0	1.0	0.7616900139460657	0.1942584413952587	0.5433070865713931	0.7644552647549334	3.8609995538859785	2.3065982049657827	0.5974095915225544
1	3	undersample	0.6	100	10	63	0.3	1.0	1.0	0.7669305715969923	0.20863430625122042	0.6220472440455082	0.758977480214492	5.182712290056688	2.5808676251099163	0.4979762388574659
1	1	undersample	0.6	300	3	31	0.1	0.6	0.7	0.7804447573615341	0.20344875859577974	0.5984251968032737	0.7931873479270488	5.715339935272731	2.8935616939749313	0.5062798835400248
1	2	undersample	0.6	300	3	31	0.1	0.6	0.7	0.7761800240581613	0.1958424351859633	0.6456692912877426	0.7620206938480705	5.8348391474821435	2.7131319718371567	0.4649882961485818
1	3	undersample	0.6	300	3	31	0.1	0.6	0.7	0.7750729652402701	0.21279005493225686	0.5826771653084506	0.7875836883701304	5.176839210679268	2.7430903653616205	0.5298774410328458
1	1	undersample	0.6	300	3	31	0.1	0.6	1.0	0.7788737858497614	0.19846040457923905	0.5826771653084506	0.8023114355182341	5.666530878449004	2.947449880884213	0.5201506684501921
1	2	undersample	0.6	300	3	31	0.1	0.6	1.0	0.784588399365478	0.20762065016037845	0.6377952755403311	0.777845404742679	6.165455296169292	2.8709523027964012	0.46565129471064726
1	3	undersample	0.6	300	3	31	0.1	0.6	1.0	0.7850700418381968	0.22885935054277962	0.5984251968032737	0.7985392574510132	5.906758740233012	2.9704306632020634	0.5028867327696708
1	1	undersample	0.6	300	3	31	0.1	1.0	0.7	0.7804447573615341	0.20344875859577974	0.5984251968032737	0.7931873479270488	5.715339935272731	2.8935616939749313	0.5062798835400248
1	2	undersample	0.6	300	3	31	0.1	1.0	0.7	0.7761800240581613	0.1958424351859633	0.6456692912877426	0.7620206938480705	5.8348391474821435	2.7131319718371567	0.4649882961485818
1	3	undersample	0.6	300	3	31	0.1	1.0	0.7	0.7750729652402701	0.21279005493225686	0.5826771653084506	0.7875836883701304	5.176839210679268	2.7430903653616205	0.5298774410328458
1	1	undersample	0.6	300	3	31	0.1	1.0	1.0	0.7788737858497614	0.19846040457923905	0.5826771653084506	0.8023114355182341	5.666530878449004	2.947449880884213	0.5201506684501921
1	2	undersample	0.6	300	3	31	0.1	1.0	1.0	0.784588399365478	0.20762065016037845	0.6377952755403311	0.777845404742679	6.165455296169292	2.8709523027964012	0.46565129471064726
1	3	undersample	0.6	300	3	31	0.1	1.0	1.0	0.7850700418381968	0.22885935054277962	0.5984251968032737	0.7985392574510132	5.906758740233012	2.9704306632020634	0.5028867327696708
1	1	undersample	0.6	300	3	31	0.3	0.6	0.7	0.751927792785026	0.18653484533210918	0.5669291338136276	0.7676399026717298	4.3247975080289685	2.439872921097811	0.5641588706338787
1	2	undersample	0.6	300	3	31	0.3	0.6	0.7	0.7581675540709572	0.17103755908200297	0.5984251968032737	0.7620206938480705	4.771676216020878	2.514610120239316	0.526986735621282
1	3	undersample	0.6	300	3	31	0.3	0.6	0.7	0.7538423567413173	0.19508831095220514	0.5590551180662161	0.7881923310968462	4.718031360990303	2.6394468838961993	0.5594381712973336
1	1	undersample	0.6	300	3	31	0.3	0.6	1.0	0.761482939632546	0.19360511977442407	0.5826771653084506	0.7828467153237053	5.033454628382456	2.6832527048554975	0.5330837074383716
1	2	undersample	0.6	300	3	31	0.3	0.6	1.0	0.762001524003048	0.19317560259573244	0.5905511810558621	0.7699330492953748	4.826770212843574	2.5668665298449773	0.5317979452900179
1	3	undersample	0.6	300	3	31	0.3	0.6	1.0	0.7722933370395043	0.21725097473741678	0.5748031495610392	0.7748021911091004	4.651100868856298	2.5524365750607516	0.5487811596692774
1	1	undersample	0.6	300	3	31	0.3	1.0	0.7	0.751927792785026	0.18653484533210918	0.5669291338136276	0.7676399026717298	4.3247975080289685	2.439872921097811	0.5641588706338787
1	2	undersample	0.6	300	3	31	0.3	1.0	0.7	0.7581675540709572	0.17103755908200297	0.5984251968032737	0.7620206938480705	4.771676216020878	2.514610120239316	0.526986735621282
1	3	undersample	0.6	300	3	31	0.3	1.0	0.7	0.7538423567413173	0.19508831095220514	0.5590551180662161	0.7881923310968462	4.718031360990303	2.6394468838961993	0.5594381712973336
1	1	undersample	0.6	300	3	31	0.3	1.0	1.0	0.761482939632546	0.19360511977442407	0.5826771653084506	0.7828467153237053	5.033454628382456	2.6832527048554975	0.5330837074383716
1	2	undersample	0.6	300	3	31	0.3	1.0	1.0	0.762001524003048	0.19317560259573244	0.5905511810558621	0.7699330492953748	4.826770212843574	2.5668665298449773	0.5317979452900179
1	3	undersample	0.6	300	3	31	0.3	1.0	1.0	0.7722933370395043	0.21725097473741678	0.5748031495610392	0.7748021911091004	4.651100868856298	2.5524365750607516	0.5487811596692774
1	1	undersample	0.6	300	3	63	0.1	0.6	0.7	0.7804447573615341	0.20344875859577974	0.5984251968032737	0.7931873479270488	5.715339935272731	2.8935616939749313	0.5062798835400248
1	2	undersample	0.6	300	3	63	0.1	0.6	0.7	0.7761800240581613	0.1958424351859633	0.6456692912877426	0.7620206938480705	5.8348391474821435	2.7131319718371567	0.4649882961485818
1	3	undersample	0.6	300	3	63	0.1	0.6	0.7	0.7750729652402701	0.21279005493225686	0.5826771653084506	0.7875836883701304	5.176839210679268	2.7430903653616205	0.5298774410328458
1	1	undersample	0.6	300	3	63	0.1	0.6	1.0	0.7788737858497614	0.19846040457923905	0.5826771653084506	0.8023114355182341	5.666530878449004	2.947449880884213	0.5201506684501921
1	2	undersample	0.6	300	3	63	0.1	0.6	1.0	0.784588399365478	0.20762065016037845	0.6377952755403311	0.777845404742679	6.165455296169292	2.8709523027964012	0.46565129471064726
1	3	undersample	0.6	300	3	63	0.1	0.6	1.0	0.7850700418381968	0.22885935054277962	0.5984251968032737	0.7985392574510132	5.906758740233012	2.9704306632020634	0.5028867327696708
1	1	undersample	0.6	300	3	63	0.1	1.0	0.7	0.7804447573615341	0.20344875859577974	0.5984251968032737	0.7931873479270488	5.715339935272731	2.8935616939749313	0.5062798835400248
1	2	undersample	0.6	300	3	63	0.1	1.0	0.7	0.7761800240581613	0.1958424351859633	0.6456692912877426	0.7620206938480705	5.8348391474821435	2.7131319718371567	0.4649882961485818
1	3	undersample	0.6	300	3	63	0.1	1.0	0.7	0.7750729652402701	0.21279005493225686	0.5826771653084506	0.7875836883701304	5.176839210679268	2.7430903653616205	0.5298774410328458
1	1	undersample	0.6	300	3	63	0.1	1.0	1.0	0.7788737858497614	0.19846040457923905	0.5826771653084506	0.8023114355182341	5.666530878449004	2.947449880884213	0.5201506684501921
1	2	undersample	0.6	300	3	63	0.1	1.0	1.0	0.784588399365478	0.20762065016037845	0.6377952755403311	0.777845404742679	6.165455296169292	2.8709523027964012	0.46565129471064726
1	3	undersample	0.6	300	3	63	0.1	1.0	1.0	0.7850700418381968	0.22885935054277962	0.5984251968032737	0.7985392574510132	5.906758740233012	2.9704306632020634	0.5028867327696708
1	1	undersample	0.6	300	3	63	0.3	0.6	0.7	0.751927792785026	0.18653484533210918	0.5669291338136276	0.7676399026717298	4.3247975080289685	2.439872921097811	0.5641588706338787
1	2	undersample	0.6	300	3	63	0.3	0.6	0.7	0.7581675540709572	0.17103755908200297	0.5984251968032737	0.7620206938480705	4.771676216020878	2.514610120239316	0.526986735621282
1	3	undersample	0.6	300	3	63	0.3	0.6	0.7	0.7538423567413173	0.19508831095220514	0.5590551180662161	0.7881923310968462	4.718031360990303	2.6394468838961993	0.5594381712973336
1	1	undersample	0.6	300	3	63	0.3	0.6	1.0	0.761482939632546	0.19360511977442407	0.5826771653084506	0.7828467153237053	5.033454628382456	2.6832527048554975	0.5330837074383716
1	2	undersample	0.6	300	3	63	0.3	0.6	1.0	0.762001524003048	0.19317560259573244	0.5905511810558621	0.7699330492953748	4.826770212843574	2.5668665298449773	0.5317979452900179
1	3	undersample	0.6	300	3	63	0.3	0.6	1.0	0.7722933370395043	0.21725097473741678	0.5748031495610392	0.7748021911091004	4.651100868856298	2.5524365750607516	0.5487811596692774
1	1	undersample	0.6	300	3	63	0.3	1.0	0.7	0.751927792785026	0.18653484533210918	0.5669291338136276	0.7676399026717298	4.3247975080289685	2.439872921097811	0.5641588706338787
1	2	undersample	0.6	300	3	63	0.3	1.0	0.7	0.7581675540709572	0.17103755908200297	0.5984251968032737	0.7620206938480705	4.771676216020878	2.514610120239316	0.526986735621282
1	3	undersample	0.6	300	3	63	0.3	1.0	0.7	0.7538423567413173	0.19508831095220514	0.5590551180662161	0.7881923310968462	4.718031360990303	2.6394468838961993	0.5594381712973336
1	1	undersample	0.6	300	3	63	0.3	1.0	1.0	0.761482939632546	0.19360511977442407	0.5826771653084506	0.7828467153237053	5.033454628382456	2.6832527048554975	0.5330837074383716
1	2	undersample	0.6	300	3	63	0.3	1.0	1.0	0.762001524003048	0.19317560259573244	0.5905511810558621	0.7699330492953748	4.826770212843574	2.5668665298449773	0.5317979452900179
1	3	undersample	0.6	300	3	63	0.3	1.0	1.0	0.7722933370395043	0.21725097473741678	0.5748031495610392	0.7748021911091004	4.651100868856298	2.5524365750607516	0.5487811596692774
1	1	undersample	0.6	300	5	31	0.1	0.6	0.7	0.7634945494951816	0.1901184161296832	0.5748031495610392	0.7779805352750732	4.737036796884259	2.5889762610833893	0.5465391815017978
1	2	undersample	0.6	300	5	31	0.1	0.6	0.7	0.7655072102597036	0.1768215722241459	0.6141732282980966	0.7571515520343448	4.963019557033336	2.5290390288784788	0.5095766700464154
1	3	undersample	0.6	300	5	31	0.1	0.6	0.7	0.7595358020904721	0.19875083476947397	0.5354330708239817	0.794887401090719	4.46652895691309	2.6104346957080424	0.5844436868594439
1	1	undersample	0.6	300	5	31	0.1	0.6	1.0	0.7650104412130966	0.18671684781447015	0.5433070865713931	0.7871046228662585	4.398324895748317	2.551990880995867	0.5802188100018542
1	2	undersample	0.6	300	5	31	0.1	0.6	1.0	0.7768917047268058	0.2006570383058554	0.5905511810558621	0.7729762629289534	4.910806105259312	2.6012749268518167	0.5297042526191118
1	3	undersample	0.6	300	5	31	0.1	0.6	1.0	0.7758038157585749	0.2175315550205567	0.5748031495610392	0.7766281192892476	4.700171324460328	2.573301178281919	0.5474909218496776
1	1	undersample	0.6	300	5	31	0.1	1.0	0.7	0.7634945494951816	0.1901184161296832	0.5748031495610392	0.7779805352750732	4.737036796884259	2.5889762610833893	0.5465391815017978
1	2	undersample	0.6	300	5	31	0.1	1.0	0.7	0.7655072102597036	0.1768215722241459	0.6141732282980966	0.7571515520343448	4.963019557033336	2.5290390288784788	0.5095766700464154
1	3	undersample	0.6	300	5	31	0.1	1.0	0.7	0.7595358020904721	0.19875083476947397	0.5354330708239817	0.794887401090719	4.46652895691309	2.6104346957080424	0.5844436868594439
1	1	undersample	0.6	300	5	31	0.1	1.0	1.0	0.7650104412130966	0.18671684781447015	0.5433070865713931	0.7871046228662585	4.398324895748317	2.551990880995867	0.5802188100018542
1	2	undersample	0.6	300	5	31	0.1	1.0	1.0	0.7768917047268058	0.2006570383058554	0.5905511810558621	0.7729762629289534	4.910806105259312	2.6012749268518167	0.5297042526191118
1	3	undersample	0.6	300	5	31	0.1	1.0	1.0	0.7758038157585749	0.2175315550205567	0.5748031495610392	0.7766281192892476	4.700171324460328	2.573301178281919	0.5474909218496776
1	1	undersample	0.6	300	5	31	0.3	0.6	0.7	0.7405837500239476	0.18893182857645147	0.5669291338136276	0.7572992700683863	4.084757161275344	2.335918440023596	0.5718622446693266
1	2	undersample	0.6	300	5	31	0.3	0.6	0.7	0.7346078088382592	0.1510930196626556	0.5511811023188047	0.7510651247671877	3.7052286800216487	2.2141577376883976	0.5975765308561667
1	3	undersample	0.6	300	5	31	0.3	0.6	0.7	0.7383411370596327	0.1882283451746646	0.5275590550765702	0.7735849056556691	3.815277595378515	2.330052390295751	0.6107163355466956
1	1	undersample	0.6	300	5	31	0.3	0.6	1.0	0.7469107419966664	0.17634661286256778	0.5826771653084506	0.7676399026717298	4.612664005708448	2.5076471689060837	0.5436440026145586
1	2	undersample	0.6	300	5	31	0.3	0.6	1.0	0.7507320486339085	0.1861859415595338	0.5275590550765702	0.7620206938480705	3.575617911629925	2.2168273428425547	0.6199843948303322
1	3	undersample	0.6	300	5	31	0.3	0.6	1.0	0.7668203449614448	0.20310882845404815	0.6062992125506851	0.7614120511213548	4.914642619543729	2.541197868493739	0.5170666549062799
1	1	undersample	0.6	300	5	31	0.3	1.0	0.7	0.7405837500239476	0.18893182857645147	0.5669291338136276	0.7572992700683863	4.084757161275344	2.335918440023596	0.5718622446693266
1	2	undersample	0.6	300	5	31	0.3	1.0	0.7	0.7346078088382592	0.1510930196626556	0.5511811023188047	0.7510651247671877	3.7052286800216487	2.2141577376883976	0.5975765308561667
1	3	undersample	0.6	300	5	31	0.3	1.0	0.7	0.7383411370596327	0.1882283451746646	0.5275590550765702	0.7735849056556691	3.815277595378515	2.330052390295751	0.6107163355466956
1	1	undersample	0.6	300	5	31	0.3	1.0	1.0	0.7469107419966664	0.17634661286256778	0.5826771653084506	0.7676399026717298	4.612664005708448	2.5076471689060837	0.5436440026145586
1	2	undersample	0.6	300	5	31	0.3	1.0	1.0	0.7507320486339085	0.1861859415595338	0.5275590550765702	0.7620206938480705	3.575617911629925	2.2168273428425547	0.6199843948303322
1	3	undersample	0.6	300	5	31	0.3	1.0	1.0	0.7668203449614448	0.20310882845404815	0.6062992125506851	0.7614120511213548	4.914642619543729	2.541197868493739	0.5170666549062799
1	1	undersample	0.6	300	5	63	0.1	0.6	0.7	0.7634945494951816	0.1901184161296832	0.5748031495610392	0.7779805352750732	4.737036796884259	2.5889762610833893	0.5465391815017978
1	2	undersample	0.6	300	5	63	0.1	0.6	0.7	0.7655072102597036	0.1768215722241459	0.6141732282980966	0.7571515520343448	4.963019557033336	2.5290390288784788	0.5095766700464154
1	3	undersample	0.6	300	5	63	0.1	0.6	0.7	0.7595358020904721	0.19875083476947397	0.5354330708239817	0.794887401090719	4.46652895691309	2.6104346957080424	0.5844436868594439
1	1	undersample	0.6	300	5	63	0.1	0.6	1.0	0.7650104412130966	0.18671684781447015	0.5433070865713931	0.7871046228662585	4.398324895748317	2.551990880995867	0.5802188100018542
1	2	undersample	0.6	300	5	63	0.1	0.6	1.0	0.7768917047268058	0.2006570383058554	0.5905511810558621	0.7729762629289534	4.910806105259312	2.6012749268518167	0.5297042526191118
1	3	undersample	0.6	300	5	63	0.1	0.6	1.0	0.7758038157585749	0.2175315550205567	0.5748031495610392	0.7766281192892476	4.700171324460328	2.573301178281919	0.5474909218496776
1	1	undersample	0.6	300	5	63	0.1	1.0	0.7	0.7634945494951816	0.1901184161296832	0.5748031495610392	0.7779805352750732	4.737036796884259	2.5889762610833893	0.5465391815017978
1	2	undersample	0.6	300	5	63	0.1	1.0	0.7	0.7655072102597036	0.1768215722241459	0.6141732282980966	0.7571515520343448	4.963019557033336	2.5290390288784788	0.5095766700464154
1	3	undersample	0.6	300	5	63	0.1	1.0	0.7	0.7595358020904721	0.19875083476947397	0.5354330708239817	0.794887401090719	4.46652895691309	2.6104346957080424	0.5844436868594439
1	1	undersample	0.6	300	5	63	0.1	1.0	1.0	0.7650104412130966	0.18671684781447015	0.5433070865713931	0.7871046228662585	4.398324895748317	2.551990880995867	0.5802188100018542
1	2	undersample	0.6	300	5	63	0.1	1.0	1.0	0.7768917047268058	0.2006570383058554	0.5905511810558621	0.7729762629289534	4.910806105259312	2.6012749268518167	0.5297042526191118
1	3	undersample	0.6	300	5	63	0.1	1.0	1.0	0.7758038157585749	0.2175315550205567	0.5748031495610392	0.7766281192892476	4.700171324460328	2.573301178281919	0.5474909218496776
1	1	undersample	0.6	300	5	63	0.3	0.6	0.7	0.7405837500239476	0.18893182857645147	0.5669291338136276	0.7572992700683863	4.084757161275344	2.335918440023596	0.5718622446693266
1	2	undersample	0.6	300	5	63	0.3	0.6	0.7	0.7346078088382592	0.1510930196626556	0.5511811023188047	0.7510651247671877	3.7052286800216487	2.2141577376883976	0.5975765308561667
1	3	undersample	0.6	300	5	63	0.3	0.6	0.7	0.7383411370596327	0.1882283451746646	0.5275590550765702	0.7735849056556691	3.815277595378515	2.330052390295751	0.6107163355466956
1	1	undersample	0.6	300	5	63	0.3	0.6	1.0	0.7469107419966664	0.17634661286256778	0.5826771653084506	0.7676399026717298	4.612664005708448	2.5076471689060837	0.5436440026145586
1	2	undersample	0.6	300	5	63	0.3	0.6	1.0	0.7507320486339085	0.1861859415595338	0.5275590550765702	0.7620206938480705	3.575617911629925	2.2168273428425547	0.6199843948303322
1	3	undersample	0.6	300	5	63	0.3	0.6	1.0	0.7668203449614448	0.20310882845404815	0.6062992125506851	0.7614120511213548	4.914642619543729	2.541197868493739	0.5170666549062799
1	1	undersample	0.6	300	5	63	0.3	1.0	0.7	0.7405837500239476	0.18893182857645147	0.5669291338136276	0.7572992700683863	4.084757161275344	2.335918440023596	0.5718622446693266
1	2	undersample	0.6	300	5	63	0.3	1.0	0.7	0.7346078088382592	0.1510930196626556	0.5511811023188047	0.7510651247671877	3.7052286800216487	2.2141577376883976	0.5975765308561667
1	3	undersample	0.6	300	5	63	0.3	1.0	0.7	0.7383411370596327	0.1882283451746646	0.5275590550765702	0.7735849056556691	3.815277595378515	2.330052390295751	0.6107163355466956
1	1	undersample	0.6	300	5	63	0.3	1.0	1.0	0.7469107419966664	0.17634661286256778	0.5826771653084506	0.7676399026717298	4.612664005708448	2.5076471689060837	0.5436440026145586
1	2	undersample	0.6	300	5	63	0.3	1.0	1.0	0.7507320486339085	0.1861859415595338	0.5275590550765702	0.7620206938480705	3.575617911629925	2.2168273428425547	0.6199843948303322
1	3	undersample	0.6	300	5	63	0.3	1.0	1.0	0.7668203449614448	0.20310882845404815	0.6062992125506851	0.7614120511213548	4.914642619543729	2.541197868493739	0.5170666549062799
1	1	undersample	0.6	300	10	31	0.1	0.6	0.7	0.7510058049313179	0.18750133663116525	0.5748031495610392	0.7694647201899668	4.512117438862902	2.493341258228583	0.5525878363963316
1	2	undersample	0.6	300	10	31	0.1	0.6	0.7	0.7508207091885881	0.16234990287949536	0.5669291338136276	0.763237979301502	4.220051215683606	2.3945103534594074	0.5674126186809817
1	3	undersample	0.6	300	10	31	0.1	0.6	0.7	0.7515970880998366	0.19820231876609376	0.5433070865713931	0.7784540474693947	4.180134313581556	2.4523447882573732	0.5866664950186375
1	1	undersample	0.6	300	10	31	0.1	0.6	1.0	0.7517984750081423	0.18016279710649444	0.5511811023188047	0.773114355226441	4.184657150599317	2.4293342955900212	0.5805336414228167
1	2	undersample	0.6	300	10	31	0.1	0.6	1.0	0.7711479385222921	0.2031064432270539	0.5748031495610392	0.7711503347488062	4.555309075098264	2.511706205962994	0.5513799654430084
1	3	undersample	0.6	300	10	31	0.1	0.6	1.0	0.7710472968115748	0.21182410401731527	0.6141732282980966	0.7595861229412076	5.029397845195465	2.55464954962399	0.5079434115100763
1	1	undersample	0.6	300	10	31	0.1	1.0	0.7	0.7510058049313179	0.18750133663116525	0.5748031495610392	0.7694647201899668	4.512117438862902	2.493341258228583	0.5525878363963316
1	2	undersample	0.6	300	10	31	0.1	1.0	0.7	0.7508207091885881	0.16234990287949536	0.5669291338136276	0.763237979301502	4.220051215683606	2.3945103534594074	0.5674126186809817
1	3	undersample	0.6	300	10	31	0.1	1.0	0.7	0.7515970880998366	0.19820231876609376	0.5433070865713931	0.7784540474693947	4.180134313581556	2.4523447882573732	0.5866664950186375
1	1	undersample	0.6	300	10	31	0.1	1.0	1.0	0.7517984750081423	0.18016279710649444	0.5511811023188047	0.773114355226441	4.184657150599317	2.4293342955900212	0.5805336414228167
1	2	undersample	0.6	300	10	31	0.1	1.0	1.0	0.7711479385222921	0.2031064432270539	0.5748031495610392	0.7711503347488062	4.555309075098264	2.511706205962994	0.5513799654430084
1	3	undersample	0.6	300	10	31	0.1	1.0	1.0	0.7710472968115748	0.21182410401731527	0.6141732282980966	0.7595861229412076	5.029397845195465	2.55464954962399	0.5079434115100763
1	1	undersample	0.6	300	10	31	0.3	0.6	0.7	0.7269167768262544	0.185173363846009	0.5669291338136276	0.7414841849103316	3.7547805889993913	2.193015199812172	0.5840594703960534
1	2	undersample	0.6	300	10	31	0.3	0.6	0.7	0.7212320462376773	0.14530251590124255	0.5511811023188047	0.7449786975000307	3.587488856137513	2.161313879673766	0.6024586919904377
1	3	undersample	0.6	300	10	31	0.3	0.6	0.7	0.7308385371487724	0.18313385625757722	0.5196850393291587	0.7699330492953748	3.6208689435864687	2.25884254626358	0.6238398973417437
1	1	undersample	0.6	300	10	31	0.3	0.6	1.0	0.7270628580186601	0.1725165412394724	0.5275590550765702	0.7627737226230975	3.5905126575700312	2.2238642306886938	0.619372331161373
1	2	undersample	0.6	300	10	31	0.3	0.6	1.0	0.7485371008477866	0.18042089890195534	0.47244094484468974	0.7662811929350805	2.9361006157979004	2.021407393626594	0.6884666531484854
1	3	undersample	0.6	300	10	31	0.3	0.6	1.0	0.7567058530343477	0.19297564697352768	0.6062992125506851	0.7510651247671877	4.646356753747559	2.435573511457237	0.5241899393603895
1	1	undersample	0.6	300	10	31	0.3	1.0	0.7	0.7269167768262544	0.185173363846009	0.5669291338136276	0.7414841849103316	3.7547805889993913	2.193015199812172	0.5840594703960534
1	2	undersample	0.6	300	10	31	0.3	1.0	0.7	0.7212320462376773	0.14530251590124255	0.5511811023188047	0.7449786975000307	3.587488856137513	2.161313879673766	0.6024586919904377
1	3	undersample	0.6	300	10	31	0.3	1.0	0.7	0.7308385371487724	0.18313385625757722	0.5196850393291587	0.7699330492953748	3.6208689435864687	2.25884254626358	0.6238398973417437
1	1	undersample	0.6	300	10	31	0.3	1.0	1.0	0.7270628580186601	0.1725165412394724	0.5275590550765702	0.7627737226230975	3.5905126575700312	2.2238642306886938	0.619372331161373
1	2	undersample	0.6	300	10	31	0.3	1.0	1.0	0.7485371008477866	0.18042089890195534	0.47244094484468974	0.7662811929350805	2.9361006157979004	2.021407393626594	0.6884666531484854
1	3	undersample	0.6	300	10	31	0.3	1.0	1.0	0.7567058530343477	0.19297564697352768	0.6062992125506851	0.7510651247671877	4.646356753747559	2.435573511457237	0.5241899393603895
1	1	undersample	0.6	300	10	63	0.1	0.6	0.7	0.7510058049313179	0.18750133663116525	0.5748031495610392	0.7694647201899668	4.512117438862902	2.493341258228583	0.5525878363963316
1	2	undersample	0.6	300	10	63	0.1	0.6	0.7	0.7508207091885881	0.16234990287949536	0.5669291338136276	0.763237979301502	4.220051215683606	2.3945103534594074	0.5674126186809817
1	3	undersample	0.6	300	10	63	0.1	0.6	0.7	0.7515970880998366	0.19820231876609376	0.5433070865713931	0.7784540474693947	4.180134313581556	2.4523447882573732	0.5866664950186375
1	1	undersample	0.6	300	10	63	0.1	0.6	1.0	0.7517984750081423	0.18016279710649444	0.5511811023188047	0.773114355226441	4.184657150599317	2.4293342955900212	0.5805336414228167
1	2	undersample	0.6	300	10	63	0.1	0.6	1.0	0.7711479385222921	0.2031064432270539	0.5748031495610392	0.7711503347488062	4.555309075098264	2.511706205962994	0.5513799654430084
1	3	undersample	0.6	300	10	63	0.1	0.6	1.0	0.7710472968115748	0.21182410401731527	0.6141732282980966	0.7595861229412076	5.029397845195465	2.55464954962399	0.5079434115100763
1	1	undersample	0.6	300	10	63	0.1	1.0	0.7	0.7510058049313179	0.18750133663116525	0.5748031495610392	0.7694647201899668	4.512117438862902	2.493341258228583	0.5525878363963316
1	2	undersample	0.6	300	10	63	0.1	1.0	0.7	0.7508207091885881	0.16234990287949536	0.5669291338136276	0.763237979301502	4.220051215683606	2.3945103534594074	0.5674126186809817
1	3	undersample	0.6	300	10	63	0.1	1.0	0.7	0.7515970880998366	0.19820231876609376	0.5433070865713931	0.7784540474693947	4.180134313581556	2.4523447882573732	0.5866664950186375
1	1	undersample	0.6	300	10	63	0.1	1.0	1.0	0.7517984750081423	0.18016279710649444	0.5511811023188047	0.773114355226441	4.184657150599317	2.4293342955900212	0.5805336414228167
1	2	undersample	0.6	300	10	63	0.1	1.0	1.0	0.7711479385222921	0.2031064432270539	0.5748031495610392	0.7711503347488062	4.555309075098264	2.511706205962994	0.5513799654430084
1	3	undersample	0.6	300	10	63	0.1	1.0	1.0	0.7710472968115748	0.21182410401731527	0.6141732282980966	0.7595861229412076	5.029397845195465	2.55464954962399	0.5079434115100763
1	1	undersample	0.6	300	10	63	0.3	0.6	0.7	0.7269167768262544	0.185173363846009	0.5669291338136276	0.7414841849103316	3.7547805889993913	2.193015199812172	0.5840594703960534
1	2	undersample	0.6	300	10	63	0.3	0.6	0.7	0.7212320462376773	0.14530251590124255	0.5511811023188047	0.7449786975000307	3.587488856137513	2.161313879673766	0.6024586919904377
1	3	undersample	0.6	300	10	63	0.3	0.6	0.7	0.7308385371487724	0.18313385625757722	0.5196850393291587	0.7699330492953748	3.6208689435864687	2.25884254626358	0.6238398973417437
1	1	undersample	0.6	300	10	63	0.3	0.6	1.0	0.7270628580186601	0.1725165412394724	0.5275590550765702	0.7627737226230975	3.5905126575700312	2.2238642306886938	0.619372331161373
1	2	undersample	0.6	300	10	63	0.3	0.6	1.0	0.7485371008477866	0.18042089890195534	0.47244094484468974	0.7662811929350805	2.9361006157979004	2.021407393626594	0.6884666531484854
1	3	undersample	0.6	300	10	63	0.3	0.6	1.0	0.7567058530343477	0.19297564697352768	0.6062992125506851	0.7510651247671877	4.646356753747559	2.435573511457237	0.5241899393603895
1	1	undersample	0.6	300	10	63	0.3	1.0	0.7	0.7269167768262544	0.185173363846009	0.5669291338136276	0.7414841849103316	3.7547805889993913	2.193015199812172	0.5840594703960534
1	2	undersample	0.6	300	10	63	0.3	1.0	0.7	0.7212320462376773	0.14530251590124255	0.5511811023188047	0.7449786975000307	3.587488856137513	2.161313879673766	0.6024586919904377
1	3	undersample	0.6	300	10	63	0.3	1.0	0.7	0.7308385371487724	0.18313385625757722	0.5196850393291587	0.7699330492953748	3.6208689435864687	2.25884254626358	0.6238398973417437
1	1	undersample	0.6	300	10	63	0.3	1.0	1.0	0.7270628580186601	0.1725165412394724	0.5275590550765702	0.7627737226230975	3.5905126575700312	2.2238642306886938	0.619372331161373
1	2	undersample	0.6	300	10	63	0.3	1.0	1.0	0.7485371008477866	0.18042089890195534	0.47244094484468974	0.7662811929350805	2.9361006157979004	2.021407393626594	0.6884666531484854
1	3	undersample	0.6	300	10	63	0.3	1.0	1.0	0.7567058530343477	0.19297564697352768	0.6062992125506851	0.7510651247671877	4.646356753747559	2.435573511457237	0.5241899393603895
1	1	undersample	0.6	500	3	31	0.1	0.6	0.7	0.7697209609747687	0.19631610089513749	0.5905511810558621	0.7877128953723376	5.351829114383987	2.78185127765126	0.5197944786122284
1	2	undersample	0.6	500	3	31	0.1	0.6	0.7	0.770191842270477	0.18472597836987117	0.6299212597929196	0.7577601947610606	5.32449455467249	2.600403485164405	0.48838502983113874
1	3	undersample	0.6	500	3	31	0.1	0.6	0.7	0.7659241544898184	0.20262793445668903	0.5748031495610392	0.7888009738235618	5.0489910846656	2.7216182420493715	0.539041987977627
1	1	undersample	0.6	500	3	31	0.1	0.6	1.0	0.7718786520298101	0.19895570732350026	0.5826771653084506	0.7925790754209697	5.335140525406922	2.8091531189511754	0.5265377832546425
1	2	undersample	0.6	500	3	31	0.1	0.6	1.0	0.7769755728190701	0.19959561922952984	0.6220472440455082	0.7748021911091004	5.6625560105271076	2.7622258825999917	0.48780547527287166
1	3	undersample	0.6	500	3	31	0.1	0.6	1.0	0.7781521223419806	0.22102215035766246	0.5748031495610392	0.7942787583640032	5.219427721267491	2.794087363312838	0.5353244570728611
1	1	undersample	0.6	500	3	31	0.1	1.0	0.7	0.7697209609747687	0.19631610089513749	0.5905511810558621	0.7877128953723376	5.351829114383987	2.78185127765126	0.5197944786122284
1	2	undersample	0.6	500	3	31	0.1	1.0	0.7	0.770191842270477	0.18472597836987117	0.6299212597929196	0.7577601947610606	5.32449455467249	2.600403485164405	0.48838502983113874
1	3	undersample	0.6	500	3	31	0.1	1.0	0.7	0.7659241544898184	0.20262793445668903	0.5748031495610392	0.7888009738235618	5.0489910846656	2.7216182420493715	0.539041987977627
1	1	undersample	0.6	500	3	31	0.1	1.0	1.0	0.7718786520298101	0.19895570732350026	0.5826771653084506	0.7925790754209697	5.335140525406922	2.8091531189511754	0.5265377832546425
1	2	undersample	0.6	500	3	31	0.1	1.0	1.0	0.7769755728190701	0.19959561922952984	0.6220472440455082	0.7748021911091004	5.6625560105271076	2.7622258825999917	0.48780547527287166
1	3	undersample	0.6	500	3	31	0.1	1.0	1.0	0.7781521223419806	0.22102215035766246	0.5748031495610392	0.7942787583640032	5.219427721267491	2.794087363312838	0.5353244570728611
1	1	undersample	0.6	500	3	31	0.3	0.6	0.7	0.7381746077360767	0.18700386717255152	0.5748031495610392	0.7615571776109394	4.317649079311278	2.410653924053162	0.5583255694465105
1	2	undersample	0.6	500	3	31	0.3	0.6	0.7	0.7446456213667144	0.16233286321808327	0.5748031495610392	0.7565429093076291	4.200879436977582	2.361003839799081	0.5620260788747997
1	3	undersample	0.6	500	3	31	0.3	0.6	0.7	0.7459156239067195	0.19380553381895405	0.5196850393291587	0.7833231892831204	3.911493634305281	2.3984339331257045	0.6131759676087912
1	1	undersample	0.6	500	3	31	0.3	0.6	1.0	0.7504286644826331	0.18369286170468935	0.5669291338136276	0.7700729926960458	4.384415371787923	2.4656916810440346	0.5623763781747703
1	2	undersample	0.6	500	3	31	0.3	0.6	1.0	0.7495554991109983	0.18656978473869837	0.5748031495610392	0.7626293365747863	4.343257155085538	2.4215423972419967	0.5575406353671762
1	3	undersample	0.6	500	3	31	0.3	0.6	1.0	0.7688763113375283	0.2122147334881324	0.6141732282980966	0.7687157638419434	5.290762354276571	2.655490974851693	0.5019108295041096
1	1	undersample	0.6	500	3	31	0.3	1.0	0.7	0.7381746077360767	0.18700386717255152	0.5748031495610392	0.7615571776109394	4.317649079311278	2.410653924053162	0.5583255694465105
1	2	undersample	0.6	500	3	31	0.3	1.0	0.7	0.7446456213667144	0.16233286321808327	0.5748031495610392	0.7565429093076291	4.200879436977582	2.361003839799081	0.5620260788747997
1	3	undersample	0.6	500	3	31	0.3	1.0	0.7	0.7459156239067195	0.19380553381895405	0.5196850393291587	0.7833231892831204	3.911493634305281	2.3984339331257045	0.6131759676087912
1	1	undersample	0.6	500	3	31	0.3	1.0	1.0	0.7504286644826331	0.18369286170468935	0.5669291338136276	0.7700729926960458	4.384415371787923	2.4656916810440346	0.5623763781747703
1	2	undersample	0.6	500	3	31	0.3	1.0	1.0	0.7495554991109983	0.18656978473869837	0.5748031495610392	0.7626293365747863	4.343257155085538	2.4215423972419967	0.5575406353671762
1	3	undersample	0.6	500	3	31	0.3	1.0	1.0	0.7688763113375283	0.2122147334881324	0.6141732282980966	0.7687157638419434	5.290762354276571	2.655490974851693	0.5019108295041096
1	1	undersample	0.6	500	3	63	0.1	0.6	0.7	0.7697209609747687	0.19631610089513749	0.5905511810558621	0.7877128953723376	5.351829114383987	2.78185127765126	0.5197944786122284
1	2	undersample	0.6	500	3	63	0.1	0.6	0.7	0.770191842270477	0.18472597836987117	0.6299212597929196	0.7577601947610606	5.32449455467249	2.600403485164405	0.48838502983113874
1	3	undersample	0.6	500	3	63	0.1	0.6	0.7	0.7659241544898184	0.20262793445668903	0.5748031495610392	0.7888009738235618	5.0489910846656	2.7216182420493715	0.539041987977627
1	1	undersample	0.6	500	3	63	0.1	0.6	1.0	0.7718786520298101	0.19895570732350026	0.5826771653084506	0.7925790754209697	5.335140525406922	2.8091531189511754	0.5265377832546425
1	2	undersample	0.6	500	3	63	0.1	0.6	1.0	0.7769755728190701	0.19959561922952984	0.6220472440455082	0.7748021911091004	5.6625560105271076	2.7622258825999917	0.48780547527287166
1	3	undersample	0.6	500	3	63	0.1	0.6	1.0	0.7781521223419806	0.22102215035766246	0.5748031495610392	0.7942787583640032	5.219427721267491	2.794087363312838	0.5353244570728611
1	1	undersample	0.6	500	3	63	0.1	1.0	0.7	0.7697209609747687	0.19631610089513749	0.5905511810558621	0.7877128953723376	5.351829114383987	2.78185127765126	0.5197944786122284
1	2	undersample	0.6	500	3	63	0.1	1.0	0.7	0.770191842270477	0.18472597836987117	0.6299212597929196	0.7577601947610606	5.32449455467249	2.600403485164405	0.48838502983113874
1	3	undersample	0.6	500	3	63	0.1	1.0	0.7	0.7659241544898184	0.20262793445668903	0.5748031495610392	0.7888009738235618	5.0489910846656	2.7216182420493715	0.539041987977627
1	1	undersample	0.6	500	3	63	0.1	1.0	1.0	0.7718786520298101	0.19895570732350026	0.5826771653084506	0.7925790754209697	5.335140525406922	2.8091531189511754	0.5265377832546425
1	2	undersample	0.6	500	3	63	0.1	1.0	1.0	0.7769755728190701	0.19959561922952984	0.6220472440455082	0.7748021911091004	5.6625560105271076	2.7622258825999917	0.48780547527287166
1	3	undersample	0.6	500	3	63	0.1	1.0	1.0	0.7781521223419806	0.22102215035766246	0.5748031495610392	0.7942787583640032	5.219427721267491	2.794087363312838	0.5353244570728611
1	1	undersample	0.6	500	3	63	0.3	0.6	0.7	0.7381746077360767	0.18700386717255152	0.5748031495610392	0.7615571776109394	4.317649079311278	2.410653924053162	0.5583255694465105
1	2	undersample	0.6	500	3	63	0.3	0.6	0.7	0.7446456213667144	0.16233286321808327	0.5748031495610392	0.7565429093076291	4.200879436977582	2.361003839799081	0.5620260788747997
1	3	undersample	0.6	500	3	63	0.3	0.6	0.7	0.7459156239067195	0.19380553381895405	0.5196850393291587	0.7833231892831204	3.911493634305281	2.3984339331257045	0.6131759676087912
1	1	undersample	0.6	500	3	63	0.3	0.6	1.0	0.7504286644826331	0.18369286170468935	0.5669291338136276	0.7700729926960458	4.384415371787923	2.4656916810440346	0.5623763781747703
1	2	undersample	0.6	500	3	63	0.3	0.6	1.0	0.7495554991109983	0.18656978473869837	0.5748031495610392	0.7626293365747863	4.343257155085538	2.4215423972419967	0.5575406353671762
1	3	undersample	0.6	500	3	63	0.3	0.6	1.0	0.7688763113375283	0.2122147334881324	0.6141732282980966	0.7687157638419434	5.290762354276571	2.655490974851693	0.5019108295041096
1	1	undersample	0.6	500	3	63	0.3	1.0	0.7	0.7381746077360767	0.18700386717255152	0.5748031495610392	0.7615571776109394	4.317649079311278	2.410653924053162	0.5583255694465105
1	2	undersample	0.6	500	3	63	0.3	1.0	0.7	0.7446456213667144	0.16233286321808327	0.5748031495610392	0.7565429093076291	4.200879436977582	2.361003839799081	0.5620260788747997
1	3	undersample	0.6	500	3	63	0.3	1.0	0.7	0.7459156239067195	0.19380553381895405	0.5196850393291587	0.7833231892831204	3.911493634305281	2.3984339331257045	0.6131759676087912
1	1	undersample	0.6	500	3	63	0.3	1.0	1.0	0.7504286644826331	0.18369286170468935	0.5669291338136276	0.7700729926960458	4.384415371787923	2.4656916810440346	0.5623763781747703
1	2	undersample	0.6	500	3	63	0.3	1.0	1.0	0.7495554991109983	0.18656978473869837	0.5748031495610392	0.7626293365747863	4.343257155085538	2.4215423972419967	0.5575406353671762
1	3	undersample	0.6	500	3	63	0.3	1.0	1.0	0.7688763113375283	0.2122147334881324	0.6141732282980966	0.7687157638419434	5.290762354276571	2.655490974851693	0.5019108295041096
1	1	undersample	0.6	500	5	31	0.1	0.6	0.7	0.7533119719524111	0.18890660816685617	0.5984251968032737	0.7670316301656507	4.906363348381244	2.5686970791005206	0.5235439871945842
1	2	undersample	0.6	500	5	31	0.1	0.6	0.7	0.7588025553409596	0.16825153607716303	0.5905511810558621	0.7565429093076291	4.481970945204165	2.4256888765059053	0.5412102981795879
1	3	undersample	0.6	500	5	31	0.1	0.6	0.7	0.7517672205155732	0.19460098064883086	0.5275590550765702	0.794887401090719	4.327497297000579	2.572045950182924	0.5943495120587725
1	1	undersample	0.6	500	5	31	0.1	0.6	1.0	0.7551391842443054	0.18453982387554804	0.5196850393291587	0.7798053527933102	3.8317179536514487	2.3601164802166235	0.6159421101572371
1	2	undersample	0.6	500	5	31	0.1	0.6	1.0	0.7667197032507272	0.19925225152754494	0.5511811023188047	0.7729762629289534	4.181364737554874	2.4278565983950293	0.5806373538226931
1	3	undersample	0.6	500	5	31	0.1	0.6	1.0	0.7709322777136121	0.2126921448033335	0.5905511810558621	0.7614120511213548	4.602874584700219	2.4751927290523437	0.5377493210983946
1	1	undersample	0.6	500	5	31	0.1	1.0	0.7	0.7533119719524111	0.18890660816685617	0.5984251968032737	0.7670316301656507	4.906363348381244	2.5686970791005206	0.5235439871945842
1	2	undersample	0.6	500	5	31	0.1	1.0	0.7	0.7588025553409596	0.16825153607716303	0.5905511810558621	0.7565429093076291	4.481970945204165	2.4256888765059053	0.5412102981795879
1	3	undersample	0.6	500	5	31	0.1	1.0	0.7	0.7517672205155732	0.19460098064883086	0.5275590550765702	0.794887401090719	4.327497297000579	2.572045950182924	0.5943495120587725
1	1	undersample	0.6	500	5	31	0.1	1.0	1.0	0.7551391842443054	0.18453982387554804	0.5196850393291587	0.7798053527933102	3.8317179536514487	2.3601164802166235	0.6159421101572371
1	2	undersample	0.6	500	5	31	0.1	1.0	1.0	0.7667197032507272	0.19925225152754494	0.5511811023188047	0.7729762629289534	4.181364737554874	2.4278565983950293	0.5806373538226931
1	3	undersample	0.6	500	5	31	0.1	1.0	1.0	0.7709322777136121	0.2126921448033335	0.5905511810558621	0.7614120511213548	4.602874584700219	2.4751927290523437	0.5377493210983946
1	1	undersample	0.6	500	5	31	0.3	0.6	0.7	0.7307508094334924	0.18969117201009272	0.5511811023188047	0.7469586374650429	3.6251685351707224	2.178225231696687	0.6008617735457701
1	2	undersample	0.6	500	5	31	0.3	0.6	0.7	0.7227512568232684	0.143548538036102	0.5511811023188047	0.7437614120465992	3.5646120922297766	2.151046355705715	0.6034447127496689
1	3	undersample	0.6	500	5	31	0.3	0.6	0.7	0.7313369532399443	0.1875907290706254	0.5275590550765702	0.7687157638419434	3.7114471951251766	2.2809986578854287	0.614584689165711
1	1	undersample	0.6	500	5	31	0.3	0.6	1.0	0.7369269306665134	0.17674756380187168	0.5590551180662161	0.7591240875866234	3.9956708128221137	2.3209256967859155	0.5808600772068994
1	2	undersample	0.6	500	5	31	0.3	0.6	1.0	0.7421966730725915	0.18019620215242596	0.5039370078343357	0.7656725502083648	3.3193979121035624	2.1505674507052577	0.6478787642992837
1	3	undersample	0.6	500	5	31	0.3	0.6	1.0	0.7588504799651108	0.20318753903111206	0.6299212597929196	0.7510651247671877	5.135514504592926	2.5304659859295975	0.49273854300505643
1	1	undersample	0.6	500	5	31	0.3	1.0	0.7	0.7307508094334924	0.18969117201009272	0.5511811023188047	0.7469586374650429	3.6251685351707224	2.178225231696687	0.6008617735457701
1	2	undersample	0.6	500	5	31	0.3	1.0	0.7	0.7227512568232684	0.143548538036102	0.5511811023188047	0.7437614120465992	3.5646120922297766	2.151046355705715	0.6034447127496689
1	3	undersample	0.6	500	5	31	0.3	1.0	0.7	0.7313369532399443	0.1875907290706254	0.5275590550765702	0.7687157638419434	3.7114471951251766	2.2809986578854287	0.614584689165711
1	1	undersample	0.6	500	5	31	0.3	1.0	1.0	0.7369269306665134	0.17674756380187168	0.5590551180662161	0.7591240875866234	3.9956708128221137	2.3209256967859155	0.5808600772068994
1	2	undersample	0.6	500	5	31	0.3	1.0	1.0	0.7421966730725915	0.18019620215242596	0.5039370078343357	0.7656725502083648	3.3193979121035624	2.1505674507052577	0.6478787642992837
1	3	undersample	0.6	500	5	31	0.3	1.0	1.0	0.7588504799651108	0.20318753903111206	0.6299212597929196	0.7510651247671877	5.135514504592926	2.5304659859295975	0.49273854300505643
1	1	undersample	0.6	500	5	63	0.1	0.6	0.7	0.7533119719524111	0.18890660816685617	0.5984251968032737	0.7670316301656507	4.906363348381244	2.5686970791005206	0.5235439871945842
1	2	undersample	0.6	500	5	63	0.1	0.6	0.7	0.7588025553409596	0.16825153607716303	0.5905511810558621	0.7565429093076291	4.481970945204165	2.4256888765059053	0.5412102981795879
1	3	undersample	0.6	500	5	63	0.1	0.6	0.7	0.7517672205155732	0.19460098064883086	0.5275590550765702	0.794887401090719	4.327497297000579	2.572045950182924	0.5943495120587725
1	1	undersample	0.6	500	5	63	0.1	0.6	1.0	0.7551391842443054	0.18453982387554804	0.5196850393291587	0.7798053527933102	3.8317179536514487	2.3601164802166235	0.6159421101572371
1	2	undersample	0.6	500	5	63	0.1	0.6	1.0	0.7667197032507272	0.19925225152754494	0.5511811023188047	0.7729762629289534	4.181364737554874	2.4278565983950293	0.5806373538226931
1	3	undersample	0.6	500	5	63	0.1	0.6	1.0	0.7709322777136121	0.2126921448033335	0.5905511810558621	0.7614120511213548	4.602874584700219	2.4751927290523437	0.5377493210983946
1	1	undersample	0.6	500	5	63	0.1	1.0	0.7	0.7533119719524111	0.18890660816685617	0.5984251968032737	0.7670316301656507	4.906363348381244	2.5686970791005206	0.5235439871945842
1	2	undersample	0.6	500	5	63	0.1	1.0	0.7	0.7588025553409596	0.16825153607716303	0.5905511810558621	0.7565429093076291	4.481970945204165	2.4256888765059053	0.5412102981795879
1	3	undersample	0.6	500	5	63	0.1	1.0	0.7	0.7517672205155732	0.19460098064883086	0.5275590550765702	0.794887401090719	4.327497297000579	2.572045950182924	0.5943495120587725
1	1	undersample	0.6	500	5	63	0.1	1.0	1.0	0.7551391842443054	0.18453982387554804	0.5196850393291587	0.7798053527933102	3.8317179536514487	2.3601164802166235	0.6159421101572371
1	2	undersample	0.6	500	5	63	0.1	1.0	1.0	0.7667197032507272	0.19925225152754494	0.5511811023188047	0.7729762629289534	4.181364737554874	2.4278565983950293	0.5806373538226931
1	3	undersample	0.6	500	5	63	0.1	1.0	1.0	0.7709322777136121	0.2126921448033335	0.5905511810558621	0.7614120511213548	4.602874584700219	2.4751927290523437	0.5377493210983946
1	1	undersample	0.6	500	5	63	0.3	0.6	0.7	0.7307508094334924	0.18969117201009272	0.5511811023188047	0.7469586374650429	3.6251685351707224	2.178225231696687	0.6008617735457701
1	2	undersample	0.6	500	5	63	0.3	0.6	0.7	0.7227512568232684	0.143548538036102	0.5511811023188047	0.7437614120465992	3.5646120922297766	2.151046355705715	0.6034447127496689
1	3	undersample	0.6	500	5	63	0.3	0.6	0.7	0.7313369532399443	0.1875907290706254	0.5275590550765702	0.7687157638419434	3.7114471951251766	2.2809986578854287	0.614584689165711
1	1	undersample	0.6	500	5	63	0.3	0.6	1.0	0.7369269306665134	0.17674756380187168	0.5590551180662161	0.7591240875866234	3.9956708128221137	2.3209256967859155	0.5808600772068994
1	2	undersample	0.6	500	5	63	0.3	0.6	1.0	0.7421966730725915	0.18019620215242596	0.5039370078343357	0.7656725502083648	3.3193979121035624	2.1505674507052577	0.6478787642992837
1	3	undersample	0.6	500	5	63	0.3	0.6	1.0	0.7588504799651108	0.20318753903111206	0.6299212597929196	0.7510651247671877	5.135514504592926	2.5304659859295975	0.49273854300505643
1	1	undersample	0.6	500	5	63	0.3	1.0	0.7	0.7307508094334924	0.18969117201009272	0.5511811023188047	0.7469586374650429	3.6251685351707224	2.178225231696687	0.6008617735457701
1	2	undersample	0.6	500	5	63	0.3	1.0	0.7	0.7227512568232684	0.143548538036102	0.5511811023188047	0.7437614120465992	3.5646120922297766	2.151046355705715	0.6034447127496689
1	3	undersample	0.6	500	5	63	0.3	1.0	0.7	0.7313369532399443	0.1875907290706254	0.5275590550765702	0.7687157638419434	3.7114471951251766	2.2809986578854287	0.614584689165711
1	1	undersample	0.6	500	5	63	0.3	1.0	1.0	0.7369269306665134	0.17674756380187168	0.5590551180662161	0.7591240875866234	3.9956708128221137	2.3209256967859155	0.5808600772068994
1	2	undersample	0.6	500	5	63	0.3	1.0	1.0	0.7421966730725915	0.18019620215242596	0.5039370078343357	0.7656725502083648	3.3193979121035624	2.1505674507052577	0.6478787642992837
1	3	undersample	0.6	500	5	63	0.3	1.0	1.0	0.7588504799651108	0.20318753903111206	0.6299212597929196	0.7510651247671877	5.135514504592926	2.5304659859295975	0.49273854300505643
1	1	undersample	0.6	500	10	31	0.1	0.6	0.7	0.7399108186294232	0.18113239467945252	0.5826771653084506	0.7530413625258331	4.257458678051383	2.359411874287178	0.5541831430745634
1	2	undersample	0.6	500	10	31	0.1	0.6	0.7	0.7377085320208376	0.1528567079241048	0.5669291338136276	0.7516737674939035	3.9625666684701693	2.2830012973748004	0.5761420434676329
1	3	undersample	0.6	500	10	31	0.1	0.6	0.7	0.7437949592880317	0.19693560857293435	0.5275590550765702	0.7723676202022376	3.7889035632473687	2.3175922176333277	0.6116788514295004
1	1	undersample	0.6	500	10	31	0.1	0.6	1.0	0.7410052301856429	0.1735376005057967	0.5433070865713931	0.7725060827203619	4.039737957894926	2.388226767493244	0.5911835747733374
1	2	undersample	0.6	500	10	31	0.1	0.6	1.0	0.7616780327900279	0.1986494349757991	0.5196850393291587	0.7741935483823847	3.7096016966684555	2.3014622150592072	0.6204068161900247
1	3	undersample	0.6	500	10	31	0.1	0.6	1.0	0.7671917607986161	0.208211775539392	0.6377952755403311	0.7559342665809134	5.453865070201089	2.6132109594961452	0.4791484335092183
1	1	undersample	0.6	500	10	31	0.1	1.0	0.7	0.7399108186294232	0.18113239467945252	0.5826771653084506	0.7530413625258331	4.257458678051383	2.359411874287178	0.5541831430745634
1	2	undersample	0.6	500	10	31	0.1	1.0	0.7	0.7377085320208376	0.1528567079241048	0.5669291338136276	0.7516737674939035	3.9625666684701693	2.2830012973748004	0.5761420434676329
1	3	undersample	0.6	500	10	31	0.1	1.0	0.7	0.7437949592880317	0.19693560857293435	0.5275590550765702	0.7723676202022376	3.7889035632473687	2.3175922176333277	0.6116788514295004
1	1	undersample	0.6	500	10	31	0.1	1.0	1.0	0.7410052301856429	0.1735376005057967	0.5433070865713931	0.7725060827203619	4.039737957894926	2.388226767493244	0.5911835747733374
1	2	undersample	0.6	500	10	31	0.1	1.0	1.0	0.7616780327900279	0.1986494349757991	0.5196850393291587	0.7741935483823847	3.7096016966684555	2.3014622150592072	0.6204068161900247
1	3	undersample	0.6	500	10	31	0.1	1.0	1.0	0.7671917607986161	0.208211775539392	0.6377952755403311	0.7559342665809134	5.453865070201089	2.6132109594961452	0.4791484335092183
1	1	undersample	0.6	500	10	31	0.3	0.6	0.7	0.7173137345058145	0.1803876212392375	0.5511811023188047	0.7372262773677785	3.445418961653012	2.097550226187328	0.6087939420658423
1	2	undersample	0.6	500	10	31	0.3	0.6	0.7	0.7117741216614509	0.13868172187818134	0.5354330708239817	0.7407181984130207	3.292591572771832	2.065062209905009	0.6271844324866092
1	3	undersample	0.6	500	10	31	0.3	0.6	0.7	0.7248239968178048	0.18347595624246507	0.4881889763395127	0.7681071211152276	3.1594587706912054	2.105234786143416	0.6663276552547824
1	1	undersample	0.6	500	10	31	0.3	0.6	1.0	0.7201371726344427	0.1667267397032211	0.5275590550765702	0.7548661800440702	3.438668170601071	2.1521266777882717	0.6258605182672812
1	2	undersample	0.6	500	10	31	0.3	0.6	1.0	0.7406654813309625	0.17550873110206336	0.4803149605921012	0.7668898356617962	3.0405885179687977	2.060463306484619	0.6776527846178882
1	3	undersample	0.6	500	10	31	0.3	0.6	1.0	0.7524285803288588	0.19165851104343953	0.5984251968032737	0.7486305538603248	4.43811402775339	2.380659949674851	0.5364125145064873
1	1	undersample	0.6	500	10	31	0.3	1.0	0.7	0.7173137345058145	0.1803876212392375	0.5511811023188047	0.7372262773677785	3.445418961653012	2.097550226187328	0.6087939420658423
1	2	undersample	0.6	500	10	31	0.3	1.0	0.7	0.7117741216614509	0.13868172187818134	0.5354330708239817	0.7407181984130207	3.292591572771832	2.065062209905009	0.6271844324866092
1	3	undersample	0.6	500	10	31	0.3	1.0	0.7	0.7248239968178048	0.18347595624246507	0.4881889763395127	0.7681071211152276	3.1594587706912054	2.105234786143416	0.6663276552547824
1	1	undersample	0.6	500	10	31	0.3	1.0	1.0	0.7201371726344427	0.1667267397032211	0.5275590550765702	0.7548661800440702	3.438668170601071	2.1521266777882717	0.6258605182672812
1	2	undersample	0.6	500	10	31	0.3	1.0	1.0	0.7406654813309625	0.17550873110206336	0.4803149605921012	0.7668898356617962	3.0405885179687977	2.060463306484619	0.6776527846178882
1	3	undersample	0.6	500	10	31	0.3	1.0	1.0	0.7524285803288588	0.19165851104343953	0.5984251968032737	0.7486305538603248	4.43811402775339	2.380659949674851	0.5364125145064873
1	1	undersample	0.6	500	10	63	0.1	0.6	0.7	0.7399108186294232	0.18113239467945252	0.5826771653084506	0.7530413625258331	4.257458678051383	2.359411874287178	0.5541831430745634
1	2	undersample	0.6	500	10	63	0.1	0.6	0.7	0.7377085320208376	0.1528567079241048	0.5669291338136276	0.7516737674939035	3.9625666684701693	2.2830012973748004	0.5761420434676329
1	3	undersample	0.6	500	10	63	0.1	0.6	0.7	0.7437949592880317	0.19693560857293435	0.5275590550765702	0.7723676202022376	3.7889035632473687	2.3175922176333277	0.6116788514295004
1	1	undersample	0.6	500	10	63	0.1	0.6	1.0	0.7410052301856429	0.1735376005057967	0.5433070865713931	0.7725060827203619	4.039737957894926	2.388226767493244	0.5911835747733374
1	2	undersample	0.6	500	10	63	0.1	0.6	1.0	0.7616780327900279	0.1986494349757991	0.5196850393291587	0.7741935483823847	3.7096016966684555	2.3014622150592072	0.6204068161900247
1	3	undersample	0.6	500	10	63	0.1	0.6	1.0	0.7671917607986161	0.208211775539392	0.6377952755403311	0.7559342665809134	5.453865070201089	2.6132109594961452	0.4791484335092183
1	1	undersample	0.6	500	10	63	0.1	1.0	0.7	0.7399108186294232	0.18113239467945252	0.5826771653084506	0.7530413625258331	4.257458678051383	2.359411874287178	0.5541831430745634
1	2	undersample	0.6	500	10	63	0.1	1.0	0.7	0.7377085320208376	0.1528567079241048	0.5669291338136276	0.7516737674939035	3.9625666684701693	2.2830012973748004	0.5761420434676329
1	3	undersample	0.6	500	10	63	0.1	1.0	0.7	0.7437949592880317	0.19693560857293435	0.5275590550765702	0.7723676202022376	3.7889035632473687	2.3175922176333277	0.6116788514295004
1	1	undersample	0.6	500	10	63	0.1	1.0	1.0	0.7410052301856429	0.1735376005057967	0.5433070865713931	0.7725060827203619	4.039737957894926	2.388226767493244	0.5911835747733374
1	2	undersample	0.6	500	10	63	0.1	1.0	1.0	0.7616780327900279	0.1986494349757991	0.5196850393291587	0.7741935483823847	3.7096016966684555	2.3014622150592072	0.6204068161900247
1	3	undersample	0.6	500	10	63	0.1	1.0	1.0	0.7671917607986161	0.208211775539392	0.6377952755403311	0.7559342665809134	5.453865070201089	2.6132109594961452	0.4791484335092183
1	1	undersample	0.6	500	10	63	0.3	0.6	0.7	0.7173137345058145	0.1803876212392375	0.5511811023188047	0.7372262773677785	3.445418961653012	2.097550226187328	0.6087939420658423
1	2	undersample	0.6	500	10	63	0.3	0.6	0.7	0.7117741216614509	0.13868172187818134	0.5354330708239817	0.7407181984130207	3.292591572771832	2.065062209905009	0.6271844324866092
1	3	undersample	0.6	500	10	63	0.3	0.6	0.7	0.7248239968178048	0.18347595624246507	0.4881889763395127	0.7681071211152276	3.1594587706912054	2.105234786143416	0.6663276552547824
1	1	undersample	0.6	500	10	63	0.3	0.6	1.0	0.7216746173151714	0.1674986926626068	0.5354330708239817	0.7566909975623073	3.5844066206311056	2.2006298305990497	0.6139453548848537
1	2	undersample	0.6	500	10	63	0.3	0.6	1.0	0.7406654813309625	0.17550873110206336	0.4803149605921012	0.7668898356617962	3.0405885179687977	2.060463306484619	0.6776527846178882
1	3	undersample	0.6	500	10	63	0.3	0.6	1.0	0.7524285803288588	0.19164968366631777	0.5984251968032737	0.7486305538603248	4.43811402775339	2.380659949674851	0.5364125145064873
1	1	undersample	0.6	500	10	63	0.3	1.0	0.7	0.7173137345058145	0.1803876212392375	0.5511811023188047	0.7372262773677785	3.445418961653012	2.097550226187328	0.6087939420658423
1	2	undersample	0.6	500	10	63	0.3	1.0	0.7	0.7117741216614509	0.13868172187818134	0.5354330708239817	0.7407181984130207	3.292591572771832	2.065062209905009	0.6271844324866092
1	3	undersample	0.6	500	10	63	0.3	1.0	0.7	0.7248239968178048	0.18347595624246507	0.4881889763395127	0.7681071211152276	3.1594587706912054	2.105234786143416	0.6663276552547824
1	1	undersample	0.6	500	10	63	0.3	1.0	1.0	0.7216746173151714	0.1674986926626068	0.5354330708239817	0.7566909975623073	3.5844066206311056	2.2006298305990497	0.6139453548848537
1	2	undersample	0.6	500	10	63	0.3	1.0	1.0	0.7406654813309625	0.17550873110206336	0.4803149605921012	0.7668898356617962	3.0405885179687977	2.060463306484619	0.6776527846178882
1	3	undersample	0.6	500	10	63	0.3	1.0	1.0	0.7524285803288588	0.19164968366631777	0.5984251968032737	0.7486305538603248	4.43811402775339	2.380659949674851	0.5364125145064873
1	1	undersample	0.8	100	3	31	0.1	0.6	0.7	0.7927826311857002	0.23991758175369257	0.6535433070351541	0.7712895377082039	6.36146000926082	2.857513696186778	0.4491914793793086
1	2	undersample	0.8	100	3	31	0.1	0.6	0.7	0.7763573451675206	0.20960244449965823	0.7322834645092691	0.7035909920833623	6.492812842233899	2.470516820494365	0.38050022626499075
1	3	undersample	0.8	100	3	31	0.1	0.6	0.7	0.790773072112182	0.23017419194697988	0.7086614172670346	0.7662811929350805	7.975084010184577	3.032111090439891	0.3801980025309947
1	1	undersample	0.8	100	3	31	0.1	0.6	1.0	0.7978667356361477	0.23295190648502406	0.6850393700248001	0.7822384428176263	7.812988371693713	3.1458231077621	0.4026401781205083
1	2	undersample	0.8	100	3	31	0.1	0.6	1.0	0.7900326366690469	0.23605460636982895	0.7165354330144461	0.7139379184375293	6.3086876503133	2.504824841001234	0.39704371443876507
1	3	undersample	0.8	100	3	31	0.1	0.6	1.0	0.801898773608868	0.2549396452384258	0.6771653542773886	0.7748021911091004	7.216743170364914	3.0069800747291047	0.41666717681039844
1	1	undersample	0.8	100	3	31	0.1	1.0	0.7	0.7927826311857002	0.23991758175369257	0.6535433070351541	0.7712895377082039	6.36146000926082	2.857513696186778	0.4491914793793086
1	2	undersample	0.8	100	3	31	0.1	1.0	0.7	0.7763573451675206	0.20960244449965823	0.7322834645092691	0.7035909920833623	6.492812842233899	2.470516820494365	0.38050022626499075
1	3	undersample	0.8	100	3	31	0.1	1.0	0.7	0.790773072112182	0.23017419194697988	0.7086614172670346	0.7662811929350805	7.975084010184577	3.032111090439891	0.3801980025309947
1	1	undersample	0.8	100	3	31	0.1	1.0	1.0	0.7978667356361477	0.23295190648502406	0.6850393700248001	0.7822384428176263	7.812988371693713	3.1458231077621	0.4026401781205083
1	2	undersample	0.8	100	3	31	0.1	1.0	1.0	0.7900326366690469	0.23605460636982895	0.7165354330144461	0.7139379184375293	6.3086876503133	2.504824841001234	0.39704371443876507
1	3	undersample	0.8	100	3	31	0.1	1.0	1.0	0.801898773608868	0.2549396452384258	0.6771653542773886	0.7748021911091004	7.216743170364914	3.0069800747291047	0.41666717681039844
1	1	undersample	0.8	100	3	31	0.3	0.6	0.7	0.7759114508496658	0.20914836192888336	0.6614173227825656	0.7548661800440702	6.015580516907405	2.6981886706599227	0.4485333714544394
1	2	undersample	0.8	100	3	31	0.3	0.6	0.7	0.7641221886217358	0.189365145541289	0.7086614172670346	0.7011564211764993	5.7070509981810895	2.3713455592503125	0.4155115317763204
1	3	undersample	0.8	100	3	31	0.3	0.6	0.7	0.7838168129166447	0.2274224226197308	0.6535433070351541	0.7650639074816491	6.142898880861932	2.7817917298773	0.4528467295978
1	1	undersample	0.8	100	3	31	0.3	0.6	1.0	0.7783469356476426	0.2095299317756386	0.6771653542773886	0.7554744525501492	6.4805238755892045	2.7693029773227975	0.4273270133220172
1	2	undersample	0.8	100	3	31	0.3	0.6	1.0	0.7649488883883427	0.2183463897783613	0.6850393700248001	0.7194157029779708	5.576680877852423	2.441474283773883	0.43780059886576916
1	3	undersample	0.8	100	3	31	0.3	0.6	1.0	0.7822544701693177	0.24025803124462683	0.6299212597929196	0.7583688374877763	5.342193854050766	2.606953619616496	0.48799306753307203
1	1	undersample	0.8	100	3	31	0.3	1.0	0.7	0.7759114508496658	0.20914836192888336	0.6614173227825656	0.7548661800440702	6.015580516907405	2.6981886706599227	0.4485333714544394
1	2	undersample	0.8	100	3	31	0.3	1.0	0.7	0.7641221886217358	0.189365145541289	0.7086614172670346	0.7011564211764993	5.7070509981810895	2.3713455592503125	0.4155115317763204
1	3	undersample	0.8	100	3	31	0.3	1.0	0.7	0.7838168129166447	0.2274224226197308	0.6535433070351541	0.7650639074816491	6.142898880861932	2.7817917298773	0.4528467295978
1	1	undersample	0.8	100	3	31	0.3	1.0	1.0	0.7783469356476426	0.2095299317756386	0.6771653542773886	0.7554744525501492	6.4805238755892045	2.7693029773227975	0.4273270133220172
1	2	undersample	0.8	100	3	31	0.3	1.0	1.0	0.7649488883883427	0.2183463897783613	0.6850393700248001	0.7194157029779708	5.576680877852423	2.441474283773883	0.43780059886576916
1	3	undersample	0.8	100	3	31	0.3	1.0	1.0	0.7822544701693177	0.24025803124462683	0.6299212597929196	0.7583688374877763	5.342193854050766	2.606953619616496	0.48799306753307203
1	1	undersample	0.8	100	3	63	0.1	0.6	0.7	0.7927826311857002	0.23991758175369257	0.6535433070351541	0.7712895377082039	6.36146000926082	2.857513696186778	0.4491914793793086
1	2	undersample	0.8	100	3	63	0.1	0.6	0.7	0.7763573451675206	0.20960244449965823	0.7322834645092691	0.7035909920833623	6.492812842233899	2.470516820494365	0.38050022626499075
1	3	undersample	0.8	100	3	63	0.1	0.6	0.7	0.790773072112182	0.23017419194697988	0.7086614172670346	0.7662811929350805	7.975084010184577	3.032111090439891	0.3801980025309947
1	1	undersample	0.8	100	3	63	0.1	0.6	1.0	0.7978667356361477	0.23295190648502406	0.6850393700248001	0.7822384428176263	7.812988371693713	3.1458231077621	0.4026401781205083
1	2	undersample	0.8	100	3	63	0.1	0.6	1.0	0.7900326366690469	0.23605460636982895	0.7165354330144461	0.7139379184375293	6.3086876503133	2.504824841001234	0.39704371443876507
1	3	undersample	0.8	100	3	63	0.1	0.6	1.0	0.801898773608868	0.2549396452384258	0.6771653542773886	0.7748021911091004	7.216743170364914	3.0069800747291047	0.41666717681039844
1	1	undersample	0.8	100	3	63	0.1	1.0	0.7	0.7927826311857002	0.23991758175369257	0.6535433070351541	0.7712895377082039	6.36146000926082	2.857513696186778	0.4491914793793086
1	2	undersample	0.8	100	3	63	0.1	1.0	0.7	0.7763573451675206	0.20960244449965823	0.7322834645092691	0.7035909920833623	6.492812842233899	2.470516820494365	0.38050022626499075
1	3	undersample	0.8	100	3	63	0.1	1.0	0.7	0.790773072112182	0.23017419194697988	0.7086614172670346	0.7662811929350805	7.975084010184577	3.032111090439891	0.3801980025309947
1	1	undersample	0.8	100	3	63	0.1	1.0	1.0	0.7978667356361477	0.23295190648502406	0.6850393700248001	0.7822384428176263	7.812988371693713	3.1458231077621	0.4026401781205083
1	2	undersample	0.8	100	3	63	0.1	1.0	1.0	0.7900326366690469	0.23605460636982895	0.7165354330144461	0.7139379184375293	6.3086876503133	2.504824841001234	0.39704371443876507
1	3	undersample	0.8	100	3	63	0.1	1.0	1.0	0.801898773608868	0.2549396452384258	0.6771653542773886	0.7748021911091004	7.216743170364914	3.0069800747291047	0.41666717681039844
1	1	undersample	0.8	100	3	63	0.3	0.6	0.7	0.7759114508496658	0.20914836192888336	0.6614173227825656	0.7548661800440702	6.015580516907405	2.6981886706599227	0.4485333714544394
1	2	undersample	0.8	100	3	63	0.3	0.6	0.7	0.7641221886217358	0.189365145541289	0.7086614172670346	0.7011564211764993	5.7070509981810895	2.3713455592503125	0.4155115317763204
1	3	undersample	0.8	100	3	63	0.3	0.6	0.7	0.7838168129166447	0.2274224226197308	0.6535433070351541	0.7650639074816491	6.142898880861932	2.7817917298773	0.4528467295978
1	1	undersample	0.8	100	3	63	0.3	0.6	1.0	0.7783469356476426	0.2095299317756386	0.6771653542773886	0.7554744525501492	6.4805238755892045	2.7693029773227975	0.4273270133220172
1	2	undersample	0.8	100	3	63	0.3	0.6	1.0	0.7649488883883427	0.2183463897783613	0.6850393700248001	0.7194157029779708	5.576680877852423	2.441474283773883	0.43780059886576916
1	3	undersample	0.8	100	3	63	0.3	0.6	1.0	0.7822544701693177	0.24025803124462683	0.6299212597929196	0.7583688374877763	5.342193854050766	2.606953619616496	0.48799306753307203
1	1	undersample	0.8	100	3	63	0.3	1.0	0.7	0.7759114508496658	0.20914836192888336	0.6614173227825656	0.7548661800440702	6.015580516907405	2.6981886706599227	0.4485333714544394
1	2	undersample	0.8	100	3	63	0.3	1.0	0.7	0.7641221886217358	0.189365145541289	0.7086614172670346	0.7011564211764993	5.7070509981810895	2.3713455592503125	0.4155115317763204
1	3	undersample	0.8	100	3	63	0.3	1.0	0.7	0.7838168129166447	0.2274224226197308	0.6535433070351541	0.7650639074816491	6.142898880861932	2.7817917298773	0.4528467295978
1	1	undersample	0.8	100	3	63	0.3	1.0	1.0	0.7783469356476426	0.2095299317756386	0.6771653542773886	0.7554744525501492	6.4805238755892045	2.7693029773227975	0.4273270133220172
1	2	undersample	0.8	100	3	63	0.3	1.0	1.0	0.7649488883883427	0.2183463897783613	0.6850393700248001	0.7194157029779708	5.576680877852423	2.441474283773883	0.43780059886576916
1	3	undersample	0.8	100	3	63	0.3	1.0	1.0	0.7822544701693177	0.24025803124462683	0.6299212597929196	0.7583688374877763	5.342193854050766	2.606953619616496	0.48799306753307203
1	1	undersample	0.8	100	5	31	0.1	0.6	0.7	0.7754420752150506	0.20724919976832518	0.6771653542773886	0.7597323600927024	6.632540561070222	2.818379230573317	0.4249320661211516
1	2	undersample	0.8	100	5	31	0.1	0.6	0.7	0.7635015647389785	0.19389927679267216	0.700787401519623	0.7072428484436565	5.6580586199738345	2.3937498156975088	0.4230690984124149
1	3	undersample	0.8	100	5	31	0.1	0.6	0.7	0.7763645338611432	0.22391329622418693	0.6692913385299771	0.7486305538603248	6.027325887420381	2.6625802068731885	0.44175148255331526
1	1	undersample	0.8	100	5	31	0.1	0.6	1.0	0.7817139873939116	0.2212601344063808	0.6614173227825656	0.7712895377082039	6.587827453609126	2.89194157204445	0.4389825821230081
1	2	undersample	0.8	100	5	31	0.1	0.6	1.0	0.7745529830682303	0.2135309036575301	0.6771653542773886	0.7163724893443921	5.297916652944636	2.3875163902011836	0.4506519248269055
1	3	undersample	0.8	100	5	31	0.1	0.6	1.0	0.7910845821691643	0.2454690158945353	0.6614173227825656	0.7601947656679234	6.1926569839692	2.758143695417481	0.4453893765843739
1	1	undersample	0.8	100	5	31	0.1	1.0	0.7	0.7754420752150506	0.20724919976832518	0.6771653542773886	0.7597323600927024	6.632540561070222	2.818379230573317	0.4249320661211516
1	2	undersample	0.8	100	5	31	0.1	1.0	0.7	0.7635015647389785	0.19389927679267216	0.700787401519623	0.7072428484436565	5.6580586199738345	2.3937498156975088	0.4230690984124149
1	3	undersample	0.8	100	5	31	0.1	1.0	0.7	0.7763645338611432	0.22391329622418693	0.6692913385299771	0.7486305538603248	6.027325887420381	2.6625802068731885	0.44175148255331526
1	1	undersample	0.8	100	5	31	0.1	1.0	1.0	0.7817139873939116	0.2212601344063808	0.6614173227825656	0.7712895377082039	6.587827453609126	2.89194157204445	0.4389825821230081
1	2	undersample	0.8	100	5	31	0.1	1.0	1.0	0.7745529830682303	0.2135309036575301	0.6771653542773886	0.7163724893443921	5.297916652944636	2.3875163902011836	0.4506519248269055
1	3	undersample	0.8	100	5	31	0.1	1.0	1.0	0.7910845821691643	0.2454690158945353	0.6614173227825656	0.7601947656679234	6.1926569839692	2.758143695417481	0.4453893765843739
1	1	undersample	0.8	100	5	31	0.3	0.6	0.7	0.7574166139816464	0.19143959270373417	0.6929133857722116	0.7329683698252253	6.1935631630768455	2.5948737210268167	0.4189629766853142
1	2	undersample	0.8	100	5	31	0.3	0.6	0.7	0.7509812566794944	0.17576132924552101	0.6929133857722116	0.7151552038909608	5.665132335034612	2.432599685552851	0.42939855329728416
1	3	undersample	0.8	100	5	31	0.3	0.6	0.7	0.7688643301814906	0.21631330434098553	0.6614173227825656	0.7407181984130207	5.580739992071448	2.5509592004708934	0.4571005186207633
1	1	undersample	0.8	100	5	31	0.3	0.6	1.0	0.7675393221832673	0.19842806661748333	0.6141732282980966	0.7506082725015171	4.791040095984093	2.4626847483342655	0.5140188040772432
1	2	undersample	0.8	100	5	31	0.3	0.6	1.0	0.7566100037860454	0.20586912995523873	0.6535433070351541	0.7181984175245393	4.807578825522398	2.3191611562381946	0.48239689713468253
1	3	undersample	0.8	100	5	31	0.3	0.6	1.0	0.7754994943952151	0.23018603360854822	0.6535433070351541	0.7315885575122849	5.141516981816057	2.434856266295366	0.47356766952079
1	1	undersample	0.8	100	5	31	0.3	1.0	0.7	0.7574166139816464	0.19143959270373417	0.6929133857722116	0.7329683698252253	6.1935631630768455	2.5948737210268167	0.4189629766853142
1	2	undersample	0.8	100	5	31	0.3	1.0	0.7	0.7509812566794944	0.17576132924552101	0.6929133857722116	0.7151552038909608	5.665132335034612	2.432599685552851	0.42939855329728416
1	3	undersample	0.8	100	5	31	0.3	1.0	0.7	0.7688643301814906	0.21631330434098553	0.6614173227825656	0.7407181984130207	5.580739992071448	2.5509592004708934	0.4571005186207633
1	1	undersample	0.8	100	5	31	0.3	1.0	1.0	0.7675393221832673	0.19842806661748333	0.6141732282980966	0.7506082725015171	4.791040095984093	2.4626847483342655	0.5140188040772432
1	2	undersample	0.8	100	5	31	0.3	1.0	1.0	0.7566100037860454	0.20586912995523873	0.6535433070351541	0.7181984175245393	4.807578825522398	2.3191611562381946	0.48239689713468253
1	3	undersample	0.8	100	5	31	0.3	1.0	1.0	0.7754994943952151	0.23018603360854822	0.6535433070351541	0.7315885575122849	5.141516981816057	2.434856266295366	0.47356766952079
1	1	undersample	0.8	100	5	63	0.1	0.6	0.7	0.7754420752150506	0.20724919976832518	0.6771653542773886	0.7597323600927024	6.632540561070222	2.818379230573317	0.4249320661211516
1	2	undersample	0.8	100	5	63	0.1	0.6	0.7	0.7635015647389785	0.19389927679267216	0.700787401519623	0.7072428484436565	5.6580586199738345	2.3937498156975088	0.4230690984124149
1	3	undersample	0.8	100	5	63	0.1	0.6	0.7	0.7763645338611432	0.22391329622418693	0.6692913385299771	0.7486305538603248	6.027325887420381	2.6625802068731885	0.44175148255331526
1	1	undersample	0.8	100	5	63	0.1	0.6	1.0	0.7817139873939116	0.2212601344063808	0.6614173227825656	0.7712895377082039	6.587827453609126	2.89194157204445	0.4389825821230081
1	2	undersample	0.8	100	5	63	0.1	0.6	1.0	0.7745529830682303	0.2135309036575301	0.6771653542773886	0.7163724893443921	5.297916652944636	2.3875163902011836	0.4506519248269055
1	3	undersample	0.8	100	5	63	0.1	0.6	1.0	0.7910845821691643	0.2454690158945353	0.6614173227825656	0.7601947656679234	6.1926569839692	2.758143695417481	0.4453893765843739
1	1	undersample	0.8	100	5	63	0.1	1.0	0.7	0.7754420752150506	0.20724919976832518	0.6771653542773886	0.7597323600927024	6.632540561070222	2.818379230573317	0.4249320661211516
1	2	undersample	0.8	100	5	63	0.1	1.0	0.7	0.7635015647389785	0.19389927679267216	0.700787401519623	0.7072428484436565	5.6580586199738345	2.3937498156975088	0.4230690984124149
1	3	undersample	0.8	100	5	63	0.1	1.0	0.7	0.7763645338611432	0.22391329622418693	0.6692913385299771	0.7486305538603248	6.027325887420381	2.6625802068731885	0.44175148255331526
1	1	undersample	0.8	100	5	63	0.1	1.0	1.0	0.7817139873939116	0.2212601344063808	0.6614173227825656	0.7712895377082039	6.587827453609126	2.89194157204445	0.4389825821230081
1	2	undersample	0.8	100	5	63	0.1	1.0	1.0	0.7745529830682303	0.2135309036575301	0.6771653542773886	0.7163724893443921	5.297916652944636	2.3875163902011836	0.4506519248269055
1	3	undersample	0.8	100	5	63	0.1	1.0	1.0	0.7910845821691643	0.2454690158945353	0.6614173227825656	0.7601947656679234	6.1926569839692	2.758143695417481	0.4453893765843739
1	1	undersample	0.8	100	5	63	0.3	0.6	0.7	0.7574166139816464	0.19143959270373417	0.6929133857722116	0.7329683698252253	6.1935631630768455	2.5948737210268167	0.4189629766853142
1	2	undersample	0.8	100	5	63	0.3	0.6	0.7	0.7509812566794944	0.17576132924552101	0.6929133857722116	0.7151552038909608	5.665132335034612	2.432599685552851	0.42939855329728416
1	3	undersample	0.8	100	5	63	0.3	0.6	0.7	0.7688643301814906	0.21631330434098553	0.6614173227825656	0.7407181984130207	5.580739992071448	2.5509592004708934	0.4571005186207633
1	1	undersample	0.8	100	5	63	0.3	0.6	1.0	0.7675393221832673	0.19842806661748333	0.6141732282980966	0.7506082725015171	4.791040095984093	2.4626847483342655	0.5140188040772432
1	2	undersample	0.8	100	5	63	0.3	0.6	1.0	0.7566100037860454	0.20586912995523873	0.6535433070351541	0.7181984175245393	4.807578825522398	2.3191611562381946	0.48239689713468253
1	3	undersample	0.8	100	5	63	0.3	0.6	1.0	0.7754994943952151	0.23018603360854822	0.6535433070351541	0.7315885575122849	5.141516981816057	2.434856266295366	0.47356766952079
1	1	undersample	0.8	100	5	63	0.3	1.0	0.7	0.7574166139816464	0.19143959270373417	0.6929133857722116	0.7329683698252253	6.1935631630768455	2.5948737210268167	0.4189629766853142
1	2	undersample	0.8	100	5	63	0.3	1.0	0.7	0.7509812566794944	0.17576132924552101	0.6929133857722116	0.7151552038909608	5.665132335034612	2.432599685552851	0.42939855329728416
1	3	undersample	0.8	100	5	63	0.3	1.0	0.7	0.7688643301814906	0.21631330434098553	0.6614173227825656	0.7407181984130207	5.580739992071448	2.5509592004708934	0.4571005186207633
1	1	undersample	0.8	100	5	63	0.3	1.0	1.0	0.7675393221832673	0.19842806661748333	0.6141732282980966	0.7506082725015171	4.791040095984093	2.4626847483342655	0.5140188040772432
1	2	undersample	0.8	100	5	63	0.3	1.0	1.0	0.7566100037860454	0.20586912995523873	0.6535433070351541	0.7181984175245393	4.807578825522398	2.3191611562381946	0.48239689713468253
1	3	undersample	0.8	100	5	63	0.3	1.0	1.0	0.7754994943952151	0.23018603360854822	0.6535433070351541	0.7315885575122849	5.141516981816057	2.434856266295366	0.47356766952079
1	1	undersample	0.8	100	10	31	0.1	0.6	0.7	0.761923577983409	0.19219668063675205	0.6692913385299771	0.751824817513675	6.130952074469138	2.6968502847715397	0.4398746215440824
1	2	undersample	0.8	100	10	31	0.1	0.6	0.7	0.7494500649378658	0.17767273913616258	0.6850393700248001	0.7212416311581179	5.627456077631294	2.457466472831547	0.4366922429346409
1	3	undersample	0.8	100	10	31	0.1	0.6	0.7	0.7650303602493997	0.21062581637806535	0.6535433070351541	0.746195982953462	5.545999298950975	2.57499187321925	0.464297176930101
1	1	undersample	0.8	100	10	31	0.1	0.6	1.0	0.7696515125390349	0.2076772537306505	0.6220472440455082	0.7524330900197541	5.002200828377434	2.51264282035396	0.5023074555659091
1	2	undersample	0.8	100	10	31	0.1	0.6	1.0	0.7716487508446714	0.21942939020728824	0.6456692912877426	0.7236762020649807	4.772295438266022	2.33664010391598	0.489626027227272
1	3	undersample	0.8	100	10	31	0.1	0.6	1.0	0.7825659802263001	0.2395023390815697	0.6850393700248001	0.7388922702328735	6.154894806396646	2.6235889086848383	0.42626055028743176
1	1	undersample	0.8	100	10	31	0.1	1.0	0.7	0.761923577983409	0.19219668063675205	0.6692913385299771	0.751824817513675	6.130952074469138	2.6968502847715397	0.4398746215440824
1	2	undersample	0.8	100	10	31	0.1	1.0	0.7	0.7494500649378658	0.17767273913616258	0.6850393700248001	0.7212416311581179	5.627456077631294	2.457466472831547	0.4366922429346409
1	3	undersample	0.8	100	10	31	0.1	1.0	0.7	0.7650303602493997	0.21062581637806535	0.6535433070351541	0.746195982953462	5.545999298950975	2.57499187321925	0.464297176930101
1	1	undersample	0.8	100	10	31	0.1	1.0	1.0	0.7696515125390349	0.2076772537306505	0.6220472440455082	0.7524330900197541	5.002200828377434	2.51264282035396	0.5023074555659091
1	2	undersample	0.8	100	10	31	0.1	1.0	1.0	0.7716487508446714	0.21942939020728824	0.6456692912877426	0.7236762020649807	4.772295438266022	2.33664010391598	0.489626027227272
1	3	undersample	0.8	100	10	31	0.1	1.0	1.0	0.7825659802263001	0.2395023390815697	0.6850393700248001	0.7388922702328735	6.154894806396646	2.6235889086848383	0.42626055028743176
1	1	undersample	0.8	100	10	31	0.3	0.6	0.7	0.7434646627200796	0.18387153816267837	0.6141732282980966	0.725669099752277	4.210778592653829	2.2388043248334406	0.5316841608892705
1	2	undersample	0.8	100	10	31	0.3	0.6	0.7	0.7212679897057908	0.15451224057131854	0.6614173227825656	0.7072428484436565	4.719237827318486	2.2592694889729295	0.47873608503097814
1	3	undersample	0.8	100	10	31	0.3	0.6	0.7	0.7470394563430637	0.1970669607643614	0.6456692912877426	0.7267194156985592	4.845731043433474	2.362660594098169	0.4875756670074656
1	1	undersample	0.8	100	10	31	0.3	0.6	1.0	0.7578907791635534	0.19309367470974145	0.6141732282980966	0.7335766423313044	4.383002326981565	2.305252852526949	0.5259529055017591
1	2	undersample	0.8	100	10	31	0.3	0.6	1.0	0.747010701568573	0.19100759816372218	0.6062992125506851	0.7236762020649807	4.033171640910231	2.1941620487991513	0.5440289191293239
1	3	undersample	0.8	100	10	31	0.3	0.6	1.0	0.7667053258634818	0.20616252224428772	0.6535433070351541	0.7181984175245393	4.807578825522398	2.3191611562381946	0.48239689713468253
1	1	undersample	0.8	100	10	31	0.3	1.0	0.7	0.7434646627200796	0.18387153816267837	0.6141732282980966	0.725669099752277	4.210778592653829	2.2388043248334406	0.5316841608892705
1	2	undersample	0.8	100	10	31	0.3	1.0	0.7	0.7212679897057908	0.15451224057131854	0.6614173227825656	0.7072428484436565	4.719237827318486	2.2592694889729295	0.47873608503097814
1	3	undersample	0.8	100	10	31	0.3	1.0	0.7	0.7470394563430637	0.1970669607643614	0.6456692912877426	0.7267194156985592	4.845731043433474	2.362660594098169	0.4875756670074656
1	1	undersample	0.8	100	10	31	0.3	1.0	1.0	0.7578907791635534	0.19309367470974145	0.6141732282980966	0.7335766423313044	4.383002326981565	2.305252852526949	0.5259529055017591
1	2	undersample	0.8	100	10	31	0.3	1.0	1.0	0.747010701568573	0.19100759816372218	0.6062992125506851	0.7236762020649807	4.033171640910231	2.1941620487991513	0.5440289191293239
1	3	undersample	0.8	100	10	31	0.3	1.0	1.0	0.7667053258634818	0.20616252224428772	0.6535433070351541	0.7181984175245393	4.807578825522398	2.3191611562381946	0.48239689713468253
1	1	undersample	0.8	100	10	63	0.1	0.6	0.7	0.761923577983409	0.19219668063675205	0.6692913385299771	0.751824817513675	6.130952074469138	2.6968502847715397	0.4398746215440824
1	2	undersample	0.8	100	10	63	0.1	0.6	0.7	0.7494500649378658	0.17767273913616258	0.6850393700248001	0.7212416311581179	5.627456077631294	2.457466472831547	0.4366922429346409
1	3	undersample	0.8	100	10	63	0.1	0.6	0.7	0.7650303602493997	0.21062581637806535	0.6535433070351541	0.746195982953462	5.545999298950975	2.57499187321925	0.464297176930101
1	1	undersample	0.8	100	10	63	0.1	0.6	1.0	0.7696515125390349	0.2076772537306505	0.6220472440455082	0.7524330900197541	5.002200828377434	2.51264282035396	0.5023074555659091
1	2	undersample	0.8	100	10	63	0.1	0.6	1.0	0.7716487508446714	0.21942939020728824	0.6456692912877426	0.7236762020649807	4.772295438266022	2.33664010391598	0.489626027227272
1	3	undersample	0.8	100	10	63	0.1	0.6	1.0	0.7825659802263001	0.2395023390815697	0.6850393700248001	0.7388922702328735	6.154894806396646	2.6235889086848383	0.42626055028743176
1	1	undersample	0.8	100	10	63	0.1	1.0	0.7	0.761923577983409	0.19219668063675205	0.6692913385299771	0.751824817513675	6.130952074469138	2.6968502847715397	0.4398746215440824
1	2	undersample	0.8	100	10	63	0.1	1.0	0.7	0.7494500649378658	0.17767273913616258	0.6850393700248001	0.7212416311581179	5.627456077631294	2.457466472831547	0.4366922429346409
1	3	undersample	0.8	100	10	63	0.1	1.0	0.7	0.7650303602493997	0.21062581637806535	0.6535433070351541	0.746195982953462	5.545999298950975	2.57499187321925	0.464297176930101
1	1	undersample	0.8	100	10	63	0.1	1.0	1.0	0.7696515125390349	0.2076772537306505	0.6220472440455082	0.7524330900197541	5.002200828377434	2.51264282035396	0.5023074555659091
1	2	undersample	0.8	100	10	63	0.1	1.0	1.0	0.7716487508446714	0.21942939020728824	0.6456692912877426	0.7236762020649807	4.772295438266022	2.33664010391598	0.489626027227272
1	3	undersample	0.8	100	10	63	0.1	1.0	1.0	0.7825659802263001	0.2395023390815697	0.6850393700248001	0.7388922702328735	6.154894806396646	2.6235889086848383	0.42626055028743176
1	1	undersample	0.8	100	10	63	0.3	0.6	0.7	0.7434646627200796	0.18387153816267837	0.6141732282980966	0.725669099752277	4.210778592653829	2.2388043248334406	0.5316841608892705
1	2	undersample	0.8	100	10	63	0.3	0.6	0.7	0.7212679897057908	0.15451224057131854	0.6614173227825656	0.7072428484436565	4.719237827318486	2.2592694889729295	0.47873608503097814
1	3	undersample	0.8	100	10	63	0.3	0.6	0.7	0.7470394563430637	0.1970669607643614	0.6456692912877426	0.7267194156985592	4.845731043433474	2.362660594098169	0.4875756670074656
1	1	undersample	0.8	100	10	63	0.3	0.6	1.0	0.7578907791635534	0.19309367470974145	0.6141732282980966	0.7335766423313044	4.383002326981565	2.305252852526949	0.5259529055017591
1	2	undersample	0.8	100	10	63	0.3	0.6	1.0	0.747010701568573	0.19100759816372218	0.6062992125506851	0.7236762020649807	4.033171640910231	2.1941620487991513	0.5440289191293239
1	3	undersample	0.8	100	10	63	0.3	0.6	1.0	0.7667053258634818	0.20616252224428772	0.6535433070351541	0.7181984175245393	4.807578825522398	2.3191611562381946	0.48239689713468253
1	1	undersample	0.8	100	10	63	0.3	1.0	0.7	0.7434646627200796	0.18387153816267837	0.6141732282980966	0.725669099752277	4.210778592653829	2.2388043248334406	0.5316841608892705
1	2	undersample	0.8	100	10	63	0.3	1.0	0.7	0.7212679897057908	0.15451224057131854	0.6614173227825656	0.7072428484436565	4.719237827318486	2.2592694889729295	0.47873608503097814
1	3	undersample	0.8	100	10	63	0.3	1.0	0.7	0.7470394563430637	0.1970669607643614	0.6456692912877426	0.7267194156985592	4.845731043433474	2.362660594098169	0.4875756670074656
1	1	undersample	0.8	100	10	63	0.3	1.0	1.0	0.7578907791635534	0.19309367470974145	0.6141732282980966	0.7335766423313044	4.383002326981565	2.305252852526949	0.5259529055017591
1	2	undersample	0.8	100	10	63	0.3	1.0	1.0	0.747010701568573	0.19100759816372218	0.6062992125506851	0.7236762020649807	4.033171640910231	2.1941620487991513	0.5440289191293239
1	3	undersample	0.8	100	10	63	0.3	1.0	1.0	0.7667053258634818	0.20616252224428772	0.6535433070351541	0.7181984175245393	4.807578825522398	2.3191611562381946	0.48239689713468253
1	1	undersample	0.8	300	3	31	0.1	0.6	0.7	0.7789264708699735	0.2188942204866079	0.6535433070351541	0.7597323600927024	5.964729272175611	2.7200636760184342	0.45602465631755473
1	2	undersample	0.8	300	3	31	0.1	0.6	0.7	0.7615510325360273	0.19243232277496408	0.7322834645092691	0.699939135723068	6.380503229561109	2.440449679665435	0.3824854448084454
1	3	undersample	0.8	300	3	31	0.1	0.6	0.7	0.7804836553069332	0.22638399415084332	0.6771653542773886	0.758977480214492	6.605197980624469	2.8095520982209212	0.425354704039215
1	1	undersample	0.8	300	3	31	0.1	0.6	1.0	0.7883666685824856	0.22291050619528155	0.6614173227825656	0.7627737226230975	6.2812161324025055	2.7881282892216457	0.4438835040282322
1	2	undersample	0.8	300	3	31	0.1	0.6	1.0	0.7755018906264228	0.2300559161483152	0.7086614172670346	0.7181984175245393	6.199287552453842	2.5147530609811755	0.4056519362443341
1	3	undersample	0.8	300	3	31	0.1	0.6	1.0	0.7838551526159656	0.2349047440892423	0.6141732282980966	0.7577601947610606	4.979489044365352	2.535393398035295	0.509167371521659
1	1	undersample	0.8	300	3	31	0.1	1.0	0.7	0.7789264708699735	0.2188942204866079	0.6535433070351541	0.7597323600927024	5.964729272175611	2.7200636760184342	0.45602465631755473
1	2	undersample	0.8	300	3	31	0.1	1.0	0.7	0.7615510325360273	0.19243232277496408	0.7322834645092691	0.699939135723068	6.380503229561109	2.440449679665435	0.3824854448084454
1	3	undersample	0.8	300	3	31	0.1	1.0	0.7	0.7804836553069332	0.22638399415084332	0.6771653542773886	0.758977480214492	6.605197980624469	2.8095520982209212	0.425354704039215
1	1	undersample	0.8	300	3	31	0.1	1.0	1.0	0.7883666685824856	0.22291050619528155	0.6614173227825656	0.7627737226230975	6.2812161324025055	2.7881282892216457	0.4438835040282322
1	2	undersample	0.8	300	3	31	0.1	1.0	1.0	0.7755018906264228	0.2300559161483152	0.7086614172670346	0.7181984175245393	6.199287552453842	2.5147530609811755	0.4056519362443341
1	3	undersample	0.8	300	3	31	0.1	1.0	1.0	0.7838551526159656	0.2349047440892423	0.6141732282980966	0.7577601947610606	4.979489044365352	2.535393398035295	0.509167371521659
1	1	undersample	0.8	300	3	31	0.3	0.6	0.7	0.755239764737437	0.19474338797034615	0.6850393700248001	0.7195863746914868	5.581398881809484	2.4429602692861727	0.4376967611890477
1	2	undersample	0.8	300	3	31	0.3	0.6	0.7	0.7450338108223385	0.1749990852244516	0.6850393700248001	0.7115033475306665	5.36408204530958	2.3745140209295075	0.44266921110294943
1	3	undersample	0.8	300	3	31	0.3	0.6	0.7	0.7609567671965534	0.19541921748790014	0.6535433070351541	0.746195982953462	5.545999298950975	2.57499187321925	0.464297176930101
1	1	undersample	0.8	300	3	31	0.3	0.6	1.0	0.7703364178017893	0.2189785214922962	0.6535433070351541	0.7433090024285687	5.462408186758038	2.5460311727253933	0.4661004873772334
1	2	undersample	0.8	300	3	31	0.3	0.6	1.0	0.7477104010811795	0.20816846399100639	0.6299212597929196	0.7236762020649807	4.457774673806806	2.279648881869248	0.5113871839880928
1	3	undersample	0.8	300	3	31	0.3	0.6	1.0	0.7692045950129636	0.21834911935972245	0.6377952755403311	0.7315885575122849	4.799467401832663	2.3761850309629478	0.4950934726759336
1	1	undersample	0.8	300	3	31	0.3	1.0	0.7	0.755239764737437	0.19474338797034615	0.6850393700248001	0.7195863746914868	5.581398881809484	2.4429602692861727	0.4376967611890477
1	2	undersample	0.8	300	3	31	0.3	1.0	0.7	0.7450338108223385	0.1749990852244516	0.6850393700248001	0.7115033475306665	5.36408204530958	2.3745140209295075	0.44266921110294943
1	3	undersample	0.8	300	3	31	0.3	1.0	0.7	0.7609567671965534	0.19541921748790014	0.6535433070351541	0.746195982953462	5.545999298950975	2.57499187321925	0.464297176930101
1	1	undersample	0.8	300	3	31	0.3	1.0	1.0	0.7703364178017893	0.2189785214922962	0.6535433070351541	0.7433090024285687	5.462408186758038	2.5460311727253933	0.4661004873772334
1	2	undersample	0.8	300	3	31	0.3	1.0	1.0	0.7477104010811795	0.20816846399100639	0.6299212597929196	0.7236762020649807	4.457774673806806	2.279648881869248	0.5113871839880928
1	3	undersample	0.8	300	3	31	0.3	1.0	1.0	0.7692045950129636	0.21834911935972245	0.6377952755403311	0.7315885575122849	4.799467401832663	2.3761850309629478	0.4950934726759336
1	1	undersample	0.8	300	3	63	0.1	0.6	0.7	0.7789264708699735	0.2188942204866079	0.6535433070351541	0.7597323600927024	5.964729272175611	2.7200636760184342	0.45602465631755473
1	2	undersample	0.8	300	3	63	0.1	0.6	0.7	0.7615510325360273	0.19243232277496408	0.7322834645092691	0.699939135723068	6.380503229561109	2.440449679665435	0.3824854448084454
1	3	undersample	0.8	300	3	63	0.1	0.6	0.7	0.7804836553069332	0.22638399415084332	0.6771653542773886	0.758977480214492	6.605197980624469	2.8095520982209212	0.425354704039215
1	1	undersample	0.8	300	3	63	0.1	0.6	1.0	0.7883666685824856	0.22291050619528155	0.6614173227825656	0.7627737226230975	6.2812161324025055	2.7881282892216457	0.4438835040282322
1	2	undersample	0.8	300	3	63	0.1	0.6	1.0	0.7755018906264228	0.2300559161483152	0.7086614172670346	0.7181984175245393	6.199287552453842	2.5147530609811755	0.4056519362443341
1	3	undersample	0.8	300	3	63	0.1	0.6	1.0	0.7838551526159656	0.2349047440892423	0.6141732282980966	0.7577601947610606	4.979489044365352	2.535393398035295	0.509167371521659
1	1	undersample	0.8	300	3	63	0.1	1.0	0.7	0.7789264708699735	0.2188942204866079	0.6535433070351541	0.7597323600927024	5.964729272175611	2.7200636760184342	0.45602465631755473
1	2	undersample	0.8	300	3	63	0.1	1.0	0.7	0.7615510325360273	0.19243232277496408	0.7322834645092691	0.699939135723068	6.380503229561109	2.440449679665435	0.3824854448084454
1	3	undersample	0.8	300	3	63	0.1	1.0	0.7	0.7804836553069332	0.22638399415084332	0.6771653542773886	0.758977480214492	6.605197980624469	2.8095520982209212	0.425354704039215
1	1	undersample	0.8	300	3	63	0.1	1.0	1.0	0.7883666685824856	0.22291050619528155	0.6614173227825656	0.7627737226230975	6.2812161324025055	2.7881282892216457	0.4438835040282322
1	2	undersample	0.8	300	3	63	0.1	1.0	1.0	0.7755018906264228	0.2300559161483152	0.7086614172670346	0.7181984175245393	6.199287552453842	2.5147530609811755	0.4056519362443341
1	3	undersample	0.8	300	3	63	0.1	1.0	1.0	0.7838551526159656	0.2349047440892423	0.6141732282980966	0.7577601947610606	4.979489044365352	2.535393398035295	0.509167371521659
1	1	undersample	0.8	300	3	63	0.3	0.6	0.7	0.755239764737437	0.19474338797034615	0.6850393700248001	0.7195863746914868	5.581398881809484	2.4429602692861727	0.4376967611890477
1	2	undersample	0.8	300	3	63	0.3	0.6	0.7	0.7450338108223385	0.1749990852244516	0.6850393700248001	0.7115033475306665	5.36408204530958	2.3745140209295075	0.44266921110294943
1	3	undersample	0.8	300	3	63	0.3	0.6	0.7	0.7609567671965534	0.19541921748790014	0.6535433070351541	0.746195982953462	5.545999298950975	2.57499187321925	0.464297176930101
1	1	undersample	0.8	300	3	63	0.3	0.6	1.0	0.7703364178017893	0.2189785214922962	0.6535433070351541	0.7433090024285687	5.462408186758038	2.5460311727253933	0.4661004873772334
1	2	undersample	0.8	300	3	63	0.3	0.6	1.0	0.7477104010811795	0.20816846399100639	0.6299212597929196	0.7236762020649807	4.457774673806806	2.279648881869248	0.5113871839880928
1	3	undersample	0.8	300	3	63	0.3	0.6	1.0	0.7692045950129636	0.21834911935972245	0.6377952755403311	0.7315885575122849	4.799467401832663	2.3761850309629478	0.4950934726759336
1	1	undersample	0.8	300	3	63	0.3	1.0	0.7	0.755239764737437	0.19474338797034615	0.6850393700248001	0.7195863746914868	5.581398881809484	2.4429602692861727	0.4376967611890477
1	2	undersample	0.8	300	3	63	0.3	1.0	0.7	0.7450338108223385	0.1749990852244516	0.6850393700248001	0.7115033475306665	5.36408204530958	2.3745140209295075	0.44266921110294943
1	3	undersample	0.8	300	3	63	0.3	1.0	0.7	0.7609567671965534	0.19541921748790014	0.6535433070351541	0.746195982953462	5.545999298950975	2.57499187321925	0.464297176930101
1	1	undersample	0.8	300	3	63	0.3	1.0	1.0	0.7703364178017893	0.2189785214922962	0.6535433070351541	0.7433090024285687	5.462408186758038	2.5460311727253933	0.4661004873772334
1	2	undersample	0.8	300	3	63	0.3	1.0	1.0	0.7477104010811795	0.20816846399100639	0.6299212597929196	0.7236762020649807	4.457774673806806	2.279648881869248	0.5113871839880928
1	3	undersample	0.8	300	3	63	0.3	1.0	1.0	0.7692045950129636	0.21834911935972245	0.6377952755403311	0.7315885575122849	4.799467401832663	2.3761850309629478	0.4950934726759336
1	1	undersample	0.8	300	5	31	0.1	0.6	0.7	0.7676015862980631	0.2035731367218119	0.6850393700248001	0.7347931873434623	6.026146501545022	2.5830382610932165	0.42863846741354455
1	2	undersample	0.8	300	5	31	0.1	0.6	0.7	0.7538567341285626	0.17655258897064682	0.7086614172670346	0.7066342057169408	5.859033046548666	2.415623794323588	0.4122905121957299
1	3	undersample	0.8	300	5	31	0.1	0.6	0.7	0.7663243251014804	0.21328867480519537	0.6535433070351541	0.7437614120465992	5.475383027563529	2.550526393193919	0.4658169712695037
1	1	undersample	0.8	300	5	31	0.1	0.6	1.0	0.7679512232503785	0.21028596743017197	0.6299212597929196	0.751216545007596	5.1396761855544755	2.532006135585228	0.4926392233240098
1	2	undersample	0.8	300	5	31	0.1	0.6	1.0	0.7554741901936635	0.19978407482225594	0.6377952755403311	0.7102860620772351	4.317089705509843	2.201465549426573	0.5099420342009514
1	3	undersample	0.8	300	5	31	0.1	0.6	1.0	0.7778454047474133	0.22301274132173468	0.6692913385299771	0.7382836275061578	5.709025200901859	2.55731541202135	0.4479425584821585
1	1	undersample	0.8	300	5	31	0.1	1.0	0.7	0.7676015862980631	0.2035731367218119	0.6850393700248001	0.7347931873434623	6.026146501545022	2.5830382610932165	0.42863846741354455
1	2	undersample	0.8	300	5	31	0.1	1.0	0.7	0.7538567341285626	0.17655258897064682	0.7086614172670346	0.7066342057169408	5.859033046548666	2.415623794323588	0.4122905121957299
1	3	undersample	0.8	300	5	31	0.1	1.0	0.7	0.7663243251014804	0.21328867480519537	0.6535433070351541	0.7437614120465992	5.475383027563529	2.550526393193919	0.4658169712695037
1	1	undersample	0.8	300	5	31	0.1	1.0	1.0	0.7679512232503785	0.21028596743017197	0.6299212597929196	0.751216545007596	5.1396761855544755	2.532006135585228	0.4926392233240098
1	2	undersample	0.8	300	5	31	0.1	1.0	1.0	0.7554741901936635	0.19978407482225594	0.6377952755403311	0.7102860620772351	4.317089705509843	2.201465549426573	0.5099420342009514
1	3	undersample	0.8	300	5	31	0.1	1.0	1.0	0.7778454047474133	0.22301274132173468	0.6692913385299771	0.7382836275061578	5.709025200901859	2.55731541202135	0.4479425584821585
1	1	undersample	0.8	300	5	31	0.3	0.6	0.7	0.743778378067705	0.1838045181615794	0.6299212597929196	0.7122871046185384	4.213935326085815	2.1894091228120063	0.5195639968936882
1	2	undersample	0.8	300	5	31	0.3	0.6	0.7	0.7201657233503145	0.15389681097320568	0.6456692912877426	0.7035909920833623	4.325439025505817	2.1783051535541715	0.5036032406086339
1	3	undersample	0.8	300	5	31	0.3	0.6	0.7	0.7466320970377791	0.19087310393394186	0.6456692912877426	0.7291539866054221	4.905667699110236	2.3838979919122134	0.4859477015306021
1	1	undersample	0.8	300	5	31	0.3	0.6	1.0	0.7602783684886104	0.2043577085373359	0.6141732282980966	0.7293187347887512	4.289016098979565	2.268990449445663	0.5290235229229696
1	2	undersample	0.8	300	5	31	0.3	0.6	1.0	0.7394410071839012	0.1877780001704501	0.6062992125506851	0.7133292757108136	3.832016834906654	2.1149672430080195	0.5519201234770594
1	3	undersample	0.8	300	5	31	0.3	0.6	1.0	0.7642276227948681	0.2086036151693864	0.6614173227825656	0.7212416311581179	5.054331048216897	2.372726249630459	0.46944416114655096
1	1	undersample	0.8	300	5	31	0.3	1.0	0.7	0.743778378067705	0.1838045181615794	0.6299212597929196	0.7122871046185384	4.213935326085815	2.1894091228120063	0.5195639968936882
1	2	undersample	0.8	300	5	31	0.3	1.0	0.7	0.7201657233503145	0.15389681097320568	0.6456692912877426	0.7035909920833623	4.325439025505817	2.1783051535541715	0.5036032406086339
1	3	undersample	0.8	300	5	31	0.3	1.0	0.7	0.7466320970377791	0.19087310393394186	0.6456692912877426	0.7291539866054221	4.905667699110236	2.3838979919122134	0.4859477015306021
1	1	undersample	0.8	300	5	31	0.3	1.0	1.0	0.7602783684886104	0.2043577085373359	0.6141732282980966	0.7293187347887512	4.289016098979565	2.268990449445663	0.5290235229229696
1	2	undersample	0.8	300	5	31	0.3	1.0	1.0	0.7394410071839012	0.1877780001704501	0.6062992125506851	0.7133292757108136	3.832016834906654	2.1149672430080195	0.5519201234770594
1	3	undersample	0.8	300	5	31	0.3	1.0	1.0	0.7642276227948681	0.2086036151693864	0.6614173227825656	0.7212416311581179	5.054331048216897	2.372726249630459	0.46944416114655096
1	1	undersample	0.8	300	5	63	0.1	0.6	0.7	0.7676015862980631	0.2035731367218119	0.6850393700248001	0.7347931873434623	6.026146501545022	2.5830382610932165	0.42863846741354455
1	2	undersample	0.8	300	5	63	0.1	0.6	0.7	0.7538567341285626	0.17655258897064682	0.7086614172670346	0.7066342057169408	5.859033046548666	2.415623794323588	0.4122905121957299
1	3	undersample	0.8	300	5	63	0.1	0.6	0.7	0.7663243251014804	0.21328867480519537	0.6535433070351541	0.7437614120465992	5.475383027563529	2.550526393193919	0.4658169712695037
1	1	undersample	0.8	300	5	63	0.1	0.6	1.0	0.7679512232503785	0.21028596743017197	0.6299212597929196	0.751216545007596	5.1396761855544755	2.532006135585228	0.4926392233240098
1	2	undersample	0.8	300	5	63	0.1	0.6	1.0	0.7554741901936635	0.19978407482225594	0.6377952755403311	0.7102860620772351	4.317089705509843	2.201465549426573	0.5099420342009514
1	3	undersample	0.8	300	5	63	0.1	0.6	1.0	0.7778454047474133	0.22301274132173468	0.6692913385299771	0.7382836275061578	5.709025200901859	2.55731541202135	0.4479425584821585
1	1	undersample	0.8	300	5	63	0.1	1.0	0.7	0.7676015862980631	0.2035731367218119	0.6850393700248001	0.7347931873434623	6.026146501545022	2.5830382610932165	0.42863846741354455
1	2	undersample	0.8	300	5	63	0.1	1.0	0.7	0.7538567341285626	0.17655258897064682	0.7086614172670346	0.7066342057169408	5.859033046548666	2.415623794323588	0.4122905121957299
1	3	undersample	0.8	300	5	63	0.1	1.0	0.7	0.7663243251014804	0.21328867480519537	0.6535433070351541	0.7437614120465992	5.475383027563529	2.550526393193919	0.4658169712695037
1	1	undersample	0.8	300	5	63	0.1	1.0	1.0	0.7679512232503785	0.21028596743017197	0.6299212597929196	0.751216545007596	5.1396761855544755	2.532006135585228	0.4926392233240098
1	2	undersample	0.8	300	5	63	0.1	1.0	1.0	0.7554741901936635	0.19978407482225594	0.6377952755403311	0.7102860620772351	4.317089705509843	2.201465549426573	0.5099420342009514
1	3	undersample	0.8	300	5	63	0.1	1.0	1.0	0.7778454047474133	0.22301274132173468	0.6692913385299771	0.7382836275061578	5.709025200901859	2.55731541202135	0.4479425584821585
1	1	undersample	0.8	300	5	63	0.3	0.6	0.7	0.743778378067705	0.1838045181615794	0.6299212597929196	0.7122871046185384	4.213935326085815	2.1894091228120063	0.5195639968936882
1	2	undersample	0.8	300	5	63	0.3	0.6	0.7	0.7201657233503145	0.15389681097320568	0.6456692912877426	0.7035909920833623	4.325439025505817	2.1783051535541715	0.5036032406086339
1	3	undersample	0.8	300	5	63	0.3	0.6	0.7	0.7466320970377791	0.19087310393394186	0.6456692912877426	0.7291539866054221	4.905667699110236	2.3838979919122134	0.4859477015306021
1	1	undersample	0.8	300	5	63	0.3	0.6	1.0	0.7602783684886104	0.2043577085373359	0.6141732282980966	0.7293187347887512	4.289016098979565	2.268990449445663	0.5290235229229696
1	2	undersample	0.8	300	5	63	0.3	0.6	1.0	0.7394410071839012	0.1877780001704501	0.6062992125506851	0.7133292757108136	3.832016834906654	2.1149672430080195	0.5519201234770594
1	3	undersample	0.8	300	5	63	0.3	0.6	1.0	0.7642276227948681	0.2086036151693864	0.6614173227825656	0.7212416311581179	5.054331048216897	2.372726249630459	0.46944416114655096
1	1	undersample	0.8	300	5	63	0.3	1.0	0.7	0.743778378067705	0.1838045181615794	0.6299212597929196	0.7122871046185384	4.213935326085815	2.1894091228120063	0.5195639968936882
1	2	undersample	0.8	300	5	63	0.3	1.0	0.7	0.7201657233503145	0.15389681097320568	0.6456692912877426	0.7035909920833623	4.325439025505817	2.1783051535541715	0.5036032406086339
1	3	undersample	0.8	300	5	63	0.3	1.0	0.7	0.7466320970377791	0.19087310393394186	0.6456692912877426	0.7291539866054221	4.905667699110236	2.3838979919122134	0.4859477015306021
1	1	undersample	0.8	300	5	63	0.3	1.0	1.0	0.7602783684886104	0.2043577085373359	0.6141732282980966	0.7293187347887512	4.289016098979565	2.268990449445663	0.5290235229229696
1	2	undersample	0.8	300	5	63	0.3	1.0	1.0	0.7394410071839012	0.1877780001704501	0.6062992125506851	0.7133292757108136	3.832016834906654	2.1149672430080195	0.5519201234770594
1	3	undersample	0.8	300	5	63	0.3	1.0	1.0	0.7642276227948681	0.2086036151693864	0.6614173227825656	0.7212416311581179	5.054331048216897	2.372726249630459	0.46944416114655096
1	1	undersample	0.8	300	10	31	0.1	0.6	0.7	0.7516763415521965	0.19072946430456317	0.6377952755403311	0.726277372258356	4.672173711879891	2.330078654810863	0.4987140358596808
1	2	undersample	0.8	300	10	31	0.1	0.6	0.7	0.734159713602446	0.1704949902766751	0.6614173227825656	0.7157638466176764	4.919276718854537	2.3269991928961518	0.4730368460030911
1	3	undersample	0.8	300	10	31	0.1	0.6	0.7	0.7493398383023181	0.1939952309038369	0.6456692912877426	0.7388922702328735	5.156591320093213	2.472807936921342	0.47954311906004005
1	1	undersample	0.8	300	10	31	0.1	0.6	1.0	0.7663563040021457	0.20155950744691348	0.6062992125506851	0.7360097323556204	4.293548201567848	2.29667250612702	0.534912467584008
1	2	undersample	0.8	300	10	31	0.1	0.6	1.0	0.75131912527976	0.19644894656016076	0.6062992125506851	0.7218502738848336	3.9965862707773785	2.179758359719062	0.5454050462244152
1	3	undersample	0.8	300	10	31	0.1	0.6	1.0	0.7696215392430785	0.22040529024309372	0.6614173227825656	0.7218502738848336	5.069665444463061	2.3779182106026133	0.4690483397682683
1	1	undersample	0.8	300	10	31	0.1	1.0	0.7	0.7516763415521965	0.19072946430456317	0.6377952755403311	0.726277372258356	4.672173711879891	2.330078654810863	0.4987140358596808
1	2	undersample	0.8	300	10	31	0.1	1.0	0.7	0.734159713602446	0.1704949902766751	0.6614173227825656	0.7157638466176764	4.919276718854537	2.3269991928961518	0.4730368460030911
1	3	undersample	0.8	300	10	31	0.1	1.0	0.7	0.7493398383023181	0.1939952309038369	0.6456692912877426	0.7388922702328735	5.156591320093213	2.472807936921342	0.47954311906004005
1	1	undersample	0.8	300	10	31	0.1	1.0	1.0	0.7663563040021457	0.20155950744691348	0.6062992125506851	0.7360097323556204	4.293548201567848	2.29667250612702	0.534912467584008
1	2	undersample	0.8	300	10	31	0.1	1.0	1.0	0.75131912527976	0.19644894656016076	0.6062992125506851	0.7218502738848336	3.9965862707773785	2.179758359719062	0.5454050462244152
1	3	undersample	0.8	300	10	31	0.1	1.0	1.0	0.7696215392430785	0.22040529024309372	0.6614173227825656	0.7218502738848336	5.069665444463061	2.3779182106026133	0.4690483397682683
1	1	undersample	0.8	300	10	31	0.3	0.6	0.7	0.734244784182999	0.18479354162322065	0.6614173227825656	0.7031630170273531	4.627525546533424	2.2282172991946263	0.4815137659452955
1	2	undersample	0.8	300	10	31	0.3	0.6	0.7	0.692695328786884	0.14178830252936697	0.5905511810558621	0.6883749239154695	3.186035046054769	1.8950694518080966	0.5948049511553205
1	3	undersample	0.8	300	10	31	0.3	0.6	0.7	0.7257153948270161	0.1762016056265781	0.6377952755403311	0.7078514911703723	4.266440047232917	2.1831200038096865	0.5116959190745434
1	1	undersample	0.8	300	10	31	0.3	0.6	1.0	0.7467191601049867	0.19399927946993334	0.6377952755403311	0.7208029197036449	4.546035614314954	2.284390839687262	0.5025017373453072
1	2	undersample	0.8	300	10	31	0.3	0.6	1.0	0.7364720767177384	0.19021499909197734	0.5905511810558621	0.7212416311581179	3.731734819425824	2.1185055800271955	0.5676999157822813
1	3	undersample	0.8	300	10	31	0.3	0.6	1.0	0.7527568640042941	0.20181734917384953	0.6377952755403311	0.7121119902573823	4.355639128279039	2.215428332552855	0.5086344905418746
1	1	undersample	0.8	300	10	31	0.3	1.0	0.7	0.734244784182999	0.18479354162322065	0.6614173227825656	0.7031630170273531	4.627525546533424	2.2282172991946263	0.4815137659452955
1	2	undersample	0.8	300	10	31	0.3	1.0	0.7	0.692695328786884	0.14178830252936697	0.5905511810558621	0.6883749239154695	3.186035046054769	1.8950694518080966	0.5948049511553205
1	3	undersample	0.8	300	10	31	0.3	1.0	0.7	0.7257153948270161	0.1762016056265781	0.6377952755403311	0.7078514911703723	4.266440047232917	2.1831200038096865	0.5116959190745434
1	1	undersample	0.8	300	10	31	0.3	1.0	1.0	0.7467191601049867	0.19399927946993334	0.6377952755403311	0.7208029197036449	4.546035614314954	2.284390839687262	0.5025017373453072
1	2	undersample	0.8	300	10	31	0.3	1.0	1.0	0.7364720767177384	0.19021499909197734	0.5905511810558621	0.7212416311581179	3.731734819425824	2.1185055800271955	0.5676999157822813
1	3	undersample	0.8	300	10	31	0.3	1.0	1.0	0.7527568640042941	0.20181734917384953	0.6377952755403311	0.7121119902573823	4.355639128279039	2.215428332552855	0.5086344905418746
1	1	undersample	0.8	300	10	63	0.1	0.6	0.7	0.7516763415521965	0.19072946430456317	0.6377952755403311	0.726277372258356	4.672173711879891	2.330078654810863	0.4987140358596808
1	2	undersample	0.8	300	10	63	0.1	0.6	0.7	0.734159713602446	0.1704949902766751	0.6614173227825656	0.7157638466176764	4.919276718854537	2.3269991928961518	0.4730368460030911
1	3	undersample	0.8	300	10	63	0.1	0.6	0.7	0.7493398383023181	0.1939952309038369	0.6456692912877426	0.7388922702328735	5.156591320093213	2.472807936921342	0.47954311906004005
1	1	undersample	0.8	300	10	63	0.1	0.6	1.0	0.7663563040021457	0.20155950744691348	0.6062992125506851	0.7360097323556204	4.293548201567848	2.29667250612702	0.534912467584008
1	2	undersample	0.8	300	10	63	0.1	0.6	1.0	0.75131912527976	0.19644894656016076	0.6062992125506851	0.7218502738848336	3.9965862707773785	2.179758359719062	0.5454050462244152
1	3	undersample	0.8	300	10	63	0.1	0.6	1.0	0.7696215392430785	0.22040529024309372	0.6614173227825656	0.7218502738848336	5.069665444463061	2.3779182106026133	0.4690483397682683
1	1	undersample	0.8	300	10	63	0.1	1.0	0.7	0.7516763415521965	0.19072946430456317	0.6377952755403311	0.726277372258356	4.672173711879891	2.330078654810863	0.4987140358596808
1	2	undersample	0.8	300	10	63	0.1	1.0	0.7	0.734159713602446	0.1704949902766751	0.6614173227825656	0.7157638466176764	4.919276718854537	2.3269991928961518	0.4730368460030911
1	3	undersample	0.8	300	10	63	0.1	1.0	0.7	0.7493398383023181	0.1939952309038369	0.6456692912877426	0.7388922702328735	5.156591320093213	2.472807936921342	0.47954311906004005
1	1	undersample	0.8	300	10	63	0.1	1.0	1.0	0.7663563040021457	0.20155950744691348	0.6062992125506851	0.7360097323556204	4.293548201567848	2.29667250612702	0.534912467584008
1	2	undersample	0.8	300	10	63	0.1	1.0	1.0	0.75131912527976	0.19644894656016076	0.6062992125506851	0.7218502738848336	3.9965862707773785	2.179758359719062	0.5454050462244152
1	3	undersample	0.8	300	10	63	0.1	1.0	1.0	0.7696215392430785	0.22040529024309372	0.6614173227825656	0.7218502738848336	5.069665444463061	2.3779182106026133	0.4690483397682683
1	1	undersample	0.8	300	10	63	0.3	0.6	0.7	0.734244784182999	0.18479354162322065	0.6614173227825656	0.7031630170273531	4.627525546533424	2.2282172991946263	0.4815137659452955
1	2	undersample	0.8	300	10	63	0.3	0.6	0.7	0.692695328786884	0.14178830252936697	0.5905511810558621	0.6883749239154695	3.186035046054769	1.8950694518080966	0.5948049511553205
1	3	undersample	0.8	300	10	63	0.3	0.6	0.7	0.7257153948270161	0.1762016056265781	0.6377952755403311	0.7078514911703723	4.266440047232917	2.1831200038096865	0.5116959190745434
1	1	undersample	0.8	300	10	63	0.3	0.6	1.0	0.7467191601049867	0.19399927946993334	0.6377952755403311	0.7208029197036449	4.546035614314954	2.284390839687262	0.5025017373453072
1	2	undersample	0.8	300	10	63	0.3	0.6	1.0	0.7364720767177384	0.19021499909197734	0.5905511810558621	0.7212416311581179	3.731734819425824	2.1185055800271955	0.5676999157822813
1	3	undersample	0.8	300	10	63	0.3	0.6	1.0	0.7527568640042941	0.20181734917384953	0.6377952755403311	0.7121119902573823	4.355639128279039	2.215428332552855	0.5086344905418746
1	1	undersample	0.8	300	10	63	0.3	1.0	0.7	0.734244784182999	0.18479354162322065	0.6614173227825656	0.7031630170273531	4.627525546533424	2.2282172991946263	0.4815137659452955
1	2	undersample	0.8	300	10	63	0.3	1.0	0.7	0.692695328786884	0.14178830252936697	0.5905511810558621	0.6883749239154695	3.186035046054769	1.8950694518080966	0.5948049511553205
1	3	undersample	0.8	300	10	63	0.3	1.0	0.7	0.7257153948270161	0.1762016056265781	0.6377952755403311	0.7078514911703723	4.266440047232917	2.1831200038096865	0.5116959190745434
1	1	undersample	0.8	300	10	63	0.3	1.0	1.0	0.7467191601049867	0.19399927946993334	0.6377952755403311	0.7208029197036449	4.546035614314954	2.284390839687262	0.5025017373453072
1	2	undersample	0.8	300	10	63	0.3	1.0	1.0	0.7364720767177384	0.19021499909197734	0.5905511810558621	0.7212416311581179	3.731734819425824	2.1185055800271955	0.5676999157822813
1	3	undersample	0.8	300	10	63	0.3	1.0	1.0	0.7527568640042941	0.20181734917384953	0.6377952755403311	0.7121119902573823	4.355639128279039	2.215428332552855	0.5086344905418746
1	1	undersample	0.8	500	3	31	0.1	0.6	0.7	0.770913558250474	0.21217954685505558	0.6614173227825656	0.7445255474407267	5.693022982791783	2.588976276363077	0.4547630015298564
1	2	undersample	0.8	500	3	31	0.1	0.6	0.7	0.7566483434853664	0.18605802739090554	0.700787401519623	0.7017650639032151	5.511116841332414	2.3497829838230953	0.4263714590641529
1	3	undersample	0.8	500	3	31	0.1	0.6	0.7	0.7754731358519322	0.2208395947459145	0.6614173227825656	0.7571515520343448	6.090574967272239	2.7235804926383618	0.44717952678815986
1	1	undersample	0.8	500	3	31	0.1	0.6	1.0	0.7800041190106711	0.2186160170692768	0.6535433070351541	0.7591240875866234	5.944903281015826	2.713194828637056	0.45639006068479054
1	2	undersample	0.8	500	3	31	0.1	0.6	1.0	0.7604895021110797	0.21902642067248265	0.6614173227825656	0.7218502738848336	5.069665444463061	2.3779182106026133	0.4690483397682683
1	3	undersample	0.8	500	3	31	0.1	0.6	1.0	0.774684775784646	0.22637129301693396	0.6299212597929196	0.746195982953462	5.004336723770472	2.481919877801687	0.4959538026226859
1	1	undersample	0.8	500	3	31	0.1	1.0	0.7	0.770913558250474	0.21217954685505558	0.6614173227825656	0.7445255474407267	5.693022982791783	2.588976276363077	0.4547630015298564
1	2	undersample	0.8	500	3	31	0.1	1.0	0.7	0.7566483434853664	0.18605802739090554	0.700787401519623	0.7017650639032151	5.511116841332414	2.3497829838230953	0.4263714590641529
1	3	undersample	0.8	500	3	31	0.1	1.0	0.7	0.7754731358519322	0.2208395947459145	0.6614173227825656	0.7571515520343448	6.090574967272239	2.7235804926383618	0.44717952678815986
1	1	undersample	0.8	500	3	31	0.1	1.0	1.0	0.7800041190106711	0.2186160170692768	0.6535433070351541	0.7591240875866234	5.944903281015826	2.713194828637056	0.45639006068479054
1	2	undersample	0.8	500	3	31	0.1	1.0	1.0	0.7604895021110797	0.21902642067248265	0.6614173227825656	0.7218502738848336	5.069665444463061	2.3779182106026133	0.4690483397682683
1	3	undersample	0.8	500	3	31	0.1	1.0	1.0	0.774684775784646	0.22637129301693396	0.6299212597929196	0.746195982953462	5.004336723770472	2.481919877801687	0.4959538026226859
1	1	undersample	0.8	500	3	31	0.3	0.6	0.7	0.7436346916489452	0.18447856253843098	0.6377952755403311	0.7171532846671707	4.464656196429437	2.254914829895341	0.5050589980594976
1	2	undersample	0.8	500	3	31	0.3	0.6	0.7	0.7301747811042791	0.16379657573335404	0.6535433070351541	0.6987218502696365	4.374839130201846	2.169235591521334	0.4958435003466879
1	3	undersample	0.8	500	3	31	0.3	0.6	0.7	0.7496393672032626	0.1899402808510467	0.6456692912877426	0.7291539866054221	4.905667699110236	2.3838979919122134	0.4859477015306021
1	1	undersample	0.8	500	3	31	0.3	0.6	1.0	0.7599431001781712	0.2100239372064931	0.6141732282980966	0.7390510948860155	4.508348594914878	2.3536147986276204	0.5220569581063136
1	2	undersample	0.8	500	3	31	0.3	0.6	1.0	0.7433564489770489	0.20238812251873803	0.6299212597929196	0.7169811320711079	4.3120565608202845	2.2257217059251646	0.5161624462507511
1	3	undersample	0.8	500	3	31	0.3	0.6	1.0	0.7659385318770637	0.21537918602875808	0.6299212597929196	0.7200243457046864	4.377428125374607	2.2499143322988577	0.5139808636679867
1	1	undersample	0.8	500	3	31	0.3	1.0	0.7	0.7436346916489452	0.18447856253843098	0.6377952755403311	0.7171532846671707	4.464656196429437	2.254914829895341	0.5050589980594976
1	2	undersample	0.8	500	3	31	0.3	1.0	0.7	0.7301747811042791	0.16379657573335404	0.6535433070351541	0.6987218502696365	4.374839130201846	2.169235591521334	0.4958435003466879
1	3	undersample	0.8	500	3	31	0.3	1.0	0.7	0.7496393672032626	0.1899402808510467	0.6456692912877426	0.7291539866054221	4.905667699110236	2.3838979919122134	0.4859477015306021
1	1	undersample	0.8	500	3	31	0.3	1.0	1.0	0.7599431001781712	0.2100239372064931	0.6141732282980966	0.7390510948860155	4.508348594914878	2.3536147986276204	0.5220569581063136
1	2	undersample	0.8	500	3	31	0.3	1.0	1.0	0.7433564489770489	0.20238812251873803	0.6299212597929196	0.7169811320711079	4.3120565608202845	2.2257217059251646	0.5161624462507511
1	3	undersample	0.8	500	3	31	0.3	1.0	1.0	0.7659385318770637	0.21537918602875808	0.6299212597929196	0.7200243457046864	4.377428125374607	2.2499143322988577	0.5139808636679867
1	1	undersample	0.8	500	3	63	0.1	0.6	0.7	0.770913558250474	0.21217954685505558	0.6614173227825656	0.7445255474407267	5.693022982791783	2.588976276363077	0.4547630015298564
1	2	undersample	0.8	500	3	63	0.1	0.6	0.7	0.7566483434853664	0.18605802739090554	0.700787401519623	0.7017650639032151	5.511116841332414	2.3497829838230953	0.4263714590641529
1	3	undersample	0.8	500	3	63	0.1	0.6	0.7	0.7754731358519322	0.2208395947459145	0.6614173227825656	0.7571515520343448	6.090574967272239	2.7235804926383618	0.44717952678815986
1	1	undersample	0.8	500	3	63	0.1	0.6	1.0	0.7800041190106711	0.2186160170692768	0.6535433070351541	0.7591240875866234	5.944903281015826	2.713194828637056	0.45639006068479054
1	2	undersample	0.8	500	3	63	0.1	0.6	1.0	0.7604895021110797	0.21902642067248265	0.6614173227825656	0.7218502738848336	5.069665444463061	2.3779182106026133	0.4690483397682683
1	3	undersample	0.8	500	3	63	0.1	0.6	1.0	0.774684775784646	0.22637129301693396	0.6299212597929196	0.746195982953462	5.004336723770472	2.481919877801687	0.4959538026226859
1	1	undersample	0.8	500	3	63	0.1	1.0	0.7	0.770913558250474	0.21217954685505558	0.6614173227825656	0.7445255474407267	5.693022982791783	2.588976276363077	0.4547630015298564
1	2	undersample	0.8	500	3	63	0.1	1.0	0.7	0.7566483434853664	0.18605802739090554	0.700787401519623	0.7017650639032151	5.511116841332414	2.3497829838230953	0.4263714590641529
1	3	undersample	0.8	500	3	63	0.1	1.0	0.7	0.7754731358519322	0.2208395947459145	0.6614173227825656	0.7571515520343448	6.090574967272239	2.7235804926383618	0.44717952678815986
1	1	undersample	0.8	500	3	63	0.1	1.0	1.0	0.7800041190106711	0.2186160170692768	0.6535433070351541	0.7591240875866234	5.944903281015826	2.713194828637056	0.45639006068479054
1	2	undersample	0.8	500	3	63	0.1	1.0	1.0	0.7604895021110797	0.21902642067248265	0.6614173227825656	0.7218502738848336	5.069665444463061	2.3779182106026133	0.4690483397682683
1	3	undersample	0.8	500	3	63	0.1	1.0	1.0	0.774684775784646	0.22637129301693396	0.6299212597929196	0.746195982953462	5.004336723770472	2.481919877801687	0.4959538026226859
1	1	undersample	0.8	500	3	63	0.3	0.6	0.7	0.7436346916489452	0.18447856253843098	0.6377952755403311	0.7171532846671707	4.464656196429437	2.254914829895341	0.5050589980594976
1	2	undersample	0.8	500	3	63	0.3	0.6	0.7	0.7301747811042791	0.16379657573335404	0.6535433070351541	0.6987218502696365	4.374839130201846	2.169235591521334	0.4958435003466879
1	3	undersample	0.8	500	3	63	0.3	0.6	0.7	0.7496393672032626	0.1899402808510467	0.6456692912877426	0.7291539866054221	4.905667699110236	2.3838979919122134	0.4859477015306021
1	1	undersample	0.8	500	3	63	0.3	0.6	1.0	0.7599431001781712	0.2100239372064931	0.6141732282980966	0.7390510948860155	4.508348594914878	2.3536147986276204	0.5220569581063136
1	2	undersample	0.8	500	3	63	0.3	0.6	1.0	0.7433564489770489	0.20238812251873803	0.6299212597929196	0.7169811320711079	4.3120565608202845	2.2257217059251646	0.5161624462507511
1	3	undersample	0.8	500	3	63	0.3	0.6	1.0	0.7659385318770637	0.21537918602875808	0.6299212597929196	0.7200243457046864	4.377428125374607	2.2499143322988577	0.5139808636679867
1	1	undersample	0.8	500	3	63	0.3	1.0	0.7	0.7436346916489452	0.18447856253843098	0.6377952755403311	0.7171532846671707	4.464656196429437	2.254914829895341	0.5050589980594976
1	2	undersample	0.8	500	3	63	0.3	1.0	0.7	0.7301747811042791	0.16379657573335404	0.6535433070351541	0.6987218502696365	4.374839130201846	2.169235591521334	0.4958435003466879
1	3	undersample	0.8	500	3	63	0.3	1.0	0.7	0.7496393672032626	0.1899402808510467	0.6456692912877426	0.7291539866054221	4.905667699110236	2.3838979919122134	0.4859477015306021
1	1	undersample	0.8	500	3	63	0.3	1.0	1.0	0.7599431001781712	0.2100239372064931	0.6141732282980966	0.7390510948860155	4.508348594914878	2.3536147986276204	0.5220569581063136
1	2	undersample	0.8	500	3	63	0.3	1.0	1.0	0.7433564489770489	0.20238812251873803	0.6299212597929196	0.7169811320711079	4.3120565608202845	2.2257217059251646	0.5161624462507511
1	3	undersample	0.8	500	3	63	0.3	1.0	1.0	0.7659385318770637	0.21537918602875808	0.6299212597929196	0.7200243457046864	4.377428125374607	2.2499143322988577	0.5139808636679867
1	1	undersample	0.8	500	5	31	0.1	0.6	0.7	0.7574549303599825	0.19317663109798328	0.6850393700248001	0.725060827246198	5.735840444847031	2.491603281727319	0.4343920038095416
1	2	undersample	0.8	500	5	31	0.1	0.6	0.7	0.7424434848869699	0.16967715414713933	0.6850393700248001	0.7127206329840979	5.396027306681718	2.3845755206677453	0.44191315780680596
1	3	undersample	0.8	500	5	31	0.1	0.6	0.7	0.7592458581143575	0.2083803481768553	0.6456692912877426	0.7364576993260107	5.092121914078727	2.44996444645451	0.48112838554780385
1	1	undersample	0.8	500	5	31	0.1	0.6	1.0	0.7651708910473781	0.20609764305848238	0.5984251968032737	0.7439172749346478	4.329001717550993	2.3368431950344317	0.539811093691692
1	2	undersample	0.8	500	5	31	0.1	0.6	1.0	0.7486185727088437	0.19631561684803908	0.6220472440455082	0.7121119902573823	4.071088633044191	2.160726398415748	0.5307490336041051
1	3	undersample	0.8	500	5	31	0.1	0.6	1.0	0.7732015086671682	0.2198220429664883	0.6692913385299771	0.7285453438787064	5.431614103164625	2.465573158469558	0.4539300946871204
1	1	undersample	0.8	500	5	31	0.1	1.0	0.7	0.7574549303599825	0.19317663109798328	0.6850393700248001	0.725060827246198	5.735840444847031	2.491603281727319	0.4343920038095416
1	2	undersample	0.8	500	5	31	0.1	1.0	0.7	0.7424434848869699	0.16967715414713933	0.6850393700248001	0.7127206329840979	5.396027306681718	2.3845755206677453	0.44191315780680596
1	3	undersample	0.8	500	5	31	0.1	1.0	0.7	0.7592458581143575	0.2083803481768553	0.6456692912877426	0.7364576993260107	5.092121914078727	2.44996444645451	0.48112838554780385
1	1	undersample	0.8	500	5	31	0.1	1.0	1.0	0.7651708910473781	0.20609764305848238	0.5984251968032737	0.7439172749346478	4.329001717550993	2.3368431950344317	0.539811093691692
1	2	undersample	0.8	500	5	31	0.1	1.0	1.0	0.7486185727088437	0.19631561684803908	0.6220472440455082	0.7121119902573823	4.071088633044191	2.160726398415748	0.5307490336041051
1	3	undersample	0.8	500	5	31	0.1	1.0	1.0	0.7732015086671682	0.2198220429664883	0.6692913385299771	0.7285453438787064	5.431614103164625	2.465573158469558	0.4539300946871204
1	1	undersample	0.8	500	5	31	0.3	0.6	0.7	0.7359139414142575	0.17897802190802445	0.6299212597929196	0.6995133819908789	3.962442781165577	2.096337078180393	0.5290516871361142
1	2	undersample	0.8	500	5	31	0.3	0.6	0.7	0.7006460239335573	0.14360872145735226	0.6062992125506851	0.6932440657291952	3.480277652479037	1.9764872494710088	0.5679107852962134
1	3	undersample	0.8	500	5	31	0.3	0.6	0.7	0.735635792026301	0.17732513426244284	0.6377952755403311	0.7121119902573823	4.355639128279039	2.215428332552855	0.5086344905418746
1	1	undersample	0.8	500	5	31	0.3	0.6	1.0	0.7516116826637546	0.20291182238814748	0.6377952755403311	0.7329683698252253	4.833366132408105	2.388463311399683	0.4941614596608326
1	2	undersample	0.8	500	5	31	0.3	0.6	1.0	0.7324919366819865	0.18434094687255742	0.5984251968032737	0.7108947048039508	3.6643135846248365	2.069921188051071	0.5648864660746168
1	3	undersample	0.8	500	5	31	0.3	0.6	1.0	0.7591548013284706	0.20645675188129375	0.6692913385299771	0.7133292757108136	5.035890999235346	2.3347040994244375	0.46361290373839126
1	1	undersample	0.8	500	5	31	0.3	1.0	0.7	0.7359139414142575	0.17897802190802445	0.6299212597929196	0.6995133819908789	3.962442781165577	2.096337078180393	0.5290516871361142
1	2	undersample	0.8	500	5	31	0.3	1.0	0.7	0.7006460239335573	0.14360872145735226	0.6062992125506851	0.6932440657291952	3.480277652479037	1.9764872494710088	0.5679107852962134
1	3	undersample	0.8	500	5	31	0.3	1.0	0.7	0.735635792026301	0.17732513426244284	0.6377952755403311	0.7121119902573823	4.355639128279039	2.215428332552855	0.5086344905418746
1	1	undersample	0.8	500	5	31	0.3	1.0	1.0	0.7516116826637546	0.20291182238814748	0.6377952755403311	0.7329683698252253	4.833366132408105	2.388463311399683	0.4941614596608326
1	2	undersample	0.8	500	5	31	0.3	1.0	1.0	0.7324919366819865	0.18434094687255742	0.5984251968032737	0.7108947048039508	3.6643135846248365	2.069921188051071	0.5648864660746168
1	3	undersample	0.8	500	5	31	0.3	1.0	1.0	0.7591548013284706	0.20645675188129375	0.6692913385299771	0.7133292757108136	5.035890999235346	2.3347040994244375	0.46361290373839126
1	1	undersample	0.8	500	5	63	0.1	0.6	0.7	0.7574549303599825	0.19317663109798328	0.6850393700248001	0.725060827246198	5.735840444847031	2.491603281727319	0.4343920038095416
1	2	undersample	0.8	500	5	63	0.1	0.6	0.7	0.7424434848869699	0.16967715414713933	0.6850393700248001	0.7127206329840979	5.396027306681718	2.3845755206677453	0.44191315780680596
1	3	undersample	0.8	500	5	63	0.1	0.6	0.7	0.7592458581143575	0.2083803481768553	0.6456692912877426	0.7364576993260107	5.092121914078727	2.44996444645451	0.48112838554780385
1	1	undersample	0.8	500	5	63	0.1	0.6	1.0	0.7651708910473781	0.20609764305848238	0.5984251968032737	0.7439172749346478	4.329001717550993	2.3368431950344317	0.539811093691692
1	2	undersample	0.8	500	5	63	0.1	0.6	1.0	0.7486185727088437	0.19631561684803908	0.6220472440455082	0.7121119902573823	4.071088633044191	2.160726398415748	0.5307490336041051
1	3	undersample	0.8	500	5	63	0.1	0.6	1.0	0.7732015086671682	0.2198220429664883	0.6692913385299771	0.7285453438787064	5.431614103164625	2.465573158469558	0.4539300946871204
1	1	undersample	0.8	500	5	63	0.1	1.0	0.7	0.7574549303599825	0.19317663109798328	0.6850393700248001	0.725060827246198	5.735840444847031	2.491603281727319	0.4343920038095416
1	2	undersample	0.8	500	5	63	0.1	1.0	0.7	0.7424434848869699	0.16967715414713933	0.6850393700248001	0.7127206329840979	5.396027306681718	2.3845755206677453	0.44191315780680596
1	3	undersample	0.8	500	5	63	0.1	1.0	0.7	0.7592458581143575	0.2083803481768553	0.6456692912877426	0.7364576993260107	5.092121914078727	2.44996444645451	0.48112838554780385
1	1	undersample	0.8	500	5	63	0.1	1.0	1.0	0.7651708910473781	0.20609764305848238	0.5984251968032737	0.7439172749346478	4.329001717550993	2.3368431950344317	0.539811093691692
1	2	undersample	0.8	500	5	63	0.1	1.0	1.0	0.7486185727088437	0.19631561684803908	0.6220472440455082	0.7121119902573823	4.071088633044191	2.160726398415748	0.5307490336041051
1	3	undersample	0.8	500	5	63	0.1	1.0	1.0	0.7732015086671682	0.2198220429664883	0.6692913385299771	0.7285453438787064	5.431614103164625	2.465573158469558	0.4539300946871204
1	1	undersample	0.8	500	5	63	0.3	0.6	0.7	0.7359139414142575	0.17897802190802445	0.6299212597929196	0.6995133819908789	3.962442781165577	2.096337078180393	0.5290516871361142
1	2	undersample	0.8	500	5	63	0.3	0.6	0.7	0.7006460239335573	0.14360872145735226	0.6062992125506851	0.6932440657291952	3.480277652479037	1.9764872494710088	0.5679107852962134
1	3	undersample	0.8	500	5	63	0.3	0.6	0.7	0.735635792026301	0.17732513426244284	0.6377952755403311	0.7121119902573823	4.355639128279039	2.215428332552855	0.5086344905418746
1	1	undersample	0.8	500	5	63	0.3	0.6	1.0	0.7516116826637546	0.20291182238814748	0.6377952755403311	0.7329683698252253	4.833366132408105	2.388463311399683	0.4941614596608326
1	2	undersample	0.8	500	5	63	0.3	0.6	1.0	0.7324919366819865	0.18434094687255742	0.5984251968032737	0.7108947048039508	3.6643135846248365	2.069921188051071	0.5648864660746168
1	3	undersample	0.8	500	5	63	0.3	0.6	1.0	0.7591548013284706	0.20645675188129375	0.6692913385299771	0.7133292757108136	5.035890999235346	2.3347040994244375	0.46361290373839126
1	1	undersample	0.8	500	5	63	0.3	1.0	0.7	0.7359139414142575	0.17897802190802445	0.6299212597929196	0.6995133819908789	3.962442781165577	2.096337078180393	0.5290516871361142
1	2	undersample	0.8	500	5	63	0.3	1.0	0.7	0.7006460239335573	0.14360872145735226	0.6062992125506851	0.6932440657291952	3.480277652479037	1.9764872494710088	0.5679107852962134
1	3	undersample	0.8	500	5	63	0.3	1.0	0.7	0.735635792026301	0.17732513426244284	0.6377952755403311	0.7121119902573823	4.355639128279039	2.215428332552855	0.5086344905418746
1	1	undersample	0.8	500	5	63	0.3	1.0	1.0	0.7516116826637546	0.20291182238814748	0.6377952755403311	0.7329683698252253	4.833366132408105	2.388463311399683	0.4941614596608326
1	2	undersample	0.8	500	5	63	0.3	1.0	1.0	0.7324919366819865	0.18434094687255742	0.5984251968032737	0.7108947048039508	3.6643135846248365	2.069921188051071	0.5648864660746168
1	3	undersample	0.8	500	5	63	0.3	1.0	1.0	0.7591548013284706	0.20645675188129375	0.6692913385299771	0.7133292757108136	5.035890999235346	2.3347040994244375	0.46361290373839126
1	1	undersample	0.8	500	10	31	0.1	0.6	0.7	0.7446979711477671	0.18919223757051284	0.6377952755403311	0.7116788321124594	4.346450016510204	2.212099992838898	0.5089440672207497
1	2	undersample	0.8	500	10	31	0.1	0.6	0.7	0.7211338007581676	0.1592137745610131	0.6535433070351541	0.7072428484436565	4.557077871694977	2.2323734236280135	0.48986948235469085
1	3	undersample	0.8	500	10	31	0.1	0.6	0.7	0.7411686898845496	0.1825321709553932	0.6220472440455082	0.7248934875184121	4.3366978268628165	2.2611141256643235	0.5213907384303609
1	1	undersample	0.8	500	10	31	0.1	0.6	1.0	0.758597237389122	0.19798559392716303	0.6062992125506851	0.7341849148373834	4.253500961813894	2.280905876243679	0.536241993168842
1	2	undersample	0.8	500	10	31	0.1	0.6	1.0	0.7429083537412358	0.19321890073396988	0.6377952755403311	0.7181984175245393	4.487745141376151	2.263277754883058	0.5043240288176392
1	3	undersample	0.8	500	10	31	0.1	0.6	1.0	0.7607554837751185	0.21673302562629754	0.6535433070351541	0.7151552038909608	4.736062349579356	2.294383794328257	0.4844496498597435
1	1	undersample	0.8	500	10	31	0.1	1.0	0.7	0.7446979711477671	0.18919223757051284	0.6377952755403311	0.7116788321124594	4.346450016510204	2.212099992838898	0.5089440672207497
1	2	undersample	0.8	500	10	31	0.1	1.0	0.7	0.7211338007581676	0.1592137745610131	0.6535433070351541	0.7072428484436565	4.557077871694977	2.2323734236280135	0.48986948235469085
1	3	undersample	0.8	500	10	31	0.1	1.0	0.7	0.7411686898845496	0.1825321709553932	0.6220472440455082	0.7248934875184121	4.3366978268628165	2.2611141256643235	0.5213907384303609
1	1	undersample	0.8	500	10	31	0.1	1.0	1.0	0.758597237389122	0.19798559392716303	0.6062992125506851	0.7341849148373834	4.253500961813894	2.280905876243679	0.536241993168842
1	2	undersample	0.8	500	10	31	0.1	1.0	1.0	0.7429083537412358	0.19321890073396988	0.6377952755403311	0.7181984175245393	4.487745141376151	2.263277754883058	0.5043240288176392
1	3	undersample	0.8	500	10	31	0.1	1.0	1.0	0.7607554837751185	0.21673302562629754	0.6535433070351541	0.7151552038909608	4.736062349579356	2.294383794328257	0.4844496498597435
1	1	undersample	0.8	500	10	31	0.3	0.6	0.7	0.7303221449508592	0.1821902912910631	0.6692913385299771	0.6995133819908789	4.711297284147272	2.227358145566668	0.47276959277190655
1	2	undersample	0.8	500	10	31	0.3	0.6	0.7	0.6783706586281097	0.13578117969882086	0.5826771653084506	0.6743761412010081	2.891623958944235	1.7894178564291245	0.6188279848691742
1	3	undersample	0.8	500	10	31	0.3	0.6	0.7	0.7142662021173098	0.17185169918634868	0.6377952755403311	0.704199634810078	4.192028820818923	2.1561679059089336	0.5143494847364701
1	1	undersample	0.8	500	10	31	0.3	0.6	1.0	0.7426384658122114	0.1817849398686479	0.6299212597929196	0.7201946471975658	4.3811284026119965	2.251283726244004	0.5138593247097074
1	2	undersample	0.8	500	10	31	0.3	0.6	1.0	0.7351062249294309	0.18375116987150544	0.5748031495610392	0.7151552038909608	3.394072361811524	2.0179520118790695	0.5945518429846619
1	3	undersample	0.8	500	10	31	0.3	0.6	1.0	0.7474659854980088	0.19427234029934481	0.6456692912877426	0.7115033475306665	4.49404576073206	2.238047697887582	0.49800286247698466
1	1	undersample	0.8	500	10	31	0.3	1.0	0.7	0.7303221449508592	0.1821902912910631	0.6692913385299771	0.6995133819908789	4.711297284147272	2.227358145566668	0.47276959277190655
1	2	undersample	0.8	500	10	31	0.3	1.0	0.7	0.6783706586281097	0.13578117969882086	0.5826771653084506	0.6743761412010081	2.891623958944235	1.7894178564291245	0.6188279848691742
1	3	undersample	0.8	500	10	31	0.3	1.0	0.7	0.7142662021173098	0.17185169918634868	0.6377952755403311	0.704199634810078	4.192028820818923	2.1561679059089336	0.5143494847364701
1	1	undersample	0.8	500	10	31	0.3	1.0	1.0	0.7426384658122114	0.1817849398686479	0.6299212597929196	0.7201946471975658	4.3811284026119965	2.251283726244004	0.5138593247097074
1	2	undersample	0.8	500	10	31	0.3	1.0	1.0	0.7351062249294309	0.18375116987150544	0.5748031495610392	0.7151552038909608	3.394072361811524	2.0179520118790695	0.5945518429846619
1	3	undersample	0.8	500	10	31	0.3	1.0	1.0	0.7474659854980088	0.19427234029934481	0.6456692912877426	0.7115033475306665	4.49404576073206	2.238047697887582	0.49800286247698466
1	1	undersample	0.8	500	10	63	0.1	0.6	0.7	0.7446979711477671	0.18919223757051284	0.6377952755403311	0.7116788321124594	4.346450016510204	2.212099992838898	0.5089440672207497
1	2	undersample	0.8	500	10	63	0.1	0.6	0.7	0.7211338007581676	0.1592137745610131	0.6535433070351541	0.7072428484436565	4.557077871694977	2.2323734236280135	0.48986948235469085
1	3	undersample	0.8	500	10	63	0.1	0.6	0.7	0.7411686898845496	0.1825321709553932	0.6220472440455082	0.7248934875184121	4.3366978268628165	2.2611141256643235	0.5213907384303609
1	1	undersample	0.8	500	10	63	0.1	0.6	1.0	0.758597237389122	0.19798559392716303	0.6062992125506851	0.7341849148373834	4.253500961813894	2.280905876243679	0.536241993168842
1	2	undersample	0.8	500	10	63	0.1	0.6	1.0	0.7429083537412358	0.19321890073396988	0.6377952755403311	0.7181984175245393	4.487745141376151	2.263277754883058	0.5043240288176392
1	3	undersample	0.8	500	10	63	0.1	0.6	1.0	0.7607554837751185	0.21673302562629754	0.6535433070351541	0.7151552038909608	4.736062349579356	2.294383794328257	0.4844496498597435
1	1	undersample	0.8	500	10	63	0.1	1.0	0.7	0.7446979711477671	0.18919223757051284	0.6377952755403311	0.7116788321124594	4.346450016510204	2.212099992838898	0.5089440672207497
1	2	undersample	0.8	500	10	63	0.1	1.0	0.7	0.7211338007581676	0.1592137745610131	0.6535433070351541	0.7072428484436565	4.557077871694977	2.2323734236280135	0.48986948235469085
1	3	undersample	0.8	500	10	63	0.1	1.0	0.7	0.7411686898845496	0.1825321709553932	0.6220472440455082	0.7248934875184121	4.3366978268628165	2.2611141256643235	0.5213907384303609
1	1	undersample	0.8	500	10	63	0.1	1.0	1.0	0.758597237389122	0.19798559392716303	0.6062992125506851	0.7341849148373834	4.253500961813894	2.280905876243679	0.536241993168842
1	2	undersample	0.8	500	10	63	0.1	1.0	1.0	0.7429083537412358	0.19321890073396988	0.6377952755403311	0.7181984175245393	4.487745141376151	2.263277754883058	0.5043240288176392
1	3	undersample	0.8	500	10	63	0.1	1.0	1.0	0.7607554837751185	0.21673302562629754	0.6535433070351541	0.7151552038909608	4.736062349579356	2.294383794328257	0.4844496498597435
1	1	undersample	0.8	500	10	63	0.3	0.6	0.7	0.7303221449508592	0.1821902912910631	0.6692913385299771	0.6995133819908789	4.711297284147272	2.227358145566668	0.47276959277190655
1	2	undersample	0.8	500	10	63	0.3	0.6	0.7	0.6783706586281097	0.13578117969882086	0.5826771653084506	0.6743761412010081	2.891623958944235	1.7894178564291245	0.6188279848691742
1	3	undersample	0.8	500	10	63	0.3	0.6	0.7	0.7142662021173098	0.17185169918634868	0.6377952755403311	0.704199634810078	4.192028820818923	2.1561679059089336	0.5143494847364701
1	1	undersample	0.8	500	10	63	0.3	0.6	1.0	0.7426384658122114	0.1817849398686479	0.6299212597929196	0.7201946471975658	4.3811284026119965	2.251283726244004	0.5138593247097074
1	2	undersample	0.8	500	10	63	0.3	0.6	1.0	0.7351062249294309	0.18375116987150544	0.5748031495610392	0.7151552038909608	3.394072361811524	2.0179520118790695	0.5945518429846619
1	3	undersample	0.8	500	10	63	0.3	0.6	1.0	0.7474659854980088	0.19427234029934481	0.6456692912877426	0.7115033475306665	4.49404576073206	2.238047697887582	0.49800286247698466
1	1	undersample	0.8	500	10	63	0.3	1.0	0.7	0.7303221449508592	0.1821902912910631	0.6692913385299771	0.6995133819908789	4.711297284147272	2.227358145566668	0.47276959277190655
1	2	undersample	0.8	500	10	63	0.3	1.0	0.7	0.6783706586281097	0.13578117969882086	0.5826771653084506	0.6743761412010081	2.891623958944235	1.7894178564291245	0.6188279848691742
1	3	undersample	0.8	500	10	63	0.3	1.0	0.7	0.7142662021173098	0.17185169918634868	0.6377952755403311	0.704199634810078	4.192028820818923	2.1561679059089336	0.5143494847364701
1	1	undersample	0.8	500	10	63	0.3	1.0	1.0	0.7426384658122114	0.1817849398686479	0.6299212597929196	0.7201946471975658	4.3811284026119965	2.251283726244004	0.5138593247097074
1	2	undersample	0.8	500	10	63	0.3	1.0	1.0	0.7351062249294309	0.18375116987150544	0.5748031495610392	0.7151552038909608	3.394072361811524	2.0179520118790695	0.5945518429846619
1	3	undersample	0.8	500	10	63	0.3	1.0	1.0	0.7474659854980088	0.19427234029934481	0.6456692912877426	0.7115033475306665	4.49404576073206	2.238047697887582	0.49800286247698466
1	1	undersample	1.0	100	3	31	0.1	0.6	0.7	0.7900382205873901	0.2498094045015687	0.7086614172670346	0.7195863746914868	6.242011785301503	2.527200278571903	0.40486950410807593
1	2	undersample	1.0	100	3	31	0.1	0.6	0.7	0.7730721121819601	0.1909859129635727	0.779527558993738	0.6676810712071353	7.103806582209204	2.3457211371261018	0.330206212534371
1	3	undersample	1.0	100	3	31	0.1	0.6	0.7	0.7898265607851971	0.2423283280481748	0.7165354330144461	0.7200243457046864	6.500784715176532	2.559277552989951	0.3936874700691585
1	1	undersample	1.0	100	3	31	0.1	0.6	1.0	0.7945571584573826	0.23491367470741142	0.7165354330144461	0.7208029197036449	6.525961925644386	2.56641440014248	0.3932622292505098
1	2	undersample	1.0	100	3	31	0.1	0.6	1.0	0.7862633649795602	0.22073798563966984	0.7559055117515036	0.6615946439399781	6.054304689588165	2.2337279120373967	0.3689487011342166
1	3	undersample	1.0	100	3	31	0.1	0.6	1.0	0.8059364231936011	0.2546405686896961	0.7322834645092691	0.7407181984130207	7.8142083675351675	2.8242762576642035	0.36142831707122497
1	1	undersample	1.0	100	3	31	0.1	1.0	0.7	0.7900382205873901	0.2498094045015687	0.7086614172670346	0.7195863746914868	6.242011785301503	2.527200278571903	0.40486950410807593
1	2	undersample	1.0	100	3	31	0.1	1.0	0.7	0.7730721121819601	0.1909859129635727	0.779527558993738	0.6676810712071353	7.103806582209204	2.3457211371261018	0.330206212534371
1	3	undersample	1.0	100	3	31	0.1	1.0	0.7	0.7898265607851971	0.2423283280481748	0.7165354330144461	0.7200243457046864	6.500784715176532	2.559277552989951	0.3936874700691585
1	1	undersample	1.0	100	3	31	0.1	1.0	1.0	0.7945571584573826	0.23491367470741142	0.7165354330144461	0.7208029197036449	6.525961925644386	2.56641440014248	0.3932622292505098
1	2	undersample	1.0	100	3	31	0.1	1.0	1.0	0.7862633649795602	0.22073798563966984	0.7559055117515036	0.6615946439399781	6.054304689588165	2.2337279120373967	0.3689487011342166
1	3	undersample	1.0	100	3	31	0.1	1.0	1.0	0.8059364231936011	0.2546405686896961	0.7322834645092691	0.7407181984130207	7.8142083675351675	2.8242762576642035	0.36142831707122497
1	1	undersample	1.0	100	3	31	0.3	0.6	0.7	0.7717014387800065	0.23376550285177405	0.7165354330144461	0.7128953771246175	6.276600462993272	2.495729260229171	0.3976243528926116
1	2	undersample	1.0	100	3	31	0.3	0.6	0.7	0.762569430799239	0.18311056478015822	0.7559055117515036	0.6634205721201253	6.103948876434381	2.245845784617676	0.3679332460087865
1	3	undersample	1.0	100	3	31	0.3	0.6	0.7	0.776776685628843	0.22449973647497412	0.700787401519623	0.7255021302451279	6.190220270444465	2.552979287655808	0.4124213863508121
1	1	undersample	1.0	100	3	31	0.3	0.6	1.0	0.7632023871103704	0.21420705420714775	0.700787401519623	0.7128953771246175	5.815566197323124	2.4408780676966613	0.41971459471384287
1	2	undersample	1.0	100	3	31	0.3	0.6	1.0	0.7704051068479495	0.21232708826210825	0.748031496004092	0.6755934266544396	6.182574780017461	2.3058456098200786	0.3729587801262015
1	3	undersample	1.0	100	3	31	0.3	0.6	1.0	0.7887434642793815	0.24884162052268585	0.700787401519623	0.7309799147855692	6.3639553969480955	2.604963026873657	0.4093308014828862
1	1	undersample	1.0	100	3	31	0.3	1.0	0.7	0.7717014387800065	0.23376550285177405	0.7165354330144461	0.7128953771246175	6.276600462993272	2.495729260229171	0.3976243528926116
1	2	undersample	1.0	100	3	31	0.3	1.0	0.7	0.762569430799239	0.18311056478015822	0.7559055117515036	0.6634205721201253	6.103948876434381	2.245845784617676	0.3679332460087865
1	3	undersample	1.0	100	3	31	0.3	1.0	0.7	0.776776685628843	0.22449973647497412	0.700787401519623	0.7255021302451279	6.190220270444465	2.552979287655808	0.4124213863508121
1	1	undersample	1.0	100	3	31	0.3	1.0	1.0	0.7632023871103704	0.21420705420714775	0.700787401519623	0.7128953771246175	5.815566197323124	2.4408780676966613	0.41971459471384287
1	2	undersample	1.0	100	3	31	0.3	1.0	1.0	0.7704051068479495	0.21232708826210825	0.748031496004092	0.6755934266544396	6.182574780017461	2.3058456098200786	0.3729587801262015
1	3	undersample	1.0	100	3	31	0.3	1.0	1.0	0.7887434642793815	0.24884162052268585	0.700787401519623	0.7309799147855692	6.3639553969480955	2.604963026873657	0.4093308014828862
1	1	undersample	1.0	100	3	63	0.1	0.6	0.7	0.7900382205873901	0.2498094045015687	0.7086614172670346	0.7195863746914868	6.242011785301503	2.527200278571903	0.40486950410807593
1	2	undersample	1.0	100	3	63	0.1	0.6	0.7	0.7730721121819601	0.1909859129635727	0.779527558993738	0.6676810712071353	7.103806582209204	2.3457211371261018	0.330206212534371
1	3	undersample	1.0	100	3	63	0.1	0.6	0.7	0.7898265607851971	0.2423283280481748	0.7165354330144461	0.7200243457046864	6.500784715176532	2.559277552989951	0.3936874700691585
1	1	undersample	1.0	100	3	63	0.1	0.6	1.0	0.7945571584573826	0.23491367470741142	0.7165354330144461	0.7208029197036449	6.525961925644386	2.56641440014248	0.3932622292505098
1	2	undersample	1.0	100	3	63	0.1	0.6	1.0	0.7862633649795602	0.22073798563966984	0.7559055117515036	0.6615946439399781	6.054304689588165	2.2337279120373967	0.3689487011342166
1	3	undersample	1.0	100	3	63	0.1	0.6	1.0	0.8059364231936011	0.2546405686896961	0.7322834645092691	0.7407181984130207	7.8142083675351675	2.8242762576642035	0.36142831707122497
1	1	undersample	1.0	100	3	63	0.1	1.0	0.7	0.7900382205873901	0.2498094045015687	0.7086614172670346	0.7195863746914868	6.242011785301503	2.527200278571903	0.40486950410807593
1	2	undersample	1.0	100	3	63	0.1	1.0	0.7	0.7730721121819601	0.1909859129635727	0.779527558993738	0.6676810712071353	7.103806582209204	2.3457211371261018	0.330206212534371
1	3	undersample	1.0	100	3	63	0.1	1.0	0.7	0.7898265607851971	0.2423283280481748	0.7165354330144461	0.7200243457046864	6.500784715176532	2.559277552989951	0.3936874700691585
1	1	undersample	1.0	100	3	63	0.1	1.0	1.0	0.7945571584573826	0.23491367470741142	0.7165354330144461	0.7208029197036449	6.525961925644386	2.56641440014248	0.3932622292505098
1	2	undersample	1.0	100	3	63	0.1	1.0	1.0	0.7862633649795602	0.22073798563966984	0.7559055117515036	0.6615946439399781	6.054304689588165	2.2337279120373967	0.3689487011342166
1	3	undersample	1.0	100	3	63	0.1	1.0	1.0	0.8059364231936011	0.2546405686896961	0.7322834645092691	0.7407181984130207	7.8142083675351675	2.8242762576642035	0.36142831707122497
1	1	undersample	1.0	100	3	63	0.3	0.6	0.7	0.7717014387800065	0.23376550285177405	0.7165354330144461	0.7128953771246175	6.276600462993272	2.495729260229171	0.3976243528926116
1	2	undersample	1.0	100	3	63	0.3	0.6	0.7	0.762569430799239	0.18311056478015822	0.7559055117515036	0.6634205721201253	6.103948876434381	2.245845784617676	0.3679332460087865
1	3	undersample	1.0	100	3	63	0.3	0.6	0.7	0.776776685628843	0.22449973647497412	0.700787401519623	0.7255021302451279	6.190220270444465	2.552979287655808	0.4124213863508121
1	1	undersample	1.0	100	3	63	0.3	0.6	1.0	0.7632023871103704	0.21420705420714775	0.700787401519623	0.7128953771246175	5.815566197323124	2.4408780676966613	0.41971459471384287
1	2	undersample	1.0	100	3	63	0.3	0.6	1.0	0.7704051068479495	0.21232708826210825	0.748031496004092	0.6755934266544396	6.182574780017461	2.3058456098200786	0.3729587801262015
1	3	undersample	1.0	100	3	63	0.3	0.6	1.0	0.7887434642793815	0.24884162052268585	0.700787401519623	0.7309799147855692	6.3639553969480955	2.604963026873657	0.4093308014828862
1	1	undersample	1.0	100	3	63	0.3	1.0	0.7	0.7717014387800065	0.23376550285177405	0.7165354330144461	0.7128953771246175	6.276600462993272	2.495729260229171	0.3976243528926116
1	2	undersample	1.0	100	3	63	0.3	1.0	0.7	0.762569430799239	0.18311056478015822	0.7559055117515036	0.6634205721201253	6.103948876434381	2.245845784617676	0.3679332460087865
1	3	undersample	1.0	100	3	63	0.3	1.0	0.7	0.776776685628843	0.22449973647497412	0.700787401519623	0.7255021302451279	6.190220270444465	2.552979287655808	0.4124213863508121
1	1	undersample	1.0	100	3	63	0.3	1.0	1.0	0.7632023871103704	0.21420705420714775	0.700787401519623	0.7128953771246175	5.815566197323124	2.4408780676966613	0.41971459471384287
1	2	undersample	1.0	100	3	63	0.3	1.0	1.0	0.7704051068479495	0.21232708826210825	0.748031496004092	0.6755934266544396	6.182574780017461	2.3058456098200786	0.3729587801262015
1	3	undersample	1.0	100	3	63	0.3	1.0	1.0	0.7887434642793815	0.24884162052268585	0.700787401519623	0.7309799147855692	6.3639553969480955	2.604963026873657	0.4093308014828862
1	1	undersample	1.0	100	5	31	0.1	0.6	0.7	0.7737705232101462	0.22485253689862517	0.6929133857722116	0.7183698296793287	5.755551603057145	2.4603662327071723	0.4274770421387234
1	2	undersample	1.0	100	5	31	0.1	0.6	0.7	0.7580213839672962	0.17491326277703162	0.7716535432463265	0.649421789405664	6.259937476994584	2.201088082249207	0.3516150165618877
1	3	undersample	1.0	100	5	31	0.1	0.6	0.7	0.7774380454421286	0.2424457590498871	0.7086614172670346	0.7364576993260107	6.79732816689156	2.6889853680598277	0.395594450358313
1	1	undersample	1.0	100	5	31	0.1	0.6	1.0	0.7794413472038623	0.21816279493800547	0.700787401519623	0.725669099752277	6.195413408063649	2.554533139874054	0.4123264921425685
1	2	undersample	1.0	100	5	31	0.1	0.6	1.0	0.7803207115848194	0.23259314362284675	0.7401574802566806	0.6780279975613024	5.998510369819399	2.2988255241520537	0.38323272319960366
1	3	undersample	1.0	100	5	31	0.1	0.6	1.0	0.7996319388865193	0.2515936424041484	0.7401574802566806	0.7328058429657164	7.812245052809032	2.7701109214772313	0.35458575923175095
1	1	undersample	1.0	100	5	31	0.1	1.0	0.7	0.7737705232101462	0.22485253689862517	0.6929133857722116	0.7183698296793287	5.755551603057145	2.4603662327071723	0.4274770421387234
1	2	undersample	1.0	100	5	31	0.1	1.0	0.7	0.7580213839672962	0.17491326277703162	0.7716535432463265	0.649421789405664	6.259937476994584	2.201088082249207	0.3516150165618877
1	3	undersample	1.0	100	5	31	0.1	1.0	0.7	0.7774380454421286	0.2424457590498871	0.7086614172670346	0.7364576993260107	6.79732816689156	2.6889853680598277	0.395594450358313
1	1	undersample	1.0	100	5	31	0.1	1.0	1.0	0.7794413472038623	0.21816279493800547	0.700787401519623	0.725669099752277	6.195413408063649	2.554533139874054	0.4123264921425685
1	2	undersample	1.0	100	5	31	0.1	1.0	1.0	0.7803207115848194	0.23259314362284675	0.7401574802566806	0.6780279975613024	5.998510369819399	2.2988255241520537	0.38323272319960366
1	3	undersample	1.0	100	5	31	0.1	1.0	1.0	0.7996319388865193	0.2515936424041484	0.7401574802566806	0.7328058429657164	7.812245052809032	2.7701109214772313	0.35458575923175095
1	1	undersample	1.0	100	5	31	0.3	0.6	0.7	0.7458761997815966	0.2021339891392986	0.6850393700248001	0.6873479318692984	4.7816145969820925	2.191059704834027	0.45822590101694194
1	2	undersample	1.0	100	5	31	0.3	0.6	0.7	0.7365176051106819	0.16162035011751236	0.7165354330144461	0.6585514303063996	4.875321662451832	2.098516367112819	0.43043648473939755
1	3	undersample	1.0	100	5	31	0.3	0.6	0.7	0.7633410172480721	0.22243689151805138	0.6850393700248001	0.7206329884314021	5.610457263474306	2.4521125155661596	0.4370610708374068
1	1	undersample	1.0	100	5	31	0.3	0.6	1.0	0.7515015230760389	0.19801451518847113	0.6535433070351541	0.701338199509116	4.429688770566114	2.1882386166513315	0.4939937511850945
1	2	undersample	1.0	100	5	31	0.3	0.6	1.0	0.7556131716037017	0.18953599539921795	0.7165354330144461	0.6652465003002724	5.023383644455697	2.140486693200544	0.4261045531191233
1	3	undersample	1.0	100	5	31	0.3	0.6	1.0	0.7825947350007907	0.24156566030672458	0.7401574802566806	0.7078514911703723	6.90164108515861	2.533497288371735	0.36708620284578314
1	1	undersample	1.0	100	5	31	0.3	1.0	0.7	0.7458761997815966	0.2021339891392986	0.6850393700248001	0.6873479318692984	4.7816145969820925	2.191059704834027	0.45822590101694194
1	2	undersample	1.0	100	5	31	0.3	1.0	0.7	0.7365176051106819	0.16162035011751236	0.7165354330144461	0.6585514303063996	4.875321662451832	2.098516367112819	0.43043648473939755
1	3	undersample	1.0	100	5	31	0.3	1.0	0.7	0.7633410172480721	0.22243689151805138	0.6850393700248001	0.7206329884314021	5.610457263474306	2.4521125155661596	0.4370610708374068
1	1	undersample	1.0	100	5	31	0.3	1.0	1.0	0.7515015230760389	0.19801451518847113	0.6535433070351541	0.701338199509116	4.429688770566114	2.1882386166513315	0.4939937511850945
1	2	undersample	1.0	100	5	31	0.3	1.0	1.0	0.7556131716037017	0.18953599539921795	0.7165354330144461	0.6652465003002724	5.023383644455697	2.140486693200544	0.4261045531191233
1	3	undersample	1.0	100	5	31	0.3	1.0	1.0	0.7825947350007907	0.24156566030672458	0.7401574802566806	0.7078514911703723	6.90164108515861	2.533497288371735	0.36708620284578314
1	1	undersample	1.0	100	5	63	0.1	0.6	0.7	0.7737705232101462	0.22485253689862517	0.6929133857722116	0.7183698296793287	5.755551603057145	2.4603662327071723	0.4274770421387234
1	2	undersample	1.0	100	5	63	0.1	0.6	0.7	0.7580213839672962	0.17491326277703162	0.7716535432463265	0.649421789405664	6.259937476994584	2.201088082249207	0.3516150165618877
1	3	undersample	1.0	100	5	63	0.1	0.6	0.7	0.7774380454421286	0.2424457590498871	0.7086614172670346	0.7364576993260107	6.79732816689156	2.6889853680598277	0.395594450358313
1	1	undersample	1.0	100	5	63	0.1	0.6	1.0	0.7794413472038623	0.21816279493800547	0.700787401519623	0.725669099752277	6.195413408063649	2.554533139874054	0.4123264921425685
1	2	undersample	1.0	100	5	63	0.1	0.6	1.0	0.7803207115848194	0.23259314362284675	0.7401574802566806	0.6780279975613024	5.998510369819399	2.2988255241520537	0.38323272319960366
1	3	undersample	1.0	100	5	63	0.1	0.6	1.0	0.7996319388865193	0.2515936424041484	0.7401574802566806	0.7328058429657164	7.812245052809032	2.7701109214772313	0.35458575923175095
1	1	undersample	1.0	100	5	63	0.1	1.0	0.7	0.7737705232101462	0.22485253689862517	0.6929133857722116	0.7183698296793287	5.755551603057145	2.4603662327071723	0.4274770421387234
1	2	undersample	1.0	100	5	63	0.1	1.0	0.7	0.7580213839672962	0.17491326277703162	0.7716535432463265	0.649421789405664	6.259937476994584	2.201088082249207	0.3516150165618877
1	3	undersample	1.0	100	5	63	0.1	1.0	0.7	0.7774380454421286	0.2424457590498871	0.7086614172670346	0.7364576993260107	6.79732816689156	2.6889853680598277	0.395594450358313
1	1	undersample	1.0	100	5	63	0.1	1.0	1.0	0.7794413472038623	0.21816279493800547	0.700787401519623	0.725669099752277	6.195413408063649	2.554533139874054	0.4123264921425685
1	2	undersample	1.0	100	5	63	0.1	1.0	1.0	0.7803207115848194	0.23259314362284675	0.7401574802566806	0.6780279975613024	5.998510369819399	2.2988255241520537	0.38323272319960366
1	3	undersample	1.0	100	5	63	0.1	1.0	1.0	0.7996319388865193	0.2515936424041484	0.7401574802566806	0.7328058429657164	7.812245052809032	2.7701109214772313	0.35458575923175095
1	1	undersample	1.0	100	5	63	0.3	0.6	0.7	0.7458761997815966	0.2021339891392986	0.6850393700248001	0.6873479318692984	4.7816145969820925	2.191059704834027	0.45822590101694194
1	2	undersample	1.0	100	5	63	0.3	0.6	0.7	0.7365176051106819	0.16162035011751236	0.7165354330144461	0.6585514303063996	4.875321662451832	2.098516367112819	0.43043648473939755
1	3	undersample	1.0	100	5	63	0.3	0.6	0.7	0.7633410172480721	0.22243689151805138	0.6850393700248001	0.7206329884314021	5.610457263474306	2.4521125155661596	0.4370610708374068
1	1	undersample	1.0	100	5	63	0.3	0.6	1.0	0.7515015230760389	0.19801451518847113	0.6535433070351541	0.701338199509116	4.429688770566114	2.1882386166513315	0.4939937511850945
1	2	undersample	1.0	100	5	63	0.3	0.6	1.0	0.7556131716037017	0.18953599539921795	0.7165354330144461	0.6652465003002724	5.023383644455697	2.140486693200544	0.4261045531191233
1	3	undersample	1.0	100	5	63	0.3	0.6	1.0	0.7825947350007907	0.24156566030672458	0.7401574802566806	0.7078514911703723	6.90164108515861	2.533497288371735	0.36708620284578314
1	1	undersample	1.0	100	5	63	0.3	1.0	0.7	0.7458761997815966	0.2021339891392986	0.6850393700248001	0.6873479318692984	4.7816145969820925	2.191059704834027	0.45822590101694194
1	2	undersample	1.0	100	5	63	0.3	1.0	0.7	0.7365176051106819	0.16162035011751236	0.7165354330144461	0.6585514303063996	4.875321662451832	2.098516367112819	0.43043648473939755
1	3	undersample	1.0	100	5	63	0.3	1.0	0.7	0.7633410172480721	0.22243689151805138	0.6850393700248001	0.7206329884314021	5.610457263474306	2.4521125155661596	0.4370610708374068
1	1	undersample	1.0	100	5	63	0.3	1.0	1.0	0.7515015230760389	0.19801451518847113	0.6535433070351541	0.701338199509116	4.429688770566114	2.1882386166513315	0.4939937511850945
1	2	undersample	1.0	100	5	63	0.3	1.0	1.0	0.7556131716037017	0.18953599539921795	0.7165354330144461	0.6652465003002724	5.023383644455697	2.140486693200544	0.4261045531191233
1	3	undersample	1.0	100	5	63	0.3	1.0	1.0	0.7825947350007907	0.24156566030672458	0.7401574802566806	0.7078514911703723	6.90164108515861	2.533497288371735	0.36708620284578314
1	1	undersample	1.0	100	10	31	0.1	0.6	0.7	0.7550769201295093	0.19725275515758478	0.7086614172670346	0.6982968369787209	5.629903855089495	2.348869619667715	0.4172130863736283
1	2	undersample	1.0	100	10	31	0.1	0.6	0.7	0.7472551171517436	0.16583334794203453	0.7637795274989151	0.653682288492674	6.102987443826581	2.205430100933365	0.3613689295943698
1	3	undersample	1.0	100	10	31	0.1	0.6	0.7	0.7611436732307426	0.22438958462685837	0.700787401519623	0.7267194156985592	6.228226172925105	2.564351132618744	0.4117305632676032
1	1	undersample	1.0	100	10	31	0.1	0.6	1.0	0.7616314155985977	0.19736676194678024	0.6850393700248001	0.7183698296793287	5.547893920658782	2.432407525517318	0.43843799193434174
1	2	undersample	1.0	100	10	31	0.1	0.6	1.0	0.7692740857179827	0.21047975693369647	0.7165354330144461	0.6780279975613024	5.32314618209003	2.2254587521046476	0.41807206166173755
1	3	undersample	1.0	100	10	31	0.1	0.6	1.0	0.7903321655699915	0.23796483530539128	0.7559055117515036	0.7175897747978236	7.86874264482454	2.676622223731919	0.34015881137057785
1	1	undersample	1.0	100	10	31	0.1	1.0	0.7	0.7550769201295093	0.19725275515758478	0.7086614172670346	0.6982968369787209	5.629903855089495	2.348869619667715	0.4172130863736283
1	2	undersample	1.0	100	10	31	0.1	1.0	0.7	0.7472551171517436	0.16583334794203453	0.7637795274989151	0.653682288492674	6.102987443826581	2.205430100933365	0.3613689295943698
1	3	undersample	1.0	100	10	31	0.1	1.0	0.7	0.7611436732307426	0.22438958462685837	0.700787401519623	0.7267194156985592	6.228226172925105	2.564351132618744	0.4117305632676032
1	1	undersample	1.0	100	10	31	0.1	1.0	1.0	0.7616314155985977	0.19736676194678024	0.6850393700248001	0.7183698296793287	5.547893920658782	2.432407525517318	0.43843799193434174
1	2	undersample	1.0	100	10	31	0.1	1.0	1.0	0.7692740857179827	0.21047975693369647	0.7165354330144461	0.6780279975613024	5.32314618209003	2.2254587521046476	0.41807206166173755
1	3	undersample	1.0	100	10	31	0.1	1.0	1.0	0.7903321655699915	0.23796483530539128	0.7559055117515036	0.7175897747978236	7.86874264482454	2.676622223731919	0.34015881137057785
1	1	undersample	1.0	100	10	31	0.3	0.6	0.7	0.7281788225376937	0.19120752259011353	0.6456692912877426	0.6745742092416389	3.777279202511507	1.9840752939167612	0.5252657136980396
1	2	undersample	1.0	100	10	31	0.3	0.6	0.7	0.7178461715413997	0.15354625641056763	0.7086614172670346	0.6573341448529681	4.666122433922562	2.0680829033348873	0.44321230013999763
1	3	undersample	1.0	100	10	31	0.3	0.6	0.7	0.7510914833150422	0.20361381727391412	0.6850393700248001	0.7066342057169408	5.238952058758669	2.3351030011794687	0.44571947263499745
1	1	undersample	1.0	100	10	31	0.3	0.6	1.0	0.7379758415234593	0.19227728796039056	0.6377952755403311	0.6952554744483257	4.017313047577576	2.0928850270792885	0.5209663678483207
1	2	undersample	1.0	100	10	31	0.3	0.6	1.0	0.7474084759490274	0.18929883538776276	0.6771653542773886	0.6707242848407138	4.272665639102176	2.056529839695324	0.4813224274204641
1	3	undersample	1.0	100	10	31	0.3	0.6	1.0	0.7710209382682915	0.21616232112023864	0.748031496004092	0.6889835666421852	6.5765652597154345	2.4051188031351285	0.36571046471658436
1	1	undersample	1.0	100	10	31	0.3	1.0	0.7	0.7281788225376937	0.19120752259011353	0.6456692912877426	0.6745742092416389	3.777279202511507	1.9840752939167612	0.5252657136980396
1	2	undersample	1.0	100	10	31	0.3	1.0	0.7	0.7178461715413997	0.15354625641056763	0.7086614172670346	0.6573341448529681	4.666122433922562	2.0680829033348873	0.44321230013999763
1	3	undersample	1.0	100	10	31	0.3	1.0	0.7	0.7510914833150422	0.20361381727391412	0.6850393700248001	0.7066342057169408	5.238952058758669	2.3351030011794687	0.44571947263499745
1	1	undersample	1.0	100	10	31	0.3	1.0	1.0	0.7379758415234593	0.19227728796039056	0.6377952755403311	0.6952554744483257	4.017313047577576	2.0928850270792885	0.5209663678483207
1	2	undersample	1.0	100	10	31	0.3	1.0	1.0	0.7474084759490274	0.18929883538776276	0.6771653542773886	0.6707242848407138	4.272665639102176	2.056529839695324	0.4813224274204641
1	3	undersample	1.0	100	10	31	0.3	1.0	1.0	0.7710209382682915	0.21616232112023864	0.748031496004092	0.6889835666421852	6.5765652597154345	2.4051188031351285	0.36571046471658436
1	1	undersample	1.0	100	10	63	0.1	0.6	0.7	0.7550769201295093	0.19725275515758478	0.7086614172670346	0.6982968369787209	5.629903855089495	2.348869619667715	0.4172130863736283
1	2	undersample	1.0	100	10	63	0.1	0.6	0.7	0.7472551171517436	0.16583334794203453	0.7637795274989151	0.653682288492674	6.102987443826581	2.205430100933365	0.3613689295943698
1	3	undersample	1.0	100	10	63	0.1	0.6	0.7	0.7611436732307426	0.22438958462685837	0.700787401519623	0.7267194156985592	6.228226172925105	2.564351132618744	0.4117305632676032
1	1	undersample	1.0	100	10	63	0.1	0.6	1.0	0.7616314155985977	0.19736676194678024	0.6850393700248001	0.7183698296793287	5.547893920658782	2.432407525517318	0.43843799193434174
1	2	undersample	1.0	100	10	63	0.1	0.6	1.0	0.7692740857179827	0.21047975693369647	0.7165354330144461	0.6780279975613024	5.32314618209003	2.2254587521046476	0.41807206166173755
1	3	undersample	1.0	100	10	63	0.1	0.6	1.0	0.7903321655699915	0.23796483530539128	0.7559055117515036	0.7175897747978236	7.86874264482454	2.676622223731919	0.34015881137057785
1	1	undersample	1.0	100	10	63	0.1	1.0	0.7	0.7550769201295093	0.19725275515758478	0.7086614172670346	0.6982968369787209	5.629903855089495	2.348869619667715	0.4172130863736283
1	2	undersample	1.0	100	10	63	0.1	1.0	0.7	0.7472551171517436	0.16583334794203453	0.7637795274989151	0.653682288492674	6.102987443826581	2.205430100933365	0.3613689295943698
1	3	undersample	1.0	100	10	63	0.1	1.0	0.7	0.7611436732307426	0.22438958462685837	0.700787401519623	0.7267194156985592	6.228226172925105	2.564351132618744	0.4117305632676032
1	1	undersample	1.0	100	10	63	0.1	1.0	1.0	0.7616314155985977	0.19736676194678024	0.6850393700248001	0.7183698296793287	5.547893920658782	2.432407525517318	0.43843799193434174
1	2	undersample	1.0	100	10	63	0.1	1.0	1.0	0.7692740857179827	0.21047975693369647	0.7165354330144461	0.6780279975613024	5.32314618209003	2.2254587521046476	0.41807206166173755
1	3	undersample	1.0	100	10	63	0.1	1.0	1.0	0.7903321655699915	0.23796483530539128	0.7559055117515036	0.7175897747978236	7.86874264482454	2.676622223731919	0.34015881137057785
1	1	undersample	1.0	100	10	63	0.3	0.6	0.7	0.7281788225376937	0.19120752259011353	0.6456692912877426	0.6745742092416389	3.777279202511507	1.9840752939167612	0.5252657136980396
1	2	undersample	1.0	100	10	63	0.3	0.6	0.7	0.7178461715413997	0.15354625641056763	0.7086614172670346	0.6573341448529681	4.666122433922562	2.0680829033348873	0.44321230013999763
1	3	undersample	1.0	100	10	63	0.3	0.6	0.7	0.7510914833150422	0.20361381727391412	0.6850393700248001	0.7066342057169408	5.238952058758669	2.3351030011794687	0.44571947263499745
1	1	undersample	1.0	100	10	63	0.3	0.6	1.0	0.7379758415234593	0.19227728796039056	0.6377952755403311	0.6952554744483257	4.017313047577576	2.0928850270792885	0.5209663678483207
1	2	undersample	1.0	100	10	63	0.3	0.6	1.0	0.7474084759490274	0.18929883538776276	0.6771653542773886	0.6707242848407138	4.272665639102176	2.056529839695324	0.4813224274204641
1	3	undersample	1.0	100	10	63	0.3	0.6	1.0	0.7710209382682915	0.21616232112023864	0.748031496004092	0.6889835666421852	6.5765652597154345	2.4051188031351285	0.36571046471658436
1	1	undersample	1.0	100	10	63	0.3	1.0	0.7	0.7281788225376937	0.19120752259011353	0.6456692912877426	0.6745742092416389	3.777279202511507	1.9840752939167612	0.5252657136980396
1	2	undersample	1.0	100	10	63	0.3	1.0	0.7	0.7178461715413997	0.15354625641056763	0.7086614172670346	0.6573341448529681	4.666122433922562	2.0680829033348873	0.44321230013999763
1	3	undersample	1.0	100	10	63	0.3	1.0	0.7	0.7510914833150422	0.20361381727391412	0.6850393700248001	0.7066342057169408	5.238952058758669	2.3351030011794687	0.44571947263499745
1	1	undersample	1.0	100	10	63	0.3	1.0	1.0	0.7379758415234593	0.19227728796039056	0.6377952755403311	0.6952554744483257	4.017313047577576	2.0928850270792885	0.5209663678483207
1	2	undersample	1.0	100	10	63	0.3	1.0	1.0	0.7474084759490274	0.18929883538776276	0.6771653542773886	0.6707242848407138	4.272665639102176	2.056529839695324	0.4813224274204641
1	3	undersample	1.0	100	10	63	0.3	1.0	1.0	0.7710209382682915	0.21616232112023864	0.748031496004092	0.6889835666421852	6.5765652597154345	2.4051188031351285	0.36571046471658436
1	1	undersample	1.0	300	3	31	0.1	0.6	0.7	0.778560070502136	0.23661557494476132	0.700787401519623	0.7116788321124594	5.781145644305207	2.4305790044773072	0.4204320555494263
1	2	undersample	1.0	300	3	31	0.1	0.6	0.7	0.7650543225614754	0.1866673717658573	0.7559055117515036	0.6603773584865468	6.0215051252698535	2.2257217190401697	0.36962879089559403
1	3	undersample	1.0	300	3	31	0.1	0.6	0.7	0.7778190462041302	0.23325067605151914	0.7086614172670346	0.7218502738848336	6.312614286197585	2.547769511359943	0.40359973423442824
1	1	undersample	1.0	300	3	31	0.1	0.6	1.0	0.7727647182788282	0.22133049926743678	0.7165354330144461	0.7147201946428545	6.332918444681663	2.5116934127197403	0.39660914179304757
1	2	undersample	1.0	300	3	31	0.1	0.6	1.0	0.7736016792788303	0.21033389242648345	0.7322834645092691	0.6713329275674296	5.5870912746493255	2.2280401769760587	0.3987835550878823
1	3	undersample	1.0	300	3	31	0.1	0.6	1.0	0.7906963927135401	0.24503142293899088	0.7086614172670346	0.7370663420527264	6.818693352364699	2.6952098709897556	0.39526778277367947
1	1	undersample	1.0	300	3	31	0.1	1.0	0.7	0.778560070502136	0.23661557494476132	0.700787401519623	0.7116788321124594	5.781145644305207	2.4305790044773072	0.4204320555494263
1	2	undersample	1.0	300	3	31	0.1	1.0	0.7	0.7650543225614754	0.1866673717658573	0.7559055117515036	0.6603773584865468	6.0215051252698535	2.2257217190401697	0.36962879089559403
1	3	undersample	1.0	300	3	31	0.1	1.0	0.7	0.7778190462041302	0.23325067605151914	0.7086614172670346	0.7218502738848336	6.312614286197585	2.547769511359943	0.40359973423442824
1	1	undersample	1.0	300	3	31	0.1	1.0	1.0	0.7727647182788282	0.22133049926743678	0.7165354330144461	0.7147201946428545	6.332918444681663	2.5116934127197403	0.39660914179304757
1	2	undersample	1.0	300	3	31	0.1	1.0	1.0	0.7736016792788303	0.21033389242648345	0.7322834645092691	0.6713329275674296	5.5870912746493255	2.2280401769760587	0.3987835550878823
1	3	undersample	1.0	300	3	31	0.1	1.0	1.0	0.7906963927135401	0.24503142293899088	0.7086614172670346	0.7370663420527264	6.818693352364699	2.6952098709897556	0.39526778277367947
1	1	undersample	1.0	300	3	31	0.3	0.6	0.7	0.735657700634136	0.20499958446628647	0.6771653542773886	0.6836982968328242	4.533958549961896	2.140884244656255	0.4721887453811553
1	2	undersample	1.0	300	3	31	0.3	0.6	0.7	0.7402988579562064	0.16754154663796866	0.7244094487618575	0.6622032866666939	5.152947032833811	2.144512953274204	0.41617212210415067
1	3	undersample	1.0	300	3	31	0.3	0.6	0.7	0.7638777730385649	0.21982779755823292	0.6771653542773886	0.708460133897088	5.097204325885436	2.3227194966576468	0.45568497889911913
1	1	undersample	1.0	300	3	31	0.3	0.6	1.0	0.7407849110102113	0.20126082039995147	0.6692913385299771	0.6916058394118516	4.538602245587833	2.1702464000974797	0.47817504977909125
1	2	undersample	1.0	300	3	31	0.3	0.6	1.0	0.7445641495056574	0.1821197510825842	0.700787401519623	0.6701156421139981	4.757671211386305	2.1243425567888505	0.44650889370582225
1	3	undersample	1.0	300	3	31	0.3	0.6	1.0	0.7734027920886031	0.22135310112845435	0.7322834645092691	0.704199634810078	6.511800715697026	2.4756001882658127	0.38017135831264703
1	1	undersample	1.0	300	3	31	0.3	1.0	0.7	0.735657700634136	0.20499958446628647	0.6771653542773886	0.6836982968328242	4.533958549961896	2.140884244656255	0.4721887453811553
1	2	undersample	1.0	300	3	31	0.3	1.0	0.7	0.7402988579562064	0.16754154663796866	0.7244094487618575	0.6622032866666939	5.152947032833811	2.144512953274204	0.41617212210415067
1	3	undersample	1.0	300	3	31	0.3	1.0	0.7	0.7638777730385649	0.21982779755823292	0.6771653542773886	0.708460133897088	5.097204325885436	2.3227194966576468	0.45568497889911913
1	1	undersample	1.0	300	3	31	0.3	1.0	1.0	0.7407849110102113	0.20126082039995147	0.6692913385299771	0.6916058394118516	4.538602245587833	2.1702464000974797	0.47817504977909125
1	2	undersample	1.0	300	3	31	0.3	1.0	1.0	0.7445641495056574	0.1821197510825842	0.700787401519623	0.6701156421139981	4.757671211386305	2.1243425567888505	0.44650889370582225
1	3	undersample	1.0	300	3	31	0.3	1.0	1.0	0.7734027920886031	0.22135310112845435	0.7322834645092691	0.704199634810078	6.511800715697026	2.4756001882658127	0.38017135831264703
1	1	undersample	1.0	300	3	63	0.1	0.6	0.7	0.778560070502136	0.23661557494476132	0.700787401519623	0.7116788321124594	5.781145644305207	2.4305790044773072	0.4204320555494263
1	2	undersample	1.0	300	3	63	0.1	0.6	0.7	0.7650543225614754	0.1866673717658573	0.7559055117515036	0.6603773584865468	6.0215051252698535	2.2257217190401697	0.36962879089559403
1	3	undersample	1.0	300	3	63	0.1	0.6	0.7	0.7778190462041302	0.23325067605151914	0.7086614172670346	0.7218502738848336	6.312614286197585	2.547769511359943	0.40359973423442824
1	1	undersample	1.0	300	3	63	0.1	0.6	1.0	0.7727647182788282	0.22133049926743678	0.7165354330144461	0.7147201946428545	6.332918444681663	2.5116934127197403	0.39660914179304757
1	2	undersample	1.0	300	3	63	0.1	0.6	1.0	0.7736016792788303	0.21033389242648345	0.7322834645092691	0.6713329275674296	5.5870912746493255	2.2280401769760587	0.3987835550878823
1	3	undersample	1.0	300	3	63	0.1	0.6	1.0	0.7906963927135401	0.24503142293899088	0.7086614172670346	0.7370663420527264	6.818693352364699	2.6952098709897556	0.39526778277367947
1	1	undersample	1.0	300	3	63	0.1	1.0	0.7	0.778560070502136	0.23661557494476132	0.700787401519623	0.7116788321124594	5.781145644305207	2.4305790044773072	0.4204320555494263
1	2	undersample	1.0	300	3	63	0.1	1.0	0.7	0.7650543225614754	0.1866673717658573	0.7559055117515036	0.6603773584865468	6.0215051252698535	2.2257217190401697	0.36962879089559403
1	3	undersample	1.0	300	3	63	0.1	1.0	0.7	0.7778190462041302	0.23325067605151914	0.7086614172670346	0.7218502738848336	6.312614286197585	2.547769511359943	0.40359973423442824
1	1	undersample	1.0	300	3	63	0.1	1.0	1.0	0.7727647182788282	0.22133049926743678	0.7165354330144461	0.7147201946428545	6.332918444681663	2.5116934127197403	0.39660914179304757
1	2	undersample	1.0	300	3	63	0.1	1.0	1.0	0.7736016792788303	0.21033389242648345	0.7322834645092691	0.6713329275674296	5.5870912746493255	2.2280401769760587	0.3987835550878823
1	3	undersample	1.0	300	3	63	0.1	1.0	1.0	0.7906963927135401	0.24503142293899088	0.7086614172670346	0.7370663420527264	6.818693352364699	2.6952098709897556	0.39526778277367947
1	1	undersample	1.0	300	3	63	0.3	0.6	0.7	0.735657700634136	0.20499958446628647	0.6771653542773886	0.6836982968328242	4.533958549961896	2.140884244656255	0.4721887453811553
1	2	undersample	1.0	300	3	63	0.3	0.6	0.7	0.7402988579562064	0.16754154663796866	0.7244094487618575	0.6622032866666939	5.152947032833811	2.144512953274204	0.41617212210415067
1	3	undersample	1.0	300	3	63	0.3	0.6	0.7	0.7638777730385649	0.21982779755823292	0.6771653542773886	0.708460133897088	5.097204325885436	2.3227194966576468	0.45568497889911913
1	1	undersample	1.0	300	3	63	0.3	0.6	1.0	0.7407849110102113	0.20126082039995147	0.6692913385299771	0.6916058394118516	4.538602245587833	2.1702464000974797	0.47817504977909125
1	2	undersample	1.0	300	3	63	0.3	0.6	1.0	0.7445641495056574	0.1821197510825842	0.700787401519623	0.6701156421139981	4.757671211386305	2.1243425567888505	0.44650889370582225
1	3	undersample	1.0	300	3	63	0.3	0.6	1.0	0.7734027920886031	0.22135310112845435	0.7322834645092691	0.704199634810078	6.511800715697026	2.4756001882658127	0.38017135831264703
1	1	undersample	1.0	300	3	63	0.3	1.0	0.7	0.735657700634136	0.20499958446628647	0.6771653542773886	0.6836982968328242	4.533958549961896	2.140884244656255	0.4721887453811553
1	2	undersample	1.0	300	3	63	0.3	1.0	0.7	0.7402988579562064	0.16754154663796866	0.7244094487618575	0.6622032866666939	5.152947032833811	2.144512953274204	0.41617212210415067
1	3	undersample	1.0	300	3	63	0.3	1.0	0.7	0.7638777730385649	0.21982779755823292	0.6771653542773886	0.708460133897088	5.097204325885436	2.3227194966576468	0.45568497889911913
1	1	undersample	1.0	300	3	63	0.3	1.0	1.0	0.7407849110102113	0.20126082039995147	0.6692913385299771	0.6916058394118516	4.538602245587833	2.1702464000974797	0.47817504977909125
1	2	undersample	1.0	300	3	63	0.3	1.0	1.0	0.7445641495056574	0.1821197510825842	0.700787401519623	0.6701156421139981	4.757671211386305	2.1243425567888505	0.44650889370582225
1	3	undersample	1.0	300	3	63	0.3	1.0	1.0	0.7734027920886031	0.22135310112845435	0.7322834645092691	0.704199634810078	6.511800715697026	2.4756001882658127	0.38017135831264703
1	1	undersample	1.0	300	5	31	0.1	0.6	0.7	0.7526773569362223	0.2117015625376349	0.700787401519623	0.6867396593632193	5.13444026167517	2.237076604476423	0.435700181347937
1	2	undersample	1.0	300	5	31	0.1	0.6	0.7	0.7467159651300435	0.17024338362921684	0.748031496004092	0.659768715759831	5.7569317868724825	2.1985969799593366	0.381904285787001
1	3	undersample	1.0	300	5	31	0.1	0.6	0.7	0.7676374598032214	0.22554406161722546	0.6929133857722116	0.7206329884314021	5.820456691929545	2.480297716894506	0.4261345440692032
1	1	undersample	1.0	300	5	31	0.1	0.6	1.0	0.7531611012127134	0.19917321932775406	0.6771653542773886	0.7086374695820643	5.10158336724997	2.3241332029369675	0.45557094427606454
1	2	undersample	1.0	300	5	31	0.1	0.6	1.0	0.7584143658853355	0.20145891447728623	0.700787401519623	0.6658551430269881	4.667145832338509	2.0972562226317963	0.4493658975531716
1	3	undersample	1.0	300	5	31	0.1	0.6	1.0	0.7863112896037113	0.23763918173667253	0.748031496004092	0.7163724893443921	7.498323122463387	2.637372756617587	0.35172833159634664
1	1	undersample	1.0	300	5	31	0.1	1.0	0.7	0.7526773569362223	0.2117015625376349	0.700787401519623	0.6867396593632193	5.13444026167517	2.237076604476423	0.435700181347937
1	2	undersample	1.0	300	5	31	0.1	1.0	0.7	0.7467159651300435	0.17024338362921684	0.748031496004092	0.659768715759831	5.7569317868724825	2.1985969799593366	0.381904285787001
1	3	undersample	1.0	300	5	31	0.1	1.0	0.7	0.7676374598032214	0.22554406161722546	0.6929133857722116	0.7206329884314021	5.820456691929545	2.480297716894506	0.4261345440692032
1	1	undersample	1.0	300	5	31	0.1	1.0	1.0	0.7531611012127134	0.19917321932775406	0.6771653542773886	0.7086374695820643	5.10158336724997	2.3241332029369675	0.45557094427606454
1	2	undersample	1.0	300	5	31	0.1	1.0	1.0	0.7584143658853355	0.20145891447728623	0.700787401519623	0.6658551430269881	4.667145832338509	2.0972562226317963	0.4493658975531716
1	3	undersample	1.0	300	5	31	0.1	1.0	1.0	0.7863112896037113	0.23763918173667253	0.748031496004092	0.7163724893443921	7.498323122463387	2.637372756617587	0.35172833159634664
1	1	undersample	1.0	300	5	31	0.3	0.6	0.7	0.7245627143322414	0.19334065542441875	0.6456692912877426	0.6575425790714262	3.4987960171083774	1.8854001489674483	0.5388711158810853
1	2	undersample	1.0	300	5	31	0.3	0.6	0.7	0.715260638068446	0.15076669689565447	0.6771653542773886	0.6542909312193896	3.969855584030403	1.9587722621167345	0.49341145564532896
1	3	undersample	1.0	300	5	31	0.3	0.6	0.7	0.7470514374991013	0.20122536277887168	0.6850393700248001	0.6975045648162052	5.015190940569287	2.264627057801063	0.45155349706228537
1	1	undersample	1.0	300	5	31	0.3	0.6	1.0	0.7336269325823324	0.1872204260666392	0.6299212597929196	0.6855231143510614	3.7104406254245936	2.0030764374376244	0.5398486601854737
1	2	undersample	1.0	300	5	31	0.3	0.6	1.0	0.7361413968110956	0.1757817676510406	0.6692913385299771	0.664029214846841	3.9999567266457925	1.9921116602556697	0.49803329295679893
1	3	undersample	1.0	300	5	31	0.3	0.6	1.0	0.7739012081797749	0.22838633151640572	0.7086614172670346	0.6975045648162052	5.608787621393106	2.3427176460010997	0.4176869847910806
1	1	undersample	1.0	300	5	31	0.3	1.0	0.7	0.7245627143322414	0.19334065542441875	0.6456692912877426	0.6575425790714262	3.4987960171083774	1.8854001489674483	0.5388711158810853
1	2	undersample	1.0	300	5	31	0.3	1.0	0.7	0.715260638068446	0.15076669689565447	0.6771653542773886	0.6542909312193896	3.969855584030403	1.9587722621167345	0.49341145564532896
1	3	undersample	1.0	300	5	31	0.3	1.0	0.7	0.7470514374991013	0.20122536277887168	0.6850393700248001	0.6975045648162052	5.015190940569287	2.264627057801063	0.45155349706228537
1	1	undersample	1.0	300	5	31	0.3	1.0	1.0	0.7336269325823324	0.1872204260666392	0.6299212597929196	0.6855231143510614	3.7104406254245936	2.0030764374376244	0.5398486601854737
1	2	undersample	1.0	300	5	31	0.3	1.0	1.0	0.7361413968110956	0.1757817676510406	0.6692913385299771	0.664029214846841	3.9999567266457925	1.9921116602556697	0.49803329295679893
1	3	undersample	1.0	300	5	31	0.3	1.0	1.0	0.7739012081797749	0.22838633151640572	0.7086614172670346	0.6975045648162052	5.608787621393106	2.3427176460010997	0.4176869847910806
1	1	undersample	1.0	300	5	63	0.1	0.6	0.7	0.7526773569362223	0.2117015625376349	0.700787401519623	0.6867396593632193	5.13444026167517	2.237076604476423	0.435700181347937
1	2	undersample	1.0	300	5	63	0.1	0.6	0.7	0.7467159651300435	0.17024338362921684	0.748031496004092	0.659768715759831	5.7569317868724825	2.1985969799593366	0.381904285787001
1	3	undersample	1.0	300	5	63	0.1	0.6	0.7	0.7676374598032214	0.22554406161722546	0.6929133857722116	0.7206329884314021	5.820456691929545	2.480297716894506	0.4261345440692032
1	1	undersample	1.0	300	5	63	0.1	0.6	1.0	0.7531611012127134	0.19917321932775406	0.6771653542773886	0.7086374695820643	5.10158336724997	2.3241332029369675	0.45557094427606454
1	2	undersample	1.0	300	5	63	0.1	0.6	1.0	0.7584143658853355	0.20145891447728623	0.700787401519623	0.6658551430269881	4.667145832338509	2.0972562226317963	0.4493658975531716
1	3	undersample	1.0	300	5	63	0.1	0.6	1.0	0.7863112896037113	0.23763918173667253	0.748031496004092	0.7163724893443921	7.498323122463387	2.637372756617587	0.35172833159634664
1	1	undersample	1.0	300	5	63	0.1	1.0	0.7	0.7526773569362223	0.2117015625376349	0.700787401519623	0.6867396593632193	5.13444026167517	2.237076604476423	0.435700181347937
1	2	undersample	1.0	300	5	63	0.1	1.0	0.7	0.7467159651300435	0.17024338362921684	0.748031496004092	0.659768715759831	5.7569317868724825	2.1985969799593366	0.381904285787001
1	3	undersample	1.0	300	5	63	0.1	1.0	0.7	0.7676374598032214	0.22554406161722546	0.6929133857722116	0.7206329884314021	5.820456691929545	2.480297716894506	0.4261345440692032
1	1	undersample	1.0	300	5	63	0.1	1.0	1.0	0.7531611012127134	0.19917321932775406	0.6771653542773886	0.7086374695820643	5.10158336724997	2.3241332029369675	0.45557094427606454
1	2	undersample	1.0	300	5	63	0.1	1.0	1.0	0.7584143658853355	0.20145891447728623	0.700787401519623	0.6658551430269881	4.667145832338509	2.0972562226317963	0.4493658975531716
1	3	undersample	1.0	300	5	63	0.1	1.0	1.0	0.7863112896037113	0.23763918173667253	0.748031496004092	0.7163724893443921	7.498323122463387	2.637372756617587	0.35172833159634664
1	1	undersample	1.0	300	5	63	0.3	0.6	0.7	0.7245627143322414	0.19334065542441875	0.6456692912877426	0.6575425790714262	3.4987960171083774	1.8854001489674483	0.5388711158810853
1	2	undersample	1.0	300	5	63	0.3	0.6	0.7	0.715260638068446	0.15076669689565447	0.6771653542773886	0.6542909312193896	3.969855584030403	1.9587722621167345	0.49341145564532896
1	3	undersample	1.0	300	5	63	0.3	0.6	0.7	0.7470514374991013	0.20122536277887168	0.6850393700248001	0.6975045648162052	5.015190940569287	2.264627057801063	0.45155349706228537
1	1	undersample	1.0	300	5	63	0.3	0.6	1.0	0.7336269325823324	0.1872204260666392	0.6299212597929196	0.6855231143510614	3.7104406254245936	2.0030764374376244	0.5398486601854737
1	2	undersample	1.0	300	5	63	0.3	0.6	1.0	0.7361413968110956	0.1757817676510406	0.6692913385299771	0.664029214846841	3.9999567266457925	1.9921116602556697	0.49803329295679893
1	3	undersample	1.0	300	5	63	0.3	0.6	1.0	0.7739012081797749	0.22838633151640572	0.7086614172670346	0.6975045648162052	5.608787621393106	2.3427176460010997	0.4176869847910806
1	1	undersample	1.0	300	5	63	0.3	1.0	0.7	0.7245627143322414	0.19334065542441875	0.6456692912877426	0.6575425790714262	3.4987960171083774	1.8854001489674483	0.5388711158810853
1	2	undersample	1.0	300	5	63	0.3	1.0	0.7	0.715260638068446	0.15076669689565447	0.6771653542773886	0.6542909312193896	3.969855584030403	1.9587722621167345	0.49341145564532896
1	3	undersample	1.0	300	5	63	0.3	1.0	0.7	0.7470514374991013	0.20122536277887168	0.6850393700248001	0.6975045648162052	5.015190940569287	2.264627057801063	0.45155349706228537
1	1	undersample	1.0	300	5	63	0.3	1.0	1.0	0.7336269325823324	0.1872204260666392	0.6299212597929196	0.6855231143510614	3.7104406254245936	2.0030764374376244	0.5398486601854737
1	2	undersample	1.0	300	5	63	0.3	1.0	1.0	0.7361413968110956	0.1757817676510406	0.6692913385299771	0.664029214846841	3.9999567266457925	1.9921116602556697	0.49803329295679893
1	3	undersample	1.0	300	5	63	0.3	1.0	1.0	0.7739012081797749	0.22838633151640572	0.7086614172670346	0.6975045648162052	5.608787621393106	2.3427176460010997	0.4176869847910806
1	1	undersample	1.0	300	10	31	0.1	0.6	0.7	0.7370155372914152	0.20008655946217938	0.6692913385299771	0.6812652068085082	4.325699583104877	2.0998376450527605	0.4854330638209866
1	2	undersample	1.0	300	10	31	0.1	0.6	0.7	0.7314711421875674	0.16177253850244253	0.700787401519623	0.655508216672821	4.456620631996445	2.0342644297887653	0.4564589524666953
1	3	undersample	1.0	300	10	31	0.1	0.6	0.7	0.7539094512151289	0.2085558954691401	0.6929133857722116	0.7035909920833623	5.356078326482402	2.33769333552155	0.4364561418757376
1	1	undersample	1.0	300	10	31	0.1	0.6	1.0	0.7426121233021055	0.18877899420786776	0.6377952755403311	0.7055961070516692	4.220265733351725	2.166395449085697	0.5133315160139202
1	2	undersample	1.0	300	10	31	0.1	0.6	1.0	0.7443748472402605	0.18415485210455249	0.6771653542773886	0.6664637857537039	4.191294134807498	2.0302602987354783	0.48439937439890146
1	3	undersample	1.0	300	10	31	0.1	0.6	1.0	0.7719506759768238	0.22263026269690323	0.7322834645092691	0.7005477784497837	6.399031272038167	2.4454099430762453	0.3821531377369001
1	1	undersample	1.0	300	10	31	0.1	1.0	0.7	0.7370155372914152	0.20008655946217938	0.6692913385299771	0.6812652068085082	4.325699583104877	2.0998376450527605	0.4854330638209866
1	2	undersample	1.0	300	10	31	0.1	1.0	0.7	0.7314711421875674	0.16177253850244253	0.700787401519623	0.655508216672821	4.456620631996445	2.0342644297887653	0.4564589524666953
1	3	undersample	1.0	300	10	31	0.1	1.0	0.7	0.7539094512151289	0.2085558954691401	0.6929133857722116	0.7035909920833623	5.356078326482402	2.33769333552155	0.4364561418757376
1	1	undersample	1.0	300	10	31	0.1	1.0	1.0	0.7426121233021055	0.18877899420786776	0.6377952755403311	0.7055961070516692	4.220265733351725	2.166395449085697	0.5133315160139202
1	2	undersample	1.0	300	10	31	0.1	1.0	1.0	0.7443748472402605	0.18415485210455249	0.6771653542773886	0.6664637857537039	4.191294134807498	2.0302602987354783	0.48439937439890146
1	3	undersample	1.0	300	10	31	0.1	1.0	1.0	0.7719506759768238	0.22263026269690323	0.7322834645092691	0.7005477784497837	6.399031272038167	2.4454099430762453	0.3821531377369001
1	1	undersample	1.0	300	10	31	0.3	0.6	0.7	0.7168443588711995	0.18776263149022768	0.6692913385299771	0.6569343065653471	3.87537980726474	1.9509129937188947	0.5034120659110466
1	2	undersample	1.0	300	10	31	0.3	0.6	0.7	0.6882143764287527	0.13920540304670612	0.6377952755403311	0.6427267194117912	3.167765254381944	1.7851748013132342	0.5635438949165074
1	3	undersample	1.0	300	10	31	0.3	0.6	0.7	0.7322427286364007	0.18481669802207373	0.6771653542773886	0.6938527084559108	4.753915341008241	2.211893917934364	0.46527834673768037
1	1	undersample	1.0	300	10	31	0.3	0.6	1.0	0.7298431902216602	0.17500174939068275	0.6692913385299771	0.675790754253797	4.218484612285388	2.0643807253112807	0.48936546481985266
1	2	undersample	1.0	300	10	31	0.3	0.6	1.0	0.7260772257393571	0.17133292375428263	0.6456692912877426	0.6695069993872824	3.691426105666944	1.9536549051088976	0.5292412233839534
1	3	undersample	1.0	300	10	31	0.3	0.6	1.0	0.7518367112205923	0.19828653216488878	0.7086614172670346	0.6883749239154695	5.373205013602279	2.274083342169716	0.4232265998935123
1	1	undersample	1.0	300	10	31	0.3	1.0	0.7	0.7168443588711995	0.18776263149022768	0.6692913385299771	0.6569343065653471	3.87537980726474	1.9509129937188947	0.5034120659110466
1	2	undersample	1.0	300	10	31	0.3	1.0	0.7	0.6882143764287527	0.13920540304670612	0.6377952755403311	0.6427267194117912	3.167765254381944	1.7851748013132342	0.5635438949165074
1	3	undersample	1.0	300	10	31	0.3	1.0	0.7	0.7322427286364007	0.18481669802207373	0.6771653542773886	0.6938527084559108	4.753915341008241	2.211893917934364	0.46527834673768037
1	1	undersample	1.0	300	10	31	0.3	1.0	1.0	0.7298431902216602	0.17500174939068275	0.6692913385299771	0.675790754253797	4.218484612285388	2.0643807253112807	0.48936546481985266
1	2	undersample	1.0	300	10	31	0.3	1.0	1.0	0.7260772257393571	0.17133292375428263	0.6456692912877426	0.6695069993872824	3.691426105666944	1.9536549051088976	0.5292412233839534
1	3	undersample	1.0	300	10	31	0.3	1.0	1.0	0.7518367112205923	0.19828653216488878	0.7086614172670346	0.6883749239154695	5.373205013602279	2.274083342169716	0.4232265998935123
1	1	undersample	1.0	300	10	63	0.1	0.6	0.7	0.7370155372914152	0.20008655946217938	0.6692913385299771	0.6812652068085082	4.325699583104877	2.0998376450527605	0.4854330638209866
1	2	undersample	1.0	300	10	63	0.1	0.6	0.7	0.7314711421875674	0.16177253850244253	0.700787401519623	0.655508216672821	4.456620631996445	2.0342644297887653	0.4564589524666953
1	3	undersample	1.0	300	10	63	0.1	0.6	0.7	0.7539094512151289	0.2085558954691401	0.6929133857722116	0.7035909920833623	5.356078326482402	2.33769333552155	0.4364561418757376
1	1	undersample	1.0	300	10	63	0.1	0.6	1.0	0.7426121233021055	0.18877899420786776	0.6377952755403311	0.7055961070516692	4.220265733351725	2.166395449085697	0.5133315160139202
1	2	undersample	1.0	300	10	63	0.1	0.6	1.0	0.7443748472402605	0.18415485210455249	0.6771653542773886	0.6664637857537039	4.191294134807498	2.0302602987354783	0.48439937439890146
1	3	undersample	1.0	300	10	63	0.1	0.6	1.0	0.7719506759768238	0.22263026269690323	0.7322834645092691	0.7005477784497837	6.399031272038167	2.4454099430762453	0.3821531377369001
1	1	undersample	1.0	300	10	63	0.1	1.0	0.7	0.7370155372914152	0.20008655946217938	0.6692913385299771	0.6812652068085082	4.325699583104877	2.0998376450527605	0.4854330638209866
1	2	undersample	1.0	300	10	63	0.1	1.0	0.7	0.7314711421875674	0.16177253850244253	0.700787401519623	0.655508216672821	4.456620631996445	2.0342644297887653	0.4564589524666953
1	3	undersample	1.0	300	10	63	0.1	1.0	0.7	0.7539094512151289	0.2085558954691401	0.6929133857722116	0.7035909920833623	5.356078326482402	2.33769333552155	0.4364561418757376
1	1	undersample	1.0	300	10	63	0.1	1.0	1.0	0.7426121233021055	0.18877899420786776	0.6377952755403311	0.7055961070516692	4.220265733351725	2.166395449085697	0.5133315160139202
1	2	undersample	1.0	300	10	63	0.1	1.0	1.0	0.7443748472402605	0.18415485210455249	0.6771653542773886	0.6664637857537039	4.191294134807498	2.0302602987354783	0.48439937439890146
1	3	undersample	1.0	300	10	63	0.1	1.0	1.0	0.7719506759768238	0.22263026269690323	0.7322834645092691	0.7005477784497837	6.399031272038167	2.4454099430762453	0.3821531377369001
1	1	undersample	1.0	300	10	63	0.3	0.6	0.7	0.7168443588711995	0.18776263149022768	0.6692913385299771	0.6569343065653471	3.87537980726474	1.9509129937188947	0.5034120659110466
1	2	undersample	1.0	300	10	63	0.3	0.6	0.7	0.6882143764287527	0.13920540304670612	0.6377952755403311	0.6427267194117912	3.167765254381944	1.7851748013132342	0.5635438949165074
1	3	undersample	1.0	300	10	63	0.3	0.6	0.7	0.7322427286364007	0.18481669802207373	0.6771653542773886	0.6938527084559108	4.753915341008241	2.211893917934364	0.46527834673768037
1	1	undersample	1.0	300	10	63	0.3	0.6	1.0	0.7298431902216602	0.17500174939068275	0.6692913385299771	0.675790754253797	4.218484612285388	2.0643807253112807	0.48936546481985266
1	2	undersample	1.0	300	10	63	0.3	0.6	1.0	0.7260772257393571	0.17133292375428263	0.6456692912877426	0.6695069993872824	3.691426105666944	1.9536549051088976	0.5292412233839534
1	3	undersample	1.0	300	10	63	0.3	0.6	1.0	0.7518367112205923	0.19828653216488878	0.7086614172670346	0.6883749239154695	5.373205013602279	2.274083342169716	0.4232265998935123
1	1	undersample	1.0	300	10	63	0.3	1.0	0.7	0.7168443588711995	0.18776263149022768	0.6692913385299771	0.6569343065653471	3.87537980726474	1.9509129937188947	0.5034120659110466
1	2	undersample	1.0	300	10	63	0.3	1.0	0.7	0.6882143764287527	0.13920540304670612	0.6377952755403311	0.6427267194117912	3.167765254381944	1.7851748013132342	0.5635438949165074
1	3	undersample	1.0	300	10	63	0.3	1.0	0.7	0.7322427286364007	0.18481669802207373	0.6771653542773886	0.6938527084559108	4.753915341008241	2.211893917934364	0.46527834673768037
1	1	undersample	1.0	300	10	63	0.3	1.0	1.0	0.7298431902216602	0.17500174939068275	0.6692913385299771	0.675790754253797	4.218484612285388	2.0643807253112807	0.48936546481985266
1	2	undersample	1.0	300	10	63	0.3	1.0	1.0	0.7260772257393571	0.17133292375428263	0.6456692912877426	0.6695069993872824	3.691426105666944	1.9536549051088976	0.5292412233839534
1	3	undersample	1.0	300	10	63	0.3	1.0	1.0	0.7518367112205923	0.19828653216488878	0.7086614172670346	0.6883749239154695	5.373205013602279	2.274083342169716	0.4232265998935123
1	1	undersample	1.0	500	3	31	0.1	0.6	0.7	0.7666795984443551	0.22771419639854196	0.700787401519623	0.701338199509116	5.49989257116977	2.3464245407466087	0.42663096694789127
1	2	undersample	1.0	500	3	31	0.1	0.6	0.7	0.7537656773426754	0.1793303857964182	0.7559055117515036	0.6609860012132625	6.037875464374077	2.229717628651206	0.36928843289807695
1	3	undersample	1.0	500	3	31	0.1	0.6	0.7	0.77115991967833	0.22840198083503874	0.700787401519623	0.7133292757108136	5.827913471185678	2.444572527632646	0.41945929386905734
1	1	undersample	1.0	500	3	31	0.1	0.6	1.0	0.7567412878134758	0.21869332023801474	0.7086614172670346	0.7153284671489336	6.11226583114212	2.489400275733883	0.4072794415988388
1	2	undersample	1.0	500	3	31	0.1	0.6	1.0	0.762147694106709	0.2149850219205101	0.7322834645092691	0.6707242848407138	5.571707938232557	2.2239218033914554	0.39914542763701333
1	3	undersample	1.0	500	3	31	0.1	0.6	1.0	0.7852928913404997	0.23506334193018508	0.7165354330144461	0.7255021302451279	6.680955576170159	2.6103496087267253	0.3907149976012183
1	1	undersample	1.0	500	3	31	0.1	1.0	0.7	0.7666795984443551	0.22771419639854196	0.700787401519623	0.701338199509116	5.49989257116977	2.3464245407466087	0.42663096694789127
1	2	undersample	1.0	500	3	31	0.1	1.0	0.7	0.7537656773426754	0.1793303857964182	0.7559055117515036	0.6609860012132625	6.037875464374077	2.229717628651206	0.36928843289807695
1	3	undersample	1.0	500	3	31	0.1	1.0	0.7	0.77115991967833	0.22840198083503874	0.700787401519623	0.7133292757108136	5.827913471185678	2.444572527632646	0.41945929386905734
1	1	undersample	1.0	500	3	31	0.1	1.0	1.0	0.7567412878134758	0.21869332023801474	0.7086614172670346	0.7153284671489336	6.11226583114212	2.489400275733883	0.4072794415988388
1	2	undersample	1.0	500	3	31	0.1	1.0	1.0	0.762147694106709	0.2149850219205101	0.7322834645092691	0.6707242848407138	5.571707938232557	2.2239218033914554	0.39914542763701333
1	3	undersample	1.0	500	3	31	0.1	1.0	1.0	0.7852928913404997	0.23506334193018508	0.7165354330144461	0.7255021302451279	6.680955576170159	2.6103496087267253	0.3907149976012183
1	1	undersample	1.0	500	3	31	0.3	0.6	0.7	0.7248309289805926	0.20277873932615695	0.6692913385299771	0.6703163016990857	4.114830286134068	2.0301013416140377	0.49336209741302334
1	2	undersample	1.0	500	3	31	0.3	0.6	0.7	0.72893832580118	0.16256139427644523	0.7165354330144461	0.6573341448529681	4.849022908966898	2.0910616022608304	0.43123358932864053
1	3	undersample	1.0	500	3	31	0.3	0.6	0.7	0.753243298939428	0.20240649726630613	0.700787401519623	0.7108947048039508	5.759113316747982	2.423986654428228	0.42089579827990875
1	1	undersample	1.0	500	3	31	0.3	0.6	1.0	0.7315913749832365	0.1927835682008139	0.6299212597929196	0.6836982968328242	3.6792142712874565	1.9915202275872141	0.5412895373712998
1	2	undersample	1.0	500	3	31	0.3	0.6	1.0	0.7381901744935565	0.17290729668810173	0.6929133857722116	0.659768715759831	4.3755789443813855	2.036595097225491	0.4654458482768006
1	3	undersample	1.0	500	3	31	0.3	0.6	1.0	0.7688331791757923	0.220801943053935	0.7244094487618575	0.6962872793627737	6.0262236103567	2.385179729680604	0.3958000604755498
1	1	undersample	1.0	500	3	31	0.3	1.0	0.7	0.7248309289805926	0.20277873932615695	0.6692913385299771	0.6703163016990857	4.114830286134068	2.0301013416140377	0.49336209741302334
1	2	undersample	1.0	500	3	31	0.3	1.0	0.7	0.72893832580118	0.16256139427644523	0.7165354330144461	0.6573341448529681	4.849022908966898	2.0910616022608304	0.43123358932864053
1	3	undersample	1.0	500	3	31	0.3	1.0	0.7	0.753243298939428	0.20240649726630613	0.700787401519623	0.7108947048039508	5.759113316747982	2.423986654428228	0.42089579827990875
1	1	undersample	1.0	500	3	31	0.3	1.0	1.0	0.7315913749832365	0.1927835682008139	0.6299212597929196	0.6836982968328242	3.6792142712874565	1.9915202275872141	0.5412895373712998
1	2	undersample	1.0	500	3	31	0.3	1.0	1.0	0.7381901744935565	0.17290729668810173	0.6929133857722116	0.659768715759831	4.3755789443813855	2.036595097225491	0.4654458482768006
1	3	undersample	1.0	500	3	31	0.3	1.0	1.0	0.7688331791757923	0.220801943053935	0.7244094487618575	0.6962872793627737	6.0262236103567	2.385179729680604	0.3958000604755498
1	1	undersample	1.0	500	3	63	0.1	0.6	0.7	0.7666795984443551	0.22771419639854196	0.700787401519623	0.701338199509116	5.49989257116977	2.3464245407466087	0.42663096694789127
1	2	undersample	1.0	500	3	63	0.1	0.6	0.7	0.7537656773426754	0.1793303857964182	0.7559055117515036	0.6609860012132625	6.037875464374077	2.229717628651206	0.36928843289807695
1	3	undersample	1.0	500	3	63	0.1	0.6	0.7	0.77115991967833	0.22840198083503874	0.700787401519623	0.7133292757108136	5.827913471185678	2.444572527632646	0.41945929386905734
1	1	undersample	1.0	500	3	63	0.1	0.6	1.0	0.7567412878134758	0.21869332023801474	0.7086614172670346	0.7153284671489336	6.11226583114212	2.489400275733883	0.4072794415988388
1	2	undersample	1.0	500	3	63	0.1	0.6	1.0	0.762147694106709	0.2149850219205101	0.7322834645092691	0.6707242848407138	5.571707938232557	2.2239218033914554	0.39914542763701333
1	3	undersample	1.0	500	3	63	0.1	0.6	1.0	0.7852928913404997	0.23506334193018508	0.7165354330144461	0.7255021302451279	6.680955576170159	2.6103496087267253	0.3907149976012183
1	1	undersample	1.0	500	3	63	0.1	1.0	0.7	0.7666795984443551	0.22771419639854196	0.700787401519623	0.701338199509116	5.49989257116977	2.3464245407466087	0.42663096694789127
1	2	undersample	1.0	500	3	63	0.1	1.0	0.7	0.7537656773426754	0.1793303857964182	0.7559055117515036	0.6609860012132625	6.037875464374077	2.229717628651206	0.36928843289807695
1	3	undersample	1.0	500	3	63	0.1	1.0	0.7	0.77115991967833	0.22840198083503874	0.700787401519623	0.7133292757108136	5.827913471185678	2.444572527632646	0.41945929386905734
1	1	undersample	1.0	500	3	63	0.1	1.0	1.0	0.7567412878134758	0.21869332023801474	0.7086614172670346	0.7153284671489336	6.11226583114212	2.489400275733883	0.4072794415988388
1	2	undersample	1.0	500	3	63	0.1	1.0	1.0	0.762147694106709	0.2149850219205101	0.7322834645092691	0.6707242848407138	5.571707938232557	2.2239218033914554	0.39914542763701333
1	3	undersample	1.0	500	3	63	0.1	1.0	1.0	0.7852928913404997	0.23506334193018508	0.7165354330144461	0.7255021302451279	6.680955576170159	2.6103496087267253	0.3907149976012183
1	1	undersample	1.0	500	3	63	0.3	0.6	0.7	0.7248309289805926	0.20277873932615695	0.6692913385299771	0.6703163016990857	4.114830286134068	2.0301013416140377	0.49336209741302334
1	2	undersample	1.0	500	3	63	0.3	0.6	0.7	0.72893832580118	0.16256139427644523	0.7165354330144461	0.6573341448529681	4.849022908966898	2.0910616022608304	0.43123358932864053
1	3	undersample	1.0	500	3	63	0.3	0.6	0.7	0.753243298939428	0.20240649726630613	0.700787401519623	0.7108947048039508	5.759113316747982	2.423986654428228	0.42089579827990875
1	1	undersample	1.0	500	3	63	0.3	0.6	1.0	0.7315913749832365	0.1927835682008139	0.6299212597929196	0.6836982968328242	3.6792142712874565	1.9915202275872141	0.5412895373712998
1	2	undersample	1.0	500	3	63	0.3	0.6	1.0	0.7381901744935565	0.17290729668810173	0.6929133857722116	0.659768715759831	4.3755789443813855	2.036595097225491	0.4654458482768006
1	3	undersample	1.0	500	3	63	0.3	0.6	1.0	0.7688331791757923	0.220801943053935	0.7244094487618575	0.6962872793627737	6.0262236103567	2.385179729680604	0.3958000604755498
1	1	undersample	1.0	500	3	63	0.3	1.0	0.7	0.7248309289805926	0.20277873932615695	0.6692913385299771	0.6703163016990857	4.114830286134068	2.0301013416140377	0.49336209741302334
1	2	undersample	1.0	500	3	63	0.3	1.0	0.7	0.72893832580118	0.16256139427644523	0.7165354330144461	0.6573341448529681	4.849022908966898	2.0910616022608304	0.43123358932864053
1	3	undersample	1.0	500	3	63	0.3	1.0	0.7	0.753243298939428	0.20240649726630613	0.700787401519623	0.7108947048039508	5.759113316747982	2.423986654428228	0.42089579827990875
1	1	undersample	1.0	500	3	63	0.3	1.0	1.0	0.7315913749832365	0.1927835682008139	0.6299212597929196	0.6836982968328242	3.6792142712874565	1.9915202275872141	0.5412895373712998
1	2	undersample	1.0	500	3	63	0.3	1.0	1.0	0.7381901744935565	0.17290729668810173	0.6929133857722116	0.659768715759831	4.3755789443813855	2.036595097225491	0.4654458482768006
1	3	undersample	1.0	500	3	63	0.3	1.0	1.0	0.7688331791757923	0.220801943053935	0.7244094487618575	0.6962872793627737	6.0262236103567	2.385179729680604	0.3958000604755498
1	1	undersample	1.0	500	5	31	0.1	0.6	0.7	0.7405598022874877	0.20648222860818527	0.6850393700248001	0.6751824817477179	4.521067245369848	2.108997546132233	0.46648222343550494
1	2	undersample	1.0	500	5	31	0.1	0.6	0.7	0.7371046817565334	0.1639744796177413	0.7322834645092691	0.6622032866666939	5.36216195008932	2.167822876679359	0.40428149004742936
1	3	undersample	1.0	500	5	31	0.1	0.6	0.7	0.7581795352269949	0.21404955457395017	0.6771653542773886	0.708460133897088	5.097204325885436	2.3227194966576468	0.45568497889911913
1	1	undersample	1.0	500	5	31	0.1	0.6	1.0	0.7435915857233175	0.19611167939040877	0.6771653542773886	0.6934306569300887	4.744482969617074	2.2088488216334037	0.4655615350152367
1	2	undersample	1.0	500	5	31	0.1	0.6	1.0	0.7449954711230178	0.18334457054670053	0.6929133857722116	0.664029214846841	4.459680252964675	2.062421483558811	0.4624594863254975
1	3	undersample	1.0	500	5	31	0.1	0.6	1.0	0.7806777500347454	0.234897587826654	0.748031496004092	0.7011564211764993	6.9653764521959	2.503086979208663	0.35936132479469607
1	1	undersample	1.0	500	5	31	0.1	1.0	0.7	0.7405598022874877	0.20648222860818527	0.6850393700248001	0.6751824817477179	4.521067245369848	2.108997546132233	0.46648222343550494
1	2	undersample	1.0	500	5	31	0.1	1.0	0.7	0.7371046817565334	0.1639744796177413	0.7322834645092691	0.6622032866666939	5.36216195008932	2.167822876679359	0.40428149004742936
1	3	undersample	1.0	500	5	31	0.1	1.0	0.7	0.7581795352269949	0.21404955457395017	0.6771653542773886	0.708460133897088	5.097204325885436	2.3227194966576468	0.45568497889911913
1	1	undersample	1.0	500	5	31	0.1	1.0	1.0	0.7435915857233175	0.19611167939040877	0.6771653542773886	0.6934306569300887	4.744482969617074	2.2088488216334037	0.4655615350152367
1	2	undersample	1.0	500	5	31	0.1	1.0	1.0	0.7449954711230178	0.18334457054670053	0.6929133857722116	0.664029214846841	4.459680252964675	2.062421483558811	0.4624594863254975
1	3	undersample	1.0	500	5	31	0.1	1.0	1.0	0.7806777500347454	0.234897587826654	0.748031496004092	0.7011564211764993	6.9653764521959	2.503086979208663	0.35936132479469607
1	1	undersample	1.0	500	5	31	0.3	0.6	0.7	0.7164348525777344	0.18859452859258657	0.6692913385299771	0.6508515815045569	3.7726064783187683	1.916924963443484	0.50811685150148
1	2	undersample	1.0	500	5	31	0.3	0.6	0.7	0.704199634814364	0.14465610759415332	0.6771653542773886	0.6512477175858111	3.9169112882169426	1.9416800090109982	0.49571711661761364
1	3	undersample	1.0	500	5	31	0.3	0.6	0.7	0.7367021149136639	0.18473379427068148	0.6535433070351541	0.6859403530086066	4.120022749743557	2.080952750493082	0.5050828200942287
1	1	undersample	1.0	500	5	31	0.3	0.6	1.0	0.7244453704235876	0.17519660272046564	0.6377952755403311	0.6733576642294808	3.6299488664240998	1.9525798898971012	0.5379083632991004
1	2	undersample	1.0	500	5	31	0.3	0.6	1.0	0.7321348982320606	0.16732886208676634	0.6456692912877426	0.6670724284804196	3.651106923999406	1.9393685808208385	0.5311727606666182
1	3	undersample	1.0	500	5	31	0.3	0.6	1.0	0.763985603442905	0.2174701119882643	0.6929133857722116	0.6895922093689009	5.012770033551488	2.232267953200368	0.44531623994949804
1	1	undersample	1.0	500	5	31	0.3	1.0	0.7	0.7164348525777344	0.18859452859258657	0.6692913385299771	0.6508515815045569	3.7726064783187683	1.916924963443484	0.50811685150148
1	2	undersample	1.0	500	5	31	0.3	1.0	0.7	0.704199634814364	0.14465610759415332	0.6771653542773886	0.6512477175858111	3.9169112882169426	1.9416800090109982	0.49571711661761364
1	3	undersample	1.0	500	5	31	0.3	1.0	0.7	0.7367021149136639	0.18473379427068148	0.6535433070351541	0.6859403530086066	4.120022749743557	2.080952750493082	0.5050828200942287
1	1	undersample	1.0	500	5	31	0.3	1.0	1.0	0.7244453704235876	0.17519660272046564	0.6377952755403311	0.6733576642294808	3.6299488664240998	1.9525798898971012	0.5379083632991004
1	2	undersample	1.0	500	5	31	0.3	1.0	1.0	0.7321348982320606	0.16732886208676634	0.6456692912877426	0.6670724284804196	3.651106923999406	1.9393685808208385	0.5311727606666182
1	3	undersample	1.0	500	5	31	0.3	1.0	1.0	0.763985603442905	0.2174701119882643	0.6929133857722116	0.6895922093689009	5.012770033551488	2.232267953200368	0.44531623994949804
1	1	undersample	1.0	500	5	63	0.1	0.6	0.7	0.7405598022874877	0.20648222860818527	0.6850393700248001	0.6751824817477179	4.521067245369848	2.108997546132233	0.46648222343550494
1	2	undersample	1.0	500	5	63	0.1	0.6	0.7	0.7371046817565334	0.1639744796177413	0.7322834645092691	0.6622032866666939	5.36216195008932	2.167822876679359	0.40428149004742936
1	3	undersample	1.0	500	5	63	0.1	0.6	0.7	0.7581795352269949	0.21404955457395017	0.6771653542773886	0.708460133897088	5.097204325885436	2.3227194966576468	0.45568497889911913
1	1	undersample	1.0	500	5	63	0.1	0.6	1.0	0.7435915857233175	0.19611167939040877	0.6771653542773886	0.6934306569300887	4.744482969617074	2.2088488216334037	0.4655615350152367
1	2	undersample	1.0	500	5	63	0.1	0.6	1.0	0.7449954711230178	0.18334457054670053	0.6929133857722116	0.664029214846841	4.459680252964675	2.062421483558811	0.4624594863254975
1	3	undersample	1.0	500	5	63	0.1	0.6	1.0	0.7806777500347454	0.234897587826654	0.748031496004092	0.7011564211764993	6.9653764521959	2.503086979208663	0.35936132479469607
1	1	undersample	1.0	500	5	63	0.1	1.0	0.7	0.7405598022874877	0.20648222860818527	0.6850393700248001	0.6751824817477179	4.521067245369848	2.108997546132233	0.46648222343550494
1	2	undersample	1.0	500	5	63	0.1	1.0	0.7	0.7371046817565334	0.1639744796177413	0.7322834645092691	0.6622032866666939	5.36216195008932	2.167822876679359	0.40428149004742936
1	3	undersample	1.0	500	5	63	0.1	1.0	0.7	0.7581795352269949	0.21404955457395017	0.6771653542773886	0.708460133897088	5.097204325885436	2.3227194966576468	0.45568497889911913
1	1	undersample	1.0	500	5	63	0.1	1.0	1.0	0.7435915857233175	0.19611167939040877	0.6771653542773886	0.6934306569300887	4.744482969617074	2.2088488216334037	0.4655615350152367
1	2	undersample	1.0	500	5	63	0.1	1.0	1.0	0.7449954711230178	0.18334457054670053	0.6929133857722116	0.664029214846841	4.459680252964675	2.062421483558811	0.4624594863254975
1	3	undersample	1.0	500	5	63	0.1	1.0	1.0	0.7806777500347454	0.234897587826654	0.748031496004092	0.7011564211764993	6.9653764521959	2.503086979208663	0.35936132479469607
1	1	undersample	1.0	500	5	63	0.3	0.6	0.7	0.7164348525777344	0.18859452859258657	0.6692913385299771	0.6508515815045569	3.7726064783187683	1.916924963443484	0.50811685150148
1	2	undersample	1.0	500	5	63	0.3	0.6	0.7	0.704199634814364	0.14465610759415332	0.6771653542773886	0.6512477175858111	3.9169112882169426	1.9416800090109982	0.49571711661761364
1	3	undersample	1.0	500	5	63	0.3	0.6	0.7	0.7367021149136639	0.18473379427068148	0.6535433070351541	0.6859403530086066	4.120022749743557	2.080952750493082	0.5050828200942287
1	1	undersample	1.0	500	5	63	0.3	0.6	1.0	0.7244453704235876	0.17519660272046564	0.6377952755403311	0.6733576642294808	3.6299488664240998	1.9525798898971012	0.5379083632991004
1	2	undersample	1.0	500	5	63	0.3	0.6	1.0	0.7321348982320606	0.16732886208676634	0.6456692912877426	0.6670724284804196	3.651106923999406	1.9393685808208385	0.5311727606666182
1	3	undersample	1.0	500	5	63	0.3	0.6	1.0	0.763985603442905	0.2174701119882643	0.6929133857722116	0.6895922093689009	5.012770033551488	2.232267953200368	0.44531623994949804
1	1	undersample	1.0	500	5	63	0.3	1.0	0.7	0.7164348525777344	0.18859452859258657	0.6692913385299771	0.6508515815045569	3.7726064783187683	1.916924963443484	0.50811685150148
1	2	undersample	1.0	500	5	63	0.3	1.0	0.7	0.704199634814364	0.14465610759415332	0.6771653542773886	0.6512477175858111	3.9169112882169426	1.9416800090109982	0.49571711661761364
1	3	undersample	1.0	500	5	63	0.3	1.0	0.7	0.7367021149136639	0.18473379427068148	0.6535433070351541	0.6859403530086066	4.120022749743557	2.080952750493082	0.5050828200942287
1	1	undersample	1.0	500	5	63	0.3	1.0	1.0	0.7244453704235876	0.17519660272046564	0.6377952755403311	0.6733576642294808	3.6299488664240998	1.9525798898971012	0.5379083632991004
1	2	undersample	1.0	500	5	63	0.3	1.0	1.0	0.7321348982320606	0.16732886208676634	0.6456692912877426	0.6670724284804196	3.651106923999406	1.9393685808208385	0.5311727606666182
1	3	undersample	1.0	500	5	63	0.3	1.0	1.0	0.763985603442905	0.2174701119882643	0.6929133857722116	0.6895922093689009	5.012770033551488	2.232267953200368	0.44531623994949804
1	1	undersample	1.0	500	10	31	0.1	0.6	0.7	0.7269167768262543	0.19633517951023638	0.6535433070351541	0.6642335766382954	3.73171924016845	1.9464223999160875	0.5215886398010567
1	2	undersample	1.0	500	10	31	0.1	0.6	0.7	0.7130776714383618	0.15047869299659566	0.6614173227825656	0.653682288492674	3.6872520950994554	1.9098569946227077	0.5179621323663991
1	3	undersample	1.0	500	10	31	0.1	0.6	0.7	0.744966716348527	0.1956909490023446	0.6929133857722116	0.7017650639032151	5.309471255725394	2.323380927825083	0.4375917606155199
1	1	undersample	1.0	500	10	31	0.1	0.6	1.0	0.7346040002298984	0.18098010357832245	0.6220472440455082	0.6934306569300887	3.722718117072037	2.0290588012678943	0.5450476507301585
1	2	undersample	1.0	500	10	31	0.1	0.6	1.0	0.7401143481532246	0.1807709060409171	0.6377952755403311	0.668289713933851	3.547586636924955	1.9227479011177366	0.5419875713898016
1	3	undersample	1.0	500	10	31	0.1	0.6	1.0	0.765423342167439	0.215877288194947	0.700787401519623	0.6938527084559108	5.308150871961748	2.2890530080948652	0.43123358966761716
1	1	undersample	1.0	500	10	31	0.1	1.0	0.7	0.7269167768262543	0.19633517951023638	0.6535433070351541	0.6642335766382954	3.73171924016845	1.9464223999160875	0.5215886398010567
1	2	undersample	1.0	500	10	31	0.1	1.0	0.7	0.7130776714383618	0.15047869299659566	0.6614173227825656	0.653682288492674	3.6872520950994554	1.9098569946227077	0.5179621323663991
1	3	undersample	1.0	500	10	31	0.1	1.0	0.7	0.744966716348527	0.1956909490023446	0.6929133857722116	0.7017650639032151	5.309471255725394	2.323380927825083	0.4375917606155199
1	1	undersample	1.0	500	10	31	0.1	1.0	1.0	0.7346040002298984	0.18098010357832245	0.6220472440455082	0.6934306569300887	3.722718117072037	2.0290588012678943	0.5450476507301585
1	2	undersample	1.0	500	10	31	0.1	1.0	1.0	0.7401143481532246	0.1807709060409171	0.6377952755403311	0.668289713933851	3.547586636924955	1.9227479011177366	0.5419875713898016
1	3	undersample	1.0	500	10	31	0.1	1.0	1.0	0.765423342167439	0.215877288194947	0.700787401519623	0.6938527084559108	5.308150871961748	2.2890530080948652	0.43123358966761716
1	1	undersample	1.0	500	10	31	0.3	0.6	0.7	0.7102467574764834	0.1826641781456994	0.700787401519623	0.6429440389255295	4.217385312502838	1.9626822075283574	0.465378906578905
1	2	undersample	1.0	500	10	31	0.3	0.6	0.7	0.6777212799708618	0.13319563688878977	0.6220472440455082	0.6427267194117912	2.960817629382618	1.741096411157352	0.5880458033858115
1	3	undersample	1.0	500	10	31	0.3	0.6	0.7	0.7239637498142921	0.18394007700438594	0.6456692912877426	0.6944613511826265	4.1417439764790585	2.1132163562767747	0.5102237914415471
1	1	undersample	1.0	500	10	31	0.3	0.6	1.0	0.7231785351648562	0.16676736790291483	0.6535433070351541	0.6666666666626115	3.772727142613665	1.9606298622627145	0.5196850316551545
1	2	undersample	1.0	500	10	31	0.3	0.6	1.0	0.7209253286431101	0.1623057879810009	0.6377952755403311	0.6719415702941453	3.606678911225782	1.9441514021471114	0.53904198680652
1	3	undersample	1.0	500	10	31	0.3	0.6	1.0	0.7485059498420883	0.199895327371385	0.700787401519623	0.6877662811887537	5.159023078956093	2.24443209318769	0.43504981606936544
1	1	undersample	1.0	500	10	31	0.3	1.0	0.7	0.7102467574764834	0.1826641781456994	0.700787401519623	0.6429440389255295	4.217385312502838	1.9626822075283574	0.465378906578905
1	2	undersample	1.0	500	10	31	0.3	1.0	0.7	0.6777212799708618	0.13319563688878977	0.6220472440455082	0.6427267194117912	2.960817629382618	1.741096411157352	0.5880458033858115
1	3	undersample	1.0	500	10	31	0.3	1.0	0.7	0.7239637498142921	0.18394007700438594	0.6456692912877426	0.6944613511826265	4.1417439764790585	2.1132163562767747	0.5102237914415471
1	1	undersample	1.0	500	10	31	0.3	1.0	1.0	0.7231785351648562	0.16676736790291483	0.6535433070351541	0.6666666666626115	3.772727142613665	1.9606298622627145	0.5196850316551545
1	2	undersample	1.0	500	10	31	0.3	1.0	1.0	0.7209253286431101	0.1623057879810009	0.6377952755403311	0.6719415702941453	3.606678911225782	1.9441514021471114	0.53904198680652
1	3	undersample	1.0	500	10	31	0.3	1.0	1.0	0.7485059498420883	0.199895327371385	0.700787401519623	0.6877662811887537	5.159023078956093	2.24443209318769	0.43504981606936544
1	1	undersample	1.0	500	10	63	0.1	0.6	0.7	0.7269167768262543	0.19633517951023638	0.6535433070351541	0.6642335766382954	3.73171924016845	1.9464223999160875	0.5215886398010567
1	2	undersample	1.0	500	10	63	0.1	0.6	0.7	0.7130776714383618	0.15047869299659566	0.6614173227825656	0.653682288492674	3.6872520950994554	1.9098569946227077	0.5179621323663991
1	3	undersample	1.0	500	10	63	0.1	0.6	0.7	0.744966716348527	0.1956909490023446	0.6929133857722116	0.7017650639032151	5.309471255725394	2.323380927825083	0.4375917606155199
1	1	undersample	1.0	500	10	63	0.1	0.6	1.0	0.7346040002298984	0.18098010357832245	0.6220472440455082	0.6934306569300887	3.722718117072037	2.0290588012678943	0.5450476507301585
1	2	undersample	1.0	500	10	63	0.1	0.6	1.0	0.7401143481532246	0.1807709060409171	0.6377952755403311	0.668289713933851	3.547586636924955	1.9227479011177366	0.5419875713898016
1	3	undersample	1.0	500	10	63	0.1	0.6	1.0	0.765423342167439	0.215877288194947	0.700787401519623	0.6938527084559108	5.308150871961748	2.2890530080948652	0.43123358966761716
1	1	undersample	1.0	500	10	63	0.1	1.0	0.7	0.7269167768262543	0.19633517951023638	0.6535433070351541	0.6642335766382954	3.73171924016845	1.9464223999160875	0.5215886398010567
1	2	undersample	1.0	500	10	63	0.1	1.0	0.7	0.7130776714383618	0.15047869299659566	0.6614173227825656	0.653682288492674	3.6872520950994554	1.9098569946227077	0.5179621323663991
1	3	undersample	1.0	500	10	63	0.1	1.0	0.7	0.744966716348527	0.1956909490023446	0.6929133857722116	0.7017650639032151	5.309471255725394	2.323380927825083	0.4375917606155199
1	1	undersample	1.0	500	10	63	0.1	1.0	1.0	0.7346040002298984	0.18098010357832245	0.6220472440455082	0.6934306569300887	3.722718117072037	2.0290588012678943	0.5450476507301585
1	2	undersample	1.0	500	10	63	0.1	1.0	1.0	0.7401143481532246	0.1807709060409171	0.6377952755403311	0.668289713933851	3.547586636924955	1.9227479011177366	0.5419875713898016
1	3	undersample	1.0	500	10	63	0.1	1.0	1.0	0.765423342167439	0.215877288194947	0.700787401519623	0.6938527084559108	5.308150871961748	2.2890530080948652	0.43123358966761716
1	1	undersample	1.0	500	10	63	0.3	0.6	0.7	0.7102467574764834	0.1826641781456994	0.700787401519623	0.6429440389255295	4.217385312502838	1.9626822075283574	0.465378906578905
1	2	undersample	1.0	500	10	63	0.3	0.6	0.7	0.6777212799708618	0.13319563688878977	0.6220472440455082	0.6427267194117912	2.960817629382618	1.741096411157352	0.5880458033858115
1	3	undersample	1.0	500	10	63	0.3	0.6	0.7	0.7239637498142921	0.18394007700438594	0.6456692912877426	0.6944613511826265	4.1417439764790585	2.1132163562767747	0.5102237914415471
1	1	undersample	1.0	500	10	63	0.3	0.6	1.0	0.7231785351648562	0.16676736790291483	0.6535433070351541	0.6666666666626115	3.772727142613665	1.9606298622627145	0.5196850316551545
1	2	undersample	1.0	500	10	63	0.3	0.6	1.0	0.7209253286431101	0.1623057879810009	0.6377952755403311	0.6719415702941453	3.606678911225782	1.9441514021471114	0.53904198680652
1	3	undersample	1.0	500	10	63	0.3	0.6	1.0	0.7485059498420883	0.199895327371385	0.700787401519623	0.6877662811887537	5.159023078956093	2.24443209318769	0.43504981606936544
1	1	undersample	1.0	500	10	63	0.3	1.0	0.7	0.7102467574764834	0.1826641781456994	0.700787401519623	0.6429440389255295	4.217385312502838	1.9626822075283574	0.465378906578905
1	2	undersample	1.0	500	10	63	0.3	1.0	0.7	0.6777212799708618	0.13319563688878977	0.6220472440455082	0.6427267194117912	2.960817629382618	1.741096411157352	0.5880458033858115
1	3	undersample	1.0	500	10	63	0.3	1.0	0.7	0.7239637498142921	0.18394007700438594	0.6456692912877426	0.6944613511826265	4.1417439764790585	2.1132163562767747	0.5102237914415471
1	1	undersample	1.0	500	10	63	0.3	1.0	1.0	0.7231785351648562	0.16676736790291483	0.6535433070351541	0.6666666666626115	3.772727142613665	1.9606298622627145	0.5196850316551545
1	2	undersample	1.0	500	10	63	0.3	1.0	1.0	0.7209253286431101	0.1623057879810009	0.6377952755403311	0.6719415702941453	3.606678911225782	1.9441514021471114	0.53904198680652
1	3	undersample	1.0	500	10	63	0.3	1.0	1.0	0.7485059498420883	0.199895327371385	0.700787401519623	0.6877662811887537	5.159023078956093	2.24443209318769	0.43504981606936544
1	1	smote	0.6	100	3	31	0.1	0.6	0.7	0.8021318274996647	0.23328086435951512	0.6220472440455082	0.8077858880729454	6.916666242962443	3.236220303738013	0.4678872914916393
1	2	smote	0.6	100	3	31	0.1	0.6	0.7	0.760000670944738	0.1936107444281814	0.5748031495610392	0.813755325618906	5.906620314072583	3.0862794901833355	0.522511904779801
1	3	smote	0.6	100	3	31	0.1	0.6	0.7	0.7968211596800552	0.2495690515177128	0.5905511810558621	0.8149726110723374	6.352795659361491	3.191695848714499	0.5024080666727023
1	1	smote	0.6	100	3	31	0.1	0.6	1.0	0.7877991072283849	0.2230051741174478	0.5669291338136276	0.8138686131337356	5.724063825126467	3.045854398336498	0.5321139725461682
1	2	smote	0.6	100	3	31	0.1	0.6	1.0	0.7798750125802139	0.21930120426922034	0.6299212597929196	0.8107121119853274	7.29014115922743	3.327847508476699	0.45648600800590744
1	3	smote	0.6	100	3	31	0.1	0.6	1.0	0.8103694509275812	0.23197332513476757	0.6220472440455082	0.8307973219669459	8.081159511999658	3.676343746524818	0.45492774400186575
1	1	smote	0.6	100	3	31	0.1	1.0	0.7	0.8021318274996647	0.23328086435951512	0.6220472440455082	0.8077858880729454	6.916666242962443	3.236220303738013	0.4678872914916393
1	2	smote	0.6	100	3	31	0.1	1.0	0.7	0.760000670944738	0.1936107444281814	0.5748031495610392	0.813755325618906	5.906620314072583	3.0862794901833355	0.522511904779801
1	3	smote	0.6	100	3	31	0.1	1.0	0.7	0.7968211596800552	0.2495690515177128	0.5905511810558621	0.8149726110723374	6.352795659361491	3.191695848714499	0.5024080666727023
1	1	smote	0.6	100	3	31	0.1	1.0	1.0	0.7877991072283849	0.2230051741174478	0.5669291338136276	0.8138686131337356	5.724063825126467	3.045854398336498	0.5321139725461682
1	2	smote	0.6	100	3	31	0.1	1.0	1.0	0.7798750125802139	0.21930120426922034	0.6299212597929196	0.8107121119853274	7.29014115922743	3.327847508476699	0.45648600800590744
1	3	smote	0.6	100	3	31	0.1	1.0	1.0	0.8103694509275812	0.23197332513476757	0.6220472440455082	0.8307973219669459	8.081159511999658	3.676343746524818	0.45492774400186575
1	1	smote	0.6	100	3	31	0.3	0.6	0.7	0.7958814682836178	0.23809291857941736	0.6141732282980966	0.8004866179999971	6.38675920754447	3.0783559045404214	0.4819902771716316
1	2	smote	0.6	100	3	31	0.3	0.6	0.7	0.7527904112411998	0.18484756815116898	0.5826771653084506	0.7954960438174347	5.43115423526901	2.8492218326381087	0.5246070457407
1	3	smote	0.6	100	3	31	0.3	0.6	0.7	0.7923234337034711	0.23621112087452775	0.5748031495610392	0.8107121119853274	5.78992462708977	3.036660851484988	0.5244732857795559
1	1	smote	0.6	100	3	31	0.3	0.6	1.0	0.7679344598348565	0.200761392767941	0.5196850393291587	0.8175182481702098	4.847212824960635	2.8478738593826964	0.5875281143517143
1	2	smote	0.6	100	3	31	0.3	0.6	1.0	0.7657037012187233	0.21383703695790002	0.5748031495610392	0.8143639683456217	5.930418582015757	3.0963984387860513	0.5221213876659269
1	3	smote	0.6	100	3	31	0.3	0.6	1.0	0.7846147579087612	0.2200344133122723	0.5748031495610392	0.8344491783272402	6.813929273392743	3.47206440313896	0.5095539145904403
1	1	smote	0.6	100	3	31	0.3	1.0	0.7	0.7958814682836178	0.23809291857941736	0.6141732282980966	0.8004866179999971	6.38675920754447	3.0783559045404214	0.4819902771716316
1	2	smote	0.6	100	3	31	0.3	1.0	0.7	0.7527904112411998	0.18484756815116898	0.5826771653084506	0.7954960438174347	5.43115423526901	2.8492218326381087	0.5246070457407
1	3	smote	0.6	100	3	31	0.3	1.0	0.7	0.7923234337034711	0.23621112087452775	0.5748031495610392	0.8107121119853274	5.78992462708977	3.036660851484988	0.5244732857795559
1	1	smote	0.6	100	3	31	0.3	1.0	1.0	0.7679344598348565	0.200761392767941	0.5196850393291587	0.8175182481702098	4.847212824960635	2.8478738593826964	0.5875281143517143
1	2	smote	0.6	100	3	31	0.3	1.0	1.0	0.7657037012187233	0.21383703695790002	0.5748031495610392	0.8143639683456217	5.930418582015757	3.0963984387860513	0.5221213876659269
1	3	smote	0.6	100	3	31	0.3	1.0	1.0	0.7846147579087612	0.2200344133122723	0.5748031495610392	0.8344491783272402	6.813929273392743	3.47206440313896	0.5095539145904403
1	1	smote	0.6	100	3	63	0.1	0.6	0.7	0.8021318274996647	0.23328086435951512	0.6220472440455082	0.8077858880729454	6.916666242962443	3.236220303738013	0.4678872914916393
1	2	smote	0.6	100	3	63	0.1	0.6	0.7	0.760000670944738	0.1936107444281814	0.5748031495610392	0.813755325618906	5.906620314072583	3.0862794901833355	0.522511904779801
1	3	smote	0.6	100	3	63	0.1	0.6	0.7	0.7968211596800552	0.2495690515177128	0.5905511810558621	0.8149726110723374	6.352795659361491	3.191695848714499	0.5024080666727023
1	1	smote	0.6	100	3	63	0.1	0.6	1.0	0.7877991072283849	0.2230051741174478	0.5669291338136276	0.8138686131337356	5.724063825126467	3.045854398336498	0.5321139725461682
1	2	smote	0.6	100	3	63	0.1	0.6	1.0	0.7798750125802139	0.21930120426922034	0.6299212597929196	0.8107121119853274	7.29014115922743	3.327847508476699	0.45648600800590744
1	3	smote	0.6	100	3	63	0.1	0.6	1.0	0.8103694509275812	0.23197332513476757	0.6220472440455082	0.8307973219669459	8.081159511999658	3.676343746524818	0.45492774400186575
1	1	smote	0.6	100	3	63	0.1	1.0	0.7	0.8021318274996647	0.23328086435951512	0.6220472440455082	0.8077858880729454	6.916666242962443	3.236220303738013	0.4678872914916393
1	2	smote	0.6	100	3	63	0.1	1.0	0.7	0.760000670944738	0.1936107444281814	0.5748031495610392	0.813755325618906	5.906620314072583	3.0862794901833355	0.522511904779801
1	3	smote	0.6	100	3	63	0.1	1.0	0.7	0.7968211596800552	0.2495690515177128	0.5905511810558621	0.8149726110723374	6.352795659361491	3.191695848714499	0.5024080666727023
1	1	smote	0.6	100	3	63	0.1	1.0	1.0	0.7877991072283849	0.2230051741174478	0.5669291338136276	0.8138686131337356	5.724063825126467	3.045854398336498	0.5321139725461682
1	2	smote	0.6	100	3	63	0.1	1.0	1.0	0.7798750125802139	0.21930120426922034	0.6299212597929196	0.8107121119853274	7.29014115922743	3.327847508476699	0.45648600800590744
1	3	smote	0.6	100	3	63	0.1	1.0	1.0	0.8103694509275812	0.23197332513476757	0.6220472440455082	0.8307973219669459	8.081159511999658	3.676343746524818	0.45492774400186575
1	1	smote	0.6	100	3	63	0.3	0.6	0.7	0.7958814682836178	0.23809291857941736	0.6141732282980966	0.8004866179999971	6.38675920754447	3.0783559045404214	0.4819902771716316
1	2	smote	0.6	100	3	63	0.3	0.6	0.7	0.7527904112411998	0.18484756815116898	0.5826771653084506	0.7954960438174347	5.43115423526901	2.8492218326381087	0.5246070457407
1	3	smote	0.6	100	3	63	0.3	0.6	0.7	0.7923234337034711	0.23621112087452775	0.5748031495610392	0.8107121119853274	5.78992462708977	3.036660851484988	0.5244732857795559
1	1	smote	0.6	100	3	63	0.3	0.6	1.0	0.7679344598348565	0.200761392767941	0.5196850393291587	0.8175182481702098	4.847212824960635	2.8478738593826964	0.5875281143517143
1	2	smote	0.6	100	3	63	0.3	0.6	1.0	0.7657037012187233	0.21383703695790002	0.5748031495610392	0.8143639683456217	5.930418582015757	3.0963984387860513	0.5221213876659269
1	3	smote	0.6	100	3	63	0.3	0.6	1.0	0.7846147579087612	0.2200344133122723	0.5748031495610392	0.8344491783272402	6.813929273392743	3.47206440313896	0.5095539145904403
1	1	smote	0.6	100	3	63	0.3	1.0	0.7	0.7958814682836178	0.23809291857941736	0.6141732282980966	0.8004866179999971	6.38675920754447	3.0783559045404214	0.4819902771716316
1	2	smote	0.6	100	3	63	0.3	1.0	0.7	0.7527904112411998	0.18484756815116898	0.5826771653084506	0.7954960438174347	5.43115423526901	2.8492218326381087	0.5246070457407
1	3	smote	0.6	100	3	63	0.3	1.0	0.7	0.7923234337034711	0.23621112087452775	0.5748031495610392	0.8107121119853274	5.78992462708977	3.036660851484988	0.5244732857795559
1	1	smote	0.6	100	3	63	0.3	1.0	1.0	0.7679344598348565	0.200761392767941	0.5196850393291587	0.8175182481702098	4.847212824960635	2.8478738593826964	0.5875281143517143
1	2	smote	0.6	100	3	63	0.3	1.0	1.0	0.7657037012187233	0.21383703695790002	0.5748031495610392	0.8143639683456217	5.930418582015757	3.0963984387860513	0.5221213876659269
1	3	smote	0.6	100	3	63	0.3	1.0	1.0	0.7846147579087612	0.2200344133122723	0.5748031495610392	0.8344491783272402	6.813929273392743	3.47206440313896	0.5095539145904403
1	1	smote	0.6	100	5	31	0.1	0.6	0.7	0.7907446788129585	0.2180980718876536	0.6141732282980966	0.8004866179999971	6.38675920754447	3.0783559045404214	0.4819902771716316
1	2	smote	0.6	100	5	31	0.1	0.6	0.7	0.7439171670796172	0.1830321537698816	0.5590551180662161	0.8021911138113075	5.141648061197279	2.8262385000769936	0.5496755933159684
1	3	smote	0.6	100	5	31	0.1	0.6	0.7	0.7830667925486794	0.22147725476456492	0.5590551180662161	0.8228849665196416	5.890524910097378	3.1564519144203236	0.5358523906934627
1	1	smote	0.6	100	5	31	0.1	0.6	1.0	0.7612985420618043	0.17923039019764428	0.4960629920869242	0.8248175182431581	4.634765339879042	2.8316927514393004	0.610967869446773
1	2	smote	0.6	100	5	31	0.1	0.6	1.0	0.7586923287054121	0.20211995775457106	0.5511811023188047	0.8180158247059159	5.520154564693386	3.028730773655432	0.5486677380060128
1	3	smote	0.6	100	5	31	0.1	0.6	1.0	0.7911444879493532	0.2129719486516674	0.5590551180662161	0.8289713937867987	6.145271585770988	3.2687811574719627	0.5319180853760662
1	1	smote	0.6	100	5	31	0.1	1.0	0.7	0.7907446788129585	0.2180980718876536	0.6141732282980966	0.8004866179999971	6.38675920754447	3.0783559045404214	0.4819902771716316
1	2	smote	0.6	100	5	31	0.1	1.0	0.7	0.7439171670796172	0.1830321537698816	0.5590551180662161	0.8021911138113075	5.141648061197279	2.8262385000769936	0.5496755933159684
1	3	smote	0.6	100	5	31	0.1	1.0	0.7	0.7830667925486794	0.22147725476456492	0.5590551180662161	0.8228849665196416	5.890524910097378	3.1564519144203236	0.5358523906934627
1	1	smote	0.6	100	5	31	0.1	1.0	1.0	0.7612985420618043	0.17923039019764428	0.4960629920869242	0.8248175182431581	4.634765339879042	2.8316927514393004	0.610967869446773
1	2	smote	0.6	100	5	31	0.1	1.0	1.0	0.7586923287054121	0.20211995775457106	0.5511811023188047	0.8180158247059159	5.520154564693386	3.028730773655432	0.5486677380060128
1	3	smote	0.6	100	5	31	0.1	1.0	1.0	0.7911444879493532	0.2129719486516674	0.5590551180662161	0.8289713937867987	6.145271585770988	3.2687811574719627	0.5319180853760662
1	1	smote	0.6	100	5	31	0.3	0.6	0.7	0.7783660938368105	0.20992141115622465	0.5984251968032737	0.7998783454939181	5.956254499206478	2.990306912948383	0.5020448427420657
1	2	smote	0.6	100	5	31	0.3	0.6	0.7	0.7417845213048917	0.16949276176201125	0.5118110235817472	0.8064516128983175	4.368279325362076	2.644356818480198	0.6053543232559242
1	3	smote	0.6	100	5	31	0.3	0.6	0.7	0.7785475004912273	0.22567485872053278	0.5511811023188047	0.8155812537990531	5.431069095002609	2.9887475312881144	0.5503055521292327
1	1	smote	0.6	100	5	31	0.3	0.6	1.0	0.7320846983543117	0.15470052516964905	0.40944881886539775	0.8272506082674742	3.320187594296511	2.3701895043281382	0.7138721544523039
1	2	smote	0.6	100	5	31	0.3	0.6	1.0	0.7418468233162882	0.1884030392583544	0.4881889763395127	0.8216676810662102	4.39485402812875	2.7375236966751264	0.6228929641816054
1	3	smote	0.6	100	5	31	0.3	0.6	1.0	0.7670863266254834	0.18884533014466917	0.5039370078343357	0.8423615337745444	5.428448483851445	3.1967893873422217	0.5888955827005726
1	1	smote	0.6	100	5	31	0.3	1.0	0.7	0.7783660938368105	0.20992141115622465	0.5984251968032737	0.7998783454939181	5.956254499206478	2.990306912948383	0.5020448427420657
1	2	smote	0.6	100	5	31	0.3	1.0	0.7	0.7417845213048917	0.16949276176201125	0.5118110235817472	0.8064516128983175	4.368279325362076	2.644356818480198	0.6053543232559242
1	3	smote	0.6	100	5	31	0.3	1.0	0.7	0.7785475004912273	0.22567485872053278	0.5511811023188047	0.8155812537990531	5.431069095002609	2.9887475312881144	0.5503055521292327
1	1	smote	0.6	100	5	31	0.3	1.0	1.0	0.7320846983543117	0.15470052516964905	0.40944881886539775	0.8272506082674742	3.320187594296511	2.3701895043281382	0.7138721544523039
1	2	smote	0.6	100	5	31	0.3	1.0	1.0	0.7418468233162882	0.1884030392583544	0.4881889763395127	0.8216676810662102	4.39485402812875	2.7375236966751264	0.6228929641816054
1	3	smote	0.6	100	5	31	0.3	1.0	1.0	0.7670863266254834	0.18884533014466917	0.5039370078343357	0.8423615337745444	5.428448483851445	3.1967893873422217	0.5888955827005726
1	1	smote	0.6	100	5	63	0.1	0.6	0.7	0.7888647815008525	0.21671529830498398	0.6062992125506851	0.8035279805303922	6.29826588168474	3.0859314386248213	0.4899652433880258
1	2	smote	0.6	100	5	63	0.1	0.6	0.7	0.7442550356798826	0.18286855248139766	0.5590551180662161	0.803408399264739	5.181335397614816	2.8437384279793325	0.5488427515182802
1	3	smote	0.6	100	5	63	0.1	0.6	0.7	0.7830667925486794	0.22147725476456492	0.5590551180662161	0.8228849665196416	5.890524910097378	3.1564519144203236	0.5358523906934627
1	1	smote	0.6	100	5	63	0.1	0.6	1.0	0.7639567408088588	0.18783728661230706	0.4803149605921012	0.8199513381945259	4.209049709420292	2.6676951058602483	0.633799847457057
1	2	smote	0.6	100	5	63	0.1	0.6	1.0	0.7586923287054121	0.20211995775457106	0.5511811023188047	0.8180158247059159	5.520154564693386	3.028730773655432	0.5486677380060128
1	3	smote	0.6	100	5	63	0.1	0.6	1.0	0.7911444879493532	0.2129719486516674	0.5590551180662161	0.8289713937867987	6.145271585770988	3.2687811574719627	0.5319180853760662
1	1	smote	0.6	100	5	63	0.1	1.0	0.7	0.7888647815008525	0.21671529830498398	0.6062992125506851	0.8035279805303922	6.29826588168474	3.0859314386248213	0.4899652433880258
1	2	smote	0.6	100	5	63	0.1	1.0	0.7	0.7442550356798826	0.18286855248139766	0.5590551180662161	0.803408399264739	5.181335397614816	2.8437384279793325	0.5488427515182802
1	3	smote	0.6	100	5	63	0.1	1.0	0.7	0.7830667925486794	0.22147725476456492	0.5590551180662161	0.8228849665196416	5.890524910097378	3.1564519144203236	0.5358523906934627
1	1	smote	0.6	100	5	63	0.1	1.0	1.0	0.7639567408088588	0.18783728661230706	0.4803149605921012	0.8199513381945259	4.209049709420292	2.6676951058602483	0.633799847457057
1	2	smote	0.6	100	5	63	0.1	1.0	1.0	0.7586923287054121	0.20211995775457106	0.5511811023188047	0.8180158247059159	5.520154564693386	3.028730773655432	0.5486677380060128
1	3	smote	0.6	100	5	63	0.1	1.0	1.0	0.7911444879493532	0.2129719486516674	0.5590551180662161	0.8289713937867987	6.145271585770988	3.2687811574719627	0.5319180853760662
1	1	smote	0.6	100	5	63	0.3	0.6	0.7	0.7782008544552368	0.208329280147817	0.6299212597929196	0.7998783454939181	6.803336594390001	3.147691487314087	0.4626687766523697
1	2	smote	0.6	100	5	63	0.3	0.6	0.7	0.7398411777955631	0.16688827068970213	0.5118110235817472	0.8070602556250331	4.385366600145678	2.652698637664238	0.6048977966226247
1	3	smote	0.6	100	5	63	0.3	0.6	0.7	0.7785475004912273	0.22567485872053278	0.5511811023188047	0.8155812537990531	5.431069095002609	2.9887475312881144	0.5503055521292327
1	1	smote	0.6	100	5	63	0.3	0.6	1.0	0.7275082859168152	0.1530880951392329	0.42519685036022076	0.8296836982917903	3.60352228411024	2.4965127890314998	0.6927979227448292
1	2	smote	0.6	100	5	63	0.3	0.6	1.0	0.7418468233162882	0.1884030392583544	0.4881889763395127	0.8216676810662102	4.39485402812875	2.7375236966751264	0.6228929641816054
1	3	smote	0.6	100	5	63	0.3	0.6	1.0	0.7670863266254834	0.18884533014466917	0.5039370078343357	0.8423615337745444	5.428448483851445	3.1967893873422217	0.5888955827005726
1	1	smote	0.6	100	5	63	0.3	1.0	0.7	0.7782008544552368	0.208329280147817	0.6299212597929196	0.7998783454939181	6.803336594390001	3.147691487314087	0.4626687766523697
1	2	smote	0.6	100	5	63	0.3	1.0	0.7	0.7398411777955631	0.16688827068970213	0.5118110235817472	0.8070602556250331	4.385366600145678	2.652698637664238	0.6048977966226247
1	3	smote	0.6	100	5	63	0.3	1.0	0.7	0.7785475004912273	0.22567485872053278	0.5511811023188047	0.8155812537990531	5.431069095002609	2.9887475312881144	0.5503055521292327
1	1	smote	0.6	100	5	63	0.3	1.0	1.0	0.7275082859168152	0.1530880951392329	0.42519685036022076	0.8296836982917903	3.60352228411024	2.4965127890314998	0.6927979227448292
1	2	smote	0.6	100	5	63	0.3	1.0	1.0	0.7418468233162882	0.1884030392583544	0.4881889763395127	0.8216676810662102	4.39485402812875	2.7375236966751264	0.6228929641816054
1	3	smote	0.6	100	5	63	0.3	1.0	1.0	0.7670863266254834	0.18884533014466917	0.5039370078343357	0.8423615337745444	5.428448483851445	3.1967893873422217	0.5888955827005726
1	1	smote	0.6	100	10	31	0.1	0.6	0.7	0.7832945380002683	0.21835597980797128	0.5826771653084506	0.79866180048176	5.538505073819778	2.8940217890219384	0.5225275945519624
1	2	smote	0.6	100	10	31	0.1	0.6	0.7	0.7345479030580703	0.17697070164533218	0.4960629920869242	0.8076688983517488	4.1337517470713445	2.5792134607642656	0.6239400857233514
1	3	smote	0.6	100	10	31	0.1	0.6	0.7	0.7796833140836094	0.22998456606943707	0.5748031495610392	0.8295800365135145	6.580621256460147	3.3728625688738405	0.5125446932166949
1	1	smote	0.6	100	10	31	0.1	0.6	1.0	0.7463647336053796	0.16634225205998135	0.43307086610763224	0.8169099756641308	3.4083146822067154	2.3653437374597144	0.6939921703019288
1	2	smote	0.6	100	10	31	0.1	0.6	1.0	0.7594615189230378	0.1963700792461504	0.5118110235817472	0.8362751065073873	5.354958272301808	3.1260426035605535	0.5837659961199386
1	3	smote	0.6	100	10	31	0.1	0.6	1.0	0.7755210604760832	0.2086797340172682	0.5196850393291587	0.841144248321113	5.729036726762378	3.271427072186758	0.5710256664291199
1	1	smote	0.6	100	10	31	0.1	1.0	0.7	0.7832945380002683	0.21835597980797128	0.5826771653084506	0.79866180048176	5.538505073819778	2.8940217890219384	0.5225275945519624
1	2	smote	0.6	100	10	31	0.1	1.0	0.7	0.7345479030580703	0.17697070164533218	0.4960629920869242	0.8076688983517488	4.1337517470713445	2.5792134607642656	0.6239400857233514
1	3	smote	0.6	100	10	31	0.1	1.0	0.7	0.7796833140836094	0.22998456606943707	0.5748031495610392	0.8295800365135145	6.580621256460147	3.3728625688738405	0.5125446932166949
1	1	smote	0.6	100	10	31	0.1	1.0	1.0	0.7463647336053796	0.16634225205998135	0.43307086610763224	0.8169099756641308	3.4083146822067154	2.3653437374597144	0.6939921703019288
1	2	smote	0.6	100	10	31	0.1	1.0	1.0	0.7594615189230378	0.1963700792461504	0.5118110235817472	0.8362751065073873	5.354958272301808	3.1260426035605535	0.5837659961199386
1	3	smote	0.6	100	10	31	0.1	1.0	1.0	0.7755210604760832	0.2086797340172682	0.5196850393291587	0.841144248321113	5.729036726762378	3.271427072186758	0.5710256664291199
1	1	smote	0.6	100	10	31	0.3	0.6	0.7	0.7706597122439987	0.20463976319252367	0.5669291338136276	0.7937956204331278	5.03942048189565	2.749355312001116	0.5455697280042608
1	2	smote	0.6	100	10	31	0.3	0.6	0.7	0.7278696066826096	0.16076819304888992	0.4960629920869242	0.803408399264739	4.022832597892956	2.5233171966577177	0.6272488588640334
1	3	smote	0.6	100	10	31	0.3	0.6	0.7	0.7717038641624453	0.2293575099201388	0.5433070865713931	0.8149726110723374	5.239961120270368	2.936360180817339	0.5603782282007121
1	1	smote	0.6	100	10	31	0.3	0.6	1.0	0.7166886985842098	0.1350223471422289	0.38582677162316326	0.8150851581458937	2.769061925302289	2.086510454701453	0.7535080410970068
1	2	smote	0.6	100	10	31	0.3	0.6	1.0	0.73749047498095	0.16404078321938753	0.4409448818550437	0.8417528910478287	4.195449341601502	2.7864322887819215	0.6641558555355553
1	3	smote	0.6	100	10	31	0.3	0.6	1.0	0.7635662629815827	0.19329759198732094	0.4803149605921012	0.8417528910478287	4.916258408429623	3.0352208859945935	0.6173843164199205
1	1	smote	0.6	100	10	31	0.3	1.0	0.7	0.7706597122439987	0.20463976319252367	0.5669291338136276	0.7937956204331278	5.03942048189565	2.749355312001116	0.5455697280042608
1	2	smote	0.6	100	10	31	0.3	1.0	0.7	0.7278696066826096	0.16076819304888992	0.4960629920869242	0.803408399264739	4.022832597892956	2.5233171966577177	0.6272488588640334
1	3	smote	0.6	100	10	31	0.3	1.0	0.7	0.7717038641624453	0.2293575099201388	0.5433070865713931	0.8149726110723374	5.239961120270368	2.936360180817339	0.5603782282007121
1	1	smote	0.6	100	10	31	0.3	1.0	1.0	0.7166886985842098	0.1350223471422289	0.38582677162316326	0.8150851581458937	2.769061925302289	2.086510454701453	0.7535080410970068
1	2	smote	0.6	100	10	31	0.3	1.0	1.0	0.73749047498095	0.16404078321938753	0.4409448818550437	0.8417528910478287	4.195449341601502	2.7864322887819215	0.6641558555355553
1	3	smote	0.6	100	10	31	0.3	1.0	1.0	0.7635662629815827	0.19329759198732094	0.4803149605921012	0.8417528910478287	4.916258408429623	3.0352208859945935	0.6173843164199205
1	1	smote	0.6	100	10	63	0.1	0.6	0.7	0.7720103645803398	0.20813485502295154	0.5590551180662161	0.8041362530364713	5.205301388843489	2.854306109171164	0.5483459734408035
1	2	smote	0.6	100	10	63	0.1	0.6	0.7	0.7257058099021858	0.162478096731825	0.4645669290972782	0.8113207547120431	3.7308821439881092	2.462204593654292	0.6599523815870281
1	3	smote	0.6	100	10	63	0.1	0.6	0.7	0.7715097694346331	0.22118409908843292	0.5433070865713931	0.8259281801532202	5.644622259580139	3.1211660557002183	0.5529450609306416
1	1	smote	0.6	100	10	63	0.1	0.6	1.0	0.7272712033258617	0.1511687941298785	0.40157480311798627	0.8260340632553161	3.1863266419663807	2.3083529313202087	0.7244558260456266
1	2	smote	0.6	100	10	63	0.1	0.6	1.0	0.742642372077197	0.17599262182667225	0.4173228346128092	0.8381010346875344	3.7076303241537056	2.5776743417144834	0.6952349827990344
1	3	smote	0.6	100	10	63	0.1	0.6	1.0	0.7687469148523203	0.20910405854109138	0.5196850393291587	0.8405356055943973	5.70304053029505	3.258940710099312	0.5714391535106806
1	1	smote	0.6	100	10	63	0.1	1.0	0.7	0.7720103645803398	0.20813485502295154	0.5590551180662161	0.8041362530364713	5.205301388843489	2.854306109171164	0.5483459734408035
1	2	smote	0.6	100	10	63	0.1	1.0	0.7	0.7257058099021858	0.162478096731825	0.4645669290972782	0.8113207547120431	3.7308821439881092	2.462204593654292	0.6599523815870281
1	3	smote	0.6	100	10	63	0.1	1.0	0.7	0.7715097694346331	0.22118409908843292	0.5433070865713931	0.8259281801532202	5.644622259580139	3.1211660557002183	0.5529450609306416
1	1	smote	0.6	100	10	63	0.1	1.0	1.0	0.7272712033258617	0.1511687941298785	0.40157480311798627	0.8260340632553161	3.1863266419663807	2.3083529313202087	0.7244558260456266
1	2	smote	0.6	100	10	63	0.1	1.0	1.0	0.742642372077197	0.17599262182667225	0.4173228346128092	0.8381010346875344	3.7076303241537056	2.5776743417144834	0.6952349827990344
1	3	smote	0.6	100	10	63	0.1	1.0	1.0	0.7687469148523203	0.20910405854109138	0.5196850393291587	0.8405356055943973	5.70304053029505	3.258940710099312	0.5714391535106806
1	1	smote	0.6	100	10	63	0.3	0.6	0.7	0.7654965802632336	0.20226741789787353	0.5590551180662161	0.7907542579027327	4.791320342699404	2.6717632853370463	0.5576256744124493
1	2	smote	0.6	100	10	63	0.3	0.6	0.7	0.7230915216547413	0.15644839580013084	0.47244094484468974	0.8040170419914546	3.6738664929698586	2.4106224619686856	0.6561540627137312
1	3	smote	0.6	100	10	63	0.3	0.6	0.7	0.7703332199117229	0.22960785353202098	0.5511811023188047	0.8167985392524846	5.4753158648488025	3.008606317786779	0.549485424639826
1	1	smote	0.6	100	10	63	0.3	0.6	1.0	0.7074448723106692	0.14035671043607442	0.36220472438092877	0.8315085158100274	2.80260267390211	2.149691449543122	0.7670339579473977
1	2	smote	0.6	100	10	63	0.3	0.6	1.0	0.7255764134169778	0.15919588480758895	0.43307086610763224	0.8405356055943973	4.02645223711579	2.7157839250827602	0.674485558225222
1	3	smote	0.6	100	10	63	0.3	0.6	1.0	0.7588504799651108	0.19626239400343284	0.4803149605921012	0.8435788192279758	4.984435456238363	3.0706514777280756	0.6160479867465412
1	1	smote	0.6	100	10	63	0.3	1.0	0.7	0.7654965802632336	0.20226741789787353	0.5590551180662161	0.7907542579027327	4.791320342699404	2.6717632853370463	0.5576256744124493
1	2	smote	0.6	100	10	63	0.3	1.0	0.7	0.7230915216547413	0.15644839580013084	0.47244094484468974	0.8040170419914546	3.6738664929698586	2.4106224619686856	0.6561540627137312
1	3	smote	0.6	100	10	63	0.3	1.0	0.7	0.7703332199117229	0.22960785353202098	0.5511811023188047	0.8167985392524846	5.4753158648488025	3.008606317786779	0.549485424639826
1	1	smote	0.6	100	10	63	0.3	1.0	1.0	0.7074448723106692	0.14035671043607442	0.36220472438092877	0.8315085158100274	2.80260267390211	2.149691449543122	0.7670339579473977
1	2	smote	0.6	100	10	63	0.3	1.0	1.0	0.7255764134169778	0.15919588480758895	0.43307086610763224	0.8405356055943973	4.02645223711579	2.7157839250827602	0.674485558225222
1	3	smote	0.6	100	10	63	0.3	1.0	1.0	0.7588504799651108	0.19626239400343284	0.4803149605921012	0.8435788192279758	4.984435456238363	3.0706514777280756	0.6160479867465412
1	1	smote	0.6	300	3	31	0.1	0.6	0.7	0.7966382167557522	0.23180899348586653	0.6220472440455082	0.7968369829635229	6.455214196499815	3.061813230090444	0.47431627709557594
1	2	smote	0.6	300	3	31	0.1	0.6	0.7	0.7579998178864282	0.1868565460861259	0.5669291338136276	0.7918441874571404	4.979904037765177	2.723580473935078	0.5469142384033355
1	3	smote	0.6	300	3	31	0.1	0.6	0.7	0.7897714474674233	0.23353177638905448	0.5748031495610392	0.8119293974387588	5.836149714773468	3.056315613232061	0.5236869690189563
1	1	smote	0.6	300	3	31	0.1	0.6	1.0	0.7692180585091097	0.19918137609702558	0.5354330708239817	0.823600973231	5.381180259925456	3.0353514431325834	0.564067963291538
1	2	smote	0.6	300	3	31	0.1	0.6	1.0	0.763585432831243	0.20265910827728575	0.5826771653084506	0.8143639683456217	6.125084684695895	3.1388148557557227	0.5124524730813114
1	3	smote	0.6	300	3	31	0.1	0.6	1.0	0.794465664403027	0.22253944974940393	0.5826771653084506	0.832623250147093	6.945591295036221	3.4812310013679046	0.5012144803855518
1	1	smote	0.6	300	3	31	0.1	1.0	0.7	0.7966382167557522	0.23180899348586653	0.6220472440455082	0.7968369829635229	6.455214196499815	3.061813230090444	0.47431627709557594
1	2	smote	0.6	300	3	31	0.1	1.0	0.7	0.7579998178864282	0.1868565460861259	0.5669291338136276	0.7918441874571404	4.979904037765177	2.723580473935078	0.5469142384033355
1	3	smote	0.6	300	3	31	0.1	1.0	0.7	0.7897714474674233	0.23353177638905448	0.5748031495610392	0.8119293974387588	5.836149714773468	3.056315613232061	0.5236869690189563
1	1	smote	0.6	300	3	31	0.1	1.0	1.0	0.7692180585091097	0.19918137609702558	0.5354330708239817	0.823600973231	5.381180259925456	3.0353514431325834	0.564067963291538
1	2	smote	0.6	300	3	31	0.1	1.0	1.0	0.763585432831243	0.20265910827728575	0.5826771653084506	0.8143639683456217	6.125084684695895	3.1388148557557227	0.5124524730813114
1	3	smote	0.6	300	3	31	0.1	1.0	1.0	0.794465664403027	0.22253944974940393	0.5826771653084506	0.832623250147093	6.945591295036221	3.4812310013679046	0.5012144803855518
1	1	smote	0.6	300	3	31	0.3	0.6	0.7	0.7828227675920071	0.21185567168107852	0.6220472440455082	0.7968369829635229	6.455214196499815	3.061813230090444	0.47431627709557594
1	2	smote	0.6	300	3	31	0.3	0.6	0.7	0.741398728080475	0.16803274553488148	0.5433070865713931	0.796713329270866	4.662450707035037	2.672615267378554	0.5732211209700114
1	3	smote	0.6	300	3	31	0.3	0.6	0.7	0.7775914042394122	0.22337057801660082	0.5511811023188047	0.8143639683456217	5.387402610630886	2.9691491878770355	0.5511281314197733
1	1	smote	0.6	300	3	31	0.3	0.6	1.0	0.7350135065233634	0.15596981697475573	0.43307086610763224	0.822384428218842	3.536909989825617	2.4382481636167666	0.6893723999936683
1	2	smote	0.6	300	3	31	0.3	0.6	1.0	0.7450937166025274	0.18259056433452625	0.5039370078343357	0.8180158247059159	4.566331947231923	2.7691252787706806	0.6064222367333554
1	3	smote	0.6	300	3	31	0.3	0.6	1.0	0.7693507651166245	0.20471359779217332	0.5118110235817472	0.8393183201409659	5.476233744539869	3.185247952213836	0.5816493681679274
1	1	smote	0.6	300	3	31	0.3	1.0	0.7	0.7828227675920071	0.21185567168107852	0.6220472440455082	0.7968369829635229	6.455214196499815	3.061813230090444	0.47431627709557594
1	2	smote	0.6	300	3	31	0.3	1.0	0.7	0.741398728080475	0.16803274553488148	0.5433070865713931	0.796713329270866	4.662450707035037	2.672615267378554	0.5732211209700114
1	3	smote	0.6	300	3	31	0.3	1.0	0.7	0.7775914042394122	0.22337057801660082	0.5511811023188047	0.8143639683456217	5.387402610630886	2.9691491878770355	0.5511281314197733
1	1	smote	0.6	300	3	31	0.3	1.0	1.0	0.7350135065233634	0.15596981697475573	0.43307086610763224	0.822384428218842	3.536909989825617	2.4382481636167666	0.6893723999936683
1	2	smote	0.6	300	3	31	0.3	1.0	1.0	0.7450937166025274	0.18259056433452625	0.5039370078343357	0.8180158247059159	4.566331947231923	2.7691252787706806	0.6064222367333554
1	3	smote	0.6	300	3	31	0.3	1.0	1.0	0.7693507651166245	0.20471359779217332	0.5118110235817472	0.8393183201409659	5.476233744539869	3.185247952213836	0.5816493681679274
1	1	smote	0.6	300	3	63	0.1	0.6	0.7	0.7966382167557522	0.23180899348586653	0.6220472440455082	0.7968369829635229	6.455214196499815	3.061813230090444	0.47431627709557594
1	2	smote	0.6	300	3	63	0.1	0.6	0.7	0.7579998178864282	0.1868565460861259	0.5669291338136276	0.7918441874571404	4.979904037765177	2.723580473935078	0.5469142384033355
1	3	smote	0.6	300	3	63	0.1	0.6	0.7	0.7897714474674233	0.23353177638905448	0.5748031495610392	0.8119293974387588	5.836149714773468	3.056315613232061	0.5236869690189563
1	1	smote	0.6	300	3	63	0.1	0.6	1.0	0.7692180585091097	0.19918137609702558	0.5354330708239817	0.823600973231	5.381180259925456	3.0353514431325834	0.564067963291538
1	2	smote	0.6	300	3	63	0.1	0.6	1.0	0.763585432831243	0.20265910827728575	0.5826771653084506	0.8143639683456217	6.125084684695895	3.1388148557557227	0.5124524730813114
1	3	smote	0.6	300	3	63	0.1	0.6	1.0	0.794465664403027	0.22253944974940393	0.5826771653084506	0.832623250147093	6.945591295036221	3.4812310013679046	0.5012144803855518
1	1	smote	0.6	300	3	63	0.1	1.0	0.7	0.7966382167557522	0.23180899348586653	0.6220472440455082	0.7968369829635229	6.455214196499815	3.061813230090444	0.47431627709557594
1	2	smote	0.6	300	3	63	0.1	1.0	0.7	0.7579998178864282	0.1868565460861259	0.5669291338136276	0.7918441874571404	4.979904037765177	2.723580473935078	0.5469142384033355
1	3	smote	0.6	300	3	63	0.1	1.0	0.7	0.7897714474674233	0.23353177638905448	0.5748031495610392	0.8119293974387588	5.836149714773468	3.056315613232061	0.5236869690189563
1	1	smote	0.6	300	3	63	0.1	1.0	1.0	0.7692180585091097	0.19918137609702558	0.5354330708239817	0.823600973231	5.381180259925456	3.0353514431325834	0.564067963291538
1	2	smote	0.6	300	3	63	0.1	1.0	1.0	0.763585432831243	0.20265910827728575	0.5826771653084506	0.8143639683456217	6.125084684695895	3.1388148557557227	0.5124524730813114
1	3	smote	0.6	300	3	63	0.1	1.0	1.0	0.794465664403027	0.22253944974940393	0.5826771653084506	0.832623250147093	6.945591295036221	3.4812310013679046	0.5012144803855518
1	1	smote	0.6	300	3	63	0.3	0.6	0.7	0.7828227675920071	0.21185567168107852	0.6220472440455082	0.7968369829635229	6.455214196499815	3.061813230090444	0.47431627709557594
1	2	smote	0.6	300	3	63	0.3	0.6	0.7	0.741398728080475	0.16803274553488148	0.5433070865713931	0.796713329270866	4.662450707035037	2.672615267378554	0.5732211209700114
1	3	smote	0.6	300	3	63	0.3	0.6	0.7	0.7775914042394122	0.22337057801660082	0.5511811023188047	0.8143639683456217	5.387402610630886	2.9691491878770355	0.5511281314197733
1	1	smote	0.6	300	3	63	0.3	0.6	1.0	0.7350135065233634	0.15596981697475573	0.43307086610763224	0.822384428218842	3.536909989825617	2.4382481636167666	0.6893723999936683
1	2	smote	0.6	300	3	63	0.3	0.6	1.0	0.7450937166025274	0.18259056433452625	0.5039370078343357	0.8180158247059159	4.566331947231923	2.7691252787706806	0.6064222367333554
1	3	smote	0.6	300	3	63	0.3	0.6	1.0	0.7693507651166245	0.20471359779217332	0.5118110235817472	0.8393183201409659	5.476233744539869	3.185247952213836	0.5816493681679274
1	1	smote	0.6	300	3	63	0.3	1.0	0.7	0.7828227675920071	0.21185567168107852	0.6220472440455082	0.7968369829635229	6.455214196499815	3.061813230090444	0.47431627709557594
1	2	smote	0.6	300	3	63	0.3	1.0	0.7	0.741398728080475	0.16803274553488148	0.5433070865713931	0.796713329270866	4.662450707035037	2.672615267378554	0.5732211209700114
1	3	smote	0.6	300	3	63	0.3	1.0	0.7	0.7775914042394122	0.22337057801660082	0.5511811023188047	0.8143639683456217	5.387402610630886	2.9691491878770355	0.5511281314197733
1	1	smote	0.6	300	3	63	0.3	1.0	1.0	0.7350135065233634	0.15596981697475573	0.43307086610763224	0.822384428218842	3.536909989825617	2.4382481636167666	0.6893723999936683
1	2	smote	0.6	300	3	63	0.3	1.0	1.0	0.7450937166025274	0.18259056433452625	0.5039370078343357	0.8180158247059159	4.566331947231923	2.7691252787706806	0.6064222367333554
1	3	smote	0.6	300	3	63	0.3	1.0	1.0	0.7693507651166245	0.20471359779217332	0.5118110235817472	0.8393183201409659	5.476233744539869	3.185247952213836	0.5816493681679274
1	1	smote	0.6	300	5	31	0.1	0.6	0.7	0.779103684119777	0.2098249677657501	0.6141732282980966	0.798053527975681	6.290631551151262	3.041267281022187	0.4834597597055708
1	2	smote	0.6	300	5	31	0.1	0.6	0.7	0.7436416004907481	0.17096434310092945	0.5118110235817472	0.800973828357876	4.219196771734822	2.5715763592453014	0.6094942843815198
1	3	smote	0.6	300	5	31	0.1	0.6	0.7	0.7793885776450798	0.22664674064713516	0.5590551180662161	0.8155812537990531	5.607024648029196	3.03144392459223	0.5406510687602383
1	1	smote	0.6	300	5	31	0.1	0.6	1.0	0.7372190930513248	0.16222030439521296	0.4409448818550437	0.823600973231	3.6825641326794214	2.499701188462127	0.6787936507212194
1	2	smote	0.6	300	5	31	0.1	0.6	1.0	0.741566464265004	0.18949486256277187	0.47244094484468974	0.8374923919608187	4.615126311106279	2.907192601461811	0.6299269747643532
1	3	smote	0.6	300	5	31	0.1	0.6	1.0	0.7729738667024504	0.20330769469533988	0.5118110235817472	0.8429701765012602	5.627969102429706	3.2593234812660903	0.579129587541496
1	1	smote	0.6	300	5	31	0.1	1.0	0.7	0.779103684119777	0.2098249677657501	0.6141732282980966	0.798053527975681	6.290631551151262	3.041267281022187	0.4834597597055708
1	2	smote	0.6	300	5	31	0.1	1.0	0.7	0.7436416004907481	0.17096434310092945	0.5118110235817472	0.800973828357876	4.219196771734822	2.5715763592453014	0.6094942843815198
1	3	smote	0.6	300	5	31	0.1	1.0	0.7	0.7793885776450798	0.22664674064713516	0.5590551180662161	0.8155812537990531	5.607024648029196	3.03144392459223	0.5406510687602383
1	1	smote	0.6	300	5	31	0.1	1.0	1.0	0.7372190930513248	0.16222030439521296	0.4409448818550437	0.823600973231	3.6825641326794214	2.499701188462127	0.6787936507212194
1	2	smote	0.6	300	5	31	0.1	1.0	1.0	0.741566464265004	0.18949486256277187	0.47244094484468974	0.8374923919608187	4.615126311106279	2.907192601461811	0.6299269747643532
1	3	smote	0.6	300	5	31	0.1	1.0	1.0	0.7729738667024504	0.20330769469533988	0.5118110235817472	0.8429701765012602	5.627969102429706	3.2593234812660903	0.579129587541496
1	1	smote	0.6	300	5	31	0.3	0.6	0.7	0.7665215433837194	0.20240420762575645	0.5669291338136276	0.7937956204331278	5.03942048189565	2.749355312001116	0.5455697280042608
1	2	smote	0.6	300	5	31	0.3	0.6	0.7	0.7282050790516674	0.16222446416877767	0.5118110235817472	0.8082775410784646	4.419866621596291	2.6695411678180077	0.6039868059763311
1	3	smote	0.6	300	5	31	0.3	0.6	0.7	0.7695065201451159	0.2245508910706828	0.5511811023188047	0.8155812537990531	5.431069095002609	2.9887475312881144	0.5503055521292327
1	1	smote	0.6	300	5	31	0.3	0.6	1.0	0.7106155526179665	0.1393340284946157	0.3700787401283403	0.8254257907492372	2.7778308481422287	2.119893428231518	0.763147043986124
1	2	smote	0.6	300	5	31	0.3	0.6	1.0	0.7213087256363192	0.16903031723765236	0.42519685036022076	0.8332318928738087	3.6959301754777374	2.5496291358766126	0.6898477454563233
1	3	smote	0.6	300	5	31	0.3	0.6	1.0	0.7538639228221852	0.1882779185481283	0.47244094484468974	0.8350578210539559	4.533788328282044	2.8642820121614525	0.6317634965346763
1	1	smote	0.6	300	5	31	0.3	1.0	0.7	0.7665215433837194	0.20240420762575645	0.5669291338136276	0.7937956204331278	5.03942048189565	2.749355312001116	0.5455697280042608
1	2	smote	0.6	300	5	31	0.3	1.0	0.7	0.7282050790516674	0.16222446416877767	0.5118110235817472	0.8082775410784646	4.419866621596291	2.6695411678180077	0.6039868059763311
1	3	smote	0.6	300	5	31	0.3	1.0	0.7	0.7695065201451159	0.2245508910706828	0.5511811023188047	0.8155812537990531	5.431069095002609	2.9887475312881144	0.5503055521292327
1	1	smote	0.6	300	5	31	0.3	1.0	1.0	0.7106155526179665	0.1393340284946157	0.3700787401283403	0.8254257907492372	2.7778308481422287	2.119893428231518	0.763147043986124
1	2	smote	0.6	300	5	31	0.3	1.0	1.0	0.7213087256363192	0.16903031723765236	0.42519685036022076	0.8332318928738087	3.6959301754777374	2.5496291358766126	0.6898477454563233
1	3	smote	0.6	300	5	31	0.3	1.0	1.0	0.7538639228221853	0.1882779185481283	0.47244094484468974	0.8350578210539559	4.533788328282044	2.8642820121614525	0.6317634965346763
1	1	smote	0.6	300	5	63	0.1	0.6	0.7	0.7796544820583559	0.2077797147319857	0.6141732282980966	0.79866180048176	6.314445653350362	3.0504553992393406	0.4830915496875569
1	2	smote	0.6	300	5	63	0.1	0.6	0.7	0.744226280905392	0.1712704934074017	0.5118110235817472	0.8040170419914546	4.300991547587796	2.6115076671327424	0.607187341623
1	3	smote	0.6	300	5	63	0.1	0.6	0.7	0.7793885776450798	0.22664674064713516	0.5590551180662161	0.8155812537990531	5.607024648029196	3.03144392459223	0.5406510687602383
1	1	smote	0.6	300	5	63	0.1	0.6	1.0	0.7402484817135084	0.16085525617694885	0.4173228346128092	0.8266423357613951	3.415220278918639	2.407293685991756	0.7048721473982856
1	2	smote	0.6	300	5	63	0.1	0.6	1.0	0.741566464265004	0.18949486256277187	0.47244094484468974	0.8374923919608187	4.615126311106279	2.907192601461811	0.6299269747643532
1	3	smote	0.6	300	5	63	0.1	0.6	1.0	0.7729738667024504	0.20330769469533988	0.5118110235817472	0.8429701765012602	5.627969102429706	3.2593234812660903	0.579129587541496
1	1	smote	0.6	300	5	63	0.1	1.0	0.7	0.7796544820583559	0.2077797147319857	0.6141732282980966	0.79866180048176	6.314445653350362	3.0504553992393406	0.4830915496875569
1	2	smote	0.6	300	5	63	0.1	1.0	0.7	0.744226280905392	0.1712704934074017	0.5118110235817472	0.8040170419914546	4.300991547587796	2.6115076671327424	0.607187341623
1	3	smote	0.6	300	5	63	0.1	1.0	0.7	0.7793885776450798	0.22664674064713516	0.5590551180662161	0.8155812537990531	5.607024648029196	3.03144392459223	0.5406510687602383
1	1	smote	0.6	300	5	63	0.1	1.0	1.0	0.7402484817135084	0.16085525617694885	0.4173228346128092	0.8266423357613951	3.415220278918639	2.407293685991756	0.7048721473982856
1	2	smote	0.6	300	5	63	0.1	1.0	1.0	0.741566464265004	0.18949486256277187	0.47244094484468974	0.8374923919608187	4.615126311106279	2.907192601461811	0.6299269747643532
1	3	smote	0.6	300	5	63	0.1	1.0	1.0	0.7729738667024504	0.20330769469533988	0.5118110235817472	0.8429701765012602	5.627969102429706	3.2593234812660903	0.579129587541496
1	1	smote	0.6	300	5	63	0.3	0.6	0.7	0.7684948368680193	0.20548850281291164	0.5590551180662161	0.7913625304088117	4.808985582201578	2.679552682296817	0.5571970612937974
1	2	smote	0.6	300	5	63	0.3	0.6	0.7	0.728607645894537	0.15994648272500822	0.5039370078343357	0.809494826531896	4.316648672759693	2.6452666466091674	0.6128056286201131
1	3	smote	0.6	300	5	63	0.3	0.6	0.7	0.7695065201451159	0.2245508910706828	0.5511811023188047	0.8155812537990531	5.431069095002609	2.9887475312881144	0.5503055521292327
1	1	smote	0.6	300	5	63	0.3	0.6	1.0	0.7085225204513669	0.14205180641422027	0.3779527558757518	0.8260340632553161	2.885013550768028	2.172567464771961	0.7530527665436648
1	2	smote	0.6	300	5	63	0.3	0.6	1.0	0.7213087256363192	0.16903031723765236	0.42519685036022076	0.8332318928738087	3.6959301754777374	2.5496291358766126	0.6898477454563233
1	3	smote	0.6	300	5	63	0.3	0.6	1.0	0.7538639228221853	0.18827791854812834	0.47244094484468974	0.8350578210539559	4.533788328282044	2.8642820121614525	0.6317634965346763
1	1	smote	0.6	300	5	63	0.3	1.0	0.7	0.7684948368680193	0.20548850281291164	0.5590551180662161	0.7913625304088117	4.808985582201578	2.679552682296817	0.5571970612937974
1	2	smote	0.6	300	5	63	0.3	1.0	0.7	0.728607645894537	0.15994648272500822	0.5039370078343357	0.809494826531896	4.316648672759693	2.6452666466091674	0.6128056286201131
1	3	smote	0.6	300	5	63	0.3	1.0	0.7	0.7695065201451159	0.2245508910706828	0.5511811023188047	0.8155812537990531	5.431069095002609	2.9887475312881144	0.5503055521292327
1	1	smote	0.6	300	5	63	0.3	1.0	1.0	0.7085225204513669	0.14205180641422027	0.3779527558757518	0.8260340632553161	2.885013550768028	2.172567464771961	0.7530527665436648
1	2	smote	0.6	300	5	63	0.3	1.0	1.0	0.7213087256363192	0.16903031723765236	0.42519685036022076	0.8332318928738087	3.6959301754777374	2.5496291358766126	0.6898477454563233
1	3	smote	0.6	300	5	63	0.3	1.0	1.0	0.7538639228221853	0.1882779185481283	0.47244094484468974	0.8350578210539559	4.533788328282044	2.8642820121614525	0.6317634965346763
1	1	smote	0.6	300	10	31	0.1	0.6	0.7	0.7701137038527118	0.20374911152391798	0.5905511810558621	0.7913625304088117	5.470676981875807	2.8305133967924125	0.5173972712084903
1	2	smote	0.6	300	10	31	0.1	0.6	0.7	0.7321253133072303	0.16497690359308262	0.4960629920869242	0.8015824710845918	3.9767540029799773	2.5000964874300347	0.6286776717365593
1	3	smote	0.6	300	10	31	0.1	0.6	0.7	0.7740713405955114	0.23042614116482996	0.5590551180662161	0.809494826531896	5.387379875414569	2.934592686082045	0.5447161143397974
1	1	smote	0.6	300	10	31	0.1	0.6	1.0	0.7234635132287297	0.15045678035724264	0.38582677162316326	0.8260340632553161	2.982875922303315	2.2178292869547103	0.7435204530443188
1	2	smote	0.6	300	10	31	0.1	0.6	1.0	0.7374617202064593	0.17325463247124345	0.4173228346128092	0.8338405356005244	3.594198368940401	2.511580131804547	0.6987872782889826
1	3	smote	0.6	300	10	31	0.1	0.6	1.0	0.7583856111108449	0.19711839679377197	0.4645669290972782	0.8405356055943973	4.573360718772995	2.9132954832705975	0.6370141383290251
1	1	smote	0.6	300	10	31	0.1	1.0	0.7	0.7701137038527118	0.20374911152391798	0.5905511810558621	0.7913625304088117	5.470676981875807	2.8305133967924125	0.5173972712084903
1	2	smote	0.6	300	10	31	0.1	1.0	0.7	0.7321253133072303	0.16497690359308262	0.4960629920869242	0.8015824710845918	3.9767540029799773	2.5000964874300347	0.6286776717365593
1	3	smote	0.6	300	10	31	0.1	1.0	0.7	0.7740713405955114	0.23042614116482996	0.5590551180662161	0.809494826531896	5.387379875414569	2.934592686082045	0.5447161143397974
1	1	smote	0.6	300	10	31	0.1	1.0	1.0	0.7234635132287297	0.15045678035724264	0.38582677162316326	0.8260340632553161	2.982875922303315	2.2178292869547103	0.7435204530443188
1	2	smote	0.6	300	10	31	0.1	1.0	1.0	0.7374617202064593	0.17325463247124345	0.4173228346128092	0.8338405356005244	3.594198368940401	2.511580131804547	0.6987872782889826
1	3	smote	0.6	300	10	31	0.1	1.0	1.0	0.7583856111108449	0.19711839679377197	0.4645669290972782	0.8405356055943973	4.573360718772995	2.9132954832705975	0.6370141383290251
1	1	smote	0.6	300	10	31	0.3	0.6	0.7	0.7612099354369026	0.20465509056448283	0.5590551180662161	0.7889294403844956	4.738935525817569	2.6486644684032266	0.5589154793484807
1	2	smote	0.6	300	10	31	0.3	0.6	0.7	0.7167223391050556	0.1538456522651389	0.4803149605921012	0.8027997565380232	3.762579295949055	2.4356711117752856	0.6473407953878432
1	3	smote	0.6	300	10	31	0.3	0.6	0.7	0.766451325355481	0.22716411947152754	0.5275590550765702	0.8143639683456217	4.898688235439434	2.8418999369680193	0.58013487517362
1	1	smote	0.6	300	10	31	0.3	0.6	1.0	0.7042454547196199	0.1349090608838715	0.3543307086335173	0.822992700724921	2.551546245684886	2.0017857459370116	0.7845382868552437
1	2	smote	0.6	300	10	31	0.3	0.6	1.0	0.7153828458600313	0.1564345230703836	0.3700787401283403	0.841144248321113	3.110823553898188	2.3296526120117824	0.748886119877885
1	3	smote	0.6	300	10	31	0.3	0.6	1.0	0.7551075668189072	0.18030800200072836	0.44881889760245525	0.8393183201409659	4.253408811337693	2.793217435018287	0.6567008995323292
1	1	smote	0.6	300	10	31	0.3	1.0	0.7	0.7612099354369026	0.20465509056448283	0.5590551180662161	0.7889294403844956	4.738935525817569	2.6486644684032266	0.5589154793484807
1	2	smote	0.6	300	10	31	0.3	1.0	0.7	0.7167223391050556	0.1538456522651389	0.4803149605921012	0.8027997565380232	3.762579295949055	2.4356711117752856	0.6473407953878432
1	3	smote	0.6	300	10	31	0.3	1.0	0.7	0.766451325355481	0.22716411947152754	0.5275590550765702	0.8143639683456217	4.898688235439434	2.8418999369680193	0.58013487517362
1	1	smote	0.6	300	10	31	0.3	1.0	1.0	0.7042454547196199	0.1349090608838715	0.3543307086335173	0.822992700724921	2.551546245684886	2.0017857459370116	0.7845382868552437
1	2	smote	0.6	300	10	31	0.3	1.0	1.0	0.7153828458600313	0.1564345230703836	0.3700787401283403	0.841144248321113	3.110823553898188	2.3296526120117824	0.748886119877885
1	3	smote	0.6	300	10	31	0.3	1.0	1.0	0.7551075668189072	0.18030800200072836	0.44881889760245525	0.8393183201409659	4.253408811337693	2.793217435018287	0.6567008995323292
1	1	smote	0.6	300	10	63	0.1	0.6	0.7	0.7664161733432956	0.20042916718736337	0.5748031495610392	0.7931873479270488	5.184749172173821	2.7793421534232894	0.536061053154187
1	2	smote	0.6	300	10	63	0.1	0.6	0.7	0.7256842438213178	0.15998009961489887	0.4803149605921012	0.8040170419914546	3.791689988198651	2.450799503001497	0.6463607184955851
1	3	smote	0.6	300	10	63	0.1	0.6	0.7	0.770088804328552	0.22456987042443233	0.5511811023188047	0.8155812537990531	5.431069095002609	2.9887475312881144	0.5503055521292327
1	1	smote	0.6	300	10	63	0.1	0.6	1.0	0.7052536544245838	0.13628448655063793	0.3464566928861058	0.8278588807735532	2.549448528106374	2.012631696114598	0.7894380484374841
1	2	smote	0.6	300	10	63	0.1	0.6	1.0	0.7310422168014147	0.16918275289428836	0.40944881886539775	0.8356664637806716	3.525728172213339	2.491571734957421	0.7066828688996777
1	3	smote	0.6	300	10	63	0.1	0.6	1.0	0.757189891738274	0.19149510730518343	0.47244094484468974	0.8441874619546915	4.851911980960148	3.0321110255337675	0.6249311588737068
1	1	smote	0.6	300	10	63	0.1	1.0	0.7	0.7664161733432956	0.20042916718736337	0.5748031495610392	0.7931873479270488	5.184749172173821	2.7793421534232894	0.536061053154187
[truncated: 11,825 more rows]
