# Supplementary material for: Risk prediction for cardiovascular related diseases using PRS and EHR in the Framingham Heart Study
Source: PLoS One. 2026 Apr 17;21(4):e0345914. doi: 10.1371/journal.pone.0345914 (PMC13089760; doi:10.1371/journal.pone.0345914)
Supplement: S1 File — (ZIP) [file pone.0345914.s003.zip › lgbm/prs_model/chf/chf_lgb_nested_cv_outer_test_results.csv]

outer_fold	AUC	AUPRC	sensitivity	specificity	DOR	LR+	LR-
1	0.7849253788531908	0.1974413063094928	0.007874015747411495	0.9993917274878383	13.039468038524602	12.94466894902079	0.9927298245895911
2	0.8140817479931797	0.24293383341991318	0.0	0.9993917274878383	0.0	0.0	1.0006086327206292
3	0.8094684679935398	0.22139812416222102	0.0	0.9975654290870508	0.0	0.0	1.002440502464858
4	0.803499456055516	0.24024745907114137	0.007874015747411495	0.9987827145404822	6.51185123361338	6.468450765872749	0.9933351467498035
