# Supplementary material for: Risk prediction for cardiovascular related diseases using PRS and EHR in the Framingham Heart Study
Source: PLoS One. 2026 Apr 17;21(4):e0345914. doi: 10.1371/journal.pone.0345914 (PMC13089760; doi:10.1371/journal.pone.0345914)
Supplement: S1 File — (ZIP) [file pone.0345914.s003.zip › lgbm/prs_model/dem/dem_lgb_nested_cv_all_results.csv]

outer_fold	inner_fold	sampling_method	sampling_ratio	n_estimators	max_depth	num_leaves	learning_rate	subsample	colsample_bytree	AUC	AUPRC	sensitivity	specificity	DOR	LR+	LR-
1	1	none		100	3	31	0.1	0.6	0.7	0.8821544473143916	0.3578022720713142	0.08571428570612245	0.9930458970723711	13.38748072342586	12.325696547948949	0.9206882660533903
1	2	none		100	3	31	0.1	0.6	0.7	0.9056599396891672	0.33500181213363023	0.10476190475192744	0.9839944328393598	7.1942600651385105	6.545337522070171	0.9097999503582795
1	3	none		100	3	31	0.1	0.6	0.7	0.8797362229512543	0.3832083415971111	0.05714285713741497	0.9972164230967487	21.71204314322172	20.528497626810736	0.9454889746798929
1	1	none		100	3	31	0.1	0.6	1.0	0.8832108086628254	0.370061000942268	0.12380952379773244	0.9888734353199662	12.558412602218402	11.12737094371942	0.886049150524779
1	2	none		100	3	31	0.1	0.6	1.0	0.9015939291513404	0.3277583624485583	0.1999999999809524	0.9763395963745558	10.316172085986809	8.452937600629019	0.8193870194303491
1	3	none		100	3	31	0.1	0.6	1.0	0.8898498856745204	0.3703730373504426	0.06666666666031747	0.991649269304164	8.482132687269608	7.983323765945673	0.9411929729779045
1	1	none		100	3	31	0.1	1.0	0.7	0.8821544473143916	0.3578022720713142	0.08571428570612245	0.9930458970723711	13.38748072342586	12.325696547948949	0.9206882660533903
1	2	none		100	3	31	0.1	1.0	0.7	0.9056599396891672	0.33500181213363023	0.10476190475192744	0.9839944328393598	7.1942600651385105	6.545337522070171	0.9097999503582795
1	3	none		100	3	31	0.1	1.0	0.7	0.8797362229512543	0.3832083415971111	0.05714285713741497	0.9972164230967487	21.71204314322172	20.528497626810736	0.9454889746798929
1	1	none		100	3	31	0.1	1.0	1.0	0.8832108086628254	0.370061000942268	0.12380952379773244	0.9888734353199662	12.558412602218402	11.12737094371942	0.886049150524779
1	2	none		100	3	31	0.1	1.0	1.0	0.9015939291513404	0.3277583624485583	0.1999999999809524	0.9763395963745558	10.316172085986809	8.452937600629019	0.8193870194303491
1	3	none		100	3	31	0.1	1.0	1.0	0.8898498856745204	0.3703730373504426	0.06666666666031747	0.991649269304164	8.482132687269608	7.983323765945673	0.9411929729779045
1	1	none		100	3	31	0.3	0.6	0.7	0.8722133916153387	0.34902170095821006	0.1714285714122449	0.9812239221072239	10.812254754773326	9.130153863318881	0.8444264366935685
1	2	none		100	3	31	0.3	0.6	0.7	0.8959373032441925	0.32618764428187863	0.21904761902675737	0.9728601252541903	10.05440527526032	8.07105929440535	0.8027385979477863
1	3	none		100	3	31	0.3	0.6	0.7	0.8665805083341618	0.30998720564984683	0.1999999999809524	0.9805149617189944	12.580350654564109	10.264280441938478	0.815897791562044
1	1	none		100	3	31	0.3	0.6	1.0	0.8697927015034108	0.3420301780047206	0.1809523809351474	0.9805285118151563	11.125409543707349	9.293192502054003	0.8353123859657137
1	2	none		100	3	31	0.3	0.6	1.0	0.8854359280246545	0.3082502895780352	0.22857142854965987	0.9735560194782634	10.908377911351403	8.643605750870975	0.7923823057865041
1	3	none		100	3	31	0.3	0.6	1.0	0.8762236140106705	0.32762959985479895	0.15238095236643992	0.9805149617189944	9.046544297212133	7.820404146238841	0.8644631362920984
1	1	none		100	3	31	0.3	1.0	0.7	0.8722133916153387	0.34902170095821006	0.1714285714122449	0.9812239221072239	10.812254754773326	9.130153863318881	0.8444264366935685
1	2	none		100	3	31	0.3	1.0	0.7	0.8959373032441925	0.32618764428187863	0.21904761902675737	0.9728601252541903	10.05440527526032	8.07105929440535	0.8027385979477863
1	3	none		100	3	31	0.3	1.0	0.7	0.8665805083341618	0.30998720564984683	0.1999999999809524	0.9805149617189944	12.580350654564109	10.264280441938478	0.815897791562044
1	1	none		100	3	31	0.3	1.0	1.0	0.8697927015034108	0.3420301780047206	0.1809523809351474	0.9805285118151563	11.125409543707349	9.293192502054003	0.8353123859657137
1	2	none		100	3	31	0.3	1.0	1.0	0.8854359280246545	0.3082502895780352	0.22857142854965987	0.9735560194782634	10.908377911351403	8.643605750870975	0.7923823057865041
1	3	none		100	3	31	0.3	1.0	1.0	0.8762236140106705	0.32762959985479895	0.15238095236643992	0.9805149617189944	9.046544297212133	7.820404146238841	0.8644631362920984
1	1	none		100	3	63	0.1	0.6	0.7	0.8821544473143916	0.3578022720713142	0.08571428570612245	0.9930458970723711	13.38748072342586	12.325696547948949	0.9206882660533903
1	2	none		100	3	63	0.1	0.6	0.7	0.9056599396891672	0.33500181213363023	0.10476190475192744	0.9839944328393598	7.1942600651385105	6.545337522070171	0.9097999503582795
1	3	none		100	3	63	0.1	0.6	0.7	0.8797362229512543	0.3832083415971111	0.05714285713741497	0.9972164230967487	21.71204314322172	20.528497626810736	0.9454889746798929
1	1	none		100	3	63	0.1	0.6	1.0	0.8832108086628254	0.370061000942268	0.12380952379773244	0.9888734353199662	12.558412602218402	11.12737094371942	0.886049150524779
1	2	none		100	3	63	0.1	0.6	1.0	0.9015939291513404	0.3277583624485583	0.1999999999809524	0.9763395963745558	10.316172085986809	8.452937600629019	0.8193870194303491
1	3	none		100	3	63	0.1	0.6	1.0	0.8898498856745204	0.3703730373504426	0.06666666666031747	0.991649269304164	8.482132687269608	7.983323765945673	0.9411929729779045
1	1	none		100	3	63	0.1	1.0	0.7	0.8821544473143916	0.3578022720713142	0.08571428570612245	0.9930458970723711	13.38748072342586	12.325696547948949	0.9206882660533903
1	2	none		100	3	63	0.1	1.0	0.7	0.9056599396891672	0.33500181213363023	0.10476190475192744	0.9839944328393598	7.1942600651385105	6.545337522070171	0.9097999503582795
1	3	none		100	3	63	0.1	1.0	0.7	0.8797362229512543	0.3832083415971111	0.05714285713741497	0.9972164230967487	21.71204314322172	20.528497626810736	0.9454889746798929
1	1	none		100	3	63	0.1	1.0	1.0	0.8832108086628254	0.370061000942268	0.12380952379773244	0.9888734353199662	12.558412602218402	11.12737094371942	0.886049150524779
1	2	none		100	3	63	0.1	1.0	1.0	0.9015939291513404	0.3277583624485583	0.1999999999809524	0.9763395963745558	10.316172085986809	8.452937600629019	0.8193870194303491
1	3	none		100	3	63	0.1	1.0	1.0	0.8898498856745204	0.3703730373504426	0.06666666666031747	0.991649269304164	8.482132687269608	7.983323765945673	0.9411929729779045
1	1	none		100	3	63	0.3	0.6	0.7	0.8722133916153387	0.34902170095821006	0.1714285714122449	0.9812239221072239	10.812254754773326	9.130153863318881	0.8444264366935685
1	2	none		100	3	63	0.3	0.6	0.7	0.8959373032441925	0.32618764428187863	0.21904761902675737	0.9728601252541903	10.05440527526032	8.07105929440535	0.8027385979477863
1	3	none		100	3	63	0.3	0.6	0.7	0.8665805083341618	0.30998720564984683	0.1999999999809524	0.9805149617189944	12.580350654564109	10.264280441938478	0.815897791562044
1	1	none		100	3	63	0.3	0.6	1.0	0.8697927015034108	0.3420301780047206	0.1809523809351474	0.9805285118151563	11.125409543707349	9.293192502054003	0.8353123859657137
1	2	none		100	3	63	0.3	0.6	1.0	0.8854359280246545	0.3082502895780352	0.22857142854965987	0.9735560194782634	10.908377911351403	8.643605750870975	0.7923823057865041
1	3	none		100	3	63	0.3	0.6	1.0	0.8762236140106705	0.32762959985479895	0.15238095236643992	0.9805149617189944	9.046544297212133	7.820404146238841	0.8644631362920984
1	1	none		100	3	63	0.3	1.0	0.7	0.8722133916153387	0.34902170095821006	0.1714285714122449	0.9812239221072239	10.812254754773326	9.130153863318881	0.8444264366935685
1	2	none		100	3	63	0.3	1.0	0.7	0.8959373032441925	0.32618764428187863	0.21904761902675737	0.9728601252541903	10.05440527526032	8.07105929440535	0.8027385979477863
1	3	none		100	3	63	0.3	1.0	0.7	0.8665805083341618	0.30998720564984683	0.1999999999809524	0.9805149617189944	12.580350654564109	10.264280441938478	0.815897791562044
1	1	none		100	3	63	0.3	1.0	1.0	0.8697927015034108	0.3420301780047206	0.1809523809351474	0.9805285118151563	11.125409543707349	9.293192502054003	0.8353123859657137
1	2	none		100	3	63	0.3	1.0	1.0	0.8854359280246545	0.3082502895780352	0.22857142854965987	0.9735560194782634	10.908377911351403	8.643605750870975	0.7923823057865041
1	3	none		100	3	63	0.3	1.0	1.0	0.8762236140106705	0.32762959985479895	0.15238095236643992	0.9805149617189944	9.046544297212133	7.820404146238841	0.8644631362920984
1	1	none		100	5	31	0.1	0.6	0.7	0.8630869594012849	0.33845240359427814	0.14285714284353743	0.9853963838596288	11.246024023417531	9.782306221097647	0.8698457417721824
1	2	none		100	5	31	0.1	0.6	0.7	0.8878384199887331	0.3099457554675756	0.1714285714122449	0.9839944328393598	12.719632204122293	10.710552308842098	0.8420488902324238
1	3	none		100	5	31	0.1	0.6	0.7	0.8549159956258079	0.3291795426962988	0.15238095236643992	0.9888656924078716	15.966277758537124	13.685701984481575	0.857162955060148
1	1	none		100	5	31	0.1	0.6	1.0	0.8825253328034968	0.34713349083171335	0.15238095236643992	0.9853963838596288	12.130542765250324	10.434459969170824	0.8601807890868989
1	2	none		100	5	31	0.1	0.6	1.0	0.8900222023395301	0.3064984013641387	0.20952380950385488	0.9763395963745558	10.937628234121101	8.85545843875421	0.8096324120573396
1	3	none		100	5	31	0.1	0.6	1.0	0.8836961924644597	0.35438194651194216	0.12380952379773244	0.9874739039597253	11.139483840467506	9.884119086941537	0.8873049341514083
1	1	none		100	5	31	0.1	1.0	0.7	0.8630869594012849	0.33845240359427814	0.14285714284353743	0.9853963838596288	11.246024023417531	9.782306221097647	0.8698457417721824
1	2	none		100	5	31	0.1	1.0	0.7	0.8878384199887331	0.3099457554675756	0.1714285714122449	0.9839944328393598	12.719632204122293	10.710552308842098	0.8420488902324238
1	3	none		100	5	31	0.1	1.0	0.7	0.8549159956258079	0.3291795426962988	0.15238095236643992	0.9888656924078716	15.966277758537124	13.685701984481575	0.857162955060148
1	1	none		100	5	31	0.1	1.0	1.0	0.8825253328034968	0.34713349083171335	0.15238095236643992	0.9853963838596288	12.130542765250324	10.434459969170824	0.8601807890868989
1	2	none		100	5	31	0.1	1.0	1.0	0.8900222023395301	0.3064984013641387	0.20952380950385488	0.9763395963745558	10.937628234121101	8.85545843875421	0.8096324120573396
1	3	none		100	5	31	0.1	1.0	1.0	0.8836961924644597	0.35438194651194216	0.12380952379773244	0.9874739039597253	11.139483840467506	9.884119086941537	0.8873049341514083
1	1	none		100	5	31	0.3	0.6	0.7	0.8537651500099345	0.322523635822504	0.20952380950385488	0.972878998602414	9.508183063813066	7.725516074319569	0.8125123304198957
1	2	none		100	5	31	0.3	0.6	0.7	0.8775590681644961	0.3038737199706967	0.2571428571183674	0.9700765483578979	11.22182090185369	8.593352607191987	0.7657716666601116
1	3	none		100	5	31	0.3	0.6	0.7	0.8496172581767572	0.2746547257689213	0.21904761902675737	0.9714683368060442	9.550264326560463	7.6773492230087825	0.8038886532338675
1	1	none		100	5	31	0.3	0.6	1.0	0.8667726339492681	0.32321754775816763	0.26666666664126987	0.9680111265579415	11.00394909384059	8.336229275532036	0.7575670420139176
1	2	none		100	5	31	0.3	0.6	1.0	0.8775922059846903	0.29800145163219094	0.28571428568707485	0.9645093945653131	10.870585134684916	8.050417897454412	0.7405689472098415
1	3	none		100	5	31	0.3	0.6	1.0	0.8635318288762965	0.2997419982791409	0.22857142854965987	0.9742519137023365	11.21120682609331	8.87721662631819	0.7918163184310375
1	1	none		100	5	31	0.3	1.0	0.7	0.8537651500099345	0.322523635822504	0.20952380950385488	0.972878998602414	9.508183063813066	7.725516074319569	0.8125123304198957
1	2	none		100	5	31	0.3	1.0	0.7	0.8775590681644961	0.3038737199706967	0.2571428571183674	0.9700765483578979	11.22182090185369	8.593352607191987	0.7657716666601116
1	3	none		100	5	31	0.3	1.0	0.7	0.8496172581767572	0.2746547257689213	0.21904761902675737	0.9714683368060442	9.550264326560463	7.6773492230087825	0.8038886532338675
1	1	none		100	5	31	0.3	1.0	1.0	0.8667726339492681	0.32321754775816763	0.26666666664126987	0.9680111265579415	11.00394909384059	8.336229275532036	0.7575670420139176
1	2	none		100	5	31	0.3	1.0	1.0	0.8775922059846903	0.29800145163219094	0.28571428568707485	0.9645093945653131	10.870585134684916	8.050417897454412	0.7405689472098415
1	3	none		100	5	31	0.3	1.0	1.0	0.8635318288762965	0.2997419982791409	0.22857142854965987	0.9742519137023365	11.21120682609331	8.87721662631819	0.7918163184310375
1	1	none		100	5	63	0.1	0.6	0.7	0.8630869594012849	0.33845240359427814	0.14285714284353743	0.9853963838596288	11.246024023417531	9.782306221097647	0.8698457417721824
1	2	none		100	5	63	0.1	0.6	0.7	0.8878384199887331	0.3099457554675756	0.1714285714122449	0.9839944328393598	12.719632204122293	10.710552308842098	0.8420488902324238
1	3	none		100	5	63	0.1	0.6	0.7	0.8549159956258079	0.3291795426962988	0.15238095236643992	0.9888656924078716	15.966277758537124	13.685701984481575	0.857162955060148
1	1	none		100	5	63	0.1	0.6	1.0	0.8825253328034968	0.34713349083171335	0.15238095236643992	0.9853963838596288	12.130542765250324	10.434459969170824	0.8601807890868989
1	2	none		100	5	63	0.1	0.6	1.0	0.8900222023395301	0.3064984013641387	0.20952380950385488	0.9763395963745558	10.937628234121101	8.85545843875421	0.8096324120573396
1	3	none		100	5	63	0.1	0.6	1.0	0.8836961924644597	0.35438194651194216	0.12380952379773244	0.9874739039597253	11.139483840467506	9.884119086941537	0.8873049341514083
1	1	none		100	5	63	0.1	1.0	0.7	0.8630869594012849	0.33845240359427814	0.14285714284353743	0.9853963838596288	11.246024023417531	9.782306221097647	0.8698457417721824
1	2	none		100	5	63	0.1	1.0	0.7	0.8878384199887331	0.3099457554675756	0.1714285714122449	0.9839944328393598	12.719632204122293	10.710552308842098	0.8420488902324238
1	3	none		100	5	63	0.1	1.0	0.7	0.8549159956258079	0.3291795426962988	0.15238095236643992	0.9888656924078716	15.966277758537124	13.685701984481575	0.857162955060148
1	1	none		100	5	63	0.1	1.0	1.0	0.8825253328034968	0.34713349083171335	0.15238095236643992	0.9853963838596288	12.130542765250324	10.434459969170824	0.8601807890868989
1	2	none		100	5	63	0.1	1.0	1.0	0.8900222023395301	0.3064984013641387	0.20952380950385488	0.9763395963745558	10.937628234121101	8.85545843875421	0.8096324120573396
1	3	none		100	5	63	0.1	1.0	1.0	0.8836961924644597	0.35438194651194216	0.12380952379773244	0.9874739039597253	11.139483840467506	9.884119086941537	0.8873049341514083
1	1	none		100	5	63	0.3	0.6	0.7	0.8537651500099345	0.322523635822504	0.20952380950385488	0.972878998602414	9.508183063813066	7.725516074319569	0.8125123304198957
1	2	none		100	5	63	0.3	0.6	0.7	0.8775590681644961	0.3038737199706967	0.2571428571183674	0.9700765483578979	11.22182090185369	8.593352607191987	0.7657716666601116
1	3	none		100	5	63	0.3	0.6	0.7	0.8496172581767572	0.2746547257689213	0.21904761902675737	0.9714683368060442	9.550264326560463	7.6773492230087825	0.8038886532338675
1	1	none		100	5	63	0.3	0.6	1.0	0.8667726339492681	0.32321754775816763	0.26666666664126987	0.9680111265579415	11.00394909384059	8.336229275532036	0.7575670420139176
1	2	none		100	5	63	0.3	0.6	1.0	0.8775922059846903	0.29800145163219094	0.28571428568707485	0.9645093945653131	10.870585134684916	8.050417897454412	0.7405689472098415
1	3	none		100	5	63	0.3	0.6	1.0	0.8635318288762965	0.2997419982791409	0.22857142854965987	0.9742519137023365	11.21120682609331	8.87721662631819	0.7918163184310375
1	1	none		100	5	63	0.3	1.0	0.7	0.8537651500099345	0.322523635822504	0.20952380950385488	0.972878998602414	9.508183063813066	7.725516074319569	0.8125123304198957
1	2	none		100	5	63	0.3	1.0	0.7	0.8775590681644961	0.3038737199706967	0.2571428571183674	0.9700765483578979	11.22182090185369	8.593352607191987	0.7657716666601116
1	3	none		100	5	63	0.3	1.0	0.7	0.8496172581767572	0.2746547257689213	0.21904761902675737	0.9714683368060442	9.550264326560463	7.6773492230087825	0.8038886532338675
1	1	none		100	5	63	0.3	1.0	1.0	0.8667726339492681	0.32321754775816763	0.26666666664126987	0.9680111265579415	11.00394909384059	8.336229275532036	0.7575670420139176
1	2	none		100	5	63	0.3	1.0	1.0	0.8775922059846903	0.29800145163219094	0.28571428568707485	0.9645093945653131	10.870585134684916	8.050417897454412	0.7405689472098415
1	3	none		100	5	63	0.3	1.0	1.0	0.8635318288762965	0.2997419982791409	0.22857142854965987	0.9742519137023365	11.21120682609331	8.87721662631819	0.7918163184310375
1	1	none		100	10	31	0.1	0.6	0.7	0.8472945228160805	0.32340197297642614	0.15238095236643992	0.9840055632754938	11.060080996556435	9.527116191707131	0.8613965923100018
1	2	none		100	10	31	0.1	0.6	0.7	0.8701726480432117	0.3048260213590773	0.1809523809351474	0.9763395963745558	9.116617194880128	7.647895924378636	0.8388962341763682
1	3	none		100	10	31	0.1	0.6	0.7	0.826043012890612	0.2707610648616593	0.1714285714122449	0.9812108559430675	10.80459192762664	9.123804663733313	0.8444376813860427
1	1	none		100	10	31	0.1	0.6	1.0	0.8732962447844228	0.3293285742830041	0.22857142854965987	0.9721835883103465	10.355551804881213	8.217139900301344	0.7935009115470388
1	2	none		100	10	31	0.1	0.6	1.0	0.8843854591244988	0.30580053554015457	0.22857142854965987	0.9693806541338248	9.380468292497959	7.464932624600364	0.7957952948645187
1	3	none		100	10	31	0.1	0.6	1.0	0.8764688338801074	0.35762587740599655	0.1809523809351474	0.9853862212875061	14.896999736102645	12.382304445146652	0.8311945032910442
1	1	none		100	10	31	0.1	1.0	0.7	0.8472945228160805	0.32340197297642614	0.15238095236643992	0.9840055632754938	11.060080996556435	9.527116191707131	0.8613965923100018
1	2	none		100	10	31	0.1	1.0	0.7	0.8701726480432117	0.3048260213590773	0.1809523809351474	0.9763395963745558	9.116617194880128	7.647895924378636	0.8388962341763682
1	3	none		100	10	31	0.1	1.0	0.7	0.826043012890612	0.2707610648616593	0.1714285714122449	0.9812108559430675	10.80459192762664	9.123804663733313	0.8444376813860427
1	1	none		100	10	31	0.1	1.0	1.0	0.8732962447844228	0.3293285742830041	0.22857142854965987	0.9721835883103465	10.355551804881213	8.217139900301344	0.7935009115470388
1	2	none		100	10	31	0.1	1.0	1.0	0.8843854591244988	0.30580053554015457	0.22857142854965987	0.9693806541338248	9.380468292497959	7.464932624600364	0.7957952948645187
1	3	none		100	10	31	0.1	1.0	1.0	0.8764688338801074	0.35762587740599655	0.1809523809351474	0.9853862212875061	14.896999736102645	12.382304445146652	0.8311945032910442
1	1	none		100	10	31	0.3	0.6	0.7	0.845112259090006	0.30486757313091817	0.20952380950385488	0.9694019471420765	8.397587597683678	6.847616807532566	0.8154266500828738
1	2	none		100	10	31	0.3	0.6	0.7	0.8709712695098917	0.31017842961318504	0.27619047616417236	0.9665970772375324	11.041937446818167	8.268449903132673	0.7488223722093196
1	3	none		100	10	31	0.3	0.6	0.7	0.8430692249063857	0.24475121188700905	0.1999999999809524	0.9652052887893863	6.934997992847766	5.747998346368261	0.8288392127793451
1	1	none		100	10	31	0.3	0.6	1.0	0.8600172196834228	0.3151046716201135	0.26666666664126987	0.9631432545134692	9.502570291385217	7.235218160717434	0.761395900670263
1	2	none		100	10	31	0.3	0.6	1.0	0.8754581303641846	0.28619365019148607	0.2571428571183674	0.9519832985319974	6.862874807179303	5.355278386561774	0.7803258063706525
1	3	none		100	10	31	0.3	0.6	1.0	0.8675878980680651	0.2885434153863854	0.22857142854965987	0.9714683368060442	10.088523989133803	8.011147015313513	0.7940851330736745
1	1	none		100	10	31	0.3	1.0	0.7	0.845112259090006	0.30486757313091817	0.20952380950385488	0.9694019471420765	8.397587597683678	6.847616807532566	0.8154266500828738
1	2	none		100	10	31	0.3	1.0	0.7	0.8709712695098917	0.31017842961318504	0.27619047616417236	0.9665970772375324	11.041937446818167	8.268449903132673	0.7488223722093196
1	3	none		100	10	31	0.3	1.0	0.7	0.8430692249063857	0.24475121188700905	0.1999999999809524	0.9652052887893863	6.934997992847766	5.747998346368261	0.8288392127793451
1	1	none		100	10	31	0.3	1.0	1.0	0.8600172196834228	0.3151046716201135	0.26666666664126987	0.9631432545134692	9.502570291385217	7.235218160717434	0.761395900670263
1	2	none		100	10	31	0.3	1.0	1.0	0.8754581303641846	0.28619365019148607	0.2571428571183674	0.9519832985319974	6.862874807179303	5.355278386561774	0.7803258063706525
1	3	none		100	10	31	0.3	1.0	1.0	0.8675878980680651	0.2885434153863854	0.22857142854965987	0.9714683368060442	10.088523989133803	8.011147015313513	0.7940851330736745
1	1	none		100	10	63	0.1	0.6	0.7	0.8386548778064772	0.3207285206213318	0.1619047618893424	0.9819193323992913	10.491252917489554	8.954573797776046	0.8535275780012604
1	2	none		100	10	63	0.1	0.6	0.7	0.8634688670179276	0.3013921386648299	0.1999999999809524	0.9749478079264097	9.729162760472262	7.983330143731735	0.8205567367908428
1	3	none		100	10	63	0.1	0.6	0.7	0.8196507273751534	0.2565777423633483	0.15238095236643992	0.9770354905986289	7.648617698196657	6.635494943444894	0.8675417086832817
1	1	none		100	10	63	0.1	0.6	1.0	0.8725577852837936	0.33234907587253826	0.22857142854965987	0.9707927677262115	9.848321117064382	7.825847658160692	0.7946377323255106
1	2	none		100	10	63	0.1	0.6	1.0	0.8846472479040328	0.30601786578254664	0.21904761902675737	0.970772442581971	9.316198879927896	7.494555256474691	0.8044649174954825
1	3	none		100	10	63	0.1	0.6	1.0	0.8743944063359512	0.35860671537005406	0.1619047618893424	0.9812108559430675	10.088378448946406	8.61692662685924	0.8541438616307436
1	1	none		100	10	63	0.1	1.0	0.7	0.8386548778064772	0.3207285206213318	0.1619047618893424	0.9819193323992913	10.491252917489554	8.954573797776046	0.8535275780012604
1	2	none		100	10	63	0.1	1.0	0.7	0.8634688670179276	0.3013921386648299	0.1999999999809524	0.9749478079264097	9.729162760472262	7.983330143731735	0.8205567367908428
1	3	none		100	10	63	0.1	1.0	0.7	0.8196507273751534	0.2565777423633483	0.15238095236643992	0.9770354905986289	7.648617698196657	6.635494943444894	0.8675417086832817
1	1	none		100	10	63	0.1	1.0	1.0	0.8725577852837936	0.33234907587253826	0.22857142854965987	0.9707927677262115	9.848321117064382	7.825847658160692	0.7946377323255106
1	2	none		100	10	63	0.1	1.0	1.0	0.8846472479040328	0.30601786578254664	0.21904761902675737	0.970772442581971	9.316198879927896	7.494555256474691	0.8044649174954825
1	3	none		100	10	63	0.1	1.0	1.0	0.8743944063359512	0.35860671537005406	0.1619047618893424	0.9812108559430675	10.088378448946406	8.61692662685924	0.8541438616307436
1	1	none		100	10	63	0.3	0.6	0.7	0.8398602556460693	0.28879492970643633	0.22857142854965987	0.9694019471420765	9.387202294877012	7.470127426399163	0.7957778151434852
1	2	none		100	10	63	0.3	0.6	0.7	0.8666302150644531	0.3084071245861868	0.2571428571183674	0.9652052887893863	9.60230490417417	7.390283588187765	0.7696364118735828
1	3	none		100	10	63	0.3	0.6	0.7	0.8394704576332969	0.23506442563175067	0.1904761904580499	0.9596381349968015	5.594319091131049	4.7192106522047235	0.8435719377793681
1	1	none		100	10	63	0.3	0.6	1.0	0.8587356778594609	0.31736579120694836	0.29523809520997735	0.9659248956817391	11.875065417684993	8.664331759901359	0.7296239082815754
1	2	none		100	10	63	0.3	0.6	1.0	0.8789674255227491	0.28621021284928555	0.27619047616417236	0.9526791927560705	7.682080397323732	5.836553387074123	0.7597620707388907
1	3	none		100	10	63	0.3	0.6	1.0	0.8586440003976538	0.27418057767106846	0.23809523807256236	0.9665970772375324	9.042966018578015	7.127974054424718	0.7882340760046243
1	1	none		100	10	63	0.3	1.0	0.7	0.8398602556460693	0.28879492970643633	0.22857142854965987	0.9694019471420765	9.387202294877012	7.470127426399163	0.7957778151434852
1	2	none		100	10	63	0.3	1.0	0.7	0.8666302150644531	0.3084071245861868	0.2571428571183674	0.9652052887893863	9.60230490417417	7.390283588187765	0.7696364118735828
1	3	none		100	10	63	0.3	1.0	0.7	0.8394704576332969	0.23506442563175067	0.1904761904580499	0.9596381349968015	5.594319091131049	4.7192106522047235	0.8435719377793681
1	1	none		100	10	63	0.3	1.0	1.0	0.8587356778594609	0.31736579120694836	0.29523809520997735	0.9659248956817391	11.875065417684993	8.664331759901359	0.7296239082815754
1	2	none		100	10	63	0.3	1.0	1.0	0.8789674255227491	0.28621021284928555	0.27619047616417236	0.9526791927560705	7.682080397323732	5.836553387074123	0.7597620707388907
1	3	none		100	10	63	0.3	1.0	1.0	0.8586440003976538	0.27418057767106846	0.23809523807256236	0.9665970772375324	9.042966018578015	7.127974054424718	0.7882340760046243
1	1	none		300	3	31	0.1	0.6	0.7	0.8715345387111728	0.33320915592792716	0.1714285714122449	0.9805285118151563	10.418713839111815	8.804077107209055	0.8450253206851158
1	2	none		300	3	31	0.1	0.6	0.7	0.8980680650826788	0.3345997701948195	0.23809523807256236	0.9735560194782634	11.504929826545755	9.0037559904906	0.7825998081854092
1	3	none		300	3	31	0.1	0.6	0.7	0.8704973986811149	0.32993075620138557	0.1999999999809524	0.9826026443912137	14.119991846770432	11.495993386489797	0.814164297688265
1	1	none		300	3	31	0.1	0.6	1.0	0.8779157560103319	0.35804618936491944	0.1999999999809524	0.9812239221072239	13.064807823105157	10.651846173872029	0.815308283707482
1	2	none		300	3	31	0.1	0.6	1.0	0.8915266593763462	0.3242465607076094	0.27619047616417236	0.9735560194782634	14.048124831294718	10.444356948969096	0.74346981778103
1	3	none		300	3	31	0.1	0.6	1.0	0.8756403883752528	0.3199074909188074	0.1809523809351474	0.9763395963745558	9.116617194880128	7.647895924378636	0.8388962341763682
1	1	none		300	3	31	0.1	1.0	0.7	0.8715345387111728	0.33320915592792716	0.1714285714122449	0.9805285118151563	10.418713839111815	8.804077107209055	0.8450253206851158
1	2	none		300	3	31	0.1	1.0	0.7	0.8980680650826788	0.3345997701948195	0.23809523807256236	0.9735560194782634	11.504929826545755	9.0037559904906	0.7825998081854092
1	3	none		300	3	31	0.1	1.0	0.7	0.8704973986811149	0.32993075620138557	0.1999999999809524	0.9826026443912137	14.119991846770432	11.495993386489797	0.814164297688265
1	1	none		300	3	31	0.1	1.0	1.0	0.8779157560103319	0.35804618936491944	0.1999999999809524	0.9812239221072239	13.064807823105157	10.651846173872029	0.815308283707482
1	2	none		300	3	31	0.1	1.0	1.0	0.8915266593763462	0.3242465607076094	0.27619047616417236	0.9735560194782634	14.048124831294718	10.444356948969096	0.74346981778103
1	3	none		300	3	31	0.1	1.0	1.0	0.8756403883752528	0.3199074909188074	0.1809523809351474	0.9763395963745558	9.116617194880128	7.647895924378636	0.8388962341763682
1	1	none		300	3	31	0.3	0.6	0.7	0.8552751837870058	0.31018820513638296	0.23809523807256236	0.9721835883103465	10.921871042473283	8.559520729480568	0.7837046039982847
1	2	none		300	3	31	0.3	0.6	0.7	0.8801272492295458	0.30066864208786104	0.28571428568707485	0.9603340292208745	9.684208052526792	7.203005700981787	0.7437888121641818
1	3	none		300	3	31	0.3	0.6	0.7	0.8475096928124068	0.26611354279897675	0.22857142854965987	0.970772442581971	9.841266448124978	7.820405485017069	0.7946543697223438
1	1	none		300	3	31	0.3	0.6	1.0	0.860288760845089	0.320136257293273	0.28571428568707485	0.970097357434144	12.97673979916082	9.554814077374354	0.7363031158430754
1	2	none		300	3	31	0.3	0.6	1.0	0.8772906518209231	0.30184196187591994	0.31428571425578233	0.96381350034124	12.207528628809687	8.685162432616668	0.7114595078683211
1	3	none		300	3	31	0.3	0.6	1.0	0.8588925340491101	0.2834919888678602	0.2571428571183674	0.9714683368060442	11.786112154617708	9.012540392227702	0.7646745725930952
1	1	none		300	3	31	0.3	1.0	0.7	0.8552751837870058	0.31018820513638296	0.23809523807256236	0.9721835883103465	10.921871042473283	8.559520729480568	0.7837046039982847
1	2	none		300	3	31	0.3	1.0	0.7	0.8801272492295458	0.30066864208786104	0.28571428568707485	0.9603340292208745	9.684208052526792	7.203005700981787	0.7437888121641818
1	3	none		300	3	31	0.3	1.0	0.7	0.8475096928124068	0.26611354279897675	0.22857142854965987	0.970772442581971	9.841266448124978	7.820405485017069	0.7946543697223438
1	1	none		300	3	31	0.3	1.0	1.0	0.860288760845089	0.320136257293273	0.28571428568707485	0.970097357434144	12.97673979916082	9.554814077374354	0.7363031158430754
1	2	none		300	3	31	0.3	1.0	1.0	0.8772906518209231	0.30184196187591994	0.31428571425578233	0.96381350034124	12.207528628809687	8.685162432616668	0.7114595078683211
1	3	none		300	3	31	0.3	1.0	1.0	0.8588925340491101	0.2834919888678602	0.2571428571183674	0.9714683368060442	11.786112154617708	9.012540392227702	0.7646745725930952
1	1	none		300	3	63	0.1	0.6	0.7	0.8715345387111728	0.33320915592792716	0.1714285714122449	0.9805285118151563	10.418713839111815	8.804077107209055	0.8450253206851158
1	2	none		300	3	63	0.1	0.6	0.7	0.8980680650826788	0.3345997701948195	0.23809523807256236	0.9735560194782634	11.504929826545755	9.0037559904906	0.7825998081854092
1	3	none		300	3	63	0.1	0.6	0.7	0.8704973986811149	0.32993075620138557	0.1999999999809524	0.9826026443912137	14.119991846770432	11.495993386489797	0.814164297688265
1	1	none		300	3	63	0.1	0.6	1.0	0.8779157560103319	0.35804618936491944	0.1999999999809524	0.9812239221072239	13.064807823105157	10.651846173872029	0.815308283707482
1	2	none		300	3	63	0.1	0.6	1.0	0.8915266593763462	0.3242465607076094	0.27619047616417236	0.9735560194782634	14.048124831294718	10.444356948969096	0.74346981778103
1	3	none		300	3	63	0.1	0.6	1.0	0.8756403883752528	0.3199074909188074	0.1809523809351474	0.9763395963745558	9.116617194880128	7.647895924378636	0.8388962341763682
1	1	none		300	3	63	0.1	1.0	0.7	0.8715345387111728	0.33320915592792716	0.1714285714122449	0.9805285118151563	10.418713839111815	8.804077107209055	0.8450253206851158
1	2	none		300	3	63	0.1	1.0	0.7	0.8980680650826788	0.3345997701948195	0.23809523807256236	0.9735560194782634	11.504929826545755	9.0037559904906	0.7825998081854092
1	3	none		300	3	63	0.1	1.0	0.7	0.8704973986811149	0.32993075620138557	0.1999999999809524	0.9826026443912137	14.119991846770432	11.495993386489797	0.814164297688265
1	1	none		300	3	63	0.1	1.0	1.0	0.8779157560103319	0.35804618936491944	0.1999999999809524	0.9812239221072239	13.064807823105157	10.651846173872029	0.815308283707482
1	2	none		300	3	63	0.1	1.0	1.0	0.8915266593763462	0.3242465607076094	0.27619047616417236	0.9735560194782634	14.048124831294718	10.444356948969096	0.74346981778103
1	3	none		300	3	63	0.1	1.0	1.0	0.8756403883752528	0.3199074909188074	0.1809523809351474	0.9763395963745558	9.116617194880128	7.647895924378636	0.8388962341763682
1	1	none		300	3	63	0.3	0.6	0.7	0.8552751837870058	0.31018820513638296	0.23809523807256236	0.9721835883103465	10.921871042473283	8.559520729480568	0.7837046039982847
1	2	none		300	3	63	0.3	0.6	0.7	0.8801272492295458	0.30066864208786104	0.28571428568707485	0.9603340292208745	9.684208052526792	7.203005700981787	0.7437888121641818
1	3	none		300	3	63	0.3	0.6	0.7	0.8475096928124068	0.26611354279897675	0.22857142854965987	0.970772442581971	9.841266448124978	7.820405485017069	0.7946543697223438
1	1	none		300	3	63	0.3	0.6	1.0	0.860288760845089	0.320136257293273	0.28571428568707485	0.970097357434144	12.97673979916082	9.554814077374354	0.7363031158430754
1	2	none		300	3	63	0.3	0.6	1.0	0.8772906518209231	0.30184196187591994	0.31428571425578233	0.96381350034124	12.207528628809687	8.685162432616668	0.7114595078683211
1	3	none		300	3	63	0.3	0.6	1.0	0.8588925340491101	0.2834919888678602	0.2571428571183674	0.9714683368060442	11.786112154617708	9.012540392227702	0.7646745725930952
1	1	none		300	3	63	0.3	1.0	0.7	0.8552751837870058	0.31018820513638296	0.23809523807256236	0.9721835883103465	10.921871042473283	8.559520729480568	0.7837046039982847
1	2	none		300	3	63	0.3	1.0	0.7	0.8801272492295458	0.30066864208786104	0.28571428568707485	0.9603340292208745	9.684208052526792	7.203005700981787	0.7437888121641818
1	3	none		300	3	63	0.3	1.0	0.7	0.8475096928124068	0.26611354279897675	0.22857142854965987	0.970772442581971	9.841266448124978	7.820405485017069	0.7946543697223438
1	1	none		300	3	63	0.3	1.0	1.0	0.860288760845089	0.320136257293273	0.28571428568707485	0.970097357434144	12.97673979916082	9.554814077374354	0.7363031158430754
1	2	none		300	3	63	0.3	1.0	1.0	0.8772906518209231	0.30184196187591994	0.31428571425578233	0.96381350034124	12.207528628809687	8.685162432616668	0.7114595078683211
1	3	none		300	3	63	0.3	1.0	1.0	0.8588925340491101	0.2834919888678602	0.2571428571183674	0.9714683368060442	11.786112154617708	9.012540392227702	0.7646745725930952
1	1	none		300	5	31	0.1	0.6	0.7	0.849519835750712	0.32002338528486063	0.21904761902675737	0.974269819186549	10.620628672605815	8.513252801539483	0.8015770965886179
1	2	none		300	5	31	0.1	0.6	0.7	0.8826092719620904	0.3135110671397731	0.2571428571183674	0.970772442581971	11.49724877752671	8.797956170644204	0.7652227264029275
1	3	none		300	5	31	0.1	0.6	0.7	0.8499353812506214	0.2768402305734286	0.1999999999809524	0.9714683368060442	8.512192119697568	7.0097536383993235	0.8234956935542537
1	1	none		300	5	31	0.1	0.6	1.0	0.8683919464865223	0.33155097620997537	0.23809523807256236	0.9721835883103465	10.921871042473283	8.559520729480568	0.7837046039982847
1	2	none		300	5	31	0.1	0.6	1.0	0.8810054014646918	0.3006278313112855	0.2571428571183674	0.9652052887893863	9.60230490417417	7.390283588187765	0.7696364118735828
1	3	none		300	5	31	0.1	0.6	1.0	0.863574908042549	0.30939464334032946	0.22857142854965987	0.9728601252541903	10.621078678818773	8.421974915901234	0.7929491028520561
1	1	none		300	5	31	0.1	1.0	0.7	0.849519835750712	0.32002338528486063	0.21904761902675737	0.974269819186549	10.620628672605815	8.513252801539483	0.8015770965886179
1	2	none		300	5	31	0.1	1.0	0.7	0.8826092719620904	0.3135110671397731	0.2571428571183674	0.970772442581971	11.49724877752671	8.797956170644204	0.7652227264029275
1	3	none		300	5	31	0.1	1.0	0.7	0.8499353812506214	0.2768402305734286	0.1999999999809524	0.9714683368060442	8.512192119697568	7.0097536383993235	0.8234956935542537
1	1	none		300	5	31	0.1	1.0	1.0	0.8683919464865223	0.33155097620997537	0.23809523807256236	0.9721835883103465	10.921871042473283	8.559520729480568	0.7837046039982847
1	2	none		300	5	31	0.1	1.0	1.0	0.8810054014646918	0.3006278313112855	0.2571428571183674	0.9652052887893863	9.60230490417417	7.390283588187765	0.7696364118735828
1	3	none		300	5	31	0.1	1.0	1.0	0.863574908042549	0.30939464334032946	0.22857142854965987	0.9728601252541903	10.621078678818773	8.421974915901234	0.7929491028520561
1	1	none		300	5	31	0.3	0.6	0.7	0.8394463209484073	0.28998409450895224	0.22857142854965987	0.9631432545134692	7.742835057311321	6.201615566329228	0.8009489344661788
1	2	none		300	5	31	0.3	0.6	0.7	0.8649468137985883	0.30871622155224104	0.28571428568707485	0.9589422407727284	9.342370575105988	6.9588360757139265	0.7448683314739174
1	3	none		300	5	31	0.3	0.6	0.7	0.8428240050369487	0.24332205465144907	0.20952380950385488	0.9596381349968015	6.30203415505852	5.191131717425196	0.8237231863045417
1	1	none		300	5	31	0.3	0.6	1.0	0.8558878071395456	0.3163368039065383	0.27619047616417236	0.9617524339293342	9.594973537172116	7.221123651179509	0.7525944211575202
1	2	none		300	5	31	0.3	0.6	1.0	0.8694668124730756	0.28384259710848636	0.30476190473287984	0.9505915100838512	8.433723905646415	6.168208005709375	0.7313741818418426
1	3	none		300	5	31	0.3	0.6	1.0	0.8562448222155947	0.2690971350133691	0.21904761902675737	0.9714683368060442	9.550264326560463	7.6773492230087825	0.8038886532338675
1	1	none		300	5	31	0.3	1.0	0.7	0.8394463209484073	0.28998409450895224	0.22857142854965987	0.9631432545134692	7.742835057311321	6.201615566329228	0.8009489344661788
1	2	none		300	5	31	0.3	1.0	0.7	0.8649468137985883	0.30871622155224104	0.28571428568707485	0.9589422407727284	9.342370575105988	6.9588360757139265	0.7448683314739174
1	3	none		300	5	31	0.3	1.0	0.7	0.8428240050369487	0.24332205465144907	0.20952380950385488	0.9596381349968015	6.30203415505852	5.191131717425196	0.8237231863045417
1	1	none		300	5	31	0.3	1.0	1.0	0.8558878071395456	0.3163368039065383	0.27619047616417236	0.9617524339293342	9.594973537172116	7.221123651179509	0.7525944211575202
1	2	none		300	5	31	0.3	1.0	1.0	0.8694668124730756	0.28384259710848636	0.30476190473287984	0.9505915100838512	8.433723905646415	6.168208005709375	0.7313741818418426
1	3	none		300	5	31	0.3	1.0	1.0	0.8562448222155947	0.2690971350133691	0.21904761902675737	0.9714683368060442	9.550264326560463	7.6773492230087825	0.8038886532338675
1	1	none		300	5	63	0.1	0.6	0.7	0.849519835750712	0.32002338528486063	0.21904761902675737	0.974269819186549	10.620628672605815	8.513252801539483	0.8015770965886179
1	2	none		300	5	63	0.1	0.6	0.7	0.8826092719620904	0.3135110671397731	0.2571428571183674	0.970772442581971	11.49724877752671	8.797956170644204	0.7652227264029275
1	3	none		300	5	63	0.1	0.6	0.7	0.8499353812506214	0.2768402305734286	0.1999999999809524	0.9714683368060442	8.512192119697568	7.0097536383993235	0.8234956935542537
1	1	none		300	5	63	0.1	0.6	1.0	0.8683919464865223	0.33155097620997537	0.23809523807256236	0.9721835883103465	10.921871042473283	8.559520729480568	0.7837046039982847
1	2	none		300	5	63	0.1	0.6	1.0	0.8810054014646918	0.3006278313112855	0.2571428571183674	0.9652052887893863	9.60230490417417	7.390283588187765	0.7696364118735828
1	3	none		300	5	63	0.1	0.6	1.0	0.863574908042549	0.30939464334032946	0.22857142854965987	0.9728601252541903	10.621078678818773	8.421974915901234	0.7929491028520561
1	1	none		300	5	63	0.1	1.0	0.7	0.849519835750712	0.32002338528486063	0.21904761902675737	0.974269819186549	10.620628672605815	8.513252801539483	0.8015770965886179
1	2	none		300	5	63	0.1	1.0	0.7	0.8826092719620904	0.3135110671397731	0.2571428571183674	0.970772442581971	11.49724877752671	8.797956170644204	0.7652227264029275
1	3	none		300	5	63	0.1	1.0	0.7	0.8499353812506214	0.2768402305734286	0.1999999999809524	0.9714683368060442	8.512192119697568	7.0097536383993235	0.8234956935542537
1	1	none		300	5	63	0.1	1.0	1.0	0.8683919464865223	0.33155097620997537	0.23809523807256236	0.9721835883103465	10.921871042473283	8.559520729480568	0.7837046039982847
1	2	none		300	5	63	0.1	1.0	1.0	0.8810054014646918	0.3006278313112855	0.2571428571183674	0.9652052887893863	9.60230490417417	7.390283588187765	0.7696364118735828
1	3	none		300	5	63	0.1	1.0	1.0	0.863574908042549	0.30939464334032946	0.22857142854965987	0.9728601252541903	10.621078678818773	8.421974915901234	0.7929491028520561
1	1	none		300	5	63	0.3	0.6	0.7	0.8394463209484073	0.28998409450895224	0.22857142854965987	0.9631432545134692	7.742835057311321	6.201615566329228	0.8009489344661788
1	2	none		300	5	63	0.3	0.6	0.7	0.8649468137985883	0.30871622155224104	0.28571428568707485	0.9589422407727284	9.342370575105988	6.9588360757139265	0.7448683314739174
1	3	none		300	5	63	0.3	0.6	0.7	0.8428240050369487	0.24332205465144907	0.20952380950385488	0.9596381349968015	6.30203415505852	5.191131717425196	0.8237231863045417
1	1	none		300	5	63	0.3	0.6	1.0	0.8558878071395457	0.3163368039065383	0.27619047616417236	0.9617524339293342	9.594973537172116	7.221123651179509	0.7525944211575202
1	2	none		300	5	63	0.3	0.6	1.0	0.8694668124730756	0.28384259710848636	0.30476190473287984	0.9505915100838512	8.433723905646415	6.168208005709375	0.7313741818418426
1	3	none		300	5	63	0.3	0.6	1.0	0.8562448222155947	0.2690971350133691	0.21904761902675737	0.9714683368060442	9.550264326560463	7.6773492230087825	0.8038886532338675
1	1	none		300	5	63	0.3	1.0	0.7	0.8394463209484073	0.28998409450895224	0.22857142854965987	0.9631432545134692	7.742835057311321	6.201615566329228	0.8009489344661788
1	2	none		300	5	63	0.3	1.0	0.7	0.8649468137985883	0.30871622155224104	0.28571428568707485	0.9589422407727284	9.342370575105988	6.9588360757139265	0.7448683314739174
1	3	none		300	5	63	0.3	1.0	0.7	0.8428240050369487	0.24332205465144907	0.20952380950385488	0.9596381349968015	6.30203415505852	5.191131717425196	0.8237231863045417
1	1	none		300	5	63	0.3	1.0	1.0	0.8558878071395456	0.3163368039065383	0.27619047616417236	0.9617524339293342	9.594973537172116	7.221123651179509	0.7525944211575202
1	2	none		300	5	63	0.3	1.0	1.0	0.8694668124730756	0.28384259710848636	0.30476190473287984	0.9505915100838512	8.433723905646415	6.168208005709375	0.7313741818418426
1	3	none		300	5	63	0.3	1.0	1.0	0.8562448222155947	0.2690971350133691	0.21904761902675737	0.9714683368060442	9.550264326560463	7.6773492230087825	0.8038886532338675
1	1	none		300	10	31	0.1	0.6	0.7	0.8450592754487052	0.30352508045948856	0.21904761902675737	0.970097357434144	9.099543162504016	7.3253574593203385	0.8050247399792663
1	2	none		300	10	31	0.1	0.6	0.7	0.8700533518905127	0.32108751462351787	0.26666666664126987	0.9659011830134594	10.300553533005422	7.820405867525232	0.7592218941886237
1	3	none		300	10	31	0.1	0.6	0.7	0.8437187261821917	0.24798864560431053	0.22857142854965987	0.963117606117167	7.737244564149687	6.19730290020627	0.8009702642138079
1	1	none		300	10	31	0.1	0.6	1.0	0.8620438439631763	0.33035626903695964	0.28571428568707485	0.9638386648055367	10.66153547649339	7.901096713924815	0.7410843048573857
1	2	none		300	10	31	0.1	0.6	1.0	0.8783046691188654	0.3049735879390569	0.26666666664126987	0.9582463465486553	8.345452522284832	6.38666513543212	0.7652868475284361
1	3	none		300	10	31	0.1	0.6	1.0	0.8625376942704709	0.3079851152099733	0.24761904759546488	0.9756437021504827	13.18335801799611	10.166526434357417	0.7711636358995857
1	1	none		300	10	31	0.1	1.0	0.7	0.8450592754487052	0.30352508045948856	0.21904761902675737	0.970097357434144	9.099543162504016	7.3253574593203385	0.8050247399792663
1	2	none		300	10	31	0.1	1.0	0.7	0.8700533518905127	0.32108751462351787	0.26666666664126987	0.9659011830134594	10.300553533005422	7.820405867525232	0.7592218941886237
1	3	none		300	10	31	0.1	1.0	0.7	0.8437187261821917	0.24798864560431053	0.22857142854965987	0.963117606117167	7.737244564149687	6.19730290020627	0.8009702642138079
1	1	none		300	10	31	0.1	1.0	1.0	0.8620438439631763	0.33035626903695964	0.28571428568707485	0.9638386648055367	10.66153547649339	7.901096713924815	0.7410843048573857
1	2	none		300	10	31	0.1	1.0	1.0	0.8783046691188654	0.3049735879390569	0.26666666664126987	0.9582463465486553	8.345452522284832	6.38666513543212	0.7652868475284361
1	3	none		300	10	31	0.1	1.0	1.0	0.8625376942704709	0.3079851152099733	0.24761904759546488	0.9756437021504827	13.18335801799611	10.166526434357417	0.7711636358995857
1	1	none		300	10	31	0.3	0.6	0.7	0.8323961851778263	0.2794081094930398	0.22857142854965987	0.9554937413007268	6.361109667855211	5.135713130527896	0.8073611893329325
1	2	none		300	10	31	0.3	0.6	0.7	0.8635616529144713	0.307415952194956	0.30476190473287984	0.9568545581005091	9.721606195997095	7.063592831124711	0.7265870054289082
1	3	none		300	10	31	0.3	0.6	0.7	0.8369354143884415	0.23017598249904916	0.22857142854965987	0.9505915100838512	5.7005726477029	4.6261560042820316	0.811524777101202
1	1	none		300	10	31	0.3	0.6	1.0	0.8428637658123055	0.30910741681992476	0.2571428571183674	0.9631432545134692	9.045715951991431	6.976817512120383	0.7712841591192419
1	2	none		300	10	31	0.3	0.6	1.0	0.8613049673592471	0.2742011819671388	0.28571428568707485	0.9464161447394126	7.06493372563396	5.332095478696767	0.7547268828157285
1	3	none		300	10	31	0.3	0.6	1.0	0.8432813069556286	0.25765607882869346	0.2571428571183674	0.9652052887893863	9.60230490417417	7.390283588187765	0.7696364118735828
1	1	none		300	10	31	0.3	1.0	0.7	0.8323961851778263	0.2794081094930398	0.22857142854965987	0.9554937413007268	6.361109667855211	5.135713130527896	0.8073611893329325
1	2	none		300	10	31	0.3	1.0	0.7	0.8635616529144713	0.307415952194956	0.30476190473287984	0.9568545581005091	9.721606195997095	7.063592831124711	0.7265870054289082
1	3	none		300	10	31	0.3	1.0	0.7	0.8369354143884415	0.23017598249904916	0.22857142854965987	0.9505915100838512	5.7005726477029	4.6261560042820316	0.811524777101202
1	1	none		300	10	31	0.3	1.0	1.0	0.8428637658123055	0.3091074168199248	0.2571428571183674	0.9631432545134692	9.045715951991431	6.976817512120383	0.7712841591192419
1	2	none		300	10	31	0.3	1.0	1.0	0.8613049673592471	0.2742011819671388	0.28571428568707485	0.9464161447394126	7.06493372563396	5.332095478696767	0.7547268828157285
1	3	none		300	10	31	0.3	1.0	1.0	0.8432813069556286	0.25765607882869346	0.2571428571183674	0.9652052887893863	9.60230490417417	7.390283588187765	0.7696364118735828
1	1	none		300	10	63	0.1	0.6	0.7	0.843148552884297	0.2993894052725886	0.21904761902675737	0.9680111265579415	8.487802204282076	6.847616904901314	0.8067597070733676
1	2	none		300	10	63	0.1	0.6	0.7	0.8714749643768432	0.31846858448443144	0.26666666664126987	0.9652052887893863	10.087269796605439	7.663997795157683	0.7597692783892891
1	3	none		300	10	63	0.1	0.6	0.7	0.8418166153030454	0.24117312200346308	0.23809523807256236	0.9610299234449476	7.706471217394692	6.109692308129965	0.7928002400469278
1	1	none		300	10	63	0.1	0.6	1.0	0.8675210278826413	0.3281951969285813	0.27619047616417236	0.9610570236372667	9.41682086019469	7.092175047686498	0.7531389901975538
1	2	none		300	10	63	0.1	0.6	1.0	0.8798455777578951	0.2932571127437303	0.24761904759546488	0.9554627696523629	7.060520548827753	5.559820178858523	0.7874518698449797
1	3	none		300	10	63	0.1	0.6	1.0	0.8555621831195943	0.2896181878861051	0.22857142854965987	0.9700765483578979	9.605509254014697	7.638535650837321	0.79522442306634
1	1	none		300	10	63	0.1	1.0	0.7	0.843148552884297	0.2993894052725886	0.21904761902675737	0.9680111265579415	8.487802204282076	6.847616904901314	0.8067597070733676
1	2	none		300	10	63	0.1	1.0	0.7	0.8714749643768432	0.31846858448443144	0.26666666664126987	0.9652052887893863	10.087269796605439	7.663997795157683	0.7597692783892891
1	3	none		300	10	63	0.1	1.0	0.7	0.8418166153030454	0.24117312200346308	0.23809523807256236	0.9610299234449476	7.706471217394692	6.109692308129965	0.7928002400469278
1	1	none		300	10	63	0.1	1.0	1.0	0.8675210278826413	0.3281951969285813	0.27619047616417236	0.9610570236372667	9.41682086019469	7.092175047686498	0.7531389901975538
1	2	none		300	10	63	0.1	1.0	1.0	0.8798455777578951	0.2932571127437303	0.24761904759546488	0.9554627696523629	7.060520548827753	5.559820178858523	0.7874518698449797
1	3	none		300	10	63	0.1	1.0	1.0	0.8555621831195943	0.2896181878861051	0.22857142854965987	0.9700765483578979	9.605509254014697	7.638535650837321	0.79522442306634
1	1	none		300	10	63	0.3	0.6	0.7	0.8284124776475263	0.2621901684667084	0.20952380950385488	0.9568845618848618	5.882625907546316	4.859599486112946	0.8260935683591103
1	2	none		300	10	63	0.3	0.6	0.7	0.8630645856115585	0.3073888458217315	0.30476190473287984	0.9589422407727284	10.238214325080122	7.422758480761522	0.7250051759705948
1	3	none		300	10	63	0.3	0.6	0.7	0.8373065579746164	0.22839292683295148	0.20952380950385488	0.9498956158597781	5.025099389893204	4.181745196189433	0.8321716291520578
1	1	none		300	10	63	0.3	0.6	1.0	0.8477349493343931	0.3229561270969156	0.27619047616417236	0.9624478442214017	9.779724459686587	7.3548481276033035	0.752050639066958
1	2	none		300	10	63	0.3	0.6	1.0	0.8611260231301985	0.2728840688644201	0.27619047616417236	0.9498956158597781	7.234099412650385	5.512300485886072	0.7619884797139544
1	3	none		300	10	63	0.3	0.6	1.0	0.8363091095867714	0.25615825459857616	0.24761904759546488	0.9679888656856787	9.952115739664173	7.7354013078715065	0.7772619823462156
1	1	none		300	10	63	0.3	1.0	0.7	0.8284124776475263	0.2621901684667084	0.20952380950385488	0.9568845618848618	5.882625907546316	4.859599486112946	0.8260935683591103
1	2	none		300	10	63	0.3	1.0	0.7	0.8630645856115585	0.3073888458217315	0.30476190473287984	0.9589422407727284	10.238214325080122	7.422758480761522	0.7250051759705948
1	3	none		300	10	63	0.3	1.0	0.7	0.8373065579746164	0.22839292683295148	0.20952380950385488	0.9498956158597781	5.025099389893204	4.181745196189433	0.8321716291520578
1	1	none		300	10	63	0.3	1.0	1.0	0.8477349493343931	0.3229561270969157	0.27619047616417236	0.9624478442214017	9.779724459686587	7.3548481276033035	0.752050639066958
1	2	none		300	10	63	0.3	1.0	1.0	0.8611260231301985	0.2728840688644201	0.27619047616417236	0.9498956158597781	7.234099412650385	5.512300485886072	0.7619884797139544
1	3	none		300	10	63	0.3	1.0	1.0	0.8363091095867714	0.25615825459857616	0.24761904759546488	0.9679888656856787	9.952115739664173	7.7354013078715065	0.7772619823462156
1	1	none		500	3	31	0.1	0.6	0.7	0.8621365653354527	0.3282017797132979	0.1714285714122449	0.9791376912310213	9.710340153167135	8.217138914929802	0.8462256407306482
1	2	none		500	3	31	0.1	0.6	0.7	0.889720648175763	0.31359258625204534	0.24761904759546488	0.9700765483578979	10.669410592010358	8.275080288407098	0.7755892521288544
1	3	none		500	3	31	0.1	0.6	0.7	0.859207343340955	0.3004389367802021	0.20952380950385488	0.977731384822702	11.637795948764557	9.408924342462631	0.8084799104149529
1	1	none		500	3	31	0.1	0.6	1.0	0.8720908669448308	0.3239186894229153	0.20952380950385488	0.9770514603548189	11.285135615900716	9.13015474805191	0.8090425269091315
1	2	none		500	3	31	0.1	0.6	1.0	0.8836729959903238	0.30916749242243763	0.27619047616417236	0.970772442581971	12.673867800065311	9.44965662772896	0.7456016308566501
1	3	none		500	3	31	0.1	0.6	1.0	0.8677668422971136	0.3085541281184059	0.1999999999809524	0.9763395963745558	10.316172085986809	8.452937600629019	0.8193870194303491
1	1	none		500	3	31	0.1	1.0	0.7	0.8621365653354527	0.3282017797132979	0.1714285714122449	0.9791376912310213	9.710340153167135	8.217138914929802	0.8462256407306482
1	2	none		500	3	31	0.1	1.0	0.7	0.889720648175763	0.31359258625204534	0.24761904759546488	0.9700765483578979	10.669410592010358	8.275080288407098	0.7755892521288544
1	3	none		500	3	31	0.1	1.0	0.7	0.859207343340955	0.3004389367802021	0.20952380950385488	0.977731384822702	11.637795948764557	9.408924342462631	0.8084799104149529
1	1	none		500	3	31	0.1	1.0	1.0	0.8720908669448308	0.3239186894229153	0.20952380950385488	0.9770514603548189	11.285135615900716	9.13015474805191	0.8090425269091315
1	2	none		500	3	31	0.1	1.0	1.0	0.8836729959903238	0.30916749242243763	0.27619047616417236	0.970772442581971	12.673867800065311	9.44965662772896	0.7456016308566501
1	3	none		500	3	31	0.1	1.0	1.0	0.8677668422971136	0.3085541281184059	0.1999999999809524	0.9763395963745558	10.316172085986809	8.452937600629019	0.8193870194303491
1	1	none		500	3	31	0.3	0.6	0.7	0.8476190476190477	0.28995464332628024	0.23809523807256236	0.9687065368500091	9.673607993365241	7.608463174776475	0.7865176140338485
1	2	none		500	3	31	0.3	0.6	0.7	0.8713523544421249	0.29363218246306544	0.26666666664126987	0.9589422407727284	8.49306416217826	6.494913670666332	0.7647314869772402
1	3	none		500	3	31	0.3	0.6	0.7	0.8451966729628526	0.25260936254644895	0.2571428571183674	0.9624217118930939	8.865382230687924	6.842855320026051	0.7718624029187793
1	1	none		500	3	31	0.3	0.6	1.0	0.856795151996821	0.30678202215149086	0.29523809520997735	0.9638386648055367	11.165797287514598	8.164466604388975	0.7312031807939382
1	2	none		500	3	31	0.3	0.6	1.0	0.8715511813632899	0.2969898982025159	0.3238095237786848	0.9568545581005091	10.620170144813873	7.505067383070006	0.7066805121322128
1	3	none		500	3	31	0.3	0.6	1.0	0.8568678132352454	0.2638598354974734	0.23809523807256236	0.9617258176690208	7.852270655810578	6.220777593779489	0.7922265785188501
1	1	none		500	3	31	0.3	1.0	0.7	0.8476190476190477	0.28995464332628024	0.23809523807256236	0.9687065368500091	9.673607993365241	7.608463174776475	0.7865176140338485
1	2	none		500	3	31	0.3	1.0	0.7	0.8713523544421249	0.29363218246306544	0.26666666664126987	0.9589422407727284	8.49306416217826	6.494913670666332	0.7647314869772402
1	3	none		500	3	31	0.3	1.0	0.7	0.8451966729628526	0.25260936254644895	0.2571428571183674	0.9624217118930939	8.865382230687924	6.842855320026051	0.7718624029187793
1	1	none		500	3	31	0.3	1.0	1.0	0.856795151996821	0.3067820221514909	0.29523809520997735	0.9638386648055367	11.165797287514598	8.164466604388975	0.7312031807939382
1	2	none		500	3	31	0.3	1.0	1.0	0.8715511813632899	0.2969898982025159	0.3238095237786848	0.9568545581005091	10.620170144813873	7.505067383070006	0.7066805121322128
1	3	none		500	3	31	0.3	1.0	1.0	0.8568678132352454	0.2638598354974734	0.23809523807256236	0.9617258176690208	7.852270655810578	6.220777593779489	0.7922265785188501
1	1	none		500	3	63	0.1	0.6	0.7	0.8621365653354527	0.3282017797132979	0.1714285714122449	0.9791376912310213	9.710340153167135	8.217138914929802	0.8462256407306482
1	2	none		500	3	63	0.1	0.6	0.7	0.889720648175763	0.31359258625204534	0.24761904759546488	0.9700765483578979	10.669410592010358	8.275080288407098	0.7755892521288544
1	3	none		500	3	63	0.1	0.6	0.7	0.859207343340955	0.3004389367802021	0.20952380950385488	0.977731384822702	11.637795948764557	9.408924342462631	0.8084799104149529
1	1	none		500	3	63	0.1	0.6	1.0	0.8720908669448308	0.3239186894229153	0.20952380950385488	0.9770514603548189	11.285135615900716	9.13015474805191	0.8090425269091315
1	2	none		500	3	63	0.1	0.6	1.0	0.8836729959903238	0.30916749242243763	0.27619047616417236	0.970772442581971	12.673867800065311	9.44965662772896	0.7456016308566501
1	3	none		500	3	63	0.1	0.6	1.0	0.8677668422971136	0.3085541281184059	0.1999999999809524	0.9763395963745558	10.316172085986809	8.452937600629019	0.8193870194303491
1	1	none		500	3	63	0.1	1.0	0.7	0.8621365653354527	0.3282017797132979	0.1714285714122449	0.9791376912310213	9.710340153167135	8.217138914929802	0.8462256407306482
1	2	none		500	3	63	0.1	1.0	0.7	0.889720648175763	0.31359258625204534	0.24761904759546488	0.9700765483578979	10.669410592010358	8.275080288407098	0.7755892521288544
1	3	none		500	3	63	0.1	1.0	0.7	0.859207343340955	0.3004389367802021	0.20952380950385488	0.977731384822702	11.637795948764557	9.408924342462631	0.8084799104149529
1	1	none		500	3	63	0.1	1.0	1.0	0.8720908669448308	0.3239186894229153	0.20952380950385488	0.9770514603548189	11.285135615900716	9.13015474805191	0.8090425269091315
1	2	none		500	3	63	0.1	1.0	1.0	0.8836729959903238	0.30916749242243763	0.27619047616417236	0.970772442581971	12.673867800065311	9.44965662772896	0.7456016308566501
1	3	none		500	3	63	0.1	1.0	1.0	0.8677668422971136	0.3085541281184059	0.1999999999809524	0.9763395963745558	10.316172085986809	8.452937600629019	0.8193870194303491
1	1	none		500	3	63	0.3	0.6	0.7	0.8476190476190477	0.28995464332628024	0.23809523807256236	0.9687065368500091	9.673607993365241	7.608463174776475	0.7865176140338485
1	2	none		500	3	63	0.3	0.6	0.7	0.8713523544421249	0.29363218246306544	0.26666666664126987	0.9589422407727284	8.49306416217826	6.494913670666332	0.7647314869772402
1	3	none		500	3	63	0.3	0.6	0.7	0.8451966729628526	0.25260936254644895	0.2571428571183674	0.9624217118930939	8.865382230687924	6.842855320026051	0.7718624029187793
1	1	none		500	3	63	0.3	0.6	1.0	0.856795151996821	0.30678202215149086	0.29523809520997735	0.9638386648055367	11.165797287514598	8.164466604388975	0.7312031807939382
1	2	none		500	3	63	0.3	0.6	1.0	0.8715511813632899	0.2969898982025159	0.3238095237786848	0.9568545581005091	10.620170144813873	7.505067383070006	0.7066805121322128
1	3	none		500	3	63	0.3	0.6	1.0	0.8568678132352454	0.2638598354974734	0.23809523807256236	0.9617258176690208	7.852270655810578	6.220777593779489	0.7922265785188501
1	1	none		500	3	63	0.3	1.0	0.7	0.8476190476190477	0.28995464332628024	0.23809523807256236	0.9687065368500091	9.673607993365241	7.608463174776475	0.7865176140338485
1	2	none		500	3	63	0.3	1.0	0.7	0.8713523544421249	0.29363218246306544	0.26666666664126987	0.9589422407727284	8.49306416217826	6.494913670666332	0.7647314869772402
1	3	none		500	3	63	0.3	1.0	0.7	0.8451966729628526	0.25260936254644895	0.2571428571183674	0.9624217118930939	8.865382230687924	6.842855320026051	0.7718624029187793
1	1	none		500	3	63	0.3	1.0	1.0	0.856795151996821	0.3067820221514909	0.29523809520997735	0.9638386648055367	11.165797287514598	8.164466604388975	0.7312031807939382
1	2	none		500	3	63	0.3	1.0	1.0	0.8715511813632899	0.2969898982025159	0.3238095237786848	0.9568545581005091	10.620170144813873	7.505067383070006	0.7066805121322128
1	3	none		500	3	63	0.3	1.0	1.0	0.8568678132352454	0.2638598354974734	0.23809523807256236	0.9617258176690208	7.852270655810578	6.220777593779489	0.7922265785188501
1	1	none		500	5	31	0.1	0.6	0.7	0.8440492747864097	0.29908160432313974	0.23809523807256236	0.971488178018279	10.647862089022732	8.350752004473298	0.784265595119209
1	2	none		500	5	31	0.1	0.6	0.7	0.8748483944726115	0.3077021970282353	0.26666666664126987	0.9686847599097518	11.248481220045555	8.515552833611622	0.7570402221014084
1	3	none		500	5	31	0.1	0.6	0.7	0.8461112768002121	0.2634307567638797	0.22857142854965987	0.9672929714616055	8.762802657137847	6.988447709239775	0.7975128386486284
1	1	none		500	5	31	0.1	0.6	1.0	0.865732829988741	0.3255080579065305	0.29523809520997735	0.9645340750976041	11.3929485213618	8.324554139697382	0.7306759975399995
1	2	none		500	5	31	0.1	0.6	1.0	0.8778506809822051	0.2947525080723749	0.27619047616417236	0.9568545581005091	8.462434345484414	6.40138100320677	0.756446745373951
1	3	none		500	5	31	0.1	0.6	1.0	0.8586174901414985	0.28934628365289056	0.22857142854965987	0.9700765483578979	9.605509254014697	7.638535650837321	0.79522442306634
1	1	none		500	5	31	0.1	1.0	0.7	0.8440492747864097	0.29908160432313974	0.23809523807256236	0.971488178018279	10.647862089022732	8.350752004473298	0.784265595119209
1	2	none		500	5	31	0.1	1.0	0.7	0.8748483944726115	0.3077021970282353	0.26666666664126987	0.9686847599097518	11.248481220045555	8.515552833611622	0.7570402221014084
1	3	none		500	5	31	0.1	1.0	0.7	0.8461112768002121	0.2634307567638797	0.22857142854965987	0.9672929714616055	8.762802657137847	6.988447709239775	0.7975128386486284
1	1	none		500	5	31	0.1	1.0	1.0	0.865732829988741	0.3255080579065305	0.29523809520997735	0.9645340750976041	11.3929485213618	8.324554139697382	0.7306759975399995
1	2	none		500	5	31	0.1	1.0	1.0	0.8778506809822051	0.2947525080723749	0.27619047616417236	0.9568545581005091	8.462434345484414	6.40138100320677	0.756446745373951
1	3	none		500	5	31	0.1	1.0	1.0	0.8586174901414985	0.28934628365289056	0.22857142854965987	0.9700765483578979	9.605509254014697	7.638535650837321	0.79522442306634
1	1	none		500	5	31	0.3	0.6	0.7	0.8335452678985362	0.2816837172894273	0.24761904759546488	0.9582753824689968	7.558647957863382	5.934601750763939	0.785140637354806
1	2	none		500	5	31	0.3	0.6	0.7	0.8613811843456938	0.29928618973621945	0.2571428571183674	0.9582463465486553	7.944228844672921	6.158569952023831	0.7752256377547874
1	3	none		500	5	31	0.3	0.6	0.7	0.8374391092553932	0.23587934447818248	0.24761904759546488	0.9526791927560705	6.625836260486582	5.232772002204387	0.789752678790427
1	1	none		500	5	31	0.3	0.6	1.0	0.8514868534340023	0.31142407929151167	0.28571428568707485	0.9547983310086593	8.449228873124877	6.320877720976011	0.7481011263156845
1	2	none		500	5	31	0.3	0.6	1.0	0.8650064618749378	0.28287673959598975	0.30476190473287984	0.949199721635705	8.190653267007676	5.99921603884205	0.7324465779916032
1	3	none		500	5	31	0.3	0.6	1.0	0.8497431818934951	0.2576225751054681	0.1999999999809524	0.9645093945653131	6.794115719104613	5.635292528218089	0.8294372208631734
1	1	none		500	5	31	0.3	1.0	0.7	0.8335452678985362	0.2816837172894273	0.24761904759546488	0.9582753824689968	7.558647957863382	5.934601750763939	0.785140637354806
1	2	none		500	5	31	0.3	1.0	0.7	0.8613811843456938	0.29928618973621945	0.2571428571183674	0.9582463465486553	7.944228844672921	6.158569952023831	0.7752256377547874
1	3	none		500	5	31	0.3	1.0	0.7	0.8374391092553932	0.23587934447818248	0.24761904759546488	0.9526791927560705	6.625836260486582	5.232772002204387	0.789752678790427
1	1	none		500	5	31	0.3	1.0	1.0	0.8514868534340023	0.31142407929151167	0.28571428568707485	0.9547983310086593	8.449228873124877	6.320877720976011	0.7481011263156845
1	2	none		500	5	31	0.3	1.0	1.0	0.8650064618749378	0.28287673959598975	0.30476190473287984	0.949199721635705	8.190653267007676	5.99921603884205	0.7324465779916032
1	3	none		500	5	31	0.3	1.0	1.0	0.8497431818934951	0.2576225751054681	0.1999999999809524	0.9645093945653131	6.794115719104613	5.635292528218089	0.8294372208631734
1	1	none		500	5	63	0.1	0.6	0.7	0.8440492747864097	0.29908160432313974	0.23809523807256236	0.971488178018279	10.647862089022732	8.350752004473298	0.784265595119209
1	2	none		500	5	63	0.1	0.6	0.7	0.8748483944726115	0.3077021970282353	0.26666666664126987	0.9686847599097518	11.248481220045555	8.515552833611622	0.7570402221014084
1	3	none		500	5	63	0.1	0.6	0.7	0.8461112768002121	0.2634307567638797	0.22857142854965987	0.9672929714616055	8.762802657137847	6.988447709239775	0.7975128386486284
1	1	none		500	5	63	0.1	0.6	1.0	0.865732829988741	0.3255080579065305	0.29523809520997735	0.9645340750976041	11.3929485213618	8.324554139697382	0.7306759975399995
1	2	none		500	5	63	0.1	0.6	1.0	0.8778506809822051	0.2947525080723749	0.27619047616417236	0.9568545581005091	8.462434345484414	6.40138100320677	0.756446745373951
1	3	none		500	5	63	0.1	0.6	1.0	0.8586174901414985	0.28934628365289056	0.22857142854965987	0.9700765483578979	9.605509254014697	7.638535650837321	0.79522442306634
1	1	none		500	5	63	0.1	1.0	0.7	0.8440492747864097	0.29908160432313974	0.23809523807256236	0.971488178018279	10.647862089022732	8.350752004473298	0.784265595119209
1	2	none		500	5	63	0.1	1.0	0.7	0.8748483944726115	0.3077021970282353	0.26666666664126987	0.9686847599097518	11.248481220045555	8.515552833611622	0.7570402221014084
1	3	none		500	5	63	0.1	1.0	0.7	0.8461112768002121	0.2634307567638797	0.22857142854965987	0.9672929714616055	8.762802657137847	6.988447709239775	0.7975128386486284
1	1	none		500	5	63	0.1	1.0	1.0	0.865732829988741	0.3255080579065305	0.29523809520997735	0.9645340750976041	11.3929485213618	8.324554139697382	0.7306759975399995
1	2	none		500	5	63	0.1	1.0	1.0	0.8778506809822051	0.2947525080723749	0.27619047616417236	0.9568545581005091	8.462434345484414	6.40138100320677	0.756446745373951
1	3	none		500	5	63	0.1	1.0	1.0	0.8586174901414985	0.28934628365289056	0.22857142854965987	0.9700765483578979	9.605509254014697	7.638535650837321	0.79522442306634
1	1	none		500	5	63	0.3	0.6	0.7	0.8335452678985362	0.2816837172894273	0.24761904759546488	0.9582753824689968	7.558647957863382	5.934601750763939	0.785140637354806
1	2	none		500	5	63	0.3	0.6	0.7	0.8613811843456938	0.29928618973621945	0.2571428571183674	0.9582463465486553	7.944228844672921	6.158569952023831	0.7752256377547874
1	3	none		500	5	63	0.3	0.6	0.7	0.8374391092553932	0.23587934447818248	0.24761904759546488	0.9526791927560705	6.625836260486582	5.232772002204387	0.789752678790427
1	1	none		500	5	63	0.3	0.6	1.0	0.8514868534340023	0.31142407929151167	0.28571428568707485	0.9547983310086593	8.449228873124877	6.320877720976011	0.7481011263156845
1	2	none		500	5	63	0.3	0.6	1.0	0.8650064618749378	0.28287673959598975	0.30476190473287984	0.949199721635705	8.190653267007676	5.99921603884205	0.7324465779916032
1	3	none		500	5	63	0.3	0.6	1.0	0.8497431818934951	0.2576225751054681	0.1999999999809524	0.9645093945653131	6.794115719104613	5.635292528218089	0.8294372208631734
1	1	none		500	5	63	0.3	1.0	0.7	0.8335452678985362	0.2816837172894273	0.24761904759546488	0.9582753824689968	7.558647957863382	5.934601750763939	0.785140637354806
1	2	none		500	5	63	0.3	1.0	0.7	0.8613811843456938	0.29928618973621945	0.2571428571183674	0.9582463465486553	7.944228844672921	6.158569952023831	0.7752256377547874
1	3	none		500	5	63	0.3	1.0	0.7	0.8374391092553932	0.23587934447818248	0.24761904759546488	0.9526791927560705	6.625836260486582	5.232772002204387	0.789752678790427
1	1	none		500	5	63	0.3	1.0	1.0	0.8514868534340023	0.3114240792915117	0.28571428568707485	0.9547983310086593	8.449228873124877	6.320877720976011	0.7481011263156845
1	2	none		500	5	63	0.3	1.0	1.0	0.8650064618749378	0.28287673959598975	0.30476190473287984	0.949199721635705	8.190653267007676	5.99921603884205	0.7324465779916032
1	3	none		500	5	63	0.3	1.0	1.0	0.8497431818934951	0.2576225751054681	0.1999999999809524	0.9645093945653131	6.794115719104613	5.635292528218089	0.8294372208631734
1	1	none		500	10	31	0.1	0.6	0.7	0.8414563878402543	0.2911112210391964	0.21904761902675737	0.9652294853896717	7.786339205988554	6.299807710168714	0.8090846629774457
1	2	none		500	10	31	0.1	0.6	0.7	0.8671504788415018	0.31468865007737373	0.26666666664126987	0.9610299234449476	8.967530139426822	6.842855385105561	0.7630702310488844
1	3	none		500	10	31	0.1	0.6	0.7	0.8415316300493753	0.24213781881173904	0.24761904759546488	0.9582463465486553	7.553162728388884	5.930474768615541	0.7851644279811385
1	1	none		500	10	31	0.1	0.6	1.0	0.8612093516126895	0.32795039972788637	0.24761904759546488	0.9652294853896717	9.136199878535624	7.121521759321156	0.7794840045794417
1	2	none		500	10	31	0.1	0.6	1.0	0.8741657553766113	0.2875756079835274	0.29523809520997735	0.9540709812042167	8.702086528318057	6.428137127016348	0.7386891659922296
1	3	none		500	10	31	0.1	0.6	1.0	0.8497464956755145	0.28527949510051825	0.22857142854965987	0.9679888656856787	8.959739529181599	7.140370438035236	0.7969395008841353
1	1	none		500	10	31	0.1	1.0	0.7	0.8414563878402543	0.2911112210391964	0.21904761902675737	0.9652294853896717	7.786339205988554	6.299807710168714	0.8090846629774457
1	2	none		500	10	31	0.1	1.0	0.7	0.8671504788415018	0.31468865007737373	0.26666666664126987	0.9610299234449476	8.967530139426822	6.842855385105561	0.7630702310488844
1	3	none		500	10	31	0.1	1.0	0.7	0.8415316300493753	0.24213781881173904	0.24761904759546488	0.9582463465486553	7.553162728388884	5.930474768615541	0.7851644279811385
1	1	none		500	10	31	0.1	1.0	1.0	0.8612093516126895	0.32795039972788637	0.24761904759546488	0.9652294853896717	9.136199878535624	7.121521759321156	0.7794840045794417
1	2	none		500	10	31	0.1	1.0	1.0	0.8741657553766113	0.2875756079835274	0.29523809520997735	0.9540709812042167	8.702086528318057	6.428137127016348	0.7386891659922296
1	3	none		500	10	31	0.1	1.0	1.0	0.8497464956755145	0.28527949510051825	0.22857142854965987	0.9679888656856787	8.959739529181599	7.140370438035236	0.7969395008841353
1	1	none		500	10	31	0.3	0.6	0.7	0.8254685740777534	0.2600069524844132	0.20952380950385488	0.9520166898403893	5.258947733346123	4.366596742511762	0.8303175675685864
1	2	none		500	10	31	0.3	0.6	0.7	0.8598568446167612	0.30373645367197927	0.31428571425578233	0.9547668754282898	9.674356799374133	6.94813033037828	0.7182007422017151
1	3	none		500	10	31	0.3	0.6	0.7	0.8334095503197799	0.2234381049775969	0.21904761902675737	0.9464161447394126	4.95406938643976	4.087939867000855	0.8251680585358044
1	1	none		500	10	31	0.3	0.6	1.0	0.8383137956156037	0.29554315586676394	0.24761904759546488	0.9617524339293342	8.275717031476901	6.474110859678181	0.7823020956729869
1	2	none		500	10	31	0.3	0.6	1.0	0.84874573350565	0.26047125440112673	0.28571428568707485	0.9457202505153395	6.969229464880656	5.263735292854748	0.7552822373961813
1	3	none		500	10	31	0.3	0.6	1.0	0.8343506644132949	0.2555126427907344	0.23809523807256236	0.9617258176690208	7.852270655810578	6.220777593779489	0.7922265785188501
1	1	none		500	10	31	0.3	1.0	0.7	0.8254685740777534	0.2600069524844132	0.20952380950385488	0.9520166898403893	5.258947733346123	4.366596742511762	0.8303175675685864
1	2	none		500	10	31	0.3	1.0	0.7	0.8598568446167612	0.30373645367197927	0.31428571425578233	0.9547668754282898	9.674356799374133	6.94813033037828	0.7182007422017151
1	3	none		500	10	31	0.3	1.0	0.7	0.8334095503197799	0.2234381049775969	0.21904761902675737	0.9464161447394126	4.95406938643976	4.087939867000855	0.8251680585358044
1	1	none		500	10	31	0.3	1.0	1.0	0.8383137956156037	0.29554315586676394	0.24761904759546488	0.9617524339293342	8.275717031476901	6.474110859678181	0.7823020956729869
1	2	none		500	10	31	0.3	1.0	1.0	0.84874573350565	0.26047125440112673	0.28571428568707485	0.9457202505153395	6.969229464880656	5.263735292854748	0.7552822373961813
1	3	none		500	10	31	0.3	1.0	1.0	0.8343506644132949	0.2555126427907344	0.23809523807256236	0.9617258176690208	7.852270655810578	6.220777593779489	0.7922265785188501
1	1	none		500	10	63	0.1	0.6	0.7	0.8385654679117822	0.29043965533489285	0.21904761902675737	0.9610570236372667	6.922036534806975	5.624828486096188	0.8125973315211162
1	2	none		500	10	63	0.1	0.6	0.7	0.8679424727441427	0.31785689443774073	0.28571428568707485	0.9603340292208745	9.684208052526792	7.203005700981787	0.7437888121641818
1	3	none		500	10	63	0.1	0.6	0.7	0.8399244457699573	0.2355075507908176	0.21904761902675737	0.956158663876436	6.11730405080468	4.996370741203653	0.8167602326997921
1	1	none		500	10	63	0.1	0.6	1.0	0.8564739386714353	0.3214156578259409	0.2571428571183674	0.9603616133451992	8.386637536685939	6.487216406802458	0.7735181465228278
1	2	none		500	10	63	0.1	0.6	1.0	0.8754117374159127	0.2902686077114376	0.27619047616417236	0.9526791927560705	7.682080397323732	5.836553387074123	0.7597620707388907
1	3	none		500	10	63	0.1	0.6	1.0	0.8459720979553964	0.27739618216957806	0.22857142854965987	0.9700765483578979	9.605509254014697	7.638535650837321	0.79522442306634
1	1	none		500	10	63	0.1	1.0	0.7	0.8385654679117822	0.29043965533489285	0.21904761902675737	0.9610570236372667	6.922036534806975	5.624828486096188	0.8125973315211162
1	2	none		500	10	63	0.1	1.0	0.7	0.8679424727441427	0.31785689443774073	0.28571428568707485	0.9603340292208745	9.684208052526792	7.203005700981787	0.7437888121641818
1	3	none		500	10	63	0.1	1.0	0.7	0.8399244457699573	0.2355075507908176	0.21904761902675737	0.956158663876436	6.11730405080468	4.996370741203653	0.8167602326997921
1	1	none		500	10	63	0.1	1.0	1.0	0.8564739386714353	0.32141565782594095	0.2571428571183674	0.9603616133451992	8.386637536685939	6.487216406802458	0.7735181465228278
1	2	none		500	10	63	0.1	1.0	1.0	0.8754117374159127	0.2902686077114376	0.27619047616417236	0.9526791927560705	7.682080397323732	5.836553387074123	0.7597620707388907
1	3	none		500	10	63	0.1	1.0	1.0	0.8459720979553964	0.27739618216957806	0.22857142854965987	0.9700765483578979	9.605509254014697	7.638535650837321	0.79522442306634
1	1	none		500	10	63	0.3	0.6	0.7	0.823610835154646	0.25495434330516176	0.21904761902675737	0.9520166898403893	5.56503947974972	4.565078412625933	0.8203137414545074
1	2	none		500	10	63	0.3	0.6	0.7	0.8594459356463532	0.3043927508676773	0.31428571425578233	0.956158663876436	9.996029428169221	7.168705846074807	0.7171553262851352
1	3	none		500	10	63	0.3	0.6	0.7	0.8339132451867316	0.22180761184299191	0.21904761902675737	0.9485038274116319	5.166281122950955	4.253667126701455	0.823351841258102
1	1	none		500	10	63	0.3	0.6	1.0	0.8433571759719186	0.3150393122670543	0.27619047616417236	0.9624478442214017	9.779724459686587	7.3548481276033035	0.752050639066958
1	2	none		500	10	63	0.3	0.6	1.0	0.8481492527421547	0.2696917584694742	0.28571428568707485	0.949199721635705	7.473971108892906	5.624265036414422	0.7525136075228707
1	3	none		500	10	63	0.3	0.6	1.0	0.829111575040594	0.25006806870675785	0.23809523807256236	0.9672929714616055	9.242018425987242	7.279633030458099	0.7876670011356632
1	1	none		500	10	63	0.3	1.0	0.7	0.823610835154646	0.25495434330516176	0.21904761902675737	0.9520166898403893	5.56503947974972	4.565078412625933	0.8203137414545074
1	2	none		500	10	63	0.3	1.0	0.7	0.8594459356463532	0.3043927508676773	0.31428571425578233	0.956158663876436	9.996029428169221	7.168705846074807	0.7171553262851352
1	3	none		500	10	63	0.3	1.0	0.7	0.8339132451867316	0.22180761184299191	0.21904761902675737	0.9485038274116319	5.166281122950955	4.253667126701455	0.823351841258102
1	1	none		500	10	63	0.3	1.0	1.0	0.8433571759719186	0.3150393122670543	0.27619047616417236	0.9624478442214017	9.779724459686587	7.3548481276033035	0.752050639066958
1	2	none		500	10	63	0.3	1.0	1.0	0.8481492527421547	0.2696917584694742	0.28571428568707485	0.949199721635705	7.473971108892906	5.624265036414422	0.7525136075228707
1	3	none		500	10	63	0.3	1.0	1.0	0.829111575040594	0.25006806870675785	0.23809523807256236	0.9672929714616055	9.242018425987242	7.279633030458099	0.7876670011356632
1	1	undersample	0.6	100	3	31	0.1	0.6	0.7	0.884022120670243	0.3377300195134172	0.8190476189696145	0.8282336578523768	21.82526966277522	4.768382216475615	0.21847986631550234
1	2	undersample	0.6	100	3	31	0.1	0.6	0.7	0.9059217284687013	0.3424109570000303	0.8380952380154195	0.8371607515599363	26.612365314911994	5.146764030025951	0.19339745652064816
1	3	undersample	0.6	100	3	31	0.1	0.6	0.7	0.8909003545746761	0.3928817060921584	0.7142857142176872	0.8601252609543485	15.373132939337333	5.1066094423130135	0.3321775274260919
1	1	undersample	0.6	100	3	31	0.1	0.6	1.0	0.8799589376779919	0.30382148451416924	0.7999999999238095	0.8303198887285792	19.573768751224588	4.714753819889881	0.24087101896803734
1	2	undersample	0.6	100	3	31	0.1	0.6	1.0	0.8891208536302483	0.3107257549529899	0.8285714284925171	0.8030619345803546	19.709067803248153	4.207268841878118	0.21346867780799159
1	3	undersample	0.6	100	3	31	0.1	0.6	1.0	0.8872187427511019	0.3693063049840592	0.7142857142176872	0.8552540013858368	14.771633319773427	4.934752405654905	0.3340695068116044
1	1	undersample	0.6	100	3	31	0.1	1.0	0.7	0.884022120670243	0.3377300195134172	0.8190476189696145	0.8282336578523768	21.82526966277522	4.768382216475615	0.21847986631550234
1	2	undersample	0.6	100	3	31	0.1	1.0	0.7	0.9059217284687013	0.3424109570000303	0.8380952380154195	0.8371607515599363	26.612365314911994	5.146764030025951	0.19339745652064816
1	3	undersample	0.6	100	3	31	0.1	1.0	0.7	0.8909003545746761	0.3928817060921584	0.7142857142176872	0.8601252609543485	15.373132939337333	5.1066094423130135	0.3321775274260919
1	1	undersample	0.6	100	3	31	0.1	1.0	1.0	0.8799589376779919	0.30382148451416924	0.7999999999238095	0.8303198887285792	19.573768751224588	4.714753819889881	0.24087101896803734
1	2	undersample	0.6	100	3	31	0.1	1.0	1.0	0.8891208536302483	0.3107257549529899	0.8285714284925171	0.8030619345803546	19.709067803248153	4.207268841878118	0.21346867780799159
1	3	undersample	0.6	100	3	31	0.1	1.0	1.0	0.8872187427511019	0.3693063049840592	0.7142857142176872	0.8552540013858368	14.771633319773427	4.934752405654905	0.3340695068116044
1	1	undersample	0.6	100	3	31	0.3	0.6	0.7	0.8738823763163124	0.29764525314919993	0.7428571427863946	0.8268428372682418	13.794733414473379	4.290074335743354	0.3109936284303175
1	2	undersample	0.6	100	3	31	0.3	0.6	0.7	0.8980680650826789	0.3386658863394901	0.8095238094467121	0.8288100208710591	20.5762176520573	4.728803439767591	0.22981887701467857
1	3	undersample	0.6	100	3	31	0.3	0.6	0.7	0.8789707393047685	0.35918826408807997	0.6952380951718822	0.8357689631117902	11.609241694278113	4.233292719890671	0.36464850291511564
1	1	undersample	0.6	100	3	31	0.3	0.6	1.0	0.8735512285581827	0.2926474122051886	0.7714285713551021	0.8268428372682418	16.115962529271222	4.455077194810406	0.27643878083974693
1	2	undersample	0.6	100	3	31	0.3	0.6	1.0	0.8768830566325345	0.28598905076491143	0.7904761904009071	0.7961029923396236	14.730374322319172	3.8768403749660205	0.2631868099772703
1	3	undersample	0.6	100	3	31	0.3	0.6	1.0	0.8746031746031746	0.3119285566636035	0.6952380951718822	0.8517745302654713	13.109153827977341	4.690408804323328	0.3577964477937238
1	1	undersample	0.6	100	3	31	0.3	1.0	0.7	0.8738823763163124	0.29764525314919993	0.7428571427863946	0.8268428372682418	13.794733414473379	4.290074335743354	0.3109936284303175
1	2	undersample	0.6	100	3	31	0.3	1.0	0.7	0.8980680650826789	0.3386658863394901	0.8095238094467121	0.8288100208710591	20.5762176520573	4.728803439767591	0.22981887701467857
1	3	undersample	0.6	100	3	31	0.3	1.0	0.7	0.8789707393047685	0.35918826408807997	0.6952380951718822	0.8357689631117902	11.609241694278113	4.233292719890671	0.36464850291511564
1	1	undersample	0.6	100	3	31	0.3	1.0	1.0	0.8735512285581827	0.2926474122051886	0.7714285713551021	0.8268428372682418	16.115962529271222	4.455077194810406	0.27643878083974693
1	2	undersample	0.6	100	3	31	0.3	1.0	1.0	0.8768830566325345	0.28598905076491143	0.7904761904009071	0.7961029923396236	14.730374322319172	3.8768403749660205	0.2631868099772703
1	3	undersample	0.6	100	3	31	0.3	1.0	1.0	0.8746031746031746	0.3119285566636035	0.6952380951718822	0.8517745302654713	13.109153827977341	4.690408804323328	0.3577964477937238
1	1	undersample	0.6	100	3	63	0.1	0.6	0.7	0.884022120670243	0.3377300195134172	0.8190476189696145	0.8282336578523768	21.82526966277522	4.768382216475615	0.21847986631550234
1	2	undersample	0.6	100	3	63	0.1	0.6	0.7	0.9059217284687013	0.3424109570000303	0.8380952380154195	0.8371607515599363	26.612365314911994	5.146764030025951	0.19339745652064816
1	3	undersample	0.6	100	3	63	0.1	0.6	0.7	0.8909003545746761	0.3928817060921584	0.7142857142176872	0.8601252609543485	15.373132939337333	5.1066094423130135	0.3321775274260919
1	1	undersample	0.6	100	3	63	0.1	0.6	1.0	0.8799589376779919	0.30382148451416924	0.7999999999238095	0.8303198887285792	19.573768751224588	4.714753819889881	0.24087101896803734
1	2	undersample	0.6	100	3	63	0.1	0.6	1.0	0.8891208536302483	0.3107257549529899	0.8285714284925171	0.8030619345803546	19.709067803248153	4.207268841878118	0.21346867780799159
1	3	undersample	0.6	100	3	63	0.1	0.6	1.0	0.8872187427511019	0.3693063049840592	0.7142857142176872	0.8552540013858368	14.771633319773427	4.934752405654905	0.3340695068116044
1	1	undersample	0.6	100	3	63	0.1	1.0	0.7	0.884022120670243	0.3377300195134172	0.8190476189696145	0.8282336578523768	21.82526966277522	4.768382216475615	0.21847986631550234
1	2	undersample	0.6	100	3	63	0.1	1.0	0.7	0.9059217284687013	0.3424109570000303	0.8380952380154195	0.8371607515599363	26.612365314911994	5.146764030025951	0.19339745652064816
1	3	undersample	0.6	100	3	63	0.1	1.0	0.7	0.8909003545746761	0.3928817060921584	0.7142857142176872	0.8601252609543485	15.373132939337333	5.1066094423130135	0.3321775274260919
1	1	undersample	0.6	100	3	63	0.1	1.0	1.0	0.8799589376779919	0.30382148451416924	0.7999999999238095	0.8303198887285792	19.573768751224588	4.714753819889881	0.24087101896803734
1	2	undersample	0.6	100	3	63	0.1	1.0	1.0	0.8891208536302483	0.3107257549529899	0.8285714284925171	0.8030619345803546	19.709067803248153	4.207268841878118	0.21346867780799159
1	3	undersample	0.6	100	3	63	0.1	1.0	1.0	0.8872187427511019	0.3693063049840592	0.7142857142176872	0.8552540013858368	14.771633319773427	4.934752405654905	0.3340695068116044
1	1	undersample	0.6	100	3	63	0.3	0.6	0.7	0.8738823763163124	0.29764525314919993	0.7428571427863946	0.8268428372682418	13.794733414473379	4.290074335743354	0.3109936284303175
1	2	undersample	0.6	100	3	63	0.3	0.6	0.7	0.8980680650826789	0.3386658863394901	0.8095238094467121	0.8288100208710591	20.5762176520573	4.728803439767591	0.22981887701467857
1	3	undersample	0.6	100	3	63	0.3	0.6	0.7	0.8789707393047685	0.35918826408807997	0.6952380951718822	0.8357689631117902	11.609241694278113	4.233292719890671	0.36464850291511564
1	1	undersample	0.6	100	3	63	0.3	0.6	1.0	0.8735512285581827	0.2926474122051886	0.7714285713551021	0.8268428372682418	16.115962529271222	4.455077194810406	0.27643878083974693
1	2	undersample	0.6	100	3	63	0.3	0.6	1.0	0.8768830566325345	0.28598905076491143	0.7904761904009071	0.7961029923396236	14.730374322319172	3.8768403749660205	0.2631868099772703
1	3	undersample	0.6	100	3	63	0.3	0.6	1.0	0.8746031746031746	0.3119285566636035	0.6952380951718822	0.8517745302654713	13.109153827977341	4.690408804323328	0.3577964477937238
1	1	undersample	0.6	100	3	63	0.3	1.0	0.7	0.8738823763163124	0.29764525314919993	0.7428571427863946	0.8268428372682418	13.794733414473379	4.290074335743354	0.3109936284303175
1	2	undersample	0.6	100	3	63	0.3	1.0	0.7	0.8980680650826789	0.3386658863394901	0.8095238094467121	0.8288100208710591	20.5762176520573	4.728803439767591	0.22981887701467857
1	3	undersample	0.6	100	3	63	0.3	1.0	0.7	0.8789707393047685	0.35918826408807997	0.6952380951718822	0.8357689631117902	11.609241694278113	4.233292719890671	0.36464850291511564
1	1	undersample	0.6	100	3	63	0.3	1.0	1.0	0.8735512285581827	0.2926474122051886	0.7714285713551021	0.8268428372682418	16.115962529271222	4.455077194810406	0.27643878083974693
1	2	undersample	0.6	100	3	63	0.3	1.0	1.0	0.8768830566325345	0.28598905076491143	0.7904761904009071	0.7961029923396236	14.730374322319172	3.8768403749660205	0.2631868099772703
1	3	undersample	0.6	100	3	63	0.3	1.0	1.0	0.8746031746031746	0.3119285566636035	0.6952380951718822	0.8517745302654713	13.109153827977341	4.690408804323328	0.3577964477937238
1	1	undersample	0.6	100	5	31	0.1	0.6	0.7	0.8771839194648652	0.3269154788884918	0.7809523808780046	0.8379694019413215	18.438139812229746	4.819783065895717	0.2614028817764701
1	2	undersample	0.6	100	5	31	0.1	0.6	0.7	0.8991052788547571	0.3282500524855539	0.8285714284925171	0.8329853862154978	24.106247660295214	4.961071130882628	0.20580021244830254
1	3	undersample	0.6	100	5	31	0.1	0.6	0.7	0.8860191536600723	0.39040417808588845	0.6666666666031746	0.8622129436265679	12.515150424076918	4.838383486563004	0.38660209405899854
1	1	undersample	0.6	100	5	31	0.1	0.6	1.0	0.8811345122193522	0.30429428044119095	0.7809523808780046	0.8317107093127142	17.61983319819417	4.640534946004474	0.26336996029461524
1	2	undersample	0.6	100	5	31	0.1	0.6	1.0	0.8843755177784405	0.30931325512367835	0.866666666584127	0.7974947807877698	25.59793565101581	4.279724874046784	0.16719022488430993
1	3	undersample	0.6	100	5	31	0.1	0.6	1.0	0.8796368094906717	0.33102139355294335	0.6857142856489796	0.8531663187136176	12.677293206341927	4.6700064517997575	0.36837566576835296
1	1	undersample	0.6	100	5	31	0.1	1.0	0.7	0.8771839194648652	0.3269154788884918	0.7809523808780046	0.8379694019413215	18.438139812229746	4.819783065895717	0.2614028817764701
1	2	undersample	0.6	100	5	31	0.1	1.0	0.7	0.8991052788547571	0.3282500524855539	0.8285714284925171	0.8329853862154978	24.106247660295214	4.961071130882628	0.20580021244830254
1	3	undersample	0.6	100	5	31	0.1	1.0	0.7	0.8860191536600723	0.39040417808588845	0.6666666666031746	0.8622129436265679	12.515150424076918	4.838383486563004	0.38660209405899854
1	1	undersample	0.6	100	5	31	0.1	1.0	1.0	0.8811345122193522	0.30429428044119095	0.7809523808780046	0.8317107093127142	17.61983319819417	4.640534946004474	0.26336996029461524
1	2	undersample	0.6	100	5	31	0.1	1.0	1.0	0.8843755177784405	0.30931325512367835	0.866666666584127	0.7974947807877698	25.59793565101581	4.279724874046784	0.16719022488430993
1	3	undersample	0.6	100	5	31	0.1	1.0	1.0	0.8796368094906717	0.33102139355294335	0.6857142856489796	0.8531663187136176	12.677293206341927	4.6700064517997575	0.36837566576835296
1	1	undersample	0.6	100	5	31	0.3	0.6	0.7	0.8555301675607655	0.26516973134979227	0.7142857142176872	0.8344923504809841	12.605041033368767	4.315726029196974	0.3423809483619874
1	2	undersample	0.6	100	5	31	0.3	0.6	0.7	0.8924876561619777	0.32421848041068707	0.8190476189696145	0.8183716075099626	20.39443255423822	4.509468826135498	0.22111272820160163
1	3	undersample	0.6	100	5	31	0.3	0.6	0.7	0.871117075918746	0.32948602936010013	0.6952380951718822	0.8406402226803018	12.033841846552392	4.362694672634927	0.3625354735359422
1	1	undersample	0.6	100	5	31	0.3	0.6	1.0	0.8674481753758527	0.27657514562663066	0.7999999999238095	0.8178025034713644	17.954196964015125	4.390839453107858	0.2445578202336908
1	2	undersample	0.6	100	5	31	0.3	0.6	1.0	0.871060741624416	0.281594828659218	0.7714285713551021	0.7940153096674043	13.009711912304788	3.745077037806719	0.2878677816199333
1	3	undersample	0.6	100	5	31	0.3	0.6	1.0	0.8628127381780827	0.28168654027743456	0.6761904761260772	0.8371607515599363	10.7356703793414	4.152502796952756	0.38679491292753304
1	1	undersample	0.6	100	5	31	0.3	1.0	0.7	0.8555301675607655	0.26516973134979227	0.7142857142176872	0.8344923504809841	12.605041033368767	4.315726029196974	0.3423809483619874
1	2	undersample	0.6	100	5	31	0.3	1.0	0.7	0.8924876561619777	0.32421848041068707	0.8190476189696145	0.8183716075099626	20.39443255423822	4.509468826135498	0.22111272820160163
1	3	undersample	0.6	100	5	31	0.3	1.0	0.7	0.871117075918746	0.32948602936010013	0.6952380951718822	0.8406402226803018	12.033841846552392	4.362694672634927	0.3625354735359422
1	1	undersample	0.6	100	5	31	0.3	1.0	1.0	0.8674481753758527	0.27657514562663066	0.7999999999238095	0.8178025034713644	17.954196964015125	4.390839453107858	0.2445578202336908
1	2	undersample	0.6	100	5	31	0.3	1.0	1.0	0.871060741624416	0.281594828659218	0.7714285713551021	0.7940153096674043	13.009711912304788	3.745077037806719	0.2878677816199333
1	3	undersample	0.6	100	5	31	0.3	1.0	1.0	0.8628127381780827	0.28168654027743456	0.6761904761260772	0.8371607515599363	10.7356703793414	4.152502796952756	0.38679491292753304
1	1	undersample	0.6	100	5	63	0.1	0.6	0.7	0.8771839194648652	0.3269154788884918	0.7809523808780046	0.8379694019413215	18.438139812229746	4.819783065895717	0.2614028817764701
1	2	undersample	0.6	100	5	63	0.1	0.6	0.7	0.8991052788547571	0.3282500524855539	0.8285714284925171	0.8329853862154978	24.106247660295214	4.961071130882628	0.20580021244830254
1	3	undersample	0.6	100	5	63	0.1	0.6	0.7	0.8860191536600723	0.39040417808588845	0.6666666666031746	0.8622129436265679	12.515150424076918	4.838383486563004	0.38660209405899854
1	1	undersample	0.6	100	5	63	0.1	0.6	1.0	0.8811345122193522	0.30429428044119095	0.7809523808780046	0.8317107093127142	17.61983319819417	4.640534946004474	0.26336996029461524
1	2	undersample	0.6	100	5	63	0.1	0.6	1.0	0.8843755177784405	0.30931325512367835	0.866666666584127	0.7974947807877698	25.59793565101581	4.279724874046784	0.16719022488430993
1	3	undersample	0.6	100	5	63	0.1	0.6	1.0	0.8796368094906717	0.33102139355294335	0.6857142856489796	0.8531663187136176	12.677293206341927	4.6700064517997575	0.36837566576835296
1	1	undersample	0.6	100	5	63	0.1	1.0	0.7	0.8771839194648652	0.3269154788884918	0.7809523808780046	0.8379694019413215	18.438139812229746	4.819783065895717	0.2614028817764701
1	2	undersample	0.6	100	5	63	0.1	1.0	0.7	0.8991052788547571	0.3282500524855539	0.8285714284925171	0.8329853862154978	24.106247660295214	4.961071130882628	0.20580021244830254
1	3	undersample	0.6	100	5	63	0.1	1.0	0.7	0.8860191536600723	0.39040417808588845	0.6666666666031746	0.8622129436265679	12.515150424076918	4.838383486563004	0.38660209405899854
1	1	undersample	0.6	100	5	63	0.1	1.0	1.0	0.8811345122193522	0.30429428044119095	0.7809523808780046	0.8317107093127142	17.61983319819417	4.640534946004474	0.26336996029461524
1	2	undersample	0.6	100	5	63	0.1	1.0	1.0	0.8843755177784405	0.30931325512367835	0.866666666584127	0.7974947807877698	25.59793565101581	4.279724874046784	0.16719022488430993
1	3	undersample	0.6	100	5	63	0.1	1.0	1.0	0.8796368094906717	0.33102139355294335	0.6857142856489796	0.8531663187136176	12.677293206341927	4.6700064517997575	0.36837566576835296
1	1	undersample	0.6	100	5	63	0.3	0.6	0.7	0.8555301675607655	0.26516973134979227	0.7142857142176872	0.8344923504809841	12.605041033368767	4.315726029196974	0.3423809483619874
1	2	undersample	0.6	100	5	63	0.3	0.6	0.7	0.8924876561619777	0.32421848041068707	0.8190476189696145	0.8183716075099626	20.39443255423822	4.509468826135498	0.22111272820160163
1	3	undersample	0.6	100	5	63	0.3	0.6	0.7	0.871117075918746	0.32948602936010013	0.6952380951718822	0.8406402226803018	12.033841846552392	4.362694672634927	0.3625354735359422
1	1	undersample	0.6	100	5	63	0.3	0.6	1.0	0.8674481753758527	0.27657514562663066	0.7999999999238095	0.8178025034713644	17.954196964015125	4.390839453107858	0.2445578202336908
1	2	undersample	0.6	100	5	63	0.3	0.6	1.0	0.871060741624416	0.281594828659218	0.7714285713551021	0.7940153096674043	13.009711912304788	3.745077037806719	0.2878677816199333
1	3	undersample	0.6	100	5	63	0.3	0.6	1.0	0.8628127381780827	0.28168654027743456	0.6761904761260772	0.8371607515599363	10.7356703793414	4.152502796952756	0.38679491292753304
1	1	undersample	0.6	100	5	63	0.3	1.0	0.7	0.8555301675607655	0.26516973134979227	0.7142857142176872	0.8344923504809841	12.605041033368767	4.315726029196974	0.3423809483619874
1	2	undersample	0.6	100	5	63	0.3	1.0	0.7	0.8924876561619777	0.32421848041068707	0.8190476189696145	0.8183716075099626	20.39443255423822	4.509468826135498	0.22111272820160163
1	3	undersample	0.6	100	5	63	0.3	1.0	0.7	0.871117075918746	0.32948602936010013	0.6952380951718822	0.8406402226803018	12.033841846552392	4.362694672634927	0.3625354735359422
1	1	undersample	0.6	100	5	63	0.3	1.0	1.0	0.8674481753758527	0.27657514562663066	0.7999999999238095	0.8178025034713644	17.954196964015125	4.390839453107858	0.2445578202336908
1	2	undersample	0.6	100	5	63	0.3	1.0	1.0	0.871060741624416	0.281594828659218	0.7714285713551021	0.7940153096674043	13.009711912304788	3.745077037806719	0.2878677816199333
1	3	undersample	0.6	100	5	63	0.3	1.0	1.0	0.8628127381780827	0.28168654027743456	0.6761904761260772	0.8371607515599363	10.7356703793414	4.152502796952756	0.38679491292753304
1	1	undersample	0.6	100	10	31	0.1	0.6	0.7	0.8717299158884695	0.319599973871849	0.7523809523092971	0.8386648122333891	15.794759940828062	4.663464406556211	0.2952538858507098
1	2	undersample	0.6	100	10	31	0.1	0.6	0.7	0.8978725519435331	0.32091375087682406	0.8095238094467121	0.8302018093192053	20.77971122432489	4.767564121415773	0.2294335980972495
1	3	undersample	0.6	100	10	31	0.1	0.6	0.7	0.8796500646187494	0.38239972673287204	0.6857142856489796	0.8615170494024947	13.573319951752438	4.9516148607046215	0.3648049808427395
1	1	undersample	0.6	100	10	31	0.1	0.6	1.0	0.8792535929531757	0.30261655571115176	0.8095238094467121	0.8317107093127142	21.004130307338155	4.810310614760735	0.22901735679286217
1	2	undersample	0.6	100	10	31	0.1	0.6	1.0	0.8727143188521058	0.2851731721701822	0.8095238094467121	0.7967988865636967	16.665238409001955	3.9838549893670763	0.23905177501467723
1	3	undersample	0.6	100	10	31	0.1	0.6	1.0	0.8764688338801074	0.309753568208493	0.6857142856489796	0.8573416840580561	13.112193993457259	4.806689557874368	0.3665816284559911
1	1	undersample	0.6	100	10	31	0.1	1.0	0.7	0.8717299158884695	0.319599973871849	0.7523809523092971	0.8386648122333891	15.794759940828062	4.663464406556211	0.2952538858507098
1	2	undersample	0.6	100	10	31	0.1	1.0	0.7	0.8978725519435331	0.32091375087682406	0.8095238094467121	0.8302018093192053	20.77971122432489	4.767564121415773	0.2294335980972495
1	3	undersample	0.6	100	10	31	0.1	1.0	0.7	0.8796500646187494	0.38239972673287204	0.6857142856489796	0.8615170494024947	13.573319951752438	4.9516148607046215	0.3648049808427395
1	1	undersample	0.6	100	10	31	0.1	1.0	1.0	0.8792535929531757	0.30261655571115176	0.8095238094467121	0.8317107093127142	21.004130307338155	4.810310614760735	0.22901735679286217
1	2	undersample	0.6	100	10	31	0.1	1.0	1.0	0.8727143188521058	0.2851731721701822	0.8095238094467121	0.7967988865636967	16.665238409001955	3.9838549893670763	0.23905177501467723
1	3	undersample	0.6	100	10	31	0.1	1.0	1.0	0.8764688338801074	0.309753568208493	0.6857142856489796	0.8573416840580561	13.112193993457259	4.806689557874368	0.3665816284559911
1	1	undersample	0.6	100	10	31	0.3	0.6	0.7	0.8510431154381084	0.26612370540338925	0.7142857142176872	0.8233657858079043	11.653542448693562	4.04386928685393	0.34700771787825335
1	2	undersample	0.6	100	10	31	0.3	0.6	0.7	0.885644696291878	0.3263399602057383	0.7999999999238095	0.8114126652692317	17.21033069576777	4.2420661951941065	0.24648370203217396
1	3	undersample	0.6	100	10	31	0.3	0.6	0.7	0.86431056765086	0.3231566968291021	0.6857142856489796	0.8336812804395708	10.936476927939681	4.1228927581474615	0.3769854475027364
1	1	undersample	0.6	100	10	31	0.3	0.6	1.0	0.8667693224716868	0.2722772015610371	0.7714285713551021	0.8205841446396344	15.436045278195634	4.2996675338919985	0.2785472121933389
1	2	undersample	0.6	100	10	31	0.3	0.6	1.0	0.8596944692978097	0.26955135855949264	0.7428571427863946	0.7961029923396236	11.279483497137578	3.6432957740644527	0.3230019940358249
1	3	undersample	0.6	100	10	31	0.3	0.6	1.0	0.8554064353646817	0.258657618910947	0.6666666666031746	0.8399443284562287	10.495651375191532	4.165217130520029	0.39685169377946355
1	1	undersample	0.6	100	10	31	0.3	1.0	0.7	0.8510431154381084	0.26612370540338925	0.7142857142176872	0.8233657858079043	11.653542448693562	4.04386928685393	0.34700771787825335
1	2	undersample	0.6	100	10	31	0.3	1.0	0.7	0.885644696291878	0.3263399602057383	0.7999999999238095	0.8114126652692317	17.21033069576777	4.2420661951941065	0.24648370203217396
1	3	undersample	0.6	100	10	31	0.3	1.0	0.7	0.86431056765086	0.3231566968291021	0.6857142856489796	0.8336812804395708	10.936476927939681	4.1228927581474615	0.3769854475027364
1	1	undersample	0.6	100	10	31	0.3	1.0	1.0	0.8667693224716868	0.2722772015610371	0.7714285713551021	0.8205841446396344	15.436045278195634	4.2996675338919985	0.2785472121933389
1	2	undersample	0.6	100	10	31	0.3	1.0	1.0	0.8596944692978097	0.26955135855949264	0.7428571427863946	0.7961029923396236	11.279483497137578	3.6432957740644527	0.3230019940358249
1	3	undersample	0.6	100	10	31	0.3	1.0	1.0	0.8554064353646817	0.258657618910947	0.6666666666031746	0.8399443284562287	10.495651375191532	4.165217130520029	0.39685169377946355
1	1	undersample	0.6	100	10	63	0.1	0.6	0.7	0.8717299158884695	0.319599973871849	0.7523809523092971	0.8386648122333891	15.794759940828062	4.663464406556211	0.2952538858507098
1	2	undersample	0.6	100	10	63	0.1	0.6	0.7	0.8978725519435331	0.32091375087682406	0.8095238094467121	0.8302018093192053	20.77971122432489	4.767564121415773	0.2294335980972495
1	3	undersample	0.6	100	10	63	0.1	0.6	0.7	0.8796500646187494	0.38239972673287204	0.6857142856489796	0.8615170494024947	13.573319951752438	4.9516148607046215	0.3648049808427395
1	1	undersample	0.6	100	10	63	0.1	0.6	1.0	0.8792535929531757	0.30261655571115176	0.8095238094467121	0.8317107093127142	21.004130307338155	4.810310614760735	0.22901735679286217
1	2	undersample	0.6	100	10	63	0.1	0.6	1.0	0.8727143188521058	0.2851731721701822	0.8095238094467121	0.7967988865636967	16.665238409001955	3.9838549893670763	0.23905177501467723
1	3	undersample	0.6	100	10	63	0.1	0.6	1.0	0.8764688338801074	0.309753568208493	0.6857142856489796	0.8573416840580561	13.112193993457259	4.806689557874368	0.3665816284559911
1	1	undersample	0.6	100	10	63	0.1	1.0	0.7	0.8717299158884695	0.319599973871849	0.7523809523092971	0.8386648122333891	15.794759940828062	4.663464406556211	0.2952538858507098
1	2	undersample	0.6	100	10	63	0.1	1.0	0.7	0.8978725519435331	0.32091375087682406	0.8095238094467121	0.8302018093192053	20.77971122432489	4.767564121415773	0.2294335980972495
1	3	undersample	0.6	100	10	63	0.1	1.0	0.7	0.8796500646187494	0.38239972673287204	0.6857142856489796	0.8615170494024947	13.573319951752438	4.9516148607046215	0.3648049808427395
1	1	undersample	0.6	100	10	63	0.1	1.0	1.0	0.8792535929531757	0.30261655571115176	0.8095238094467121	0.8317107093127142	21.004130307338155	4.810310614760735	0.22901735679286217
1	2	undersample	0.6	100	10	63	0.1	1.0	1.0	0.8727143188521058	0.2851731721701822	0.8095238094467121	0.7967988865636967	16.665238409001955	3.9838549893670763	0.23905177501467723
1	3	undersample	0.6	100	10	63	0.1	1.0	1.0	0.8764688338801074	0.309753568208493	0.6857142856489796	0.8573416840580561	13.112193993457259	4.806689557874368	0.3665816284559911
1	1	undersample	0.6	100	10	63	0.3	0.6	0.7	0.8510431154381084	0.26612370540338925	0.7142857142176872	0.8233657858079043	11.653542448693562	4.04386928685393	0.34700771787825335
1	2	undersample	0.6	100	10	63	0.3	0.6	0.7	0.885644696291878	0.3263399602057383	0.7999999999238095	0.8114126652692317	17.21033069576777	4.2420661951941065	0.24648370203217396
1	3	undersample	0.6	100	10	63	0.3	0.6	0.7	0.86431056765086	0.3231566968291021	0.6857142856489796	0.8336812804395708	10.936476927939681	4.1228927581474615	0.3769854475027364
1	1	undersample	0.6	100	10	63	0.3	0.6	1.0	0.8667693224716868	0.2722772015610371	0.7714285713551021	0.8205841446396344	15.436045278195634	4.2996675338919985	0.2785472121933389
1	2	undersample	0.6	100	10	63	0.3	0.6	1.0	0.8596944692978097	0.26955135855949264	0.7428571427863946	0.7961029923396236	11.279483497137578	3.6432957740644527	0.3230019940358249
1	3	undersample	0.6	100	10	63	0.3	0.6	1.0	0.8554064353646817	0.258657618910947	0.6666666666031746	0.8399443284562287	10.495651375191532	4.165217130520029	0.39685169377946355
1	1	undersample	0.6	100	10	63	0.3	1.0	0.7	0.8510431154381084	0.26612370540338925	0.7142857142176872	0.8233657858079043	11.653542448693562	4.04386928685393	0.34700771787825335
1	2	undersample	0.6	100	10	63	0.3	1.0	0.7	0.885644696291878	0.3263399602057383	0.7999999999238095	0.8114126652692317	17.21033069576777	4.2420661951941065	0.24648370203217396
1	3	undersample	0.6	100	10	63	0.3	1.0	0.7	0.86431056765086	0.3231566968291021	0.6857142856489796	0.8336812804395708	10.936476927939681	4.1228927581474615	0.3769854475027364
1	1	undersample	0.6	100	10	63	0.3	1.0	1.0	0.8667693224716868	0.2722772015610371	0.7714285713551021	0.8205841446396344	15.436045278195634	4.2996675338919985	0.2785472121933389
1	2	undersample	0.6	100	10	63	0.3	1.0	1.0	0.8596944692978097	0.26955135855949264	0.7428571427863946	0.7961029923396236	11.279483497137578	3.6432957740644527	0.3230019940358249
1	3	undersample	0.6	100	10	63	0.3	1.0	1.0	0.8554064353646817	0.258657618910947	0.6666666666031746	0.8399443284562287	10.495651375191532	4.165217130520029	0.39685169377946355
1	1	undersample	0.6	300	3	31	0.1	0.6	0.7	0.8710974236704416	0.28772432407221643	0.7714285713551021	0.8324061196047816	16.76296538799553	4.602963565890894	0.27459123679617947
1	2	undersample	0.6	300	3	31	0.1	0.6	0.7	0.9000828445504854	0.34986764880343674	0.8095238094467121	0.8315935977673515	20.986568326507616	4.806965475449824	0.2290496088163486
1	3	undersample	0.6	300	3	31	0.1	0.6	0.7	0.8774596547039135	0.36297647698949753	0.6761904761260772	0.8469032706969597	11.551737043724694	4.416752957668308	0.3823453412619249
1	1	undersample	0.6	300	3	31	0.1	0.6	1.0	0.8724485065236108	0.2856501504942661	0.7809523808780046	0.8296244784365117	17.360424434031888	4.583712072452095	0.2640322485354871
1	2	undersample	0.6	300	3	31	0.1	0.6	1.0	0.8751897140206117	0.2817863063447558	0.7809523808780046	0.8009742519081352	14.348129057557257	3.923875926238344	0.27347647675989656
1	3	undersample	0.6	300	3	31	0.1	0.6	1.0	0.8724757265467078	0.3159169211189097	0.6666666666031746	0.8510786360413982	11.429905613210051	4.476635212810348	0.3916598482963363
1	1	undersample	0.6	300	3	31	0.1	1.0	0.7	0.8710974236704416	0.28772432407221643	0.7714285713551021	0.8324061196047816	16.76296538799553	4.602963565890894	0.27459123679617947
1	2	undersample	0.6	300	3	31	0.1	1.0	0.7	0.9000828445504854	0.34986764880343674	0.8095238094467121	0.8315935977673515	20.986568326507616	4.806965475449824	0.2290496088163486
1	3	undersample	0.6	300	3	31	0.1	1.0	0.7	0.8774596547039135	0.36297647698949753	0.6761904761260772	0.8469032706969597	11.551737043724694	4.416752957668308	0.3823453412619249
1	1	undersample	0.6	300	3	31	0.1	1.0	1.0	0.8724485065236108	0.2856501504942661	0.7809523808780046	0.8296244784365117	17.360424434031888	4.583712072452095	0.2640322485354871
1	2	undersample	0.6	300	3	31	0.1	1.0	1.0	0.8751897140206117	0.2817863063447558	0.7809523808780046	0.8009742519081352	14.348129057557257	3.923875926238344	0.27347647675989656
1	3	undersample	0.6	300	3	31	0.1	1.0	1.0	0.8724757265467078	0.3159169211189097	0.6666666666031746	0.8510786360413982	11.429905613210051	4.476635212810348	0.3916598482963363
1	1	undersample	0.6	300	3	31	0.3	0.6	0.7	0.8494370488111794	0.26276343535641644	0.7047619046947846	0.8254520166841068	11.288779532723733	4.037639684687305	0.3576683874545751
1	2	undersample	0.6	300	3	31	0.3	0.6	0.7	0.8836166616959937	0.31315252161310947	0.8285714284925171	0.8009742519081352	19.45163004680413	4.163136653447999	0.21402506879446306
1	3	undersample	0.6	300	3	31	0.3	0.6	0.7	0.8676674288365311	0.3253102233923576	0.6761904761260772	0.8308977035432784	10.260710942067593	3.9987064061668187	0.3897104524371239
1	1	undersample	0.6	300	3	31	0.3	0.6	1.0	0.8570898735015564	0.27876727235425813	0.7428571427863946	0.8198887343475669	13.150578156158716	4.124434409203295	0.31363140302435655
1	2	undersample	0.6	300	3	31	0.3	0.6	1.0	0.8675878980680651	0.2859347030427473	0.7619047618321996	0.8093249825970125	13.58248073969332	3.995828778468878	0.294189899417026
1	3	undersample	0.6	300	3	31	0.3	0.6	1.0	0.8615203631905094	0.2734588624365944	0.7142857142176872	0.8288100208710591	12.103657619957492	4.172473623324346	0.3447283154645632
1	1	undersample	0.6	300	3	31	0.3	1.0	0.7	0.8494370488111794	0.26276343535641644	0.7047619046947846	0.8254520166841068	11.288779532723733	4.037639684687305	0.3576683874545751
1	2	undersample	0.6	300	3	31	0.3	1.0	0.7	0.8836166616959937	0.31315252161310947	0.8285714284925171	0.8009742519081352	19.45163004680413	4.163136653447999	0.21402506879446306
1	3	undersample	0.6	300	3	31	0.3	1.0	0.7	0.8676674288365311	0.3253102233923576	0.6761904761260772	0.8308977035432784	10.260710942067593	3.9987064061668187	0.3897104524371239
1	1	undersample	0.6	300	3	31	0.3	1.0	1.0	0.8570898735015564	0.27876727235425813	0.7428571427863946	0.8198887343475669	13.150578156158716	4.124434409203295	0.31363140302435655
1	2	undersample	0.6	300	3	31	0.3	1.0	1.0	0.8675878980680651	0.2859347030427473	0.7619047618321996	0.8093249825970125	13.58248073969332	3.995828778468878	0.294189899417026
1	3	undersample	0.6	300	3	31	0.3	1.0	1.0	0.8615203631905094	0.2734588624365944	0.7142857142176872	0.8288100208710591	12.103657619957492	4.172473623324346	0.3447283154645632
1	1	undersample	0.6	300	3	63	0.1	0.6	0.7	0.8710974236704416	0.28772432407221643	0.7714285713551021	0.8324061196047816	16.76296538799553	4.602963565890894	0.27459123679617947
1	2	undersample	0.6	300	3	63	0.1	0.6	0.7	0.9000828445504854	0.34986764880343674	0.8095238094467121	0.8315935977673515	20.986568326507616	4.806965475449824	0.2290496088163486
1	3	undersample	0.6	300	3	63	0.1	0.6	0.7	0.8774596547039135	0.36297647698949753	0.6761904761260772	0.8469032706969597	11.551737043724694	4.416752957668308	0.3823453412619249
1	1	undersample	0.6	300	3	63	0.1	0.6	1.0	0.8724485065236108	0.2856501504942661	0.7809523808780046	0.8296244784365117	17.360424434031888	4.583712072452095	0.2640322485354871
1	2	undersample	0.6	300	3	63	0.1	0.6	1.0	0.8751897140206117	0.2817863063447558	0.7809523808780046	0.8009742519081352	14.348129057557257	3.923875926238344	0.27347647675989656
1	3	undersample	0.6	300	3	63	0.1	0.6	1.0	0.8724757265467078	0.3159169211189097	0.6666666666031746	0.8510786360413982	11.429905613210051	4.476635212810348	0.3916598482963363
1	1	undersample	0.6	300	3	63	0.1	1.0	0.7	0.8710974236704416	0.28772432407221643	0.7714285713551021	0.8324061196047816	16.76296538799553	4.602963565890894	0.27459123679617947
1	2	undersample	0.6	300	3	63	0.1	1.0	0.7	0.9000828445504854	0.34986764880343674	0.8095238094467121	0.8315935977673515	20.986568326507616	4.806965475449824	0.2290496088163486
1	3	undersample	0.6	300	3	63	0.1	1.0	0.7	0.8774596547039135	0.36297647698949753	0.6761904761260772	0.8469032706969597	11.551737043724694	4.416752957668308	0.3823453412619249
1	1	undersample	0.6	300	3	63	0.1	1.0	1.0	0.8724485065236108	0.2856501504942661	0.7809523808780046	0.8296244784365117	17.360424434031888	4.583712072452095	0.2640322485354871
1	2	undersample	0.6	300	3	63	0.1	1.0	1.0	0.8751897140206117	0.2817863063447558	0.7809523808780046	0.8009742519081352	14.348129057557257	3.923875926238344	0.27347647675989656
1	3	undersample	0.6	300	3	63	0.1	1.0	1.0	0.8724757265467078	0.3159169211189097	0.6666666666031746	0.8510786360413982	11.429905613210051	4.476635212810348	0.3916598482963363
1	1	undersample	0.6	300	3	63	0.3	0.6	0.7	0.8494370488111794	0.26276343535641644	0.7047619046947846	0.8254520166841068	11.288779532723733	4.037639684687305	0.3576683874545751
1	2	undersample	0.6	300	3	63	0.3	0.6	0.7	0.8836166616959937	0.31315252161310947	0.8285714284925171	0.8009742519081352	19.45163004680413	4.163136653447999	0.21402506879446306
1	3	undersample	0.6	300	3	63	0.3	0.6	0.7	0.8676674288365311	0.3253102233923576	0.6761904761260772	0.8308977035432784	10.260710942067593	3.9987064061668187	0.3897104524371239
1	1	undersample	0.6	300	3	63	0.3	0.6	1.0	0.8570898735015564	0.27876727235425813	0.7428571427863946	0.8198887343475669	13.150578156158716	4.124434409203295	0.31363140302435655
1	2	undersample	0.6	300	3	63	0.3	0.6	1.0	0.8675878980680651	0.2859347030427473	0.7619047618321996	0.8093249825970125	13.58248073969332	3.995828778468878	0.294189899417026
1	3	undersample	0.6	300	3	63	0.3	0.6	1.0	0.8615203631905094	0.2734588624365944	0.7142857142176872	0.8288100208710591	12.103657619957492	4.172473623324346	0.3447283154645632
1	1	undersample	0.6	300	3	63	0.3	1.0	0.7	0.8494370488111794	0.26276343535641644	0.7047619046947846	0.8254520166841068	11.288779532723733	4.037639684687305	0.3576683874545751
1	2	undersample	0.6	300	3	63	0.3	1.0	0.7	0.8836166616959937	0.31315252161310947	0.8285714284925171	0.8009742519081352	19.45163004680413	4.163136653447999	0.21402506879446306
1	3	undersample	0.6	300	3	63	0.3	1.0	0.7	0.8676674288365311	0.3253102233923576	0.6761904761260772	0.8308977035432784	10.260710942067593	3.9987064061668187	0.3897104524371239
1	1	undersample	0.6	300	3	63	0.3	1.0	1.0	0.8570898735015564	0.27876727235425813	0.7428571427863946	0.8198887343475669	13.150578156158716	4.124434409203295	0.31363140302435655
1	2	undersample	0.6	300	3	63	0.3	1.0	1.0	0.8675878980680651	0.2859347030427473	0.7619047618321996	0.8093249825970125	13.58248073969332	3.995828778468878	0.294189899417026
1	3	undersample	0.6	300	3	63	0.3	1.0	1.0	0.8615203631905094	0.2734588624365944	0.7142857142176872	0.8288100208710591	12.103657619957492	4.172473623324346	0.3447283154645632
1	1	undersample	0.6	300	5	31	0.1	0.6	0.7	0.8591330551692166	0.27477701699090357	0.7238095237405896	0.8317107093127142	12.95183712160073	4.3009836084919515	0.3320751672981213
1	2	undersample	0.6	300	5	31	0.1	0.6	0.7	0.8914139907876859	0.31667107815873347	0.8095238094467121	0.8176757132858896	19.06011286305205	4.440021566166073	0.2329483255144783
1	3	undersample	0.6	300	5	31	0.1	0.6	0.7	0.8724525300725718	0.343641380207328	0.6952380951718822	0.8406402226803018	12.033841846552392	4.362694672634927	0.3625354735359422
1	1	undersample	0.6	300	5	31	0.1	0.6	1.0	0.8681535201006688	0.2771664666812288	0.7904761904009071	0.8164116828872294	16.77720248641253	4.305699620626484	0.25663989311338087
1	2	undersample	0.6	300	5	31	0.1	0.6	1.0	0.8740133214037181	0.2915400926034637	0.7904761904009071	0.7961029923396236	14.730374322319172	3.8768403749660205	0.2631868099772703
1	3	undersample	0.6	300	5	31	0.1	0.6	1.0	0.8617125625476356	0.2714992901315398	0.7142857142176872	0.8378566457840094	12.918453909382427	4.405272566481289	0.341006165923407
1	1	undersample	0.6	300	5	31	0.1	1.0	0.7	0.8591330551692166	0.27477701699090357	0.7238095237405896	0.8317107093127142	12.95183712160073	4.3009836084919515	0.3320751672981213
1	2	undersample	0.6	300	5	31	0.1	1.0	0.7	0.8914139907876859	0.31667107815873347	0.8095238094467121	0.8176757132858896	19.06011286305205	4.440021566166073	0.2329483255144783
1	3	undersample	0.6	300	5	31	0.1	1.0	0.7	0.8724525300725718	0.343641380207328	0.6952380951718822	0.8406402226803018	12.033841846552392	4.362694672634927	0.3625354735359422
1	1	undersample	0.6	300	5	31	0.1	1.0	1.0	0.8681535201006688	0.2771664666812288	0.7904761904009071	0.8164116828872294	16.77720248641253	4.305699620626484	0.25663989311338087
1	2	undersample	0.6	300	5	31	0.1	1.0	1.0	0.8740133214037181	0.2915400926034637	0.7904761904009071	0.7961029923396236	14.730374322319172	3.8768403749660205	0.2631868099772703
1	3	undersample	0.6	300	5	31	0.1	1.0	1.0	0.8617125625476356	0.2714992901315398	0.7142857142176872	0.8378566457840094	12.918453909382427	4.405272566481289	0.341006165923407
1	1	undersample	0.6	300	5	31	0.3	0.6	0.7	0.8380654347970065	0.24977665734475166	0.6857142856489796	0.8212795549317019	10.026175454125548	3.8367980060644635	0.3826781132404732
1	2	undersample	0.6	300	5	31	0.3	0.6	0.7	0.8764920303542433	0.3251076284051036	0.7619047618321996	0.8051496172525738	13.222856175560581	3.910203880470566	0.2957155168540001
1	3	undersample	0.6	300	5	31	0.3	0.6	0.7	0.8538058786493024	0.27812445954424025	0.6761904761260772	0.8302018093192053	10.210100510097634	3.9823182661237633	0.39003711668502244
1	1	undersample	0.6	300	5	31	0.3	0.6	1.0	0.8554639380091398	0.2703802548291375	0.7714285713551021	0.8108484005506895	14.46782977610021	4.078361128414465	0.28189168982851315
1	2	undersample	0.6	300	5	31	0.3	0.6	1.0	0.8603141465354409	0.270995421260063	0.7428571427863946	0.7967988865636967	11.328005317371339	3.6557728137721406	0.3227198962279803
1	3	undersample	0.6	300	5	31	0.3	0.6	1.0	0.8515028001458064	0.2607899121635681	0.6857142856489796	0.8336812804395708	10.936476927939681	4.1228927581474615	0.3769854475027364
1	1	undersample	0.6	300	5	31	0.3	1.0	0.7	0.8380654347970065	0.24977665734475166	0.6857142856489796	0.8212795549317019	10.026175454125548	3.8367980060644635	0.3826781132404732
1	2	undersample	0.6	300	5	31	0.3	1.0	0.7	0.8764920303542433	0.3251076284051036	0.7619047618321996	0.8051496172525738	13.222856175560581	3.910203880470566	0.2957155168540001
1	3	undersample	0.6	300	5	31	0.3	1.0	0.7	0.8538058786493024	0.27812445954424025	0.6761904761260772	0.8302018093192053	10.210100510097634	3.9823182661237633	0.39003711668502244
1	1	undersample	0.6	300	5	31	0.3	1.0	1.0	0.8554639380091398	0.2703802548291375	0.7714285713551021	0.8108484005506895	14.46782977610021	4.078361128414465	0.28189168982851315
1	2	undersample	0.6	300	5	31	0.3	1.0	1.0	0.8603141465354409	0.270995421260063	0.7428571427863946	0.7967988865636967	11.328005317371339	3.6557728137721406	0.3227198962279803
1	3	undersample	0.6	300	5	31	0.3	1.0	1.0	0.8515028001458064	0.2607899121635681	0.6857142856489796	0.8336812804395708	10.936476927939681	4.1228927581474615	0.3769854475027364
1	1	undersample	0.6	300	5	63	0.1	0.6	0.7	0.8591330551692166	0.27477701699090357	0.7238095237405896	0.8317107093127142	12.95183712160073	4.3009836084919515	0.3320751672981213
1	2	undersample	0.6	300	5	63	0.1	0.6	0.7	0.8914139907876859	0.31667107815873347	0.8095238094467121	0.8176757132858896	19.06011286305205	4.440021566166073	0.2329483255144783
1	3	undersample	0.6	300	5	63	0.1	0.6	0.7	0.8724525300725718	0.343641380207328	0.6952380951718822	0.8406402226803018	12.033841846552392	4.362694672634927	0.3625354735359422
1	1	undersample	0.6	300	5	63	0.1	0.6	1.0	0.8681535201006688	0.2771664666812288	0.7904761904009071	0.8164116828872294	16.77720248641253	4.305699620626484	0.25663989311338087
1	2	undersample	0.6	300	5	63	0.1	0.6	1.0	0.8740133214037181	0.2915400926034637	0.7904761904009071	0.7961029923396236	14.730374322319172	3.8768403749660205	0.2631868099772703
1	3	undersample	0.6	300	5	63	0.1	0.6	1.0	0.8617125625476356	0.2714992901315398	0.7142857142176872	0.8378566457840094	12.918453909382427	4.405272566481289	0.341006165923407
1	1	undersample	0.6	300	5	63	0.1	1.0	0.7	0.8591330551692166	0.27477701699090357	0.7238095237405896	0.8317107093127142	12.95183712160073	4.3009836084919515	0.3320751672981213
1	2	undersample	0.6	300	5	63	0.1	1.0	0.7	0.8914139907876859	0.31667107815873347	0.8095238094467121	0.8176757132858896	19.06011286305205	4.440021566166073	0.2329483255144783
1	3	undersample	0.6	300	5	63	0.1	1.0	0.7	0.8724525300725718	0.343641380207328	0.6952380951718822	0.8406402226803018	12.033841846552392	4.362694672634927	0.3625354735359422
1	1	undersample	0.6	300	5	63	0.1	1.0	1.0	0.8681535201006688	0.2771664666812288	0.7904761904009071	0.8164116828872294	16.77720248641253	4.305699620626484	0.25663989311338087
1	2	undersample	0.6	300	5	63	0.1	1.0	1.0	0.8740133214037181	0.2915400926034637	0.7904761904009071	0.7961029923396236	14.730374322319172	3.8768403749660205	0.2631868099772703
1	3	undersample	0.6	300	5	63	0.1	1.0	1.0	0.8617125625476356	0.2714992901315398	0.7142857142176872	0.8378566457840094	12.918453909382427	4.405272566481289	0.341006165923407
1	1	undersample	0.6	300	5	63	0.3	0.6	0.7	0.8380654347970065	0.24977665734475166	0.6857142856489796	0.8212795549317019	10.026175454125548	3.8367980060644635	0.3826781132404732
1	2	undersample	0.6	300	5	63	0.3	0.6	0.7	0.8764920303542433	0.3251076284051036	0.7619047618321996	0.8051496172525738	13.222856175560581	3.910203880470566	0.2957155168540001
1	3	undersample	0.6	300	5	63	0.3	0.6	0.7	0.8538058786493024	0.27812445954424025	0.6761904761260772	0.8302018093192053	10.210100510097634	3.9823182661237633	0.39003711668502244
1	1	undersample	0.6	300	5	63	0.3	0.6	1.0	0.8554639380091398	0.2703802548291375	0.7714285713551021	0.8108484005506895	14.46782977610021	4.078361128414465	0.28189168982851315
1	2	undersample	0.6	300	5	63	0.3	0.6	1.0	0.8603141465354409	0.270995421260063	0.7428571427863946	0.7967988865636967	11.328005317371339	3.6557728137721406	0.3227198962279803
1	3	undersample	0.6	300	5	63	0.3	0.6	1.0	0.8515028001458064	0.2607899121635681	0.6857142856489796	0.8336812804395708	10.936476927939681	4.1228927581474615	0.3769854475027364
1	1	undersample	0.6	300	5	63	0.3	1.0	0.7	0.8380654347970065	0.24977665734475166	0.6857142856489796	0.8212795549317019	10.026175454125548	3.8367980060644635	0.3826781132404732
1	2	undersample	0.6	300	5	63	0.3	1.0	0.7	0.8764920303542433	0.3251076284051036	0.7619047618321996	0.8051496172525738	13.222856175560581	3.910203880470566	0.2957155168540001
1	3	undersample	0.6	300	5	63	0.3	1.0	0.7	0.8538058786493024	0.27812445954424025	0.6761904761260772	0.8302018093192053	10.210100510097634	3.9823182661237633	0.39003711668502244
1	1	undersample	0.6	300	5	63	0.3	1.0	1.0	0.8554639380091398	0.2703802548291375	0.7714285713551021	0.8108484005506895	14.46782977610021	4.078361128414465	0.28189168982851315
1	2	undersample	0.6	300	5	63	0.3	1.0	1.0	0.8603141465354409	0.270995421260063	0.7428571427863946	0.7967988865636967	11.328005317371339	3.6557728137721406	0.3227198962279803
1	3	undersample	0.6	300	5	63	0.3	1.0	1.0	0.8515028001458064	0.2607899121635681	0.6857142856489796	0.8336812804395708	10.936476927939681	4.1228927581474615	0.3769854475027364
1	1	undersample	0.6	300	10	31	0.1	0.6	0.7	0.8517352142525996	0.26623306691778637	0.6857142856489796	0.8310152990206466	10.729516602960976	4.057848083858667	0.37819485506399003
1	2	undersample	0.6	300	10	31	0.1	0.6	0.7	0.8899161613149088	0.331776955434967	0.8095238094467121	0.8141962421655241	18.623593925947418	4.356875099367629	0.23394383116684322
1	3	undersample	0.6	300	10	31	0.1	0.6	0.7	0.8650462272591709	0.32513052679933707	0.6761904761260772	0.8336812804395708	10.46738785228047	4.065630358728747	0.38840924893875145
1	1	undersample	0.6	300	10	31	0.1	0.6	1.0	0.8664149943704882	0.2791924897256054	0.7999999999238095	0.8212795549317019	18.381321388237506	4.476264340408541	0.2435224357406513
1	2	undersample	0.6	300	10	31	0.1	0.6	1.0	0.8618815654306261	0.27744084852543593	0.7619047618321996	0.7912317327711119	12.12799916405893	3.6495236342678017	0.30091719694400176
1	3	undersample	0.6	300	10	31	0.1	0.6	1.0	0.8599164926931107	0.2590805932961569	0.6666666666031746	0.8496868475932521	11.305554644538674	4.435184889525326	0.3923013877618349
1	1	undersample	0.6	300	10	31	0.1	1.0	0.7	0.8517352142525996	0.26623306691778637	0.6857142856489796	0.8310152990206466	10.729516602960976	4.057848083858667	0.37819485506399003
1	2	undersample	0.6	300	10	31	0.1	1.0	0.7	0.8899161613149088	0.331776955434967	0.8095238094467121	0.8141962421655241	18.623593925947418	4.356875099367629	0.23394383116684322
1	3	undersample	0.6	300	10	31	0.1	1.0	0.7	0.8650462272591709	0.32513052679933707	0.6761904761260772	0.8336812804395708	10.46738785228047	4.065630358728747	0.38840924893875145
1	1	undersample	0.6	300	10	31	0.1	1.0	1.0	0.8664149943704882	0.2791924897256054	0.7999999999238095	0.8212795549317019	18.381321388237506	4.476264340408541	0.2435224357406513
1	2	undersample	0.6	300	10	31	0.1	1.0	1.0	0.8618815654306261	0.27744084852543593	0.7619047618321996	0.7912317327711119	12.12799916405893	3.6495236342678017	0.30091719694400176
1	3	undersample	0.6	300	10	31	0.1	1.0	1.0	0.8599164926931107	0.2590805932961569	0.6666666666031746	0.8496868475932521	11.305554644538674	4.435184889525326	0.3923013877618349
1	1	undersample	0.6	300	10	31	0.3	0.6	0.7	0.8318994635406318	0.22205389979807408	0.6857142856489796	0.812934631426892	9.481580976708143	3.665639739857005	0.3866063744059114
1	2	undersample	0.6	300	10	31	0.3	0.6	0.7	0.869218278821619	0.3332804247338494	0.7523809523092971	0.8100208768210855	12.955197696262797	3.9603346942357915	0.3056946453102956
1	3	undersample	0.6	300	10	31	0.3	0.6	0.7	0.8460019219935712	0.25612351606874795	0.6476190475573697	0.8253305497506936	8.6839662373287	3.7076833387646624	0.4269573545769025
1	1	undersample	0.6	300	10	31	0.3	0.6	1.0	0.860152990264256	0.27875970434111513	0.7619047618321996	0.8247566063920393	15.06031625521861	4.347694384757937	0.2886854539092589
1	2	undersample	0.6	300	10	31	0.3	0.6	1.0	0.8554727110050702	0.27294847561281604	0.7523809523092971	0.8002783576840622	12.175019245794225	3.767147645659935	0.3094161452936575
1	3	undersample	0.6	300	10	31	0.3	0.6	1.0	0.8514199555953209	0.2649954516341652	0.6380952380344671	0.8517745302654713	10.131948786085598	4.3048957519131905	0.4248832817340825
1	1	undersample	0.6	300	10	31	0.3	1.0	0.7	0.8318994635406318	0.22205389979807408	0.6857142856489796	0.812934631426892	9.481580976708143	3.665639739857005	0.3866063744059114
1	2	undersample	0.6	300	10	31	0.3	1.0	0.7	0.869218278821619	0.3332804247338494	0.7523809523092971	0.8100208768210855	12.955197696262797	3.9603346942357915	0.3056946453102956
1	3	undersample	0.6	300	10	31	0.3	1.0	0.7	0.8460019219935712	0.25612351606874795	0.6476190475573697	0.8253305497506936	8.6839662373287	3.7076833387646624	0.4269573545769025
1	1	undersample	0.6	300	10	31	0.3	1.0	1.0	0.860152990264256	0.27875970434111513	0.7619047618321996	0.8247566063920393	15.06031625521861	4.347694384757937	0.2886854539092589
1	2	undersample	0.6	300	10	31	0.3	1.0	1.0	0.8554727110050702	0.27294847561281604	0.7523809523092971	0.8002783576840622	12.175019245794225	3.767147645659935	0.3094161452936575
1	3	undersample	0.6	300	10	31	0.3	1.0	1.0	0.8514199555953209	0.2649954516341652	0.6380952380344671	0.8517745302654713	10.131948786085598	4.3048957519131905	0.4248832817340825
1	1	undersample	0.6	300	10	63	0.1	0.6	0.7	0.8517352142525996	0.26623306691778637	0.6857142856489796	0.8310152990206466	10.729516602960976	4.057848083858667	0.37819485506399003
1	2	undersample	0.6	300	10	63	0.1	0.6	0.7	0.8899161613149088	0.331776955434967	0.8095238094467121	0.8141962421655241	18.623593925947418	4.356875099367629	0.23394383116684322
1	3	undersample	0.6	300	10	63	0.1	0.6	0.7	0.8650462272591709	0.32513052679933707	0.6761904761260772	0.8336812804395708	10.46738785228047	4.065630358728747	0.38840924893875145
1	1	undersample	0.6	300	10	63	0.1	0.6	1.0	0.8664149943704882	0.2791924897256054	0.7999999999238095	0.8212795549317019	18.381321388237506	4.476264340408541	0.2435224357406513
1	2	undersample	0.6	300	10	63	0.1	0.6	1.0	0.8618815654306261	0.27744084852543593	0.7619047618321996	0.7912317327711119	12.12799916405893	3.6495236342678017	0.30091719694400176
1	3	undersample	0.6	300	10	63	0.1	0.6	1.0	0.8599164926931107	0.2590805932961569	0.6666666666031746	0.8496868475932521	11.305554644538674	4.435184889525326	0.3923013877618349
1	1	undersample	0.6	300	10	63	0.1	1.0	0.7	0.8517352142525996	0.26623306691778637	0.6857142856489796	0.8310152990206466	10.729516602960976	4.057848083858667	0.37819485506399003
1	2	undersample	0.6	300	10	63	0.1	1.0	0.7	0.8899161613149088	0.331776955434967	0.8095238094467121	0.8141962421655241	18.623593925947418	4.356875099367629	0.23394383116684322
1	3	undersample	0.6	300	10	63	0.1	1.0	0.7	0.8650462272591709	0.32513052679933707	0.6761904761260772	0.8336812804395708	10.46738785228047	4.065630358728747	0.38840924893875145
1	1	undersample	0.6	300	10	63	0.1	1.0	1.0	0.8664149943704882	0.2791924897256054	0.7999999999238095	0.8212795549317019	18.381321388237506	4.476264340408541	0.2435224357406513
1	2	undersample	0.6	300	10	63	0.1	1.0	1.0	0.8618815654306261	0.27744084852543593	0.7619047618321996	0.7912317327711119	12.12799916405893	3.6495236342678017	0.30091719694400176
1	3	undersample	0.6	300	10	63	0.1	1.0	1.0	0.8599164926931107	0.2590805932961569	0.6666666666031746	0.8496868475932521	11.305554644538674	4.435184889525326	0.3923013877618349
1	1	undersample	0.6	300	10	63	0.3	0.6	0.7	0.8318994635406318	0.22205389979807408	0.6857142856489796	0.812934631426892	9.481580976708143	3.665639739857005	0.3866063744059114
1	2	undersample	0.6	300	10	63	0.3	0.6	0.7	0.869218278821619	0.3332804247338494	0.7523809523092971	0.8100208768210855	12.955197696262797	3.9603346942357915	0.3056946453102956
1	3	undersample	0.6	300	10	63	0.3	0.6	0.7	0.8460019219935712	0.25612351606874795	0.6476190475573697	0.8253305497506936	8.6839662373287	3.7076833387646624	0.4269573545769025
1	1	undersample	0.6	300	10	63	0.3	0.6	1.0	0.860152990264256	0.27875970434111513	0.7619047618321996	0.8247566063920393	15.06031625521861	4.347694384757937	0.2886854539092589
1	2	undersample	0.6	300	10	63	0.3	0.6	1.0	0.8554727110050702	0.27294847561281604	0.7523809523092971	0.8002783576840622	12.175019245794225	3.767147645659935	0.3094161452936575
1	3	undersample	0.6	300	10	63	0.3	0.6	1.0	0.8514199555953209	0.2649954516341652	0.6380952380344671	0.8517745302654713	10.131948786085598	4.3048957519131905	0.4248832817340825
1	1	undersample	0.6	300	10	63	0.3	1.0	0.7	0.8318994635406318	0.22205389979807408	0.6857142856489796	0.812934631426892	9.481580976708143	3.665639739857005	0.3866063744059114
1	2	undersample	0.6	300	10	63	0.3	1.0	0.7	0.869218278821619	0.3332804247338494	0.7523809523092971	0.8100208768210855	12.955197696262797	3.9603346942357915	0.3056946453102956
1	3	undersample	0.6	300	10	63	0.3	1.0	0.7	0.8460019219935712	0.25612351606874795	0.6476190475573697	0.8253305497506936	8.6839662373287	3.7076833387646624	0.4269573545769025
1	1	undersample	0.6	300	10	63	0.3	1.0	1.0	0.860152990264256	0.27875970434111513	0.7619047618321996	0.8247566063920393	15.06031625521861	4.347694384757937	0.2886854539092589
1	2	undersample	0.6	300	10	63	0.3	1.0	1.0	0.8554727110050702	0.27294847561281604	0.7523809523092971	0.8002783576840622	12.175019245794225	3.767147645659935	0.3094161452936575
1	3	undersample	0.6	300	10	63	0.3	1.0	1.0	0.8514199555953209	0.2649954516341652	0.6380952380344671	0.8517745302654713	10.131948786085598	4.3048957519131905	0.4248832817340825
1	1	undersample	0.6	500	3	31	0.1	0.6	0.7	0.8616729584740712	0.2764527419645182	0.7523809523092971	0.8303198887285792	14.868535998403738	4.4341137115631035	0.2982212615521651
1	2	undersample	0.6	500	3	31	0.1	0.6	0.7	0.8929482718626769	0.33537422432821073	0.8095238094467121	0.8190675017340358	19.239421410794353	4.474175576324523	0.23255249149124907
1	3	undersample	0.6	500	3	31	0.1	0.6	0.7	0.8732113861550188	0.3409686151393771	0.6857142856489796	0.8385525400080825	11.332287528195279	4.24729037676037	0.37479549057240485
1	1	undersample	0.6	500	3	31	0.1	0.6	1.0	0.8625438770779522	0.2720049072450613	0.7714285713551021	0.817107093179297	15.078420867440295	4.217924809583322	0.27973251946476185
1	2	undersample	0.6	500	3	31	0.1	0.6	1.0	0.870371474964377	0.27001750094147114	0.7523809523092971	0.8016701461322083	12.281780507681262	3.7935837681552615	0.3088789644925568
1	3	undersample	0.6	500	3	31	0.1	0.6	1.0	0.8676740564005699	0.29632428799851834	0.7047619046947846	0.8441196938006673	12.926554249082137	4.521173178745461	0.34975856383389636
1	1	undersample	0.6	500	3	31	0.1	1.0	0.7	0.8616729584740712	0.2764527419645182	0.7523809523092971	0.8303198887285792	14.868535998403738	4.4341137115631035	0.2982212615521651
1	2	undersample	0.6	500	3	31	0.1	1.0	0.7	0.8929482718626769	0.33537422432821073	0.8095238094467121	0.8190675017340358	19.239421410794353	4.474175576324523	0.23255249149124907
1	3	undersample	0.6	500	3	31	0.1	1.0	0.7	0.8732113861550188	0.3409686151393771	0.6857142856489796	0.8385525400080825	11.332287528195279	4.24729037676037	0.37479549057240485
1	1	undersample	0.6	500	3	31	0.1	1.0	1.0	0.8625438770779522	0.2720049072450613	0.7714285713551021	0.817107093179297	15.078420867440295	4.217924809583322	0.27973251946476185
1	2	undersample	0.6	500	3	31	0.1	1.0	1.0	0.870371474964377	0.27001750094147114	0.7523809523092971	0.8016701461322083	12.281780507681262	3.7935837681552615	0.3088789644925568
1	3	undersample	0.6	500	3	31	0.1	1.0	1.0	0.8676740564005699	0.29632428799851834	0.7047619046947846	0.8441196938006673	12.926554249082137	4.521173178745461	0.34975856383389636
1	1	undersample	0.6	500	3	31	0.3	0.6	0.7	0.8379760249023114	0.2467988818269894	0.7047619046947846	0.8212795549317019	10.969498394811025	3.943375728455143	0.3594855003238362
1	2	undersample	0.6	500	3	31	0.3	0.6	0.7	0.8789011498823607	0.3161657659110905	0.8095238094467121	0.7995824634599891	16.95572781186827	4.039186305901118	0.23821956693103938
1	3	undersample	0.6	500	3	31	0.3	0.6	0.7	0.8563342943301189	0.2978953014638096	0.6666666666031746	0.8302018093192053	9.778687819733237	3.926229276460048	0.4015087965841492
1	1	undersample	0.6	500	3	31	0.3	0.6	1.0	0.8540929862904829	0.2650924433984771	0.7523809523092971	0.8115438108427571	13.084444107809338	3.9923385681865	0.3051209821714371
1	2	undersample	0.6	500	3	31	0.3	0.6	1.0	0.8630546442655003	0.2786957801585801	0.7619047618321996	0.8086290883729393	13.521453540990088	3.9812984927615203	0.29444307488671523
1	3	undersample	0.6	500	3	31	0.3	0.6	1.0	0.8534579315372636	0.26034782971971204	0.7142857142176872	0.8253305497506936	11.812748125181969	4.089356623637496	0.3461816388679684
1	1	undersample	0.6	500	3	31	0.3	1.0	0.7	0.8379760249023114	0.2467988818269894	0.7047619046947846	0.8212795549317019	10.969498394811025	3.943375728455143	0.3594855003238362
1	2	undersample	0.6	500	3	31	0.3	1.0	0.7	0.8789011498823607	0.3161657659110905	0.8095238094467121	0.7995824634599891	16.95572781186827	4.039186305901118	0.23821956693103938
1	3	undersample	0.6	500	3	31	0.3	1.0	0.7	0.8563342943301189	0.2978953014638096	0.6666666666031746	0.8302018093192053	9.778687819733237	3.926229276460048	0.4015087965841492
1	1	undersample	0.6	500	3	31	0.3	1.0	1.0	0.8540929862904829	0.2650924433984771	0.7523809523092971	0.8115438108427571	13.084444107809338	3.9923385681865	0.3051209821714371
1	2	undersample	0.6	500	3	31	0.3	1.0	1.0	0.8630546442655003	0.2786957801585801	0.7619047618321996	0.8086290883729393	13.521453540990088	3.9812984927615203	0.29444307488671523
1	3	undersample	0.6	500	3	31	0.3	1.0	1.0	0.8534579315372636	0.26034782971971204	0.7142857142176872	0.8253305497506936	11.812748125181969	4.089356623637496	0.3461816388679684
1	1	undersample	0.6	500	3	63	0.1	0.6	0.7	0.8616729584740712	0.2764527419645182	0.7523809523092971	0.8303198887285792	14.868535998403738	4.4341137115631035	0.2982212615521651
1	2	undersample	0.6	500	3	63	0.1	0.6	0.7	0.8929482718626769	0.33537422432821073	0.8095238094467121	0.8190675017340358	19.239421410794353	4.474175576324523	0.23255249149124907
1	3	undersample	0.6	500	3	63	0.1	0.6	0.7	0.8732113861550188	0.3409686151393771	0.6857142856489796	0.8385525400080825	11.332287528195279	4.24729037676037	0.37479549057240485
1	1	undersample	0.6	500	3	63	0.1	0.6	1.0	0.8625438770779522	0.2720049072450613	0.7714285713551021	0.817107093179297	15.078420867440295	4.217924809583322	0.27973251946476185
1	2	undersample	0.6	500	3	63	0.1	0.6	1.0	0.870371474964377	0.27001750094147114	0.7523809523092971	0.8016701461322083	12.281780507681262	3.7935837681552615	0.3088789644925568
1	3	undersample	0.6	500	3	63	0.1	0.6	1.0	0.8676740564005699	0.29632428799851834	0.7047619046947846	0.8441196938006673	12.926554249082137	4.521173178745461	0.34975856383389636
1	1	undersample	0.6	500	3	63	0.1	1.0	0.7	0.8616729584740712	0.2764527419645182	0.7523809523092971	0.8303198887285792	14.868535998403738	4.4341137115631035	0.2982212615521651
1	2	undersample	0.6	500	3	63	0.1	1.0	0.7	0.8929482718626769	0.33537422432821073	0.8095238094467121	0.8190675017340358	19.239421410794353	4.474175576324523	0.23255249149124907
1	3	undersample	0.6	500	3	63	0.1	1.0	0.7	0.8732113861550188	0.3409686151393771	0.6857142856489796	0.8385525400080825	11.332287528195279	4.24729037676037	0.37479549057240485
1	1	undersample	0.6	500	3	63	0.1	1.0	1.0	0.8625438770779522	0.2720049072450613	0.7714285713551021	0.817107093179297	15.078420867440295	4.217924809583322	0.27973251946476185
1	2	undersample	0.6	500	3	63	0.1	1.0	1.0	0.870371474964377	0.27001750094147114	0.7523809523092971	0.8016701461322083	12.281780507681262	3.7935837681552615	0.3088789644925568
1	3	undersample	0.6	500	3	63	0.1	1.0	1.0	0.8676740564005699	0.29632428799851834	0.7047619046947846	0.8441196938006673	12.926554249082137	4.521173178745461	0.34975856383389636
1	1	undersample	0.6	500	3	63	0.3	0.6	0.7	0.8379760249023114	0.2467988818269894	0.7047619046947846	0.8212795549317019	10.969498394811025	3.943375728455143	0.3594855003238362
1	2	undersample	0.6	500	3	63	0.3	0.6	0.7	0.8789011498823607	0.3161657659110905	0.8095238094467121	0.7995824634599891	16.95572781186827	4.039186305901118	0.23821956693103938
1	3	undersample	0.6	500	3	63	0.3	0.6	0.7	0.8563342943301189	0.2978953014638096	0.6666666666031746	0.8302018093192053	9.778687819733237	3.926229276460048	0.4015087965841492
1	1	undersample	0.6	500	3	63	0.3	0.6	1.0	0.8540929862904829	0.2650924433984771	0.7523809523092971	0.8115438108427571	13.084444107809338	3.9923385681865	0.3051209821714371
1	2	undersample	0.6	500	3	63	0.3	0.6	1.0	0.8630546442655003	0.2786957801585801	0.7619047618321996	0.8086290883729393	13.521453540990088	3.9812984927615203	0.29444307488671523
1	3	undersample	0.6	500	3	63	0.3	0.6	1.0	0.8534579315372636	0.26034782971971204	0.7142857142176872	0.8253305497506936	11.812748125181969	4.089356623637496	0.3461816388679684
1	1	undersample	0.6	500	3	63	0.3	1.0	0.7	0.8379760249023114	0.2467988818269894	0.7047619046947846	0.8212795549317019	10.969498394811025	3.943375728455143	0.3594855003238362
1	2	undersample	0.6	500	3	63	0.3	1.0	0.7	0.8789011498823607	0.3161657659110905	0.8095238094467121	0.7995824634599891	16.95572781186827	4.039186305901118	0.23821956693103938
1	3	undersample	0.6	500	3	63	0.3	1.0	0.7	0.8563342943301189	0.2978953014638096	0.6666666666031746	0.8302018093192053	9.778687819733237	3.926229276460048	0.4015087965841492
1	1	undersample	0.6	500	3	63	0.3	1.0	1.0	0.8540929862904829	0.2650924433984771	0.7523809523092971	0.8115438108427571	13.084444107809338	3.9923385681865	0.3051209821714371
1	2	undersample	0.6	500	3	63	0.3	1.0	1.0	0.8630546442655003	0.2786957801585801	0.7619047618321996	0.8086290883729393	13.521453540990088	3.9812984927615203	0.29444307488671523
1	3	undersample	0.6	500	3	63	0.3	1.0	1.0	0.8534579315372636	0.26034782971971204	0.7142857142176872	0.8253305497506936	11.812748125181969	4.089356623637496	0.3461816388679684
1	1	undersample	0.6	500	5	31	0.1	0.6	0.7	0.849655606331545	0.26090760448071254	0.7333333332634921	0.8324061196047816	13.658712610239718	4.3756567231308505	0.32035644290980725
1	2	undersample	0.6	500	5	31	0.1	0.6	0.7	0.8864400039765383	0.32623460903766677	0.8095238094467121	0.8086290883729393	17.958180329855825	4.2301296485591156	0.2355544599329276
1	3	undersample	0.6	500	5	31	0.1	0.6	0.7	0.8644232362395201	0.315406481780947	0.6857142856489796	0.8357689631117902	11.10323490498046	4.175302408659292	0.37604376862765204
1	1	undersample	0.6	500	5	31	0.1	0.6	1.0	0.8614014173124047	0.27140835939211055	0.7999999999238095	0.8164116828872294	17.787877301601505	4.357575519670177	0.24497444343171154
1	2	undersample	0.6	500	5	31	0.1	0.6	1.0	0.869241475295755	0.28249878266179107	0.7809523808780046	0.7967988865636967	13.980046619781499	3.843248342683532	0.27490954124895
1	3	undersample	0.6	500	5	31	0.1	0.6	1.0	0.8559830334360605	0.2584570035434861	0.7047619046947846	0.8295059150951323	11.61395567865042	4.1336440718842935	0.35592041765265975
1	1	undersample	0.6	500	5	31	0.1	1.0	0.7	0.849655606331545	0.26090760448071254	0.7333333332634921	0.8324061196047816	13.658712610239718	4.3756567231308505	0.32035644290980725
1	2	undersample	0.6	500	5	31	0.1	1.0	0.7	0.8864400039765383	0.32623460903766677	0.8095238094467121	0.8086290883729393	17.958180329855825	4.2301296485591156	0.2355544599329276
1	3	undersample	0.6	500	5	31	0.1	1.0	0.7	0.8644232362395201	0.315406481780947	0.6857142856489796	0.8357689631117902	11.10323490498046	4.175302408659292	0.37604376862765204
1	1	undersample	0.6	500	5	31	0.1	1.0	1.0	0.8614014173124047	0.27140835939211055	0.7999999999238095	0.8164116828872294	17.787877301601505	4.357575519670177	0.24497444343171154
1	2	undersample	0.6	500	5	31	0.1	1.0	1.0	0.869241475295755	0.28249878266179107	0.7809523808780046	0.7967988865636967	13.980046619781499	3.843248342683532	0.27490954124895
1	3	undersample	0.6	500	5	31	0.1	1.0	1.0	0.8559830334360605	0.2584570035434861	0.7047619046947846	0.8295059150951323	11.61395567865042	4.1336440718842935	0.35592041765265975
1	1	undersample	0.6	500	5	31	0.3	0.6	0.7	0.8313365123518113	0.23526699035697834	0.6952380951718822	0.8164116828872294	10.144648917580671	3.7869406301895583	0.3732943899300747
1	2	undersample	0.6	500	5	31	0.3	0.6	0.7	0.869201709911522	0.3255510837935456	0.7428571427863946	0.8044537230285007	11.8845385069632	3.798881350760014	0.3196490322017005
1	3	undersample	0.6	500	5	31	0.3	0.6	0.7	0.8456837989197071	0.2611927402921392	0.6571428570802722	0.8267223381988399	9.144577672715979	3.7924266309069408	0.41471860978078356
1	1	undersample	0.6	500	5	31	0.3	0.6	1.0	0.8540830518577389	0.2789676255182873	0.7523809523092971	0.8087621696744871	12.849929131771352	3.9342681920515425	0.30617040944022045
1	2	undersample	0.6	500	5	31	0.3	0.6	1.0	0.8568843821453425	0.2651610818424601	0.7428571427863946	0.792623521219258	11.041759142728605	3.5821666532883265	0.3244199132191468
1	3	undersample	0.6	500	5	31	0.3	0.6	1.0	0.8452496934751632	0.2539177288361809	0.6761904761260772	0.8329853862154978	10.4150727594221	4.048690233249041	0.3887337345229418
1	1	undersample	0.6	500	5	31	0.3	1.0	0.7	0.8313365123518113	0.23526699035697834	0.6952380951718822	0.8164116828872294	10.144648917580671	3.7869406301895583	0.3732943899300747
1	2	undersample	0.6	500	5	31	0.3	1.0	0.7	0.869201709911522	0.3255510837935456	0.7428571427863946	0.8044537230285007	11.8845385069632	3.798881350760014	0.3196490322017005
1	3	undersample	0.6	500	5	31	0.3	1.0	0.7	0.8456837989197071	0.2611927402921392	0.6571428570802722	0.8267223381988399	9.144577672715979	3.7924266309069408	0.41471860978078356
1	1	undersample	0.6	500	5	31	0.3	1.0	1.0	0.8540830518577389	0.2789676255182873	0.7523809523092971	0.8087621696744871	12.849929131771352	3.9342681920515425	0.30617040944022045
1	2	undersample	0.6	500	5	31	0.3	1.0	1.0	0.8568843821453425	0.2651610818424601	0.7428571427863946	0.792623521219258	11.041759142728605	3.5821666532883265	0.3244199132191468
1	3	undersample	0.6	500	5	31	0.3	1.0	1.0	0.8452496934751632	0.2539177288361809	0.6761904761260772	0.8329853862154978	10.4150727594221	4.048690233249041	0.3887337345229418
1	1	undersample	0.6	500	5	63	0.1	0.6	0.7	0.849655606331545	0.26090760448071254	0.7333333332634921	0.8324061196047816	13.658712610239718	4.3756567231308505	0.32035644290980725
1	2	undersample	0.6	500	5	63	0.1	0.6	0.7	0.8864400039765383	0.32623460903766677	0.8095238094467121	0.8086290883729393	17.958180329855825	4.2301296485591156	0.2355544599329276
1	3	undersample	0.6	500	5	63	0.1	0.6	0.7	0.8644232362395201	0.315406481780947	0.6857142856489796	0.8357689631117902	11.10323490498046	4.175302408659292	0.37604376862765204
1	1	undersample	0.6	500	5	63	0.1	0.6	1.0	0.8614014173124047	0.27140835939211055	0.7999999999238095	0.8164116828872294	17.787877301601505	4.357575519670177	0.24497444343171154
1	2	undersample	0.6	500	5	63	0.1	0.6	1.0	0.869241475295755	0.28249878266179107	0.7809523808780046	0.7967988865636967	13.980046619781499	3.843248342683532	0.27490954124895
1	3	undersample	0.6	500	5	63	0.1	0.6	1.0	0.8559830334360605	0.2584570035434861	0.7047619046947846	0.8295059150951323	11.61395567865042	4.1336440718842935	0.35592041765265975
1	1	undersample	0.6	500	5	63	0.1	1.0	0.7	0.849655606331545	0.26090760448071254	0.7333333332634921	0.8324061196047816	13.658712610239718	4.3756567231308505	0.32035644290980725
1	2	undersample	0.6	500	5	63	0.1	1.0	0.7	0.8864400039765383	0.32623460903766677	0.8095238094467121	0.8086290883729393	17.958180329855825	4.2301296485591156	0.2355544599329276
1	3	undersample	0.6	500	5	63	0.1	1.0	0.7	0.8644232362395201	0.315406481780947	0.6857142856489796	0.8357689631117902	11.10323490498046	4.175302408659292	0.37604376862765204
1	1	undersample	0.6	500	5	63	0.1	1.0	1.0	0.8614014173124047	0.27140835939211055	0.7999999999238095	0.8164116828872294	17.787877301601505	4.357575519670177	0.24497444343171154
1	2	undersample	0.6	500	5	63	0.1	1.0	1.0	0.869241475295755	0.28249878266179107	0.7809523808780046	0.7967988865636967	13.980046619781499	3.843248342683532	0.27490954124895
1	3	undersample	0.6	500	5	63	0.1	1.0	1.0	0.8559830334360605	0.2584570035434861	0.7047619046947846	0.8295059150951323	11.61395567865042	4.1336440718842935	0.35592041765265975
1	1	undersample	0.6	500	5	63	0.3	0.6	0.7	0.8313365123518113	0.23526699035697834	0.6952380951718822	0.8164116828872294	10.144648917580671	3.7869406301895583	0.3732943899300747
1	2	undersample	0.6	500	5	63	0.3	0.6	0.7	0.869201709911522	0.3255510837935456	0.7428571427863946	0.8044537230285007	11.8845385069632	3.798881350760014	0.3196490322017005
1	3	undersample	0.6	500	5	63	0.3	0.6	0.7	0.8456837989197071	0.2611927402921392	0.6571428570802722	0.8267223381988399	9.144577672715979	3.7924266309069408	0.41471860978078356
1	1	undersample	0.6	500	5	63	0.3	0.6	1.0	0.8540830518577389	0.2789676255182873	0.7523809523092971	0.8087621696744871	12.849929131771352	3.9342681920515425	0.30617040944022045
1	2	undersample	0.6	500	5	63	0.3	0.6	1.0	0.8568843821453425	0.2651610818424601	0.7428571427863946	0.792623521219258	11.041759142728605	3.5821666532883265	0.3244199132191468
1	3	undersample	0.6	500	5	63	0.3	0.6	1.0	0.8452496934751632	0.2539177288361809	0.6761904761260772	0.8329853862154978	10.4150727594221	4.048690233249041	0.3887337345229418
1	1	undersample	0.6	500	5	63	0.3	1.0	0.7	0.8313365123518113	0.23526699035697834	0.6952380951718822	0.8164116828872294	10.144648917580671	3.7869406301895583	0.3732943899300747
1	2	undersample	0.6	500	5	63	0.3	1.0	0.7	0.869201709911522	0.3255510837935456	0.7428571427863946	0.8044537230285007	11.8845385069632	3.798881350760014	0.3196490322017005
1	3	undersample	0.6	500	5	63	0.3	1.0	0.7	0.8456837989197071	0.2611927402921392	0.6571428570802722	0.8267223381988399	9.144577672715979	3.7924266309069408	0.41471860978078356
1	1	undersample	0.6	500	5	63	0.3	1.0	1.0	0.8540830518577389	0.2789676255182873	0.7523809523092971	0.8087621696744871	12.849929131771352	3.9342681920515425	0.30617040944022045
1	2	undersample	0.6	500	5	63	0.3	1.0	1.0	0.8568843821453425	0.2651610818424601	0.7428571427863946	0.792623521219258	11.041759142728605	3.5821666532883265	0.3244199132191468
1	3	undersample	0.6	500	5	63	0.3	1.0	1.0	0.8452496934751632	0.2539177288361809	0.6761904761260772	0.8329853862154978	10.4150727594221	4.048690233249041	0.3887337345229418
1	1	undersample	0.6	500	10	31	0.1	0.6	0.7	0.8397973375720246	0.2502850620895472	0.6857142856489796	0.8178025034713644	9.79319849132044	3.763576674092449	0.3843051460149678
1	2	undersample	0.6	500	10	31	0.1	0.6	0.7	0.8787089505252345	0.32929378341855625	0.7619047618321996	0.8051496172525738	13.222856175560581	3.910203880470566	0.2957155168540001
1	3	undersample	0.6	500	10	31	0.1	0.6	0.7	0.8573847632302747	0.3000191748461278	0.6571428570802722	0.8288100208710591	9.279470887346626	3.8386757334583983	0.41367397853449395
1	1	undersample	0.6	500	10	31	0.1	0.6	1.0	0.8617656798463474	0.2805639399883545	0.7523809523092971	0.8247566063920393	14.30005992506848	4.2933482049484635	0.30023287206101024
1	2	undersample	0.6	500	10	31	0.1	0.6	1.0	0.8575173145110515	0.27554471609058356	0.7619047618321996	0.7974947807877698	12.602060963805593	3.7623954936675026	0.2985539729138652
1	3	undersample	0.6	500	10	31	0.1	0.6	1.0	0.8578718891871293	0.260274613906986	0.6571428570802722	0.8517745302654713	11.01408361608282	4.43340010271657	0.4025210037539629
1	1	undersample	0.6	500	10	31	0.1	1.0	0.7	0.8397973375720246	0.2502850620895472	0.6857142856489796	0.8178025034713644	9.79319849132044	3.763576674092449	0.3843051460149678
1	2	undersample	0.6	500	10	31	0.1	1.0	0.7	0.8787089505252345	0.32929378341855625	0.7619047618321996	0.8051496172525738	13.222856175560581	3.910203880470566	0.2957155168540001
1	3	undersample	0.6	500	10	31	0.1	1.0	0.7	0.8573847632302747	0.3000191748461278	0.6571428570802722	0.8288100208710591	9.279470887346626	3.8386757334583983	0.41367397853449395
1	1	undersample	0.6	500	10	31	0.1	1.0	1.0	0.8617656798463474	0.2805639399883545	0.7523809523092971	0.8247566063920393	14.30005992506848	4.2933482049484635	0.30023287206101024
1	2	undersample	0.6	500	10	31	0.1	1.0	1.0	0.8575173145110515	0.27554471609058356	0.7619047618321996	0.7974947807877698	12.602060963805593	3.7623954936675026	0.2985539729138652
1	3	undersample	0.6	500	10	31	0.1	1.0	1.0	0.8578718891871293	0.260274613906986	0.6571428570802722	0.8517745302654713	11.01408361608282	4.43340010271657	0.4025210037539629
1	1	undersample	0.6	500	10	31	0.3	0.6	0.7	0.8248526392476323	0.2136247025057726	0.6666666666031746	0.8115438108427571	8.612545562119248	3.5375151870006962	0.4107397836516967
1	2	undersample	0.6	500	10	31	0.3	0.6	0.7	0.8620339994035192	0.332594041597919	0.7238095237405896	0.805845511476647	10.877270295131542	3.728008000049143	0.3427337732836358
1	3	undersample	0.6	500	10	31	0.3	0.6	0.7	0.8368260595818007	0.24406490233163172	0.6190476189886621	0.8218510786303281	7.496581537766442	3.4748881973593977	0.4635296908181036
1	1	undersample	0.6	500	10	31	0.3	0.6	1.0	0.8600271541161667	0.2817841660501474	0.7619047618321996	0.8240611960999719	14.988141097140604	4.3305098229497485	0.28892907032310366
1	2	undersample	0.6	500	10	31	0.3	0.6	1.0	0.8546276965901183	0.27044340657524774	0.7428571427863946	0.8002783576840622	11.575686385549647	3.7194622324237328	0.3213167662619134
1	3	undersample	0.6	500	10	31	0.3	0.6	1.0	0.846664678397455	0.26380167125685805	0.6095238094657597	0.8469032706969597	8.635032607575246	3.981298440715095	0.4610634997338747
1	1	undersample	0.6	500	10	31	0.3	1.0	0.7	0.8248526392476323	0.2136247025057726	0.6666666666031746	0.8115438108427571	8.612545562119248	3.5375151870006962	0.4107397836516967
1	2	undersample	0.6	500	10	31	0.3	1.0	0.7	0.8620339994035192	0.332594041597919	0.7238095237405896	0.805845511476647	10.877270295131542	3.728008000049143	0.3427337732836358
1	3	undersample	0.6	500	10	31	0.3	1.0	0.7	0.8368260595818007	0.24406490233163172	0.6190476189886621	0.8218510786303281	7.496581537766442	3.4748881973593977	0.4635296908181036
1	1	undersample	0.6	500	10	31	0.3	1.0	1.0	0.8600271541161667	0.2817841660501474	0.7619047618321996	0.8240611960999719	14.988141097140604	4.3305098229497485	0.28892907032310366
1	2	undersample	0.6	500	10	31	0.3	1.0	1.0	0.8546276965901183	0.27044340657524774	0.7428571427863946	0.8002783576840622	11.575686385549647	3.7194622324237328	0.3213167662619134
1	3	undersample	0.6	500	10	31	0.3	1.0	1.0	0.846664678397455	0.26380167125685805	0.6095238094657597	0.8469032706969597	8.635032607575246	3.981298440715095	0.4610634997338747
1	1	undersample	0.6	500	10	63	0.1	0.6	0.7	0.8397973375720246	0.2502850620895472	0.6857142856489796	0.8178025034713644	9.79319849132044	3.763576674092449	0.3843051460149678
1	2	undersample	0.6	500	10	63	0.1	0.6	0.7	0.8787089505252345	0.32929378341855625	0.7619047618321996	0.8051496172525738	13.222856175560581	3.910203880470566	0.2957155168540001
1	3	undersample	0.6	500	10	63	0.1	0.6	0.7	0.8573847632302747	0.3000191748461278	0.6571428570802722	0.8288100208710591	9.279470887346626	3.8386757334583983	0.41367397853449395
1	1	undersample	0.6	500	10	63	0.1	0.6	1.0	0.8617656798463474	0.2805639399883545	0.7523809523092971	0.8247566063920393	14.30005992506848	4.2933482049484635	0.30023287206101024
1	2	undersample	0.6	500	10	63	0.1	0.6	1.0	0.8575173145110515	0.27554471609058356	0.7619047618321996	0.7974947807877698	12.602060963805593	3.7623954936675026	0.2985539729138652
1	3	undersample	0.6	500	10	63	0.1	0.6	1.0	0.8578718891871293	0.260274613906986	0.6571428570802722	0.8517745302654713	11.01408361608282	4.43340010271657	0.4025210037539629
1	1	undersample	0.6	500	10	63	0.1	1.0	0.7	0.8397973375720246	0.2502850620895472	0.6857142856489796	0.8178025034713644	9.79319849132044	3.763576674092449	0.3843051460149678
1	2	undersample	0.6	500	10	63	0.1	1.0	0.7	0.8787089505252345	0.32929378341855625	0.7619047618321996	0.8051496172525738	13.222856175560581	3.910203880470566	0.2957155168540001
1	3	undersample	0.6	500	10	63	0.1	1.0	0.7	0.8573847632302747	0.3000191748461278	0.6571428570802722	0.8288100208710591	9.279470887346626	3.8386757334583983	0.41367397853449395
1	1	undersample	0.6	500	10	63	0.1	1.0	1.0	0.8617656798463474	0.2805639399883545	0.7523809523092971	0.8247566063920393	14.30005992506848	4.2933482049484635	0.30023287206101024
1	2	undersample	0.6	500	10	63	0.1	1.0	1.0	0.8575173145110515	0.27554471609058356	0.7619047618321996	0.7974947807877698	12.602060963805593	3.7623954936675026	0.2985539729138652
1	3	undersample	0.6	500	10	63	0.1	1.0	1.0	0.8578718891871293	0.260274613906986	0.6571428570802722	0.8517745302654713	11.01408361608282	4.43340010271657	0.4025210037539629
1	1	undersample	0.6	500	10	63	0.3	0.6	0.7	0.8248526392476323	0.2136247025057726	0.6666666666031746	0.8115438108427571	8.612545562119248	3.5375151870006962	0.4107397836516967
1	2	undersample	0.6	500	10	63	0.3	0.6	0.7	0.8620339994035192	0.332594041597919	0.7238095237405896	0.805845511476647	10.877270295131542	3.728008000049143	0.3427337732836358
1	3	undersample	0.6	500	10	63	0.3	0.6	0.7	0.8368260595818007	0.24406490233163172	0.6190476189886621	0.8218510786303281	7.496581537766442	3.4748881973593977	0.4635296908181036
1	1	undersample	0.6	500	10	63	0.3	0.6	1.0	0.8600271541161667	0.2817841660501474	0.7619047618321996	0.8240611960999719	14.988141097140604	4.3305098229497485	0.28892907032310366
1	2	undersample	0.6	500	10	63	0.3	0.6	1.0	0.8546276965901183	0.27044340657524774	0.7428571427863946	0.8002783576840622	11.575686385549647	3.7194622324237328	0.3213167662619134
1	3	undersample	0.6	500	10	63	0.3	0.6	1.0	0.846664678397455	0.26380167125685805	0.6095238094657597	0.8469032706969597	8.635032607575246	3.981298440715095	0.4610634997338747
1	1	undersample	0.6	500	10	63	0.3	1.0	0.7	0.8248526392476323	0.2136247025057726	0.6666666666031746	0.8115438108427571	8.612545562119248	3.5375151870006962	0.4107397836516967
1	2	undersample	0.6	500	10	63	0.3	1.0	0.7	0.8620339994035192	0.332594041597919	0.7238095237405896	0.805845511476647	10.877270295131542	3.728008000049143	0.3427337732836358
1	3	undersample	0.6	500	10	63	0.3	1.0	0.7	0.8368260595818007	0.24406490233163172	0.6190476189886621	0.8218510786303281	7.496581537766442	3.4748881973593977	0.4635296908181036
1	1	undersample	0.6	500	10	63	0.3	1.0	1.0	0.8600271541161667	0.2817841660501474	0.7619047618321996	0.8240611960999719	14.988141097140604	4.3305098229497485	0.28892907032310366
1	2	undersample	0.6	500	10	63	0.3	1.0	1.0	0.8546276965901183	0.27044340657524774	0.7428571427863946	0.8002783576840622	11.575686385549647	3.7194622324237328	0.3213167662619134
1	3	undersample	0.6	500	10	63	0.3	1.0	1.0	0.846664678397455	0.26380167125685805	0.6095238094657597	0.8469032706969597	8.635032607575246	3.981298440715095	0.4610634997338747
1	1	undersample	0.8	100	3	31	0.1	0.6	0.7	0.8726207033578381	0.32507391752415815	0.8285714284925171	0.8025034770458798	19.639669680812712	4.1953720204546565	0.21361722942604758
1	2	undersample	0.8	100	3	31	0.1	0.6	0.7	0.9071577691619445	0.3471506441143026	0.8952380951528345	0.7947112038914773	33.08104402993581	4.3608714577432	0.13182386635036383
1	3	undersample	0.8	100	3	31	0.1	0.6	0.7	0.890290618683103	0.3563146342448672	0.7523809523092971	0.8267223381988399	14.496755104365537	4.342053678864468	0.29951899598478804
1	1	undersample	0.8	100	3	31	0.1	0.6	1.0	0.8724021458374727	0.29409600102093264	0.8095238094467121	0.8038942976300147	17.42198439931095	4.127997087200673	0.2369418327078799
1	2	undersample	0.8	100	3	31	0.1	0.6	1.0	0.891168770918249	0.30267853665433897	0.904761904675737	0.7661795407044804	31.12946082428318	3.8694726231698384	0.12430258055920997
1	3	undersample	0.8	100	3	31	0.1	0.6	1.0	0.8881830533187529	0.36713158289993025	0.7619047618321996	0.8267223381988399	15.267468646251908	4.397016383660221	0.28799903460518855
1	1	undersample	0.8	100	3	31	0.1	1.0	0.7	0.8726207033578381	0.32507391752415815	0.8285714284925171	0.8025034770458798	19.639669680812712	4.1953720204546565	0.21361722942604758
1	2	undersample	0.8	100	3	31	0.1	1.0	0.7	0.9071577691619445	0.3471506441143026	0.8952380951528345	0.7947112038914773	33.08104402993581	4.3608714577432	0.13182386635036383
1	3	undersample	0.8	100	3	31	0.1	1.0	0.7	0.890290618683103	0.3563146342448672	0.7523809523092971	0.8267223381988399	14.496755104365537	4.342053678864468	0.29951899598478804
1	1	undersample	0.8	100	3	31	0.1	1.0	1.0	0.8724021458374727	0.29409600102093264	0.8095238094467121	0.8038942976300147	17.42198439931095	4.127997087200673	0.2369418327078799
1	2	undersample	0.8	100	3	31	0.1	1.0	1.0	0.891168770918249	0.30267853665433897	0.904761904675737	0.7661795407044804	31.12946082428318	3.8694726231698384	0.12430258055920997
1	3	undersample	0.8	100	3	31	0.1	1.0	1.0	0.8881830533187529	0.36713158289993025	0.7619047618321996	0.8267223381988399	15.267468646251908	4.397016383660221	0.28799903460518855
1	1	undersample	0.8	100	3	31	0.3	0.6	0.7	0.8574773163785682	0.2760286506281419	0.7904761904009071	0.7920723226648674	14.371692463811709	3.8016879836057496	0.2645261057082576
1	2	undersample	0.8	100	3	31	0.3	0.6	0.7	0.9036385326573217	0.33783740214370467	0.8761904761070295	0.7856645789785272	25.941056393984695	4.087940439577858	0.15758572504068186
1	3	undersample	0.8	100	3	31	0.3	0.6	0.7	0.8739470457633297	0.31280339594169504	0.7523809523092971	0.8218510786303281	14.017276556784806	4.223325655252192	0.3012942990723261
1	1	undersample	0.8	100	3	31	0.3	0.6	1.0	0.856126233525399	0.26634287498363585	0.7904761904009071	0.7913769123728	14.31121106854712	3.7890156909349124	0.2647585539528671
1	2	undersample	0.8	100	3	31	0.3	0.6	1.0	0.8820724392749446	0.2902909614248611	0.885714285629932	0.7613082811359687	24.718656513285758	3.710703717490235	0.1501175222977529
1	3	undersample	0.8	100	3	31	0.3	0.6	1.0	0.8778904463664381	0.3233773383722891	0.7428571427863946	0.813500347941451	12.601159937799542	3.9831554362451596	0.3160943381319476
1	1	undersample	0.8	100	3	31	0.3	1.0	0.7	0.8574773163785682	0.2760286506281419	0.7904761904009071	0.7920723226648674	14.371692463811709	3.8016879836057496	0.2645261057082576
1	2	undersample	0.8	100	3	31	0.3	1.0	0.7	0.9036385326573217	0.33783740214370467	0.8761904761070295	0.7856645789785272	25.941056393984695	4.087940439577858	0.15758572504068186
1	3	undersample	0.8	100	3	31	0.3	1.0	0.7	0.8739470457633297	0.31280339594169504	0.7523809523092971	0.8218510786303281	14.017276556784806	4.223325655252192	0.3012942990723261
1	1	undersample	0.8	100	3	31	0.3	1.0	1.0	0.856126233525399	0.26634287498363585	0.7904761904009071	0.7913769123728	14.31121106854712	3.7890156909349124	0.2647585539528671
1	2	undersample	0.8	100	3	31	0.3	1.0	1.0	0.8820724392749446	0.2902909614248611	0.885714285629932	0.7613082811359687	24.718656513285758	3.710703717490235	0.1501175222977529
1	3	undersample	0.8	100	3	31	0.3	1.0	1.0	0.8778904463664381	0.3233773383722891	0.7428571427863946	0.813500347941451	12.601159937799542	3.9831554362451596	0.3160943381319476
1	1	undersample	0.8	100	3	63	0.1	0.6	0.7	0.8726207033578381	0.32507391752415815	0.8285714284925171	0.8025034770458798	19.639669680812712	4.1953720204546565	0.21361722942604758
1	2	undersample	0.8	100	3	63	0.1	0.6	0.7	0.9071577691619445	0.3471506441143026	0.8952380951528345	0.7947112038914773	33.08104402993581	4.3608714577432	0.13182386635036383
1	3	undersample	0.8	100	3	63	0.1	0.6	0.7	0.890290618683103	0.3563146342448672	0.7523809523092971	0.8267223381988399	14.496755104365537	4.342053678864468	0.29951899598478804
1	1	undersample	0.8	100	3	63	0.1	0.6	1.0	0.8724021458374727	0.29409600102093264	0.8095238094467121	0.8038942976300147	17.42198439931095	4.127997087200673	0.2369418327078799
1	2	undersample	0.8	100	3	63	0.1	0.6	1.0	0.891168770918249	0.30267853665433897	0.904761904675737	0.7661795407044804	31.12946082428318	3.8694726231698384	0.12430258055920997
1	3	undersample	0.8	100	3	63	0.1	0.6	1.0	0.8881830533187529	0.36713158289993025	0.7619047618321996	0.8267223381988399	15.267468646251908	4.397016383660221	0.28799903460518855
1	1	undersample	0.8	100	3	63	0.1	1.0	0.7	0.8726207033578381	0.32507391752415815	0.8285714284925171	0.8025034770458798	19.639669680812712	4.1953720204546565	0.21361722942604758
1	2	undersample	0.8	100	3	63	0.1	1.0	0.7	0.9071577691619445	0.3471506441143026	0.8952380951528345	0.7947112038914773	33.08104402993581	4.3608714577432	0.13182386635036383
1	3	undersample	0.8	100	3	63	0.1	1.0	0.7	0.890290618683103	0.3563146342448672	0.7523809523092971	0.8267223381988399	14.496755104365537	4.342053678864468	0.29951899598478804
1	1	undersample	0.8	100	3	63	0.1	1.0	1.0	0.8724021458374727	0.29409600102093264	0.8095238094467121	0.8038942976300147	17.42198439931095	4.127997087200673	0.2369418327078799
1	2	undersample	0.8	100	3	63	0.1	1.0	1.0	0.891168770918249	0.30267853665433897	0.904761904675737	0.7661795407044804	31.12946082428318	3.8694726231698384	0.12430258055920997
1	3	undersample	0.8	100	3	63	0.1	1.0	1.0	0.8881830533187529	0.36713158289993025	0.7619047618321996	0.8267223381988399	15.267468646251908	4.397016383660221	0.28799903460518855
1	1	undersample	0.8	100	3	63	0.3	0.6	0.7	0.8574773163785682	0.2760286506281419	0.7904761904009071	0.7920723226648674	14.371692463811709	3.8016879836057496	0.2645261057082576
1	2	undersample	0.8	100	3	63	0.3	0.6	0.7	0.9036385326573217	0.33783740214370467	0.8761904761070295	0.7856645789785272	25.941056393984695	4.087940439577858	0.15758572504068186
1	3	undersample	0.8	100	3	63	0.3	0.6	0.7	0.8739470457633297	0.31280339594169504	0.7523809523092971	0.8218510786303281	14.017276556784806	4.223325655252192	0.3012942990723261
1	1	undersample	0.8	100	3	63	0.3	0.6	1.0	0.856126233525399	0.26634287498363585	0.7904761904009071	0.7913769123728	14.31121106854712	3.7890156909349124	0.2647585539528671
1	2	undersample	0.8	100	3	63	0.3	0.6	1.0	0.8820724392749446	0.2902909614248611	0.885714285629932	0.7613082811359687	24.718656513285758	3.710703717490235	0.1501175222977529
1	3	undersample	0.8	100	3	63	0.3	0.6	1.0	0.8778904463664381	0.3233773383722891	0.7428571427863946	0.813500347941451	12.601159937799542	3.9831554362451596	0.3160943381319476
1	1	undersample	0.8	100	3	63	0.3	1.0	0.7	0.8574773163785682	0.2760286506281419	0.7904761904009071	0.7920723226648674	14.371692463811709	3.8016879836057496	0.2645261057082576
1	2	undersample	0.8	100	3	63	0.3	1.0	0.7	0.9036385326573217	0.33783740214370467	0.8761904761070295	0.7856645789785272	25.941056393984695	4.087940439577858	0.15758572504068186
1	3	undersample	0.8	100	3	63	0.3	1.0	0.7	0.8739470457633297	0.31280339594169504	0.7523809523092971	0.8218510786303281	14.017276556784806	4.223325655252192	0.3012942990723261
1	1	undersample	0.8	100	3	63	0.3	1.0	1.0	0.856126233525399	0.26634287498363585	0.7904761904009071	0.7913769123728	14.31121106854712	3.7890156909349124	0.2647585539528671
1	2	undersample	0.8	100	3	63	0.3	1.0	1.0	0.8820724392749446	0.2902909614248611	0.885714285629932	0.7613082811359687	24.718656513285758	3.710703717490235	0.1501175222977529
1	3	undersample	0.8	100	3	63	0.3	1.0	1.0	0.8778904463664381	0.3233773383722891	0.7428571427863946	0.813500347941451	12.601159937799542	3.9831554362451596	0.3160943381319476
1	1	undersample	0.8	100	5	31	0.1	0.6	0.7	0.8652361083515464	0.3082347891498505	0.7714285713551021	0.8136300417189595	14.734140650380454	4.139232186764179	0.28092795756744
1	2	undersample	0.8	100	5	31	0.1	0.6	0.7	0.902554925936972	0.3361710974383866	0.904761904675737	0.792623521219258	36.31039833224779	4.362895282851167	0.12015552349015222
1	3	undersample	0.8	100	5	31	0.1	0.6	0.7	0.8863770421181696	0.33227315392710977	0.7428571427863946	0.8315935977673515	14.265379940813173	4.41109773041278	0.309216971861987
1	1	undersample	0.8	100	5	31	0.1	0.6	1.0	0.8717266044108881	0.2873275126568937	0.7999999999238095	0.8018080667538122	16.18245486863631	4.0364910239064296	0.24943625023822077
1	2	undersample	0.8	100	5	31	0.1	0.6	1.0	0.8878251648606555	0.300140107172191	0.904761904675737	0.7620041753600418	30.416663322843153	3.801587141407191	0.12498369058073297
1	3	undersample	0.8	100	5	31	0.1	0.6	1.0	0.8822580110680319	0.3528632865066321	0.7619047618321996	0.8288100208710591	15.49268166262931	4.450638531545969	0.28727359623962095
1	1	undersample	0.8	100	5	31	0.1	1.0	0.7	0.8652361083515464	0.3082347891498505	0.7714285713551021	0.8136300417189595	14.734140650380454	4.139232186764179	0.28092795756744
1	2	undersample	0.8	100	5	31	0.1	1.0	0.7	0.902554925936972	0.3361710974383866	0.904761904675737	0.792623521219258	36.31039833224779	4.362895282851167	0.12015552349015222
1	3	undersample	0.8	100	5	31	0.1	1.0	0.7	0.8863770421181696	0.33227315392710977	0.7428571427863946	0.8315935977673515	14.265379940813173	4.41109773041278	0.309216971861987
1	1	undersample	0.8	100	5	31	0.1	1.0	1.0	0.8717266044108881	0.2873275126568937	0.7999999999238095	0.8018080667538122	16.18245486863631	4.0364910239064296	0.24943625023822077
1	2	undersample	0.8	100	5	31	0.1	1.0	1.0	0.8878251648606555	0.300140107172191	0.904761904675737	0.7620041753600418	30.416663322843153	3.801587141407191	0.12498369058073297
1	3	undersample	0.8	100	5	31	0.1	1.0	1.0	0.8822580110680319	0.3528632865066321	0.7619047618321996	0.8288100208710591	15.49268166262931	4.450638531545969	0.28727359623962095
1	1	undersample	0.8	100	5	31	0.3	0.6	0.7	0.8428703887674681	0.27021605547268196	0.7238095237405896	0.8004172461696772	10.51015188533165	3.6266133901018796	0.3450581232857152
1	2	undersample	0.8	100	5	31	0.3	0.6	0.7	0.8924280080856282	0.31329765164087364	0.8571428570612245	0.7884481558748195	22.361840082019135	4.051691537309958	0.1811877421013072
1	3	undersample	0.8	100	5	31	0.3	0.6	0.7	0.8680253172946284	0.302828725489772	0.7428571427863946	0.8183716075099626	13.01660183251961	4.089983353936847	0.3142128242374865
1	1	undersample	0.8	100	5	31	0.3	0.6	1.0	0.855222200145705	0.25872391292281816	0.7999999999238095	0.7976356050014073	15.766321805774101	3.953264408972383	0.2507410605979995
1	2	undersample	0.8	100	5	31	0.3	0.6	1.0	0.882788216191139	0.3146948732689145	0.8476190475383221	0.7807933194100154	19.81309355977029	3.8667571927526247	0.19516169864927038
1	3	undersample	0.8	100	5	31	0.3	0.6	1.0	0.8699141730456971	0.31255676903986035	0.7333333332634921	0.8190675017340358	12.44903753818263	4.053076698552803	0.3255734880412382
1	1	undersample	0.8	100	5	31	0.3	1.0	0.7	0.8428703887674681	0.27021605547268196	0.7238095237405896	0.8004172461696772	10.51015188533165	3.6266133901018796	0.3450581232857152
1	2	undersample	0.8	100	5	31	0.3	1.0	0.7	0.8924280080856282	0.31329765164087364	0.8571428570612245	0.7884481558748195	22.361840082019135	4.051691537309958	0.1811877421013072
1	3	undersample	0.8	100	5	31	0.3	1.0	0.7	0.8680253172946284	0.302828725489772	0.7428571427863946	0.8183716075099626	13.01660183251961	4.089983353936847	0.3142128242374865
1	1	undersample	0.8	100	5	31	0.3	1.0	1.0	0.855222200145705	0.25872391292281816	0.7999999999238095	0.7976356050014073	15.766321805774101	3.953264408972383	0.2507410605979995
1	2	undersample	0.8	100	5	31	0.3	1.0	1.0	0.882788216191139	0.3146948732689145	0.8476190475383221	0.7807933194100154	19.81309355977029	3.8667571927526247	0.19516169864927038
1	3	undersample	0.8	100	5	31	0.3	1.0	1.0	0.8699141730456971	0.31255676903986035	0.7333333332634921	0.8190675017340358	12.44903753818263	4.053076698552803	0.3255734880412382
1	1	undersample	0.8	100	5	63	0.1	0.6	0.7	0.8652361083515464	0.3082347891498505	0.7714285713551021	0.8136300417189595	14.734140650380454	4.139232186764179	0.28092795756744
1	2	undersample	0.8	100	5	63	0.1	0.6	0.7	0.902554925936972	0.3361710974383866	0.904761904675737	0.792623521219258	36.31039833224779	4.362895282851167	0.12015552349015222
1	3	undersample	0.8	100	5	63	0.1	0.6	0.7	0.8863770421181696	0.33227315392710977	0.7428571427863946	0.8315935977673515	14.265379940813173	4.41109773041278	0.309216971861987
1	1	undersample	0.8	100	5	63	0.1	0.6	1.0	0.8717266044108881	0.2873275126568937	0.7999999999238095	0.8018080667538122	16.18245486863631	4.0364910239064296	0.24943625023822077
1	2	undersample	0.8	100	5	63	0.1	0.6	1.0	0.8878251648606555	0.300140107172191	0.904761904675737	0.7620041753600418	30.416663322843153	3.801587141407191	0.12498369058073297
1	3	undersample	0.8	100	5	63	0.1	0.6	1.0	0.8822580110680319	0.3528632865066321	0.7619047618321996	0.8288100208710591	15.49268166262931	4.450638531545969	0.28727359623962095
1	1	undersample	0.8	100	5	63	0.1	1.0	0.7	0.8652361083515464	0.3082347891498505	0.7714285713551021	0.8136300417189595	14.734140650380454	4.139232186764179	0.28092795756744
1	2	undersample	0.8	100	5	63	0.1	1.0	0.7	0.902554925936972	0.3361710974383866	0.904761904675737	0.792623521219258	36.31039833224779	4.362895282851167	0.12015552349015222
1	3	undersample	0.8	100	5	63	0.1	1.0	0.7	0.8863770421181696	0.33227315392710977	0.7428571427863946	0.8315935977673515	14.265379940813173	4.41109773041278	0.309216971861987
1	1	undersample	0.8	100	5	63	0.1	1.0	1.0	0.8717266044108881	0.2873275126568937	0.7999999999238095	0.8018080667538122	16.18245486863631	4.0364910239064296	0.24943625023822077
1	2	undersample	0.8	100	5	63	0.1	1.0	1.0	0.8878251648606555	0.300140107172191	0.904761904675737	0.7620041753600418	30.416663322843153	3.801587141407191	0.12498369058073297
1	3	undersample	0.8	100	5	63	0.1	1.0	1.0	0.8822580110680319	0.3528632865066321	0.7619047618321996	0.8288100208710591	15.49268166262931	4.450638531545969	0.28727359623962095
1	1	undersample	0.8	100	5	63	0.3	0.6	0.7	0.8428703887674681	0.27021605547268196	0.7238095237405896	0.8004172461696772	10.51015188533165	3.6266133901018796	0.3450581232857152
1	2	undersample	0.8	100	5	63	0.3	0.6	0.7	0.8924280080856282	0.31329765164087364	0.8571428570612245	0.7884481558748195	22.361840082019135	4.051691537309958	0.1811877421013072
1	3	undersample	0.8	100	5	63	0.3	0.6	0.7	0.8680253172946284	0.302828725489772	0.7428571427863946	0.8183716075099626	13.01660183251961	4.089983353936847	0.3142128242374865
1	1	undersample	0.8	100	5	63	0.3	0.6	1.0	0.855222200145705	0.25872391292281816	0.7999999999238095	0.7976356050014073	15.766321805774101	3.953264408972383	0.2507410605979995
1	2	undersample	0.8	100	5	63	0.3	0.6	1.0	0.882788216191139	0.3146948732689145	0.8476190475383221	0.7807933194100154	19.81309355977029	3.8667571927526247	0.19516169864927038
1	3	undersample	0.8	100	5	63	0.3	0.6	1.0	0.8699141730456971	0.31255676903986035	0.7333333332634921	0.8190675017340358	12.44903753818263	4.053076698552803	0.3255734880412382
1	1	undersample	0.8	100	5	63	0.3	1.0	0.7	0.8428703887674681	0.27021605547268196	0.7238095237405896	0.8004172461696772	10.51015188533165	3.6266133901018796	0.3450581232857152
1	2	undersample	0.8	100	5	63	0.3	1.0	0.7	0.8924280080856282	0.31329765164087364	0.8571428570612245	0.7884481558748195	22.361840082019135	4.051691537309958	0.1811877421013072
1	3	undersample	0.8	100	5	63	0.3	1.0	0.7	0.8680253172946284	0.302828725489772	0.7428571427863946	0.8183716075099626	13.01660183251961	4.089983353936847	0.3142128242374865
1	1	undersample	0.8	100	5	63	0.3	1.0	1.0	0.855222200145705	0.25872391292281816	0.7999999999238095	0.7976356050014073	15.766321805774101	3.953264408972383	0.2507410605979995
1	2	undersample	0.8	100	5	63	0.3	1.0	1.0	0.882788216191139	0.3146948732689145	0.8476190475383221	0.7807933194100154	19.81309355977029	3.8667571927526247	0.19516169864927038
1	3	undersample	0.8	100	5	63	0.3	1.0	1.0	0.8699141730456971	0.31255676903986035	0.7333333332634921	0.8190675017340358	12.44903753818263	4.053076698552803	0.3255734880412382
1	1	undersample	0.8	100	10	31	0.1	0.6	0.7	0.861682892906815	0.3097927331081509	0.7714285713551021	0.8066759387982847	14.082732755691616	3.990338950343073	0.2833497502750684
1	2	undersample	0.8	100	10	31	0.1	0.6	0.7	0.897166716373397	0.3158678440265694	0.8761904761070295	0.7961029923396236	27.63139651041081	4.297220656588842	0.15551947867187219
1	3	undersample	0.8	100	10	31	0.1	0.6	0.7	0.881704609470789	0.32868690992314503	0.7523809523092971	0.8329853862154978	15.154325681391125	4.504880682065835	0.29726697348562214
1	1	undersample	0.8	100	10	31	0.1	0.6	1.0	0.8696105702364396	0.2928184638367604	0.7999999999238095	0.7976356050014073	15.766321805774101	3.953264408972383	0.2507410605979995
1	2	undersample	0.8	100	10	31	0.1	0.6	1.0	0.8821055770951387	0.28607542259439434	0.8952380951528345	0.7766179540655769	29.709427578380808	4.007654470758582	0.1348950316558986
1	3	undersample	0.8	100	10	31	0.1	0.6	1.0	0.8779434668787488	0.3533865698905436	0.7523809523092971	0.8267223381988399	14.496755104365537	4.342053678864468	0.29951899598478804
1	1	undersample	0.8	100	10	31	0.1	1.0	0.7	0.861682892906815	0.3097927331081509	0.7714285713551021	0.8066759387982847	14.082732755691616	3.990338950343073	0.2833497502750684
1	2	undersample	0.8	100	10	31	0.1	1.0	0.7	0.897166716373397	0.3158678440265694	0.8761904761070295	0.7961029923396236	27.63139651041081	4.297220656588842	0.15551947867187219
1	3	undersample	0.8	100	10	31	0.1	1.0	0.7	0.881704609470789	0.32868690992314503	0.7523809523092971	0.8329853862154978	15.154325681391125	4.504880682065835	0.29726697348562214
1	1	undersample	0.8	100	10	31	0.1	1.0	1.0	0.8696105702364396	0.2928184638367604	0.7999999999238095	0.7976356050014073	15.766321805774101	3.953264408972383	0.2507410605979995
1	2	undersample	0.8	100	10	31	0.1	1.0	1.0	0.8821055770951387	0.28607542259439434	0.8952380951528345	0.7766179540655769	29.709427578380808	4.007654470758582	0.1348950316558986
1	3	undersample	0.8	100	10	31	0.1	1.0	1.0	0.8779434668787488	0.3533865698905436	0.7523809523092971	0.8267223381988399	14.496755104365537	4.342053678864468	0.29951899598478804
1	1	undersample	0.8	100	10	31	0.3	0.6	0.7	0.8310285449367507	0.2637276159065222	0.6952380951718822	0.7941585535410699	8.80130857247499	3.377541663044915	0.3837544777823919
1	2	undersample	0.8	100	10	31	0.3	0.6	0.7	0.8903999734897439	0.32568637325060223	0.8380952380154195	0.784968684754454	18.896628930905663	3.8975495177662696	0.20625632979570718
1	3	undersample	0.8	100	10	31	0.3	0.6	0.7	0.8626636179872088	0.29823982508501723	0.7142857142176872	0.8197633959581089	11.370655548016208	3.9630444569474146	0.3485326177110585
1	1	undersample	0.8	100	10	31	0.3	0.6	1.0	0.854228756871316	0.265141056332272	0.7523809523092971	0.8004172461696772	12.185606218532076	3.769769181816428	0.30936245537191553
1	2	undersample	0.8	100	10	31	0.3	0.6	1.0	0.8703184544520661	0.2817659993441725	0.866666666584127	0.7794015309618693	22.965297578582994	3.928706446041827	0.1710714264836128
1	3	undersample	0.8	100	10	31	0.3	0.6	1.0	0.8640090134870928	0.28125881373150574	0.7047619046947846	0.8190675017340358	10.806202704934135	3.895164619388408	0.36045636174748424
1	1	undersample	0.8	100	10	31	0.3	1.0	0.7	0.8310285449367507	0.2637276159065222	0.6952380951718822	0.7941585535410699	8.80130857247499	3.377541663044915	0.3837544777823919
1	2	undersample	0.8	100	10	31	0.3	1.0	0.7	0.8903999734897439	0.32568637325060223	0.8380952380154195	0.784968684754454	18.896628930905663	3.8975495177662696	0.20625632979570718
1	3	undersample	0.8	100	10	31	0.3	1.0	0.7	0.8626636179872088	0.29823982508501723	0.7142857142176872	0.8197633959581089	11.370655548016208	3.9630444569474146	0.3485326177110585
1	1	undersample	0.8	100	10	31	0.3	1.0	1.0	0.854228756871316	0.265141056332272	0.7523809523092971	0.8004172461696772	12.185606218532076	3.769769181816428	0.30936245537191553
1	2	undersample	0.8	100	10	31	0.3	1.0	1.0	0.8703184544520661	0.2817659993441725	0.866666666584127	0.7794015309618693	22.965297578582994	3.928706446041827	0.1710714264836128
1	3	undersample	0.8	100	10	31	0.3	1.0	1.0	0.8640090134870928	0.28125881373150574	0.7047619046947846	0.8190675017340358	10.806202704934135	3.895164619388408	0.36045636174748424
1	1	undersample	0.8	100	10	63	0.1	0.6	0.7	0.861682892906815	0.3097927331081509	0.7714285713551021	0.8066759387982847	14.082732755691616	3.990338950343073	0.2833497502750684
1	2	undersample	0.8	100	10	63	0.1	0.6	0.7	0.897166716373397	0.3158678440265694	0.8761904761070295	0.7961029923396236	27.63139651041081	4.297220656588842	0.15551947867187219
1	3	undersample	0.8	100	10	63	0.1	0.6	0.7	0.881704609470789	0.32868690992314503	0.7523809523092971	0.8329853862154978	15.154325681391125	4.504880682065835	0.29726697348562214
1	1	undersample	0.8	100	10	63	0.1	0.6	1.0	0.8696105702364396	0.2928184638367604	0.7999999999238095	0.7976356050014073	15.766321805774101	3.953264408972383	0.2507410605979995
1	2	undersample	0.8	100	10	63	0.1	0.6	1.0	0.8821055770951387	0.28607542259439434	0.8952380951528345	0.7766179540655769	29.709427578380808	4.007654470758582	0.1348950316558986
1	3	undersample	0.8	100	10	63	0.1	0.6	1.0	0.8779434668787488	0.3533865698905436	0.7523809523092971	0.8267223381988399	14.496755104365537	4.342053678864468	0.29951899598478804
1	1	undersample	0.8	100	10	63	0.1	1.0	0.7	0.861682892906815	0.3097927331081509	0.7714285713551021	0.8066759387982847	14.082732755691616	3.990338950343073	0.2833497502750684
1	2	undersample	0.8	100	10	63	0.1	1.0	0.7	0.897166716373397	0.3158678440265694	0.8761904761070295	0.7961029923396236	27.63139651041081	4.297220656588842	0.15551947867187219
1	3	undersample	0.8	100	10	63	0.1	1.0	0.7	0.881704609470789	0.32868690992314503	0.7523809523092971	0.8329853862154978	15.154325681391125	4.504880682065835	0.29726697348562214
1	1	undersample	0.8	100	10	63	0.1	1.0	1.0	0.8696105702364396	0.2928184638367604	0.7999999999238095	0.7976356050014073	15.766321805774101	3.953264408972383	0.2507410605979995
1	2	undersample	0.8	100	10	63	0.1	1.0	1.0	0.8821055770951387	0.28607542259439434	0.8952380951528345	0.7766179540655769	29.709427578380808	4.007654470758582	0.1348950316558986
1	3	undersample	0.8	100	10	63	0.1	1.0	1.0	0.8779434668787488	0.3533865698905436	0.7523809523092971	0.8267223381988399	14.496755104365537	4.342053678864468	0.29951899598478804
1	1	undersample	0.8	100	10	63	0.3	0.6	0.7	0.8310285449367507	0.2637276159065222	0.6952380951718822	0.7941585535410699	8.80130857247499	3.377541663044915	0.3837544777823919
1	2	undersample	0.8	100	10	63	0.3	0.6	0.7	0.8903999734897439	0.32568637325060223	0.8380952380154195	0.784968684754454	18.896628930905663	3.8975495177662696	0.20625632979570718
1	3	undersample	0.8	100	10	63	0.3	0.6	0.7	0.8626636179872088	0.29823982508501723	0.7142857142176872	0.8197633959581089	11.370655548016208	3.9630444569474146	0.3485326177110585
1	1	undersample	0.8	100	10	63	0.3	0.6	1.0	0.854228756871316	0.265141056332272	0.7523809523092971	0.8004172461696772	12.185606218532076	3.769769181816428	0.30936245537191553
1	2	undersample	0.8	100	10	63	0.3	0.6	1.0	0.8703184544520661	0.2817659993441725	0.866666666584127	0.7794015309618693	22.965297578582994	3.928706446041827	0.1710714264836128
1	3	undersample	0.8	100	10	63	0.3	0.6	1.0	0.8640090134870928	0.28125881373150574	0.7047619046947846	0.8190675017340358	10.806202704934135	3.895164619388408	0.36045636174748424
1	1	undersample	0.8	100	10	63	0.3	1.0	0.7	0.8310285449367507	0.2637276159065222	0.6952380951718822	0.7941585535410699	8.80130857247499	3.377541663044915	0.3837544777823919
1	2	undersample	0.8	100	10	63	0.3	1.0	0.7	0.8903999734897439	0.32568637325060223	0.8380952380154195	0.784968684754454	18.896628930905663	3.8975495177662696	0.20625632979570718
1	3	undersample	0.8	100	10	63	0.3	1.0	0.7	0.8626636179872088	0.29823982508501723	0.7142857142176872	0.8197633959581089	11.370655548016208	3.9630444569474146	0.3485326177110585
1	1	undersample	0.8	100	10	63	0.3	1.0	1.0	0.854228756871316	0.265141056332272	0.7523809523092971	0.8004172461696772	12.185606218532076	3.769769181816428	0.30936245537191553
1	2	undersample	0.8	100	10	63	0.3	1.0	1.0	0.8703184544520661	0.2817659993441725	0.866666666584127	0.7794015309618693	22.965297578582994	3.928706446041827	0.1710714264836128
1	3	undersample	0.8	100	10	63	0.3	1.0	1.0	0.8640090134870928	0.28125881373150574	0.7047619046947846	0.8190675017340358	10.806202704934135	3.895164619388408	0.36045636174748424
1	1	undersample	0.8	300	3	31	0.1	0.6	0.7	0.8598350884164514	0.2883666636973243	0.8095238094467121	0.7962447844172723	16.608360465066383	3.9730210949511733	0.23921812976207515
1	2	undersample	0.8	300	3	31	0.1	0.6	0.7	0.9057626669317692	0.3413514919308794	0.885714285629932	0.7891440500988925	29.004947459095042	4.200565571138405	0.14482237166651943
1	3	undersample	0.8	300	3	31	0.1	0.6	0.7	0.8758193326043013	0.3162845806602503	0.7523809523092971	0.8155880306136702	13.438025112600897	4.079891961536368	0.30360799246686804
1	1	undersample	0.8	300	3	31	0.1	0.6	1.0	0.8601695476521624	0.28072575144994294	0.7714285713551021	0.7913769123728	12.802499099089808	3.6977141080208185	0.2888275133921873
1	2	undersample	0.8	300	3	31	0.1	0.6	1.0	0.884703582198363	0.29342488236158476	0.8952380951528345	0.763395963808188	27.57165491486189	3.7836973186294363	0.13723140865488523
1	3	undersample	0.8	300	3	31	0.1	0.6	1.0	0.8767239950956027	0.3236343822861004	0.7238095237405896	0.8155880306136702	11.590370019219412	3.924959355402075	0.33863968389187915
1	1	undersample	0.8	300	3	31	0.1	1.0	0.7	0.8598350884164514	0.2883666636973243	0.8095238094467121	0.7962447844172723	16.608360465066383	3.9730210949511733	0.23921812976207515
1	2	undersample	0.8	300	3	31	0.1	1.0	0.7	0.9057626669317692	0.3413514919308794	0.885714285629932	0.7891440500988925	29.004947459095042	4.200565571138405	0.14482237166651943
1	3	undersample	0.8	300	3	31	0.1	1.0	0.7	0.8758193326043013	0.3162845806602503	0.7523809523092971	0.8155880306136702	13.438025112600897	4.079891961536368	0.30360799246686804
1	1	undersample	0.8	300	3	31	0.1	1.0	1.0	0.8601695476521624	0.28072575144994294	0.7714285713551021	0.7913769123728	12.802499099089808	3.6977141080208185	0.2888275133921873
1	2	undersample	0.8	300	3	31	0.1	1.0	1.0	0.884703582198363	0.29342488236158476	0.8952380951528345	0.763395963808188	27.57165491486189	3.7836973186294363	0.13723140865488523
1	3	undersample	0.8	300	3	31	0.1	1.0	1.0	0.8767239950956027	0.3236343822861004	0.7238095237405896	0.8155880306136702	11.590370019219412	3.924959355402075	0.33863968389187915
1	1	undersample	0.8	300	3	31	0.3	0.6	0.7	0.8281773627392542	0.24738311218909628	0.6952380951718822	0.8011126564617448	9.188810596766427	3.4956375194471874	0.3804232757598909
1	2	undersample	0.8	300	3	31	0.3	0.6	0.7	0.890274049773006	0.3206332383313437	0.8571428570612245	0.7766179540655769	20.85981127032886	3.837115982641196	0.18394777039526833
1	3	undersample	0.8	300	3	31	0.3	0.6	0.7	0.8603008914073633	0.29430178239555216	0.7428571427863946	0.8197633959581089	13.139424146444005	4.121566235225311	0.3136793559515705
1	1	undersample	0.8	300	3	31	0.3	0.6	1.0	0.8444731439168157	0.25839114404629404	0.7619047618321996	0.7934631432490024	12.293601838291924	3.688952843226568	0.30007094493659753
1	2	undersample	0.8	300	3	31	0.3	0.6	1.0	0.873039069490009	0.2801133253990095	0.8380952380154195	0.7717466944970651	17.502150695245337	3.67177684218411	0.20979002701422766
1	3	undersample	0.8	300	3	31	0.3	0.6	1.0	0.8682738509460848	0.29557150794744946	0.7333333332634921	0.8121085594933048	11.8861102582013	3.90296275474951	0.32836332080929514
1	1	undersample	0.8	300	3	31	0.3	1.0	0.7	0.8281773627392542	0.24738311218909628	0.6952380951718822	0.8011126564617448	9.188810596766427	3.4956375194471874	0.3804232757598909
1	2	undersample	0.8	300	3	31	0.3	1.0	0.7	0.890274049773006	0.3206332383313437	0.8571428570612245	0.7766179540655769	20.85981127032886	3.837115982641196	0.18394777039526833
1	3	undersample	0.8	300	3	31	0.3	1.0	0.7	0.8603008914073633	0.29430178239555216	0.7428571427863946	0.8197633959581089	13.139424146444005	4.121566235225311	0.3136793559515705
1	1	undersample	0.8	300	3	31	0.3	1.0	1.0	0.8444731439168157	0.25839114404629404	0.7619047618321996	0.7934631432490024	12.293601838291924	3.688952843226568	0.30007094493659753
1	2	undersample	0.8	300	3	31	0.3	1.0	1.0	0.873039069490009	0.2801133253990095	0.8380952380154195	0.7717466944970651	17.502150695245337	3.67177684218411	0.20979002701422766
1	3	undersample	0.8	300	3	31	0.3	1.0	1.0	0.8682738509460848	0.29557150794744946	0.7333333332634921	0.8121085594933048	11.8861102582013	3.90296275474951	0.32836332080929514
1	1	undersample	0.8	300	3	63	0.1	0.6	0.7	0.8598350884164514	0.2883666636973243	0.8095238094467121	0.7962447844172723	16.608360465066383	3.9730210949511733	0.23921812976207515
1	2	undersample	0.8	300	3	63	0.1	0.6	0.7	0.9057626669317692	0.3413514919308794	0.885714285629932	0.7891440500988925	29.004947459095042	4.200565571138405	0.14482237166651943
1	3	undersample	0.8	300	3	63	0.1	0.6	0.7	0.8758193326043013	0.3162845806602503	0.7523809523092971	0.8155880306136702	13.438025112600897	4.079891961536368	0.30360799246686804
1	1	undersample	0.8	300	3	63	0.1	0.6	1.0	0.8601695476521624	0.28072575144994294	0.7714285713551021	0.7913769123728	12.802499099089808	3.6977141080208185	0.2888275133921873
1	2	undersample	0.8	300	3	63	0.1	0.6	1.0	0.884703582198363	0.29342488236158476	0.8952380951528345	0.763395963808188	27.57165491486189	3.7836973186294363	0.13723140865488523
1	3	undersample	0.8	300	3	63	0.1	0.6	1.0	0.8767239950956027	0.3236343822861004	0.7238095237405896	0.8155880306136702	11.590370019219412	3.924959355402075	0.33863968389187915
1	1	undersample	0.8	300	3	63	0.1	1.0	0.7	0.8598350884164514	0.2883666636973243	0.8095238094467121	0.7962447844172723	16.608360465066383	3.9730210949511733	0.23921812976207515
1	2	undersample	0.8	300	3	63	0.1	1.0	0.7	0.9057626669317692	0.3413514919308794	0.885714285629932	0.7891440500988925	29.004947459095042	4.200565571138405	0.14482237166651943
1	3	undersample	0.8	300	3	63	0.1	1.0	0.7	0.8758193326043013	0.3162845806602503	0.7523809523092971	0.8155880306136702	13.438025112600897	4.079891961536368	0.30360799246686804
1	1	undersample	0.8	300	3	63	0.1	1.0	1.0	0.8601695476521624	0.28072575144994294	0.7714285713551021	0.7913769123728	12.802499099089808	3.6977141080208185	0.2888275133921873
1	2	undersample	0.8	300	3	63	0.1	1.0	1.0	0.884703582198363	0.29342488236158476	0.8952380951528345	0.763395963808188	27.57165491486189	3.7836973186294363	0.13723140865488523
1	3	undersample	0.8	300	3	63	0.1	1.0	1.0	0.8767239950956027	0.3236343822861004	0.7238095237405896	0.8155880306136702	11.590370019219412	3.924959355402075	0.33863968389187915
1	1	undersample	0.8	300	3	63	0.3	0.6	0.7	0.8281773627392542	0.24738311218909628	0.6952380951718822	0.8011126564617448	9.188810596766427	3.4956375194471874	0.3804232757598909
1	2	undersample	0.8	300	3	63	0.3	0.6	0.7	0.890274049773006	0.3206332383313437	0.8571428570612245	0.7766179540655769	20.85981127032886	3.837115982641196	0.18394777039526833
1	3	undersample	0.8	300	3	63	0.3	0.6	0.7	0.8603008914073633	0.29430178239555216	0.7428571427863946	0.8197633959581089	13.139424146444005	4.121566235225311	0.3136793559515705
1	1	undersample	0.8	300	3	63	0.3	0.6	1.0	0.8444731439168157	0.25839114404629404	0.7619047618321996	0.7934631432490024	12.293601838291924	3.688952843226568	0.30007094493659753
1	2	undersample	0.8	300	3	63	0.3	0.6	1.0	0.873039069490009	0.2801133253990095	0.8380952380154195	0.7717466944970651	17.502150695245337	3.67177684218411	0.20979002701422766
1	3	undersample	0.8	300	3	63	0.3	0.6	1.0	0.8682738509460848	0.29557150794744946	0.7333333332634921	0.8121085594933048	11.8861102582013	3.90296275474951	0.32836332080929514
1	1	undersample	0.8	300	3	63	0.3	1.0	0.7	0.8281773627392542	0.24738311218909628	0.6952380951718822	0.8011126564617448	9.188810596766427	3.4956375194471874	0.3804232757598909
1	2	undersample	0.8	300	3	63	0.3	1.0	0.7	0.890274049773006	0.3206332383313437	0.8571428570612245	0.7766179540655769	20.85981127032886	3.837115982641196	0.18394777039526833
1	3	undersample	0.8	300	3	63	0.3	1.0	0.7	0.8603008914073633	0.29430178239555216	0.7428571427863946	0.8197633959581089	13.139424146444005	4.121566235225311	0.3136793559515705
1	1	undersample	0.8	300	3	63	0.3	1.0	1.0	0.8444731439168157	0.25839114404629404	0.7619047618321996	0.7934631432490024	12.293601838291924	3.688952843226568	0.30007094493659753
1	2	undersample	0.8	300	3	63	0.3	1.0	1.0	0.873039069490009	0.2801133253990095	0.8380952380154195	0.7717466944970651	17.502150695245337	3.67177684218411	0.20979002701422766
1	3	undersample	0.8	300	3	63	0.3	1.0	1.0	0.8682738509460848	0.29557150794744946	0.7333333332634921	0.8121085594933048	11.8861102582013	3.90296275474951	0.32836332080929514
1	1	undersample	0.8	300	5	31	0.1	0.6	0.7	0.8443075700377508	0.2674322871605765	0.7238095237405896	0.8052851182141497	10.838422903141872	3.717278720194878	0.3429722797338969
1	2	undersample	0.8	300	5	31	0.1	0.6	0.7	0.897087185604931	0.3286904887685938	0.866666666584127	0.7891440500988925	24.326730369845148	4.110230827673063	0.1689594335908251
1	3	undersample	0.8	300	5	31	0.1	0.6	0.7	0.8696623256122211	0.30489018150110997	0.7428571427863946	0.8225469728544013	13.390848647555934	4.186218250955528	0.31261783530135706
1	1	undersample	0.8	300	5	31	0.1	0.6	1.0	0.8588283992317371	0.27437980494232833	0.7904761904009071	0.7927677329569349	14.432579774460326	3.8144453252165818	0.2642940652675808
1	2	undersample	0.8	300	5	31	0.1	0.6	1.0	0.8779666633528846	0.28566186185159514	0.8571428570612245	0.7752261656174306	20.69349666092481	3.813356751608301	0.1842780177346264
1	3	undersample	0.8	300	5	31	0.1	0.6	1.0	0.8706398913079497	0.31766480023328675	0.7333333332634921	0.8121085594933048	11.8861102582013	3.90296275474951	0.32836332080929514
1	1	undersample	0.8	300	5	31	0.1	1.0	0.7	0.8443075700377508	0.2674322871605765	0.7238095237405896	0.8052851182141497	10.838422903141872	3.717278720194878	0.3429722797338969
1	2	undersample	0.8	300	5	31	0.1	1.0	0.7	0.897087185604931	0.3286904887685938	0.866666666584127	0.7891440500988925	24.326730369845148	4.110230827673063	0.1689594335908251
1	3	undersample	0.8	300	5	31	0.1	1.0	0.7	0.8696623256122211	0.30489018150110997	0.7428571427863946	0.8225469728544013	13.390848647555934	4.186218250955528	0.31261783530135706
1	1	undersample	0.8	300	5	31	0.1	1.0	1.0	0.8588283992317371	0.27437980494232833	0.7904761904009071	0.7927677329569349	14.432579774460326	3.8144453252165818	0.2642940652675808
1	2	undersample	0.8	300	5	31	0.1	1.0	1.0	0.8779666633528846	0.28566186185159514	0.8571428570612245	0.7752261656174306	20.69349666092481	3.813356751608301	0.1842780177346264
1	3	undersample	0.8	300	5	31	0.1	1.0	1.0	0.8706398913079497	0.31766480023328675	0.7333333332634921	0.8121085594933048	11.8861102582013	3.90296275474951	0.32836332080929514
1	1	undersample	0.8	300	5	31	0.3	0.6	0.7	0.8122359096628915	0.23519353594405698	0.6857142856489796	0.7906815020807324	8.241618346654286	3.275937194781906	0.39748711655588864
1	2	undersample	0.8	300	5	31	0.3	0.6	0.7	0.8843059283560328	0.3438759733377205	0.8285714284925171	0.7877522616507464	17.938796361865364	3.9037937266081295	0.21761736230636547
1	3	undersample	0.8	300	5	31	0.3	0.6	0.7	0.85313649468138	0.2737885939606373	0.7238095237405896	0.8162839248377434	11.64419978719128	3.939826624877874	0.3383509885127288
1	1	undersample	0.8	300	5	31	0.3	0.6	1.0	0.8445724882442547	0.2591170051428025	0.7428571427863946	0.8031988873379472	11.790340752959693	3.774659070731167	0.32014841910995817
1	2	undersample	0.8	300	5	31	0.3	0.6	1.0	0.8739172217251548	0.29258268315473185	0.8571428570612245	0.778009742513723	21.028211329279248	3.8611731350529204	0.18361870462061552
1	3	undersample	0.8	300	5	31	0.3	0.6	1.0	0.8629552308049177	0.2924310159265637	0.7142857142176872	0.8141962421655241	10.955055408475529	3.8443015582655558	0.35091574669177894
1	1	undersample	0.8	300	5	31	0.3	1.0	0.7	0.8122359096628915	0.23519353594405698	0.6857142856489796	0.7906815020807324	8.241618346654286	3.275937194781906	0.39748711655588864
1	2	undersample	0.8	300	5	31	0.3	1.0	0.7	0.8843059283560328	0.3438759733377205	0.8285714284925171	0.7877522616507464	17.938796361865364	3.9037937266081295	0.21761736230636547
1	3	undersample	0.8	300	5	31	0.3	1.0	0.7	0.85313649468138	0.2737885939606373	0.7238095237405896	0.8162839248377434	11.64419978719128	3.939826624877874	0.3383509885127288
1	1	undersample	0.8	300	5	31	0.3	1.0	1.0	0.8445724882442547	0.2591170051428025	0.7428571427863946	0.8031988873379472	11.790340752959693	3.774659070731167	0.32014841910995817
1	2	undersample	0.8	300	5	31	0.3	1.0	1.0	0.8739172217251548	0.29258268315473185	0.8571428570612245	0.778009742513723	21.028211329279248	3.8611731350529204	0.18361870462061552
1	3	undersample	0.8	300	5	31	0.3	1.0	1.0	0.8629552308049177	0.2924310159265637	0.7142857142176872	0.8141962421655241	10.955055408475529	3.8443015582655558	0.35091574669177894
1	1	undersample	0.8	300	5	63	0.1	0.6	0.7	0.8443075700377508	0.2674322871605765	0.7238095237405896	0.8052851182141497	10.838422903141872	3.717278720194878	0.3429722797338969
1	2	undersample	0.8	300	5	63	0.1	0.6	0.7	0.897087185604931	0.3286904887685938	0.866666666584127	0.7891440500988925	24.326730369845148	4.110230827673063	0.1689594335908251
1	3	undersample	0.8	300	5	63	0.1	0.6	0.7	0.8696623256122211	0.30489018150110997	0.7428571427863946	0.8225469728544013	13.390848647555934	4.186218250955528	0.31261783530135706
1	1	undersample	0.8	300	5	63	0.1	0.6	1.0	0.8588283992317371	0.27437980494232833	0.7904761904009071	0.7927677329569349	14.432579774460326	3.8144453252165818	0.2642940652675808
1	2	undersample	0.8	300	5	63	0.1	0.6	1.0	0.8779666633528846	0.28566186185159514	0.8571428570612245	0.7752261656174306	20.69349666092481	3.813356751608301	0.1842780177346264
1	3	undersample	0.8	300	5	63	0.1	0.6	1.0	0.8706398913079497	0.31766480023328675	0.7333333332634921	0.8121085594933048	11.8861102582013	3.90296275474951	0.32836332080929514
1	1	undersample	0.8	300	5	63	0.1	1.0	0.7	0.8443075700377508	0.2674322871605765	0.7238095237405896	0.8052851182141497	10.838422903141872	3.717278720194878	0.3429722797338969
1	2	undersample	0.8	300	5	63	0.1	1.0	0.7	0.897087185604931	0.3286904887685938	0.866666666584127	0.7891440500988925	24.326730369845148	4.110230827673063	0.1689594335908251
1	3	undersample	0.8	300	5	63	0.1	1.0	0.7	0.8696623256122211	0.30489018150110997	0.7428571427863946	0.8225469728544013	13.390848647555934	4.186218250955528	0.31261783530135706
1	1	undersample	0.8	300	5	63	0.1	1.0	1.0	0.8588283992317371	0.27437980494232833	0.7904761904009071	0.7927677329569349	14.432579774460326	3.8144453252165818	0.2642940652675808
1	2	undersample	0.8	300	5	63	0.1	1.0	1.0	0.8779666633528846	0.28566186185159514	0.8571428570612245	0.7752261656174306	20.69349666092481	3.813356751608301	0.1842780177346264
1	3	undersample	0.8	300	5	63	0.1	1.0	1.0	0.8706398913079497	0.31766480023328675	0.7333333332634921	0.8121085594933048	11.8861102582013	3.90296275474951	0.32836332080929514
1	1	undersample	0.8	300	5	63	0.3	0.6	0.7	0.8122359096628915	0.23519353594405698	0.6857142856489796	0.7906815020807324	8.241618346654286	3.275937194781906	0.39748711655588864
1	2	undersample	0.8	300	5	63	0.3	0.6	0.7	0.8843059283560328	0.3438759733377205	0.8285714284925171	0.7877522616507464	17.938796361865364	3.9037937266081295	0.21761736230636547
1	3	undersample	0.8	300	5	63	0.3	0.6	0.7	0.85313649468138	0.2737885939606373	0.7238095237405896	0.8162839248377434	11.64419978719128	3.939826624877874	0.3383509885127288
1	1	undersample	0.8	300	5	63	0.3	0.6	1.0	0.8445724882442547	0.2591170051428025	0.7428571427863946	0.8031988873379472	11.790340752959693	3.774659070731167	0.32014841910995817
1	2	undersample	0.8	300	5	63	0.3	0.6	1.0	0.8739172217251548	0.29258268315473185	0.8571428570612245	0.778009742513723	21.028211329279248	3.8611731350529204	0.18361870462061552
1	3	undersample	0.8	300	5	63	0.3	0.6	1.0	0.8629552308049177	0.2924310159265637	0.7142857142176872	0.8141962421655241	10.955055408475529	3.8443015582655558	0.35091574669177894
1	1	undersample	0.8	300	5	63	0.3	1.0	0.7	0.8122359096628915	0.23519353594405698	0.6857142856489796	0.7906815020807324	8.241618346654286	3.275937194781906	0.39748711655588864
1	2	undersample	0.8	300	5	63	0.3	1.0	0.7	0.8843059283560328	0.3438759733377205	0.8285714284925171	0.7877522616507464	17.938796361865364	3.9037937266081295	0.21761736230636547
1	3	undersample	0.8	300	5	63	0.3	1.0	0.7	0.85313649468138	0.2737885939606373	0.7238095237405896	0.8162839248377434	11.64419978719128	3.939826624877874	0.3383509885127288
1	1	undersample	0.8	300	5	63	0.3	1.0	1.0	0.8445724882442547	0.2591170051428025	0.7428571427863946	0.8031988873379472	11.790340752959693	3.774659070731167	0.32014841910995817
1	2	undersample	0.8	300	5	63	0.3	1.0	1.0	0.8739172217251548	0.29258268315473185	0.8571428570612245	0.778009742513723	21.028211329279248	3.8611731350529204	0.18361870462061552
1	3	undersample	0.8	300	5	63	0.3	1.0	1.0	0.8629552308049177	0.2924310159265637	0.7142857142176872	0.8141962421655241	10.955055408475529	3.8443015582655558	0.35091574669177894
1	1	undersample	0.8	300	10	31	0.1	0.6	0.7	0.829379429101265	0.25028673188523964	0.6952380951718822	0.7997218358776098	9.109157402994754	3.4713622601083904	0.38108488144859165
1	2	undersample	0.8	300	10	31	0.1	0.6	0.7	0.8899227888789476	0.3295605383577302	0.8761904761070295	0.7787056367377961	24.902755228003667	3.9593888592407294	0.15899399781116438
1	3	undersample	0.8	300	10	31	0.1	0.6	0.7	0.8652351128342779	0.29955421219297873	0.7333333332634921	0.8190675017340358	12.44903753818263	4.053076698552803	0.3255734880412382
1	1	undersample	0.8	300	10	31	0.1	0.6	1.0	0.8568911848466786	0.2706003801821743	0.7714285713551021	0.7948539638331373	13.076693981705631	3.7603872254385733	0.2875640509697968
1	2	undersample	0.8	300	10	31	0.1	0.6	1.0	0.8690426483745899	0.27714063499651	0.8571428570612245	0.7766179540655769	20.85981127032886	3.837115982641196	0.18394777039526833
1	3	undersample	0.8	300	10	31	0.1	0.6	1.0	0.8648606554660834	0.29342950544539226	0.6952380951718822	0.8232428670784744	10.624876205720211	3.9332956149927427	0.37019683171709583
1	1	undersample	0.8	300	10	31	0.1	1.0	0.7	0.829379429101265	0.25028673188523964	0.6952380951718822	0.7997218358776098	9.109157402994754	3.4713622601083904	0.38108488144859165
1	2	undersample	0.8	300	10	31	0.1	1.0	0.7	0.8899227888789476	0.3295605383577302	0.8761904761070295	0.7787056367377961	24.902755228003667	3.9593888592407294	0.15899399781116438
1	3	undersample	0.8	300	10	31	0.1	1.0	0.7	0.8652351128342779	0.29955421219297873	0.7333333332634921	0.8190675017340358	12.44903753818263	4.053076698552803	0.3255734880412382
1	1	undersample	0.8	300	10	31	0.1	1.0	1.0	0.8568911848466786	0.2706003801821743	0.7714285713551021	0.7948539638331373	13.076693981705631	3.7603872254385733	0.2875640509697968
1	2	undersample	0.8	300	10	31	0.1	1.0	1.0	0.8690426483745899	0.27714063499651	0.8571428570612245	0.7766179540655769	20.85981127032886	3.837115982641196	0.18394777039526833
1	3	undersample	0.8	300	10	31	0.1	1.0	1.0	0.8648606554660834	0.29342950544539226	0.6952380951718822	0.8232428670784744	10.624876205720211	3.9332956149927427	0.37019683171709583
1	1	undersample	0.8	300	10	31	0.3	0.6	0.7	0.797979998675409	0.22689554020903496	0.6285714285115647	0.7802503476997201	6.008763064128797	2.8603976995088383	0.47603768178133904
1	2	undersample	0.8	300	10	31	0.3	0.6	0.7	0.8734334095503198	0.3252869917348412	0.8095238094467121	0.7745302713933575	14.599535976606973	3.590387847386554	0.24592478193444775
1	3	undersample	0.8	300	10	31	0.3	0.6	0.7	0.8475063790303874	0.2774003768663551	0.6857142856489796	0.8100208768210855	9.302696684951226	3.6094189618351513	0.387997049785259
1	1	undersample	0.8	300	10	31	0.3	0.6	1.0	0.8425491754420822	0.25330608720487313	0.7333333332634921	0.8094575799665545	11.682480923816144	3.8486615980218786	0.3294387130862854
1	2	undersample	0.8	300	10	31	0.3	0.6	1.0	0.8676608012724922	0.28506921182180667	0.8380952380154195	0.7842727905303809	18.818973776396977	3.8849767779695905	0.20643934339567685
1	3	undersample	0.8	300	10	31	0.3	0.6	1.0	0.8576896311760612	0.26217728047483796	0.7142857142176872	0.8183716075099626	11.264367006716347	3.932676301862353	0.3491253602509432
1	1	undersample	0.8	300	10	31	0.3	1.0	0.7	0.797979998675409	0.22689554020903496	0.6285714285115647	0.7802503476997201	6.008763064128797	2.8603976995088383	0.47603768178133904
1	2	undersample	0.8	300	10	31	0.3	1.0	0.7	0.8734334095503198	0.3252869917348412	0.8095238094467121	0.7745302713933575	14.599535976606973	3.590387847386554	0.24592478193444775
1	3	undersample	0.8	300	10	31	0.3	1.0	0.7	0.8475063790303874	0.2774003768663551	0.6857142856489796	0.8100208768210855	9.302696684951226	3.6094189618351513	0.387997049785259
1	1	undersample	0.8	300	10	31	0.3	1.0	1.0	0.8425491754420822	0.25330608720487313	0.7333333332634921	0.8094575799665545	11.682480923816144	3.8486615980218786	0.3294387130862854
1	2	undersample	0.8	300	10	31	0.3	1.0	1.0	0.8676608012724922	0.28506921182180667	0.8380952380154195	0.7842727905303809	18.818973776396977	3.8849767779695905	0.20643934339567685
1	3	undersample	0.8	300	10	31	0.3	1.0	1.0	0.8576896311760612	0.26217728047483796	0.7142857142176872	0.8183716075099626	11.264367006716347	3.932676301862353	0.3491253602509432
1	1	undersample	0.8	300	10	63	0.1	0.6	0.7	0.829379429101265	0.25028673188523964	0.6952380951718822	0.7997218358776098	9.109157402994754	3.4713622601083904	0.38108488144859165
1	2	undersample	0.8	300	10	63	0.1	0.6	0.7	0.8899227888789476	0.3295605383577302	0.8761904761070295	0.7787056367377961	24.902755228003667	3.9593888592407294	0.15899399781116438
1	3	undersample	0.8	300	10	63	0.1	0.6	0.7	0.8652351128342779	0.29955421219297873	0.7333333332634921	0.8190675017340358	12.44903753818263	4.053076698552803	0.3255734880412382
1	1	undersample	0.8	300	10	63	0.1	0.6	1.0	0.8568911848466786	0.2706003801821743	0.7714285713551021	0.7948539638331373	13.076693981705631	3.7603872254385733	0.2875640509697968
1	2	undersample	0.8	300	10	63	0.1	0.6	1.0	0.8690426483745899	0.27714063499651	0.8571428570612245	0.7766179540655769	20.85981127032886	3.837115982641196	0.18394777039526833
1	3	undersample	0.8	300	10	63	0.1	0.6	1.0	0.8648606554660834	0.29342950544539226	0.6952380951718822	0.8232428670784744	10.624876205720211	3.9332956149927427	0.37019683171709583
1	1	undersample	0.8	300	10	63	0.1	1.0	0.7	0.829379429101265	0.25028673188523964	0.6952380951718822	0.7997218358776098	9.109157402994754	3.4713622601083904	0.38108488144859165
1	2	undersample	0.8	300	10	63	0.1	1.0	0.7	0.8899227888789476	0.3295605383577302	0.8761904761070295	0.7787056367377961	24.902755228003667	3.9593888592407294	0.15899399781116438
1	3	undersample	0.8	300	10	63	0.1	1.0	0.7	0.8652351128342779	0.29955421219297873	0.7333333332634921	0.8190675017340358	12.44903753818263	4.053076698552803	0.3255734880412382
1	1	undersample	0.8	300	10	63	0.1	1.0	1.0	0.8568911848466786	0.2706003801821743	0.7714285713551021	0.7948539638331373	13.076693981705631	3.7603872254385733	0.2875640509697968
1	2	undersample	0.8	300	10	63	0.1	1.0	1.0	0.8690426483745899	0.27714063499651	0.8571428570612245	0.7766179540655769	20.85981127032886	3.837115982641196	0.18394777039526833
1	3	undersample	0.8	300	10	63	0.1	1.0	1.0	0.8648606554660834	0.29342950544539226	0.6952380951718822	0.8232428670784744	10.624876205720211	3.9332956149927427	0.37019683171709583
1	1	undersample	0.8	300	10	63	0.3	0.6	0.7	0.797979998675409	0.22689554020903496	0.6285714285115647	0.7802503476997201	6.008763064128797	2.8603976995088383	0.47603768178133904
1	2	undersample	0.8	300	10	63	0.3	0.6	0.7	0.8734334095503198	0.3252869917348412	0.8095238094467121	0.7745302713933575	14.599535976606973	3.590387847386554	0.24592478193444775
1	3	undersample	0.8	300	10	63	0.3	0.6	0.7	0.8475063790303874	0.2774003768663551	0.6857142856489796	0.8100208768210855	9.302696684951226	3.6094189618351513	0.387997049785259
1	1	undersample	0.8	300	10	63	0.3	0.6	1.0	0.8425491754420822	0.25330608720487313	0.7333333332634921	0.8094575799665545	11.682480923816144	3.8486615980218786	0.3294387130862854
1	2	undersample	0.8	300	10	63	0.3	0.6	1.0	0.8676608012724922	0.28506921182180667	0.8380952380154195	0.7842727905303809	18.818973776396977	3.8849767779695905	0.20643934339567685
1	3	undersample	0.8	300	10	63	0.3	0.6	1.0	0.8576896311760612	0.26217728047483796	0.7142857142176872	0.8183716075099626	11.264367006716347	3.932676301862353	0.3491253602509432
1	1	undersample	0.8	300	10	63	0.3	1.0	0.7	0.797979998675409	0.22689554020903496	0.6285714285115647	0.7802503476997201	6.008763064128797	2.8603976995088383	0.47603768178133904
1	2	undersample	0.8	300	10	63	0.3	1.0	0.7	0.8734334095503198	0.3252869917348412	0.8095238094467121	0.7745302713933575	14.599535976606973	3.590387847386554	0.24592478193444775
1	3	undersample	0.8	300	10	63	0.3	1.0	0.7	0.8475063790303874	0.2774003768663551	0.6857142856489796	0.8100208768210855	9.302696684951226	3.6094189618351513	0.387997049785259
1	1	undersample	0.8	300	10	63	0.3	1.0	1.0	0.8425491754420822	0.25330608720487313	0.7333333332634921	0.8094575799665545	11.682480923816144	3.8486615980218786	0.3294387130862854
1	2	undersample	0.8	300	10	63	0.3	1.0	1.0	0.8676608012724922	0.28506921182180667	0.8380952380154195	0.7842727905303809	18.818973776396977	3.8849767779695905	0.20643934339567685
1	3	undersample	0.8	300	10	63	0.3	1.0	1.0	0.8576896311760612	0.26217728047483796	0.7142857142176872	0.8183716075099626	11.264367006716347	3.932676301862353	0.3491253602509432
1	1	undersample	0.8	500	3	31	0.1	0.6	0.7	0.8474766540830518	0.26626809681276464	0.7619047618321996	0.8038942976300147	13.117729542106499	3.8851737291300448	0.29617729085523226
1	2	undersample	0.8	500	3	31	0.1	0.6	0.7	0.9006958942240779	0.3355464158976253	0.866666666584127	0.7870563674266733	24.024507544863287	4.069934448903268	0.16940760184399248
1	3	undersample	0.8	500	3	31	0.1	0.6	0.7	0.8696059913178911	0.3116506145669553	0.7333333332634921	0.8148921363895972	12.10620212734723	3.96165392082101	0.32724166985530795
1	1	undersample	0.8	500	3	31	0.1	0.6	1.0	0.8515828862838599	0.26944737042618017	0.7714285713551021	0.7865090403283276	12.433631064090196	3.6134014124413856	0.2906151283948747
1	2	undersample	0.8	500	3	31	0.1	0.6	1.0	0.8761142592040295	0.27587454939897194	0.8476190475383221	0.7745302713933575	19.108216008039673	3.7593472754988624	0.19673982557215067
1	3	undersample	0.8	500	3	31	0.1	0.6	1.0	0.8727607118003777	0.304574187683758	0.7238095237405896	0.8162839248377434	11.64419978719128	3.939826624877874	0.3383509885127288
1	1	undersample	0.8	500	3	31	0.1	1.0	0.7	0.8474766540830518	0.26626809681276464	0.7619047618321996	0.8038942976300147	13.117729542106499	3.8851737291300448	0.29617729085523226
1	2	undersample	0.8	500	3	31	0.1	1.0	0.7	0.9006958942240779	0.3355464158976253	0.866666666584127	0.7870563674266733	24.024507544863287	4.069934448903268	0.16940760184399248
1	3	undersample	0.8	500	3	31	0.1	1.0	0.7	0.8696059913178911	0.3116506145669553	0.7333333332634921	0.8148921363895972	12.10620212734723	3.96165392082101	0.32724166985530795
1	1	undersample	0.8	500	3	31	0.1	1.0	1.0	0.8515828862838599	0.26944737042618017	0.7714285713551021	0.7865090403283276	12.433631064090196	3.6134014124413856	0.2906151283948747
1	2	undersample	0.8	500	3	31	0.1	1.0	1.0	0.8761142592040295	0.27587454939897194	0.8476190475383221	0.7745302713933575	19.108216008039673	3.7593472754988624	0.19673982557215067
1	3	undersample	0.8	500	3	31	0.1	1.0	1.0	0.8727607118003777	0.304574187683758	0.7238095237405896	0.8162839248377434	11.64419978719128	3.939826624877874	0.3383509885127288
1	1	undersample	0.8	500	3	31	0.3	0.6	0.7	0.8148122392211405	0.2369938870781308	0.6857142856489796	0.7851182197441926	7.971755927676894	3.1911232907761367	0.4003036771333421
1	2	undersample	0.8	500	3	31	0.3	0.6	0.7	0.8815322928057792	0.3092456342561093	0.8380952380154195	0.7745302713933575	17.78213365548628	3.717107418470785	0.209036064662725
1	3	undersample	0.8	500	3	31	0.3	0.6	0.7	0.853096729297147	0.27235645121496066	0.7428571427863946	0.820459290182182	13.201549386585988	4.137541297262149	0.3134133005214361
1	1	undersample	0.8	500	3	31	0.3	0.6	1.0	0.8370719915226174	0.252814549490458	0.7523809523092971	0.8011126564617448	12.238837221305898	3.782950192278463	0.30909391157720173
1	2	undersample	0.8	500	3	31	0.3	0.6	1.0	0.8682009477416576	0.2720084012099289	0.8476190475383221	0.7738343771692845	19.032306117738866	3.7477800536245183	0.19691674987343638
1	3	undersample	0.8	500	3	31	0.3	0.6	1.0	0.8637339695794811	0.291835381157873	0.7047619046947846	0.8162839248377434	10.606304240881117	3.836146976854772	0.36168553943659476
1	1	undersample	0.8	500	3	31	0.3	1.0	0.7	0.8148122392211405	0.2369938870781308	0.6857142856489796	0.7851182197441926	7.971755927676894	3.1911232907761367	0.4003036771333421
1	2	undersample	0.8	500	3	31	0.3	1.0	0.7	0.8815322928057792	0.3092456342561093	0.8380952380154195	0.7745302713933575	17.78213365548628	3.717107418470785	0.209036064662725
1	3	undersample	0.8	500	3	31	0.3	1.0	0.7	0.853096729297147	0.27235645121496066	0.7428571427863946	0.820459290182182	13.201549386585988	4.137541297262149	0.3134133005214361
1	1	undersample	0.8	500	3	31	0.3	1.0	1.0	0.8370719915226174	0.252814549490458	0.7523809523092971	0.8011126564617448	12.238837221305898	3.782950192278463	0.30909391157720173
1	2	undersample	0.8	500	3	31	0.3	1.0	1.0	0.8682009477416576	0.2720084012099289	0.8476190475383221	0.7738343771692845	19.032306117738866	3.7477800536245183	0.19691674987343638
1	3	undersample	0.8	500	3	31	0.3	1.0	1.0	0.8637339695794811	0.291835381157873	0.7047619046947846	0.8162839248377434	10.606304240881117	3.836146976854772	0.36168553943659476
1	1	undersample	0.8	500	3	63	0.1	0.6	0.7	0.8474766540830518	0.26626809681276464	0.7619047618321996	0.8038942976300147	13.117729542106499	3.8851737291300448	0.29617729085523226
1	2	undersample	0.8	500	3	63	0.1	0.6	0.7	0.9006958942240779	0.3355464158976253	0.866666666584127	0.7870563674266733	24.024507544863287	4.069934448903268	0.16940760184399248
1	3	undersample	0.8	500	3	63	0.1	0.6	0.7	0.8696059913178911	0.3116506145669553	0.7333333332634921	0.8148921363895972	12.10620212734723	3.96165392082101	0.32724166985530795
1	1	undersample	0.8	500	3	63	0.1	0.6	1.0	0.8515828862838599	0.26944737042618017	0.7714285713551021	0.7865090403283276	12.433631064090196	3.6134014124413856	0.2906151283948747
1	2	undersample	0.8	500	3	63	0.1	0.6	1.0	0.8761142592040295	0.27587454939897194	0.8476190475383221	0.7745302713933575	19.108216008039673	3.7593472754988624	0.19673982557215067
1	3	undersample	0.8	500	3	63	0.1	0.6	1.0	0.8727607118003777	0.304574187683758	0.7238095237405896	0.8162839248377434	11.64419978719128	3.939826624877874	0.3383509885127288
1	1	undersample	0.8	500	3	63	0.1	1.0	0.7	0.8474766540830518	0.26626809681276464	0.7619047618321996	0.8038942976300147	13.117729542106499	3.8851737291300448	0.29617729085523226
1	2	undersample	0.8	500	3	63	0.1	1.0	0.7	0.9006958942240779	0.3355464158976253	0.866666666584127	0.7870563674266733	24.024507544863287	4.069934448903268	0.16940760184399248
1	3	undersample	0.8	500	3	63	0.1	1.0	0.7	0.8696059913178911	0.3116506145669553	0.7333333332634921	0.8148921363895972	12.10620212734723	3.96165392082101	0.32724166985530795
1	1	undersample	0.8	500	3	63	0.1	1.0	1.0	0.8515828862838599	0.26944737042618017	0.7714285713551021	0.7865090403283276	12.433631064090196	3.6134014124413856	0.2906151283948747
1	2	undersample	0.8	500	3	63	0.1	1.0	1.0	0.8761142592040295	0.27587454939897194	0.8476190475383221	0.7745302713933575	19.108216008039673	3.7593472754988624	0.19673982557215067
1	3	undersample	0.8	500	3	63	0.1	1.0	1.0	0.8727607118003777	0.304574187683758	0.7238095237405896	0.8162839248377434	11.64419978719128	3.939826624877874	0.3383509885127288
1	1	undersample	0.8	500	3	63	0.3	0.6	0.7	0.8148122392211405	0.2369938870781308	0.6857142856489796	0.7851182197441926	7.971755927676894	3.1911232907761367	0.4003036771333421
1	2	undersample	0.8	500	3	63	0.3	0.6	0.7	0.8815322928057792	0.3092456342561093	0.8380952380154195	0.7745302713933575	17.78213365548628	3.717107418470785	0.209036064662725
1	3	undersample	0.8	500	3	63	0.3	0.6	0.7	0.853096729297147	0.27235645121496066	0.7428571427863946	0.820459290182182	13.201549386585988	4.137541297262149	0.3134133005214361
1	1	undersample	0.8	500	3	63	0.3	0.6	1.0	0.8370719915226174	0.252814549490458	0.7523809523092971	0.8011126564617448	12.238837221305898	3.782950192278463	0.30909391157720173
1	2	undersample	0.8	500	3	63	0.3	0.6	1.0	0.8682009477416576	0.2720084012099289	0.8476190475383221	0.7738343771692845	19.032306117738866	3.7477800536245183	0.19691674987343638
1	3	undersample	0.8	500	3	63	0.3	0.6	1.0	0.8637339695794811	0.291835381157873	0.7047619046947846	0.8162839248377434	10.606304240881117	3.836146976854772	0.36168553943659476
1	1	undersample	0.8	500	3	63	0.3	1.0	0.7	0.8148122392211405	0.2369938870781308	0.6857142856489796	0.7851182197441926	7.971755927676894	3.1911232907761367	0.4003036771333421
1	2	undersample	0.8	500	3	63	0.3	1.0	0.7	0.8815322928057792	0.3092456342561093	0.8380952380154195	0.7745302713933575	17.78213365548628	3.717107418470785	0.209036064662725
1	3	undersample	0.8	500	3	63	0.3	1.0	0.7	0.853096729297147	0.27235645121496066	0.7428571427863946	0.820459290182182	13.201549386585988	4.137541297262149	0.3134133005214361
1	1	undersample	0.8	500	3	63	0.3	1.0	1.0	0.8370719915226174	0.252814549490458	0.7523809523092971	0.8011126564617448	12.238837221305898	3.782950192278463	0.30909391157720173
1	2	undersample	0.8	500	3	63	0.3	1.0	1.0	0.8682009477416576	0.2720084012099289	0.8476190475383221	0.7738343771692845	19.032306117738866	3.7477800536245183	0.19691674987343638
1	3	undersample	0.8	500	3	63	0.3	1.0	1.0	0.8637339695794811	0.291835381157873	0.7047619046947846	0.8162839248377434	10.606304240881117	3.836146976854772	0.36168553943659476
1	1	undersample	0.8	500	5	31	0.1	0.6	0.7	0.828846281210676	0.248897998192354	0.7047619046947846	0.8011126564617448	9.61515840674895	3.5435229649190663	0.3685350483961094
1	2	undersample	0.8	500	5	31	0.1	0.6	0.7	0.8948603240878815	0.33055191480992435	0.8476190475383221	0.7912317327711119	21.081873148075626	4.06009504312293	0.19258700608749313
1	3	undersample	0.8	500	5	31	0.1	0.6	0.7	0.8630745269576168	0.2920819625143709	0.7333333332634921	0.8183716075099626	12.390803681742256	4.037547669912016	0.325850336241972
1	1	undersample	0.8	500	5	31	0.1	0.6	1.0	0.8524041327240215	0.270452097384168	0.7714285713551021	0.7969401947093399	13.245718224183458	3.799021338864502	0.28681126550549985
1	2	undersample	0.8	500	5	31	0.1	0.6	1.0	0.875468071710243	0.284726169705569	0.866666666584127	0.7745302713933575	22.32870168796403	3.8438269895550166	0.17214734739100213
1	3	undersample	0.8	500	5	31	0.1	0.6	1.0	0.8669118865361037	0.30197858900741414	0.7142857142176872	0.8169798190618165	11.159695021087465	3.902770019833182	0.34972012235652683
1	1	undersample	0.8	500	5	31	0.1	1.0	0.7	0.828846281210676	0.248897998192354	0.7047619046947846	0.8011126564617448	9.61515840674895	3.5435229649190663	0.3685350483961094
1	2	undersample	0.8	500	5	31	0.1	1.0	0.7	0.8948603240878815	0.33055191480992435	0.8476190475383221	0.7912317327711119	21.081873148075626	4.06009504312293	0.19258700608749313
1	3	undersample	0.8	500	5	31	0.1	1.0	0.7	0.8630745269576168	0.2920819625143709	0.7333333332634921	0.8183716075099626	12.390803681742256	4.037547669912016	0.325850336241972
1	1	undersample	0.8	500	5	31	0.1	1.0	1.0	0.8524041327240215	0.270452097384168	0.7714285713551021	0.7969401947093399	13.245718224183458	3.799021338864502	0.28681126550549985
1	2	undersample	0.8	500	5	31	0.1	1.0	1.0	0.875468071710243	0.284726169705569	0.866666666584127	0.7745302713933575	22.32870168796403	3.8438269895550166	0.17214734739100213
1	3	undersample	0.8	500	5	31	0.1	1.0	1.0	0.8669118865361037	0.30197858900741414	0.7142857142176872	0.8169798190618165	11.159695021087465	3.902770019833182	0.34972012235652683
1	1	undersample	0.8	500	5	31	0.3	0.6	0.7	0.798158818464799	0.22716373496415815	0.6285714285115647	0.7844228094521251	6.1578160382042935	2.9157602330584713	0.47350556648499487
1	2	undersample	0.8	500	5	31	0.3	0.6	0.7	0.8782450210425158	0.34078090203045647	0.8095238094467121	0.7738343771692845	14.541537408007029	3.5793405006526298	0.24614593731102724
1	3	undersample	0.8	500	5	31	0.3	0.6	0.7	0.8481658216522519	0.26872665785017025	0.7238095237405896	0.8169798190618165	11.69843890698796	3.9548069534309573	0.3380627849485284
1	1	undersample	0.8	500	5	31	0.3	0.6	1.0	0.8405225511623287	0.26119036529158485	0.7333333332634921	0.8094575799665545	11.682480923816144	3.8486615980218786	0.3294387130862854
1	2	undersample	0.8	500	5	31	0.3	0.6	1.0	0.8658779865460451	0.2749618575097343	0.8476190475383221	0.7794015309618693	19.652995188567434	3.8423612494255233	0.1955102016781012
1	3	undersample	0.8	500	5	31	0.3	0.6	1.0	0.8596414487854989	0.27815793364750474	0.7142857142176872	0.8155880306136702	11.056602989871065	3.8733151533573116	0.3503169143668828
1	1	undersample	0.8	500	5	31	0.3	1.0	0.7	0.798158818464799	0.22716373496415815	0.6285714285115647	0.7844228094521251	6.1578160382042935	2.9157602330584713	0.47350556648499487
1	2	undersample	0.8	500	5	31	0.3	1.0	0.7	0.8782450210425158	0.34078090203045647	0.8095238094467121	0.7738343771692845	14.541537408007029	3.5793405006526298	0.24614593731102724
1	3	undersample	0.8	500	5	31	0.3	1.0	0.7	0.8481658216522519	0.26872665785017025	0.7238095237405896	0.8169798190618165	11.69843890698796	3.9548069534309573	0.3380627849485284
1	1	undersample	0.8	500	5	31	0.3	1.0	1.0	0.8405225511623287	0.26119036529158485	0.7333333332634921	0.8094575799665545	11.682480923816144	3.8486615980218786	0.3294387130862854
1	2	undersample	0.8	500	5	31	0.3	1.0	1.0	0.8658779865460451	0.2749618575097343	0.8476190475383221	0.7794015309618693	19.652995188567434	3.8423612494255233	0.1955102016781012
1	3	undersample	0.8	500	5	31	0.3	1.0	1.0	0.8596414487854989	0.27815793364750474	0.7142857142176872	0.8155880306136702	11.056602989871065	3.8733151533573116	0.3503169143668828
1	1	undersample	0.8	500	5	63	0.1	0.6	0.7	0.828846281210676	0.248897998192354	0.7047619046947846	0.8011126564617448	9.61515840674895	3.5435229649190663	0.3685350483961094
1	2	undersample	0.8	500	5	63	0.1	0.6	0.7	0.8948603240878815	0.33055191480992435	0.8476190475383221	0.7912317327711119	21.081873148075626	4.06009504312293	0.19258700608749313
1	3	undersample	0.8	500	5	63	0.1	0.6	0.7	0.8630745269576168	0.2920819625143709	0.7333333332634921	0.8183716075099626	12.390803681742256	4.037547669912016	0.325850336241972
1	1	undersample	0.8	500	5	63	0.1	0.6	1.0	0.8524041327240215	0.270452097384168	0.7714285713551021	0.7969401947093399	13.245718224183458	3.799021338864502	0.28681126550549985
1	2	undersample	0.8	500	5	63	0.1	0.6	1.0	0.875468071710243	0.284726169705569	0.866666666584127	0.7745302713933575	22.32870168796403	3.8438269895550166	0.17214734739100213
1	3	undersample	0.8	500	5	63	0.1	0.6	1.0	0.8669118865361037	0.30197858900741414	0.7142857142176872	0.8169798190618165	11.159695021087465	3.902770019833182	0.34972012235652683
1	1	undersample	0.8	500	5	63	0.1	1.0	0.7	0.828846281210676	0.248897998192354	0.7047619046947846	0.8011126564617448	9.61515840674895	3.5435229649190663	0.3685350483961094
1	2	undersample	0.8	500	5	63	0.1	1.0	0.7	0.8948603240878815	0.33055191480992435	0.8476190475383221	0.7912317327711119	21.081873148075626	4.06009504312293	0.19258700608749313
1	3	undersample	0.8	500	5	63	0.1	1.0	0.7	0.8630745269576168	0.2920819625143709	0.7333333332634921	0.8183716075099626	12.390803681742256	4.037547669912016	0.325850336241972
1	1	undersample	0.8	500	5	63	0.1	1.0	1.0	0.8524041327240215	0.270452097384168	0.7714285713551021	0.7969401947093399	13.245718224183458	3.799021338864502	0.28681126550549985
1	2	undersample	0.8	500	5	63	0.1	1.0	1.0	0.875468071710243	0.284726169705569	0.866666666584127	0.7745302713933575	22.32870168796403	3.8438269895550166	0.17214734739100213
1	3	undersample	0.8	500	5	63	0.1	1.0	1.0	0.8669118865361037	0.30197858900741414	0.7142857142176872	0.8169798190618165	11.159695021087465	3.902770019833182	0.34972012235652683
1	1	undersample	0.8	500	5	63	0.3	0.6	0.7	0.798158818464799	0.22716373496415815	0.6285714285115647	0.7844228094521251	6.1578160382042935	2.9157602330584713	0.47350556648499487
1	2	undersample	0.8	500	5	63	0.3	0.6	0.7	0.8782450210425158	0.34078090203045647	0.8095238094467121	0.7738343771692845	14.541537408007029	3.5793405006526298	0.24614593731102724
1	3	undersample	0.8	500	5	63	0.3	0.6	0.7	0.8481658216522519	0.26872665785017025	0.7238095237405896	0.8169798190618165	11.69843890698796	3.9548069534309573	0.3380627849485284
1	1	undersample	0.8	500	5	63	0.3	0.6	1.0	0.8405225511623287	0.26119036529158485	0.7333333332634921	0.8094575799665545	11.682480923816144	3.8486615980218786	0.3294387130862854
1	2	undersample	0.8	500	5	63	0.3	0.6	1.0	0.8658779865460451	0.2749618575097343	0.8476190475383221	0.7794015309618693	19.652995188567434	3.8423612494255233	0.1955102016781012
1	3	undersample	0.8	500	5	63	0.3	0.6	1.0	0.8596414487854989	0.27815793364750474	0.7142857142176872	0.8155880306136702	11.056602989871065	3.8733151533573116	0.3503169143668828
1	1	undersample	0.8	500	5	63	0.3	1.0	0.7	0.798158818464799	0.22716373496415815	0.6285714285115647	0.7844228094521251	6.1578160382042935	2.9157602330584713	0.47350556648499487
1	2	undersample	0.8	500	5	63	0.3	1.0	0.7	0.8782450210425158	0.34078090203045647	0.8095238094467121	0.7738343771692845	14.541537408007029	3.5793405006526298	0.24614593731102724
1	3	undersample	0.8	500	5	63	0.3	1.0	0.7	0.8481658216522519	0.26872665785017025	0.7238095237405896	0.8169798190618165	11.69843890698796	3.9548069534309573	0.3380627849485284
1	1	undersample	0.8	500	5	63	0.3	1.0	1.0	0.8405225511623287	0.26119036529158485	0.7333333332634921	0.8094575799665545	11.682480923816144	3.8486615980218786	0.3294387130862854
1	2	undersample	0.8	500	5	63	0.3	1.0	1.0	0.8658779865460451	0.2749618575097343	0.8476190475383221	0.7794015309618693	19.652995188567434	3.8423612494255233	0.1955102016781012
1	3	undersample	0.8	500	5	63	0.3	1.0	1.0	0.8596414487854989	0.27815793364750474	0.7142857142176872	0.8155880306136702	11.056602989871065	3.8733151533573116	0.3503169143668828
1	1	undersample	0.8	500	10	31	0.1	0.6	0.7	0.8139611894827472	0.23332575719804888	0.6857142856489796	0.7962447844172723	8.526217279233732	3.365382574546876	0.3947099140296782
1	2	undersample	0.8	500	10	31	0.1	0.6	0.7	0.8819630844683036	0.31665893934635475	0.8380952380154195	0.7794015309618693	18.289105954907985	3.7991886511173707	0.2077295892753455
1	3	undersample	0.8	500	10	31	0.1	0.6	0.7	0.8543659078105843	0.283289169096024	0.7047619046947846	0.8121085594933048	10.317562014422792	3.7508992707982305	0.3635451051691548
1	1	undersample	0.8	500	10	31	0.1	0.6	1.0	0.8519769521160342	0.2634815265986564	0.7619047618321996	0.8066759387982847	13.352517002246328	3.9410755065116767	0.2951559898649438
1	2	undersample	0.8	500	10	31	0.1	0.6	1.0	0.8660867548132684	0.2840765624870918	0.8380952380154195	0.7800974251859423	18.363364103558794	3.8112113994661994	0.20754428188318452
1	3	undersample	0.8	500	10	31	0.1	0.6	1.0	0.8601153196142758	0.27037034099672175	0.7047619046947846	0.8183716075099626	10.755653668079457	3.8802406178375213	0.3607628722554289
1	1	undersample	0.8	500	10	31	0.1	1.0	0.7	0.8139611894827472	0.23332575719804888	0.6857142856489796	0.7962447844172723	8.526217279233732	3.365382574546876	0.3947099140296782
1	2	undersample	0.8	500	10	31	0.1	1.0	0.7	0.8819630844683036	0.31665893934635475	0.8380952380154195	0.7794015309618693	18.289105954907985	3.7991886511173707	0.2077295892753455
1	3	undersample	0.8	500	10	31	0.1	1.0	0.7	0.8543659078105843	0.283289169096024	0.7047619046947846	0.8121085594933048	10.317562014422792	3.7508992707982305	0.3635451051691548
1	1	undersample	0.8	500	10	31	0.1	1.0	1.0	0.8519769521160342	0.2634815265986564	0.7619047618321996	0.8066759387982847	13.352517002246328	3.9410755065116767	0.2951559898649438
1	2	undersample	0.8	500	10	31	0.1	1.0	1.0	0.8660867548132684	0.2840765624870918	0.8380952380154195	0.7800974251859423	18.363364103558794	3.8112113994661994	0.20754428188318452
1	3	undersample	0.8	500	10	31	0.1	1.0	1.0	0.8601153196142758	0.27037034099672175	0.7047619046947846	0.8183716075099626	10.755653668079457	3.8802406178375213	0.3607628722554289
1	1	undersample	0.8	500	10	31	0.3	0.6	0.7	0.7853235313596927	0.21301952641077015	0.6380952380344671	0.7746870653631802	6.062215402143413	2.832039850453368	0.46716251435570766
1	2	undersample	0.8	500	10	31	0.3	0.6	0.7	0.8653278987308215	0.3236618105642959	0.8285714284925171	0.7717466944970651	16.34197029524178	3.630052105341109	0.22213061683133475
1	3	undersample	0.8	500	10	31	0.3	0.6	0.7	0.8386386983464227	0.26299854945207346	0.6761904761260772	0.8086290883729393	8.823742740281297	3.5334024123258496	0.40044258180353287
1	1	undersample	0.8	500	10	31	0.3	0.6	1.0	0.8417842241208027	0.2565677511887227	0.7238095237405896	0.8073713490903521	10.984189455905732	3.757538054423226	0.34208604646390756
1	2	undersample	0.8	500	10	31	0.3	0.6	1.0	0.8666567253206084	0.2782113095944529	0.8285714284925171	0.7828810020822347	17.42788322917034	3.8162086149838235	0.21897142587675364
1	3	undersample	0.8	500	10	31	0.3	0.6	1.0	0.8534181661530305	0.259711942855831	0.6857142856489796	0.8225469728544013	10.113368268843212	3.864201462420487	0.38208846534259544
1	1	undersample	0.8	500	10	31	0.3	1.0	0.7	0.7853235313596927	0.21301952641077015	0.6380952380344671	0.7746870653631802	6.062215402143413	2.832039850453368	0.46716251435570766
1	2	undersample	0.8	500	10	31	0.3	1.0	0.7	0.8653278987308215	0.3236618105642959	0.8285714284925171	0.7717466944970651	16.34197029524178	3.630052105341109	0.22213061683133475
1	3	undersample	0.8	500	10	31	0.3	1.0	0.7	0.8386386983464227	0.26299854945207346	0.6761904761260772	0.8086290883729393	8.823742740281297	3.5334024123258496	0.40044258180353287
1	1	undersample	0.8	500	10	31	0.3	1.0	1.0	0.8417842241208027	0.2565677511887227	0.7238095237405896	0.8073713490903521	10.984189455905732	3.757538054423226	0.34208604646390756
1	2	undersample	0.8	500	10	31	0.3	1.0	1.0	0.8666567253206084	0.2782113095944529	0.8285714284925171	0.7828810020822347	17.42788322917034	3.8162086149838235	0.21897142587675364
1	3	undersample	0.8	500	10	31	0.3	1.0	1.0	0.8534181661530305	0.259711942855831	0.6857142856489796	0.8225469728544013	10.113368268843212	3.864201462420487	0.38208846534259544
1	1	undersample	0.8	500	10	63	0.1	0.6	0.7	0.8139611894827472	0.23332575719804888	0.6857142856489796	0.7962447844172723	8.526217279233732	3.365382574546876	0.3947099140296782
1	2	undersample	0.8	500	10	63	0.1	0.6	0.7	0.8819630844683036	0.31665893934635475	0.8380952380154195	0.7794015309618693	18.289105954907985	3.7991886511173707	0.2077295892753455
1	3	undersample	0.8	500	10	63	0.1	0.6	0.7	0.8543659078105843	0.283289169096024	0.7047619046947846	0.8121085594933048	10.317562014422792	3.7508992707982305	0.3635451051691548
1	1	undersample	0.8	500	10	63	0.1	0.6	1.0	0.8519769521160342	0.2634815265986564	0.7619047618321996	0.8066759387982847	13.352517002246328	3.9410755065116767	0.2951559898649438
1	2	undersample	0.8	500	10	63	0.1	0.6	1.0	0.8660867548132684	0.2840765624870918	0.8380952380154195	0.7800974251859423	18.363364103558794	3.8112113994661994	0.20754428188318452
1	3	undersample	0.8	500	10	63	0.1	0.6	1.0	0.8601153196142758	0.27037034099672175	0.7047619046947846	0.8183716075099626	10.755653668079457	3.8802406178375213	0.3607628722554289
1	1	undersample	0.8	500	10	63	0.1	1.0	0.7	0.8139611894827472	0.23332575719804888	0.6857142856489796	0.7962447844172723	8.526217279233732	3.365382574546876	0.3947099140296782
1	2	undersample	0.8	500	10	63	0.1	1.0	0.7	0.8819630844683036	0.31665893934635475	0.8380952380154195	0.7794015309618693	18.289105954907985	3.7991886511173707	0.2077295892753455
1	3	undersample	0.8	500	10	63	0.1	1.0	0.7	0.8543659078105843	0.283289169096024	0.7047619046947846	0.8121085594933048	10.317562014422792	3.7508992707982305	0.3635451051691548
1	1	undersample	0.8	500	10	63	0.1	1.0	1.0	0.8519769521160342	0.2634815265986564	0.7619047618321996	0.8066759387982847	13.352517002246328	3.9410755065116767	0.2951559898649438
1	2	undersample	0.8	500	10	63	0.1	1.0	1.0	0.8660867548132684	0.2840765624870918	0.8380952380154195	0.7800974251859423	18.363364103558794	3.8112113994661994	0.20754428188318452
1	3	undersample	0.8	500	10	63	0.1	1.0	1.0	0.8601153196142758	0.27037034099672175	0.7047619046947846	0.8183716075099626	10.755653668079457	3.8802406178375213	0.3607628722554289
1	1	undersample	0.8	500	10	63	0.3	0.6	0.7	0.7853235313596927	0.21301952641077015	0.6380952380344671	0.7746870653631802	6.062215402143413	2.832039850453368	0.46716251435570766
1	2	undersample	0.8	500	10	63	0.3	0.6	0.7	0.8653278987308215	0.3236618105642959	0.8285714284925171	0.7717466944970651	16.34197029524178	3.630052105341109	0.22213061683133475
1	3	undersample	0.8	500	10	63	0.3	0.6	0.7	0.8386386983464227	0.26299854945207346	0.6761904761260772	0.8086290883729393	8.823742740281297	3.5334024123258496	0.40044258180353287
1	1	undersample	0.8	500	10	63	0.3	0.6	1.0	0.8417842241208027	0.2565677511887227	0.7238095237405896	0.8073713490903521	10.984189455905732	3.757538054423226	0.34208604646390756
1	2	undersample	0.8	500	10	63	0.3	0.6	1.0	0.8666567253206084	0.2782113095944529	0.8285714284925171	0.7828810020822347	17.42788322917034	3.8162086149838235	0.21897142587675364
1	3	undersample	0.8	500	10	63	0.3	0.6	1.0	0.8534181661530305	0.259711942855831	0.6857142856489796	0.8225469728544013	10.113368268843212	3.864201462420487	0.38208846534259544
1	1	undersample	0.8	500	10	63	0.3	1.0	0.7	0.7853235313596927	0.21301952641077015	0.6380952380344671	0.7746870653631802	6.062215402143413	2.832039850453368	0.46716251435570766
1	2	undersample	0.8	500	10	63	0.3	1.0	0.7	0.8653278987308215	0.3236618105642959	0.8285714284925171	0.7717466944970651	16.34197029524178	3.630052105341109	0.22213061683133475
1	3	undersample	0.8	500	10	63	0.3	1.0	0.7	0.8386386983464227	0.26299854945207346	0.6761904761260772	0.8086290883729393	8.823742740281297	3.5334024123258496	0.40044258180353287
1	1	undersample	0.8	500	10	63	0.3	1.0	1.0	0.8417842241208027	0.2565677511887227	0.7238095237405896	0.8073713490903521	10.984189455905732	3.757538054423226	0.34208604646390756
1	2	undersample	0.8	500	10	63	0.3	1.0	1.0	0.8666567253206084	0.2782113095944529	0.8285714284925171	0.7828810020822347	17.42788322917034	3.8162086149838235	0.21897142587675364
1	3	undersample	0.8	500	10	63	0.3	1.0	1.0	0.8534181661530305	0.259711942855831	0.6857142856489796	0.8225469728544013	10.113368268843212	3.864201462420487	0.38208846534259544
1	1	undersample	1.0	100	3	31	0.1	0.6	0.7	0.8654049937081926	0.2770215046048011	0.8761904761070295	0.7753824756552478	24.429623779404743	3.9008106765263317	0.15967541978762073
1	2	undersample	1.0	100	3	31	0.1	0.6	0.7	0.9020611724160784	0.3167773020931553	0.9333333332444445	0.7578288100156032	43.81033855266894	3.854022828910207	0.08797061420042447
1	3	undersample	1.0	100	3	31	0.1	0.6	0.7	0.8892567186930443	0.34288015562939067	0.7619047618321996	0.8141962421655241	14.02247084199454	4.100588328816592	0.29242978892931115
1	1	undersample	1.0	100	3	31	0.1	0.6	1.0	0.865977879329757	0.29803234345455776	0.8476190475383221	0.7913769123728	21.100414812160203	4.062920439677195	0.19255167563490647
1	2	undersample	1.0	100	3	31	0.1	0.6	1.0	0.8880571296020148	0.28056457379122	0.9333333332444445	0.7404314544137758	39.93565134371433	3.595710316823823	0.09003759288962383
1	3	undersample	1.0	100	3	31	0.1	0.6	1.0	0.8894919972164231	0.3427836470265882	0.7809523808780046	0.8148921363895972	15.694997118904265	4.218904175419777	0.26880565740201584
1	1	undersample	1.0	100	3	31	0.1	1.0	0.7	0.8654049937081926	0.2770215046048011	0.8761904761070295	0.7753824756552478	24.429623779404743	3.9008106765263317	0.15967541978762073
1	2	undersample	1.0	100	3	31	0.1	1.0	0.7	0.9020611724160784	0.3167773020931553	0.9333333332444445	0.7578288100156032	43.81033855266894	3.854022828910207	0.08797061420042447
1	3	undersample	1.0	100	3	31	0.1	1.0	0.7	0.8892567186930443	0.34288015562939067	0.7619047618321996	0.8141962421655241	14.02247084199454	4.100588328816592	0.29242978892931115
1	1	undersample	1.0	100	3	31	0.1	1.0	1.0	0.865977879329757	0.29803234345455776	0.8476190475383221	0.7913769123728	21.100414812160203	4.062920439677195	0.19255167563490647
1	2	undersample	1.0	100	3	31	0.1	1.0	1.0	0.8880571296020148	0.28056457379122	0.9333333332444445	0.7404314544137758	39.93565134371433	3.595710316823823	0.09003759288962383
1	3	undersample	1.0	100	3	31	0.1	1.0	1.0	0.8894919972164231	0.3427836470265882	0.7809523808780046	0.8148921363895972	15.694997118904265	4.218904175419777	0.26880565740201584
1	1	undersample	1.0	100	3	31	0.3	0.6	0.7	0.8497648850917279	0.26061612643704196	0.8285714284925171	0.7621696801059655	15.489277606678684	3.4838762106653425	0.22492179068895923
1	2	undersample	1.0	100	3	31	0.3	0.6	0.7	0.9010703515922723	0.31568082466729847	0.9333333332444445	0.749478079326726	41.8833274507315	3.725555406411427	0.08895078816172437
1	3	undersample	1.0	100	3	31	0.3	0.6	0.7	0.8757530569639129	0.34692030710376764	0.7523809523092971	0.8051496172525738	12.555356240913444	3.861326331964684	0.30754413752342863
1	1	undersample	1.0	100	3	31	0.3	0.6	1.0	0.8547056096430228	0.26266312844795886	0.8190476189696145	0.7739916550711128	15.500889531018085	3.6239705351924942	0.23379112359531665
1	2	undersample	1.0	100	3	31	0.3	0.6	1.0	0.8784140239255063	0.2592819205956	0.923809523721542	0.7334725121730448	33.36748942076444	3.4660946103254666	0.10387638796983142
1	3	undersample	1.0	100	3	31	0.3	0.6	1.0	0.880968949862478	0.3093215488961574	0.7714285713551021	0.80654140570072	14.070592469451299	3.9875640277116022	0.2833970137123286
1	1	undersample	1.0	100	3	31	0.3	1.0	0.7	0.8497648850917279	0.26061612643704196	0.8285714284925171	0.7621696801059655	15.489277606678684	3.4838762106653425	0.22492179068895923
1	2	undersample	1.0	100	3	31	0.3	1.0	0.7	0.9010703515922723	0.31568082466729847	0.9333333332444445	0.749478079326726	41.8833274507315	3.725555406411427	0.08895078816172437
1	3	undersample	1.0	100	3	31	0.3	1.0	0.7	0.8757530569639129	0.34692030710376764	0.7523809523092971	0.8051496172525738	12.555356240913444	3.861326331964684	0.30754413752342863
1	1	undersample	1.0	100	3	31	0.3	1.0	1.0	0.8547056096430228	0.26266312844795886	0.8190476189696145	0.7739916550711128	15.500889531018085	3.6239705351924942	0.23379112359531665
1	2	undersample	1.0	100	3	31	0.3	1.0	1.0	0.8784140239255063	0.2592819205956	0.923809523721542	0.7334725121730448	33.36748942076444	3.4660946103254666	0.10387638796983142
1	3	undersample	1.0	100	3	31	0.3	1.0	1.0	0.880968949862478	0.3093215488961574	0.7714285713551021	0.80654140570072	14.070592469451299	3.9875640277116022	0.2833970137123286
1	1	undersample	1.0	100	3	63	0.1	0.6	0.7	0.8654049937081926	0.2770215046048011	0.8761904761070295	0.7753824756552478	24.429623779404743	3.9008106765263317	0.15967541978762073
1	2	undersample	1.0	100	3	63	0.1	0.6	0.7	0.9020611724160784	0.3167773020931553	0.9333333332444445	0.7578288100156032	43.81033855266894	3.854022828910207	0.08797061420042447
1	3	undersample	1.0	100	3	63	0.1	0.6	0.7	0.8892567186930443	0.34288015562939067	0.7619047618321996	0.8141962421655241	14.02247084199454	4.100588328816592	0.29242978892931115
1	1	undersample	1.0	100	3	63	0.1	0.6	1.0	0.865977879329757	0.29803234345455776	0.8476190475383221	0.7913769123728	21.100414812160203	4.062920439677195	0.19255167563490647
1	2	undersample	1.0	100	3	63	0.1	0.6	1.0	0.8880571296020148	0.28056457379122	0.9333333332444445	0.7404314544137758	39.93565134371433	3.595710316823823	0.09003759288962383
1	3	undersample	1.0	100	3	63	0.1	0.6	1.0	0.8894919972164231	0.3427836470265882	0.7809523808780046	0.8148921363895972	15.694997118904265	4.218904175419777	0.26880565740201584
1	1	undersample	1.0	100	3	63	0.1	1.0	0.7	0.8654049937081926	0.2770215046048011	0.8761904761070295	0.7753824756552478	24.429623779404743	3.9008106765263317	0.15967541978762073
1	2	undersample	1.0	100	3	63	0.1	1.0	0.7	0.9020611724160784	0.3167773020931553	0.9333333332444445	0.7578288100156032	43.81033855266894	3.854022828910207	0.08797061420042447
1	3	undersample	1.0	100	3	63	0.1	1.0	0.7	0.8892567186930443	0.34288015562939067	0.7619047618321996	0.8141962421655241	14.02247084199454	4.100588328816592	0.29242978892931115
1	1	undersample	1.0	100	3	63	0.1	1.0	1.0	0.865977879329757	0.29803234345455776	0.8476190475383221	0.7913769123728	21.100414812160203	4.062920439677195	0.19255167563490647
1	2	undersample	1.0	100	3	63	0.1	1.0	1.0	0.8880571296020148	0.28056457379122	0.9333333332444445	0.7404314544137758	39.93565134371433	3.595710316823823	0.09003759288962383
1	3	undersample	1.0	100	3	63	0.1	1.0	1.0	0.8894919972164231	0.3427836470265882	0.7809523808780046	0.8148921363895972	15.694997118904265	4.218904175419777	0.26880565740201584
1	1	undersample	1.0	100	3	63	0.3	0.6	0.7	0.8497648850917279	0.26061612643704196	0.8285714284925171	0.7621696801059655	15.489277606678684	3.4838762106653425	0.22492179068895923
1	2	undersample	1.0	100	3	63	0.3	0.6	0.7	0.9010703515922723	0.31568082466729847	0.9333333332444445	0.749478079326726	41.8833274507315	3.725555406411427	0.08895078816172437
1	3	undersample	1.0	100	3	63	0.3	0.6	0.7	0.8757530569639129	0.34692030710376764	0.7523809523092971	0.8051496172525738	12.555356240913444	3.861326331964684	0.30754413752342863
1	1	undersample	1.0	100	3	63	0.3	0.6	1.0	0.8547056096430228	0.26266312844795886	0.8190476189696145	0.7739916550711128	15.500889531018085	3.6239705351924942	0.23379112359531665
1	2	undersample	1.0	100	3	63	0.3	0.6	1.0	0.8784140239255063	0.2592819205956	0.923809523721542	0.7334725121730448	33.36748942076444	3.4660946103254666	0.10387638796983142
1	3	undersample	1.0	100	3	63	0.3	0.6	1.0	0.880968949862478	0.3093215488961574	0.7714285713551021	0.80654140570072	14.070592469451299	3.9875640277116022	0.2833970137123286
1	1	undersample	1.0	100	3	63	0.3	1.0	0.7	0.8497648850917279	0.26061612643704196	0.8285714284925171	0.7621696801059655	15.489277606678684	3.4838762106653425	0.22492179068895923
1	2	undersample	1.0	100	3	63	0.3	1.0	0.7	0.9010703515922723	0.31568082466729847	0.9333333332444445	0.749478079326726	41.8833274507315	3.725555406411427	0.08895078816172437
1	3	undersample	1.0	100	3	63	0.3	1.0	0.7	0.8757530569639129	0.34692030710376764	0.7523809523092971	0.8051496172525738	12.555356240913444	3.861326331964684	0.30754413752342863
1	1	undersample	1.0	100	3	63	0.3	1.0	1.0	0.8547056096430228	0.26266312844795886	0.8190476189696145	0.7739916550711128	15.500889531018085	3.6239705351924942	0.23379112359531665
1	2	undersample	1.0	100	3	63	0.3	1.0	1.0	0.8784140239255063	0.2592819205956	0.923809523721542	0.7334725121730448	33.36748942076444	3.4660946103254666	0.10387638796983142
1	3	undersample	1.0	100	3	63	0.3	1.0	1.0	0.880968949862478	0.3093215488961574	0.7714285713551021	0.80654140570072	14.070592469451299	3.9875640277116022	0.2833970137123286
1	1	undersample	1.0	100	5	31	0.1	0.6	0.7	0.8601132525332802	0.27513294476999595	0.8761904761070295	0.7837273991600576	25.645310383979268	4.051324264797796	0.15797523787723666
1	2	undersample	1.0	100	5	31	0.1	0.6	0.7	0.8942837260165026	0.29447838290493794	0.9333333332444445	0.763395963808188	45.17058167956448	3.9447057151668594	0.08732907828029272
1	3	undersample	1.0	100	5	31	0.1	0.6	0.7	0.8842164562415085	0.3334121530571317	0.7428571427863946	0.8176757132858896	12.95589385670452	4.074372731305337	0.31448023940377984
1	1	undersample	1.0	100	5	31	0.1	0.6	1.0	0.8623021392145174	0.25969737649258673	0.8476190475383221	0.7837273991600576	20.157353580648476	3.9192158648587383	0.19443106197470983
1	2	undersample	1.0	100	5	31	0.1	0.6	1.0	0.8853795937303246	0.2680803578891689	0.9333333332444445	0.7327766179489716	38.39061981165129	3.4927082022303546	0.09097815652520785
1	3	undersample	1.0	100	5	31	0.1	0.6	1.0	0.8841402392550619	0.31384290135751897	0.7333333332634921	0.8121085594933048	11.8861102582013	3.90296275474951	0.32836332080929514
1	1	undersample	1.0	100	5	31	0.1	1.0	0.7	0.8601132525332802	0.27513294476999595	0.8761904761070295	0.7837273991600576	25.645310383979268	4.051324264797796	0.15797523787723666
1	2	undersample	1.0	100	5	31	0.1	1.0	0.7	0.8942837260165026	0.29447838290493794	0.9333333332444445	0.763395963808188	45.17058167956448	3.9447057151668594	0.08732907828029272
1	3	undersample	1.0	100	5	31	0.1	1.0	0.7	0.8842164562415085	0.3334121530571317	0.7428571427863946	0.8176757132858896	12.95589385670452	4.074372731305337	0.31448023940377984
1	1	undersample	1.0	100	5	31	0.1	1.0	1.0	0.8623021392145174	0.25969737649258673	0.8476190475383221	0.7837273991600576	20.157353580648476	3.9192158648587383	0.19443106197470983
1	2	undersample	1.0	100	5	31	0.1	1.0	1.0	0.8853795937303246	0.2680803578891689	0.9333333332444445	0.7327766179489716	38.39061981165129	3.4927082022303546	0.09097815652520785
1	3	undersample	1.0	100	5	31	0.1	1.0	1.0	0.8841402392550619	0.31384290135751897	0.7333333332634921	0.8121085594933048	11.8861102582013	3.90296275474951	0.32836332080929514
1	1	undersample	1.0	100	5	31	0.3	0.6	0.7	0.8381813365123518	0.2551622021515872	0.7904761904009071	0.7607788595218306	11.998149320412372	3.304374169344376	0.275406978286324
1	2	undersample	1.0	100	5	31	0.3	0.6	0.7	0.8923352221890843	0.30533159923864517	0.9142857141986395	0.7543493388952377	32.755425831376236	3.7218938181069543	0.11362677773486662
1	3	undersample	1.0	100	5	31	0.3	0.6	0.7	0.8708122079729596	0.3278977611552448	0.7333333332634921	0.8121085594933048	11.8861102582013	3.90296275474951	0.32836332080929514
1	1	undersample	1.0	100	5	31	0.3	0.6	1.0	0.8515762633286974	0.25424710538797174	0.8476190475383221	0.7712100139028428	18.750188431946476	3.70479069014178	0.19758684111823072
1	2	undersample	1.0	100	5	31	0.3	0.6	1.0	0.8725718262252709	0.2469915438975239	0.923809523721542	0.7383437717415565	34.21442398795737	3.5306229649647243	0.10319105836951037
1	3	undersample	1.0	100	5	31	0.3	0.6	1.0	0.871465023030785	0.3028684059782813	0.7619047618321996	0.8121085594933048	13.831110067495842	4.05502623870079	0.2931815364494357
1	1	undersample	1.0	100	5	31	0.3	1.0	0.7	0.8381813365123518	0.2551622021515872	0.7904761904009071	0.7607788595218306	11.998149320412372	3.304374169344376	0.275406978286324
1	2	undersample	1.0	100	5	31	0.3	1.0	0.7	0.8923352221890843	0.30533159923864517	0.9142857141986395	0.7543493388952377	32.755425831376236	3.7218938181069543	0.11362677773486662
1	3	undersample	1.0	100	5	31	0.3	1.0	0.7	0.8708122079729596	0.3278977611552448	0.7333333332634921	0.8121085594933048	11.8861102582013	3.90296275474951	0.32836332080929514
1	1	undersample	1.0	100	5	31	0.3	1.0	1.0	0.8515762633286974	0.25424710538797174	0.8476190475383221	0.7712100139028428	18.750188431946476	3.70479069014178	0.19758684111823072
1	2	undersample	1.0	100	5	31	0.3	1.0	1.0	0.8725718262252709	0.2469915438975239	0.923809523721542	0.7383437717415565	34.21442398795737	3.5306229649647243	0.10319105836951037
1	3	undersample	1.0	100	5	31	0.3	1.0	1.0	0.871465023030785	0.3028684059782813	0.7619047618321996	0.8121085594933048	13.831110067495842	4.05502623870079	0.2931815364494357
1	1	undersample	1.0	100	5	63	0.1	0.6	0.7	0.8601132525332802	0.27513294476999595	0.8761904761070295	0.7837273991600576	25.645310383979268	4.051324264797796	0.15797523787723666
1	2	undersample	1.0	100	5	63	0.1	0.6	0.7	0.8942837260165026	0.29447838290493794	0.9333333332444445	0.763395963808188	45.17058167956448	3.9447057151668594	0.08732907828029272
1	3	undersample	1.0	100	5	63	0.1	0.6	0.7	0.8842164562415085	0.3334121530571317	0.7428571427863946	0.8176757132858896	12.95589385670452	4.074372731305337	0.31448023940377984
1	1	undersample	1.0	100	5	63	0.1	0.6	1.0	0.8623021392145174	0.25969737649258673	0.8476190475383221	0.7837273991600576	20.157353580648476	3.9192158648587383	0.19443106197470983
1	2	undersample	1.0	100	5	63	0.1	0.6	1.0	0.8853795937303246	0.2680803578891689	0.9333333332444445	0.7327766179489716	38.39061981165129	3.4927082022303546	0.09097815652520785
1	3	undersample	1.0	100	5	63	0.1	0.6	1.0	0.8841402392550619	0.31384290135751897	0.7333333332634921	0.8121085594933048	11.8861102582013	3.90296275474951	0.32836332080929514
1	1	undersample	1.0	100	5	63	0.1	1.0	0.7	0.8601132525332802	0.27513294476999595	0.8761904761070295	0.7837273991600576	25.645310383979268	4.051324264797796	0.15797523787723666
1	2	undersample	1.0	100	5	63	0.1	1.0	0.7	0.8942837260165026	0.29447838290493794	0.9333333332444445	0.763395963808188	45.17058167956448	3.9447057151668594	0.08732907828029272
1	3	undersample	1.0	100	5	63	0.1	1.0	0.7	0.8842164562415085	0.3334121530571317	0.7428571427863946	0.8176757132858896	12.95589385670452	4.074372731305337	0.31448023940377984
1	1	undersample	1.0	100	5	63	0.1	1.0	1.0	0.8623021392145174	0.25969737649258673	0.8476190475383221	0.7837273991600576	20.157353580648476	3.9192158648587383	0.19443106197470983
1	2	undersample	1.0	100	5	63	0.1	1.0	1.0	0.8853795937303246	0.2680803578891689	0.9333333332444445	0.7327766179489716	38.39061981165129	3.4927082022303546	0.09097815652520785
1	3	undersample	1.0	100	5	63	0.1	1.0	1.0	0.8841402392550619	0.31384290135751897	0.7333333332634921	0.8121085594933048	11.8861102582013	3.90296275474951	0.32836332080929514
1	1	undersample	1.0	100	5	63	0.3	0.6	0.7	0.8381813365123518	0.2551622021515872	0.7904761904009071	0.7607788595218306	11.998149320412372	3.304374169344376	0.275406978286324
1	2	undersample	1.0	100	5	63	0.3	0.6	0.7	0.8923352221890843	0.30533159923864517	0.9142857141986395	0.7543493388952377	32.755425831376236	3.7218938181069543	0.11362677773486662
1	3	undersample	1.0	100	5	63	0.3	0.6	0.7	0.8708122079729596	0.3278977611552448	0.7333333332634921	0.8121085594933048	11.8861102582013	3.90296275474951	0.32836332080929514
1	1	undersample	1.0	100	5	63	0.3	0.6	1.0	0.8515762633286974	0.25424710538797174	0.8476190475383221	0.7712100139028428	18.750188431946476	3.70479069014178	0.19758684111823072
1	2	undersample	1.0	100	5	63	0.3	0.6	1.0	0.8725718262252709	0.2469915438975239	0.923809523721542	0.7383437717415565	34.21442398795737	3.5306229649647243	0.10319105836951037
1	3	undersample	1.0	100	5	63	0.3	0.6	1.0	0.871465023030785	0.3028684059782813	0.7619047618321996	0.8121085594933048	13.831110067495842	4.05502623870079	0.2931815364494357
1	1	undersample	1.0	100	5	63	0.3	1.0	0.7	0.8381813365123518	0.2551622021515872	0.7904761904009071	0.7607788595218306	11.998149320412372	3.304374169344376	0.275406978286324
1	2	undersample	1.0	100	5	63	0.3	1.0	0.7	0.8923352221890843	0.30533159923864517	0.9142857141986395	0.7543493388952377	32.755425831376236	3.7218938181069543	0.11362677773486662
1	3	undersample	1.0	100	5	63	0.3	1.0	0.7	0.8708122079729596	0.3278977611552448	0.7333333332634921	0.8121085594933048	11.8861102582013	3.90296275474951	0.32836332080929514
1	1	undersample	1.0	100	5	63	0.3	1.0	1.0	0.8515762633286974	0.25424710538797174	0.8476190475383221	0.7712100139028428	18.750188431946476	3.70479069014178	0.19758684111823072
1	2	undersample	1.0	100	5	63	0.3	1.0	1.0	0.8725718262252709	0.2469915438975239	0.923809523721542	0.7383437717415565	34.21442398795737	3.5306229649647243	0.10319105836951037
1	3	undersample	1.0	100	5	63	0.3	1.0	1.0	0.871465023030785	0.3028684059782813	0.7619047618321996	0.8121085594933048	13.831110067495842	4.05502623870079	0.2931815364494357
1	1	undersample	1.0	100	10	31	0.1	0.6	0.7	0.8542651831247103	0.2743001328520085	0.8380952380154195	0.7719054241949103	17.517932615768977	3.6743320103686483	0.20974688713449147
1	2	undersample	1.0	100	10	31	0.1	0.6	0.7	0.893170295257978	0.2862289427764892	0.923809523721542	0.756437021567457	37.65678087922265	3.7928978030149247	0.10072282701519687
1	3	undersample	1.0	100	10	31	0.1	0.6	0.7	0.8818471020976241	0.33627330721278825	0.7523809523092971	0.8162839248377434	13.500436042722802	4.095346096912527	0.30334916212692986
1	1	undersample	1.0	100	10	31	0.1	0.6	1.0	0.8572256440823895	0.24044731421433374	0.8285714284925171	0.7823365785759226	17.372203093767176	3.806663448570731	0.21912380682531052
1	2	undersample	1.0	100	10	31	0.1	0.6	1.0	0.8706166948338139	0.24041504133324376	0.923809523721542	0.7369519832934103	33.96924187228462	3.511942420887202	0.10338594232979229
1	3	undersample	1.0	100	10	31	0.1	0.6	1.0	0.8794280412234483	0.312009304102425	0.7809523808780046	0.8128044537173779	15.480199202017971	4.171853202000941	0.26949608288342397
1	1	undersample	1.0	100	10	31	0.1	1.0	0.7	0.8542651831247103	0.2743001328520085	0.8380952380154195	0.7719054241949103	17.517932615768977	3.6743320103686483	0.20974688713449147
1	2	undersample	1.0	100	10	31	0.1	1.0	0.7	0.893170295257978	0.2862289427764892	0.923809523721542	0.756437021567457	37.65678087922265	3.7928978030149247	0.10072282701519687
1	3	undersample	1.0	100	10	31	0.1	1.0	0.7	0.8818471020976241	0.33627330721278825	0.7523809523092971	0.8162839248377434	13.500436042722802	4.095346096912527	0.30334916212692986
1	1	undersample	1.0	100	10	31	0.1	1.0	1.0	0.8572256440823895	0.24044731421433374	0.8285714284925171	0.7823365785759226	17.372203093767176	3.806663448570731	0.21912380682531052
1	2	undersample	1.0	100	10	31	0.1	1.0	1.0	0.8706166948338139	0.24041504133324376	0.923809523721542	0.7369519832934103	33.96924187228462	3.511942420887202	0.10338594232979229
1	3	undersample	1.0	100	10	31	0.1	1.0	1.0	0.8794280412234483	0.312009304102425	0.7809523808780046	0.8128044537173779	15.480199202017971	4.171853202000941	0.26949608288342397
1	1	undersample	1.0	100	10	31	0.3	0.6	0.7	0.8341347109080071	0.24799314142199663	0.7809523808780046	0.7517385257249531	10.795517540563552	3.1456848135685593	0.2913880408043107
1	2	undersample	1.0	100	10	31	0.3	0.6	0.7	0.8811213838353713	0.2777034731917006	0.904761904675737	0.7571329157915301	29.616042632089265	3.725337545724149	0.1257878135793634
1	3	undersample	1.0	100	10	31	0.3	0.6	0.7	0.8639758756668986	0.31439154892659	0.7428571427863946	0.8086290883729393	12.206867811131422	3.881766030442482	0.31799852086823027
1	1	undersample	1.0	100	10	31	0.3	0.6	1.0	0.8484833432677661	0.2402528438505261	0.8571428570612245	0.7753824756552478	20.712072509788477	3.816010444427933	0.18424086896681974
1	2	undersample	1.0	100	10	31	0.3	0.6	1.0	0.8508798091261557	0.21984920532862084	0.866666666584127	0.742519137085995	18.744593061279005	3.365945814831775	0.17956888241756128
1	3	undersample	1.0	100	10	31	0.3	0.6	1.0	0.8636014182987044	0.27089316962245535	0.7619047618321996	0.7988865692359159	12.711417780149509	3.7884328314284637	0.29803384404770367
1	1	undersample	1.0	100	10	31	0.3	1.0	0.7	0.8341347109080071	0.24799314142199663	0.7809523808780046	0.7517385257249531	10.795517540563552	3.1456848135685593	0.2913880408043107
1	2	undersample	1.0	100	10	31	0.3	1.0	0.7	0.8811213838353713	0.2777034731917006	0.904761904675737	0.7571329157915301	29.616042632089265	3.725337545724149	0.1257878135793634
1	3	undersample	1.0	100	10	31	0.3	1.0	0.7	0.8639758756668986	0.31439154892659	0.7428571427863946	0.8086290883729393	12.206867811131422	3.881766030442482	0.31799852086823027
1	1	undersample	1.0	100	10	31	0.3	1.0	1.0	0.8484833432677661	0.2402528438505261	0.8571428570612245	0.7753824756552478	20.712072509788477	3.816010444427933	0.18424086896681974
1	2	undersample	1.0	100	10	31	0.3	1.0	1.0	0.8508798091261557	0.21984920532862084	0.866666666584127	0.742519137085995	18.744593061279005	3.365945814831775	0.17956888241756128
1	3	undersample	1.0	100	10	31	0.3	1.0	1.0	0.8636014182987044	0.27089316962245535	0.7619047618321996	0.7988865692359159	12.711417780149509	3.7884328314284637	0.29803384404770367
1	1	undersample	1.0	100	10	63	0.1	0.6	0.7	0.8542651831247103	0.2743001328520085	0.8380952380154195	0.7719054241949103	17.517932615768977	3.6743320103686483	0.20974688713449147
1	2	undersample	1.0	100	10	63	0.1	0.6	0.7	0.893170295257978	0.2862289427764892	0.923809523721542	0.756437021567457	37.65678087922265	3.7928978030149247	0.10072282701519687
1	3	undersample	1.0	100	10	63	0.1	0.6	0.7	0.8818471020976241	0.33627330721278825	0.7523809523092971	0.8162839248377434	13.500436042722802	4.095346096912527	0.30334916212692986
1	1	undersample	1.0	100	10	63	0.1	0.6	1.0	0.8572256440823895	0.24044731421433374	0.8285714284925171	0.7823365785759226	17.372203093767176	3.806663448570731	0.21912380682531052
1	2	undersample	1.0	100	10	63	0.1	0.6	1.0	0.8706166948338139	0.24041504133324376	0.923809523721542	0.7369519832934103	33.96924187228462	3.511942420887202	0.10338594232979229
1	3	undersample	1.0	100	10	63	0.1	0.6	1.0	0.8794280412234483	0.312009304102425	0.7809523808780046	0.8128044537173779	15.480199202017971	4.171853202000941	0.26949608288342397
1	1	undersample	1.0	100	10	63	0.1	1.0	0.7	0.8542651831247103	0.2743001328520085	0.8380952380154195	0.7719054241949103	17.517932615768977	3.6743320103686483	0.20974688713449147
1	2	undersample	1.0	100	10	63	0.1	1.0	0.7	0.893170295257978	0.2862289427764892	0.923809523721542	0.756437021567457	37.65678087922265	3.7928978030149247	0.10072282701519687
1	3	undersample	1.0	100	10	63	0.1	1.0	0.7	0.8818471020976241	0.33627330721278825	0.7523809523092971	0.8162839248377434	13.500436042722802	4.095346096912527	0.30334916212692986
1	1	undersample	1.0	100	10	63	0.1	1.0	1.0	0.8572256440823895	0.24044731421433374	0.8285714284925171	0.7823365785759226	17.372203093767176	3.806663448570731	0.21912380682531052
1	2	undersample	1.0	100	10	63	0.1	1.0	1.0	0.8706166948338139	0.24041504133324376	0.923809523721542	0.7369519832934103	33.96924187228462	3.511942420887202	0.10338594232979229
1	3	undersample	1.0	100	10	63	0.1	1.0	1.0	0.8794280412234483	0.312009304102425	0.7809523808780046	0.8128044537173779	15.480199202017971	4.171853202000941	0.26949608288342397
1	1	undersample	1.0	100	10	63	0.3	0.6	0.7	0.8341347109080071	0.24799314142199663	0.7809523808780046	0.7517385257249531	10.795517540563552	3.1456848135685593	0.2913880408043107
1	2	undersample	1.0	100	10	63	0.3	0.6	0.7	0.8811213838353713	0.2777034731917006	0.904761904675737	0.7571329157915301	29.616042632089265	3.725337545724149	0.1257878135793634
1	3	undersample	1.0	100	10	63	0.3	0.6	0.7	0.8639758756668986	0.31439154892659	0.7428571427863946	0.8086290883729393	12.206867811131422	3.881766030442482	0.31799852086823027
1	1	undersample	1.0	100	10	63	0.3	0.6	1.0	0.8484833432677661	0.2402528438505261	0.8571428570612245	0.7753824756552478	20.712072509788477	3.816010444427933	0.18424086896681974
1	2	undersample	1.0	100	10	63	0.3	0.6	1.0	0.8508798091261557	0.21984920532862084	0.866666666584127	0.742519137085995	18.744593061279005	3.365945814831775	0.17956888241756128
1	3	undersample	1.0	100	10	63	0.3	0.6	1.0	0.8636014182987044	0.27089316962245535	0.7619047618321996	0.7988865692359159	12.711417780149509	3.7884328314284637	0.29803384404770367
1	1	undersample	1.0	100	10	63	0.3	1.0	0.7	0.8341347109080071	0.24799314142199663	0.7809523808780046	0.7517385257249531	10.795517540563552	3.1456848135685593	0.2913880408043107
1	2	undersample	1.0	100	10	63	0.3	1.0	0.7	0.8811213838353713	0.2777034731917006	0.904761904675737	0.7571329157915301	29.616042632089265	3.725337545724149	0.1257878135793634
1	3	undersample	1.0	100	10	63	0.3	1.0	0.7	0.8639758756668986	0.31439154892659	0.7428571427863946	0.8086290883729393	12.206867811131422	3.881766030442482	0.31799852086823027
1	1	undersample	1.0	100	10	63	0.3	1.0	1.0	0.8484833432677661	0.2402528438505261	0.8571428570612245	0.7753824756552478	20.712072509788477	3.816010444427933	0.18424086896681974
1	2	undersample	1.0	100	10	63	0.3	1.0	1.0	0.8508798091261557	0.21984920532862084	0.866666666584127	0.742519137085995	18.744593061279005	3.365945814831775	0.17956888241756128
1	3	undersample	1.0	100	10	63	0.3	1.0	1.0	0.8636014182987044	0.27089316962245535	0.7619047618321996	0.7988865692359159	12.711417780149509	3.7884328314284637	0.29803384404770367
1	1	undersample	1.0	300	3	31	0.1	0.6	0.7	0.853771772965097	0.26212766401399734	0.8285714284925171	0.7732962447790452	16.486706299063872	3.6548639925982593	0.22168550597269526
1	2	undersample	1.0	300	3	31	0.1	0.6	0.7	0.9021373894025251	0.321606001847882	0.923809523721542	0.7501739735507992	36.40876976988693	3.697811232374844	0.10156374114418835
1	3	undersample	1.0	300	3	31	0.1	0.6	0.7	0.877177983232263	0.3551815724976607	0.7523809523092971	0.8079331941488662	12.781353585374447	3.917287580236916	0.30648455394473134
1	1	undersample	1.0	300	3	31	0.1	0.6	1.0	0.859050268229684	0.26336026794717926	0.8380952380154195	0.7823365785759226	18.605523749666894	3.8504182008531527	0.2069502620084453
1	2	undersample	1.0	300	3	31	0.1	0.6	1.0	0.8784769857838752	0.26299927144743646	0.904761904675737	0.7383437717415565	26.807178083840554	3.457826615171637	0.12898882292964078
1	3	undersample	1.0	300	3	31	0.1	0.6	1.0	0.8805414719819731	0.3232496311907911	0.7714285713551021	0.8044537230285007	13.884340604639156	3.9449921719430923	0.28413247308133244
1	1	undersample	1.0	300	3	31	0.1	1.0	0.7	0.853771772965097	0.26212766401399734	0.8285714284925171	0.7732962447790452	16.486706299063872	3.6548639925982593	0.22168550597269526
1	2	undersample	1.0	300	3	31	0.1	1.0	0.7	0.9021373894025251	0.321606001847882	0.923809523721542	0.7501739735507992	36.40876976988693	3.697811232374844	0.10156374114418835
1	3	undersample	1.0	300	3	31	0.1	1.0	0.7	0.877177983232263	0.3551815724976607	0.7523809523092971	0.8079331941488662	12.781353585374447	3.917287580236916	0.30648455394473134
1	1	undersample	1.0	300	3	31	0.1	1.0	1.0	0.859050268229684	0.26336026794717926	0.8380952380154195	0.7823365785759226	18.605523749666894	3.8504182008531527	0.2069502620084453
1	2	undersample	1.0	300	3	31	0.1	1.0	1.0	0.8784769857838752	0.26299927144743646	0.904761904675737	0.7383437717415565	26.807178083840554	3.457826615171637	0.12898882292964078
1	3	undersample	1.0	300	3	31	0.1	1.0	1.0	0.8805414719819731	0.3232496311907911	0.7714285713551021	0.8044537230285007	13.884340604639156	3.9449921719430923	0.28413247308133244
1	1	undersample	1.0	300	3	31	0.3	0.6	0.7	0.8307404463871779	0.23427462481791977	0.7809523808780046	0.7621696801059655	11.42537429844389	3.283653439937449	0.2874000658456268
1	2	undersample	1.0	300	3	31	0.3	0.6	0.7	0.8853895350763827	0.3095597179500804	0.8952380951528345	0.7501739735507992	25.66016458435118	3.583445936528199	0.1396501440256511
1	3	undersample	1.0	300	3	31	0.3	0.6	0.7	0.8605726215329557	0.3147407406516052	0.7428571427863946	0.8051496172525738	11.937300744303306	3.8124487834588017	0.3193727581928572
1	1	undersample	1.0	300	3	31	0.3	0.6	1.0	0.8457878005165904	0.2570874010211255	0.8380952380154195	0.7642559109821679	16.781536098921794	3.5551059029987626	0.21184626450327249
1	2	undersample	1.0	300	3	31	0.3	0.6	1.0	0.867080889419094	0.2481206972975092	0.904761904675737	0.7376478775174834	26.710872579285738	3.448654661635088	0.12911051049679265
1	3	undersample	1.0	300	3	31	0.3	0.6	1.0	0.8671405374954435	0.27882277911734743	0.7523809523092971	0.8009742519081352	12.228213231184682	3.7803194899125514	0.3091473215391565
1	1	undersample	1.0	300	3	31	0.3	1.0	0.7	0.8307404463871779	0.23427462481791977	0.7809523808780046	0.7621696801059655	11.42537429844389	3.283653439937449	0.2874000658456268
1	2	undersample	1.0	300	3	31	0.3	1.0	0.7	0.8853895350763827	0.3095597179500804	0.8952380951528345	0.7501739735507992	25.66016458435118	3.583445936528199	0.1396501440256511
1	3	undersample	1.0	300	3	31	0.3	1.0	0.7	0.8605726215329557	0.3147407406516052	0.7428571427863946	0.8051496172525738	11.937300744303306	3.8124487834588017	0.3193727581928572
1	1	undersample	1.0	300	3	31	0.3	1.0	1.0	0.8457878005165904	0.2570874010211255	0.8380952380154195	0.7642559109821679	16.781536098921794	3.5551059029987626	0.21184626450327249
1	2	undersample	1.0	300	3	31	0.3	1.0	1.0	0.867080889419094	0.2481206972975092	0.904761904675737	0.7376478775174834	26.710872579285738	3.448654661635088	0.12911051049679265
1	3	undersample	1.0	300	3	31	0.3	1.0	1.0	0.8671405374954435	0.27882277911734743	0.7523809523092971	0.8009742519081352	12.228213231184682	3.7803194899125514	0.3091473215391565
1	1	undersample	1.0	300	3	63	0.1	0.6	0.7	0.853771772965097	0.26212766401399734	0.8285714284925171	0.7732962447790452	16.486706299063872	3.6548639925982593	0.22168550597269526
1	2	undersample	1.0	300	3	63	0.1	0.6	0.7	0.9021373894025251	0.321606001847882	0.923809523721542	0.7501739735507992	36.40876976988693	3.697811232374844	0.10156374114418835
1	3	undersample	1.0	300	3	63	0.1	0.6	0.7	0.877177983232263	0.3551815724976607	0.7523809523092971	0.8079331941488662	12.781353585374447	3.917287580236916	0.30648455394473134
1	1	undersample	1.0	300	3	63	0.1	0.6	1.0	0.859050268229684	0.26336026794717926	0.8380952380154195	0.7823365785759226	18.605523749666894	3.8504182008531527	0.2069502620084453
1	2	undersample	1.0	300	3	63	0.1	0.6	1.0	0.8784769857838752	0.26299927144743646	0.904761904675737	0.7383437717415565	26.807178083840554	3.457826615171637	0.12898882292964078
1	3	undersample	1.0	300	3	63	0.1	0.6	1.0	0.8805414719819731	0.3232496311907911	0.7714285713551021	0.8044537230285007	13.884340604639156	3.9449921719430923	0.28413247308133244
1	1	undersample	1.0	300	3	63	0.1	1.0	0.7	0.853771772965097	0.26212766401399734	0.8285714284925171	0.7732962447790452	16.486706299063872	3.6548639925982593	0.22168550597269526
1	2	undersample	1.0	300	3	63	0.1	1.0	0.7	0.9021373894025251	0.321606001847882	0.923809523721542	0.7501739735507992	36.40876976988693	3.697811232374844	0.10156374114418835
1	3	undersample	1.0	300	3	63	0.1	1.0	0.7	0.877177983232263	0.3551815724976607	0.7523809523092971	0.8079331941488662	12.781353585374447	3.917287580236916	0.30648455394473134
1	1	undersample	1.0	300	3	63	0.1	1.0	1.0	0.859050268229684	0.26336026794717926	0.8380952380154195	0.7823365785759226	18.605523749666894	3.8504182008531527	0.2069502620084453
1	2	undersample	1.0	300	3	63	0.1	1.0	1.0	0.8784769857838752	0.26299927144743646	0.904761904675737	0.7383437717415565	26.807178083840554	3.457826615171637	0.12898882292964078
1	3	undersample	1.0	300	3	63	0.1	1.0	1.0	0.8805414719819731	0.3232496311907911	0.7714285713551021	0.8044537230285007	13.884340604639156	3.9449921719430923	0.28413247308133244
1	1	undersample	1.0	300	3	63	0.3	0.6	0.7	0.8307404463871779	0.23427462481791977	0.7809523808780046	0.7621696801059655	11.42537429844389	3.283653439937449	0.2874000658456268
1	2	undersample	1.0	300	3	63	0.3	0.6	0.7	0.8853895350763827	0.3095597179500804	0.8952380951528345	0.7501739735507992	25.66016458435118	3.583445936528199	0.1396501440256511
1	3	undersample	1.0	300	3	63	0.3	0.6	0.7	0.8605726215329557	0.3147407406516052	0.7428571427863946	0.8051496172525738	11.937300744303306	3.8124487834588017	0.3193727581928572
1	1	undersample	1.0	300	3	63	0.3	0.6	1.0	0.8457878005165904	0.2570874010211255	0.8380952380154195	0.7642559109821679	16.781536098921794	3.5551059029987626	0.21184626450327249
1	2	undersample	1.0	300	3	63	0.3	0.6	1.0	0.867080889419094	0.2481206972975092	0.904761904675737	0.7376478775174834	26.710872579285738	3.448654661635088	0.12911051049679265
1	3	undersample	1.0	300	3	63	0.3	0.6	1.0	0.8671405374954435	0.27882277911734743	0.7523809523092971	0.8009742519081352	12.228213231184682	3.7803194899125514	0.3091473215391565
1	1	undersample	1.0	300	3	63	0.3	1.0	0.7	0.8307404463871779	0.23427462481791977	0.7809523808780046	0.7621696801059655	11.42537429844389	3.283653439937449	0.2874000658456268
1	2	undersample	1.0	300	3	63	0.3	1.0	0.7	0.8853895350763827	0.3095597179500804	0.8952380951528345	0.7501739735507992	25.66016458435118	3.583445936528199	0.1396501440256511
1	3	undersample	1.0	300	3	63	0.3	1.0	0.7	0.8605726215329557	0.3147407406516052	0.7428571427863946	0.8051496172525738	11.937300744303306	3.8124487834588017	0.3193727581928572
1	1	undersample	1.0	300	3	63	0.3	1.0	1.0	0.8457878005165904	0.2570874010211255	0.8380952380154195	0.7642559109821679	16.781536098921794	3.5551059029987626	0.21184626450327249
1	2	undersample	1.0	300	3	63	0.3	1.0	1.0	0.867080889419094	0.2481206972975092	0.904761904675737	0.7376478775174834	26.710872579285738	3.448654661635088	0.12911051049679265
1	3	undersample	1.0	300	3	63	0.3	1.0	1.0	0.8671405374954435	0.27882277911734743	0.7523809523092971	0.8009742519081352	12.228213231184682	3.7803194899125514	0.3091473215391565
1	1	undersample	1.0	300	5	31	0.1	0.6	0.7	0.843049208556858	0.25884619644481066	0.7999999999238095	0.7642559109821679	12.967550739941492	3.3935101801351824	0.26169244435707417
1	2	undersample	1.0	300	5	31	0.1	0.6	0.7	0.8951221128674156	0.30813047485984935	0.9142857141986395	0.7515657619989453	32.2689038273077	3.680191928267306	0.11404761764680366
1	3	undersample	1.0	300	5	31	0.1	0.6	0.7	0.8730755210922226	0.3343106805803853	0.7523809523092971	0.8100208768210855	12.955197696262797	3.9603346942357915	0.3056946453102956
1	1	undersample	1.0	300	5	31	0.1	0.6	1.0	0.8512947877342871	0.2404968986947812	0.8476190475383221	0.7726008344869778	18.89888988023401	3.7274499594207304	0.19723114923963342
1	2	undersample	1.0	300	5	31	0.1	0.6	1.0	0.8719123836034066	0.23857162452600353	0.9142857141986395	0.7306889352767524	28.940565296908044	3.3949057428781484	0.11730612096354597
1	3	undersample	1.0	300	5	31	0.1	0.6	1.0	0.8749577492792523	0.2970312646142343	0.7619047618321996	0.8121085594933048	13.831110067495842	4.05502623870079	0.2931815364494357
1	1	undersample	1.0	300	5	31	0.1	1.0	0.7	0.843049208556858	0.25884619644481066	0.7999999999238095	0.7642559109821679	12.967550739941492	3.3935101801351824	0.26169244435707417
1	2	undersample	1.0	300	5	31	0.1	1.0	0.7	0.8951221128674156	0.30813047485984935	0.9142857141986395	0.7515657619989453	32.2689038273077	3.680191928267306	0.11404761764680366
1	3	undersample	1.0	300	5	31	0.1	1.0	0.7	0.8730755210922226	0.3343106805803853	0.7523809523092971	0.8100208768210855	12.955197696262797	3.9603346942357915	0.3056946453102956
1	1	undersample	1.0	300	5	31	0.1	1.0	1.0	0.8512947877342871	0.2404968986947812	0.8476190475383221	0.7726008344869778	18.89888988023401	3.7274499594207304	0.19723114923963342
1	2	undersample	1.0	300	5	31	0.1	1.0	1.0	0.8719123836034066	0.23857162452600353	0.9142857141986395	0.7306889352767524	28.940565296908044	3.3949057428781484	0.11730612096354597
1	3	undersample	1.0	300	5	31	0.1	1.0	1.0	0.8749577492792523	0.2970312646142343	0.7619047618321996	0.8121085594933048	13.831110067495842	4.05502623870079	0.2931815364494357
1	1	undersample	1.0	300	5	31	0.3	0.6	0.7	0.817507781972316	0.2236073213155365	0.7619047618321996	0.7517385257249531	9.689635282860184	3.0689607937254237	0.3167261312980168
1	2	undersample	1.0	300	5	31	0.3	0.6	0.7	0.8776617954070981	0.2956793322688138	0.8761904761070295	0.7515657619989453	21.40917716265659	3.526850597922835	0.16473544765572992
1	3	undersample	1.0	300	5	31	0.3	0.6	0.7	0.8472445902508532	0.2685430896368671	0.7333333332634921	0.8016701461322083	11.115788713342525	3.6975436727589255	0.33263888482899967
1	1	undersample	1.0	300	5	31	0.3	0.6	1.0	0.8464567189880124	0.24874933759085682	0.8476190475383221	0.7732962447790452	18.97392481346312	3.73888385449707	0.19705378310052452
1	2	undersample	1.0	300	5	31	0.3	0.6	1.0	0.8607780760181596	0.2368104788537935	0.8761904761070295	0.7439109255341413	20.55769052969954	3.421428437430497	0.16643057384829685
1	3	undersample	1.0	300	5	31	0.3	0.6	1.0	0.8653742916790934	0.27916448918993286	0.7809523808780046	0.7961029923396236	13.920165176473715	3.830131454785707	0.2751498467889813
1	1	undersample	1.0	300	5	31	0.3	1.0	0.7	0.817507781972316	0.2236073213155365	0.7619047618321996	0.7517385257249531	9.689635282860184	3.0689607937254237	0.3167261312980168
1	2	undersample	1.0	300	5	31	0.3	1.0	0.7	0.8776617954070981	0.2956793322688138	0.8761904761070295	0.7515657619989453	21.40917716265659	3.526850597922835	0.16473544765572992
1	3	undersample	1.0	300	5	31	0.3	1.0	0.7	0.8472445902508532	0.2685430896368671	0.7333333332634921	0.8016701461322083	11.115788713342525	3.6975436727589255	0.33263888482899967
1	1	undersample	1.0	300	5	31	0.3	1.0	1.0	0.8464567189880124	0.24874933759085682	0.8476190475383221	0.7732962447790452	18.97392481346312	3.73888385449707	0.19705378310052452
1	2	undersample	1.0	300	5	31	0.3	1.0	1.0	0.8607780760181596	0.2368104788537935	0.8761904761070295	0.7439109255341413	20.55769052969954	3.421428437430497	0.16643057384829685
1	3	undersample	1.0	300	5	31	0.3	1.0	1.0	0.8653742916790934	0.27916448918993286	0.7809523808780046	0.7961029923396236	13.920165176473715	3.830131454785707	0.2751498467889813
1	1	undersample	1.0	300	5	63	0.1	0.6	0.7	0.843049208556858	0.25884619644481066	0.7999999999238095	0.7642559109821679	12.967550739941492	3.3935101801351824	0.26169244435707417
1	2	undersample	1.0	300	5	63	0.1	0.6	0.7	0.8951221128674156	0.30813047485984935	0.9142857141986395	0.7515657619989453	32.2689038273077	3.680191928267306	0.11404761764680366
1	3	undersample	1.0	300	5	63	0.1	0.6	0.7	0.8730755210922226	0.3343106805803853	0.7523809523092971	0.8100208768210855	12.955197696262797	3.9603346942357915	0.3056946453102956
1	1	undersample	1.0	300	5	63	0.1	0.6	1.0	0.8512947877342871	0.2404968986947812	0.8476190475383221	0.7726008344869778	18.89888988023401	3.7274499594207304	0.19723114923963342
1	2	undersample	1.0	300	5	63	0.1	0.6	1.0	0.8719123836034066	0.23857162452600353	0.9142857141986395	0.7306889352767524	28.940565296908044	3.3949057428781484	0.11730612096354597
1	3	undersample	1.0	300	5	63	0.1	0.6	1.0	0.8749577492792523	0.2970312646142343	0.7619047618321996	0.8121085594933048	13.831110067495842	4.05502623870079	0.2931815364494357
1	1	undersample	1.0	300	5	63	0.1	1.0	0.7	0.843049208556858	0.25884619644481066	0.7999999999238095	0.7642559109821679	12.967550739941492	3.3935101801351824	0.26169244435707417
1	2	undersample	1.0	300	5	63	0.1	1.0	0.7	0.8951221128674156	0.30813047485984935	0.9142857141986395	0.7515657619989453	32.2689038273077	3.680191928267306	0.11404761764680366
1	3	undersample	1.0	300	5	63	0.1	1.0	0.7	0.8730755210922226	0.3343106805803853	0.7523809523092971	0.8100208768210855	12.955197696262797	3.9603346942357915	0.3056946453102956
1	1	undersample	1.0	300	5	63	0.1	1.0	1.0	0.8512947877342871	0.2404968986947812	0.8476190475383221	0.7726008344869778	18.89888988023401	3.7274499594207304	0.19723114923963342
1	2	undersample	1.0	300	5	63	0.1	1.0	1.0	0.8719123836034066	0.23857162452600353	0.9142857141986395	0.7306889352767524	28.940565296908044	3.3949057428781484	0.11730612096354597
1	3	undersample	1.0	300	5	63	0.1	1.0	1.0	0.8749577492792523	0.2970312646142343	0.7619047618321996	0.8121085594933048	13.831110067495842	4.05502623870079	0.2931815364494357
1	1	undersample	1.0	300	5	63	0.3	0.6	0.7	0.817507781972316	0.2236073213155365	0.7619047618321996	0.7517385257249531	9.689635282860184	3.0689607937254237	0.3167261312980168
1	2	undersample	1.0	300	5	63	0.3	0.6	0.7	0.8776617954070981	0.2956793322688138	0.8761904761070295	0.7515657619989453	21.40917716265659	3.526850597922835	0.16473544765572992
1	3	undersample	1.0	300	5	63	0.3	0.6	0.7	0.8472445902508532	0.2685430896368671	0.7333333332634921	0.8016701461322083	11.115788713342525	3.6975436727589255	0.33263888482899967
1	1	undersample	1.0	300	5	63	0.3	0.6	1.0	0.8464567189880124	0.24874933759085682	0.8476190475383221	0.7732962447790452	18.97392481346312	3.73888385449707	0.19705378310052452
1	2	undersample	1.0	300	5	63	0.3	0.6	1.0	0.8607780760181596	0.2368104788537935	0.8761904761070295	0.7439109255341413	20.55769052969954	3.421428437430497	0.16643057384829685
1	3	undersample	1.0	300	5	63	0.3	0.6	1.0	0.8653742916790934	0.27916448918993286	0.7809523808780046	0.7961029923396236	13.920165176473715	3.830131454785707	0.2751498467889813
1	1	undersample	1.0	300	5	63	0.3	1.0	0.7	0.817507781972316	0.2236073213155365	0.7619047618321996	0.7517385257249531	9.689635282860184	3.0689607937254237	0.3167261312980168
1	2	undersample	1.0	300	5	63	0.3	1.0	0.7	0.8776617954070981	0.2956793322688138	0.8761904761070295	0.7515657619989453	21.40917716265659	3.526850597922835	0.16473544765572992
1	3	undersample	1.0	300	5	63	0.3	1.0	0.7	0.8472445902508532	0.2685430896368671	0.7333333332634921	0.8016701461322083	11.115788713342525	3.6975436727589255	0.33263888482899967
1	1	undersample	1.0	300	5	63	0.3	1.0	1.0	0.8464567189880124	0.24874933759085682	0.8476190475383221	0.7732962447790452	18.97392481346312	3.73888385449707	0.19705378310052452
1	2	undersample	1.0	300	5	63	0.3	1.0	1.0	0.8607780760181596	0.2368104788537935	0.8761904761070295	0.7439109255341413	20.55769052969954	3.421428437430497	0.16643057384829685
1	3	undersample	1.0	300	5	63	0.3	1.0	1.0	0.8653742916790934	0.27916448918993286	0.7809523808780046	0.7961029923396236	13.920165176473715	3.830131454785707	0.2751498467889813
1	1	undersample	1.0	300	10	31	0.1	0.6	0.7	0.835538777402477	0.24313931657052118	0.7809523808780046	0.7503477051408182	10.715513450813084	3.128160107788736	0.29192814837969705
1	2	undersample	1.0	300	10	31	0.1	0.6	0.7	0.88466381681413	0.2864799655063741	0.8952380951528345	0.7550452331193108	26.340389912413514	3.6547076425820455	0.1387491753664505
1	3	undersample	1.0	300	10	31	0.1	0.6	0.7	0.8663187195546277	0.3175452181187252	0.7428571427863946	0.8037578288044276	11.832150469868282	3.785410140983262	0.3199257846070899
1	1	undersample	1.0	300	10	31	0.1	0.6	1.0	0.8449301278230347	0.22547859170883658	0.8380952380154195	0.7719054241949103	17.517932615768977	3.6743320103686483	0.20974688713449147
1	2	undersample	1.0	300	10	31	0.1	0.6	1.0	0.8572588395135368	0.22659702819334324	0.8761904761070295	0.7418232428619219	20.334230057887	3.3937619012729576	0.16689895256763485
1	3	undersample	1.0	300	10	31	0.1	0.6	1.0	0.8657321801371906	0.2773311512805357	0.7809523808780046	0.8044537230285007	14.666871855943521	3.9936957790041174	0.2722936200412098
1	1	undersample	1.0	300	10	31	0.1	1.0	0.7	0.835538777402477	0.24313931657052118	0.7809523808780046	0.7503477051408182	10.715513450813084	3.128160107788736	0.29192814837969705
1	2	undersample	1.0	300	10	31	0.1	1.0	0.7	0.88466381681413	0.2864799655063741	0.8952380951528345	0.7550452331193108	26.340389912413514	3.6547076425820455	0.1387491753664505
1	3	undersample	1.0	300	10	31	0.1	1.0	0.7	0.8663187195546277	0.3175452181187252	0.7428571427863946	0.8037578288044276	11.832150469868282	3.785410140983262	0.3199257846070899
1	1	undersample	1.0	300	10	31	0.1	1.0	1.0	0.8449301278230347	0.22547859170883658	0.8380952380154195	0.7719054241949103	17.517932615768977	3.6743320103686483	0.20974688713449147
1	2	undersample	1.0	300	10	31	0.1	1.0	1.0	0.8572588395135368	0.22659702819334324	0.8761904761070295	0.7418232428619219	20.334230057887	3.3937619012729576	0.16689895256763485
1	3	undersample	1.0	300	10	31	0.1	1.0	1.0	0.8657321801371906	0.2773311512805357	0.7809523808780046	0.8044537230285007	14.666871855943521	3.9936957790041174	0.2722936200412098
1	1	undersample	1.0	300	10	31	0.3	0.6	0.7	0.8099013179680773	0.21484385477680354	0.7238095237405896	0.7475660639725483	7.760995118703242	2.8673224624943145	0.3694529298149403
1	2	undersample	1.0	300	10	31	0.3	0.6	0.7	0.8679225900520264	0.2750759456773321	0.885714285629932	0.7439109255341413	22.512905547432986	3.4586178769677853	0.15362822202366036
1	3	undersample	1.0	300	10	31	0.3	0.6	0.7	0.837793683931471	0.2598267089448485	0.6952380951718822	0.7981906750118428	9.022736495471328	3.4450244594120534	0.38181591260188164
1	1	undersample	1.0	300	10	31	0.3	0.6	1.0	0.8458805218888669	0.2285775167502251	0.8380952380154195	0.7802503476997201	18.379745337461717	3.813863599345118	0.2075036049479001
1	2	undersample	1.0	300	10	31	0.3	0.6	1.0	0.8533883421148557	0.22934123241156829	0.885714285629932	0.7453027139822874	22.6782766039471	3.4775174274654894	0.15334133459142438
1	3	undersample	1.0	300	10	31	0.3	0.6	1.0	0.8577923584186632	0.2610514384685515	0.7619047618321996	0.7954070981155504	12.440815453851139	3.7240037047935943	0.29933757913213394
1	1	undersample	1.0	300	10	31	0.3	1.0	0.7	0.8099013179680773	0.21484385477680354	0.7238095237405896	0.7475660639725483	7.760995118703242	2.8673224624943145	0.3694529298149403
1	2	undersample	1.0	300	10	31	0.3	1.0	0.7	0.8679225900520264	0.2750759456773321	0.885714285629932	0.7439109255341413	22.512905547432986	3.4586178769677853	0.15362822202366036
1	3	undersample	1.0	300	10	31	0.3	1.0	0.7	0.837793683931471	0.2598267089448485	0.6952380951718822	0.7981906750118428	9.022736495471328	3.4450244594120534	0.38181591260188164
1	1	undersample	1.0	300	10	31	0.3	1.0	1.0	0.8458805218888669	0.2285775167502251	0.8380952380154195	0.7802503476997201	18.379745337461717	3.813863599345118	0.2075036049479001
1	2	undersample	1.0	300	10	31	0.3	1.0	1.0	0.8533883421148557	0.22934123241156829	0.885714285629932	0.7453027139822874	22.6782766039471	3.4775174274654894	0.15334133459142438
1	3	undersample	1.0	300	10	31	0.3	1.0	1.0	0.8577923584186632	0.2610514384685515	0.7619047618321996	0.7954070981155504	12.440815453851139	3.7240037047935943	0.29933757913213394
1	1	undersample	1.0	300	10	63	0.1	0.6	0.7	0.835538777402477	0.24313931657052118	0.7809523808780046	0.7503477051408182	10.715513450813084	3.128160107788736	0.29192814837969705
1	2	undersample	1.0	300	10	63	0.1	0.6	0.7	0.88466381681413	0.2864799655063741	0.8952380951528345	0.7550452331193108	26.340389912413514	3.6547076425820455	0.1387491753664505
1	3	undersample	1.0	300	10	63	0.1	0.6	0.7	0.8663187195546277	0.3175452181187252	0.7428571427863946	0.8037578288044276	11.832150469868282	3.785410140983262	0.3199257846070899
1	1	undersample	1.0	300	10	63	0.1	0.6	1.0	0.8449301278230347	0.22547859170883658	0.8380952380154195	0.7719054241949103	17.517932615768977	3.6743320103686483	0.20974688713449147
1	2	undersample	1.0	300	10	63	0.1	0.6	1.0	0.8572588395135368	0.22659702819334324	0.8761904761070295	0.7418232428619219	20.334230057887	3.3937619012729576	0.16689895256763485
1	3	undersample	1.0	300	10	63	0.1	0.6	1.0	0.8657321801371906	0.2773311512805357	0.7809523808780046	0.8044537230285007	14.666871855943521	3.9936957790041174	0.2722936200412098
1	1	undersample	1.0	300	10	63	0.1	1.0	0.7	0.835538777402477	0.24313931657052118	0.7809523808780046	0.7503477051408182	10.715513450813084	3.128160107788736	0.29192814837969705
1	2	undersample	1.0	300	10	63	0.1	1.0	0.7	0.88466381681413	0.2864799655063741	0.8952380951528345	0.7550452331193108	26.340389912413514	3.6547076425820455	0.1387491753664505
1	3	undersample	1.0	300	10	63	0.1	1.0	0.7	0.8663187195546277	0.3175452181187252	0.7428571427863946	0.8037578288044276	11.832150469868282	3.785410140983262	0.3199257846070899
1	1	undersample	1.0	300	10	63	0.1	1.0	1.0	0.8449301278230347	0.22547859170883658	0.8380952380154195	0.7719054241949103	17.517932615768977	3.6743320103686483	0.20974688713449147
1	2	undersample	1.0	300	10	63	0.1	1.0	1.0	0.8572588395135368	0.22659702819334324	0.8761904761070295	0.7418232428619219	20.334230057887	3.3937619012729576	0.16689895256763485
1	3	undersample	1.0	300	10	63	0.1	1.0	1.0	0.8657321801371906	0.2773311512805357	0.7809523808780046	0.8044537230285007	14.666871855943521	3.9936957790041174	0.2722936200412098
1	1	undersample	1.0	300	10	63	0.3	0.6	0.7	0.8099013179680773	0.21484385477680354	0.7238095237405896	0.7475660639725483	7.760995118703242	2.8673224624943145	0.3694529298149403
1	2	undersample	1.0	300	10	63	0.3	0.6	0.7	0.8679225900520264	0.2750759456773321	0.885714285629932	0.7439109255341413	22.512905547432986	3.4586178769677853	0.15362822202366036
1	3	undersample	1.0	300	10	63	0.3	0.6	0.7	0.837793683931471	0.2598267089448485	0.6952380951718822	0.7981906750118428	9.022736495471328	3.4450244594120534	0.38181591260188164
1	1	undersample	1.0	300	10	63	0.3	0.6	1.0	0.8458805218888669	0.2285775167502251	0.8380952380154195	0.7802503476997201	18.379745337461717	3.813863599345118	0.2075036049479001
1	2	undersample	1.0	300	10	63	0.3	0.6	1.0	0.8533883421148557	0.22934123241156829	0.885714285629932	0.7453027139822874	22.6782766039471	3.4775174274654894	0.15334133459142438
1	3	undersample	1.0	300	10	63	0.3	0.6	1.0	0.8577923584186632	0.2610514384685515	0.7619047618321996	0.7954070981155504	12.440815453851139	3.7240037047935943	0.29933757913213394
1	1	undersample	1.0	300	10	63	0.3	1.0	0.7	0.8099013179680773	0.21484385477680354	0.7238095237405896	0.7475660639725483	7.760995118703242	2.8673224624943145	0.3694529298149403
1	2	undersample	1.0	300	10	63	0.3	1.0	0.7	0.8679225900520264	0.2750759456773321	0.885714285629932	0.7439109255341413	22.512905547432986	3.4586178769677853	0.15362822202366036
1	3	undersample	1.0	300	10	63	0.3	1.0	0.7	0.837793683931471	0.2598267089448485	0.6952380951718822	0.7981906750118428	9.022736495471328	3.4450244594120534	0.38181591260188164
1	1	undersample	1.0	300	10	63	0.3	1.0	1.0	0.8458805218888669	0.2285775167502251	0.8380952380154195	0.7802503476997201	18.379745337461717	3.813863599345118	0.2075036049479001
1	2	undersample	1.0	300	10	63	0.3	1.0	1.0	0.8533883421148557	0.22934123241156829	0.885714285629932	0.7453027139822874	22.6782766039471	3.4775174274654894	0.15334133459142438
1	3	undersample	1.0	300	10	63	0.3	1.0	1.0	0.8577923584186632	0.2610514384685515	0.7619047618321996	0.7954070981155504	12.440815453851139	3.7240037047935943	0.29933757913213394
1	1	undersample	1.0	500	3	31	0.1	0.6	0.7	0.8475097688588648	0.2613345865247601	0.7999999999238095	0.7677329624425054	13.221555974980602	3.444311228547306	0.2605072430846627
1	2	undersample	1.0	500	3	31	0.1	0.6	0.7	0.8959870099744838	0.31234822197735623	0.9142857141986395	0.749478079326726	31.911107436481707	3.6495236634234387	0.11436529902876774
1	3	undersample	1.0	500	3	31	0.1	0.6	0.7	0.8690757861947841	0.3415933831630454	0.7428571427863946	0.8086290883729393	12.206867811131422	3.881766030442482	0.31799852086823027
1	1	undersample	1.0	500	3	31	0.1	0.6	1.0	0.8516325584475792	0.2631045814395351	0.8380952380154195	0.7739916550711128	17.72741940070925	3.7082489197318544	0.2091815316508673
1	2	undersample	1.0	500	3	31	0.1	0.6	1.0	0.8745866056930776	0.25809854826535905	0.885714285629932	0.7306889352767524	21.02712992750076	3.2888149384132066	0.15640816124128115
1	3	undersample	1.0	500	3	31	0.1	0.6	1.0	0.8738211220465918	0.30504896953351546	0.7809523808780046	0.8023660403562815	14.47427937642579	3.9515088538972014	0.27300210299866234
1	1	undersample	1.0	500	3	31	0.1	1.0	0.7	0.8475097688588648	0.2613345865247601	0.7999999999238095	0.7677329624425054	13.221555974980602	3.444311228547306	0.2605072430846627
1	2	undersample	1.0	500	3	31	0.1	1.0	0.7	0.8959870099744838	0.31234822197735623	0.9142857141986395	0.749478079326726	31.911107436481707	3.6495236634234387	0.11436529902876774
1	3	undersample	1.0	500	3	31	0.1	1.0	0.7	0.8690757861947841	0.3415933831630454	0.7428571427863946	0.8086290883729393	12.206867811131422	3.881766030442482	0.31799852086823027
1	1	undersample	1.0	500	3	31	0.1	1.0	1.0	0.8516325584475792	0.2631045814395351	0.8380952380154195	0.7739916550711128	17.72741940070925	3.7082489197318544	0.2091815316508673
1	2	undersample	1.0	500	3	31	0.1	1.0	1.0	0.8745866056930776	0.25809854826535905	0.885714285629932	0.7306889352767524	21.02712992750076	3.2888149384132066	0.15640816124128115
1	3	undersample	1.0	500	3	31	0.1	1.0	1.0	0.8738211220465918	0.30504896953351546	0.7809523808780046	0.8023660403562815	14.47427937642579	3.9515088538972014	0.27300210299866234
1	1	undersample	1.0	500	3	31	0.3	0.6	0.7	0.8194781111331876	0.21549634173094678	0.7619047618321996	0.7510431154328857	9.653630717045939	3.0603882778864104	0.3170193962304991
1	2	undersample	1.0	500	3	31	0.3	0.6	0.7	0.8776120886768068	0.30551945772782546	0.8571428570612245	0.7453027139822874	17.557375667237384	3.365339445934344	0.19167666820733445
1	3	undersample	1.0	500	3	31	0.3	0.6	0.7	0.8500414222752428	0.2781484200261653	0.7142857142176872	0.8079331941488662	10.51630362919255	3.7189439052882114	0.3536360237642472
1	1	undersample	1.0	500	3	31	0.3	0.6	1.0	0.8392873700245052	0.2436296886961084	0.8285714284925171	0.7670375521504379	15.913929151253281	3.556673620895499	0.22349436320546306
1	2	undersample	1.0	500	3	31	0.3	0.6	1.0	0.8595420353249162	0.23464649993579262	0.885714285629932	0.7306889352767524	21.02712992750076	3.2888149384132066	0.15640816124128115
1	3	undersample	1.0	500	3	31	0.3	0.6	1.0	0.8584849388607217	0.2636848469542676	0.7714285713551021	0.792623521219258	12.899747409714339	3.7199422937994164	0.2883732562081477
1	1	undersample	1.0	500	3	31	0.3	1.0	0.7	0.8194781111331876	0.21549634173094678	0.7619047618321996	0.7510431154328857	9.653630717045939	3.0603882778864104	0.3170193962304991
1	2	undersample	1.0	500	3	31	0.3	1.0	0.7	0.8776120886768068	0.30551945772782546	0.8571428570612245	0.7453027139822874	17.557375667237384	3.365339445934344	0.19167666820733445
1	3	undersample	1.0	500	3	31	0.3	1.0	0.7	0.8500414222752428	0.2781484200261653	0.7142857142176872	0.8079331941488662	10.51630362919255	3.7189439052882114	0.3536360237642472
1	1	undersample	1.0	500	3	31	0.3	1.0	1.0	0.8392873700245052	0.2436296886961084	0.8285714284925171	0.7670375521504379	15.913929151253281	3.556673620895499	0.22349436320546306
1	2	undersample	1.0	500	3	31	0.3	1.0	1.0	0.8595420353249162	0.23464649993579262	0.885714285629932	0.7306889352767524	21.02712992750076	3.2888149384132066	0.15640816124128115
1	3	undersample	1.0	500	3	31	0.3	1.0	1.0	0.8584849388607217	0.2636848469542676	0.7714285713551021	0.792623521219258	12.899747409714339	3.7199422937994164	0.2883732562081477
1	1	undersample	1.0	500	3	63	0.1	0.6	0.7	0.8475097688588648	0.2613345865247601	0.7999999999238095	0.7677329624425054	13.221555974980602	3.444311228547306	0.2605072430846627
1	2	undersample	1.0	500	3	63	0.1	0.6	0.7	0.8959870099744838	0.31234822197735623	0.9142857141986395	0.749478079326726	31.911107436481707	3.6495236634234387	0.11436529902876774
1	3	undersample	1.0	500	3	63	0.1	0.6	0.7	0.8690757861947841	0.3415933831630454	0.7428571427863946	0.8086290883729393	12.206867811131422	3.881766030442482	0.31799852086823027
1	1	undersample	1.0	500	3	63	0.1	0.6	1.0	0.8516325584475792	0.2631045814395351	0.8380952380154195	0.7739916550711128	17.72741940070925	3.7082489197318544	0.2091815316508673
1	2	undersample	1.0	500	3	63	0.1	0.6	1.0	0.8745866056930776	0.25809854826535905	0.885714285629932	0.7306889352767524	21.02712992750076	3.2888149384132066	0.15640816124128115
1	3	undersample	1.0	500	3	63	0.1	0.6	1.0	0.8738211220465918	0.30504896953351546	0.7809523808780046	0.8023660403562815	14.47427937642579	3.9515088538972014	0.27300210299866234
1	1	undersample	1.0	500	3	63	0.1	1.0	0.7	0.8475097688588648	0.2613345865247601	0.7999999999238095	0.7677329624425054	13.221555974980602	3.444311228547306	0.2605072430846627
1	2	undersample	1.0	500	3	63	0.1	1.0	0.7	0.8959870099744838	0.31234822197735623	0.9142857141986395	0.749478079326726	31.911107436481707	3.6495236634234387	0.11436529902876774
1	3	undersample	1.0	500	3	63	0.1	1.0	0.7	0.8690757861947841	0.3415933831630454	0.7428571427863946	0.8086290883729393	12.206867811131422	3.881766030442482	0.31799852086823027
1	1	undersample	1.0	500	3	63	0.1	1.0	1.0	0.8516325584475792	0.2631045814395351	0.8380952380154195	0.7739916550711128	17.72741940070925	3.7082489197318544	0.2091815316508673
1	2	undersample	1.0	500	3	63	0.1	1.0	1.0	0.8745866056930776	0.25809854826535905	0.885714285629932	0.7306889352767524	21.02712992750076	3.2888149384132066	0.15640816124128115
1	3	undersample	1.0	500	3	63	0.1	1.0	1.0	0.8738211220465918	0.30504896953351546	0.7809523808780046	0.8023660403562815	14.47427937642579	3.9515088538972014	0.27300210299866234
1	1	undersample	1.0	500	3	63	0.3	0.6	0.7	0.8194781111331876	0.21549634173094678	0.7619047618321996	0.7510431154328857	9.653630717045939	3.0603882778864104	0.3170193962304991
1	2	undersample	1.0	500	3	63	0.3	0.6	0.7	0.8776120886768068	0.30551945772782546	0.8571428570612245	0.7453027139822874	17.557375667237384	3.365339445934344	0.19167666820733445
1	3	undersample	1.0	500	3	63	0.3	0.6	0.7	0.8500414222752428	0.2781484200261653	0.7142857142176872	0.8079331941488662	10.51630362919255	3.7189439052882114	0.3536360237642472
1	1	undersample	1.0	500	3	63	0.3	0.6	1.0	0.8392873700245052	0.2436296886961084	0.8285714284925171	0.7670375521504379	15.913929151253281	3.556673620895499	0.22349436320546306
1	2	undersample	1.0	500	3	63	0.3	0.6	1.0	0.8595420353249162	0.23464649993579262	0.885714285629932	0.7306889352767524	21.02712992750076	3.2888149384132066	0.15640816124128115
1	3	undersample	1.0	500	3	63	0.3	0.6	1.0	0.8584849388607217	0.2636848469542676	0.7714285713551021	0.792623521219258	12.899747409714339	3.7199422937994164	0.2883732562081477
1	1	undersample	1.0	500	3	63	0.3	1.0	0.7	0.8194781111331876	0.21549634173094678	0.7619047618321996	0.7510431154328857	9.653630717045939	3.0603882778864104	0.3170193962304991
1	2	undersample	1.0	500	3	63	0.3	1.0	0.7	0.8776120886768068	0.30551945772782546	0.8571428570612245	0.7453027139822874	17.557375667237384	3.365339445934344	0.19167666820733445
1	3	undersample	1.0	500	3	63	0.3	1.0	0.7	0.8500414222752428	0.2781484200261653	0.7142857142176872	0.8079331941488662	10.51630362919255	3.7189439052882114	0.3536360237642472
1	1	undersample	1.0	500	3	63	0.3	1.0	1.0	0.8392873700245052	0.2436296886961084	0.8285714284925171	0.7670375521504379	15.913929151253281	3.556673620895499	0.22349436320546306
1	2	undersample	1.0	500	3	63	0.3	1.0	1.0	0.8595420353249162	0.23464649993579262	0.885714285629932	0.7306889352767524	21.02712992750076	3.2888149384132066	0.15640816124128115
1	3	undersample	1.0	500	3	63	0.3	1.0	1.0	0.8584849388607217	0.2636848469542676	0.7714285713551021	0.792623521219258	12.899747409714339	3.7199422937994164	0.2883732562081477
1	1	undersample	1.0	500	5	31	0.1	0.6	0.7	0.8313828730379494	0.23352235300081642	0.7809523808780046	0.7531293463090881	10.876423084807328	3.163406980813954	0.2908499280860553
1	2	undersample	1.0	500	5	31	0.1	0.6	0.7	0.8867713821784803	0.3003457567041238	0.904761904675737	0.7571329157915301	29.616042632089265	3.725337545724149	0.1257878135793634
1	3	undersample	1.0	500	5	31	0.1	0.6	0.7	0.8653676641150545	0.3203047775121402	0.7523809523092971	0.8016701461322083	12.281780507681262	3.7935837681552615	0.3088789644925568
1	1	undersample	1.0	500	5	31	0.1	0.6	1.0	0.8490562288893304	0.24071091720674292	0.8476190475383221	0.7746870653631802	19.12538421565548	3.7619633834380566	0.19670000611568272
1	2	undersample	1.0	500	5	31	0.1	0.6	1.0	0.864065347781423	0.2321393606574796	0.885714285629932	0.7376478775174834	21.790448968022616	3.376051405600665	0.1549326125703291
1	3	undersample	1.0	500	5	31	0.1	0.6	1.0	0.869224906385658	0.29036400690647735	0.7714285713551021	0.8086290883729393	14.26090801109468	4.031064723921039	0.28266535189595765
1	1	undersample	1.0	500	5	31	0.1	1.0	0.7	0.8313828730379494	0.23352235300081642	0.7809523808780046	0.7531293463090881	10.876423084807328	3.163406980813954	0.2908499280860553
1	2	undersample	1.0	500	5	31	0.1	1.0	0.7	0.8867713821784803	0.3003457567041238	0.904761904675737	0.7571329157915301	29.616042632089265	3.725337545724149	0.1257878135793634
1	3	undersample	1.0	500	5	31	0.1	1.0	0.7	0.8653676641150545	0.3203047775121402	0.7523809523092971	0.8016701461322083	12.281780507681262	3.7935837681552615	0.3088789644925568
1	1	undersample	1.0	500	5	31	0.1	1.0	1.0	0.8490562288893304	0.24071091720674292	0.8476190475383221	0.7746870653631802	19.12538421565548	3.7619633834380566	0.19670000611568272
1	2	undersample	1.0	500	5	31	0.1	1.0	1.0	0.864065347781423	0.2321393606574796	0.885714285629932	0.7376478775174834	21.790448968022616	3.376051405600665	0.1549326125703291
1	3	undersample	1.0	500	5	31	0.1	1.0	1.0	0.869224906385658	0.29036400690647735	0.7714285713551021	0.8086290883729393	14.26090801109468	4.031064723921039	0.28266535189595765
1	1	undersample	1.0	500	5	31	0.3	0.6	0.7	0.8028180674216834	0.21815724856323257	0.6952380951718822	0.7426981919280758	6.584796967334724	2.7020333567077275	0.4103442071583626
1	2	undersample	1.0	500	5	31	0.3	0.6	0.7	0.8685422672896577	0.2955416138002409	0.8761904761070295	0.7453027139822874	20.708699336607697	3.4401247669551074	0.16611977913006112
1	3	undersample	1.0	500	5	31	0.3	0.6	0.7	0.8361997547801305	0.25125856490228676	0.6857142856489796	0.8079331941488662	9.177865009348753	3.5701861490766826	0.3889996261288841
1	1	undersample	1.0	500	5	31	0.3	0.6	1.0	0.8431353069739718	0.24282244359181632	0.8380952380154195	0.7739916550711128	17.72741940070925	3.7082489197318544	0.2091815316508673
1	2	undersample	1.0	500	5	31	0.3	0.6	1.0	0.8560227988202936	0.23300582966010305	0.866666666584127	0.7466945024304337	19.160712698641827	3.42142843596131	0.17856476938859925
1	3	undersample	1.0	500	5	31	0.3	0.6	1.0	0.8603472843556351	0.27290032481027826	0.7809523808780046	0.7933194154433312	13.684671823464488	3.7785471952659724	0.2761152848357204
1	1	undersample	1.0	500	5	31	0.3	1.0	0.7	0.8028180674216834	0.21815724856323257	0.6952380951718822	0.7426981919280758	6.584796967334724	2.7020333567077275	0.4103442071583626
1	2	undersample	1.0	500	5	31	0.3	1.0	0.7	0.8685422672896577	0.2955416138002409	0.8761904761070295	0.7453027139822874	20.708699336607697	3.4401247669551074	0.16611977913006112
1	3	undersample	1.0	500	5	31	0.3	1.0	0.7	0.8361997547801305	0.25125856490228676	0.6857142856489796	0.8079331941488662	9.177865009348753	3.5701861490766826	0.3889996261288841
1	1	undersample	1.0	500	5	31	0.3	1.0	1.0	0.8431353069739718	0.24282244359181632	0.8380952380154195	0.7739916550711128	17.72741940070925	3.7082489197318544	0.2091815316508673
1	2	undersample	1.0	500	5	31	0.3	1.0	1.0	0.8560227988202936	0.23300582966010305	0.866666666584127	0.7466945024304337	19.160712698641827	3.42142843596131	0.17856476938859925
1	3	undersample	1.0	500	5	31	0.3	1.0	1.0	0.8603472843556351	0.27290032481027826	0.7809523808780046	0.7933194154433312	13.684671823464488	3.7785471952659724	0.2761152848357204
1	1	undersample	1.0	500	5	63	0.1	0.6	0.7	0.8313828730379494	0.23352235300081642	0.7809523808780046	0.7531293463090881	10.876423084807328	3.163406980813954	0.2908499280860553
1	2	undersample	1.0	500	5	63	0.1	0.6	0.7	0.8867713821784803	0.3003457567041238	0.904761904675737	0.7571329157915301	29.616042632089265	3.725337545724149	0.1257878135793634
1	3	undersample	1.0	500	5	63	0.1	0.6	0.7	0.8653676641150545	0.3203047775121402	0.7523809523092971	0.8016701461322083	12.281780507681262	3.7935837681552615	0.3088789644925568
1	1	undersample	1.0	500	5	63	0.1	0.6	1.0	0.8490562288893304	0.24071091720674292	0.8476190475383221	0.7746870653631802	19.12538421565548	3.7619633834380566	0.19670000611568272
1	2	undersample	1.0	500	5	63	0.1	0.6	1.0	0.864065347781423	0.2321393606574796	0.885714285629932	0.7376478775174834	21.790448968022616	3.376051405600665	0.1549326125703291
1	3	undersample	1.0	500	5	63	0.1	0.6	1.0	0.869224906385658	0.29036400690647735	0.7714285713551021	0.8086290883729393	14.26090801109468	4.031064723921039	0.28266535189595765
1	1	undersample	1.0	500	5	63	0.1	1.0	0.7	0.8313828730379494	0.23352235300081642	0.7809523808780046	0.7531293463090881	10.876423084807328	3.163406980813954	0.2908499280860553
1	2	undersample	1.0	500	5	63	0.1	1.0	0.7	0.8867713821784803	0.3003457567041238	0.904761904675737	0.7571329157915301	29.616042632089265	3.725337545724149	0.1257878135793634
1	3	undersample	1.0	500	5	63	0.1	1.0	0.7	0.8653676641150545	0.3203047775121402	0.7523809523092971	0.8016701461322083	12.281780507681262	3.7935837681552615	0.3088789644925568
1	1	undersample	1.0	500	5	63	0.1	1.0	1.0	0.8490562288893304	0.24071091720674292	0.8476190475383221	0.7746870653631802	19.12538421565548	3.7619633834380566	0.19670000611568272
1	2	undersample	1.0	500	5	63	0.1	1.0	1.0	0.864065347781423	0.2321393606574796	0.885714285629932	0.7376478775174834	21.790448968022616	3.376051405600665	0.1549326125703291
1	3	undersample	1.0	500	5	63	0.1	1.0	1.0	0.869224906385658	0.29036400690647735	0.7714285713551021	0.8086290883729393	14.26090801109468	4.031064723921039	0.28266535189595765
1	1	undersample	1.0	500	5	63	0.3	0.6	0.7	0.8028180674216834	0.21815724856323257	0.6952380951718822	0.7426981919280758	6.584796967334724	2.7020333567077275	0.4103442071583626
1	2	undersample	1.0	500	5	63	0.3	0.6	0.7	0.8685422672896577	0.2955416138002409	0.8761904761070295	0.7453027139822874	20.708699336607697	3.4401247669551074	0.16611977913006112
1	3	undersample	1.0	500	5	63	0.3	0.6	0.7	0.8361997547801305	0.25125856490228676	0.6857142856489796	0.8079331941488662	9.177865009348753	3.5701861490766826	0.3889996261288841
1	1	undersample	1.0	500	5	63	0.3	0.6	1.0	0.8431353069739718	0.24282244359181632	0.8380952380154195	0.7739916550711128	17.72741940070925	3.7082489197318544	0.2091815316508673
1	2	undersample	1.0	500	5	63	0.3	0.6	1.0	0.8560227988202936	0.23300582966010305	0.866666666584127	0.7466945024304337	19.160712698641827	3.42142843596131	0.17856476938859925
1	3	undersample	1.0	500	5	63	0.3	0.6	1.0	0.8603472843556351	0.27290032481027826	0.7809523808780046	0.7933194154433312	13.684671823464488	3.7785471952659724	0.2761152848357204
1	1	undersample	1.0	500	5	63	0.3	1.0	0.7	0.8028180674216834	0.21815724856323257	0.6952380951718822	0.7426981919280758	6.584796967334724	2.7020333567077275	0.4103442071583626
1	2	undersample	1.0	500	5	63	0.3	1.0	0.7	0.8685422672896577	0.2955416138002409	0.8761904761070295	0.7453027139822874	20.708699336607697	3.4401247669551074	0.16611977913006112
1	3	undersample	1.0	500	5	63	0.3	1.0	0.7	0.8361997547801305	0.25125856490228676	0.6857142856489796	0.8079331941488662	9.177865009348753	3.5701861490766826	0.3889996261288841
1	1	undersample	1.0	500	5	63	0.3	1.0	1.0	0.8431353069739718	0.24282244359181632	0.8380952380154195	0.7739916550711128	17.72741940070925	3.7082489197318544	0.2091815316508673
1	2	undersample	1.0	500	5	63	0.3	1.0	1.0	0.8560227988202936	0.23300582966010305	0.866666666584127	0.7466945024304337	19.160712698641827	3.42142843596131	0.17856476938859925
1	3	undersample	1.0	500	5	63	0.3	1.0	1.0	0.8603472843556351	0.27290032481027826	0.7809523808780046	0.7933194154433312	13.684671823464488	3.7785471952659724	0.2761152848357204
1	1	undersample	1.0	500	10	31	0.1	0.6	0.7	0.8240943108815153	0.2348916615413819	0.7619047618321996	0.7489568845566833	9.54681384722488	3.034955689333269	0.31790245860375166
1	2	undersample	1.0	500	10	31	0.1	0.6	0.7	0.874463995758359	0.2769068819088778	0.885714285629932	0.7480862908785798	23.01450063020189	3.5159430328724	0.15277076219126945
1	3	undersample	1.0	500	10	31	0.1	0.6	0.7	0.8543824767206813	0.3016399619497829	0.7523809523092971	0.7974947807877698	11.965899248058932	3.715365549996659	0.31049613182564284
1	1	undersample	1.0	500	10	31	0.1	0.6	1.0	0.8435260613285649	0.21970886702626674	0.8285714284925171	0.7726008344869778	16.421507405315733	3.6436870389843095	0.2218850428791789
1	2	undersample	1.0	500	10	31	0.1	0.6	1.0	0.8569473440037114	0.2282120019925462	0.866666666584127	0.7473903966545067	19.23140336241345	3.430853858276526	0.1783985079668121
1	3	undersample	1.0	500	10	31	0.1	0.6	1.0	0.8609139410809556	0.2656074927011126	0.7619047618321996	0.7988865692359159	12.711417780149509	3.7884328314284637	0.29803384404770367
1	1	undersample	1.0	500	10	31	0.1	1.0	0.7	0.8240943108815153	0.2348916615413819	0.7619047618321996	0.7489568845566833	9.54681384722488	3.034955689333269	0.31790245860375166
1	2	undersample	1.0	500	10	31	0.1	1.0	0.7	0.874463995758359	0.2769068819088778	0.885714285629932	0.7480862908785798	23.01450063020189	3.5159430328724	0.15277076219126945
1	3	undersample	1.0	500	10	31	0.1	1.0	0.7	0.8543824767206813	0.3016399619497829	0.7523809523092971	0.7974947807877698	11.965899248058932	3.715365549996659	0.31049613182564284
1	1	undersample	1.0	500	10	31	0.1	1.0	1.0	0.8435260613285649	0.21970886702626674	0.8285714284925171	0.7726008344869778	16.421507405315733	3.6436870389843095	0.2218850428791789
1	2	undersample	1.0	500	10	31	0.1	1.0	1.0	0.8569473440037114	0.2282120019925462	0.866666666584127	0.7473903966545067	19.23140336241345	3.430853858276526	0.1783985079668121
1	3	undersample	1.0	500	10	31	0.1	1.0	1.0	0.8609139410809556	0.2656074927011126	0.7619047618321996	0.7988865692359159	12.711417780149509	3.7884328314284637	0.29803384404770367
1	1	undersample	1.0	500	10	31	0.3	0.6	0.7	0.8008146234849989	0.22006883195141735	0.6952380951718822	0.7406119610518734	6.513488282239174	2.680301185776368	0.4115001063178492
1	2	undersample	1.0	500	10	31	0.3	0.6	0.7	0.8605825628790138	0.273305221700263	0.8571428570612245	0.7306889352767524	16.279068541842854	3.182724133948264	0.19551020151901652
1	3	undersample	1.0	500	10	31	0.3	0.6	0.7	0.826516883719389	0.2413386847259545	0.6666666666031746	0.8009742519081352	8.048950549031803	3.3496501809351718	0.41615985587693677
1	1	undersample	1.0	500	10	31	0.3	0.6	1.0	0.8436916352076297	0.22131642390474693	0.8285714284925171	0.7844228094521251	17.58709536749533	3.843502125395258	0.21854103075075768
1	2	undersample	1.0	500	10	31	0.3	0.6	1.0	0.8529708055804089	0.22871798773482405	0.866666666584127	0.7487821851026529	19.373959603983575	3.4498613581192554	0.17806691223152527
1	3	undersample	1.0	500	10	31	0.3	0.6	1.0	0.8566656725320609	0.2631139003692247	0.7619047618321996	0.7988865692359159	12.711417780149509	3.7884328314284637	0.29803384404770367
1	1	undersample	1.0	500	10	31	0.3	1.0	0.7	0.8008146234849989	0.22006883195141735	0.6952380951718822	0.7406119610518734	6.513488282239174	2.680301185776368	0.4115001063178492
1	2	undersample	1.0	500	10	31	0.3	1.0	0.7	0.8605825628790138	0.273305221700263	0.8571428570612245	0.7306889352767524	16.279068541842854	3.182724133948264	0.19551020151901652
1	3	undersample	1.0	500	10	31	0.3	1.0	0.7	0.826516883719389	0.2413386847259545	0.6666666666031746	0.8009742519081352	8.048950549031803	3.3496501809351718	0.41615985587693677
1	1	undersample	1.0	500	10	31	0.3	1.0	1.0	0.8436916352076297	0.22131642390474693	0.8285714284925171	0.7844228094521251	17.58709536749533	3.843502125395258	0.21854103075075768
1	2	undersample	1.0	500	10	31	0.3	1.0	1.0	0.8529708055804089	0.22871798773482405	0.866666666584127	0.7487821851026529	19.373959603983575	3.4498613581192554	0.17806691223152527
1	3	undersample	1.0	500	10	31	0.3	1.0	1.0	0.8566656725320609	0.2631139003692247	0.7619047618321996	0.7988865692359159	12.711417780149509	3.7884328314284637	0.29803384404770367
1	1	undersample	1.0	500	10	63	0.1	0.6	0.7	0.8240943108815153	0.2348916615413819	0.7619047618321996	0.7489568845566833	9.54681384722488	3.034955689333269	0.31790245860375166
1	2	undersample	1.0	500	10	63	0.1	0.6	0.7	0.874463995758359	0.2769068819088778	0.885714285629932	0.7480862908785798	23.01450063020189	3.5159430328724	0.15277076219126945
1	3	undersample	1.0	500	10	63	0.1	0.6	0.7	0.8543824767206813	0.3016399619497829	0.7523809523092971	0.7974947807877698	11.965899248058932	3.715365549996659	0.31049613182564284
1	1	undersample	1.0	500	10	63	0.1	0.6	1.0	0.8435260613285649	0.21970886702626674	0.8285714284925171	0.7726008344869778	16.421507405315733	3.6436870389843095	0.2218850428791789
1	2	undersample	1.0	500	10	63	0.1	0.6	1.0	0.8569473440037114	0.2282120019925462	0.866666666584127	0.7473903966545067	19.23140336241345	3.430853858276526	0.1783985079668121
1	3	undersample	1.0	500	10	63	0.1	0.6	1.0	0.8609139410809556	0.2656074927011126	0.7619047618321996	0.7988865692359159	12.711417780149509	3.7884328314284637	0.29803384404770367
1	1	undersample	1.0	500	10	63	0.1	1.0	0.7	0.8240943108815153	0.2348916615413819	0.7619047618321996	0.7489568845566833	9.54681384722488	3.034955689333269	0.31790245860375166
1	2	undersample	1.0	500	10	63	0.1	1.0	0.7	0.874463995758359	0.2769068819088778	0.885714285629932	0.7480862908785798	23.01450063020189	3.5159430328724	0.15277076219126945
1	3	undersample	1.0	500	10	63	0.1	1.0	0.7	0.8543824767206813	0.3016399619497829	0.7523809523092971	0.7974947807877698	11.965899248058932	3.715365549996659	0.31049613182564284
1	1	undersample	1.0	500	10	63	0.1	1.0	1.0	0.8435260613285649	0.21970886702626674	0.8285714284925171	0.7726008344869778	16.421507405315733	3.6436870389843095	0.2218850428791789
1	2	undersample	1.0	500	10	63	0.1	1.0	1.0	0.8569473440037114	0.2282120019925462	0.866666666584127	0.7473903966545067	19.23140336241345	3.430853858276526	0.1783985079668121
1	3	undersample	1.0	500	10	63	0.1	1.0	1.0	0.8609139410809556	0.2656074927011126	0.7619047618321996	0.7988865692359159	12.711417780149509	3.7884328314284637	0.29803384404770367
1	1	undersample	1.0	500	10	63	0.3	0.6	0.7	0.8008146234849989	0.22006883195141735	0.6952380951718822	0.7406119610518734	6.513488282239174	2.680301185776368	0.4115001063178492
1	2	undersample	1.0	500	10	63	0.3	0.6	0.7	0.8605825628790138	0.273305221700263	0.8571428570612245	0.7306889352767524	16.279068541842854	3.182724133948264	0.19551020151901652
1	3	undersample	1.0	500	10	63	0.3	0.6	0.7	0.826516883719389	0.2413386847259545	0.6666666666031746	0.8009742519081352	8.048950549031803	3.3496501809351718	0.41615985587693677
1	1	undersample	1.0	500	10	63	0.3	0.6	1.0	0.8436916352076297	0.22131642390474693	0.8285714284925171	0.7844228094521251	17.58709536749533	3.843502125395258	0.21854103075075768
1	2	undersample	1.0	500	10	63	0.3	0.6	1.0	0.8529708055804089	0.22871798773482405	0.866666666584127	0.7487821851026529	19.373959603983575	3.4498613581192554	0.17806691223152527
1	3	undersample	1.0	500	10	63	0.3	0.6	1.0	0.8566656725320609	0.2631139003692247	0.7619047618321996	0.7988865692359159	12.711417780149509	3.7884328314284637	0.29803384404770367
1	1	undersample	1.0	500	10	63	0.3	1.0	0.7	0.8008146234849989	0.22006883195141735	0.6952380951718822	0.7406119610518734	6.513488282239174	2.680301185776368	0.4115001063178492
1	2	undersample	1.0	500	10	63	0.3	1.0	0.7	0.8605825628790138	0.273305221700263	0.8571428570612245	0.7306889352767524	16.279068541842854	3.182724133948264	0.19551020151901652
1	3	undersample	1.0	500	10	63	0.3	1.0	0.7	0.826516883719389	0.2413386847259545	0.6666666666031746	0.8009742519081352	8.048950549031803	3.3496501809351718	0.41615985587693677
1	1	undersample	1.0	500	10	63	0.3	1.0	1.0	0.8436916352076297	0.22131642390474693	0.8285714284925171	0.7844228094521251	17.58709536749533	3.843502125395258	0.21854103075075768
1	2	undersample	1.0	500	10	63	0.3	1.0	1.0	0.8529708055804089	0.22871798773482405	0.866666666584127	0.7487821851026529	19.373959603983575	3.4498613581192554	0.17806691223152527
1	3	undersample	1.0	500	10	63	0.3	1.0	1.0	0.8566656725320609	0.2631139003692247	0.7619047618321996	0.7988865692359159	12.711417780149509	3.7884328314284637	0.29803384404770367
1	1	smote	0.6	100	3	31	0.1	0.6	0.7	0.8837108417776012	0.3718365718643644	0.7999999999238095	0.8407510431095915	21.11790195649318	5.023580469908802	0.23788254482283774
1	2	smote	0.6	100	3	31	0.1	0.6	0.7	0.9056234880869536	0.3436318040719109	0.8571428570612245	0.8399443284562287	31.486953055688073	5.3552791678114655	0.17007929739884792
1	3	smote	0.6	100	3	31	0.1	0.6	0.7	0.8821751665175463	0.37232234083442234	0.6952380951718822	0.8622129436265679	14.27509341746364	5.045742778844276	0.35346477172055213
1	1	smote	0.6	100	3	31	0.1	0.6	1.0	0.8754189019140339	0.3372315668809646	0.7619047618321996	0.844228094569929	17.34285561228923	4.891156147940116	0.2820271403889025
1	2	smote	0.6	100	3	31	0.1	0.6	1.0	0.8968154554793386	0.34684767141227674	0.7999999999238095	0.8253305497506936	18.900396763604967	4.580079418473995	0.24232714724219606
1	3	smote	0.6	100	3	31	0.1	0.6	1.0	0.8881366603704808	0.3728378565616688	0.7238095237405896	0.8587334725062024	15.930693307359268	5.123715329770638	0.32162537258166773
1	1	smote	0.6	100	3	31	0.1	1.0	0.7	0.8837108417776012	0.3718365718643644	0.7999999999238095	0.8407510431095915	21.11790195649318	5.023580469908802	0.23788254482283774
1	2	smote	0.6	100	3	31	0.1	1.0	0.7	0.9056234880869536	0.3436318040719109	0.8571428570612245	0.8399443284562287	31.486953055688073	5.3552791678114655	0.17007929739884792
1	3	smote	0.6	100	3	31	0.1	1.0	0.7	0.8821751665175463	0.37232234083442234	0.6952380951718822	0.8622129436265679	14.27509341746364	5.045742778844276	0.35346477172055213
1	1	smote	0.6	100	3	31	0.1	1.0	1.0	0.8754189019140339	0.3372315668809646	0.7619047618321996	0.844228094569929	17.34285561228923	4.891156147940116	0.2820271403889025
1	2	smote	0.6	100	3	31	0.1	1.0	1.0	0.8968154554793386	0.34684767141227674	0.7999999999238095	0.8253305497506936	18.900396763604967	4.580079418473995	0.24232714724219606
1	3	smote	0.6	100	3	31	0.1	1.0	1.0	0.8881366603704808	0.3728378565616688	0.7238095237405896	0.8587334725062024	15.930693307359268	5.123715329770638	0.32162537258166773
1	1	smote	0.6	100	3	31	0.3	0.6	0.7	0.8789356911053713	0.3571158700150115	0.7333333332634921	0.8463143254461314	15.143663865236748	4.771643731114399	0.31509175204498396
1	2	smote	0.6	100	3	31	0.3	0.6	0.7	0.900387712496272	0.3414014701602042	0.8095238094467121	0.8343771746636439	21.41071230008518	4.887754806290364	0.22828547334988925
1	3	smote	0.6	100	3	31	0.3	0.6	0.7	0.8789011498823607	0.40682108799482675	0.7047619046947846	0.8601252609543485	14.678862433908904	5.0385213164155065	0.3432501116699375
1	1	smote	0.6	100	3	31	0.3	0.6	1.0	0.8614875157295185	0.3420159000674234	0.7142857142176872	0.8553546592430087	14.783652548705277	4.938186471113816	0.3340301936215193
1	2	smote	0.6	100	3	31	0.3	0.6	1.0	0.8729230871193293	0.33296940826525434	0.6952380951718822	0.8420320111284479	12.159965994685013	4.401132508725382	0.361936241355396
1	3	smote	0.6	100	3	31	0.3	0.6	1.0	0.8820856944030222	0.38533024980080444	0.6952380951718822	0.8747390396598835	15.930727613870232	5.550317016418825	0.34840322373468463
1	1	smote	0.6	100	3	31	0.3	1.0	0.7	0.8789356911053713	0.3571158700150115	0.7333333332634921	0.8463143254461314	15.143663865236748	4.771643731114399	0.31509175204498396
1	2	smote	0.6	100	3	31	0.3	1.0	0.7	0.900387712496272	0.3414014701602042	0.8095238094467121	0.8343771746636439	21.41071230008518	4.887754806290364	0.22828547334988925
1	3	smote	0.6	100	3	31	0.3	1.0	0.7	0.8789011498823607	0.40682108799482675	0.7047619046947846	0.8601252609543485	14.678862433908904	5.0385213164155065	0.3432501116699375
1	1	smote	0.6	100	3	31	0.3	1.0	1.0	0.8614875157295185	0.3420159000674234	0.7142857142176872	0.8553546592430087	14.783652548705277	4.938186471113816	0.3340301936215193
1	2	smote	0.6	100	3	31	0.3	1.0	1.0	0.8729230871193293	0.33296940826525434	0.6952380951718822	0.8420320111284479	12.159965994685013	4.401132508725382	0.361936241355396
1	3	smote	0.6	100	3	31	0.3	1.0	1.0	0.8820856944030222	0.38533024980080444	0.6952380951718822	0.8747390396598835	15.930727613870232	5.550317016418825	0.34840322373468463
1	1	smote	0.6	100	3	63	0.1	0.6	0.7	0.8837108417776012	0.3718365718643644	0.7999999999238095	0.8407510431095915	21.11790195649318	5.023580469908802	0.23788254482283774
1	2	smote	0.6	100	3	63	0.1	0.6	0.7	0.9056234880869536	0.3436318040719109	0.8571428570612245	0.8399443284562287	31.486953055688073	5.3552791678114655	0.17007929739884792
1	3	smote	0.6	100	3	63	0.1	0.6	0.7	0.8821751665175463	0.37232234083442234	0.6952380951718822	0.8622129436265679	14.27509341746364	5.045742778844276	0.35346477172055213
1	1	smote	0.6	100	3	63	0.1	0.6	1.0	0.8754189019140339	0.3372315668809646	0.7619047618321996	0.844228094569929	17.34285561228923	4.891156147940116	0.2820271403889025
1	2	smote	0.6	100	3	63	0.1	0.6	1.0	0.8968154554793386	0.34684767141227674	0.7999999999238095	0.8253305497506936	18.900396763604967	4.580079418473995	0.24232714724219606
1	3	smote	0.6	100	3	63	0.1	0.6	1.0	0.8881366603704808	0.3728378565616688	0.7238095237405896	0.8587334725062024	15.930693307359268	5.123715329770638	0.32162537258166773
1	1	smote	0.6	100	3	63	0.1	1.0	0.7	0.8837108417776012	0.3718365718643644	0.7999999999238095	0.8407510431095915	21.11790195649318	5.023580469908802	0.23788254482283774
1	2	smote	0.6	100	3	63	0.1	1.0	0.7	0.9056234880869536	0.3436318040719109	0.8571428570612245	0.8399443284562287	31.486953055688073	5.3552791678114655	0.17007929739884792
1	3	smote	0.6	100	3	63	0.1	1.0	0.7	0.8821751665175463	0.37232234083442234	0.6952380951718822	0.8622129436265679	14.27509341746364	5.045742778844276	0.35346477172055213
1	1	smote	0.6	100	3	63	0.1	1.0	1.0	0.8754189019140339	0.3372315668809646	0.7619047618321996	0.844228094569929	17.34285561228923	4.891156147940116	0.2820271403889025
1	2	smote	0.6	100	3	63	0.1	1.0	1.0	0.8968154554793386	0.34684767141227674	0.7999999999238095	0.8253305497506936	18.900396763604967	4.580079418473995	0.24232714724219606
1	3	smote	0.6	100	3	63	0.1	1.0	1.0	0.8881366603704808	0.3728378565616688	0.7238095237405896	0.8587334725062024	15.930693307359268	5.123715329770638	0.32162537258166773
1	1	smote	0.6	100	3	63	0.3	0.6	0.7	0.8789356911053713	0.3571158700150115	0.7333333332634921	0.8463143254461314	15.143663865236748	4.771643731114399	0.31509175204498396
1	2	smote	0.6	100	3	63	0.3	0.6	0.7	0.900387712496272	0.3414014701602042	0.8095238094467121	0.8343771746636439	21.41071230008518	4.887754806290364	0.22828547334988925
1	3	smote	0.6	100	3	63	0.3	0.6	0.7	0.8789011498823607	0.40682108799482675	0.7047619046947846	0.8601252609543485	14.678862433908904	5.0385213164155065	0.3432501116699375
1	1	smote	0.6	100	3	63	0.3	0.6	1.0	0.8614875157295185	0.3420159000674234	0.7142857142176872	0.8553546592430087	14.783652548705277	4.938186471113816	0.3340301936215193
1	2	smote	0.6	100	3	63	0.3	0.6	1.0	0.8729230871193293	0.33296940826525434	0.6952380951718822	0.8420320111284479	12.159965994685013	4.401132508725382	0.361936241355396
1	3	smote	0.6	100	3	63	0.3	0.6	1.0	0.8820856944030222	0.38533024980080444	0.6952380951718822	0.8747390396598835	15.930727613870232	5.550317016418825	0.34840322373468463
1	1	smote	0.6	100	3	63	0.3	1.0	0.7	0.8789356911053713	0.3571158700150115	0.7333333332634921	0.8463143254461314	15.143663865236748	4.771643731114399	0.31509175204498396
1	2	smote	0.6	100	3	63	0.3	1.0	0.7	0.900387712496272	0.3414014701602042	0.8095238094467121	0.8343771746636439	21.41071230008518	4.887754806290364	0.22828547334988925
1	3	smote	0.6	100	3	63	0.3	1.0	0.7	0.8789011498823607	0.40682108799482675	0.7047619046947846	0.8601252609543485	14.678862433908904	5.0385213164155065	0.3432501116699375
1	1	smote	0.6	100	3	63	0.3	1.0	1.0	0.8614875157295185	0.3420159000674234	0.7142857142176872	0.8553546592430087	14.783652548705277	4.938186471113816	0.3340301936215193
1	2	smote	0.6	100	3	63	0.3	1.0	1.0	0.8729230871193293	0.33296940826525434	0.6952380951718822	0.8420320111284479	12.159965994685013	4.401132508725382	0.361936241355396
1	3	smote	0.6	100	3	63	0.3	1.0	1.0	0.8820856944030222	0.38533024980080444	0.6952380951718822	0.8747390396598835	15.930727613870232	5.550317016418825	0.34840322373468463
1	1	smote	0.6	100	5	31	0.1	0.6	0.7	0.8734088350221869	0.35256835068299536	0.6380952380344671	0.8525730180747387	10.196374556996767	4.328211745363102	0.4244853520440097
1	2	smote	0.6	100	5	31	0.1	0.6	0.7	0.8942903535805414	0.31489984731531767	0.8095238094467121	0.8469032706969597	23.510224956539048	5.287661991574735	0.22490902431802529
1	3	smote	0.6	100	5	31	0.1	0.6	0.7	0.8676110945422011	0.4019418252022963	0.6952380951718822	0.8643006262987871	14.529806372334269	5.123369585102015	0.3526109920885933
1	1	smote	0.6	100	5	31	0.1	0.6	1.0	0.8684250612623352	0.3345667791000919	0.7333333332634921	0.8574408901192112	16.540242396554373	5.144064679108024	0.31100297023320533
1	2	smote	0.6	100	5	31	0.1	0.6	1.0	0.8714815919408823	0.333451574746969	0.6571428570802722	0.8510786360413982	10.95365955384859	4.412683281198771	0.40285012967303435
1	3	smote	0.6	100	5	31	0.1	0.6	1.0	0.8778042880339332	0.37035726011728054	0.6571428570802722	0.8810020876765414	14.190057078738985	5.522305299533174	0.38916722652981384
1	1	smote	0.6	100	5	31	0.1	1.0	0.7	0.8734088350221869	0.35256835068299536	0.6380952380344671	0.8525730180747387	10.196374556996767	4.328211745363102	0.4244853520440097
1	2	smote	0.6	100	5	31	0.1	1.0	0.7	0.8942903535805414	0.31489984731531767	0.8095238094467121	0.8469032706969597	23.510224956539048	5.287661991574735	0.22490902431802529
1	3	smote	0.6	100	5	31	0.1	1.0	0.7	0.8676110945422011	0.4019418252022963	0.6952380951718822	0.8643006262987871	14.529806372334269	5.123369585102015	0.3526109920885933
1	1	smote	0.6	100	5	31	0.1	1.0	1.0	0.8684250612623352	0.3345667791000919	0.7333333332634921	0.8574408901192112	16.540242396554373	5.144064679108024	0.31100297023320533
1	2	smote	0.6	100	5	31	0.1	1.0	1.0	0.8714815919408823	0.333451574746969	0.6571428570802722	0.8510786360413982	10.95365955384859	4.412683281198771	0.40285012967303435
1	3	smote	0.6	100	5	31	0.1	1.0	1.0	0.8778042880339332	0.37035726011728054	0.6571428570802722	0.8810020876765414	14.190057078738985	5.522305299533174	0.38916722652981384
1	1	smote	0.6	100	5	31	0.3	0.6	0.7	0.8613252533280349	0.35241083066430073	0.6476190475573697	0.8477051460302664	10.229790634912774	4.2524024164470475	0.4156881079888689
1	2	smote	0.6	100	5	31	0.3	0.6	0.7	0.8896610000994135	0.333177159913824	0.7904761904009071	0.8455114822488135	20.64803246215503	5.11673068484424	0.24780716941152484
1	3	smote	0.6	100	5	31	0.3	0.6	0.7	0.8658017695595983	0.38528741704059727	0.6571428570802722	0.8656924147469333	12.354057628804538	4.892819768249608	0.3960496050545374
1	1	smote	0.6	100	5	31	0.3	0.6	1.0	0.8579740380157626	0.33287787811765834	0.6571428570802722	0.8602225312874812	11.795604300224483	4.70135005390834	0.3985679594103394
1	2	smote	0.6	100	5	31	0.3	0.6	1.0	0.8570533850283328	0.28501933858850714	0.6380952380344671	0.8656924147469333	11.364602227578615	4.750998905401793	0.41805236088478887
1	3	smote	0.6	100	5	31	0.3	0.6	1.0	0.8689995692083374	0.3068912392876147	0.6476190475573697	0.8789144050043222	13.340166466922378	5.34843962319457	0.4009274924008357
1	1	smote	0.6	100	5	31	0.3	1.0	0.7	0.8613252533280349	0.35241083066430073	0.6476190475573697	0.8477051460302664	10.229790634912774	4.2524024164470475	0.4156881079888689
1	2	smote	0.6	100	5	31	0.3	1.0	0.7	0.8896610000994135	0.333177159913824	0.7904761904009071	0.8455114822488135	20.64803246215503	5.11673068484424	0.24780716941152484
1	3	smote	0.6	100	5	31	0.3	1.0	0.7	0.8658017695595983	0.38528741704059727	0.6571428570802722	0.8656924147469333	12.354057628804538	4.892819768249608	0.3960496050545374
1	1	smote	0.6	100	5	31	0.3	1.0	1.0	0.8579740380157626	0.33287787811765834	0.6571428570802722	0.8602225312874812	11.795604300224483	4.70135005390834	0.3985679594103394
1	2	smote	0.6	100	5	31	0.3	1.0	1.0	0.8570533850283328	0.28501933858850714	0.6380952380344671	0.8656924147469333	11.364602227578615	4.750998905401793	0.41805236088478887
1	3	smote	0.6	100	5	31	0.3	1.0	1.0	0.8689995692083374	0.3068912392876147	0.6476190475573697	0.8789144050043222	13.340166466922378	5.34843962319457	0.4009274924008357
1	1	smote	0.6	100	5	63	0.1	0.6	0.7	0.8734088350221869	0.35256835068299536	0.6380952380344671	0.8525730180747387	10.196374556996767	4.328211745363102	0.4244853520440097
1	2	smote	0.6	100	5	63	0.1	0.6	0.7	0.8942903535805414	0.31489984731531767	0.8095238094467121	0.8469032706969597	23.510224956539048	5.287661991574735	0.22490902431802529
1	3	smote	0.6	100	5	63	0.1	0.6	0.7	0.8676177221062398	0.4019425792142417	0.6952380951718822	0.8643006262987871	14.529806372334269	5.123369585102015	0.3526109920885933
1	1	smote	0.6	100	5	63	0.1	0.6	1.0	0.8684250612623352	0.3345667791000919	0.7333333332634921	0.8574408901192112	16.540242396554373	5.144064679108024	0.31100297023320533
1	2	smote	0.6	100	5	63	0.1	0.6	1.0	0.8712695098916393	0.3305352587538539	0.6666666666031746	0.8524704244895445	11.55660282641263	4.51886761761374	0.3910204036535576
1	3	smote	0.6	100	5	63	0.1	0.6	1.0	0.8778042880339332	0.37035726011728054	0.6571428570802722	0.8810020876765414	14.190057078738985	5.522305299533174	0.38916722652981384
1	1	smote	0.6	100	5	63	0.1	1.0	0.7	0.8734088350221869	0.35256835068299536	0.6380952380344671	0.8525730180747387	10.196374556996767	4.328211745363102	0.4244853520440097
1	2	smote	0.6	100	5	63	0.1	1.0	0.7	0.8942903535805414	0.31489984731531767	0.8095238094467121	0.8469032706969597	23.510224956539048	5.287661991574735	0.22490902431802529
1	3	smote	0.6	100	5	63	0.1	1.0	0.7	0.8676177221062398	0.4019425792142417	0.6952380951718822	0.8643006262987871	14.529806372334269	5.123369585102015	0.3526109920885933
1	1	smote	0.6	100	5	63	0.1	1.0	1.0	0.8684250612623352	0.3345667791000919	0.7333333332634921	0.8574408901192112	16.540242396554373	5.144064679108024	0.31100297023320533
1	2	smote	0.6	100	5	63	0.1	1.0	1.0	0.8712695098916393	0.3305352587538539	0.6666666666031746	0.8524704244895445	11.55660282641263	4.51886761761374	0.3910204036535576
1	3	smote	0.6	100	5	63	0.1	1.0	1.0	0.8778042880339332	0.37035726011728054	0.6571428570802722	0.8810020876765414	14.190057078738985	5.522305299533174	0.38916722652981384
1	1	smote	0.6	100	5	63	0.3	0.6	0.7	0.8613252533280349	0.35241083066430073	0.6476190475573697	0.8477051460302664	10.229790634912774	4.2524024164470475	0.4156881079888689
1	2	smote	0.6	100	5	63	0.3	0.6	0.7	0.8896610000994135	0.333177159913824	0.7904761904009071	0.8455114822488135	20.64803246215503	5.11673068484424	0.24780716941152484
1	3	smote	0.6	100	5	63	0.3	0.6	0.7	0.8658017695595983	0.38528741704059727	0.6571428570802722	0.8656924147469333	12.354057628804538	4.892819768249608	0.3960496050545374
1	1	smote	0.6	100	5	63	0.3	0.6	1.0	0.8579740380157626	0.33287787811765834	0.6571428570802722	0.8602225312874812	11.795604300224483	4.70135005390834	0.3985679594103394
1	2	smote	0.6	100	5	63	0.3	0.6	1.0	0.8570533850283328	0.28501933858850714	0.6380952380344671	0.8656924147469333	11.364602227578615	4.750998905401793	0.41805236088478887
1	3	smote	0.6	100	5	63	0.3	0.6	1.0	0.8689995692083374	0.3068912392876147	0.6476190475573697	0.8789144050043222	13.340166466922378	5.34843962319457	0.4009274924008357
1	1	smote	0.6	100	5	63	0.3	1.0	0.7	0.8613252533280349	0.35241083066430073	0.6476190475573697	0.8477051460302664	10.229790634912774	4.2524024164470475	0.4156881079888689
1	2	smote	0.6	100	5	63	0.3	1.0	0.7	0.8896610000994135	0.333177159913824	0.7904761904009071	0.8455114822488135	20.64803246215503	5.11673068484424	0.24780716941152484
1	3	smote	0.6	100	5	63	0.3	1.0	0.7	0.8658017695595983	0.38528741704059727	0.6571428570802722	0.8656924147469333	12.354057628804538	4.892819768249608	0.3960496050545374
1	1	smote	0.6	100	5	63	0.3	1.0	1.0	0.8579740380157626	0.33287787811765834	0.6571428570802722	0.8602225312874812	11.795604300224483	4.70135005390834	0.3985679594103394
1	2	smote	0.6	100	5	63	0.3	1.0	1.0	0.8570533850283328	0.28501933858850714	0.6380952380344671	0.8656924147469333	11.364602227578615	4.750998905401793	0.41805236088478887
1	3	smote	0.6	100	5	63	0.3	1.0	1.0	0.8689995692083374	0.3068912392876147	0.6476190475573697	0.8789144050043222	13.340166466922378	5.34843962319457	0.4009274924008357
1	1	smote	0.6	100	10	31	0.1	0.6	0.7	0.8624776475263263	0.3435102200428647	0.5999999999428571	0.8539638386588737	8.7714278837407	4.1085711466737616	0.46840390337990495
1	2	smote	0.6	100	10	31	0.1	0.6	0.7	0.8878251648606555	0.324950813530007	0.7714285713551021	0.85594989560991	20.054345907885814	5.355279130609096	0.26703832449403514
1	3	smote	0.6	100	10	31	0.1	0.6	0.7	0.8589753785995957	0.37444436870923864	0.6761904761260772	0.8649965205228602	13.379774423159551	5.008688877190668	0.3743477718670053
1	1	smote	0.6	100	10	31	0.1	0.6	1.0	0.8651731902775018	0.33718172771421445	0.6761904761260772	0.8636995827478186	13.232591862062003	4.961029761667566	0.3749098952840054
1	2	smote	0.6	100	10	31	0.1	0.6	1.0	0.8609901580674023	0.28799179487436166	0.6380952380344671	0.8615170494024947	10.96879039574722	4.607752717600134	0.4200784627718596
1	3	smote	0.6	100	10	31	0.1	0.6	1.0	0.8760446697816218	0.32129035610744733	0.6190476189886621	0.8844815587969069	12.442016843166085	5.358863562846026	0.4307069750809148
1	1	smote	0.6	100	10	31	0.1	1.0	0.7	0.8624776475263263	0.3435102200428647	0.5999999999428571	0.8539638386588737	8.7714278837407	4.1085711466737616	0.46840390337990495
1	2	smote	0.6	100	10	31	0.1	1.0	0.7	0.8878251648606555	0.324950813530007	0.7714285713551021	0.85594989560991	20.054345907885814	5.355279130609096	0.26703832449403514
1	3	smote	0.6	100	10	31	0.1	1.0	0.7	0.8589753785995957	0.37444436870923864	0.6761904761260772	0.8649965205228602	13.379774423159551	5.008688877190668	0.3743477718670053
1	1	smote	0.6	100	10	31	0.1	1.0	1.0	0.8651731902775018	0.33718172771421445	0.6761904761260772	0.8636995827478186	13.232591862062003	4.961029761667566	0.3749098952840054
1	2	smote	0.6	100	10	31	0.1	1.0	1.0	0.8609901580674023	0.28799179487436166	0.6380952380344671	0.8615170494024947	10.96879039574722	4.607752717600134	0.4200784627718596
1	3	smote	0.6	100	10	31	0.1	1.0	1.0	0.8760446697816218	0.32129035610744733	0.6190476189886621	0.8844815587969069	12.442016843166085	5.358863562846026	0.4307069750809148
1	1	smote	0.6	100	10	31	0.3	0.6	0.7	0.8547022981654414	0.32765899803370235	0.6095238094657597	0.844228094569929	8.459929685351856	3.9129249183520924	0.46252451016560114
1	2	smote	0.6	100	10	31	0.3	0.6	0.7	0.8838751366935083	0.3258897533563646	0.7809523808780046	0.8462073764728866	19.61675994391994	5.0779570059207275	0.25885807973742375
1	3	smote	0.6	100	10	31	0.3	0.6	0.7	0.8580342645060808	0.3429389580971278	0.6666666666031746	0.8601252609543485	12.298506404946787	4.766168812825479	0.38754044864531967
1	1	smote	0.6	100	10	31	0.3	0.6	1.0	0.8533379694019471	0.32131295703991675	0.6285714285115647	0.8657858136240211	10.916698935312732	4.683345320272421	0.4290074535220538
1	2	smote	0.6	100	10	31	0.3	0.6	1.0	0.8564801007389733	0.273792892711834	0.5619047618512472	0.8726513569876643	8.7890227541269	4.412333766866131	0.5020277910765545
1	3	smote	0.6	100	10	31	0.3	0.6	1.0	0.862332239785267	0.2798182237275517	0.5904761904199547	0.8865692414691262	11.269509515506932	5.205608655108757	0.4619197077965731
1	1	smote	0.6	100	10	31	0.3	1.0	0.7	0.8547022981654414	0.32765899803370235	0.6095238094657597	0.844228094569929	8.459929685351856	3.9129249183520924	0.46252451016560114
1	2	smote	0.6	100	10	31	0.3	1.0	0.7	0.8838751366935083	0.3258897533563646	0.7809523808780046	0.8462073764728866	19.61675994391994	5.0779570059207275	0.25885807973742375
1	3	smote	0.6	100	10	31	0.3	1.0	0.7	0.8580342645060808	0.3429389580971278	0.6666666666031746	0.8601252609543485	12.298506404946787	4.766168812825479	0.38754044864531967
1	1	smote	0.6	100	10	31	0.3	1.0	1.0	0.8533379694019471	0.32131295703991675	0.6285714285115647	0.8657858136240211	10.916698935312732	4.683345320272421	0.4290074535220538
1	2	smote	0.6	100	10	31	0.3	1.0	1.0	0.8564801007389733	0.273792892711834	0.5619047618512472	0.8726513569876643	8.7890227541269	4.412333766866131	0.5020277910765545
1	3	smote	0.6	100	10	31	0.3	1.0	1.0	0.862332239785267	0.2798182237275517	0.5904761904199547	0.8865692414691262	11.269509515506932	5.205608655108757	0.4619197077965731
1	1	smote	0.6	100	10	63	0.1	0.6	0.7	0.8527683952579641	0.3217265006560515	0.5904761904199547	0.8546592489509413	8.478690779710623	4.062701929988131	0.47916617680210793
1	2	smote	0.6	100	10	63	0.1	0.6	0.7	0.8824369552970805	0.3201742512178455	0.7714285713551021	0.8524704244895445	19.50176703842817	5.2289753860958985	0.26812827682612295
1	3	smote	0.6	100	10	63	0.1	0.6	0.7	0.8490075222851841	0.3507935660480344	0.6571428570802722	0.8677800974191526	12.579384835930302	4.970074811374987	0.39509679927949987
1	1	smote	0.6	100	10	63	0.1	0.6	1.0	0.8644479766871977	0.33133177615171333	0.6857142856489796	0.8650904033319535	13.990626663398327	5.0827684001497575	0.36329811255280003
1	2	smote	0.6	100	10	63	0.1	0.6	1.0	0.8590217715478676	0.28589288639414556	0.6095238094657597	0.8649965205228602	10.001507825160227	4.514874480847926	0.4514193719346031
1	3	smote	0.6	100	10	63	0.1	0.6	1.0	0.8719985419359115	0.3072846650427564	0.6190476189886621	0.8844815587969069	12.442016843166085	5.358863562846026	0.4307069750809148
1	1	smote	0.6	100	10	63	0.1	1.0	0.7	0.8527683952579641	0.3217265006560515	0.5904761904199547	0.8546592489509413	8.478690779710623	4.062701929988131	0.47916617680210793
1	2	smote	0.6	100	10	63	0.1	1.0	0.7	0.8824369552970805	0.3201742512178455	0.7714285713551021	0.8524704244895445	19.50176703842817	5.2289753860958985	0.26812827682612295
1	3	smote	0.6	100	10	63	0.1	1.0	0.7	0.8490075222851841	0.3507935660480344	0.6571428570802722	0.8677800974191526	12.579384835930302	4.970074811374987	0.39509679927949987
1	1	smote	0.6	100	10	63	0.1	1.0	1.0	0.8644479766871977	0.33133177615171333	0.6857142856489796	0.8650904033319535	13.990626663398327	5.0827684001497575	0.36329811255280003
1	2	smote	0.6	100	10	63	0.1	1.0	1.0	0.8590217715478676	0.28589288639414556	0.6095238094657597	0.8649965205228602	10.001507825160227	4.514874480847926	0.4514193719346031
1	3	smote	0.6	100	10	63	0.1	1.0	1.0	0.8719985419359115	0.3072846650427564	0.6190476189886621	0.8844815587969069	12.442016843166085	5.358863562846026	0.4307069750809148
1	1	smote	0.6	100	10	63	0.3	0.6	0.7	0.8521359030399365	0.3302694293814146	0.5904761904199547	0.845618915154064	7.8977576398883995	3.8247959765359734	0.48428884146063056
1	2	smote	0.6	100	10	63	0.3	0.6	0.7	0.880210093780031	0.32601972496970333	0.7809523808780046	0.8441196938006673	19.306287056816956	5.009948657528755	0.25949828932523283
1	3	smote	0.6	100	10	63	0.3	0.6	0.7	0.8571793087450708	0.3414697353369897	0.6666666666031746	0.8622129436265679	12.515150424076918	4.838383486563004	0.38660209405899854
1	1	smote	0.6	100	10	63	0.3	0.6	1.0	0.8444135373203523	0.2855129312395142	0.5809523808970521	0.8692628650843585	9.217842534062939	4.4436673393159465	0.4820723754736229
1	2	smote	0.6	100	10	63	0.3	0.6	1.0	0.8551181363289923	0.2678581291578165	0.5619047618512472	0.870563674315445	8.626577098968708	4.341167098709026	0.5032316946384486
1	3	smote	0.6	100	10	63	0.3	0.6	1.0	0.8645359048281804	0.2886816569166806	0.5904761904199547	0.8893528183654186	11.58929237759854	5.336567351569442	0.46047394972895905
1	1	smote	0.6	100	10	63	0.3	1.0	0.7	0.8521359030399365	0.3302694293814146	0.5904761904199547	0.845618915154064	7.8977576398883995	3.8247959765359734	0.48428884146063056
1	2	smote	0.6	100	10	63	0.3	1.0	0.7	0.880210093780031	0.32601972496970333	0.7809523808780046	0.8441196938006673	19.306287056816956	5.009948657528755	0.25949828932523283
1	3	smote	0.6	100	10	63	0.3	1.0	0.7	0.8571793087450708	0.3414697353369897	0.6666666666031746	0.8622129436265679	12.515150424076918	4.838383486563004	0.38660209405899854
1	1	smote	0.6	100	10	63	0.3	1.0	1.0	0.8444135373203523	0.2855129312395142	0.5809523808970521	0.8692628650843585	9.217842534062939	4.4436673393159465	0.4820723754736229
1	2	smote	0.6	100	10	63	0.3	1.0	1.0	0.8551181363289923	0.2678581291578165	0.5619047618512472	0.870563674315445	8.626577098968708	4.341167098709026	0.5032316946384486
1	3	smote	0.6	100	10	63	0.3	1.0	1.0	0.8645359048281804	0.2886816569166806	0.5904761904199547	0.8893528183654186	11.58929237759854	5.336567351569442	0.46047394972895905
1	1	smote	0.6	300	3	31	0.1	0.6	0.7	0.8819093979733756	0.3696263411042645	0.7428571427863946	0.8470097357381989	15.993938003866427	4.855584097556408	0.3035890183170163
1	2	smote	0.6	300	3	31	0.1	0.6	0.7	0.9003214368558836	0.3336473569681084	0.8285714284925171	0.8413361169043749	25.629383381013813	5.222180121302997	0.20375753046316913
1	3	smote	0.6	300	3	31	0.1	0.6	0.7	0.8807038473009245	0.4106815802032099	0.7047619046947846	0.8622129436265679	14.937437552524656	5.114862542938033	0.34241899760773675
1	1	smote	0.6	300	3	31	0.1	0.6	1.0	0.8611331876283199	0.32732304160115233	0.6857142856489796	0.8567454798271437	13.048542570467813	4.786684824707259	0.3668367304909074
1	2	smote	0.6	300	3	31	0.1	0.6	1.0	0.8751897140206117	0.33032379928042127	0.6857142856489796	0.8455114822488135	11.9410309839191	4.438609750708256	0.37171075406096754
1	3	smote	0.6	300	3	31	0.1	0.6	1.0	0.8802730556384001	0.3629144761733252	0.7047619046947846	0.8775226165561759	17.103004148748617	5.754220308566848	0.3364449945454657
1	1	smote	0.6	300	3	31	0.1	1.0	0.7	0.8819093979733756	0.3696263411042645	0.7428571427863946	0.8470097357381989	15.993938003866427	4.855584097556408	0.3035890183170163
1	2	smote	0.6	300	3	31	0.1	1.0	0.7	0.9003214368558836	0.3336473569681084	0.8285714284925171	0.8413361169043749	25.629383381013813	5.222180121302997	0.20375753046316913
1	3	smote	0.6	300	3	31	0.1	1.0	0.7	0.8807038473009245	0.4106815802032099	0.7047619046947846	0.8622129436265679	14.937437552524656	5.114862542938033	0.34241899760773675
1	1	smote	0.6	300	3	31	0.1	1.0	1.0	0.8611331876283199	0.32732304160115233	0.6857142856489796	0.8567454798271437	13.048542570467813	4.786684824707259	0.3668367304909074
1	2	smote	0.6	300	3	31	0.1	1.0	1.0	0.8751897140206117	0.33032379928042127	0.6857142856489796	0.8455114822488135	11.9410309839191	4.438609750708256	0.37171075406096754
1	3	smote	0.6	300	3	31	0.1	1.0	1.0	0.8802730556384001	0.3629144761733252	0.7047619046947846	0.8775226165561759	17.103004148748617	5.754220308566848	0.3364449945454657
1	1	smote	0.6	300	3	31	0.3	0.6	0.7	0.8629379429101265	0.3286303755598385	0.6476190475573697	0.8497913769064688	10.397396573520705	4.311463557185246	0.4146675970974682
1	2	smote	0.6	300	3	31	0.3	0.6	0.7	0.8903303840673361	0.33456747771232087	0.7999999999238095	0.8469032706969597	22.127270594706843	5.225454203438561	0.23615447552830388
1	3	smote	0.6	300	3	31	0.3	0.6	0.7	0.8655896875103556	0.3767071511419322	0.6857142856489796	0.8656924147469333	14.063116951932448	5.1055510625213305	0.36304547130916054
1	1	smote	0.6	300	3	31	0.3	0.6	1.0	0.8514901649115836	0.33608483185792565	0.6666666666031746	0.8567454798271437	11.961164041768082	4.65372135735428	0.38906925960483135
1	2	smote	0.6	300	3	31	0.3	0.6	1.0	0.8625211253603737	0.2989865785700378	0.6285714285115647	0.8510786360413982	9.671458621403216	4.220827486364042	0.4364209738031287
1	3	smote	0.6	300	3	31	0.3	0.6	1.0	0.8722802134075621	0.3323367932365416	0.6571428570802722	0.8754349338839567	13.47020356576706	5.275498378599197	0.3916420578308275
1	1	smote	0.6	300	3	31	0.3	1.0	0.7	0.8629379429101265	0.3286303755598385	0.6476190475573697	0.8497913769064688	10.397396573520705	4.311463557185246	0.4146675970974682
1	2	smote	0.6	300	3	31	0.3	1.0	0.7	0.8903303840673361	0.33456747771232087	0.7999999999238095	0.8469032706969597	22.127270594706843	5.225454203438561	0.23615447552830388
1	3	smote	0.6	300	3	31	0.3	1.0	0.7	0.8655896875103556	0.3767071511419322	0.6857142856489796	0.8656924147469333	14.063116951932448	5.1055510625213305	0.36304547130916054
1	1	smote	0.6	300	3	31	0.3	1.0	1.0	0.8514901649115836	0.33608483185792565	0.6666666666031746	0.8567454798271437	11.961164041768082	4.65372135735428	0.38906925960483135
1	2	smote	0.6	300	3	31	0.3	1.0	1.0	0.8625211253603737	0.2989865785700378	0.6285714285115647	0.8510786360413982	9.671458621403216	4.220827486364042	0.4364209738031287
1	3	smote	0.6	300	3	31	0.3	1.0	1.0	0.8722802134075621	0.3323367932365416	0.6571428570802722	0.8754349338839567	13.47020356576706	5.275498378599197	0.3916420578308275
1	1	smote	0.6	300	3	63	0.1	0.6	0.7	0.8819093979733756	0.3696263411042645	0.7428571427863946	0.8470097357381989	15.993938003866427	4.855584097556408	0.3035890183170163
1	2	smote	0.6	300	3	63	0.1	0.6	0.7	0.9003214368558836	0.3336473569681084	0.8285714284925171	0.8413361169043749	25.629383381013813	5.222180121302997	0.20375753046316913
1	3	smote	0.6	300	3	63	0.1	0.6	0.7	0.8807038473009245	0.4106815802032099	0.7047619046947846	0.8622129436265679	14.937437552524656	5.114862542938033	0.34241899760773675
1	1	smote	0.6	300	3	63	0.1	0.6	1.0	0.8611331876283199	0.32732304160115233	0.6857142856489796	0.8567454798271437	13.048542570467813	4.786684824707259	0.3668367304909074
1	2	smote	0.6	300	3	63	0.1	0.6	1.0	0.8751897140206117	0.33032379928042127	0.6857142856489796	0.8455114822488135	11.9410309839191	4.438609750708256	0.37171075406096754
1	3	smote	0.6	300	3	63	0.1	0.6	1.0	0.8802730556384001	0.3629144761733252	0.7047619046947846	0.8775226165561759	17.103004148748617	5.754220308566848	0.3364449945454657
1	1	smote	0.6	300	3	63	0.1	1.0	0.7	0.8819093979733756	0.3696263411042645	0.7428571427863946	0.8470097357381989	15.993938003866427	4.855584097556408	0.3035890183170163
1	2	smote	0.6	300	3	63	0.1	1.0	0.7	0.9003214368558836	0.3336473569681084	0.8285714284925171	0.8413361169043749	25.629383381013813	5.222180121302997	0.20375753046316913
1	3	smote	0.6	300	3	63	0.1	1.0	0.7	0.8807038473009245	0.4106815802032099	0.7047619046947846	0.8622129436265679	14.937437552524656	5.114862542938033	0.34241899760773675
1	1	smote	0.6	300	3	63	0.1	1.0	1.0	0.8611331876283199	0.32732304160115233	0.6857142856489796	0.8567454798271437	13.048542570467813	4.786684824707259	0.3668367304909074
1	2	smote	0.6	300	3	63	0.1	1.0	1.0	0.8751897140206117	0.33032379928042127	0.6857142856489796	0.8455114822488135	11.9410309839191	4.438609750708256	0.37171075406096754
1	3	smote	0.6	300	3	63	0.1	1.0	1.0	0.8802730556384001	0.3629144761733252	0.7047619046947846	0.8775226165561759	17.103004148748617	5.754220308566848	0.3364449945454657
1	1	smote	0.6	300	3	63	0.3	0.6	0.7	0.8629379429101265	0.3286303755598385	0.6476190475573697	0.8497913769064688	10.397396573520705	4.311463557185246	0.4146675970974682
1	2	smote	0.6	300	3	63	0.3	0.6	0.7	0.8903303840673361	0.33456747771232087	0.7999999999238095	0.8469032706969597	22.127270594706843	5.225454203438561	0.23615447552830388
1	3	smote	0.6	300	3	63	0.3	0.6	0.7	0.8655896875103556	0.3767071511419322	0.6857142856489796	0.8656924147469333	14.063116951932448	5.1055510625213305	0.36304547130916054
1	1	smote	0.6	300	3	63	0.3	0.6	1.0	0.8514901649115836	0.3360848318579257	0.6666666666031746	0.8567454798271437	11.961164041768082	4.65372135735428	0.38906925960483135
1	2	smote	0.6	300	3	63	0.3	0.6	1.0	0.8625211253603737	0.2989865785700378	0.6285714285115647	0.8510786360413982	9.671458621403216	4.220827486364042	0.4364209738031287
1	3	smote	0.6	300	3	63	0.3	0.6	1.0	0.8722802134075621	0.3323367932365416	0.6571428570802722	0.8754349338839567	13.47020356576706	5.275498378599197	0.3916420578308275
1	1	smote	0.6	300	3	63	0.3	1.0	0.7	0.8629379429101265	0.3286303755598385	0.6476190475573697	0.8497913769064688	10.397396573520705	4.311463557185246	0.4146675970974682
1	2	smote	0.6	300	3	63	0.3	1.0	0.7	0.8903303840673361	0.33456747771232087	0.7999999999238095	0.8469032706969597	22.127270594706843	5.225454203438561	0.23615447552830388
1	3	smote	0.6	300	3	63	0.3	1.0	0.7	0.8655896875103556	0.3767071511419322	0.6857142856489796	0.8656924147469333	14.063116951932448	5.1055510625213305	0.36304547130916054
1	1	smote	0.6	300	3	63	0.3	1.0	1.0	0.8514901649115836	0.3360848318579257	0.6666666666031746	0.8567454798271437	11.961164041768082	4.65372135735428	0.38906925960483135
1	2	smote	0.6	300	3	63	0.3	1.0	1.0	0.8625211253603737	0.2989865785700378	0.6285714285115647	0.8510786360413982	9.671458621403216	4.220827486364042	0.4364209738031287
1	3	smote	0.6	300	3	63	0.3	1.0	1.0	0.8722802134075621	0.3323367932365416	0.6571428570802722	0.8754349338839567	13.47020356576706	5.275498378599197	0.3916420578308275
1	1	smote	0.6	300	5	31	0.1	0.6	0.7	0.8590535797072655	0.3348640469444908	0.6285714285115647	0.8539638386588737	9.89596990368493	4.304217391753465	0.4349464817178777
1	2	smote	0.6	300	5	31	0.1	0.6	0.7	0.8910726712396859	0.3233223626915856	0.7904761904009071	0.8517745302654713	21.67989546689572	5.332930558340221	0.24598505789312616
1	3	smote	0.6	300	5	31	0.1	0.6	0.7	0.8671305961493853	0.3830764596020025	0.6571428570802722	0.8643006262987871	12.207691237565026	4.842637005096425	0.3966873660858936
1	1	smote	0.6	300	5	31	0.1	0.6	1.0	0.8592158421087489	0.3504375998675552	0.6666666666031746	0.8636995827478186	12.673468272021358	4.89115610305253	0.3859366569067625
1	2	smote	0.6	300	5	31	0.1	0.6	1.0	0.8573151738078669	0.2832429674492847	0.6190476189886621	0.8670842031950795	10.600784420526331	4.657441683344958	0.4393487682212361
1	3	smote	0.6	300	5	31	0.1	0.6	1.0	0.8714020611724161	0.3357541965379426	0.6476190475573697	0.8830897703487608	13.882237999536729	5.539455307672917	0.3990318541603592
1	1	smote	0.6	300	5	31	0.1	1.0	0.7	0.8590535797072655	0.3348640469444908	0.6285714285115647	0.8539638386588737	9.89596990368493	4.304217391753465	0.4349464817178777
1	2	smote	0.6	300	5	31	0.1	1.0	0.7	0.8910726712396859	0.3233223626915856	0.7904761904009071	0.8517745302654713	21.67989546689572	5.332930558340221	0.24598505789312616
1	3	smote	0.6	300	5	31	0.1	1.0	0.7	0.8671305961493853	0.3830764596020025	0.6571428570802722	0.8643006262987871	12.207691237565026	4.842637005096425	0.3966873660858936
1	1	smote	0.6	300	5	31	0.1	1.0	1.0	0.8592158421087489	0.3504375998675552	0.6666666666031746	0.8636995827478186	12.673468272021358	4.89115610305253	0.3859366569067625
1	2	smote	0.6	300	5	31	0.1	1.0	1.0	0.8573151738078669	0.2832429674492847	0.6190476189886621	0.8670842031950795	10.600784420526331	4.657441683344958	0.4393487682212361
1	3	smote	0.6	300	5	31	0.1	1.0	1.0	0.8714020611724161	0.3357541965379426	0.6476190475573697	0.8830897703487608	13.882237999536729	5.539455307672917	0.3990318541603592
1	1	smote	0.6	300	5	31	0.3	0.6	0.7	0.8469898668786012	0.3198312059572785	0.5714285713741497	0.8463143254461314	7.342382569136571	3.718163946322908	0.5063974585754009
1	2	smote	0.6	300	5	31	0.3	0.6	0.7	0.8832455181098187	0.33190350159067833	0.7809523808780046	0.848990953369179	20.044077465054638	5.171559893836273	0.25800936473188796
1	3	smote	0.6	300	5	31	0.3	0.6	0.7	0.8545746760778076	0.34326163151938327	0.6571428570802722	0.8608211551784216	11.85458231777205	4.721571088673653	0.39829079115249694
1	1	smote	0.6	300	5	31	0.3	0.6	1.0	0.8441817338896614	0.3135299110394701	0.5809523808970521	0.8713490959605609	9.389802619809268	4.515726804078173	0.48091817187440233
1	2	smote	0.6	300	5	31	0.3	0.6	1.0	0.8564171388806044	0.26374296712178547	0.5619047618512472	0.8684759916432258	8.469288448341864	4.272259689686601	0.5044413861981698
1	3	smote	0.6	300	5	31	0.3	0.6	1.0	0.8616065215230143	0.285387741172646	0.5999999999428571	0.891440501037638	12.317306417641428	5.526922566966282	0.44871193882757504
1	1	smote	0.6	300	5	31	0.3	1.0	0.7	0.8469898668786012	0.3198312059572785	0.5714285713741497	0.8463143254461314	7.342382569136571	3.718163946322908	0.5063974585754009
1	2	smote	0.6	300	5	31	0.3	1.0	0.7	0.8832455181098187	0.33190350159067833	0.7809523808780046	0.848990953369179	20.044077465054638	5.171559893836273	0.25800936473188796
1	3	smote	0.6	300	5	31	0.3	1.0	0.7	0.8545746760778076	0.34326163151938327	0.6571428570802722	0.8608211551784216	11.85458231777205	4.721571088673653	0.39829079115249694
1	1	smote	0.6	300	5	31	0.3	1.0	1.0	0.8441817338896614	0.3135299110394701	0.5809523808970521	0.8713490959605609	9.389802619809268	4.515726804078173	0.48091817187440233
1	2	smote	0.6	300	5	31	0.3	1.0	1.0	0.8564171388806044	0.26374296712178547	0.5619047618512472	0.8684759916432258	8.469288448341864	4.272259689686601	0.5044413861981698
1	3	smote	0.6	300	5	31	0.3	1.0	1.0	0.8616065215230143	0.285387741172646	0.5999999999428571	0.891440501037638	12.317306417641428	5.526922566966282	0.44871193882757504
1	1	smote	0.6	300	5	63	0.1	0.6	0.7	0.8590602026624281	0.33488122429375095	0.6285714285115647	0.8539638386588737	9.89596990368493	4.304217391753465	0.4349464817178777
1	2	smote	0.6	300	5	63	0.1	0.6	0.7	0.8910726712396859	0.3233223626915856	0.7904761904009071	0.8517745302654713	21.67989546689572	5.332930558340221	0.24598505789312616
1	3	smote	0.6	300	5	63	0.1	0.6	0.7	0.8671305961493853	0.3830764596020025	0.6571428570802722	0.8643006262987871	12.207691237565026	4.842637005096425	0.3966873660858936
1	1	smote	0.6	300	5	63	0.1	0.6	1.0	0.8592158421087489	0.3504375998675552	0.6666666666031746	0.8636995827478186	12.673468272021358	4.89115610305253	0.3859366569067625
1	2	smote	0.6	300	5	63	0.1	0.6	1.0	0.8565298074692647	0.2896523655538848	0.6095238094657597	0.8656924147469333	10.061417060931484	4.538267611130071	0.4510564946301658
1	3	smote	0.6	300	5	63	0.1	0.6	1.0	0.8714020611724161	0.3357541965379426	0.6476190475573697	0.8830897703487608	13.882237999536729	5.539455307672917	0.3990318541603592
1	1	smote	0.6	300	5	63	0.1	1.0	0.7	0.8590602026624281	0.33488122429375095	0.6285714285115647	0.8539638386588737	9.89596990368493	4.304217391753465	0.4349464817178777
1	2	smote	0.6	300	5	63	0.1	1.0	0.7	0.8910726712396859	0.3233223626915856	0.7904761904009071	0.8517745302654713	21.67989546689572	5.332930558340221	0.24598505789312616
1	3	smote	0.6	300	5	63	0.1	1.0	0.7	0.8671305961493853	0.3830764596020025	0.6571428570802722	0.8643006262987871	12.207691237565026	4.842637005096425	0.3966873660858936
1	1	smote	0.6	300	5	63	0.1	1.0	1.0	0.8592158421087489	0.3504375998675552	0.6666666666031746	0.8636995827478186	12.673468272021358	4.89115610305253	0.3859366569067625
1	2	smote	0.6	300	5	63	0.1	1.0	1.0	0.8565298074692647	0.2896523655538848	0.6095238094657597	0.8656924147469333	10.061417060931484	4.538267611130071	0.4510564946301658
1	3	smote	0.6	300	5	63	0.1	1.0	1.0	0.8714020611724161	0.3357541965379426	0.6476190475573697	0.8830897703487608	13.882237999536729	5.539455307672917	0.3990318541603592
1	1	smote	0.6	300	5	63	0.3	0.6	0.7	0.8481356381217299	0.32687182621263455	0.5714285713741497	0.8484005563223339	7.461773146339863	3.76933133670213	0.5051522189378438
1	2	smote	0.6	300	5	63	0.3	0.6	0.7	0.8832455181098187	0.33190350159067833	0.7809523808780046	0.848990953369179	20.044077465054638	5.171559893836273	0.25800936473188796
1	3	smote	0.6	300	5	63	0.3	0.6	0.7	0.8545746760778077	0.34326163151938327	0.6571428570802722	0.8608211551784216	11.85458231777205	4.721571088673653	0.39829079115249694
1	1	smote	0.6	300	5	63	0.3	0.6	1.0	0.8441817338896614	0.3135299110394701	0.5809523808970521	0.8713490959605609	9.389802619809268	4.515726804078173	0.48091817187440233
1	2	smote	0.6	300	5	63	0.3	0.6	1.0	0.8564171388806044	0.26374296712178547	0.5619047618512472	0.8684759916432258	8.469288448341864	4.272259689686601	0.5044413861981698
1	3	smote	0.6	300	5	63	0.3	0.6	1.0	0.8616065215230143	0.285387741172646	0.5999999999428571	0.891440501037638	12.317306417641428	5.526922566966282	0.44871193882757504
1	1	smote	0.6	300	5	63	0.3	1.0	0.7	0.8481356381217299	0.32687182621263455	0.5714285713741497	0.8484005563223339	7.461773146339863	3.76933133670213	0.5051522189378438
1	2	smote	0.6	300	5	63	0.3	1.0	0.7	0.8832455181098187	0.33190350159067833	0.7809523808780046	0.848990953369179	20.044077465054638	5.171559893836273	0.25800936473188796
1	3	smote	0.6	300	5	63	0.3	1.0	0.7	0.8545746760778077	0.34326163151938327	0.6571428570802722	0.8608211551784216	11.85458231777205	4.721571088673653	0.39829079115249694
1	1	smote	0.6	300	5	63	0.3	1.0	1.0	0.8441817338896614	0.3135299110394701	0.5809523808970521	0.8713490959605609	9.389802619809268	4.515726804078173	0.48091817187440233
1	2	smote	0.6	300	5	63	0.3	1.0	1.0	0.8564171388806044	0.26374296712178547	0.5619047618512472	0.8684759916432258	8.469288448341864	4.272259689686601	0.5044413861981698
1	3	smote	0.6	300	5	63	0.3	1.0	1.0	0.8616065215230143	0.285387741172646	0.5999999999428571	0.891440501037638	12.317306417641428	5.526922566966282	0.44871193882757504
1	1	smote	0.6	300	10	31	0.1	0.6	0.7	0.8547254785085104	0.3353936324463766	0.5809523808970521	0.845618915154064	7.593775036385089	3.7631057188499093	0.4955513726547703
1	2	smote	0.6	300	10	31	0.1	0.6	0.7	0.8844583623289259	0.328526374624646	0.7904761904009071	0.8462073764728866	20.75853362884981	5.139883310870981	0.24760338062329862
1	3	smote	0.6	300	10	31	0.1	0.6	0.7	0.8598502170527222	0.34265782585976967	0.6666666666031746	0.8615170494024947	12.44220997547793	4.8140700034628265	0.3869143736143875
1	1	smote	0.6	300	10	31	0.1	0.6	1.0	0.8572786277236901	0.3222721680123729	0.6571428570802722	0.8678720445002235	12.58947255361145	4.973533457467668	0.3950549405778101
1	2	smote	0.6	300	10	31	0.1	0.6	1.0	0.8592736189813435	0.2650052320680271	0.5809523808970521	0.870563674315445	9.324412680124311	4.488325305444926	0.48135205574588125
1	3	smote	0.6	300	10	31	0.1	0.6	1.0	0.8675415051197932	0.3019125176714092	0.5999999999428571	0.8830897703487608	11.330356048495439	5.132142417402849	0.45295507768096904
1	1	smote	0.6	300	10	31	0.1	1.0	0.7	0.8547254785085104	0.3353936324463766	0.5809523808970521	0.845618915154064	7.593775036385089	3.7631057188499093	0.4955513726547703
1	2	smote	0.6	300	10	31	0.1	1.0	0.7	0.8844583623289259	0.328526374624646	0.7904761904009071	0.8462073764728866	20.75853362884981	5.139883310870981	0.24760338062329862
1	3	smote	0.6	300	10	31	0.1	1.0	0.7	0.8598502170527222	0.34265782585976967	0.6666666666031746	0.8615170494024947	12.44220997547793	4.8140700034628265	0.3869143736143875
1	1	smote	0.6	300	10	31	0.1	1.0	1.0	0.8572786277236901	0.3222721680123729	0.6571428570802722	0.8678720445002235	12.58947255361145	4.973533457467668	0.3950549405778101
1	2	smote	0.6	300	10	31	0.1	1.0	1.0	0.8592736189813435	0.2650052320680271	0.5809523808970521	0.870563674315445	9.324412680124311	4.488325305444926	0.48135205574588125
1	3	smote	0.6	300	10	31	0.1	1.0	1.0	0.8675415051197932	0.3019125176714092	0.5999999999428571	0.8830897703487608	11.330356048495439	5.132142417402849	0.45295507768096904
1	1	smote	0.6	300	10	31	0.3	0.6	0.7	0.8454533412808795	0.32830834019508065	0.5619047618512472	0.841446453401659	6.806826368803118	3.5439429673262004	0.5206454090705839
1	2	smote	0.6	300	10	31	0.3	0.6	0.7	0.8792954899426716	0.3203958449781232	0.7809523808780046	0.8455114822488135	19.512336630601364	5.055083327195514	0.2590711316523833
1	3	smote	0.6	300	10	31	0.3	0.6	0.7	0.8518905126420784	0.32957217482010404	0.6666666666031746	0.8629088378506409	12.588831384789934	4.862943807037039	0.386290318180306
1	1	smote	0.6	300	10	31	0.3	0.6	1.0	0.8414530763626731	0.28213248537340685	0.5523809523283447	0.8713490959605609	8.358136141578454	4.293641879287443	0.5137080472220229
1	2	smote	0.6	300	10	31	0.3	0.6	1.0	0.8538357026874771	0.25366432049732324	0.5428571428054422	0.8719554627635911	8.086616152651574	4.239595941584019	0.5242731670066605
1	3	smote	0.6	300	10	31	0.3	0.6	1.0	0.8570003645160221	0.2617503176921518	0.5809523808970521	0.8907446068135648	11.302836138910537	5.317378948350094	0.4704464233553214
1	1	smote	0.6	300	10	31	0.3	1.0	0.7	0.8454533412808795	0.32830834019508065	0.5619047618512472	0.841446453401659	6.806826368803118	3.5439429673262004	0.5206454090705839
1	2	smote	0.6	300	10	31	0.3	1.0	0.7	0.8792954899426716	0.3203958449781232	0.7809523808780046	0.8455114822488135	19.512336630601364	5.055083327195514	0.2590711316523833
1	3	smote	0.6	300	10	31	0.3	1.0	0.7	0.8518905126420784	0.32957217482010404	0.6666666666031746	0.8629088378506409	12.588831384789934	4.862943807037039	0.386290318180306
1	1	smote	0.6	300	10	31	0.3	1.0	1.0	0.8414530763626731	0.28213248537340685	0.5523809523283447	0.8713490959605609	8.358136141578454	4.293641879287443	0.5137080472220229
1	2	smote	0.6	300	10	31	0.3	1.0	1.0	0.8538357026874771	0.25366432049732324	0.5428571428054422	0.8719554627635911	8.086616152651574	4.239595941584019	0.5242731670066605
1	3	smote	0.6	300	10	31	0.3	1.0	1.0	0.8570003645160221	0.2617503176921518	0.5809523808970521	0.8907446068135648	11.302836138910537	5.317378948350094	0.4704464233553214
1	1	smote	0.6	300	10	63	0.1	0.6	0.7	0.851394132061726	0.3306353729093075	0.5809523808970521	0.845618915154064	7.593775036385089	3.7631057188499093	0.4955513726547703
1	2	smote	0.6	300	10	63	0.1	0.6	0.7	0.880952380952381	0.32288933785246393	0.7809523808780046	0.8469032706969597	19.722132560023788	5.101038627166215	0.25864537794886094
1	3	smote	0.6	300	10	63	0.1	0.6	0.7	0.8562647049077112	0.34381337717171817	0.6476190475573697	0.8629088378506409	11.56811534292978	4.72400255540741	0.4083640506414453
1	1	smote	0.6	300	10	63	0.1	0.6	1.0	0.8531657725677197	0.30549897057287106	0.6285714285115647	0.868567454792291	11.183556196437532	4.782463732202452	0.4276335305482098
1	2	smote	0.6	300	10	63	0.1	0.6	1.0	0.8595586042350134	0.2757015201800657	0.5904761904199547	0.8719554627635911	9.81875545341999	4.611490322424723	0.4696613787881774
1	3	smote	0.6	300	10	63	0.1	0.6	1.0	0.8678132352453856	0.2889132078413337	0.5999999999428571	0.8893528183654186	12.056602547813794	5.422641018530239	0.4497652532261249
1	1	smote	0.6	300	10	63	0.1	1.0	0.7	0.851394132061726	0.3306353729093075	0.5809523808970521	0.845618915154064	7.593775036385089	3.7631057188499093	0.4955513726547703
[truncated: 11,825 more rows]
