# Supplementary material for: Risk prediction for cardiovascular related diseases using PRS and EHR in the Framingham Heart Study
Source: PLoS One. 2026 Apr 17;21(4):e0345914. doi: 10.1371/journal.pone.0345914 (PMC13089760; doi:10.1371/journal.pone.0345914)
Supplement: S1 File — (ZIP) [file pone.0345914.s003.zip › lgbm/prs_model/dem/dem_lgb_nested_cv_best_per_fold.csv]

outer_fold	sampling_method	sampling_ratio	n_estimators	max_depth	num_leaves	learning_rate	subsample	colsample_bytree	mean_AUC
1	undersample	0.6	100	3	31	0.1	0.6	0.7	0.8936147345712069
2	smote	0.6	100	3	31	0.1	0.6	0.7	0.8764812686282136
3	none		100	3	31	0.1	0.6	1.0	0.8839239293300113
4	undersample	0.8	100	3	31	0.1	0.6	0.7	0.8854785294040696
