# Supplementary material for: Risk prediction for cardiovascular related diseases using PRS and EHR in the Framingham Heart Study
Source: PLoS One. 2026 Apr 17;21(4):e0345914. doi: 10.1371/journal.pone.0345914 (PMC13089760; doi:10.1371/journal.pone.0345914)
Supplement: S1 File — (ZIP) [file pone.0345914.s003.zip › lgbm/prs_model/dem/dem_lgb_nested_cv_outer_test_results.csv]

outer_fold	AUC	AUPRC	sensitivity	specificity	DOR	LR+	LR-
1	0.8573150539770846	0.25297297819014075	0.7619047618321996	0.8317107093127142	15.814874724040918	4.5273511668336335	0.2862716959624506
2	0.898629048281343	0.363107154506244	0.8380952380154195	0.8198887343475669	23.56393145263331	4.653208051408845	0.19747162416946887
3	0.8964443118931638	0.360460881477295	0.05714285713741497	0.9909533750800908	6.63868729183421	6.316476528931136	0.9514646774089998
4	0.8969148689399212	0.34100721676621776	0.8095238094467121	0.8232428670784744	19.794289592976913	4.57986475718333	0.23137301986656733
