# Supplementary material for: Risk prediction for cardiovascular related diseases using PRS and EHR in the Framingham Heart Study
Source: PLoS One. 2026 Apr 17;21(4):e0345914. doi: 10.1371/journal.pone.0345914 (PMC13089760; doi:10.1371/journal.pone.0345914)
Supplement: S1 File — (ZIP) [file pone.0345914.s003.zip › lgbm/prs_model/dia/dia_lgb_nested_cv_all_results.csv]

outer_fold	inner_fold	sampling_method	sampling_ratio	n_estimators	max_depth	num_leaves	learning_rate	subsample	colsample_bytree	AUC	AUPRC	sensitivity	specificity	DOR	LR+	LR-
1	1	none		100	3	31	0.1	0.6	0.7	0.7045124694996355	0.22142087373462827	0.009950248755723867	0.9993630573184754	15.768596494279764	15.621645130541394	0.9906807481897553
1	2	none		100	3	31	0.1	0.6	0.7	0.7240534104493467	0.2513702392736308	0.004975124377861934	0.9968132568451447	1.5639950889991414	1.5611891276491954	0.9982058914317354
1	3	none		100	3	31	0.1	0.6	0.7	0.7240137743405344	0.22914002739737366	0.004975124377861934	0.9993626513639302	7.8398769132496655	7.805847597108833	0.995659447856625
1	1	none		100	3	31	0.1	0.6	1.0	0.690033906898628	0.21536736063538642	0.019900497511447734	0.9955414012675444	4.533709911337895	4.463387281908351	0.9844889337558231
1	2	none		100	3	31	0.1	0.6	1.0	0.7154682292806205	0.2405666514367396	0.0	0.997450605474841	0.0	0.0	1.0025559004983373
1	3	none		100	3	31	0.1	0.6	1.0	0.710570791675783	0.21970717641126286	0.009950248755723867	0.9968132568451447	3.1437087214472657	3.1223782552983907	0.9932148619748262
1	1	none		100	3	31	0.1	1.0	0.7	0.7045124694996355	0.22142087373462827	0.009950248755723867	0.9993630573184754	15.768596494279764	15.621645130541394	0.9906807481897553
1	2	none		100	3	31	0.1	1.0	0.7	0.7240534104493467	0.2513702392736308	0.004975124377861934	0.9968132568451447	1.5639950889991414	1.5611891276491954	0.9982058914317354
1	3	none		100	3	31	0.1	1.0	0.7	0.7240137743405344	0.22914002739737366	0.004975124377861934	0.9993626513639302	7.8398769132496655	7.805847597108833	0.995659447856625
1	1	none		100	3	31	0.1	1.0	1.0	0.690033906898628	0.21536736063538642	0.019900497511447734	0.9955414012675444	4.533709911337895	4.463387281908351	0.9844889337558231
1	2	none		100	3	31	0.1	1.0	1.0	0.7154682292806205	0.2405666514367396	0.0	0.997450605474841	0.0	0.0	1.0025559004983373
1	3	none		100	3	31	0.1	1.0	1.0	0.710570791675783	0.21970717641126286	0.009950248755723867	0.9968132568451447	3.1437087214472657	3.1223782552983907	0.9932148619748262
1	1	none		100	3	31	0.3	0.6	0.7	0.6847640777006685	0.19765598541623702	0.029850746267171605	0.9923566878917685	3.994866564114035	3.905467523738606	0.9776215102834301
1	2	none		100	3	31	0.3	0.6	0.7	0.7147674628768206	0.24274881388784336	0.019900497511447734	0.9949012109560555	3.961921158143554	3.9029774148644676	0.9851224240600694
1	3	none		100	3	31	0.3	0.6	0.7	0.7171059932967412	0.22998487960018177	0.024875621889309668	0.9929891650669663	3.6131673841775274	3.548163185310348	0.9820090717957008
1	1	none		100	3	31	0.3	0.6	1.0	0.675880153373261	0.20352418309527903	0.0447761194007574	0.9936305732420788	7.312488509228341	7.029839702085552	0.9613471009341112
1	2	none		100	3	31	0.3	0.6	1.0	0.7057605535103324	0.22811911509884705	0.019900497511447734	0.9949012109560555	3.961921158143554	3.9029774148644676	0.9851224240600694
1	3	none		100	3	31	0.3	0.6	1.0	0.6936873947661312	0.21816144517131475	0.034825870645033535	0.9904397705481808	3.738140416499538	3.6427822567149715	0.9744904721221612
1	1	none		100	3	31	0.3	1.0	0.7	0.6847640777006685	0.19765598541623702	0.029850746267171605	0.9923566878917685	3.994866564114035	3.905467523738606	0.9776215102834301
1	2	none		100	3	31	0.3	1.0	0.7	0.7147674628768206	0.24274881388784336	0.019900497511447734	0.9949012109560555	3.961921158143554	3.9029774148644676	0.9851224240600694
1	3	none		100	3	31	0.3	1.0	0.7	0.7171059932967412	0.22998487960018177	0.024875621889309668	0.9929891650669663	3.6131673841775274	3.548163185310348	0.9820090717957008
1	1	none		100	3	31	0.3	1.0	1.0	0.675880153373261	0.20352418309527903	0.0447761194007574	0.9936305732420788	7.312488509228341	7.029839702085552	0.9613471009341112
1	2	none		100	3	31	0.3	1.0	1.0	0.7057605535103324	0.22811911509884705	0.019900497511447734	0.9949012109560555	3.961921158143554	3.9029774148644676	0.9851224240600694
1	3	none		100	3	31	0.3	1.0	1.0	0.6936873947661312	0.21816144517131475	0.034825870645033535	0.9904397705481808	3.738140416499538	3.6427822567149715	0.9744904721221612
1	1	none		100	3	63	0.1	0.6	0.7	0.7045124694996355	0.22142087373462827	0.009950248755723867	0.9993630573184754	15.768596494279764	15.621645130541394	0.9906807481897553
1	2	none		100	3	63	0.1	0.6	0.7	0.7240534104493467	0.2513702392736308	0.004975124377861934	0.9968132568451447	1.5639950889991414	1.5611891276491954	0.9982058914317354
1	3	none		100	3	63	0.1	0.6	0.7	0.7240137743405344	0.22914002739737366	0.004975124377861934	0.9993626513639302	7.8398769132496655	7.805847597108833	0.995659447856625
1	1	none		100	3	63	0.1	0.6	1.0	0.690033906898628	0.21536736063538642	0.019900497511447734	0.9955414012675444	4.533709911337895	4.463387281908351	0.9844889337558231
1	2	none		100	3	63	0.1	0.6	1.0	0.7154682292806205	0.2405666514367396	0.0	0.997450605474841	0.0	0.0	1.0025559004983373
1	3	none		100	3	63	0.1	0.6	1.0	0.710570791675783	0.21970717641126286	0.009950248755723867	0.9968132568451447	3.1437087214472657	3.1223782552983907	0.9932148619748262
1	1	none		100	3	63	0.1	1.0	0.7	0.7045124694996355	0.22142087373462827	0.009950248755723867	0.9993630573184754	15.768596494279764	15.621645130541394	0.9906807481897553
1	2	none		100	3	63	0.1	1.0	0.7	0.7240534104493467	0.2513702392736308	0.004975124377861934	0.9968132568451447	1.5639950889991414	1.5611891276491954	0.9982058914317354
1	3	none		100	3	63	0.1	1.0	0.7	0.7240137743405344	0.22914002739737366	0.004975124377861934	0.9993626513639302	7.8398769132496655	7.805847597108833	0.995659447856625
1	1	none		100	3	63	0.1	1.0	1.0	0.690033906898628	0.21536736063538642	0.019900497511447734	0.9955414012675444	4.533709911337895	4.463387281908351	0.9844889337558231
1	2	none		100	3	63	0.1	1.0	1.0	0.7154682292806205	0.2405666514367396	0.0	0.997450605474841	0.0	0.0	1.0025559004983373
1	3	none		100	3	63	0.1	1.0	1.0	0.710570791675783	0.21970717641126286	0.009950248755723867	0.9968132568451447	3.1437087214472657	3.1223782552983907	0.9932148619748262
1	1	none		100	3	63	0.3	0.6	0.7	0.6847640777006685	0.19765598541623702	0.029850746267171605	0.9923566878917685	3.994866564114035	3.905467523738606	0.9776215102834301
1	2	none		100	3	63	0.3	0.6	0.7	0.7147674628768206	0.24274881388784336	0.019900497511447734	0.9949012109560555	3.961921158143554	3.9029774148644676	0.9851224240600694
1	3	none		100	3	63	0.3	0.6	0.7	0.7171059932967412	0.22998487960018177	0.024875621889309668	0.9929891650669663	3.6131673841775274	3.548163185310348	0.9820090717957008
1	1	none		100	3	63	0.3	0.6	1.0	0.675880153373261	0.20352418309527903	0.0447761194007574	0.9936305732420788	7.312488509228341	7.029839702085552	0.9613471009341112
1	2	none		100	3	63	0.3	0.6	1.0	0.7057605535103324	0.22811911509884705	0.019900497511447734	0.9949012109560555	3.961921158143554	3.9029774148644676	0.9851224240600694
1	3	none		100	3	63	0.3	0.6	1.0	0.6936873947661312	0.21816144517131475	0.034825870645033535	0.9904397705481808	3.738140416499538	3.6427822567149715	0.9744904721221612
1	1	none		100	3	63	0.3	1.0	0.7	0.6847640777006685	0.19765598541623702	0.029850746267171605	0.9923566878917685	3.994866564114035	3.905467523738606	0.9776215102834301
1	2	none		100	3	63	0.3	1.0	0.7	0.7147674628768206	0.24274881388784336	0.019900497511447734	0.9949012109560555	3.961921158143554	3.9029774148644676	0.9851224240600694
1	3	none		100	3	63	0.3	1.0	0.7	0.7171059932967412	0.22998487960018177	0.024875621889309668	0.9929891650669663	3.6131673841775274	3.548163185310348	0.9820090717957008
1	1	none		100	3	63	0.3	1.0	1.0	0.675880153373261	0.20352418309527903	0.0447761194007574	0.9936305732420788	7.312488509228341	7.029839702085552	0.9613471009341112
1	2	none		100	3	63	0.3	1.0	1.0	0.7057605535103324	0.22811911509884705	0.019900497511447734	0.9949012109560555	3.961921158143554	3.9029774148644676	0.9851224240600694
1	3	none		100	3	63	0.3	1.0	1.0	0.6936873947661312	0.21816144517131475	0.034825870645033535	0.9904397705481808	3.738140416499538	3.6427822567149715	0.9744904721221612
1	1	none		100	5	31	0.1	0.6	0.7	0.6852124726685046	0.20348156750608037	0.019900497511447734	0.9968152866178548	6.355309979651368	6.248736585104256	0.9832308009457535
1	2	none		100	5	31	0.1	0.6	0.7	0.7084003183572259	0.24328532548135914	0.009950248755723867	0.9961759082154483	2.618083601416235	2.601983241115639	0.9938503161347779
1	3	none		100	5	31	0.1	0.6	0.7	0.7082592138098545	0.2282008178200045	0.029850746267171605	0.9961759082154483	8.015363639596321	7.805949723346918	0.9738734253592034
1	1	none		100	5	31	0.1	0.6	1.0	0.6799901765060051	0.21206585267167155	0.0447761194007574	0.9936305732420788	7.312488509228341	7.029839702085552	0.9613471009341112
1	2	none		100	5	31	0.1	0.6	1.0	0.706378876807803	0.22661561658722168	0.009950248755723867	0.9955385595857519	2.2426367502798716	2.2302721832224526	0.9944865839364116
1	3	none		100	5	31	0.1	0.6	1.0	0.691055557141	0.2143306403620281	0.034825870645033535	0.9904397705481808	3.738140416499538	3.6427822567149715	0.9744904721221612
1	1	none		100	5	31	0.1	1.0	0.7	0.6852124726685046	0.20348156750608037	0.019900497511447734	0.9968152866178548	6.355309979651368	6.248736585104256	0.9832308009457535
1	2	none		100	5	31	0.1	1.0	0.7	0.7084003183572259	0.24328532548135914	0.009950248755723867	0.9961759082154483	2.618083601416235	2.601983241115639	0.9938503161347779
1	3	none		100	5	31	0.1	1.0	0.7	0.7082592138098545	0.2282008178200045	0.029850746267171605	0.9961759082154483	8.015363639596321	7.805949723346918	0.9738734253592034
1	1	none		100	5	31	0.1	1.0	1.0	0.6799901765060051	0.21206585267167155	0.0447761194007574	0.9936305732420788	7.312488509228341	7.029839702085552	0.9613471009341112
1	2	none		100	5	31	0.1	1.0	1.0	0.706378876807803	0.22661561658722168	0.009950248755723867	0.9955385595857519	2.2426367502798716	2.2302721832224526	0.9944865839364116
1	3	none		100	5	31	0.1	1.0	1.0	0.691055557141	0.2143306403620281	0.034825870645033535	0.9904397705481808	3.738140416499538	3.6427822567149715	0.9744904721221612
1	1	none		100	5	31	0.3	0.6	0.7	0.6639382704312831	0.18330020845050593	0.03980099502289547	0.9808917197389753	2.1278054486246494	2.08291764879026	0.978904170425234
1	2	none		100	5	31	0.3	0.6	0.7	0.6927995459287374	0.21932450990397034	0.024875621889309668	0.9859783301403061	1.7938298886528479	1.7740828587034037	0.9889916830951161
1	3	none		100	5	31	0.3	0.6	0.7	0.695656516651922	0.21595201953348808	0.05970149253434321	0.9827915869918242	3.6261001830632598	3.469318048840318	0.956762868489889
1	1	none		100	5	31	0.3	0.6	1.0	0.6521168045124695	0.1834210089449002	0.06467661691220514	0.9694267515861821	2.192596799887247	2.115463652476565	0.9648210882454007
1	2	none		100	5	31	0.3	0.6	1.0	0.6872298799184446	0.1989157341290006	0.03980099502289547	0.9821542383621278	2.2812718516470363	2.2302759348567465	0.9776458296427099
1	3	none		100	5	31	0.3	0.6	1.0	0.671871680475887	0.19419426775508872	0.05472636815648127	0.9789674952136459	2.6947355595410047	2.6019888117224927	0.9655822351705392
1	1	none		100	5	31	0.3	1.0	0.7	0.6639382704312831	0.18330020845050593	0.03980099502289547	0.9808917197389753	2.1278054486246494	2.08291764879026	0.978904170425234
1	2	none		100	5	31	0.3	1.0	0.7	0.6927995459287374	0.21932450990397034	0.024875621889309668	0.9859783301403061	1.7938298886528479	1.7740828587034037	0.9889916830951161
1	3	none		100	5	31	0.3	1.0	0.7	0.695656516651922	0.21595201953348808	0.05970149253434321	0.9827915869918242	3.6261001830632598	3.469318048840318	0.956762868489889
1	1	none		100	5	31	0.3	1.0	1.0	0.6521168045124695	0.1834210089449002	0.06467661691220514	0.9694267515861821	2.192596799887247	2.115463652476565	0.9648210882454007
1	2	none		100	5	31	0.3	1.0	1.0	0.6872298799184446	0.1989157341290006	0.03980099502289547	0.9821542383621278	2.2812718516470363	2.2302759348567465	0.9776458296427099
1	3	none		100	5	31	0.3	1.0	1.0	0.671871680475887	0.19419426775508872	0.05472636815648127	0.9789674952136459	2.6947355595410047	2.6019888117224927	0.9655822351705392
1	1	none		100	5	63	0.1	0.6	0.7	0.6852124726685046	0.20348156750608037	0.019900497511447734	0.9968152866178548	6.355309979651368	6.248736585104256	0.9832308009457535
1	2	none		100	5	63	0.1	0.6	0.7	0.7084003183572259	0.24328532548135914	0.009950248755723867	0.9961759082154483	2.618083601416235	2.601983241115639	0.9938503161347779
1	3	none		100	5	63	0.1	0.6	0.7	0.7066674276799558	0.22840461841576104	0.024875621889309668	0.9955385595857519	5.692407056590096	5.575680458056131	0.9794943238778222
1	1	none		100	5	63	0.1	0.6	1.0	0.6799901765060051	0.21206585267167155	0.0447761194007574	0.9936305732420788	7.312488509228341	7.029839702085552	0.9613471009341112
1	2	none		100	5	63	0.1	0.6	1.0	0.706378876807803	0.22661561658722168	0.009950248755723867	0.9955385595857519	2.2426367502798716	2.2302721832224526	0.9944865839364116
1	3	none		100	5	63	0.1	0.6	1.0	0.691055557141	0.2143306403620281	0.034825870645033535	0.9904397705481808	3.738140416499538	3.6427822567149715	0.9744904721221612
1	1	none		100	5	63	0.1	1.0	0.7	0.6852124726685046	0.20348156750608037	0.019900497511447734	0.9968152866178548	6.355309979651368	6.248736585104256	0.9832308009457535
1	2	none		100	5	63	0.1	1.0	0.7	0.7084003183572259	0.24328532548135914	0.009950248755723867	0.9961759082154483	2.618083601416235	2.601983241115639	0.9938503161347779
1	3	none		100	5	63	0.1	1.0	0.7	0.7066674276799558	0.22840461841576104	0.024875621889309668	0.9955385595857519	5.692407056590096	5.575680458056131	0.9794943238778222
1	1	none		100	5	63	0.1	1.0	1.0	0.6799901765060051	0.21206585267167155	0.0447761194007574	0.9936305732420788	7.312488509228341	7.029839702085552	0.9613471009341112
1	2	none		100	5	63	0.1	1.0	1.0	0.706378876807803	0.22661561658722168	0.009950248755723867	0.9955385595857519	2.2426367502798716	2.2302721832224526	0.9944865839364116
1	3	none		100	5	63	0.1	1.0	1.0	0.691055557141	0.2143306403620281	0.034825870645033535	0.9904397705481808	3.738140416499538	3.6427822567149715	0.9744904721221612
1	1	none		100	5	63	0.3	0.6	0.7	0.6639382704312831	0.18330020845050593	0.03980099502289547	0.9808917197389753	2.1278054486246494	2.08291764879026	0.978904170425234
1	2	none		100	5	63	0.3	0.6	0.7	0.6979490691856206	0.22916369486537713	0.034825870645033535	0.9878903760293953	2.9435678330706114	2.8758813626878426	0.9770052862183103
1	3	none		100	5	63	0.3	0.6	0.7	0.696707666257622	0.21966512309520844	0.06467661691220514	0.9827915869918242	3.949170278939984	3.7584278862436773	0.9517006310907394
1	1	none		100	5	63	0.3	0.6	1.0	0.6521168045124695	0.1834210089449002	0.06467661691220514	0.9694267515861821	2.192596799887247	2.115463652476565	0.9648210882454007
1	2	none		100	5	63	0.3	0.6	1.0	0.6872298799184446	0.1989157341290006	0.03980099502289547	0.9821542383621278	2.2812718516470363	2.2302759348567465	0.9776458296427099
1	3	none		100	5	63	0.3	0.6	1.0	0.671871680475887	0.19419426775508872	0.05472636815648127	0.9789674952136459	2.6947355595410047	2.6019888117224927	0.9655822351705392
1	1	none		100	5	63	0.3	1.0	0.7	0.6639382704312831	0.18330020845050593	0.03980099502289547	0.9808917197389753	2.1278054486246494	2.08291764879026	0.978904170425234
1	2	none		100	5	63	0.3	1.0	0.7	0.6979490691856206	0.22916369486537713	0.034825870645033535	0.9878903760293953	2.9435678330706114	2.8758813626878426	0.9770052862183103
1	3	none		100	5	63	0.3	1.0	0.7	0.696707666257622	0.21966512309520844	0.06467661691220514	0.9827915869918242	3.949170278939984	3.7584278862436773	0.9517006310907394
1	1	none		100	5	63	0.3	1.0	1.0	0.6521168045124695	0.1834210089449002	0.06467661691220514	0.9694267515861821	2.192596799887247	2.115463652476565	0.9648210882454007
1	2	none		100	5	63	0.3	1.0	1.0	0.6872298799184446	0.1989157341290006	0.03980099502289547	0.9821542383621278	2.2812718516470363	2.2302759348567465	0.9776458296427099
1	3	none		100	5	63	0.3	1.0	1.0	0.671871680475887	0.19419426775508872	0.05472636815648127	0.9789674952136459	2.6947355595410047	2.6019888117224927	0.9655822351705392
1	1	none		100	10	31	0.1	0.6	0.7	0.6651091675381057	0.1882610114847443	0.024875621889309668	0.9898089171911478	2.4776761384159136	2.4409180012277236	0.9851642588008082
1	2	none		100	10	31	0.1	0.6	0.7	0.6945165821624826	0.22515565795361922	0.019900497511447734	0.9936265136966628	3.1654772633087553	3.122383157424541	0.9863862116343423
1	3	none		100	10	31	0.1	0.6	0.7	0.6960433650739293	0.22256947624249018	0.049751243778619336	0.9878903760293953	4.271145546173757	4.108401946696918	0.9618969570507646
1	1	none		100	10	31	0.1	0.6	1.0	0.6662864023829895	0.20484046626885594	0.074626865667929	0.9821656050892856	4.441241745619472	4.184432620069955	0.942176268559298
1	2	none		100	10	31	0.1	0.6	1.0	0.6994964628736495	0.21449875275572872	0.03980099502289547	0.989165073288788	3.7842086346969253	3.6733943246488345	0.9707166389098807
1	3	none		100	10	31	0.1	0.6	1.0	0.6863563000802235	0.1997138978124719	0.0447761194007574	0.9866156787700026	3.4553545587215257	3.3454132770118212	0.9681823342887486
1	1	none		100	10	31	0.1	1.0	0.7	0.6651091675381057	0.1882610114847443	0.024875621889309668	0.9898089171911478	2.4776761384159136	2.4409180012277236	0.9851642588008082
1	2	none		100	10	31	0.1	1.0	0.7	0.6945165821624826	0.22515565795361922	0.019900497511447734	0.9936265136966628	3.1654772633087553	3.122383157424541	0.9863862116343423
1	3	none		100	10	31	0.1	1.0	0.7	0.6960433650739293	0.22256947624249018	0.049751243778619336	0.9878903760293953	4.271145546173757	4.108401946696918	0.9618969570507646
1	1	none		100	10	31	0.1	1.0	1.0	0.6662864023829895	0.20484046626885594	0.074626865667929	0.9821656050892856	4.441241745619472	4.184432620069955	0.942176268559298
1	2	none		100	10	31	0.1	1.0	1.0	0.6994964628736495	0.21449875275572872	0.03980099502289547	0.989165073288788	3.7842086346969253	3.6733943246488345	0.9707166389098807
1	3	none		100	10	31	0.1	1.0	1.0	0.6863563000802235	0.1997138978124719	0.0447761194007574	0.9866156787700026	3.4553545587215257	3.3454132770118212	0.9681823342887486
1	1	none		100	10	31	0.3	0.6	0.7	0.6492965110751974	0.1787568453833529	0.06965174129006707	0.965605095535251	2.1018017254676047	2.0250592965263046	0.9634873028081448
1	2	none		100	10	31	0.3	0.6	0.7	0.6877705164426433	0.22139448500080944	0.05970149253434321	0.980879541102735	3.2571411516292037	3.1223864255171567	0.9586279033022395
1	3	none		100	10	31	0.3	0.6	0.7	0.6817204607935466	0.20465900140568305	0.06965174129006707	0.972594008916682	2.6568825015340294	2.541477725200268	0.9565638289100273
1	1	none		100	10	31	0.3	0.6	1.0	0.6520835313876477	0.18469978468112608	0.10945273631296254	0.9484076433060612	2.259327790969962	2.121490897331161	0.9389920680022691
1	2	none		100	10	31	0.3	0.6	1.0	0.6931166347992352	0.19678214704700192	0.09950248755723867	0.9585723390633616	2.556735463362839	2.4018363887610974	0.9394152807794359
1	3	none		100	10	31	0.3	0.6	1.0	0.6775539130352064	0.1911856242638153	0.08457711442365287	0.964308476730629	2.496214361735491	2.3696688451385057	0.9493050182312274
1	1	none		100	10	31	0.3	1.0	0.7	0.6492965110751974	0.1787568453833529	0.06965174129006707	0.965605095535251	2.1018017254676047	2.0250592965263046	0.9634873028081448
1	2	none		100	10	31	0.3	1.0	0.7	0.6877705164426433	0.22139448500080944	0.05970149253434321	0.980879541102735	3.2571411516292037	3.1223864255171567	0.9586279033022395
1	3	none		100	10	31	0.3	1.0	0.7	0.6817204607935466	0.20465900140568305	0.06965174129006707	0.972594008916682	2.6568825015340294	2.541477725200268	0.9565638289100273
1	1	none		100	10	31	0.3	1.0	1.0	0.6520835313876477	0.18469978468112608	0.10945273631296254	0.9484076433060612	2.259327790969962	2.121490897331161	0.9389920680022691
1	2	none		100	10	31	0.3	1.0	1.0	0.6931166347992352	0.19678214704700192	0.09950248755723867	0.9585723390633616	2.556735463362839	2.4018363887610974	0.9394152807794359
1	3	none		100	10	31	0.3	1.0	1.0	0.6775539130352064	0.1911856242638153	0.08457711442365287	0.964308476730629	2.496214361735491	2.3696688451385057	0.9493050182312274
1	1	none		100	10	63	0.1	0.6	0.7	0.6526776943308933	0.18203400041703366	0.029850746267171605	0.9866242038153719	2.2695953715294688	2.231696979990405	0.9833016868511333
1	2	none		100	10	63	0.1	0.6	0.7	0.6881177287558384	0.22429340157012406	0.014925373133585803	0.9917144678075736	1.8135176232862205	1.8013755511653315	0.9933046747932546
1	3	none		100	10	63	0.1	0.6	0.7	0.687762589220881	0.21572556293430584	0.05472636815648127	0.9847036328809133	3.7269712449783454	3.5777339778184647	0.959957484343172
1	1	none		100	10	63	0.1	0.6	1.0	0.6636752543017397	0.1933935308869164	0.07960199004579094	0.9745222929874235	3.3081068075898794	3.1243768822181885	0.9444606933393981
1	2	none		100	10	63	0.1	0.6	1.0	0.6961638588447185	0.2062393810870341	0.029850746267171605	0.9866156787700026	2.2681301722409737	2.2302755180078813	0.9833101832612223
1	3	none		100	10	63	0.1	0.6	1.0	0.6826653856276299	0.201378674599923	0.06965174129006707	0.9789674952136459	3.4846847774341683	3.3116221240104453	0.9503361998791753
1	1	none		100	10	63	0.1	1.0	0.7	0.6526776943308933	0.18203400041703366	0.029850746267171605	0.9866242038153719	2.2695953715294688	2.231696979990405	0.9833016868511333
1	2	none		100	10	63	0.1	1.0	0.7	0.6881177287558384	0.22429340157012406	0.014925373133585803	0.9917144678075736	1.8135176232862205	1.8013755511653315	0.9933046747932546
1	3	none		100	10	63	0.1	1.0	0.7	0.687762589220881	0.21572556293430584	0.05472636815648127	0.9847036328809133	3.7269712449783454	3.5777339778184647	0.959957484343172
1	1	none		100	10	63	0.1	1.0	1.0	0.6636752543017397	0.1933935308869164	0.07960199004579094	0.9745222929874235	3.3081068075898794	3.1243768822181885	0.9444606933393981
1	2	none		100	10	63	0.1	1.0	1.0	0.6961638588447185	0.2062393810870341	0.029850746267171605	0.9866156787700026	2.2681301722409737	2.2302755180078813	0.9833101832612223
1	3	none		100	10	63	0.1	1.0	1.0	0.6826653856276299	0.201378674599923	0.06965174129006707	0.9789674952136459	3.4846847774341683	3.3116221240104453	0.9503361998791753
1	1	none		100	10	63	0.3	0.6	0.7	0.6438603162531293	0.17551328440395053	0.074626865667929	0.9624203821594751	2.0653356992457397	1.9858330152874306	0.9615061587127455
1	2	none		100	10	63	0.3	0.6	0.7	0.6796815793562462	0.21861868965006215	0.07960199004579094	0.9719566602869857	2.9975419269892223	2.8385335867651134	0.9469537460784614
1	3	none		100	10	63	0.3	0.6	0.7	0.6832313892614683	0.20891108713078932	0.07960199004579094	0.9681325685088074	2.6274586337976134	2.497909663309209	0.9506941821665347
1	1	none		100	10	63	0.3	0.6	1.0	0.6531767912032196	0.17579352471079573	0.12437810944654835	0.9363057324781128	2.08806785363743	1.9527360115484218	0.935187995574982
1	2	none		100	10	63	0.3	0.6	1.0	0.6926600268257185	0.20272606809803528	0.12437810944654835	0.947737412358523	2.575872565834236	2.3798684921822306	0.9239076878217957
1	3	none		100	10	63	0.3	0.6	1.0	0.6823292714249023	0.20424098148439002	0.12437810944654835	0.950924155507005	2.752360712790005	2.534405375749534	0.9208114824662128
1	1	none		100	10	63	0.3	1.0	0.7	0.6438603162531293	0.17551328440395053	0.074626865667929	0.9624203821594751	2.0653356992457397	1.9858330152874306	0.9615061587127455
1	2	none		100	10	63	0.3	1.0	0.7	0.6796815793562462	0.21861868965006215	0.07960199004579094	0.9719566602869857	2.9975419269892223	2.8385335867651134	0.9469537460784614
1	3	none		100	10	63	0.3	1.0	0.7	0.6832313892614683	0.20891108713078932	0.07960199004579094	0.9681325685088074	2.6274586337976134	2.497909663309209	0.9506941821665347
1	1	none		100	10	63	0.3	1.0	1.0	0.6531767912032196	0.17579352471079573	0.12437810944654835	0.9363057324781128	2.08806785363743	1.9527360115484218	0.935187995574982
1	2	none		100	10	63	0.3	1.0	1.0	0.6926600268257185	0.20272606809803528	0.12437810944654835	0.947737412358523	2.575872565834236	2.3798684921822306	0.9239076878217957
1	3	none		100	10	63	0.3	1.0	1.0	0.6823292714249023	0.20424098148439002	0.12437810944654835	0.950924155507005	2.752360712790005	2.534405375749534	0.9208114824662128
1	1	none		300	3	31	0.1	0.6	0.7	0.6885968247932313	0.20033296602851453	0.019900497511447734	0.9942675159172341	3.5217084601865034	3.471525172834665	0.9857502904808124
1	2	none		300	3	31	0.1	0.6	0.7	0.7120294004800727	0.24145388548898344	0.019900497511447734	0.9942638623263591	3.5194524048658513	3.4693140141589707	0.98575391278709
1	3	none		300	3	31	0.1	0.6	0.7	0.7189926720762028	0.23402322714727158	0.019900497511447734	0.9942638623263591	3.5194524048658513	3.4693140141589707	0.98575391278709
1	1	none		300	3	31	0.1	0.6	1.0	0.6754238362328485	0.21004364646484297	0.049751243778619336	0.9923566878917685	6.797547817055188	6.5091125395643425	0.957567735714542
1	2	none		300	3	31	0.1	0.6	1.0	0.7055813982985011	0.22080828500647892	0.014925373133585803	0.9942638623263591	2.6262580446752777	2.6019855106192282	0.9907577397552985
1	3	none		300	3	31	0.1	0.6	1.0	0.6952871081177923	0.21669912936276625	0.0447761194007574	0.9910771191778772	5.2064673738478815	5.018118039698825	0.963823957265187
1	1	none		300	3	31	0.1	1.0	0.7	0.6885968247932313	0.20033296602851453	0.019900497511447734	0.9942675159172341	3.5217084601865034	3.471525172834665	0.9857502904808124
1	2	none		300	3	31	0.1	1.0	0.7	0.7120294004800727	0.24145388548898344	0.019900497511447734	0.9942638623263591	3.5194524048658513	3.4693140141589707	0.98575391278709
1	3	none		300	3	31	0.1	1.0	0.7	0.7189926720762028	0.23402322714727158	0.019900497511447734	0.9942638623263591	3.5194524048658513	3.4693140141589707	0.98575391278709
1	1	none		300	3	31	0.1	1.0	1.0	0.6754238362328485	0.21004364646484297	0.049751243778619336	0.9923566878917685	6.797547817055188	6.5091125395643425	0.957567735714542
1	2	none		300	3	31	0.1	1.0	1.0	0.7055813982985011	0.22080828500647892	0.014925373133585803	0.9942638623263591	2.6262580446752777	2.6019855106192282	0.9907577397552985
1	3	none		300	3	31	0.1	1.0	1.0	0.6952871081177923	0.21669912936276625	0.0447761194007574	0.9910771191778772	5.2064673738478815	5.018118039698825	0.963823957265187
1	1	none		300	3	31	0.3	0.6	0.7	0.6656130177139779	0.18301286610965753	0.05472636815648127	0.9815286624141305	3.0764048662496677	2.9627707400377603	0.9630626780556086
1	2	none		300	3	31	0.3	0.6	0.7	0.6968091346961812	0.22786093103224545	0.024875621889309668	0.9885277246590917	2.198127334285998	2.1683231501056883	0.9864410920620009
1	3	none		300	3	31	0.3	0.6	0.7	0.7062139905951441	0.22210345766288167	0.05970149253434321	0.9821542383621278	3.4943291053339887	3.34541390228512	0.957383739910232
1	1	none		300	3	31	0.3	0.6	1.0	0.6613287067845486	0.18372426345664153	0.06467661691220514	0.9668789808855613	2.0186164113246083	1.9527357283717448	0.967363436277724
1	2	none		300	3	31	0.3	0.6	1.0	0.6961162955141438	0.21461933744527245	0.05970149253434321	0.9815168897324315	3.371645683217893	3.2300548646593277	0.9580054176570866
1	3	none		300	3	31	0.3	0.6	1.0	0.6751741610621208	0.20113350158398297	0.06467661691220514	0.9764181006948603	2.863138519862082	2.7426369966620525	0.9579127761386761
1	1	none		300	3	31	0.3	1.0	0.7	0.6656130177139779	0.18301286610965753	0.05472636815648127	0.9815286624141305	3.0764048662496677	2.9627707400377603	0.9630626780556086
1	2	none		300	3	31	0.3	1.0	0.7	0.6968091346961812	0.22786093103224545	0.024875621889309668	0.9885277246590917	2.198127334285998	2.1683231501056883	0.9864410920620009
1	3	none		300	3	31	0.3	1.0	0.7	0.7062139905951441	0.22210345766288167	0.05970149253434321	0.9821542383621278	3.4943291053339887	3.34541390228512	0.957383739910232
1	1	none		300	3	31	0.3	1.0	1.0	0.6613287067845486	0.18372426345664153	0.06467661691220514	0.9668789808855613	2.0186164113246083	1.9527357283717448	0.967363436277724
1	2	none		300	3	31	0.3	1.0	1.0	0.6961162955141438	0.21461933744527245	0.05970149253434321	0.9815168897324315	3.371645683217893	3.2300548646593277	0.9580054176570866
1	3	none		300	3	31	0.3	1.0	1.0	0.6751741610621208	0.20113350158398297	0.06467661691220514	0.9764181006948603	2.863138519862082	2.7426369966620525	0.9579127761386761
1	1	none		300	3	63	0.1	0.6	0.7	0.6885968247932313	0.20033296602851453	0.019900497511447734	0.9942675159172341	3.5217084601865034	3.471525172834665	0.9857502904808124
1	2	none		300	3	63	0.1	0.6	0.7	0.7120294004800727	0.24145388548898344	0.019900497511447734	0.9942638623263591	3.5194524048658513	3.4693140141589707	0.98575391278709
1	3	none		300	3	63	0.1	0.6	0.7	0.7189926720762028	0.23402322714727158	0.019900497511447734	0.9942638623263591	3.5194524048658513	3.4693140141589707	0.98575391278709
1	1	none		300	3	63	0.1	0.6	1.0	0.6754238362328485	0.21004364646484297	0.049751243778619336	0.9923566878917685	6.797547817055188	6.5091125395643425	0.957567735714542
1	2	none		300	3	63	0.1	0.6	1.0	0.7055813982985011	0.22080828500647892	0.014925373133585803	0.9942638623263591	2.6262580446752777	2.6019855106192282	0.9907577397552985
1	3	none		300	3	63	0.1	0.6	1.0	0.6952871081177923	0.21669912936276625	0.0447761194007574	0.9910771191778772	5.2064673738478815	5.018118039698825	0.963823957265187
1	1	none		300	3	63	0.1	1.0	0.7	0.6885968247932313	0.20033296602851453	0.019900497511447734	0.9942675159172341	3.5217084601865034	3.471525172834665	0.9857502904808124
1	2	none		300	3	63	0.1	1.0	0.7	0.7120294004800727	0.24145388548898344	0.019900497511447734	0.9942638623263591	3.5194524048658513	3.4693140141589707	0.98575391278709
1	3	none		300	3	63	0.1	1.0	0.7	0.7189926720762028	0.23402322714727158	0.019900497511447734	0.9942638623263591	3.5194524048658513	3.4693140141589707	0.98575391278709
1	1	none		300	3	63	0.1	1.0	1.0	0.6754238362328485	0.21004364646484297	0.049751243778619336	0.9923566878917685	6.797547817055188	6.5091125395643425	0.957567735714542
1	2	none		300	3	63	0.1	1.0	1.0	0.7055813982985011	0.22080828500647892	0.014925373133585803	0.9942638623263591	2.6262580446752777	2.6019855106192282	0.9907577397552985
1	3	none		300	3	63	0.1	1.0	1.0	0.6952871081177923	0.21669912936276625	0.0447761194007574	0.9910771191778772	5.2064673738478815	5.018118039698825	0.963823957265187
1	1	none		300	3	63	0.3	0.6	0.7	0.6656130177139779	0.18301286610965753	0.05472636815648127	0.9815286624141305	3.0764048662496677	2.9627707400377603	0.9630626780556086
1	2	none		300	3	63	0.3	0.6	0.7	0.6968091346961812	0.22786093103224545	0.024875621889309668	0.9885277246590917	2.198127334285998	2.1683231501056883	0.9864410920620009
1	3	none		300	3	63	0.3	0.6	0.7	0.7062139905951441	0.22210345766288167	0.05970149253434321	0.9821542383621278	3.4943291053339887	3.34541390228512	0.957383739910232
1	1	none		300	3	63	0.3	0.6	1.0	0.6613287067845486	0.18372426345664153	0.06467661691220514	0.9668789808855613	2.0186164113246083	1.9527357283717448	0.967363436277724
1	2	none		300	3	63	0.3	0.6	1.0	0.6961162955141438	0.21461933744527245	0.05970149253434321	0.9815168897324315	3.371645683217893	3.2300548646593277	0.9580054176570866
1	3	none		300	3	63	0.3	0.6	1.0	0.6751741610621208	0.20113350158398297	0.06467661691220514	0.9764181006948603	2.863138519862082	2.7426369966620525	0.9579127761386761
1	1	none		300	3	63	0.3	1.0	0.7	0.6656130177139779	0.18301286610965753	0.05472636815648127	0.9815286624141305	3.0764048662496677	2.9627707400377603	0.9630626780556086
1	2	none		300	3	63	0.3	1.0	0.7	0.6968091346961812	0.22786093103224545	0.024875621889309668	0.9885277246590917	2.198127334285998	2.1683231501056883	0.9864410920620009
1	3	none		300	3	63	0.3	1.0	0.7	0.7062139905951441	0.22210345766288167	0.05970149253434321	0.9821542383621278	3.4943291053339887	3.34541390228512	0.957383739910232
1	1	none		300	3	63	0.3	1.0	1.0	0.6613287067845486	0.18372426345664153	0.06467661691220514	0.9668789808855613	2.0186164113246083	1.9527357283717448	0.967363436277724
1	2	none		300	3	63	0.3	1.0	1.0	0.6961162955141438	0.21461933744527245	0.05970149253434321	0.9815168897324315	3.371645683217893	3.2300548646593277	0.9580054176570866
1	3	none		300	3	63	0.3	1.0	1.0	0.6751741610621208	0.20113350158398297	0.06467661691220514	0.9764181006948603	2.863138519862082	2.7426369966620525	0.9579127761386761
1	1	none		300	5	31	0.1	0.6	0.7	0.6677916151725448	0.1856298351306674	0.034825870645033535	0.983439490439596	2.142742559217956	2.102945533683723	0.9814270516117515
1	2	none		300	5	31	0.1	0.6	0.7	0.6981646896175592	0.23074259539570902	0.029850746267171605	0.989165073288788	2.8090471791310097	2.755045743486626	0.980775878690809
1	3	none		300	5	31	0.1	0.6	0.7	0.7029860258934771	0.22184659944293733	0.05472636815648127	0.9834289356215206	3.435827883813989	3.3025238380170108	0.9612017584515087
1	1	none		300	5	31	0.1	0.6	1.0	0.665407041226986	0.19340222799040324	0.074626865667929	0.9738853503122683	3.0074732762753817	2.8576618098909274	0.9501869234746045
1	2	none		300	5	31	0.1	0.6	1.0	0.6953204024491945	0.21564829696951807	0.0447761194007574	0.9872530273996989	3.630465899146633	3.5126838095550315	0.9675572972813361
1	3	none		300	5	31	0.1	0.6	1.0	0.6750203729599294	0.1985159726533889	0.06467661691220514	0.9834289356215206	4.1037209246018085	3.902982717656467	0.9510838452051832
1	1	none		300	5	31	0.1	1.0	0.7	0.6677916151725448	0.1856298351306674	0.034825870645033535	0.983439490439596	2.142742559217956	2.102945533683723	0.9814270516117515
1	2	none		300	5	31	0.1	1.0	0.7	0.6981646896175592	0.23074259539570902	0.029850746267171605	0.989165073288788	2.8090471791310097	2.755045743486626	0.980775878690809
1	3	none		300	5	31	0.1	1.0	0.7	0.7029860258934771	0.22184659944293733	0.05472636815648127	0.9834289356215206	3.435827883813989	3.3025238380170108	0.9612017584515087
1	1	none		300	5	31	0.1	1.0	1.0	0.665407041226986	0.19340222799040324	0.074626865667929	0.9738853503122683	3.0074732762753817	2.8576618098909274	0.9501869234746045
1	2	none		300	5	31	0.1	1.0	1.0	0.6953204024491945	0.21564829696951807	0.0447761194007574	0.9872530273996989	3.630465899146633	3.5126838095550315	0.9675572972813361
1	3	none		300	5	31	0.1	1.0	1.0	0.6750203729599294	0.1985159726533889	0.06467661691220514	0.9834289356215206	4.1037209246018085	3.902982717656467	0.9510838452051832
1	1	none		300	5	31	0.3	0.6	0.7	0.643583040212948	0.17462987257420756	0.09452736317937674	0.9624203821594751	2.6735884100576723	2.5153884860307456	0.940828606913583
1	2	none		300	5	31	0.3	0.6	0.7	0.6825068411923809	0.2164094291943242	0.07960199004579094	0.9738687061760748	3.2232024560637913	3.046231086751562	0.9450945437165081
1	3	none		300	5	31	0.3	0.6	0.7	0.6840225259933602	0.20837260550365266	0.06965174129006707	0.9706819630275929	2.4787250312447346	2.3757292344752825	0.958448064929178
1	1	none		300	5	31	0.3	0.6	1.0	0.6449599138067623	0.1705949918662144	0.0895522388015148	0.9433121019048197	1.6367652298983935	1.5797414618150063	0.9651606819295768
1	2	none		300	5	31	0.3	0.6	1.0	0.6845346245192141	0.19450824874638484	0.11442786069082447	0.9521988527663978	2.573932044670907	2.393830344558825	0.9300285622441793
1	3	none		300	5	31	0.3	0.6	1.0	0.6687848203215916	0.19330552965779513	0.09452736317937674	0.9541108986554869	2.1705581345151104	2.059908340122592	0.9490224130196733
1	1	none		300	5	31	0.3	1.0	0.7	0.643583040212948	0.17462987257420756	0.09452736317937674	0.9624203821594751	2.6735884100576723	2.5153884860307456	0.940828606913583
1	2	none		300	5	31	0.3	1.0	0.7	0.6825068411923809	0.2164094291943242	0.07960199004579094	0.9738687061760748	3.2232024560637913	3.046231086751562	0.9450945437165081
1	3	none		300	5	31	0.3	1.0	0.7	0.6840225259933602	0.20837260550365266	0.06965174129006707	0.9706819630275929	2.4787250312447346	2.3757292344752825	0.958448064929178
1	1	none		300	5	31	0.3	1.0	1.0	0.6449599138067623	0.1705949918662144	0.0895522388015148	0.9433121019048197	1.6367652298983935	1.5797414618150063	0.9651606819295768
1	2	none		300	5	31	0.3	1.0	1.0	0.6845346245192141	0.19450824874638484	0.11442786069082447	0.9521988527663978	2.573932044670907	2.393830344558825	0.9300285622441793
1	3	none		300	5	31	0.3	1.0	1.0	0.6687848203215916	0.19330552965779513	0.09452736317937674	0.9541108986554869	2.1705581345151104	2.059908340122592	0.9490224130196733
1	1	none		300	5	63	0.1	0.6	0.7	0.6677884463035143	0.1856293099306926	0.034825870645033535	0.983439490439596	2.142742559217956	2.102945533683723	0.9814270516117515
1	2	none		300	5	63	0.1	0.6	0.7	0.6981646896175592	0.23074259539570902	0.029850746267171605	0.989165073288788	2.8090471791310097	2.755045743486626	0.980775878690809
1	3	none		300	5	63	0.1	0.6	0.7	0.7004952928157174	0.21892940188404517	0.05472636815648127	0.9847036328809133	3.7269712449783454	3.5777339778184647	0.959957484343172
1	1	none		300	5	63	0.1	0.6	1.0	0.665407041226986	0.19340222799040324	0.074626865667929	0.9738853503122683	3.0074732762753817	2.8576618098909274	0.9501869234746045
1	2	none		300	5	63	0.1	0.6	1.0	0.6953204024491945	0.21564829696951807	0.0447761194007574	0.9872530273996989	3.630465899146633	3.5126838095550315	0.9675572972813361
1	3	none		300	5	63	0.1	0.6	1.0	0.6750203729599294	0.1985159726533889	0.06467661691220514	0.9834289356215206	4.1037209246018085	3.902982717656467	0.9510838452051832
1	1	none		300	5	63	0.1	1.0	0.7	0.6677884463035143	0.1856293099306926	0.034825870645033535	0.983439490439596	2.142742559217956	2.102945533683723	0.9814270516117515
1	2	none		300	5	63	0.1	1.0	0.7	0.6981646896175592	0.23074259539570902	0.029850746267171605	0.989165073288788	2.8090471791310097	2.755045743486626	0.980775878690809
1	3	none		300	5	63	0.1	1.0	0.7	0.7004952928157174	0.21892940188404517	0.05472636815648127	0.9847036328809133	3.7269712449783454	3.5777339778184647	0.959957484343172
1	1	none		300	5	63	0.1	1.0	1.0	0.665407041226986	0.19340222799040324	0.074626865667929	0.9738853503122683	3.0074732762753817	2.8576618098909274	0.9501869234746045
1	2	none		300	5	63	0.1	1.0	1.0	0.6953204024491945	0.21564829696951807	0.0447761194007574	0.9872530273996989	3.630465899146633	3.5126838095550315	0.9675572972813361
1	3	none		300	5	63	0.1	1.0	1.0	0.6750203729599294	0.1985159726533889	0.06467661691220514	0.9834289356215206	4.1037209246018085	3.902982717656467	0.9510838452051832
1	1	none		300	5	63	0.3	0.6	0.7	0.643583040212948	0.17462987257420756	0.09452736317937674	0.9624203821594751	2.6735884100576723	2.5153884860307456	0.940828606913583
1	2	none		300	5	63	0.3	0.6	0.7	0.6864989900719475	0.2208911957393278	0.07960199004579094	0.9751434034354676	3.392930025722909	3.2024480026720132	0.9438591260249727
1	3	none		300	5	63	0.3	0.6	0.7	0.6851133117078724	0.20979779499228723	0.08457711442365287	0.9681325685088074	2.8068469438922143	2.6540290172660344	0.9455552946956419
1	1	none		300	5	63	0.3	0.6	1.0	0.6449599138067623	0.1705949918662144	0.0895522388015148	0.9433121019048197	1.6367652298983935	1.5797414618150063	0.9651606819295768
1	2	none		300	5	63	0.3	0.6	1.0	0.6845346245192141	0.19450824874638484	0.11442786069082447	0.9521988527663978	2.573932044670907	2.393830344558825	0.9300285622441793
1	3	none		300	5	63	0.3	0.6	1.0	0.6687848203215916	0.19330552965779513	0.09452736317937674	0.9541108986554869	2.1705581345151104	2.059908340122592	0.9490224130196733
1	1	none		300	5	63	0.3	1.0	0.7	0.643583040212948	0.17462987257420756	0.09452736317937674	0.9624203821594751	2.6735884100576723	2.5153884860307456	0.940828606913583
1	2	none		300	5	63	0.3	1.0	0.7	0.6864989900719475	0.2208911957393278	0.07960199004579094	0.9751434034354676	3.392930025722909	3.2024480026720132	0.9438591260249727
1	3	none		300	5	63	0.3	1.0	0.7	0.6851133117078724	0.20979779499228723	0.08457711442365287	0.9681325685088074	2.8068469438922143	2.6540290172660344	0.9455552946956419
1	1	none		300	5	63	0.3	1.0	1.0	0.6449599138067623	0.1705949918662144	0.0895522388015148	0.9433121019048197	1.6367652298983935	1.5797414618150063	0.9651606819295768
1	2	none		300	5	63	0.3	1.0	1.0	0.6845346245192141	0.19450824874638484	0.11442786069082447	0.9521988527663978	2.573932044670907	2.393830344558825	0.9300285622441793
1	3	none		300	5	63	0.3	1.0	1.0	0.6687848203215916	0.19330552965779513	0.09452736317937674	0.9541108986554869	2.1705581345151104	2.059908340122592	0.9490224130196733
1	1	none		300	10	31	0.1	0.6	0.7	0.6489114934879742	0.17795155660840428	0.06467661691220514	0.9707006369364924	2.290933537373525	2.2074403016070003	0.9635549188512984
1	2	none		300	10	31	0.1	0.6	0.7	0.6866829016168362	0.21969408938920393	0.05970149253434321	0.9802421924730387	3.1500240054339055	3.0216643337694125	0.959251198421565
1	3	none		300	10	31	0.1	0.6	0.7	0.6877863708861682	0.2112648149065574	0.06467661691220514	0.9751434034354676	2.712764864777331	2.6019890021710106	0.9591649496894151
1	1	none		300	10	31	0.1	0.6	1.0	0.6533447412618437	0.188548074217201	0.1044776119351006	0.9490445859812163	2.172916239707516	2.050372731597466	0.9436041170847399
1	2	none		300	10	31	0.1	0.6	1.0	0.6950413642431564	0.20179014018021008	0.09452736317937674	0.9630337794712363	2.7196847499019503	2.557127460042867	0.9402293530300556
1	3	none		300	10	31	0.1	0.6	1.0	0.6801112347757705	0.19877416731433956	0.09950248755723867	0.9649458253603255	3.041686724670484	2.8385337893331335	0.9332104242996208
1	1	none		300	10	31	0.1	1.0	0.7	0.6489114934879742	0.17795155660840428	0.06467661691220514	0.9707006369364924	2.290933537373525	2.2074403016070003	0.9635549188512984
1	2	none		300	10	31	0.1	1.0	0.7	0.6866829016168362	0.21969408938920393	0.05970149253434321	0.9802421924730387	3.1500240054339055	3.0216643337694125	0.959251198421565
1	3	none		300	10	31	0.1	1.0	0.7	0.6877863708861682	0.2112648149065574	0.06467661691220514	0.9751434034354676	2.712764864777331	2.6019890021710106	0.9591649496894151
1	1	none		300	10	31	0.1	1.0	1.0	0.6533447412618437	0.188548074217201	0.1044776119351006	0.9490445859812163	2.172916239707516	2.050372731597466	0.9436041170847399
1	2	none		300	10	31	0.1	1.0	1.0	0.6950413642431564	0.20179014018021008	0.09452736317937674	0.9630337794712363	2.7196847499019503	2.557127460042867	0.9402293530300556
1	3	none		300	10	31	0.1	1.0	1.0	0.6801112347757705	0.19877416731433956	0.09950248755723867	0.9649458253603255	3.041686724670484	2.8385337893331335	0.9332104242996208
1	1	none		300	10	31	0.3	0.6	0.7	0.6305669106695819	0.16826451509511542	0.10945273631296254	0.9420382165545094	1.9975440101980129	1.8883600697396614	0.945340898685397
1	2	none		300	10	31	0.3	0.6	0.7	0.6693825328424798	0.20374107647238818	0.1044776119351006	0.9623964308415399	2.9858749104393705	2.778395415362879	0.9305129882669095
1	3	none		300	10	31	0.3	0.6	0.7	0.6705652743294362	0.2014169892360907	0.11442786069082447	0.9579349904336653	2.942542710398427	2.7202616775293924	0.9244595289954637
1	1	none		300	10	31	0.3	0.6	1.0	0.6447571061888013	0.17035408804919452	0.10945273631296254	0.9280254777010954	1.5847132819114633	1.5207147975399684	0.9596150919228533
1	2	none		300	10	31	0.3	0.6	1.0	0.6890166757036996	0.18864381850203413	0.149253731335858	0.9337157425052026	2.47132216323711	2.251721818417513	0.9111405332742329
1	3	none		300	10	31	0.3	0.6	1.0	0.6713262876186309	0.18868543905078264	0.13930348258013414	0.9356277883942918	2.352429096359341	2.1640309920231418	0.9199133660810188
1	1	none		300	10	31	0.3	1.0	0.7	0.6305669106695819	0.16826451509511542	0.10945273631296254	0.9420382165545094	1.9975440101980129	1.8883600697396614	0.945340898685397
1	2	none		300	10	31	0.3	1.0	0.7	0.6693825328424798	0.20374107647238818	0.1044776119351006	0.9623964308415399	2.9858749104393705	2.778395415362879	0.9305129882669095
1	3	none		300	10	31	0.3	1.0	0.7	0.6705652743294362	0.2014169892360907	0.11442786069082447	0.9579349904336653	2.942542710398427	2.7202616775293924	0.9244595289954637
1	1	none		300	10	31	0.3	1.0	1.0	0.6447571061888013	0.17035408804919452	0.10945273631296254	0.9280254777010954	1.5847132819114633	1.5207147975399684	0.9596150919228533
1	2	none		300	10	31	0.3	1.0	1.0	0.6890166757036996	0.18864381850203413	0.149253731335858	0.9337157425052026	2.47132216323711	2.251721818417513	0.9111405332742329
1	3	none		300	10	31	0.3	1.0	1.0	0.6713262876186309	0.18868543905078264	0.13930348258013414	0.9356277883942918	2.352429096359341	2.1640309920231418	0.9199133660810188
1	1	none		300	10	63	0.1	0.6	0.7	0.6443324777386951	0.1765287756841017	0.07960199004579094	0.9681528662358717	2.629188362456803	2.4995017021103267	0.9506742504682409
1	2	none		300	10	63	0.1	0.6	0.7	0.683924228443506	0.21912280912502508	0.06467661691220514	0.9776927979542531	3.0306977278188922	2.8993590404559972	0.9566638677079837
1	3	none		300	10	63	0.1	0.6	0.7	0.6858632268865995	0.21093372040909458	0.07960199004579094	0.9713193116572894	2.9290079861967353	2.7754550846221706	0.9475751067978375
1	1	none		300	10	63	0.1	0.6	1.0	0.653677472510061	0.17870348409856876	0.1343283582022722	0.9382165605035783	2.3563807056117168	2.174180290954004	0.9226778432756599
1	2	none		300	10	63	0.1	0.6	1.0	0.694063145077671	0.19942762953812904	0.10945273631296254	0.9566602931742725	2.7129471216237975	2.525460347447141	0.930891833529763
1	3	none		300	10	63	0.1	0.6	1.0	0.6812527547095624	0.20320159850087727	0.09452736317937674	0.9598470363227544	2.4955514444816136	2.354180886805518	0.9433509643953758
1	1	none		300	10	63	0.1	1.0	0.7	0.6443324777386951	0.1765287756841017	0.07960199004579094	0.9681528662358717	2.629188362456803	2.4995017021103267	0.9506742504682409
1	2	none		300	10	63	0.1	1.0	0.7	0.683924228443506	0.21912280912502508	0.06467661691220514	0.9776927979542531	3.0306977278188922	2.8993590404559972	0.9566638677079837
1	3	none		300	10	63	0.1	1.0	0.7	0.6858632268865995	0.21093372040909458	0.07960199004579094	0.9713193116572894	2.9290079861967353	2.7754550846221706	0.9475751067978375
1	1	none		300	10	63	0.1	1.0	1.0	0.653677472510061	0.17870348409856876	0.1343283582022722	0.9382165605035783	2.3563807056117168	2.174180290954004	0.9226778432756599
1	2	none		300	10	63	0.1	1.0	1.0	0.694063145077671	0.19942762953812904	0.10945273631296254	0.9566602931742725	2.7129471216237975	2.525460347447141	0.930891833529763
1	3	none		300	10	63	0.1	1.0	1.0	0.6812527547095624	0.20320159850087727	0.09452736317937674	0.9598470363227544	2.4955514444816136	2.354180886805518	0.9433509643953758
1	1	none		300	10	63	0.3	0.6	0.7	0.628516652406756	0.16757141757783442	0.12935323382441027	0.9439490445799749	2.502077474636394	2.307778873300132	0.9223450799079382
1	2	none		300	10	63	0.3	0.6	0.7	0.6654236782943155	0.2022635482125216	0.10945273631296254	0.9636711281009327	3.2602166834442157	3.0128297539422095	0.9241194723772702
1	3	none		300	10	63	0.3	0.6	0.7	0.6728816085284223	0.2028580018962146	0.12437810944654835	0.9604843849524508	3.4526200913275495	3.147567811388129	0.911646139338682
1	1	none		300	10	63	0.3	0.6	1.0	0.6487562189054725	0.16794644670234987	0.13930348258013414	0.9210191082743885	1.8873762294627827	1.7637616124476525	0.9345045073900936
1	2	none		300	10	63	0.3	0.6	1.0	0.6789792275080937	0.18557098341426542	0.15422885571371994	0.929254302097328	2.3952301851758655	2.180045408915822	0.9101611187333354
1	3	none		300	10	63	0.3	0.6	1.0	0.6734840773823679	0.191799649563475	0.12437810944654835	0.93945188017247	2.2039470038784357	2.0542023312831748	0.9320561273155774
1	1	none		300	10	63	0.3	1.0	0.7	0.628516652406756	0.16757141757783442	0.12935323382441027	0.9439490445799749	2.502077474636394	2.307778873300132	0.9223450799079382
1	2	none		300	10	63	0.3	1.0	0.7	0.6654236782943155	0.2022635482125216	0.10945273631296254	0.9636711281009327	3.2602166834442157	3.0128297539422095	0.9241194723772702
1	3	none		300	10	63	0.3	1.0	0.7	0.6728816085284223	0.2028580018962146	0.12437810944654835	0.9604843849524508	3.4526200913275495	3.147567811388129	0.911646139338682
1	1	none		300	10	63	0.3	1.0	1.0	0.6487562189054725	0.16794644670234987	0.13930348258013414	0.9210191082743885	1.8873762294627827	1.7637616124476525	0.9345045073900936
1	2	none		300	10	63	0.3	1.0	1.0	0.6789792275080937	0.18557098341426542	0.15422885571371994	0.929254302097328	2.3952301851758655	2.180045408915822	0.9101611187333354
1	3	none		300	10	63	0.3	1.0	1.0	0.6734840773823679	0.191799649563475	0.12437810944654835	0.93945188017247	2.2039470038784357	2.0542023312831748	0.9320561273155774
1	1	none		500	3	31	0.1	0.6	0.7	0.6785023924961181	0.19298409066145641	0.034825870645033535	0.9898089171911478	3.50450686757641	3.4172852017188133	0.9751115622829455
1	2	none		500	3	31	0.1	0.6	0.7	0.7033871433146568	0.2314869050577252	0.024875621889309668	0.9929891650669663	3.6131673841775274	3.548163185310348	0.9820090717957008
1	3	none		500	3	31	0.1	0.6	0.7	0.7141649940228748	0.23240161601388853	0.034825870645033535	0.9917144678075736	4.318789390636316	4.203209619385773	0.9732379136873337
1	1	none		500	3	31	0.1	0.6	1.0	0.6739534810026302	0.20329364835499159	0.05970149253434321	0.9891719745159926	5.8001813786265695	5.513603332988705	0.950591527241595
1	2	none		500	3	31	0.1	0.6	1.0	0.6968202328066487	0.21826281804123548	0.03980099502289547	0.99235181643727	5.378231303784594	5.20397329074509	0.9675993729203883
1	3	none		500	3	31	0.1	0.6	1.0	0.6901201449730315	0.20632274492144126	0.05472636815648127	0.9878903760293953	4.7229877852724105	4.519242141366609	0.9568608473282495
1	1	none		500	3	31	0.1	1.0	0.7	0.6785023924961181	0.19298409066145641	0.034825870645033535	0.9898089171911478	3.50450686757641	3.4172852017188133	0.9751115622829455
1	2	none		500	3	31	0.1	1.0	0.7	0.7033871433146568	0.2314869050577252	0.024875621889309668	0.9929891650669663	3.6131673841775274	3.548163185310348	0.9820090717957008
1	3	none		500	3	31	0.1	1.0	0.7	0.7141649940228748	0.23240161601388853	0.034825870645033535	0.9917144678075736	4.318789390636316	4.203209619385773	0.9732379136873337
1	1	none		500	3	31	0.1	1.0	1.0	0.6739534810026302	0.20329364835499159	0.05970149253434321	0.9891719745159926	5.8001813786265695	5.513603332988705	0.950591527241595
1	2	none		500	3	31	0.1	1.0	1.0	0.6968202328066487	0.21826281804123548	0.03980099502289547	0.99235181643727	5.378231303784594	5.20397329074509	0.9675993729203883
1	3	none		500	3	31	0.1	1.0	1.0	0.6901201449730315	0.20632274492144126	0.05472636815648127	0.9878903760293953	4.7229877852724105	4.519242141366609	0.9568608473282495
1	1	none		500	3	31	0.3	0.6	0.7	0.6606838419368127	0.1840710805183666	0.05970149253434321	0.976433121012889	2.6306295131643793	2.533278472478685	0.9629932430603327
1	2	none		500	3	31	0.3	0.6	0.7	0.6878593013263827	0.22082290570116628	0.049751243778619336	0.9815168897324315	2.780283744320186	2.691712387216106	0.9681430411238209
1	3	none		500	3	31	0.3	0.6	0.7	0.698167860506264	0.21393271161196065	0.06467661691220514	0.9745060548057712	2.643217047087293	2.5369393026487477	0.9597922648887917
1	1	none		500	3	31	0.3	0.6	1.0	0.6486627372690688	0.1785780086847683	0.09950248755723867	0.9566878980830785	2.4406884183517823	2.2973363143339207	0.941265698912296
1	2	none		500	3	31	0.3	0.6	1.0	0.694751227926651	0.21286413352253747	0.074626865667929	0.9738687061760748	3.005506322610362	2.8558416438295895	0.9502031628714565
1	3	none		500	3	31	0.3	0.6	1.0	0.669617178606648	0.19649357778123994	0.07960199004579094	0.9649458253603255	2.380736420728958	2.270827031466507	0.9538338590896331
1	1	none		500	3	31	0.3	1.0	0.7	0.6606838419368127	0.1840710805183666	0.05970149253434321	0.976433121012889	2.6306295131643793	2.533278472478685	0.9629932430603327
1	2	none		500	3	31	0.3	1.0	0.7	0.6878593013263827	0.22082290570116628	0.049751243778619336	0.9815168897324315	2.780283744320186	2.691712387216106	0.9681430411238209
1	3	none		500	3	31	0.3	1.0	0.7	0.698167860506264	0.21393271161196065	0.06467661691220514	0.9745060548057712	2.643217047087293	2.5369393026487477	0.9597922648887917
1	1	none		500	3	31	0.3	1.0	1.0	0.6486627372690688	0.1785780086847683	0.09950248755723867	0.9566878980830785	2.4406884183517823	2.2973363143339207	0.941265698912296
1	2	none		500	3	31	0.3	1.0	1.0	0.694751227926651	0.21286413352253747	0.074626865667929	0.9738687061760748	3.005506322610362	2.8558416438295895	0.9502031628714565
1	3	none		500	3	31	0.3	1.0	1.0	0.669617178606648	0.19649357778123994	0.07960199004579094	0.9649458253603255	2.380736420728958	2.270827031466507	0.9538338590896331
1	1	none		500	3	63	0.1	0.6	0.7	0.6785023924961181	0.19298409066145641	0.034825870645033535	0.9898089171911478	3.50450686757641	3.4172852017188133	0.9751115622829455
1	2	none		500	3	63	0.1	0.6	0.7	0.7033871433146568	0.2314869050577252	0.024875621889309668	0.9929891650669663	3.6131673841775274	3.548163185310348	0.9820090717957008
1	3	none		500	3	63	0.1	0.6	0.7	0.7141649940228748	0.23240161601388853	0.034825870645033535	0.9917144678075736	4.318789390636316	4.203209619385773	0.9732379136873337
1	1	none		500	3	63	0.1	0.6	1.0	0.6739534810026302	0.20329364835499159	0.05970149253434321	0.9891719745159926	5.8001813786265695	5.513603332988705	0.950591527241595
1	2	none		500	3	63	0.1	0.6	1.0	0.6968202328066487	0.21826281804123548	0.03980099502289547	0.99235181643727	5.378231303784594	5.20397329074509	0.9675993729203883
1	3	none		500	3	63	0.1	0.6	1.0	0.6901201449730315	0.20632274492144126	0.05472636815648127	0.9878903760293953	4.7229877852724105	4.519242141366609	0.9568608473282495
1	1	none		500	3	63	0.1	1.0	0.7	0.6785023924961181	0.19298409066145641	0.034825870645033535	0.9898089171911478	3.50450686757641	3.4172852017188133	0.9751115622829455
1	2	none		500	3	63	0.1	1.0	0.7	0.7033871433146568	0.2314869050577252	0.024875621889309668	0.9929891650669663	3.6131673841775274	3.548163185310348	0.9820090717957008
1	3	none		500	3	63	0.1	1.0	0.7	0.7141649940228748	0.23240161601388853	0.034825870645033535	0.9917144678075736	4.318789390636316	4.203209619385773	0.9732379136873337
1	1	none		500	3	63	0.1	1.0	1.0	0.6739534810026302	0.20329364835499159	0.05970149253434321	0.9891719745159926	5.8001813786265695	5.513603332988705	0.950591527241595
1	2	none		500	3	63	0.1	1.0	1.0	0.6968202328066487	0.21826281804123548	0.03980099502289547	0.99235181643727	5.378231303784594	5.20397329074509	0.9675993729203883
1	3	none		500	3	63	0.1	1.0	1.0	0.6901201449730315	0.20632274492144126	0.05472636815648127	0.9878903760293953	4.7229877852724105	4.519242141366609	0.9568608473282495
1	1	none		500	3	63	0.3	0.6	0.7	0.6606838419368127	0.1840710805183666	0.05970149253434321	0.976433121012889	2.6306295131643793	2.533278472478685	0.9629932430603327
1	2	none		500	3	63	0.3	0.6	0.7	0.6878593013263827	0.22082290570116628	0.049751243778619336	0.9815168897324315	2.780283744320186	2.691712387216106	0.9681430411238209
1	3	none		500	3	63	0.3	0.6	0.7	0.698167860506264	0.21393271161196065	0.06467661691220514	0.9745060548057712	2.643217047087293	2.5369393026487477	0.9597922648887917
1	1	none		500	3	63	0.3	0.6	1.0	0.6486627372690688	0.1785780086847683	0.09950248755723867	0.9566878980830785	2.4406884183517823	2.2973363143339207	0.941265698912296
1	2	none		500	3	63	0.3	0.6	1.0	0.694751227926651	0.21286413352253747	0.074626865667929	0.9738687061760748	3.005506322610362	2.8558416438295895	0.9502031628714565
1	3	none		500	3	63	0.3	0.6	1.0	0.669617178606648	0.19649357778123994	0.07960199004579094	0.9649458253603255	2.380736420728958	2.270827031466507	0.9538338590896331
1	1	none		500	3	63	0.3	1.0	0.7	0.6606838419368127	0.1840710805183666	0.05970149253434321	0.976433121012889	2.6306295131643793	2.533278472478685	0.9629932430603327
1	2	none		500	3	63	0.3	1.0	0.7	0.6878593013263827	0.22082290570116628	0.049751243778619336	0.9815168897324315	2.780283744320186	2.691712387216106	0.9681430411238209
1	3	none		500	3	63	0.3	1.0	0.7	0.698167860506264	0.21393271161196065	0.06467661691220514	0.9745060548057712	2.643217047087293	2.5369393026487477	0.9597922648887917
1	1	none		500	3	63	0.3	1.0	1.0	0.6486627372690688	0.1785780086847683	0.09950248755723867	0.9566878980830785	2.4406884183517823	2.2973363143339207	0.941265698912296
1	2	none		500	3	63	0.3	1.0	1.0	0.694751227926651	0.21286413352253747	0.074626865667929	0.9738687061760748	3.005506322610362	2.8558416438295895	0.9502031628714565
1	3	none		500	3	63	0.3	1.0	1.0	0.669617178606648	0.19649357778123994	0.07960199004579094	0.9649458253603255	2.380736420728958	2.270827031466507	0.9538338590896331
1	1	none		500	5	31	0.1	0.6	0.7	0.6549307602116805	0.18153673080450602	0.05472636815648127	0.9783439490383545	2.6154786671822654	2.5270693619400975	0.966197647678694
1	2	none		500	5	31	0.1	0.6	0.7	0.6929121124777642	0.22600555478920825	0.05472636815648127	0.9853409815106098	3.8915305231101076	3.7332875228457763	0.9593365545407134
1	3	none		500	5	31	0.1	0.6	0.7	0.6983707973833826	0.21651179399705056	0.06467661691220514	0.9796048438433423	3.321308209851111	3.1711738171396338	0.9547965992799898
1	1	none		500	5	31	0.1	0.6	1.0	0.6584577114427861	0.1890045515419124	0.0895522388015148	0.9592356687836991	2.314548611795352	2.1968278188610744	0.9491387584257952
1	2	none		500	5	31	0.1	0.6	1.0	0.692694906601473	0.2115908249302153	0.07960199004579094	0.9751434034354676	3.392930025722909	3.2024480026720132	0.9438591260249727
1	3	none		500	5	31	0.1	0.6	1.0	0.6709061448652214	0.19758292316119858	0.06965174129006707	0.9738687061760748	2.7901384900249866	2.665452200907617	0.9553117820264047
1	1	none		500	5	31	0.1	1.0	0.7	0.6549307602116805	0.18153673080450602	0.05472636815648127	0.9783439490383545	2.6154786671822654	2.5270693619400975	0.966197647678694
1	2	none		500	5	31	0.1	1.0	0.7	0.6929121124777642	0.22600555478920825	0.05472636815648127	0.9853409815106098	3.8915305231101076	3.7332875228457763	0.9593365545407134
1	3	none		500	5	31	0.1	1.0	0.7	0.6983707973833826	0.21651179399705056	0.06467661691220514	0.9796048438433423	3.321308209851111	3.1711738171396338	0.9547965992799898
1	1	none		500	5	31	0.1	1.0	1.0	0.6584577114427861	0.1890045515419124	0.0895522388015148	0.9592356687836991	2.314548611795352	2.1968278188610744	0.9491387584257952
1	2	none		500	5	31	0.1	1.0	1.0	0.692694906601473	0.2115908249302153	0.07960199004579094	0.9751434034354676	3.392930025722909	3.2024480026720132	0.9438591260249727
1	3	none		500	5	31	0.1	1.0	1.0	0.6709061448652214	0.19758292316119858	0.06965174129006707	0.9738687061760748	2.7901384900249866	2.665452200907617	0.9553117820264047
1	1	none		500	5	31	0.3	0.6	0.7	0.6359888455810121	0.1715517603373512	0.09950248755723867	0.947770700630906	2.0051202194821043	1.9051082382513347	0.9501216932978693
1	2	none		500	5	31	0.3	0.6	0.7	0.6798274402366751	0.20911575583479186	0.08457711442365287	0.9694072657682001	2.9276484979750204	2.7646135234817715	0.9443119609876318
1	3	none		500	5	31	0.3	0.6	0.7	0.6798401237914952	0.20402281026231944	0.08457711442365287	0.964308476730629	2.496214361735491	2.3696688451385057	0.9493050182312274
1	1	none		500	5	31	0.3	0.6	1.0	0.6472367462052793	0.17066158442497098	0.11442786069082447	0.9267515923507851	1.6348312377820826	1.562188841250019	0.9555658032452771
1	2	none		500	5	31	0.3	0.6	1.0	0.681815587454696	0.18839967903449822	0.1343283582022722	0.9369024856536846	2.3040748692394533	2.1289006120905976	0.9239719670014771
1	3	none		500	5	31	0.3	0.6	1.0	0.6709362683079187	0.18832451339883352	0.1044776119351006	0.9464627150991303	2.0624996143878644	1.9514921724856018	0.9461781899240717
1	1	none		500	5	31	0.3	1.0	0.7	0.6359888455810121	0.1715517603373512	0.09950248755723867	0.947770700630906	2.0051202194821043	1.9051082382513347	0.9501216932978693
1	2	none		500	5	31	0.3	1.0	0.7	0.6798274402366751	0.20911575583479186	0.08457711442365287	0.9694072657682001	2.9276484979750204	2.7646135234817715	0.9443119609876318
1	3	none		500	5	31	0.3	1.0	0.7	0.6798401237914952	0.20402281026231944	0.08457711442365287	0.964308476730629	2.496214361735491	2.3696688451385057	0.9493050182312274
1	1	none		500	5	31	0.3	1.0	1.0	0.6472367462052793	0.17066158442497098	0.11442786069082447	0.9267515923507851	1.6348312377820826	1.562188841250019	0.9555658032452771
1	2	none		500	5	31	0.3	1.0	1.0	0.681815587454696	0.18839967903449822	0.1343283582022722	0.9369024856536846	2.3040748692394533	2.1289006120905976	0.9239719670014771
1	3	none		500	5	31	0.3	1.0	1.0	0.6709362683079187	0.18832451339883352	0.1044776119351006	0.9464627150991303	2.0624996143878644	1.9514921724856018	0.9461781899240717
1	1	none		500	5	63	0.1	0.6	0.7	0.6549307602116805	0.18153673080450602	0.05472636815648127	0.9783439490383545	2.6154786671822654	2.5270693619400975	0.966197647678694
1	2	none		500	5	63	0.1	0.6	0.7	0.6929121124777642	0.22600555478920825	0.05472636815648127	0.9853409815106098	3.8915305231101076	3.7332875228457763	0.9593365545407134
1	3	none		500	5	63	0.1	0.6	0.7	0.6970897583465717	0.2137803340805565	0.05970149253434321	0.9796048438433423	3.0496016775911405	2.9272373696673544	0.9598753045950389
1	1	none		500	5	63	0.1	0.6	1.0	0.6584577114427861	0.1890045515419124	0.0895522388015148	0.9592356687836991	2.314548611795352	2.1968278188610744	0.9491387584257952
1	2	none		500	5	63	0.1	0.6	1.0	0.692694906601473	0.2115908249302153	0.07960199004579094	0.9751434034354676	3.392930025722909	3.2024480026720132	0.9438591260249727
1	3	none		500	5	63	0.1	0.6	1.0	0.6709061448652214	0.19758292316119858	0.06965174129006707	0.9738687061760748	2.7901384900249866	2.665452200907617	0.9553117820264047
1	1	none		500	5	63	0.1	1.0	0.7	0.6549307602116805	0.18153673080450602	0.05472636815648127	0.9783439490383545	2.6154786671822654	2.5270693619400975	0.966197647678694
1	2	none		500	5	63	0.1	1.0	0.7	0.6929121124777642	0.22600555478920825	0.05472636815648127	0.9853409815106098	3.8915305231101076	3.7332875228457763	0.9593365545407134
1	3	none		500	5	63	0.1	1.0	0.7	0.6970897583465717	0.2137803340805565	0.05970149253434321	0.9796048438433423	3.0496016775911405	2.9272373696673544	0.9598753045950389
1	1	none		500	5	63	0.1	1.0	1.0	0.6584577114427861	0.1890045515419124	0.0895522388015148	0.9592356687836991	2.314548611795352	2.1968278188610744	0.9491387584257952
1	2	none		500	5	63	0.1	1.0	1.0	0.692694906601473	0.2115908249302153	0.07960199004579094	0.9751434034354676	3.392930025722909	3.2024480026720132	0.9438591260249727
1	3	none		500	5	63	0.1	1.0	1.0	0.6709061448652214	0.19758292316119858	0.06965174129006707	0.9738687061760748	2.7901384900249866	2.665452200907617	0.9553117820264047
1	1	none		500	5	63	0.3	0.6	0.7	0.6359888455810121	0.1715517603373512	0.09950248755723867	0.947770700630906	2.0051202194821043	1.9051082382513347	0.9501216932978693
1	2	none		500	5	63	0.3	0.6	0.7	0.6759557851278977	0.212488497781896	0.08457711442365287	0.9687699171385038	2.866015052409381	2.7081928574067287	0.9449332188502897
1	3	none		500	5	63	0.3	0.6	0.7	0.6763172664402652	0.20018625893188968	0.08457711442365287	0.9636711281009327	2.450800239785833	2.3280957189553435	0.949932865458992
1	1	none		500	5	63	0.3	0.6	1.0	0.6472367462052793	0.17066158442497098	0.11442786069082447	0.9267515923507851	1.6348312377820826	1.562188841250019	0.9555658032452771
1	2	none		500	5	63	0.3	0.6	1.0	0.681815587454696	0.18839967903449822	0.1343283582022722	0.9369024856536846	2.3040748692394533	2.1289006120905976	0.9239719670014771
1	3	none		500	5	63	0.3	0.6	1.0	0.6709362683079187	0.18832451339883352	0.1044776119351006	0.9464627150991303	2.0624996143878644	1.9514921724856018	0.9461781899240717
1	1	none		500	5	63	0.3	1.0	0.7	0.6359888455810121	0.1715517603373512	0.09950248755723867	0.947770700630906	2.0051202194821043	1.9051082382513347	0.9501216932978693
1	2	none		500	5	63	0.3	1.0	0.7	0.6759557851278977	0.212488497781896	0.08457711442365287	0.9687699171385038	2.866015052409381	2.7081928574067287	0.9449332188502897
1	3	none		500	5	63	0.3	1.0	0.7	0.6763172664402652	0.20018625893188968	0.08457711442365287	0.9636711281009327	2.450800239785833	2.3280957189553435	0.949932865458992
1	1	none		500	5	63	0.3	1.0	1.0	0.6472367462052793	0.17066158442497098	0.11442786069082447	0.9267515923507851	1.6348312377820826	1.562188841250019	0.9555658032452771
1	2	none		500	5	63	0.3	1.0	1.0	0.681815587454696	0.18839967903449822	0.1343283582022722	0.9369024856536846	2.3040748692394533	2.1289006120905976	0.9239719670014771
1	3	none		500	5	63	0.3	1.0	1.0	0.6709362683079187	0.18832451339883352	0.1044776119351006	0.9464627150991303	2.0624996143878644	1.9514921724856018	0.9461781899240717
1	1	none		500	10	31	0.1	0.6	0.7	0.6406407453179961	0.17285814965940932	0.07960199004579094	0.9573248407582337	1.940136697140433	1.8652999264003896	0.9614270529227593
1	2	none		500	10	31	0.1	0.6	0.7	0.67984963645761	0.2171417087060451	0.07960199004579094	0.9764181006948603	3.5810065140456384	3.375553226660988	0.9426269339670635
1	3	none		500	10	31	0.1	0.6	0.7	0.6796213324708517	0.2051302846598524	0.07960199004579094	0.9700446143978966	2.8006891154073226	2.657350652388026	0.9488202777531982
1	1	none		500	10	31	0.1	0.6	1.0	0.6484171499191937	0.17564175248416458	0.11940298506868642	0.9375796178284231	2.036665187096155	1.912884250077759	0.9392237083594809
1	2	none		500	10	31	0.1	0.6	1.0	0.6886916596114394	0.19167203821909362	0.11940298506868642	0.9464627150991303	2.3970939823920134	2.230276768554974	0.9304085534262133
1	3	none		500	10	31	0.1	0.6	1.0	0.6857760274472126	0.19622247107523202	0.1044776119351006	0.9528362013960942	2.3569814814469416	2.2152072749792375	0.9398492388873229
1	1	none		500	10	31	0.1	1.0	0.7	0.6406407453179961	0.17285814965940932	0.07960199004579094	0.9573248407582337	1.940136697140433	1.8652999264003896	0.9614270529227593
1	2	none		500	10	31	0.1	1.0	0.7	0.67984963645761	0.2171417087060451	0.07960199004579094	0.9764181006948603	3.5810065140456384	3.375553226660988	0.9426269339670635
1	3	none		500	10	31	0.1	1.0	0.7	0.6796213324708517	0.2051302846598524	0.07960199004579094	0.9700446143978966	2.8006891154073226	2.657350652388026	0.9488202777531982
1	1	none		500	10	31	0.1	1.0	1.0	0.6484171499191937	0.17564175248416458	0.11940298506868642	0.9375796178284231	2.036665187096155	1.912884250077759	0.9392237083594809
1	2	none		500	10	31	0.1	1.0	1.0	0.6886916596114394	0.19167203821909362	0.11940298506868642	0.9464627150991303	2.3970939823920134	2.230276768554974	0.9304085534262133
1	3	none		500	10	31	0.1	1.0	1.0	0.6857760274472126	0.19622247107523202	0.1044776119351006	0.9528362013960942	2.3569814814469416	2.2152072749792375	0.9398492388873229
1	1	none		500	10	31	0.3	0.6	0.7	0.6242735367747251	0.16587076291134956	0.12935323382441027	0.9382165605035783	2.2561410185928286	2.0936550949927444	0.9279805895010773
1	2	none		500	10	31	0.3	0.6	0.7	0.6610589499919142	0.19843603396201082	0.11442786069082447	0.9572976418039688	2.8966956138171795	2.6796607664831935	0.9250750146940913
1	3	none		500	10	31	0.3	0.6	0.7	0.6639127498263938	0.20063613330275126	0.14427860695799608	0.9566602931742725	3.721698864207243	3.329015912543959	0.8944882422764427
1	1	none		500	10	31	0.3	0.6	1.0	0.6462480590677189	0.17026479212595452	0.12437810944654835	0.9242038216501643	1.7319993897370862	1.6409546727136715	0.9474337376312649
1	2	none		500	10	31	0.3	0.6	1.0	0.678736654522163	0.18541167520133733	0.15422885571371994	0.9235181644300605	2.201911476292377	2.016542024638828	0.9158142933226395
1	3	none		500	10	31	0.3	0.6	1.0	0.6710504203012979	0.18820397764176114	0.13930348258013414	0.9343530911348991	2.3036081561540613	2.122010979165548	0.9211683638385025
1	1	none		500	10	31	0.3	1.0	0.7	0.6242735367747251	0.16587076291134956	0.12935323382441027	0.9382165605035783	2.2561410185928286	2.0936550949927444	0.9279805895010773
1	2	none		500	10	31	0.3	1.0	0.7	0.6610589499919142	0.19843603396201082	0.11442786069082447	0.9572976418039688	2.8966956138171795	2.6796607664831935	0.9250750146940913
1	3	none		500	10	31	0.3	1.0	0.7	0.6639127498263938	0.20063613330275126	0.14427860695799608	0.9566602931742725	3.721698864207243	3.329015912543959	0.8944882422764427
1	1	none		500	10	31	0.3	1.0	1.0	0.6462480590677189	0.17026479212595452	0.12437810944654835	0.9242038216501643	1.7319993897370862	1.6409546727136715	0.9474337376312649
1	2	none		500	10	31	0.3	1.0	1.0	0.678736654522163	0.18541167520133733	0.15422885571371994	0.9235181644300605	2.201911476292377	2.016542024638828	0.9158142933226395
1	3	none		500	10	31	0.3	1.0	1.0	0.6710504203012979	0.18820397764176114	0.13930348258013414	0.9343530911348991	2.3036081561540613	2.122010979165548	0.9211683638385025
1	1	none		500	10	63	0.1	0.6	0.7	0.6379091802135818	0.17039188226391241	0.0895522388015148	0.9535031847073026	2.0170667115801395	1.9259860912607172	0.9548450034065862
1	2	none		500	10	63	0.1	0.6	0.7	0.6788301957389598	0.2156957436138889	0.07960199004579094	0.9732313575463785	3.144400367884674	2.973701802274382	0.9457134661356342
1	3	none		500	10	63	0.1	0.6	0.7	0.6776728213616431	0.20591996309120592	0.08457711442365287	0.9649458253603255	2.5432799058300795	2.4127537209331638	0.94867800039213
1	1	none		500	10	63	0.1	0.6	1.0	0.651611369902082	0.17342002615548505	0.12437810944654835	0.9299363057265609	1.8853303093968221	1.7752145813063973	0.9415933927360678
1	2	none		500	10	63	0.1	0.6	1.0	0.6894273057909941	0.19301338500552073	0.14427860695799608	0.9420012746912556	2.7384355089324237	2.487616431461108	0.9084078832466451
1	3	none		500	10	63	0.1	0.6	1.0	0.6817093626830792	0.1986537907379239	0.10945273631296254	0.950924155507005	2.381483951256483	2.2302767306595896	0.9365071327346315
1	1	none		500	10	63	0.1	1.0	0.7	0.6379091802135818	0.17039188226391241	0.0895522388015148	0.9535031847073026	2.0170667115801395	1.9259860912607172	0.9548450034065862
1	2	none		500	10	63	0.1	1.0	0.7	0.6788301957389598	0.2156957436138889	0.07960199004579094	0.9732313575463785	3.144400367884674	2.973701802274382	0.9457134661356342
1	3	none		500	10	63	0.1	1.0	0.7	0.6776728213616431	0.20591996309120592	0.08457711442365287	0.9649458253603255	2.5432799058300795	2.4127537209331638	0.94867800039213
1	1	none		500	10	63	0.1	1.0	1.0	0.651611369902082	0.17342002615548505	0.12437810944654835	0.9299363057265609	1.8853303093968221	1.7752145813063973	0.9415933927360678
1	2	none		500	10	63	0.1	1.0	1.0	0.6894273057909941	0.19301338500552073	0.14427860695799608	0.9420012746912556	2.7384355089324237	2.487616431461108	0.9084078832466451
1	3	none		500	10	63	0.1	1.0	1.0	0.6817093626830792	0.1986537907379239	0.10945273631296254	0.950924155507005	2.381483951256483	2.2302767306595896	0.9365071327346315
1	1	none		500	10	63	0.3	0.6	0.7	0.6218049877998543	0.165166054102003	0.11940298506868642	0.9356687898029575	1.9721426702646632	1.856065914853824	0.9411417962389667
1	2	none		500	10	63	0.3	0.6	0.7	0.6570366776696505	0.19489140958712167	0.11442786069082447	0.956022944544576	2.8089881237980348	2.6019894575914995	0.926308448034115
1	3	none		500	10	63	0.3	0.6	0.7	0.6658802862678322	0.20160692099463257	0.149253731335858	0.9566602931742725	3.8725481222116014	3.443809564700647	0.8892877292402542
1	1	none		500	10	63	0.3	0.6	1.0	0.6406518363596033	0.1683029592572563	0.13930348258013414	0.9197452229240781	1.8548488376933865	1.7357653998676936	0.9357988349485834
1	2	none		500	10	63	0.3	0.6	1.0	0.6718954621411743	0.1808528052341682	0.1791044776030296	0.9216061185409713	2.5649664120579114	2.2846738983054014	0.8907227252238007
1	3	none		500	10	63	0.3	0.6	1.0	0.6666952046650114	0.18577487035946913	0.1343283582022722	0.9362651370239882	2.2794824003038094	2.1076116093120634	0.9246009472309753
1	1	none		500	10	63	0.3	1.0	0.7	0.6218049877998543	0.165166054102003	0.11940298506868642	0.9356687898029575	1.9721426702646632	1.856065914853824	0.9411417962389667
1	2	none		500	10	63	0.3	1.0	0.7	0.6570366776696505	0.19489140958712167	0.11442786069082447	0.956022944544576	2.8089881237980348	2.6019894575914995	0.926308448034115
1	3	none		500	10	63	0.3	1.0	0.7	0.6658802862678322	0.20160692099463257	0.149253731335858	0.9566602931742725	3.8725481222116014	3.443809564700647	0.8892877292402542
1	1	none		500	10	63	0.3	1.0	1.0	0.6406518363596033	0.1683029592572563	0.13930348258013414	0.9197452229240781	1.8548488376933865	1.7357653998676936	0.9357988349485834
1	2	none		500	10	63	0.3	1.0	1.0	0.6718954621411743	0.1808528052341682	0.1791044776030296	0.9216061185409713	2.5649664120579114	2.2846738983054014	0.8907227252238007
1	3	none		500	10	63	0.3	1.0	1.0	0.6666952046650114	0.18577487035946913	0.1343283582022722	0.9362651370239882	2.2794824003038094	2.1076116093120634	0.9246009472309753
1	1	undersample	0.6	100	3	31	0.1	0.6	0.7	0.7022150394524196	0.2029068579257262	0.4129353233625405	0.7878980891669561	2.612892428175456	1.9468721534473175	0.7451022883011931
1	2	undersample	0.6	100	3	31	0.1	0.6	0.7	0.7057970187304397	0.2257336973912902	0.447761194007574	0.8126195028628896	3.5162711768526664	2.389582571040527	0.6795785693686673
1	3	undersample	0.6	100	3	31	0.1	0.6	0.7	0.7100238133741743	0.21638325092596533	0.4278606964961263	0.8017845761580511	3.0249683870327666	2.1585639836567405	0.7135823179707415
1	1	undersample	0.6	100	3	31	0.1	0.6	1.0	0.6955334791013088	0.20113810698092674	0.3830845770953689	0.7878980891669561	2.3067178991368857	1.8061344074149812	0.7829888453302465
1	2	undersample	0.6	100	3	31	0.1	0.6	1.0	0.7166652397667495	0.2348925545617061	0.4726368158968837	0.7845761631562488	3.2640670511227667	2.193985590832436	0.6721631399811725
1	3	undersample	0.6	100	3	31	0.1	0.6	1.0	0.7009851951206364	0.20875401181789152	0.4179104477404024	0.7877629063047307	2.664818536716027	1.9690734582414935	0.7389146407019083
1	1	undersample	0.6	100	3	31	0.1	1.0	0.7	0.7022150394524196	0.2029068579257262	0.4129353233625405	0.7878980891669561	2.612892428175456	1.9468721534473175	0.7451022883011931
1	2	undersample	0.6	100	3	31	0.1	1.0	0.7	0.7057970187304397	0.2257336973912902	0.447761194007574	0.8126195028628896	3.5162711768526664	2.389582571040527	0.6795785693686673
1	3	undersample	0.6	100	3	31	0.1	1.0	0.7	0.7100238133741743	0.21638325092596533	0.4278606964961263	0.8017845761580511	3.0249683870327666	2.1585639836567405	0.7135823179707415
1	1	undersample	0.6	100	3	31	0.1	1.0	1.0	0.6955334791013088	0.20113810698092674	0.3830845770953689	0.7878980891669561	2.3067178991368857	1.8061344074149812	0.7829888453302465
1	2	undersample	0.6	100	3	31	0.1	1.0	1.0	0.7166652397667495	0.2348925545617061	0.4726368158968837	0.7845761631562488	3.2640670511227667	2.193985590832436	0.6721631399811725
1	3	undersample	0.6	100	3	31	0.1	1.0	1.0	0.7009851951206364	0.20875401181789152	0.4179104477404024	0.7877629063047307	2.664818536716027	1.9690734582414935	0.7389146407019083
1	1	undersample	0.6	100	3	31	0.3	0.6	0.7	0.689349431188009	0.2056170672654516	0.4129353233625405	0.7757961783390077	2.433888565261422	1.841785308945656	0.7567253944549205
1	2	undersample	0.6	100	3	31	0.3	0.6	0.7	0.6878164943288656	0.21223021150876553	0.46766169151902176	0.7839388145265523	3.1874946766665038	2.1644871976860554	0.679055931185033
1	3	undersample	0.6	100	3	31	0.3	0.6	0.7	0.7015052208682527	0.21583705145613816	0.452736318385436	0.7813894200077669	2.956957188392005	2.070971577367414	0.7003725166964752
1	1	undersample	0.6	100	3	31	0.3	0.6	1.0	0.6789190987736476	0.19711953324229184	0.4129353233625405	0.7726114649632319	2.3899490941255643	1.8159899976305751	0.7598446252243374
1	2	undersample	0.6	100	3	31	0.3	0.6	1.0	0.6981028572878121	0.20564391577703023	0.48756218903046955	0.7565328234496079	2.9564884620551166	2.0025786469979003	0.6773503915658718
1	3	undersample	0.6	100	3	31	0.3	0.6	1.0	0.6958039629767034	0.2058752927574469	0.46268656714115985	0.7590822179683934	2.7131833059879327	1.9205163854417975	0.7078461503398716
1	1	undersample	0.6	100	3	31	0.3	1.0	0.7	0.689349431188009	0.2056170672654516	0.4129353233625405	0.7757961783390077	2.433888565261422	1.841785308945656	0.7567253944549205
1	2	undersample	0.6	100	3	31	0.3	1.0	0.7	0.6878164943288656	0.21223021150876553	0.46766169151902176	0.7839388145265523	3.1874946766665038	2.1644871976860554	0.679055931185033
1	3	undersample	0.6	100	3	31	0.3	1.0	0.7	0.7015052208682527	0.21583705145613816	0.452736318385436	0.7813894200077669	2.956957188392005	2.070971577367414	0.7003725166964752
1	1	undersample	0.6	100	3	31	0.3	1.0	1.0	0.6789190987736476	0.19711953324229184	0.4129353233625405	0.7726114649632319	2.3899490941255643	1.8159899976305751	0.7598446252243374
1	2	undersample	0.6	100	3	31	0.3	1.0	1.0	0.6981028572878121	0.20564391577703023	0.48756218903046955	0.7565328234496079	2.9564884620551166	2.0025786469979003	0.6773503915658718
1	3	undersample	0.6	100	3	31	0.3	1.0	1.0	0.6958039629767034	0.2058752927574469	0.46268656714115985	0.7590822179683934	2.7131833059879327	1.9205163854417975	0.7078461503398716
1	1	undersample	0.6	100	3	63	0.1	0.6	0.7	0.7022150394524196	0.2029068579257262	0.4129353233625405	0.7878980891669561	2.612892428175456	1.9468721534473175	0.7451022883011931
1	2	undersample	0.6	100	3	63	0.1	0.6	0.7	0.7057970187304397	0.2257336973912902	0.447761194007574	0.8126195028628896	3.5162711768526664	2.389582571040527	0.6795785693686673
1	3	undersample	0.6	100	3	63	0.1	0.6	0.7	0.7100238133741743	0.21638325092596533	0.4278606964961263	0.8017845761580511	3.0249683870327666	2.1585639836567405	0.7135823179707415
1	1	undersample	0.6	100	3	63	0.1	0.6	1.0	0.6955334791013088	0.20113810698092674	0.3830845770953689	0.7878980891669561	2.3067178991368857	1.8061344074149812	0.7829888453302465
1	2	undersample	0.6	100	3	63	0.1	0.6	1.0	0.7166652397667495	0.2348925545617061	0.4726368158968837	0.7845761631562488	3.2640670511227667	2.193985590832436	0.6721631399811725
1	3	undersample	0.6	100	3	63	0.1	0.6	1.0	0.7009851951206364	0.20875401181789152	0.4179104477404024	0.7877629063047307	2.664818536716027	1.9690734582414935	0.7389146407019083
1	1	undersample	0.6	100	3	63	0.1	1.0	0.7	0.7022150394524196	0.2029068579257262	0.4129353233625405	0.7878980891669561	2.612892428175456	1.9468721534473175	0.7451022883011931
1	2	undersample	0.6	100	3	63	0.1	1.0	0.7	0.7057970187304397	0.2257336973912902	0.447761194007574	0.8126195028628896	3.5162711768526664	2.389582571040527	0.6795785693686673
1	3	undersample	0.6	100	3	63	0.1	1.0	0.7	0.7100238133741743	0.21638325092596533	0.4278606964961263	0.8017845761580511	3.0249683870327666	2.1585639836567405	0.7135823179707415
1	1	undersample	0.6	100	3	63	0.1	1.0	1.0	0.6955334791013088	0.20113810698092674	0.3830845770953689	0.7878980891669561	2.3067178991368857	1.8061344074149812	0.7829888453302465
1	2	undersample	0.6	100	3	63	0.1	1.0	1.0	0.7166652397667495	0.2348925545617061	0.4726368158968837	0.7845761631562488	3.2640670511227667	2.193985590832436	0.6721631399811725
1	3	undersample	0.6	100	3	63	0.1	1.0	1.0	0.7009851951206364	0.20875401181789152	0.4179104477404024	0.7877629063047307	2.664818536716027	1.9690734582414935	0.7389146407019083
1	1	undersample	0.6	100	3	63	0.3	0.6	0.7	0.689349431188009	0.2056170672654516	0.4129353233625405	0.7757961783390077	2.433888565261422	1.841785308945656	0.7567253944549205
1	2	undersample	0.6	100	3	63	0.3	0.6	0.7	0.6878164943288656	0.21223021150876553	0.46766169151902176	0.7839388145265523	3.1874946766665038	2.1644871976860554	0.679055931185033
1	3	undersample	0.6	100	3	63	0.3	0.6	0.7	0.7015052208682527	0.21583705145613816	0.452736318385436	0.7813894200077669	2.956957188392005	2.070971577367414	0.7003725166964752
1	1	undersample	0.6	100	3	63	0.3	0.6	1.0	0.6789190987736476	0.19711953324229184	0.4129353233625405	0.7726114649632319	2.3899490941255643	1.8159899976305751	0.7598446252243374
1	2	undersample	0.6	100	3	63	0.3	0.6	1.0	0.6981028572878121	0.20564391577703023	0.48756218903046955	0.7565328234496079	2.9564884620551166	2.0025786469979003	0.6773503915658718
1	3	undersample	0.6	100	3	63	0.3	0.6	1.0	0.6958039629767034	0.2058752927574469	0.46268656714115985	0.7590822179683934	2.7131833059879327	1.9205163854417975	0.7078461503398716
1	1	undersample	0.6	100	3	63	0.3	1.0	0.7	0.689349431188009	0.2056170672654516	0.4129353233625405	0.7757961783390077	2.433888565261422	1.841785308945656	0.7567253944549205
1	2	undersample	0.6	100	3	63	0.3	1.0	0.7	0.6878164943288656	0.21223021150876553	0.46766169151902176	0.7839388145265523	3.1874946766665038	2.1644871976860554	0.679055931185033
1	3	undersample	0.6	100	3	63	0.3	1.0	0.7	0.7015052208682527	0.21583705145613816	0.452736318385436	0.7813894200077669	2.956957188392005	2.070971577367414	0.7003725166964752
1	1	undersample	0.6	100	3	63	0.3	1.0	1.0	0.6789190987736476	0.19711953324229184	0.4129353233625405	0.7726114649632319	2.3899490941255643	1.8159899976305751	0.7598446252243374
1	2	undersample	0.6	100	3	63	0.3	1.0	1.0	0.6981028572878121	0.20564391577703023	0.48756218903046955	0.7565328234496079	2.9564884620551166	2.0025786469979003	0.6773503915658718
1	3	undersample	0.6	100	3	63	0.3	1.0	1.0	0.6958039629767034	0.2058752927574469	0.46268656714115985	0.7590822179683934	2.7131833059879327	1.9205163854417975	0.7078461503398716
1	1	undersample	0.6	100	5	31	0.1	0.6	0.7	0.6887267484234877	0.1923372935760011	0.4228855721182644	0.7796178343899388	2.592186445987859	1.9188737516890102	0.7402529739853956
1	2	undersample	0.6	100	5	31	0.1	0.6	0.7	0.6862405626424918	0.21275288913685597	0.4228855721182644	0.8075207138253186	3.074189147600561	2.197044464119828	0.7146744484127641
1	3	undersample	0.6	100	5	31	0.1	0.6	0.7	0.6915549721120338	0.20585069986324028	0.452736318385436	0.7877629063047307	3.070597720327552	2.133162913094951	0.694706072458564
1	1	undersample	0.6	100	5	31	0.1	0.6	1.0	0.695047057705105	0.20535161394623125	0.3980099502289547	0.7745222929886973	2.271092956044485	1.7651852941592603	0.7772404325196433
1	2	undersample	0.6	100	5	31	0.1	0.6	1.0	0.7008361633515026	0.21177180390588157	0.49253731340833146	0.7463352453744657	2.855675319338743	1.9416859654726832	0.6799393207507723
1	3	undersample	0.6	100	5	31	0.1	0.6	1.0	0.6981266389530993	0.2078365663321157	0.46268656714115985	0.7731038878217139	2.934066657578784	2.0391999770608633	0.6950080504997665
1	1	undersample	0.6	100	5	31	0.1	1.0	0.7	0.6887267484234877	0.1923372935760011	0.4228855721182644	0.7796178343899388	2.592186445987859	1.9188737516890102	0.7402529739853956
1	2	undersample	0.6	100	5	31	0.1	1.0	0.7	0.6862405626424918	0.21275288913685597	0.4228855721182644	0.8075207138253186	3.074189147600561	2.197044464119828	0.7146744484127641
1	3	undersample	0.6	100	5	31	0.1	1.0	0.7	0.6915549721120338	0.20585069986324028	0.452736318385436	0.7877629063047307	3.070597720327552	2.133162913094951	0.694706072458564
1	1	undersample	0.6	100	5	31	0.1	1.0	1.0	0.695047057705105	0.20535161394623125	0.3980099502289547	0.7745222929886973	2.271092956044485	1.7651852941592603	0.7772404325196433
1	2	undersample	0.6	100	5	31	0.1	1.0	1.0	0.7008361633515026	0.21177180390588157	0.49253731340833146	0.7463352453744657	2.855675319338743	1.9416859654726832	0.6799393207507723
1	3	undersample	0.6	100	5	31	0.1	1.0	1.0	0.6981266389530993	0.2078365663321157	0.46268656714115985	0.7731038878217139	2.934066657578784	2.0391999770608633	0.6950080504997665
1	1	undersample	0.6	100	5	31	0.3	0.6	0.7	0.6793896758246982	0.19391643714713636	0.447761194007574	0.7592356687849731	2.556842448871914	1.8597487973008342	0.7273615050285699
1	2	undersample	0.6	100	5	31	0.3	0.6	0.7	0.6762918993306255	0.2048410118684761	0.46766169151902176	0.7769279795998921	3.0597061322245813	2.096460460238836	0.6851835892218603
1	3	undersample	0.6	100	5	31	0.3	0.6	0.7	0.6872203672523298	0.20604454609061007	0.43781094525185016	0.7686424474138391	2.5872887035326078	1.892356317891286	0.7314051537559885
1	1	undersample	0.6	100	5	31	0.3	0.6	1.0	0.6661976740501314	0.18469264183085923	0.4179104477404024	0.7598726114601283	2.2719172011630815	1.7403696965925817	0.7660356957473835
1	2	undersample	0.6	100	5	31	0.3	0.6	1.0	0.6760334719011697	0.18615528557954492	0.49253731340833146	0.7399617590775018	2.761894354170256	1.8940956250129808	0.6857958178357159
1	3	undersample	0.6	100	5	31	0.3	0.6	1.0	0.6867463193909357	0.1983873236661784	0.4726368158968837	0.7527087316714296	2.7279467841555722	1.9112555003614067	0.7006205121679315
1	1	undersample	0.6	100	5	31	0.3	1.0	0.7	0.6793896758246982	0.19391643714713636	0.447761194007574	0.7592356687849731	2.556842448871914	1.8597487973008342	0.7273615050285699
1	2	undersample	0.6	100	5	31	0.3	1.0	0.7	0.6762918993306255	0.2048410118684761	0.46766169151902176	0.7769279795998921	3.0597061322245813	2.096460460238836	0.6851835892218603
1	3	undersample	0.6	100	5	31	0.3	1.0	0.7	0.6872203672523298	0.20604454609061007	0.43781094525185016	0.7686424474138391	2.5872887035326078	1.892356317891286	0.7314051537559885
1	1	undersample	0.6	100	5	31	0.3	1.0	1.0	0.6661976740501314	0.18469264183085923	0.4179104477404024	0.7598726114601283	2.2719172011630815	1.7403696965925817	0.7660356957473835
1	2	undersample	0.6	100	5	31	0.3	1.0	1.0	0.6760334719011697	0.18615528557954492	0.49253731340833146	0.7399617590775018	2.761894354170256	1.8940956250129808	0.6857958178357159
1	3	undersample	0.6	100	5	31	0.3	1.0	1.0	0.6867463193909357	0.1983873236661784	0.4726368158968837	0.7527087316714296	2.7279467841555722	1.9112555003614067	0.7006205121679315
1	1	undersample	0.6	100	5	63	0.1	0.6	0.7	0.6887267484234877	0.1923372935760011	0.4228855721182644	0.7796178343899388	2.592186445987859	1.9188737516890102	0.7402529739853956
1	2	undersample	0.6	100	5	63	0.1	0.6	0.7	0.6862405626424918	0.21275288913685597	0.4228855721182644	0.8075207138253186	3.074189147600561	2.197044464119828	0.7146744484127641
1	3	undersample	0.6	100	5	63	0.1	0.6	0.7	0.6915549721120338	0.20585069986324028	0.452736318385436	0.7877629063047307	3.070597720327552	2.133162913094951	0.694706072458564
1	1	undersample	0.6	100	5	63	0.1	0.6	1.0	0.695047057705105	0.20535161394623125	0.3980099502289547	0.7745222929886973	2.271092956044485	1.7651852941592603	0.7772404325196433
1	2	undersample	0.6	100	5	63	0.1	0.6	1.0	0.7008361633515026	0.21177180390588157	0.49253731340833146	0.7463352453744657	2.855675319338743	1.9416859654726832	0.6799393207507723
1	3	undersample	0.6	100	5	63	0.1	0.6	1.0	0.6981266389530993	0.2078365663321157	0.46268656714115985	0.7731038878217139	2.934066657578784	2.0391999770608633	0.6950080504997665
1	1	undersample	0.6	100	5	63	0.1	1.0	0.7	0.6887267484234877	0.1923372935760011	0.4228855721182644	0.7796178343899388	2.592186445987859	1.9188737516890102	0.7402529739853956
1	2	undersample	0.6	100	5	63	0.1	1.0	0.7	0.6862405626424918	0.21275288913685597	0.4228855721182644	0.8075207138253186	3.074189147600561	2.197044464119828	0.7146744484127641
1	3	undersample	0.6	100	5	63	0.1	1.0	0.7	0.6915549721120338	0.20585069986324028	0.452736318385436	0.7877629063047307	3.070597720327552	2.133162913094951	0.694706072458564
1	1	undersample	0.6	100	5	63	0.1	1.0	1.0	0.695047057705105	0.20535161394623125	0.3980099502289547	0.7745222929886973	2.271092956044485	1.7651852941592603	0.7772404325196433
1	2	undersample	0.6	100	5	63	0.1	1.0	1.0	0.7008361633515026	0.21177180390588157	0.49253731340833146	0.7463352453744657	2.855675319338743	1.9416859654726832	0.6799393207507723
1	3	undersample	0.6	100	5	63	0.1	1.0	1.0	0.6981266389530993	0.2078365663321157	0.46268656714115985	0.7731038878217139	2.934066657578784	2.0391999770608633	0.6950080504997665
1	1	undersample	0.6	100	5	63	0.3	0.6	0.7	0.6793896758246982	0.19391643714713636	0.447761194007574	0.7592356687849731	2.556842448871914	1.8597487973008342	0.7273615050285699
1	2	undersample	0.6	100	5	63	0.3	0.6	0.7	0.6762918993306255	0.2048410118684761	0.46766169151902176	0.7769279795998921	3.0597061322245813	2.096460460238836	0.6851835892218603
1	3	undersample	0.6	100	5	63	0.3	0.6	0.7	0.6872203672523298	0.20604454609061007	0.43781094525185016	0.7686424474138391	2.5872887035326078	1.892356317891286	0.7314051537559885
1	1	undersample	0.6	100	5	63	0.3	0.6	1.0	0.6661976740501314	0.18469264183085923	0.4179104477404024	0.7598726114601283	2.2719172011630815	1.7403696965925817	0.7660356957473835
1	2	undersample	0.6	100	5	63	0.3	0.6	1.0	0.6760334719011697	0.18615528557954492	0.49253731340833146	0.7399617590775018	2.761894354170256	1.8940956250129808	0.6857958178357159
1	3	undersample	0.6	100	5	63	0.3	0.6	1.0	0.6867463193909357	0.1983873236661784	0.4726368158968837	0.7527087316714296	2.7279467841555722	1.9112555003614067	0.7006205121679315
1	1	undersample	0.6	100	5	63	0.3	1.0	0.7	0.6793896758246982	0.19391643714713636	0.447761194007574	0.7592356687849731	2.556842448871914	1.8597487973008342	0.7273615050285699
1	2	undersample	0.6	100	5	63	0.3	1.0	0.7	0.6762918993306255	0.2048410118684761	0.46766169151902176	0.7769279795998921	3.0597061322245813	2.096460460238836	0.6851835892218603
1	3	undersample	0.6	100	5	63	0.3	1.0	0.7	0.6872203672523298	0.20604454609061007	0.43781094525185016	0.7686424474138391	2.5872887035326078	1.892356317891286	0.7314051537559885
1	1	undersample	0.6	100	5	63	0.3	1.0	1.0	0.6661976740501314	0.18469264183085923	0.4179104477404024	0.7598726114601283	2.2719172011630815	1.7403696965925817	0.7660356957473835
1	2	undersample	0.6	100	5	63	0.3	1.0	1.0	0.6760334719011697	0.18615528557954492	0.49253731340833146	0.7399617590775018	2.761894354170256	1.8940956250129808	0.6857958178357159
1	3	undersample	0.6	100	5	63	0.3	1.0	1.0	0.6867463193909357	0.1983873236661784	0.4726368158968837	0.7527087316714296	2.7279467841555722	1.9112555003614067	0.7006205121679315
1	1	undersample	0.6	100	10	31	0.1	0.6	0.7	0.6737744399023988	0.18900206026752378	0.3930348258510928	0.7687898089123008	2.1531182743535524	1.6999026167621931	0.7895072999375222
1	2	undersample	0.6	100	10	31	0.1	0.6	0.7	0.6678620917084431	0.20191433338501122	0.447761194007574	0.7909496494532127	3.0677322142443844	2.1418819505329725	0.6981971600748792
1	3	undersample	0.6	100	10	31	0.1	0.6	0.7	0.684138263431092	0.20729821356878242	0.43283582087398825	0.7718291905623211	2.5815200260125897	1.896981489310075	0.7348312019198038
1	1	undersample	0.6	100	10	31	0.1	0.6	1.0	0.6767294102734733	0.1889516991071514	0.4278606964961263	0.7656050955365249	2.442627493973804	1.8253838718109145	0.7473034066340596
1	2	undersample	0.6	100	10	31	0.1	0.6	1.0	0.6882524915257999	0.19913426936386716	0.49253731340833146	0.7374123645587164	2.725656660783077	1.8757063478009903	0.6881667627226152
1	3	undersample	0.6	100	10	31	0.1	0.6	1.0	0.6900836797529244	0.1957549938809463	0.46268656714115985	0.7546207775605187	2.6481961378605985	1.8855979071304407	0.7120310515110861
1	1	undersample	0.6	100	10	31	0.1	1.0	0.7	0.6737744399023988	0.18900206026752378	0.3930348258510928	0.7687898089123008	2.1531182743535524	1.6999026167621931	0.7895072999375222
1	2	undersample	0.6	100	10	31	0.1	1.0	0.7	0.6678620917084431	0.20191433338501122	0.447761194007574	0.7909496494532127	3.0677322142443844	2.1418819505329725	0.6981971600748792
1	3	undersample	0.6	100	10	31	0.1	1.0	0.7	0.684138263431092	0.20729821356878242	0.43283582087398825	0.7718291905623211	2.5815200260125897	1.896981489310075	0.7348312019198038
1	1	undersample	0.6	100	10	31	0.1	1.0	1.0	0.6767294102734733	0.1889516991071514	0.4278606964961263	0.7656050955365249	2.442627493973804	1.8253838718109145	0.7473034066340596
1	2	undersample	0.6	100	10	31	0.1	1.0	1.0	0.6882524915257999	0.19913426936386716	0.49253731340833146	0.7374123645587164	2.725656660783077	1.8757063478009903	0.6881667627226152
1	3	undersample	0.6	100	10	31	0.1	1.0	1.0	0.6900836797529244	0.1957549938809463	0.46268656714115985	0.7546207775605187	2.6481961378605985	1.8855979071304407	0.7120310515110861
1	1	undersample	0.6	100	10	31	0.3	0.6	0.7	0.6645847197135343	0.20022906998478396	0.4179104477404024	0.7490445859824902	2.1429128400442683	1.6652776060789338	0.7771093408612009
1	2	undersample	0.6	100	10	31	0.3	0.6	0.7	0.6630027047680653	0.20875480871080523	0.4577114427632979	0.7699171446732319	2.8243664393526213	1.9893330262262137	0.7043466351478557
1	3	undersample	0.6	100	10	31	0.3	0.6	0.7	0.6779534450120335	0.20867758522719265	0.46766169151902176	0.7476099426338585	2.602237221385577	1.8529322346136006	0.7120535335378161
1	1	undersample	0.6	100	10	31	0.3	0.6	1.0	0.652188104065659	0.16599370354667614	0.40796019898467856	0.7375796178296969	1.9367707529505327	1.5546055533669216	0.8026791666648636
1	2	undersample	0.6	100	10	31	0.3	0.6	1.0	0.678023204563543	0.1850352265877784	0.5124378109197792	0.7253027405944851	2.7750839431478114	1.8654637959407812	0.6722188612694445
1	3	undersample	0.6	100	10	31	0.3	0.6	1.0	0.6781944325536118	0.19447918297408312	0.452736318385436	0.7297641810023597	2.2340265045183614	1.6753378708690376	0.7499185193820976
1	1	undersample	0.6	100	10	31	0.3	1.0	0.7	0.6645847197135343	0.20022906998478396	0.4179104477404024	0.7490445859824902	2.1429128400442683	1.6652776060789338	0.7771093408612009
1	2	undersample	0.6	100	10	31	0.3	1.0	0.7	0.6630027047680653	0.20875480871080523	0.4577114427632979	0.7699171446732319	2.8243664393526213	1.9893330262262137	0.7043466351478557
1	3	undersample	0.6	100	10	31	0.3	1.0	0.7	0.6779534450120335	0.20867758522719265	0.46766169151902176	0.7476099426338585	2.602237221385577	1.8529322346136006	0.7120535335378161
1	1	undersample	0.6	100	10	31	0.3	1.0	1.0	0.652188104065659	0.16599370354667614	0.40796019898467856	0.7375796178296969	1.9367707529505327	1.5546055533669216	0.8026791666648636
1	2	undersample	0.6	100	10	31	0.3	1.0	1.0	0.678023204563543	0.1850352265877784	0.5124378109197792	0.7253027405944851	2.7750839431478114	1.8654637959407812	0.6722188612694445
1	3	undersample	0.6	100	10	31	0.3	1.0	1.0	0.6781944325536118	0.19447918297408312	0.452736318385436	0.7297641810023597	2.2340265045183614	1.6753378708690376	0.7499185193820976
1	1	undersample	0.6	100	10	63	0.1	0.6	0.7	0.673661945051811	0.1935465825394781	0.40298507460681665	0.7707006369377662	2.268749900954884	1.7574626097972068	0.7746391906706055
1	2	undersample	0.6	100	10	63	0.1	0.6	0.7	0.669840726260349	0.2064978245117467	0.43781094525185016	0.7947737412313909	3.0158850785789992	2.1333085081105203	0.7073573502863129
1	3	undersample	0.6	100	10	63	0.1	0.6	0.7	0.6831822404865412	0.20810442105825988	0.4427860696297121	0.7756532823404994	2.747387252637838	1.9736685007580987	0.7183801524118071
1	1	undersample	0.6	100	10	63	0.1	0.6	1.0	0.6789808917197453	0.187577521454301	0.4278606964961263	0.76624203821168	2.4513208275549223	1.8303576696138366	0.7466822068029031
1	2	undersample	0.6	100	10	63	0.1	0.6	1.0	0.6874296459068583	0.19765539479528976	0.48756218903046955	0.7335882727805381	2.619919070823162	1.830107765217681	0.6985359812826134
1	3	undersample	0.6	100	10	63	0.1	0.6	1.0	0.6904736990636365	0.19590531095166064	0.447761194007574	0.7539834289308224	2.484945983716919	1.8200447793462655	0.732428296801216
1	1	undersample	0.6	100	10	63	0.1	1.0	0.7	0.673661945051811	0.1935465825394781	0.40298507460681665	0.7707006369377662	2.268749900954884	1.7574626097972068	0.7746391906706055
1	2	undersample	0.6	100	10	63	0.1	1.0	0.7	0.669840726260349	0.2064978245117467	0.43781094525185016	0.7947737412313909	3.0158850785789992	2.1333085081105203	0.7073573502863129
1	3	undersample	0.6	100	10	63	0.1	1.0	0.7	0.6831822404865412	0.20810442105825988	0.4427860696297121	0.7756532823404994	2.747387252637838	1.9736685007580987	0.7183801524118071
1	1	undersample	0.6	100	10	63	0.1	1.0	1.0	0.6789808917197453	0.187577521454301	0.4278606964961263	0.76624203821168	2.4513208275549223	1.8303576696138366	0.7466822068029031
1	2	undersample	0.6	100	10	63	0.1	1.0	1.0	0.6874296459068583	0.19765539479528976	0.48756218903046955	0.7335882727805381	2.619919070823162	1.830107765217681	0.6985359812826134
1	3	undersample	0.6	100	10	63	0.1	1.0	1.0	0.6904736990636365	0.19590531095166064	0.447761194007574	0.7539834289308224	2.484945983716919	1.8200447793462655	0.732428296801216
1	1	undersample	0.6	100	10	63	0.3	0.6	0.7	0.6644880692080997	0.20304716284950675	0.43781094525185016	0.7464968152818695	2.293236001511341	1.7270431078340096	0.7531030752017908
1	2	undersample	0.6	100	10	63	0.3	0.6	0.7	0.6641125158148073	0.2046653415567945	0.4776119402747457	0.7578075207090006	2.860751757483167	1.9720344824602913	0.6893413413779498
1	3	undersample	0.6	100	10	63	0.3	0.6	0.7	0.679576940028982	0.21327059849444396	0.46766169151902176	0.750159337152644	2.6377549941414555	1.8718397056381086	0.7096336405079239
1	1	undersample	0.6	100	10	63	0.3	0.6	1.0	0.651340431599962	0.16746274735365058	0.4179104477404024	0.7375796178296969	2.0179237484201353	1.592522761985627	0.7891887605035626
1	2	undersample	0.6	100	10	63	0.3	0.6	1.0	0.6829983289416525	0.18682049665751055	0.5074626865419173	0.7208413001866104	2.6604399189440606	1.8178285996562422	0.6832811972590407
1	3	undersample	0.6	100	10	63	0.3	0.6	1.0	0.6752930693885575	0.18350124701773995	0.4427860696297121	0.7297641810023597	2.1459104674723544	1.6385172583224654	0.7635534015514418
1	1	undersample	0.6	100	10	63	0.3	1.0	0.7	0.6644880692080997	0.20304716284950675	0.43781094525185016	0.7464968152818695	2.293236001511341	1.7270431078340096	0.7531030752017908
1	2	undersample	0.6	100	10	63	0.3	1.0	0.7	0.6641125158148073	0.2046653415567945	0.4776119402747457	0.7578075207090006	2.860751757483167	1.9720344824602913	0.6893413413779498
1	3	undersample	0.6	100	10	63	0.3	1.0	0.7	0.679576940028982	0.21327059849444396	0.46766169151902176	0.750159337152644	2.6377549941414555	1.8718397056381086	0.7096336405079239
1	1	undersample	0.6	100	10	63	0.3	1.0	1.0	0.651340431599962	0.16746274735365058	0.4179104477404024	0.7375796178296969	2.0179237484201353	1.592522761985627	0.7891887605035626
1	2	undersample	0.6	100	10	63	0.3	1.0	1.0	0.6829983289416525	0.18682049665751055	0.5074626865419173	0.7208413001866104	2.6604399189440606	1.8178285996562422	0.6832811972590407
1	3	undersample	0.6	100	10	63	0.3	1.0	1.0	0.6752930693885575	0.18350124701773995	0.4427860696297121	0.7297641810023597	2.1459104674723544	1.6385172583224654	0.7635534015514418
1	1	undersample	0.6	300	3	31	0.1	0.6	0.7	0.6936511708971069	0.19972038853976082	0.4228855721182644	0.7770700636893181	2.5541870757294967	1.8969437669397644	0.7426800328852619
1	2	undersample	0.6	300	3	31	0.1	0.6	0.7	0.6958229883089333	0.2236494589460852	0.4776119402747457	0.7877629063047307	3.393564825148333	2.2503696665617072	0.6631285237133182
1	3	undersample	0.6	300	3	31	0.1	0.6	0.7	0.7052262587635437	0.21596811851375464	0.46766169151902176	0.7820267686374632	3.151828017570159	2.145500468753405	0.6807162146141327
1	1	undersample	0.6	300	3	31	0.1	0.6	1.0	0.6811785023924961	0.19437180503823764	0.4179104477404024	0.7745222929886973	2.4661740165616846	1.8534445588672233	0.751546533926076
1	2	undersample	0.6	300	3	31	0.1	0.6	1.0	0.701337163766889	0.20687416986867432	0.4825870646526076	0.7680050987841428	3.0876213740035485	2.0801622851269768	0.6737102780039157
1	3	undersample	0.6	300	3	31	0.1	0.6	1.0	0.6970073152402423	0.20911629864238368	0.46268656714115985	0.7705544933029284	2.8918980178192366	2.0165422005260956	0.6973074981142585
1	1	undersample	0.6	300	3	31	0.1	1.0	0.7	0.6936511708971069	0.19972038853976082	0.4228855721182644	0.7770700636893181	2.5541870757294967	1.8969437669397644	0.7426800328852619
1	2	undersample	0.6	300	3	31	0.1	1.0	0.7	0.6958229883089333	0.2236494589460852	0.4776119402747457	0.7877629063047307	3.393564825148333	2.2503696665617072	0.6631285237133182
1	3	undersample	0.6	300	3	31	0.1	1.0	0.7	0.7052262587635437	0.21596811851375464	0.46766169151902176	0.7820267686374632	3.151828017570159	2.145500468753405	0.6807162146141327
1	1	undersample	0.6	300	3	31	0.1	1.0	1.0	0.6811785023924961	0.19437180503823764	0.4179104477404024	0.7745222929886973	2.4661740165616846	1.8534445588672233	0.751546533926076
1	2	undersample	0.6	300	3	31	0.1	1.0	1.0	0.701337163766889	0.20687416986867432	0.4825870646526076	0.7680050987841428	3.0876213740035485	2.0801622851269768	0.6737102780039157
1	3	undersample	0.6	300	3	31	0.1	1.0	1.0	0.6970073152402423	0.20911629864238368	0.46268656714115985	0.7705544933029284	2.8918980178192366	2.0165422005260956	0.6973074981142585
1	1	undersample	0.6	300	3	31	0.3	0.6	0.7	0.6754190829293025	0.20864429119716515	0.447761194007574	0.7541401273837316	2.487046529694127	1.8212047823451858	0.7322761097271082
1	2	undersample	0.6	300	3	31	0.3	0.6	0.7	0.6763283645507326	0.204936895552507	0.4825870646526076	0.7660930528950536	3.054757776058319	2.0631582344773376	0.6753917512215776
1	3	undersample	0.6	300	3	31	0.3	0.6	0.7	0.6891165586979062	0.20656996513566306	0.4577114427632979	0.7565328234496079	2.622700307934035	1.8799717910592533	0.7168076959251015
1	1	undersample	0.6	300	3	31	0.3	0.6	1.0	0.6707925341445637	0.18634621549799174	0.4577114427632979	0.7566878980843523	2.6249098279079335	1.8811699884549067	0.7166607942891167
1	2	undersample	0.6	300	3	31	0.3	0.6	1.0	0.680320513430299	0.19179325507104422	0.49253731340833146	0.7431485022259838	2.808203069003923	1.9175955698172387	0.6828550124814813
1	3	undersample	0.6	300	3	31	0.3	0.6	1.0	0.6842349755365936	0.192186080270497	0.4825870646526076	0.7361376672993236	2.6020762650625793	1.8289349655325808	0.7028752247074636
1	1	undersample	0.6	300	3	31	0.3	1.0	0.7	0.6754190829293025	0.20864429119716515	0.447761194007574	0.7541401273837316	2.487046529694127	1.8212047823451858	0.7322761097271082
1	2	undersample	0.6	300	3	31	0.3	1.0	0.7	0.6763283645507326	0.204936895552507	0.4825870646526076	0.7660930528950536	3.054757776058319	2.0631582344773376	0.6753917512215776
1	3	undersample	0.6	300	3	31	0.3	1.0	0.7	0.6891165586979062	0.20656996513566306	0.4577114427632979	0.7565328234496079	2.622700307934035	1.8799717910592533	0.7168076959251015
1	1	undersample	0.6	300	3	31	0.3	1.0	1.0	0.6707925341445637	0.18634621549799174	0.4577114427632979	0.7566878980843523	2.6249098279079335	1.8811699884549067	0.7166607942891167
1	2	undersample	0.6	300	3	31	0.3	1.0	1.0	0.680320513430299	0.19179325507104422	0.49253731340833146	0.7431485022259838	2.808203069003923	1.9175955698172387	0.6828550124814813
1	3	undersample	0.6	300	3	31	0.3	1.0	1.0	0.6842349755365936	0.192186080270497	0.4825870646526076	0.7361376672993236	2.6020762650625793	1.8289349655325808	0.7028752247074636
1	1	undersample	0.6	300	3	63	0.1	0.6	0.7	0.6936511708971069	0.19972038853976082	0.4228855721182644	0.7770700636893181	2.5541870757294967	1.8969437669397644	0.7426800328852619
1	2	undersample	0.6	300	3	63	0.1	0.6	0.7	0.6958229883089333	0.2236494589460852	0.4776119402747457	0.7877629063047307	3.393564825148333	2.2503696665617072	0.6631285237133182
1	3	undersample	0.6	300	3	63	0.1	0.6	0.7	0.7052262587635437	0.21596811851375464	0.46766169151902176	0.7820267686374632	3.151828017570159	2.145500468753405	0.6807162146141327
1	1	undersample	0.6	300	3	63	0.1	0.6	1.0	0.6811785023924961	0.19437180503823764	0.4179104477404024	0.7745222929886973	2.4661740165616846	1.8534445588672233	0.751546533926076
1	2	undersample	0.6	300	3	63	0.1	0.6	1.0	0.701337163766889	0.20687416986867432	0.4825870646526076	0.7680050987841428	3.0876213740035485	2.0801622851269768	0.6737102780039157
1	3	undersample	0.6	300	3	63	0.1	0.6	1.0	0.6970073152402423	0.20911629864238368	0.46268656714115985	0.7705544933029284	2.8918980178192366	2.0165422005260956	0.6973074981142585
1	1	undersample	0.6	300	3	63	0.1	1.0	0.7	0.6936511708971069	0.19972038853976082	0.4228855721182644	0.7770700636893181	2.5541870757294967	1.8969437669397644	0.7426800328852619
1	2	undersample	0.6	300	3	63	0.1	1.0	0.7	0.6958229883089333	0.2236494589460852	0.4776119402747457	0.7877629063047307	3.393564825148333	2.2503696665617072	0.6631285237133182
1	3	undersample	0.6	300	3	63	0.1	1.0	0.7	0.7052262587635437	0.21596811851375464	0.46766169151902176	0.7820267686374632	3.151828017570159	2.145500468753405	0.6807162146141327
1	1	undersample	0.6	300	3	63	0.1	1.0	1.0	0.6811785023924961	0.19437180503823764	0.4179104477404024	0.7745222929886973	2.4661740165616846	1.8534445588672233	0.751546533926076
1	2	undersample	0.6	300	3	63	0.1	1.0	1.0	0.701337163766889	0.20687416986867432	0.4825870646526076	0.7680050987841428	3.0876213740035485	2.0801622851269768	0.6737102780039157
1	3	undersample	0.6	300	3	63	0.1	1.0	1.0	0.6970073152402423	0.20911629864238368	0.46268656714115985	0.7705544933029284	2.8918980178192366	2.0165422005260956	0.6973074981142585
1	1	undersample	0.6	300	3	63	0.3	0.6	0.7	0.6754190829293025	0.20864429119716515	0.447761194007574	0.7541401273837316	2.487046529694127	1.8212047823451858	0.7322761097271082
1	2	undersample	0.6	300	3	63	0.3	0.6	0.7	0.6763283645507326	0.204936895552507	0.4825870646526076	0.7660930528950536	3.054757776058319	2.0631582344773376	0.6753917512215776
1	3	undersample	0.6	300	3	63	0.3	0.6	0.7	0.6891165586979062	0.20656996513566306	0.4577114427632979	0.7565328234496079	2.622700307934035	1.8799717910592533	0.7168076959251015
1	1	undersample	0.6	300	3	63	0.3	0.6	1.0	0.6707925341445637	0.18634621549799174	0.4577114427632979	0.7566878980843523	2.6249098279079335	1.8811699884549067	0.7166607942891167
1	2	undersample	0.6	300	3	63	0.3	0.6	1.0	0.680320513430299	0.19179325507104422	0.49253731340833146	0.7431485022259838	2.808203069003923	1.9175955698172387	0.6828550124814813
1	3	undersample	0.6	300	3	63	0.3	0.6	1.0	0.6842349755365936	0.192186080270497	0.4825870646526076	0.7361376672993236	2.6020762650625793	1.8289349655325808	0.7028752247074636
1	1	undersample	0.6	300	3	63	0.3	1.0	0.7	0.6754190829293025	0.20864429119716515	0.447761194007574	0.7541401273837316	2.487046529694127	1.8212047823451858	0.7322761097271082
1	2	undersample	0.6	300	3	63	0.3	1.0	0.7	0.6763283645507326	0.204936895552507	0.4825870646526076	0.7660930528950536	3.054757776058319	2.0631582344773376	0.6753917512215776
1	3	undersample	0.6	300	3	63	0.3	1.0	0.7	0.6891165586979062	0.20656996513566306	0.4577114427632979	0.7565328234496079	2.622700307934035	1.8799717910592533	0.7168076959251015
1	1	undersample	0.6	300	3	63	0.3	1.0	1.0	0.6707925341445637	0.18634621549799174	0.4577114427632979	0.7566878980843523	2.6249098279079335	1.8811699884549067	0.7166607942891167
1	2	undersample	0.6	300	3	63	0.3	1.0	1.0	0.680320513430299	0.19179325507104422	0.49253731340833146	0.7431485022259838	2.808203069003923	1.9175955698172387	0.6828550124814813
1	3	undersample	0.6	300	3	63	0.3	1.0	1.0	0.6842349755365936	0.192186080270497	0.4825870646526076	0.7361376672993236	2.6020762650625793	1.8289349655325808	0.7028752247074636
1	1	undersample	0.6	300	5	31	0.1	0.6	0.7	0.680517793199607	0.19256709758870605	0.43283582087398825	0.7611464968104386	2.4319297217802904	1.8121392274874204	0.7451445602801176
1	2	undersample	0.6	300	5	31	0.1	0.6	0.7	0.682857224394281	0.20775548744685204	0.46268656714115985	0.7813894200077669	3.077907206878407	2.116487436210654	0.6876384709395151
1	3	undersample	0.6	300	5	31	0.1	0.6	0.7	0.6893258373524348	0.20782104298477336	0.4577114427632979	0.7660930528950536	2.764392549068955	1.956809871875413	0.7078625084887236
1	1	undersample	0.6	300	5	31	0.1	0.6	1.0	0.6774360680673068	0.18945862889713763	0.4129353233625405	0.76624203821168	2.3056619340786546	1.7665079834645168	0.7661608730656327
1	2	undersample	0.6	300	5	31	0.1	0.6	1.0	0.6906306580545329	0.19277500358995736	0.5174129352976411	0.7342256214102344	2.9619519712687383	1.9468126257127454	0.6572735192796922
1	3	undersample	0.6	300	5	31	0.1	0.6	1.0	0.6937444707628208	0.20508855413751642	0.46766169151902176	0.7546207775605187	2.701686985027514	1.905873153443671	0.7054381714051126
1	1	undersample	0.6	300	5	31	0.1	1.0	0.7	0.680517793199607	0.19256709758870605	0.43283582087398825	0.7611464968104386	2.4319297217802904	1.8121392274874204	0.7451445602801176
1	2	undersample	0.6	300	5	31	0.1	1.0	0.7	0.682857224394281	0.20775548744685204	0.46268656714115985	0.7813894200077669	3.077907206878407	2.116487436210654	0.6876384709395151
1	3	undersample	0.6	300	5	31	0.1	1.0	0.7	0.6893258373524348	0.20782104298477336	0.4577114427632979	0.7660930528950536	2.764392549068955	1.956809871875413	0.7078625084887236
1	1	undersample	0.6	300	5	31	0.1	1.0	1.0	0.6774360680673068	0.18945862889713763	0.4129353233625405	0.76624203821168	2.3056619340786546	1.7665079834645168	0.7661608730656327
1	2	undersample	0.6	300	5	31	0.1	1.0	1.0	0.6906306580545329	0.19277500358995736	0.5174129352976411	0.7342256214102344	2.9619519712687383	1.9468126257127454	0.6572735192796922
1	3	undersample	0.6	300	5	31	0.1	1.0	1.0	0.6937444707628208	0.20508855413751642	0.46766169151902176	0.7546207775605187	2.701686985027514	1.905873153443671	0.7054381714051126
1	1	undersample	0.6	300	5	31	0.3	0.6	0.7	0.664426276262002	0.20464074502683643	0.46766169151902176	0.7343949044539211	2.429054794757911	1.760740594792101	0.7248665506852163
1	2	undersample	0.6	300	5	31	0.3	0.6	0.7	0.6673785311809342	0.20434502656282705	0.4825870646526076	0.7533460803011259	2.848688014068311	1.9565350742304046	0.6868196994831063
1	3	undersample	0.6	300	5	31	0.3	0.6	0.7	0.6744702237696159	0.20190153703309907	0.48756218903046955	0.741873804966591	2.7345558061377297	1.8888519628116216	0.6907344626964723
1	1	undersample	0.6	300	5	31	0.3	0.6	1.0	0.6516240453782045	0.16860649244642822	0.43781094525185016	0.7363057324793867	2.17451148262143	1.660297483010893	0.7635266470353361
1	2	undersample	0.6	300	5	31	0.3	0.6	1.0	0.677331950825858	0.18466054344434144	0.5024875621640553	0.7182919056678249	2.575271400152372	1.783717097366673	0.6926326567011232
1	3	undersample	0.6	300	5	31	0.3	0.6	1.0	0.671384949059673	0.1827552929156827	0.452736318385436	0.7233906947053959	2.1634896589191355	1.63673561717633	0.7565257309152729
1	1	undersample	0.6	300	5	31	0.3	1.0	0.7	0.664426276262002	0.20464074502683643	0.46766169151902176	0.7343949044539211	2.429054794757911	1.760740594792101	0.7248665506852163
1	2	undersample	0.6	300	5	31	0.3	1.0	0.7	0.6673785311809342	0.20434502656282705	0.4825870646526076	0.7533460803011259	2.848688014068311	1.9565350742304046	0.6868196994831063
1	3	undersample	0.6	300	5	31	0.3	1.0	0.7	0.6744702237696159	0.20190153703309907	0.48756218903046955	0.741873804966591	2.7345558061377297	1.8888519628116216	0.6907344626964723
1	1	undersample	0.6	300	5	31	0.3	1.0	1.0	0.6516240453782045	0.16860649244642822	0.43781094525185016	0.7363057324793867	2.17451148262143	1.660297483010893	0.7635266470353361
1	2	undersample	0.6	300	5	31	0.3	1.0	1.0	0.677331950825858	0.18466054344434144	0.5024875621640553	0.7182919056678249	2.575271400152372	1.783717097366673	0.6926326567011232
1	3	undersample	0.6	300	5	31	0.3	1.0	1.0	0.671384949059673	0.1827552929156827	0.452736318385436	0.7233906947053959	2.1634896589191355	1.63673561717633	0.7565257309152729
1	1	undersample	0.6	300	5	63	0.1	0.6	0.7	0.680517793199607	0.19256709758870605	0.43283582087398825	0.7611464968104386	2.4319297217802904	1.8121392274874204	0.7451445602801176
1	2	undersample	0.6	300	5	63	0.1	0.6	0.7	0.682857224394281	0.20775548744685204	0.46268656714115985	0.7813894200077669	3.077907206878407	2.116487436210654	0.6876384709395151
1	3	undersample	0.6	300	5	63	0.1	0.6	0.7	0.6893258373524348	0.20782104298477336	0.4577114427632979	0.7660930528950536	2.764392549068955	1.956809871875413	0.7078625084887236
1	1	undersample	0.6	300	5	63	0.1	0.6	1.0	0.6774360680673068	0.18945862889713763	0.4129353233625405	0.76624203821168	2.3056619340786546	1.7665079834645168	0.7661608730656327
1	2	undersample	0.6	300	5	63	0.1	0.6	1.0	0.6906306580545329	0.19277500358995736	0.5174129352976411	0.7342256214102344	2.9619519712687383	1.9468126257127454	0.6572735192796922
1	3	undersample	0.6	300	5	63	0.1	0.6	1.0	0.6937444707628208	0.20508855413751642	0.46766169151902176	0.7546207775605187	2.701686985027514	1.905873153443671	0.7054381714051126
1	1	undersample	0.6	300	5	63	0.1	1.0	0.7	0.680517793199607	0.19256709758870605	0.43283582087398825	0.7611464968104386	2.4319297217802904	1.8121392274874204	0.7451445602801176
1	2	undersample	0.6	300	5	63	0.1	1.0	0.7	0.682857224394281	0.20775548744685204	0.46268656714115985	0.7813894200077669	3.077907206878407	2.116487436210654	0.6876384709395151
1	3	undersample	0.6	300	5	63	0.1	1.0	0.7	0.6893258373524348	0.20782104298477336	0.4577114427632979	0.7660930528950536	2.764392549068955	1.956809871875413	0.7078625084887236
1	1	undersample	0.6	300	5	63	0.1	1.0	1.0	0.6774360680673068	0.18945862889713763	0.4129353233625405	0.76624203821168	2.3056619340786546	1.7665079834645168	0.7661608730656327
1	2	undersample	0.6	300	5	63	0.1	1.0	1.0	0.6906306580545329	0.19277500358995736	0.5174129352976411	0.7342256214102344	2.9619519712687383	1.9468126257127454	0.6572735192796922
1	3	undersample	0.6	300	5	63	0.1	1.0	1.0	0.6937444707628208	0.20508855413751642	0.46766169151902176	0.7546207775605187	2.701686985027514	1.905873153443671	0.7054381714051126
1	1	undersample	0.6	300	5	63	0.3	0.6	0.7	0.664426276262002	0.20464074502683643	0.46766169151902176	0.7343949044539211	2.429054794757911	1.760740594792101	0.7248665506852163
1	2	undersample	0.6	300	5	63	0.3	0.6	0.7	0.6673785311809342	0.20434502656282705	0.4825870646526076	0.7533460803011259	2.848688014068311	1.9565350742304046	0.6868196994831063
1	3	undersample	0.6	300	5	63	0.3	0.6	0.7	0.6744702237696159	0.20190153703309907	0.48756218903046955	0.741873804966591	2.7345558061377297	1.8888519628116216	0.6907344626964723
1	1	undersample	0.6	300	5	63	0.3	0.6	1.0	0.6516240453782045	0.16860649244642822	0.43781094525185016	0.7363057324793867	2.17451148262143	1.660297483010893	0.7635266470353361
1	2	undersample	0.6	300	5	63	0.3	0.6	1.0	0.677331950825858	0.18466054344434144	0.5024875621640553	0.7182919056678249	2.575271400152372	1.783717097366673	0.6926326567011232
1	3	undersample	0.6	300	5	63	0.3	0.6	1.0	0.671384949059673	0.1827552929156827	0.452736318385436	0.7233906947053959	2.1634896589191355	1.63673561717633	0.7565257309152729
1	1	undersample	0.6	300	5	63	0.3	1.0	0.7	0.664426276262002	0.20464074502683643	0.46766169151902176	0.7343949044539211	2.429054794757911	1.760740594792101	0.7248665506852163
1	2	undersample	0.6	300	5	63	0.3	1.0	0.7	0.6673785311809342	0.20434502656282705	0.4825870646526076	0.7533460803011259	2.848688014068311	1.9565350742304046	0.6868196994831063
1	3	undersample	0.6	300	5	63	0.3	1.0	0.7	0.6744702237696159	0.20190153703309907	0.48756218903046955	0.741873804966591	2.7345558061377297	1.8888519628116216	0.6907344626964723
1	1	undersample	0.6	300	5	63	0.3	1.0	1.0	0.6516240453782045	0.16860649244642822	0.43781094525185016	0.7363057324793867	2.17451148262143	1.660297483010893	0.7635266470353361
1	2	undersample	0.6	300	5	63	0.3	1.0	1.0	0.677331950825858	0.18466054344434144	0.5024875621640553	0.7182919056678249	2.575271400152372	1.783717097366673	0.6926326567011232
1	3	undersample	0.6	300	5	63	0.3	1.0	1.0	0.671384949059673	0.1827552929156827	0.452736318385436	0.7233906947053959	2.1634896589191355	1.63673561717633	0.7565257309152729
1	1	undersample	0.6	300	10	31	0.1	0.6	0.7	0.6661770764014323	0.20123528539949348	0.43781094525185016	0.751592356683111	2.35625132292449	1.7624696316958595	0.7479972917090335
1	2	undersample	0.6	300	10	31	0.1	0.6	0.7	0.667952462036535	0.20467227766808269	0.46766169151902176	0.7699171446732319	2.9397052549652365	2.032579396361566	0.6914228436784386
1	3	undersample	0.6	300	10	31	0.1	0.6	0.7	0.6788444647381322	0.20980466375822424	0.447761194007574	0.7514340344120368	2.4511433515151095	1.8013776541557238	0.7349132104129349
1	1	undersample	0.6	300	10	31	0.1	0.6	1.0	0.6530516208765091	0.1682024239232637	0.3980099502289547	0.7433121019060936	1.9145662993682897	1.5505597952956447	0.8098752060252957
1	2	undersample	0.6	300	10	31	0.1	0.6	1.0	0.6761920163364186	0.1854704062433656	0.5124378109197792	0.720203951556914	2.7053599489207447	1.831469012720261	0.6769779327875736
1	3	undersample	0.6	300	10	31	0.1	0.6	1.0	0.6769086371837435	0.18953240330819285	0.4427860696297121	0.7431485022259838	2.2991402862530292	1.7238990476134772	0.7498015823260437
1	1	undersample	0.6	300	10	31	0.1	1.0	0.7	0.6661770764014323	0.20123528539949348	0.43781094525185016	0.751592356683111	2.35625132292449	1.7624696316958595	0.7479972917090335
1	2	undersample	0.6	300	10	31	0.1	1.0	0.7	0.667952462036535	0.20467227766808269	0.46766169151902176	0.7699171446732319	2.9397052549652365	2.032579396361566	0.6914228436784386
1	3	undersample	0.6	300	10	31	0.1	1.0	0.7	0.6788444647381322	0.20980466375822424	0.447761194007574	0.7514340344120368	2.4511433515151095	1.8013776541557238	0.7349132104129349
1	1	undersample	0.6	300	10	31	0.1	1.0	1.0	0.6530516208765091	0.1682024239232637	0.3980099502289547	0.7433121019060936	1.9145662993682897	1.5505597952956447	0.8098752060252957
1	2	undersample	0.6	300	10	31	0.1	1.0	1.0	0.6761920163364186	0.1854704062433656	0.5124378109197792	0.720203951556914	2.7053599489207447	1.831469012720261	0.6769779327875736
1	3	undersample	0.6	300	10	31	0.1	1.0	1.0	0.6769086371837435	0.18953240330819285	0.4427860696297121	0.7431485022259838	2.2991402862530292	1.7238990476134772	0.7498015823260437
1	1	undersample	0.6	300	10	31	0.3	0.6	0.7	0.6462322147225655	0.1987342527022934	0.43283582087398825	0.7229299363011279	1.9912280002505622	1.562188998240232	0.7845354616002672
1	2	undersample	0.6	300	10	31	0.3	0.6	0.7	0.6630851478743949	0.20646436095980195	0.447761194007574	0.7571701720793043	2.528197383145504	1.8439298804531818	0.7293456861651555
1	3	undersample	0.6	300	10	31	0.3	0.6	0.7	0.6640570252624702	0.19526710469285066	0.5124378109197792	0.7131931166302538	2.6135373219313283	1.7866997717490483	0.683632764920057
1	1	undersample	0.6	300	10	31	0.3	0.6	1.0	0.6460468358842729	0.16181280452986474	0.4179104477404024	0.7356687898042314	1.9981463579774692	1.5810105496841813	0.7912386014120718
1	2	undersample	0.6	300	10	31	0.3	0.6	1.0	0.6794009557058556	0.18374472318292231	0.5472636815648128	0.7049075844442008	2.8875227420997445	1.8545500804842932	0.6422633576421555
1	3	undersample	0.6	300	10	31	0.3	0.6	1.0	0.6680697849186191	0.17740186339491082	0.46268656714115985	0.7106437221114682	2.1148432960553065	1.599020261551737	0.756093959011461
1	1	undersample	0.6	300	10	31	0.3	1.0	0.7	0.6462322147225655	0.1987342527022934	0.43283582087398825	0.7229299363011279	1.9912280002505622	1.562188998240232	0.7845354616002672
1	2	undersample	0.6	300	10	31	0.3	1.0	0.7	0.6630851478743949	0.20646436095980195	0.447761194007574	0.7571701720793043	2.528197383145504	1.8439298804531818	0.7293456861651555
1	3	undersample	0.6	300	10	31	0.3	1.0	0.7	0.6640570252624702	0.19526710469285066	0.5124378109197792	0.7131931166302538	2.6135373219313283	1.7866997717490483	0.683632764920057
1	1	undersample	0.6	300	10	31	0.3	1.0	1.0	0.6460468358842729	0.16181280452986474	0.4179104477404024	0.7356687898042314	1.9981463579774692	1.5810105496841813	0.7912386014120718
1	2	undersample	0.6	300	10	31	0.3	1.0	1.0	0.6794009557058556	0.18374472318292231	0.5472636815648128	0.7049075844442008	2.8875227420997445	1.8545500804842932	0.6422633576421555
1	3	undersample	0.6	300	10	31	0.3	1.0	1.0	0.6680697849186191	0.17740186339491082	0.46268656714115985	0.7106437221114682	2.1148432960553065	1.599020261551737	0.756093959011461
1	1	undersample	0.6	300	10	63	0.1	0.6	0.7	0.6645561998922586	0.20165469993562235	0.447761194007574	0.7522292993582661	2.46161318379339	1.8071595018146356	0.7341362522334393
1	2	undersample	0.6	300	10	63	0.1	0.6	0.7	0.665996023705564	0.2030431092699714	0.46766169151902176	0.7654557042653573	2.867076265354308	1.9939162029715694	0.6954527852625512
1	3	undersample	0.6	300	10	63	0.1	0.6	0.7	0.6781135748916349	0.21108059643021243	0.447761194007574	0.7552581261902152	2.5021113828708117	1.829524178851125	0.7311921309158093
1	1	undersample	0.6	300	10	63	0.1	0.6	1.0	0.6601641474157872	0.1699271655062651	0.4179104477404024	0.741401273880628	2.0583553593886426	1.616057580217602	0.7851207772568667
1	2	undersample	0.6	300	10	63	0.1	0.6	1.0	0.6775634257013213	0.18427557548816945	0.5024875621640553	0.7208413001866104	2.6080136032786045	1.8000067506400046	0.6901830275336874
1	3	undersample	0.6	300	10	63	0.1	0.6	1.0	0.6775222041481566	0.18839475803562544	0.447761194007574	0.7380497131884127	2.284474168227139	1.7093364636636956	0.7482406518719713
1	1	undersample	0.6	300	10	63	0.1	1.0	0.7	0.6645561998922586	0.20165469993562235	0.447761194007574	0.7522292993582661	2.46161318379339	1.8071595018146356	0.7341362522334393
1	2	undersample	0.6	300	10	63	0.1	1.0	0.7	0.665996023705564	0.2030431092699714	0.46766169151902176	0.7654557042653573	2.867076265354308	1.9939162029715694	0.6954527852625512
1	3	undersample	0.6	300	10	63	0.1	1.0	0.7	0.6781135748916349	0.21108059643021243	0.447761194007574	0.7552581261902152	2.5021113828708117	1.829524178851125	0.7311921309158093
1	1	undersample	0.6	300	10	63	0.1	1.0	1.0	0.6601641474157872	0.1699271655062651	0.4179104477404024	0.741401273880628	2.0583553593886426	1.616057580217602	0.7851207772568667
1	2	undersample	0.6	300	10	63	0.1	1.0	1.0	0.6775634257013213	0.18427557548816945	0.5024875621640553	0.7208413001866104	2.6080136032786045	1.8000067506400046	0.6901830275336874
1	3	undersample	0.6	300	10	63	0.1	1.0	1.0	0.6775222041481566	0.18839475803562544	0.447761194007574	0.7380497131884127	2.284474168227139	1.7093364636636956	0.7482406518719713
1	1	undersample	0.6	300	10	63	0.3	0.6	0.7	0.6431520740247806	0.1972335797382337	0.43283582087398825	0.7178343948998864	1.9414873992960537	1.5339779112363363	0.7901044798836466
1	2	undersample	0.6	300	10	63	0.3	0.6	0.7	0.6620577799339822	0.19956041114222056	0.4776119402747457	0.7482472912635548	2.717395910827079	1.8971471000269433	0.6981489393187318
1	3	undersample	0.6	300	10	63	0.3	0.6	0.7	0.6637415218363251	0.19582850387932832	0.5024875621640553	0.711918419370861	2.495951239831929	1.744254331096537	0.6988334861279094
1	1	undersample	0.6	300	10	63	0.3	0.6	1.0	0.6405947967170517	0.1587437242259977	0.3930348258510928	0.733757961778766	1.7846104932196216	1.476231228226205	0.8272007903062513
1	2	undersample	0.6	300	10	63	0.3	0.6	1.0	0.677195602611544	0.18630604907815845	0.5522388059426747	0.7055449330738971	2.955194699760776	1.8754602967204597	0.634631710499593
1	3	undersample	0.6	300	10	63	0.3	0.6	1.0	0.6607814972302287	0.17676231335720047	0.4427860696297121	0.7112810707411646	1.9576631322398408	1.5336232211381056	0.7833948427106529
1	1	undersample	0.6	300	10	63	0.3	1.0	0.7	0.6431520740247806	0.1972335797382337	0.43283582087398825	0.7178343948998864	1.9414873992960537	1.5339779112363363	0.7901044798836466
1	2	undersample	0.6	300	10	63	0.3	1.0	0.7	0.6620577799339822	0.19956041114222056	0.4776119402747457	0.7482472912635548	2.717395910827079	1.8971471000269433	0.6981489393187318
1	3	undersample	0.6	300	10	63	0.3	1.0	0.7	0.6637415218363251	0.19582850387932832	0.5024875621640553	0.711918419370861	2.495951239831929	1.744254331096537	0.6988334861279094
1	1	undersample	0.6	300	10	63	0.3	1.0	1.0	0.6405947967170517	0.1587437242259977	0.3930348258510928	0.733757961778766	1.7846104932196216	1.476231228226205	0.8272007903062513
1	2	undersample	0.6	300	10	63	0.3	1.0	1.0	0.677195602611544	0.18630604907815845	0.5522388059426747	0.7055449330738971	2.955194699760776	1.8754602967204597	0.634631710499593
1	3	undersample	0.6	300	10	63	0.3	1.0	1.0	0.6607814972302287	0.17676231335720047	0.4427860696297121	0.7112810707411646	1.9576631322398408	1.5336232211381056	0.7833948427106529
1	1	undersample	0.6	500	3	31	0.1	0.6	0.7	0.6859555724561904	0.20431834166034923	0.43283582087398825	0.7681528662371456	2.5284845625432593	1.8669016743062223	0.7383480511123097
1	2	undersample	0.6	500	3	31	0.1	0.6	0.7	0.6898093978799438	0.21192106854689097	0.46766169151902176	0.7864882090453379	3.236043920045721	2.190331819730783	0.6768547774652567
1	3	undersample	0.6	500	3	31	0.1	0.6	0.7	0.702109275166551	0.21460052381218878	0.4577114427632979	0.7743785850811066	2.8969054807326935	2.0286701182205387	0.7002886710471433
1	1	undersample	0.6	500	3	31	0.1	0.6	1.0	0.6777830592261622	0.1930850026840236	0.447761194007574	0.7560509554091972	2.5128783091953277	1.8354700933711068	0.7304253697943999
1	2	undersample	0.6	500	3	31	0.1	0.6	1.0	0.6950936839067885	0.19901886373229286	0.4825870646526076	0.7552581261902152	2.8782300464110735	1.971820503872879	0.6850809154568043
1	3	undersample	0.6	500	3	31	0.1	0.6	1.0	0.6930072391389135	0.19921462945841412	0.4726368158968837	0.7520713830417332	2.718630143982509	1.9063422473454081	0.7012142583567893
1	1	undersample	0.6	500	3	31	0.1	1.0	0.7	0.6859555724561904	0.20431834166034923	0.43283582087398825	0.7681528662371456	2.5284845625432593	1.8669016743062223	0.7383480511123097
1	2	undersample	0.6	500	3	31	0.1	1.0	0.7	0.6898093978799438	0.21192106854689097	0.46766169151902176	0.7864882090453379	3.236043920045721	2.190331819730783	0.6768547774652567
1	3	undersample	0.6	500	3	31	0.1	1.0	0.7	0.702109275166551	0.21460052381218878	0.4577114427632979	0.7743785850811066	2.8969054807326935	2.0286701182205387	0.7002886710471433
1	1	undersample	0.6	500	3	31	0.1	1.0	1.0	0.6777830592261622	0.1930850026840236	0.447761194007574	0.7560509554091972	2.5128783091953277	1.8354700933711068	0.7304253697943999
1	2	undersample	0.6	500	3	31	0.1	1.0	1.0	0.6950936839067885	0.19901886373229286	0.4825870646526076	0.7552581261902152	2.8782300464110735	1.971820503872879	0.6850809154568043
1	3	undersample	0.6	500	3	31	0.1	1.0	1.0	0.6930072391389135	0.19921462945841412	0.4726368158968837	0.7520713830417332	2.718630143982509	1.9063422473454081	0.7012142583567893
1	1	undersample	0.6	500	3	31	0.3	0.6	0.7	0.6662119339607693	0.21001098062293333	0.452736318385436	0.7394904458551625	2.3483217589097722	1.7378875123898514	0.7400550977790464
1	2	undersample	0.6	500	3	31	0.3	0.6	0.7	0.6691098364138517	0.2017050564184206	0.4825870646526076	0.7527087316714296	2.8389421889613193	1.9514924582637523	0.6874012572226138
1	3	undersample	0.6	500	3	31	0.3	0.6	0.7	0.6827002654033846	0.21133911394364474	0.452736318385436	0.7444231994853766	2.4096122378356277	1.7714295654359913	0.7351512884624997
1	1	undersample	0.6	500	3	31	0.3	0.6	1.0	0.6624187977310897	0.17762576745853237	0.4577114427632979	0.7426751592309384	2.4360068079310806	1.7787300425720445	0.7301826958860864
1	2	undersample	0.6	500	3	31	0.3	0.6	1.0	0.6779978374539033	0.1897482649898721	0.5174129352976411	0.720203951556914	2.759786667517995	1.849250265270943	0.6700699946986095
1	3	undersample	0.6	500	3	31	0.3	0.6	1.0	0.6751075723993164	0.1824450697470986	0.46268656714115985	0.7214786488163067	2.2306126844139302	1.6612247088509815	0.7447391912331583
1	1	undersample	0.6	500	3	31	0.3	1.0	0.7	0.6662119339607693	0.21001098062293333	0.452736318385436	0.7394904458551625	2.3483217589097722	1.7378875123898514	0.7400550977790464
1	2	undersample	0.6	500	3	31	0.3	1.0	0.7	0.6691098364138517	0.2017050564184206	0.4825870646526076	0.7527087316714296	2.8389421889613193	1.9514924582637523	0.6874012572226138
1	3	undersample	0.6	500	3	31	0.3	1.0	0.7	0.6827002654033846	0.21133911394364474	0.452736318385436	0.7444231994853766	2.4096122378356277	1.7714295654359913	0.7351512884624997
1	1	undersample	0.6	500	3	31	0.3	1.0	1.0	0.6624187977310897	0.17762576745853237	0.4577114427632979	0.7426751592309384	2.4360068079310806	1.7787300425720445	0.7301826958860864
1	2	undersample	0.6	500	3	31	0.3	1.0	1.0	0.6779978374539033	0.1897482649898721	0.5174129352976411	0.720203951556914	2.759786667517995	1.849250265270943	0.6700699946986095
1	3	undersample	0.6	500	3	31	0.3	1.0	1.0	0.6751075723993164	0.1824450697470986	0.46268656714115985	0.7214786488163067	2.2306126844139302	1.6612247088509815	0.7447391912331583
1	1	undersample	0.6	500	3	63	0.1	0.6	0.7	0.6859555724561904	0.20431834166034923	0.43283582087398825	0.7681528662371456	2.5284845625432593	1.8669016743062223	0.7383480511123097
1	2	undersample	0.6	500	3	63	0.1	0.6	0.7	0.6898093978799438	0.21192106854689097	0.46766169151902176	0.7864882090453379	3.236043920045721	2.190331819730783	0.6768547774652567
1	3	undersample	0.6	500	3	63	0.1	0.6	0.7	0.702109275166551	0.21460052381218878	0.4577114427632979	0.7743785850811066	2.8969054807326935	2.0286701182205387	0.7002886710471433
1	1	undersample	0.6	500	3	63	0.1	0.6	1.0	0.6777830592261622	0.1930850026840236	0.447761194007574	0.7560509554091972	2.5128783091953277	1.8354700933711068	0.7304253697943999
1	2	undersample	0.6	500	3	63	0.1	0.6	1.0	0.6950936839067885	0.19901886373229286	0.4825870646526076	0.7552581261902152	2.8782300464110735	1.971820503872879	0.6850809154568043
1	3	undersample	0.6	500	3	63	0.1	0.6	1.0	0.6930072391389135	0.19921462945841412	0.4726368158968837	0.7520713830417332	2.718630143982509	1.9063422473454081	0.7012142583567893
1	1	undersample	0.6	500	3	63	0.1	1.0	0.7	0.6859555724561904	0.20431834166034923	0.43283582087398825	0.7681528662371456	2.5284845625432593	1.8669016743062223	0.7383480511123097
1	2	undersample	0.6	500	3	63	0.1	1.0	0.7	0.6898093978799438	0.21192106854689097	0.46766169151902176	0.7864882090453379	3.236043920045721	2.190331819730783	0.6768547774652567
1	3	undersample	0.6	500	3	63	0.1	1.0	0.7	0.702109275166551	0.21460052381218878	0.4577114427632979	0.7743785850811066	2.8969054807326935	2.0286701182205387	0.7002886710471433
1	1	undersample	0.6	500	3	63	0.1	1.0	1.0	0.6777830592261622	0.1930850026840236	0.447761194007574	0.7560509554091972	2.5128783091953277	1.8354700933711068	0.7304253697943999
1	2	undersample	0.6	500	3	63	0.1	1.0	1.0	0.6950936839067885	0.19901886373229286	0.4825870646526076	0.7552581261902152	2.8782300464110735	1.971820503872879	0.6850809154568043
1	3	undersample	0.6	500	3	63	0.1	1.0	1.0	0.6930072391389135	0.19921462945841412	0.4726368158968837	0.7520713830417332	2.718630143982509	1.9063422473454081	0.7012142583567893
1	1	undersample	0.6	500	3	63	0.3	0.6	0.7	0.6662119339607693	0.21001098062293333	0.452736318385436	0.7394904458551625	2.3483217589097722	1.7378875123898514	0.7400550977790464
1	2	undersample	0.6	500	3	63	0.3	0.6	0.7	0.6691098364138517	0.2017050564184206	0.4825870646526076	0.7527087316714296	2.8389421889613193	1.9514924582637523	0.6874012572226138
1	3	undersample	0.6	500	3	63	0.3	0.6	0.7	0.6827002654033846	0.21133911394364474	0.452736318385436	0.7444231994853766	2.4096122378356277	1.7714295654359913	0.7351512884624997
1	1	undersample	0.6	500	3	63	0.3	0.6	1.0	0.6624187977310897	0.17762576745853237	0.4577114427632979	0.7426751592309384	2.4360068079310806	1.7787300425720445	0.7301826958860864
1	2	undersample	0.6	500	3	63	0.3	0.6	1.0	0.6779978374539033	0.1897482649898721	0.5174129352976411	0.720203951556914	2.759786667517995	1.849250265270943	0.6700699946986095
1	3	undersample	0.6	500	3	63	0.3	0.6	1.0	0.6751075723993164	0.1824450697470986	0.46268656714115985	0.7214786488163067	2.2306126844139302	1.6612247088509815	0.7447391912331583
1	1	undersample	0.6	500	3	63	0.3	1.0	0.7	0.6662119339607693	0.21001098062293333	0.452736318385436	0.7394904458551625	2.3483217589097722	1.7378875123898514	0.7400550977790464
1	2	undersample	0.6	500	3	63	0.3	1.0	0.7	0.6691098364138517	0.2017050564184206	0.4825870646526076	0.7527087316714296	2.8389421889613193	1.9514924582637523	0.6874012572226138
1	3	undersample	0.6	500	3	63	0.3	1.0	0.7	0.6827002654033846	0.21133911394364474	0.452736318385436	0.7444231994853766	2.4096122378356277	1.7714295654359913	0.7351512884624997
1	1	undersample	0.6	500	3	63	0.3	1.0	1.0	0.6624187977310897	0.17762576745853237	0.4577114427632979	0.7426751592309384	2.4360068079310806	1.7787300425720445	0.7301826958860864
1	2	undersample	0.6	500	3	63	0.3	1.0	1.0	0.6779978374539033	0.1897482649898721	0.5174129352976411	0.720203951556914	2.759786667517995	1.849250265270943	0.6700699946986095
1	3	undersample	0.6	500	3	63	0.3	1.0	1.0	0.6751075723993164	0.1824450697470986	0.46268656714115985	0.7214786488163067	2.2306126844139302	1.6612247088509815	0.7447391912331583
1	1	undersample	0.6	500	5	31	0.1	0.6	0.7	0.6749595969198593	0.1975859653892425	0.46268656714115985	0.7585987261098179	2.70602451125755	1.9166698688795896	0.7082972951078795
1	2	undersample	0.6	500	5	31	0.1	0.6	0.7	0.6769022954063335	0.20500026381417003	0.4776119402747457	0.7782026768592849	3.2078816218038946	2.153370978413586	0.6712750656689944
1	3	undersample	0.6	500	5	31	0.1	0.6	0.7	0.685108555374815	0.21508822150709095	0.4577114427632979	0.7635436583762681	2.7254876534384476	1.9357121922089229	0.7102259892874478
1	1	undersample	0.6	500	5	31	0.1	0.6	1.0	0.6676902113635643	0.1852926835033652	0.4278606964961263	0.7503184713328006	2.2472936103091827	1.7136256800564738	0.7625286031707165
1	2	undersample	0.6	500	5	31	0.1	0.6	1.0	0.6832440728162883	0.18582929138043988	0.5472636815648128	0.7265774378538778	3.212172317692499	2.0015307341646422	0.6231081349585696
1	3	undersample	0.6	500	5	31	0.1	0.6	1.0	0.679502424144415	0.19326712770621063	0.447761194007574	0.750159337152644	2.434500729017347	1.7921869522066998	0.736162000898264
1	1	undersample	0.6	500	5	31	0.1	1.0	0.7	0.6749595969198593	0.1975859653892425	0.46268656714115985	0.7585987261098179	2.70602451125755	1.9166698688795896	0.7082972951078795
1	2	undersample	0.6	500	5	31	0.1	1.0	0.7	0.6769022954063335	0.20500026381417003	0.4776119402747457	0.7782026768592849	3.2078816218038946	2.153370978413586	0.6712750656689944
1	3	undersample	0.6	500	5	31	0.1	1.0	0.7	0.685108555374815	0.21508822150709095	0.4577114427632979	0.7635436583762681	2.7254876534384476	1.9357121922089229	0.7102259892874478
1	1	undersample	0.6	500	5	31	0.1	1.0	1.0	0.6676902113635643	0.1852926835033652	0.4278606964961263	0.7503184713328006	2.2472936103091827	1.7136256800564738	0.7625286031707165
1	2	undersample	0.6	500	5	31	0.1	1.0	1.0	0.6832440728162883	0.18582929138043988	0.5472636815648128	0.7265774378538778	3.212172317692499	2.0015307341646422	0.6231081349585696
1	3	undersample	0.6	500	5	31	0.1	1.0	1.0	0.679502424144415	0.19326712770621063	0.447761194007574	0.750159337152644	2.434500729017347	1.7921869522066998	0.736162000898264
1	1	undersample	0.6	500	5	31	0.3	0.6	0.7	0.6506987356212568	0.20200038001932893	0.4179104477404024	0.7216560509508175	1.8614093119238186	1.50141734409461	0.8066024575372731
1	2	undersample	0.6	500	5	31	0.3	0.6	0.7	0.6644280192409528	0.20160275692890528	0.4825870646526076	0.7456978967447694	2.7349622953958934	1.8976919164185573	0.6938640039987235
1	3	undersample	0.6	500	5	31	0.3	0.6	0.7	0.6687832348772391	0.19814857419074178	0.48756218903046955	0.7182919056678249	2.4259982439853474	1.730735401405287	0.7134116364000789
1	1	undersample	0.6	500	5	31	0.3	0.6	1.0	0.6439395379788952	0.1616788318919047	0.43283582087398825	0.7318471337533003	2.0828227765353176	1.614138274152916	0.7749762829124304
1	2	undersample	0.6	500	5	31	0.3	0.6	1.0	0.6787604361874503	0.18204649468231066	0.5472636815648128	0.7042702358145044	2.8786944796546377	1.8505532054460752	0.6428445914417235
1	3	undersample	0.6	500	5	31	0.3	0.6	1.0	0.6674736578420835	0.17484153036155659	0.4726368158968837	0.7131931166302538	2.2286162753462286	1.647926973943297	0.7394395212343673
1	1	undersample	0.6	500	5	31	0.3	1.0	0.7	0.6506987356212568	0.20200038001932893	0.4179104477404024	0.7216560509508175	1.8614093119238186	1.50141734409461	0.8066024575372731
1	2	undersample	0.6	500	5	31	0.3	1.0	0.7	0.6644280192409528	0.20160275692890528	0.4825870646526076	0.7456978967447694	2.7349622953958934	1.8976919164185573	0.6938640039987235
1	3	undersample	0.6	500	5	31	0.3	1.0	0.7	0.6687832348772391	0.19814857419074178	0.48756218903046955	0.7182919056678249	2.4259982439853474	1.730735401405287	0.7134116364000789
1	1	undersample	0.6	500	5	31	0.3	1.0	1.0	0.6439395379788952	0.1616788318919047	0.43283582087398825	0.7318471337533003	2.0828227765353176	1.614138274152916	0.7749762829124304
1	2	undersample	0.6	500	5	31	0.3	1.0	1.0	0.6787604361874503	0.18204649468231066	0.5472636815648128	0.7042702358145044	2.8786944796546377	1.8505532054460752	0.6428445914417235
1	3	undersample	0.6	500	5	31	0.3	1.0	1.0	0.6674736578420835	0.17484153036155659	0.4726368158968837	0.7131931166302538	2.2286162753462286	1.647926973943297	0.7394395212343673
1	1	undersample	0.6	500	5	63	0.1	0.6	0.7	0.6749595969198593	0.1975859653892425	0.46268656714115985	0.7585987261098179	2.70602451125755	1.9166698688795896	0.7082972951078795
1	2	undersample	0.6	500	5	63	0.1	0.6	0.7	0.6769022954063335	0.20500026381417003	0.4776119402747457	0.7782026768592849	3.2078816218038946	2.153370978413586	0.6712750656689944
1	3	undersample	0.6	500	5	63	0.1	0.6	0.7	0.685108555374815	0.21508822150709095	0.4577114427632979	0.7635436583762681	2.7254876534384476	1.9357121922089229	0.7102259892874478
1	1	undersample	0.6	500	5	63	0.1	0.6	1.0	0.6676902113635643	0.1852926835033652	0.4278606964961263	0.7503184713328006	2.2472936103091827	1.7136256800564738	0.7625286031707165
1	2	undersample	0.6	500	5	63	0.1	0.6	1.0	0.6832440728162883	0.18582929138043988	0.5472636815648128	0.7265774378538778	3.212172317692499	2.0015307341646422	0.6231081349585696
1	3	undersample	0.6	500	5	63	0.1	0.6	1.0	0.679502424144415	0.19326712770621063	0.447761194007574	0.750159337152644	2.434500729017347	1.7921869522066998	0.736162000898264
1	1	undersample	0.6	500	5	63	0.1	1.0	0.7	0.6749595969198593	0.1975859653892425	0.46268656714115985	0.7585987261098179	2.70602451125755	1.9166698688795896	0.7082972951078795
1	2	undersample	0.6	500	5	63	0.1	1.0	0.7	0.6769022954063335	0.20500026381417003	0.4776119402747457	0.7782026768592849	3.2078816218038946	2.153370978413586	0.6712750656689944
1	3	undersample	0.6	500	5	63	0.1	1.0	0.7	0.685108555374815	0.21508822150709095	0.4577114427632979	0.7635436583762681	2.7254876534384476	1.9357121922089229	0.7102259892874478
1	1	undersample	0.6	500	5	63	0.1	1.0	1.0	0.6676902113635643	0.1852926835033652	0.4278606964961263	0.7503184713328006	2.2472936103091827	1.7136256800564738	0.7625286031707165
1	2	undersample	0.6	500	5	63	0.1	1.0	1.0	0.6832440728162883	0.18582929138043988	0.5472636815648128	0.7265774378538778	3.212172317692499	2.0015307341646422	0.6231081349585696
1	3	undersample	0.6	500	5	63	0.1	1.0	1.0	0.679502424144415	0.19326712770621063	0.447761194007574	0.750159337152644	2.434500729017347	1.7921869522066998	0.736162000898264
1	1	undersample	0.6	500	5	63	0.3	0.6	0.7	0.6506987356212568	0.20200038001932893	0.4179104477404024	0.7216560509508175	1.8614093119238186	1.50141734409461	0.8066024575372731
1	2	undersample	0.6	500	5	63	0.3	0.6	0.7	0.6644280192409528	0.20160275692890528	0.4825870646526076	0.7456978967447694	2.7349622953958934	1.8976919164185573	0.6938640039987235
1	3	undersample	0.6	500	5	63	0.3	0.6	0.7	0.6687832348772391	0.19814857419074178	0.48756218903046955	0.7182919056678249	2.4259982439853474	1.730735401405287	0.7134116364000789
1	1	undersample	0.6	500	5	63	0.3	0.6	1.0	0.6439395379788952	0.1616788318919047	0.43283582087398825	0.7318471337533003	2.0828227765353176	1.614138274152916	0.7749762829124304
1	2	undersample	0.6	500	5	63	0.3	0.6	1.0	0.6787604361874503	0.18204649468231066	0.5472636815648128	0.7042702358145044	2.8786944796546377	1.8505532054460752	0.6428445914417235
1	3	undersample	0.6	500	5	63	0.3	0.6	1.0	0.6674736578420835	0.17484153036155659	0.4726368158968837	0.7131931166302538	2.2286162753462286	1.647926973943297	0.7394395212343673
1	1	undersample	0.6	500	5	63	0.3	1.0	0.7	0.6506987356212568	0.20200038001932893	0.4179104477404024	0.7216560509508175	1.8614093119238186	1.50141734409461	0.8066024575372731
1	2	undersample	0.6	500	5	63	0.3	1.0	0.7	0.6644280192409528	0.20160275692890528	0.4825870646526076	0.7456978967447694	2.7349622953958934	1.8976919164185573	0.6938640039987235
1	3	undersample	0.6	500	5	63	0.3	1.0	0.7	0.6687832348772391	0.19814857419074178	0.48756218903046955	0.7182919056678249	2.4259982439853474	1.730735401405287	0.7134116364000789
1	1	undersample	0.6	500	5	63	0.3	1.0	1.0	0.6439395379788952	0.1616788318919047	0.43283582087398825	0.7318471337533003	2.0828227765353176	1.614138274152916	0.7749762829124304
1	2	undersample	0.6	500	5	63	0.3	1.0	1.0	0.6787604361874503	0.18204649468231066	0.5472636815648128	0.7042702358145044	2.8786944796546377	1.8505532054460752	0.6428445914417235
1	3	undersample	0.6	500	5	63	0.3	1.0	1.0	0.6674736578420835	0.17484153036155659	0.4726368158968837	0.7131931166302538	2.2286162753462286	1.647926973943297	0.7394395212343673
1	1	undersample	0.6	500	10	31	0.1	0.6	0.7	0.6584925690021232	0.20117674160549315	0.43283582087398825	0.744585987256404	2.224766943110963	1.694643920582629	0.761717492963683
1	2	undersample	0.6	500	10	31	0.1	0.6	0.7	0.6649718266538562	0.20144055021870705	0.4776119402747457	0.7660930528950536	2.9944724242017533	2.0418885619569527	0.6818859026750067
1	3	undersample	0.6	500	10	31	0.1	0.6	0.7	0.6751662338403583	0.20616339433036082	0.46766169151902176	0.7399617590775018	2.49986246445289	1.7984342298103049	0.7194132598831905
1	1	undersample	0.6	500	10	31	0.1	0.6	1.0	0.6469483791234909	0.16209508979255582	0.4179104477404024	0.7318471337533003	1.9594371661996413	1.5584783336648844	0.7953703956188631
1	2	undersample	0.6	500	10	31	0.1	0.6	1.0	0.6784671289822399	0.18603905049453187	0.5074626865419173	0.7189292542975212	2.6353328251506465	1.8054624191464466	0.6850984344605165
1	3	undersample	0.6	500	10	31	0.1	0.6	1.0	0.6677717213803512	0.18145590741220302	0.43781094525185016	0.7304015296320562	2.1098348567650014	1.6239369919827908	0.7696986167791426
1	1	undersample	0.6	500	10	31	0.1	1.0	0.7	0.6584925690021232	0.20117674160549315	0.43283582087398825	0.744585987256404	2.224766943110963	1.694643920582629	0.761717492963683
1	2	undersample	0.6	500	10	31	0.1	1.0	0.7	0.6649718266538562	0.20144055021870705	0.4776119402747457	0.7660930528950536	2.9944724242017533	2.0418885619569527	0.6818859026750067
1	3	undersample	0.6	500	10	31	0.1	1.0	0.7	0.6751662338403583	0.20616339433036082	0.46766169151902176	0.7399617590775018	2.49986246445289	1.7984342298103049	0.7194132598831905
1	1	undersample	0.6	500	10	31	0.1	1.0	1.0	0.6469483791234909	0.16209508979255582	0.4179104477404024	0.7318471337533003	1.9594371661996413	1.5584783336648844	0.7953703956188631
1	2	undersample	0.6	500	10	31	0.1	1.0	1.0	0.6784671289822399	0.18603905049453187	0.5074626865419173	0.7189292542975212	2.6353328251506465	1.8054624191464466	0.6850984344605165
1	3	undersample	0.6	500	10	31	0.1	1.0	1.0	0.6677717213803512	0.18145590741220302	0.43781094525185016	0.7304015296320562	2.1098348567650014	1.6239369919827908	0.7696986167791426
1	1	undersample	0.6	500	10	31	0.3	0.6	0.7	0.6385461228887409	0.19465825293804132	0.46766169151902176	0.7070063694222484	2.1198699007894333	1.5961496317696307	0.7529469662154882
1	2	undersample	0.6	500	10	31	0.3	0.6	0.7	0.6608956492236079	0.20274856794826093	0.4776119402747457	0.7450605481150729	2.671999892622751	1.8734327622073945	0.7011350339720609
1	3	undersample	0.6	500	10	31	0.3	0.6	0.7	0.6529842819046894	0.18996452128517063	0.5074626865419173	0.6978967495175405	2.3801303394084137	1.679765672609751	0.7057452362990998
1	1	undersample	0.6	500	10	31	0.3	0.6	1.0	0.6399721139525303	0.15880533805782499	0.4278606964961263	0.7292993630526796	2.0147313850953896	1.580567690994067	0.7845054097729853
1	2	undersample	0.6	500	10	31	0.3	0.6	1.0	0.677617330809306	0.18595431605608628	0.5373134328090888	0.6959847036284514	2.6585513407286827	1.7673894095069602	0.6647941515536137
1	3	undersample	0.6	500	10	31	0.3	0.6	1.0	0.6618960646100283	0.1746231790525709	0.4577114427632979	0.7074569789629863	2.0411344288318083	1.564595270448902	0.7665321930476741
1	1	undersample	0.6	500	10	31	0.3	1.0	0.7	0.6385461228887409	0.19465825293804132	0.46766169151902176	0.7070063694222484	2.1198699007894333	1.5961496317696307	0.7529469662154882
1	2	undersample	0.6	500	10	31	0.3	1.0	0.7	0.6608956492236079	0.20274856794826093	0.4776119402747457	0.7450605481150729	2.671999892622751	1.8734327622073945	0.7011350339720609
1	3	undersample	0.6	500	10	31	0.3	1.0	0.7	0.6529842819046894	0.18996452128517063	0.5074626865419173	0.6978967495175405	2.3801303394084137	1.679765672609751	0.7057452362990998
1	1	undersample	0.6	500	10	31	0.3	1.0	1.0	0.6399721139525303	0.15880533805782499	0.4278606964961263	0.7292993630526796	2.0147313850953896	1.580567690994067	0.7845054097729853
1	2	undersample	0.6	500	10	31	0.3	1.0	1.0	0.677617330809306	0.18595431605608628	0.5373134328090888	0.6959847036284514	2.6585513407286827	1.7673894095069602	0.6647941515536137
1	3	undersample	0.6	500	10	31	0.3	1.0	1.0	0.6618960646100283	0.1746231790525709	0.4577114427632979	0.7074569789629863	2.0411344288318083	1.564595270448902	0.7665321930476741
1	1	undersample	0.6	500	10	63	0.1	0.6	0.7	0.656559558893431	0.20112739603725605	0.4278606964961263	0.7420382165557833	2.151153970063071	1.6586204134475813	0.7710375059240465
1	2	undersample	0.6	500	10	63	0.1	0.6	0.7	0.663825550387007	0.2006744841823362	0.48756218903046955	0.7648183556356609	3.0941667263249997	2.073130195245362	0.6700124290865187
1	3	undersample	0.6	500	10	63	0.1	0.6	0.7	0.6756386962574001	0.20560523809208342	0.46766169151902176	0.7393244104478055	2.491602398479363	1.7940370802729577	0.7200334437195288
1	1	undersample	0.6	500	10	63	0.1	0.6	1.0	0.6554552080362519	0.1669748600694263	0.4179104477404024	0.7375796178296969	2.0179237484201353	1.592522761985627	0.7891887605035626
1	2	undersample	0.6	500	10	63	0.1	0.6	1.0	0.6761650637824264	0.18131492306921393	0.5074626865419173	0.7106437221114682	2.5303696884042393	1.7537641578309375	0.6930861290996733
1	3	undersample	0.6	500	10	63	0.1	0.6	1.0	0.6716798417092359	0.18109909551512762	0.447761194007574	0.7233906947053959	2.1204383353992267	1.6187495114930737	0.7634032375593319
1	1	undersample	0.6	500	10	63	0.1	1.0	0.7	0.656559558893431	0.20112739603725605	0.4278606964961263	0.7420382165557833	2.151153970063071	1.6586204134475813	0.7710375059240465
1	2	undersample	0.6	500	10	63	0.1	1.0	0.7	0.663825550387007	0.2006744841823362	0.48756218903046955	0.7648183556356609	3.0941667263249997	2.073130195245362	0.6700124290865187
1	3	undersample	0.6	500	10	63	0.1	1.0	0.7	0.6756386962574001	0.20560523809208342	0.46766169151902176	0.7393244104478055	2.491602398479363	1.7940370802729577	0.7200334437195288
1	1	undersample	0.6	500	10	63	0.1	1.0	1.0	0.6554552080362519	0.1669748600694263	0.4179104477404024	0.7375796178296969	2.0179237484201353	1.592522761985627	0.7891887605035626
1	2	undersample	0.6	500	10	63	0.1	1.0	1.0	0.6761650637824264	0.18131492306921393	0.5074626865419173	0.7106437221114682	2.5303696884042393	1.7537641578309375	0.6930861290996733
1	3	undersample	0.6	500	10	63	0.1	1.0	1.0	0.6716798417092359	0.18109909551512762	0.447761194007574	0.7233906947053959	2.1204383353992267	1.6187495114930737	0.7634032375593319
1	1	undersample	0.6	500	10	63	0.3	0.6	0.7	0.6362455239724942	0.19437376823078995	0.4726368158968837	0.7025477706961621	2.1167830907980583	1.588950269808191	0.7506438687779305
1	2	undersample	0.6	500	10	63	0.3	0.6	0.7	0.6634926070729844	0.20200904320953939	0.4776119402747457	0.7463352453744657	2.690021427493353	1.8828469968219959	0.6999375360650111
1	3	undersample	0.6	500	10	63	0.3	0.6	0.7	0.6551721951111238	0.19013820829067576	0.5074626865419173	0.6972594008878441	2.3729504799816774	1.6762293239421946	0.7063903416246734
1	1	undersample	0.6	500	10	63	0.3	0.6	1.0	0.6361187692112685	0.1582153454623626	0.40298507460681665	0.733757961778766	1.860287013757274	1.5136041707129442	0.8136401216138176
1	2	undersample	0.6	500	10	63	0.3	0.6	1.0	0.6748586576359756	0.19172541483308964	0.5472636815648128	0.7061822817035935	2.9052941684493185	1.862595850624532	0.6411040375184239
1	3	undersample	0.6	500	10	63	0.3	0.6	1.0	0.6563993290399501	0.17158544144879428	0.43781094525185016	0.7131931166302538	1.9365191088930414	1.5265007758632643	0.7882704330093886
1	1	undersample	0.6	500	10	63	0.3	1.0	0.7	0.6362455239724942	0.19437376823078995	0.4726368158968837	0.7025477706961621	2.1167830907980583	1.588950269808191	0.7506438687779305
1	2	undersample	0.6	500	10	63	0.3	1.0	0.7	0.6634926070729844	0.20200904320953939	0.4776119402747457	0.7463352453744657	2.690021427493353	1.8828469968219959	0.6999375360650111
1	3	undersample	0.6	500	10	63	0.3	1.0	0.7	0.6551721951111238	0.19013820829067576	0.5074626865419173	0.6972594008878441	2.3729504799816774	1.6762293239421946	0.7063903416246734
1	1	undersample	0.6	500	10	63	0.3	1.0	1.0	0.6361187692112685	0.1582153454623626	0.40298507460681665	0.733757961778766	1.860287013757274	1.5136041707129442	0.8136401216138176
1	2	undersample	0.6	500	10	63	0.3	1.0	1.0	0.6748586576359756	0.19172541483308964	0.5472636815648128	0.7061822817035935	2.9052941684493185	1.862595850624532	0.6411040375184239
1	3	undersample	0.6	500	10	63	0.3	1.0	1.0	0.6563993290399501	0.17158544144879428	0.43781094525185016	0.7131931166302538	1.9365191088930414	1.5265007758632643	0.7882704330093886
1	1	undersample	0.8	100	3	31	0.1	0.6	0.7	0.6959549386823843	0.1945463974032486	0.5522388059426747	0.7006369426706966	2.8865247219222026	1.844712545436357	0.6390773314917856
1	2	undersample	0.8	100	3	31	0.1	0.6	0.7	0.700617372030859	0.2231804828390553	0.5721393034541224	0.7087316762223791	3.2537783135197973	1.9643031428570688	0.6036991217740298
1	3	undersample	0.8	100	3	31	0.1	0.6	0.7	0.7088426573315704	0.2237741773145947	0.597014925343432	0.6947100063690587	3.3712207872521476	1.9555665702868896	0.5800766725126439
1	1	undersample	0.8	100	3	31	0.1	0.6	1.0	0.6834870234813196	0.19328114286276132	0.4726368158968837	0.7178343948998864	2.2800161043323017	1.6750333513500224	0.7346585514756229
1	2	undersample	0.8	100	3	31	0.1	0.6	1.0	0.701463999315088	0.2190275627546106	0.5920398009655702	0.6781389419969527	3.057618831456027	1.8394265719641647	0.6015879162125803
1	3	undersample	0.8	100	3	31	0.1	0.6	1.0	0.7114776658454065	0.2249322234469054	0.5771144278319843	0.7061822817035935	3.2800305035450315	1.9641919879313243	0.5988334416427334
1	1	undersample	0.8	100	3	31	0.1	1.0	0.7	0.6959549386823843	0.1945463974032486	0.5522388059426747	0.7006369426706966	2.8865247219222026	1.844712545436357	0.6390773314917856
1	2	undersample	0.8	100	3	31	0.1	1.0	0.7	0.700617372030859	0.2231804828390553	0.5721393034541224	0.7087316762223791	3.2537783135197973	1.9643031428570688	0.6036991217740298
1	3	undersample	0.8	100	3	31	0.1	1.0	0.7	0.7088426573315704	0.2237741773145947	0.597014925343432	0.6947100063690587	3.3712207872521476	1.9555665702868896	0.5800766725126439
1	1	undersample	0.8	100	3	31	0.1	1.0	1.0	0.6834870234813196	0.19328114286276132	0.4726368158968837	0.7178343948998864	2.2800161043323017	1.6750333513500224	0.7346585514756229
1	2	undersample	0.8	100	3	31	0.1	1.0	1.0	0.701463999315088	0.2190275627546106	0.5920398009655702	0.6781389419969527	3.057618831456027	1.8394265719641647	0.6015879162125803
1	3	undersample	0.8	100	3	31	0.1	1.0	1.0	0.7114776658454065	0.2249322234469054	0.5771144278319843	0.7061822817035935	3.2800305035450315	1.9641919879313243	0.5988334416427334
1	1	undersample	0.8	100	3	31	0.3	0.6	0.7	0.6806984187343538	0.18964394006273433	0.5472636815648128	0.6898089171930586	2.688133133014641	1.764279162926906	0.6563213385443455
1	2	undersample	0.8	100	3	31	0.3	0.6	0.7	0.6922604948488913	0.21432707242455054	0.5721393034541224	0.6972594008878441	3.0798040533933397	1.8898663946407097	0.6136320139459545
1	3	undersample	0.8	100	3	31	0.3	0.6	0.7	0.6980156578484252	0.21515082752932496	0.601990049721294	0.6940726577393622	3.4314842519325777	1.967754910677038	0.5734413250633382
1	1	undersample	0.8	100	3	31	0.3	0.6	1.0	0.6614110973793454	0.1867525662744356	0.48756218903046955	0.6942675159191448	2.1605986364253105	1.5947346077696505	0.738098487742331
1	2	undersample	0.8	100	3	31	0.3	0.6	1.0	0.6827620977331317	0.1917345621749128	0.5771144278319843	0.6711281070702924	2.7849520326182673	1.754830445200226	0.630111541167517
1	3	undersample	0.8	100	3	31	0.3	0.6	1.0	0.6917594944335048	0.2094900317091274	0.5870646765877082	0.6826003824048273	3.0574828413147417	1.8496073263717872	0.6049444565326204
1	1	undersample	0.8	100	3	31	0.3	1.0	0.7	0.6806984187343538	0.18964394006273433	0.5472636815648128	0.6898089171930586	2.688133133014641	1.764279162926906	0.6563213385443455
1	2	undersample	0.8	100	3	31	0.3	1.0	0.7	0.6922604948488913	0.21432707242455054	0.5721393034541224	0.6972594008878441	3.0798040533933397	1.8898663946407097	0.6136320139459545
1	3	undersample	0.8	100	3	31	0.3	1.0	0.7	0.6980156578484252	0.21515082752932496	0.601990049721294	0.6940726577393622	3.4314842519325777	1.967754910677038	0.5734413250633382
1	1	undersample	0.8	100	3	31	0.3	1.0	1.0	0.6614110973793454	0.1867525662744356	0.48756218903046955	0.6942675159191448	2.1605986364253105	1.5947346077696505	0.738098487742331
1	2	undersample	0.8	100	3	31	0.3	1.0	1.0	0.6827620977331317	0.1917345621749128	0.5771144278319843	0.6711281070702924	2.7849520326182673	1.754830445200226	0.630111541167517
1	3	undersample	0.8	100	3	31	0.3	1.0	1.0	0.6917594944335048	0.2094900317091274	0.5870646765877082	0.6826003824048273	3.0574828413147417	1.8496073263717872	0.6049444565326204
1	1	undersample	0.8	100	3	63	0.1	0.6	0.7	0.6959549386823843	0.1945463974032486	0.5522388059426747	0.7006369426706966	2.8865247219222026	1.844712545436357	0.6390773314917856
1	2	undersample	0.8	100	3	63	0.1	0.6	0.7	0.700617372030859	0.2231804828390553	0.5721393034541224	0.7087316762223791	3.2537783135197973	1.9643031428570688	0.6036991217740298
1	3	undersample	0.8	100	3	63	0.1	0.6	0.7	0.7088426573315704	0.2237741773145947	0.597014925343432	0.6947100063690587	3.3712207872521476	1.9555665702868896	0.5800766725126439
1	1	undersample	0.8	100	3	63	0.1	0.6	1.0	0.6834870234813196	0.19328114286276132	0.4726368158968837	0.7178343948998864	2.2800161043323017	1.6750333513500224	0.7346585514756229
1	2	undersample	0.8	100	3	63	0.1	0.6	1.0	0.701463999315088	0.2190275627546106	0.5920398009655702	0.6781389419969527	3.057618831456027	1.8394265719641647	0.6015879162125803
1	3	undersample	0.8	100	3	63	0.1	0.6	1.0	0.7114776658454065	0.2249322234469054	0.5771144278319843	0.7061822817035935	3.2800305035450315	1.9641919879313243	0.5988334416427334
1	1	undersample	0.8	100	3	63	0.1	1.0	0.7	0.6959549386823843	0.1945463974032486	0.5522388059426747	0.7006369426706966	2.8865247219222026	1.844712545436357	0.6390773314917856
1	2	undersample	0.8	100	3	63	0.1	1.0	0.7	0.700617372030859	0.2231804828390553	0.5721393034541224	0.7087316762223791	3.2537783135197973	1.9643031428570688	0.6036991217740298
1	3	undersample	0.8	100	3	63	0.1	1.0	0.7	0.7088426573315704	0.2237741773145947	0.597014925343432	0.6947100063690587	3.3712207872521476	1.9555665702868896	0.5800766725126439
1	1	undersample	0.8	100	3	63	0.1	1.0	1.0	0.6834870234813196	0.19328114286276132	0.4726368158968837	0.7178343948998864	2.2800161043323017	1.6750333513500224	0.7346585514756229
1	2	undersample	0.8	100	3	63	0.1	1.0	1.0	0.701463999315088	0.2190275627546106	0.5920398009655702	0.6781389419969527	3.057618831456027	1.8394265719641647	0.6015879162125803
1	3	undersample	0.8	100	3	63	0.1	1.0	1.0	0.7114776658454065	0.2249322234469054	0.5771144278319843	0.7061822817035935	3.2800305035450315	1.9641919879313243	0.5988334416427334
1	1	undersample	0.8	100	3	63	0.3	0.6	0.7	0.6806984187343538	0.18964394006273433	0.5472636815648128	0.6898089171930586	2.688133133014641	1.764279162926906	0.6563213385443455
1	2	undersample	0.8	100	3	63	0.3	0.6	0.7	0.6922604948488913	0.21432707242455054	0.5721393034541224	0.6972594008878441	3.0798040533933397	1.8898663946407097	0.6136320139459545
1	3	undersample	0.8	100	3	63	0.3	0.6	0.7	0.6980156578484252	0.21515082752932496	0.601990049721294	0.6940726577393622	3.4314842519325777	1.967754910677038	0.5734413250633382
1	1	undersample	0.8	100	3	63	0.3	0.6	1.0	0.6614110973793454	0.1867525662744356	0.48756218903046955	0.6942675159191448	2.1605986364253105	1.5947346077696505	0.738098487742331
1	2	undersample	0.8	100	3	63	0.3	0.6	1.0	0.6827620977331317	0.1917345621749128	0.5771144278319843	0.6711281070702924	2.7849520326182673	1.754830445200226	0.630111541167517
1	3	undersample	0.8	100	3	63	0.3	0.6	1.0	0.6917594944335048	0.2094900317091274	0.5870646765877082	0.6826003824048273	3.0574828413147417	1.8496073263717872	0.6049444565326204
1	1	undersample	0.8	100	3	63	0.3	1.0	0.7	0.6806984187343538	0.18964394006273433	0.5472636815648128	0.6898089171930586	2.688133133014641	1.764279162926906	0.6563213385443455
1	2	undersample	0.8	100	3	63	0.3	1.0	0.7	0.6922604948488913	0.21432707242455054	0.5721393034541224	0.6972594008878441	3.0798040533933397	1.8898663946407097	0.6136320139459545
1	3	undersample	0.8	100	3	63	0.3	1.0	0.7	0.6980156578484252	0.21515082752932496	0.601990049721294	0.6940726577393622	3.4314842519325777	1.967754910677038	0.5734413250633382
1	1	undersample	0.8	100	3	63	0.3	1.0	1.0	0.6614110973793454	0.1867525662744356	0.48756218903046955	0.6942675159191448	2.1605986364253105	1.5947346077696505	0.738098487742331
1	2	undersample	0.8	100	3	63	0.3	1.0	1.0	0.6827620977331317	0.1917345621749128	0.5771144278319843	0.6711281070702924	2.7849520326182673	1.754830445200226	0.630111541167517
1	3	undersample	0.8	100	3	63	0.3	1.0	1.0	0.6917594944335048	0.2094900317091274	0.5870646765877082	0.6826003824048273	3.0574828413147417	1.8496073263717872	0.6049444565326204
1	1	undersample	0.8	100	5	31	0.1	0.6	0.7	0.6754079918876952	0.18392223330240742	0.5074626865419173	0.7012738853458518	2.418685710610249	1.698755631531842	0.7023465677631917
1	2	undersample	0.8	100	5	31	0.1	0.6	0.7	0.685027697712838	0.20821386971740186	0.5621890546983985	0.720203951556914	3.3052908234457195	2.0092815382270826	0.6078985518979314
1	3	undersample	0.8	100	5	31	0.1	0.6	0.7	0.6944325536118008	0.2154503400585135	0.5621890546983985	0.7010834926660224	3.011726972460247	1.880756071001149	0.624477603076852
1	1	undersample	0.8	100	5	31	0.1	0.6	1.0	0.6727128687771334	0.1964332582155638	0.4776119402747457	0.7095541401228691	2.2335838838763067	1.6444094745667852	0.736220145615096
1	2	undersample	0.8	100	5	31	0.1	0.6	1.0	0.689780859881599	0.19897312692299712	0.6169154228548798	0.6609305289951503	3.1390488212956034	1.8194365975569944	0.5796139753619876
1	3	undersample	0.8	100	5	31	0.1	0.6	1.0	0.7025849084722976	0.21734274171495627	0.5671641790762605	0.6985340981472369	3.0362323056716565	1.8813542651988635	0.6196344829485498
1	1	undersample	0.8	100	5	31	0.1	1.0	0.7	0.6754079918876952	0.18392223330240742	0.5074626865419173	0.7012738853458518	2.418685710610249	1.698755631531842	0.7023465677631917
1	2	undersample	0.8	100	5	31	0.1	1.0	0.7	0.685027697712838	0.20821386971740186	0.5621890546983985	0.720203951556914	3.3052908234457195	2.0092815382270826	0.6078985518979314
1	3	undersample	0.8	100	5	31	0.1	1.0	0.7	0.6944325536118008	0.2154503400585135	0.5621890546983985	0.7010834926660224	3.011726972460247	1.880756071001149	0.624477603076852
1	1	undersample	0.8	100	5	31	0.1	1.0	1.0	0.6727128687771334	0.1964332582155638	0.4776119402747457	0.7095541401228691	2.2335838838763067	1.6444094745667852	0.736220145615096
1	2	undersample	0.8	100	5	31	0.1	1.0	1.0	0.689780859881599	0.19897312692299712	0.6169154228548798	0.6609305289951503	3.1390488212956034	1.8194365975569944	0.5796139753619876
1	3	undersample	0.8	100	5	31	0.1	1.0	1.0	0.7025849084722976	0.21734274171495627	0.5671641790762605	0.6985340981472369	3.0362323056716565	1.8813542651988635	0.6196344829485498
1	1	undersample	0.8	100	5	31	0.3	0.6	0.7	0.6647225655163672	0.1788171735563803	0.532338308431227	0.6777070063651102	2.393574898731907	1.6517215776557388	0.6900647038849946
1	2	undersample	0.8	100	5	31	0.3	0.6	0.7	0.6658691881573648	0.19330637298659897	0.5373134328090888	0.6985340981472369	2.6908544401062207	1.782335619662081	0.6623678955607794
1	3	undersample	0.8	100	5	31	0.3	0.6	0.7	0.6886599507243896	0.20835800624305584	0.5771144278319843	0.7004461440363261	3.191088746807355	1.926579802184791	0.6037374460993674
1	1	undersample	0.8	100	5	31	0.3	0.6	1.0	0.6597791298285642	0.18528202348575668	0.5124378109197792	0.6872611464924379	2.3096761395580865	1.6385485486916094	0.7094278273612653
1	2	undersample	0.8	100	5	31	0.3	0.6	1.0	0.6582669824871816	0.18240720937487437	0.5223880596755031	0.6679413639218105	2.2000959049322435	1.5731801169619202	0.715050690033174
1	3	undersample	0.8	100	5	31	0.3	0.6	1.0	0.68230231887091	0.1989680663379547	0.5373134328090888	0.6832377310345237	2.5048353846763467	1.696267101511952	0.677197027333904
1	1	undersample	0.8	100	5	31	0.3	1.0	0.7	0.6647225655163672	0.1788171735563803	0.532338308431227	0.6777070063651102	2.393574898731907	1.6517215776557388	0.6900647038849946
1	2	undersample	0.8	100	5	31	0.3	1.0	0.7	0.6658691881573648	0.19330637298659897	0.5373134328090888	0.6985340981472369	2.6908544401062207	1.782335619662081	0.6623678955607794
1	3	undersample	0.8	100	5	31	0.3	1.0	0.7	0.6886599507243896	0.20835800624305584	0.5771144278319843	0.7004461440363261	3.191088746807355	1.926579802184791	0.6037374460993674
1	1	undersample	0.8	100	5	31	0.3	1.0	1.0	0.6597791298285642	0.18528202348575668	0.5124378109197792	0.6872611464924379	2.3096761395580865	1.6385485486916094	0.7094278273612653
1	2	undersample	0.8	100	5	31	0.3	1.0	1.0	0.6582669824871816	0.18240720937487437	0.5223880596755031	0.6679413639218105	2.2000959049322435	1.5731801169619202	0.715050690033174
1	3	undersample	0.8	100	5	31	0.3	1.0	1.0	0.68230231887091	0.1989680663379547	0.5373134328090888	0.6832377310345237	2.5048353846763467	1.696267101511952	0.677197027333904
1	1	undersample	0.8	100	5	63	0.1	0.6	0.7	0.6754079918876952	0.18392223330240742	0.5074626865419173	0.7012738853458518	2.418685710610249	1.698755631531842	0.7023465677631917
1	2	undersample	0.8	100	5	63	0.1	0.6	0.7	0.685027697712838	0.20821386971740186	0.5621890546983985	0.720203951556914	3.3052908234457195	2.0092815382270826	0.6078985518979314
1	3	undersample	0.8	100	5	63	0.1	0.6	0.7	0.6944325536118008	0.2154503400585135	0.5621890546983985	0.7010834926660224	3.011726972460247	1.880756071001149	0.624477603076852
1	1	undersample	0.8	100	5	63	0.1	0.6	1.0	0.6727128687771334	0.1964332582155638	0.4776119402747457	0.7095541401228691	2.2335838838763067	1.6444094745667852	0.736220145615096
1	2	undersample	0.8	100	5	63	0.1	0.6	1.0	0.689780859881599	0.19897312692299712	0.6169154228548798	0.6609305289951503	3.1390488212956034	1.8194365975569944	0.5796139753619876
1	3	undersample	0.8	100	5	63	0.1	0.6	1.0	0.7025849084722976	0.21734274171495627	0.5671641790762605	0.6985340981472369	3.0362323056716565	1.8813542651988635	0.6196344829485498
1	1	undersample	0.8	100	5	63	0.1	1.0	0.7	0.6754079918876952	0.18392223330240742	0.5074626865419173	0.7012738853458518	2.418685710610249	1.698755631531842	0.7023465677631917
1	2	undersample	0.8	100	5	63	0.1	1.0	0.7	0.685027697712838	0.20821386971740186	0.5621890546983985	0.720203951556914	3.3052908234457195	2.0092815382270826	0.6078985518979314
1	3	undersample	0.8	100	5	63	0.1	1.0	0.7	0.6944325536118008	0.2154503400585135	0.5621890546983985	0.7010834926660224	3.011726972460247	1.880756071001149	0.624477603076852
1	1	undersample	0.8	100	5	63	0.1	1.0	1.0	0.6727128687771334	0.1964332582155638	0.4776119402747457	0.7095541401228691	2.2335838838763067	1.6444094745667852	0.736220145615096
1	2	undersample	0.8	100	5	63	0.1	1.0	1.0	0.689780859881599	0.19897312692299712	0.6169154228548798	0.6609305289951503	3.1390488212956034	1.8194365975569944	0.5796139753619876
1	3	undersample	0.8	100	5	63	0.1	1.0	1.0	0.7025849084722976	0.21734274171495627	0.5671641790762605	0.6985340981472369	3.0362323056716565	1.8813542651988635	0.6196344829485498
1	1	undersample	0.8	100	5	63	0.3	0.6	0.7	0.6647225655163672	0.1788171735563803	0.532338308431227	0.6777070063651102	2.393574898731907	1.6517215776557388	0.6900647038849946
1	2	undersample	0.8	100	5	63	0.3	0.6	0.7	0.6658691881573648	0.19330637298659897	0.5373134328090888	0.6985340981472369	2.6908544401062207	1.782335619662081	0.6623678955607794
1	3	undersample	0.8	100	5	63	0.3	0.6	0.7	0.6886599507243896	0.20835800624305584	0.5771144278319843	0.7004461440363261	3.191088746807355	1.926579802184791	0.6037374460993674
1	1	undersample	0.8	100	5	63	0.3	0.6	1.0	0.6597791298285642	0.18528202348575668	0.5124378109197792	0.6872611464924379	2.3096761395580865	1.6385485486916094	0.7094278273612653
1	2	undersample	0.8	100	5	63	0.3	0.6	1.0	0.6582669824871816	0.18240720937487437	0.5223880596755031	0.6679413639218105	2.2000959049322435	1.5731801169619202	0.715050690033174
1	3	undersample	0.8	100	5	63	0.3	0.6	1.0	0.68230231887091	0.1989680663379547	0.5373134328090888	0.6832377310345237	2.5048353846763467	1.696267101511952	0.677197027333904
1	1	undersample	0.8	100	5	63	0.3	1.0	0.7	0.6647225655163672	0.1788171735563803	0.532338308431227	0.6777070063651102	2.393574898731907	1.6517215776557388	0.6900647038849946
1	2	undersample	0.8	100	5	63	0.3	1.0	0.7	0.6658691881573648	0.19330637298659897	0.5373134328090888	0.6985340981472369	2.6908544401062207	1.782335619662081	0.6623678955607794
1	3	undersample	0.8	100	5	63	0.3	1.0	0.7	0.6886599507243896	0.20835800624305584	0.5771144278319843	0.7004461440363261	3.191088746807355	1.926579802184791	0.6037374460993674
1	1	undersample	0.8	100	5	63	0.3	1.0	1.0	0.6597791298285642	0.18528202348575668	0.5124378109197792	0.6872611464924379	2.3096761395580865	1.6385485486916094	0.7094278273612653
1	2	undersample	0.8	100	5	63	0.3	1.0	1.0	0.6582669824871816	0.18240720937487437	0.5223880596755031	0.6679413639218105	2.2000959049322435	1.5731801169619202	0.715050690033174
1	3	undersample	0.8	100	5	63	0.3	1.0	1.0	0.68230231887091	0.1989680663379547	0.5373134328090888	0.6832377310345237	2.5048353846763467	1.696267101511952	0.677197027333904
1	1	undersample	0.8	100	10	31	0.1	0.6	0.7	0.657993472129797	0.1886455965953435	0.4975124377861934	0.6802547770657309	2.106425718340657	1.5559651451894152	0.738675525359078
1	2	undersample	0.8	100	10	31	0.1	0.6	0.7	0.6551658533337139	0.18795258064992193	0.532338308431227	0.6915232632205767	2.551762708455938	1.7256999562818787	0.6762775884472683
1	3	undersample	0.8	100	10	31	0.1	0.6	0.7	0.6860566510976032	0.20398099985131316	0.5522388059426747	0.7100063734817719	3.019633589752151	1.904313531059026	0.6306438990894238
1	1	undersample	0.8	100	10	31	0.1	0.6	1.0	0.6634835377253858	0.18521327129064188	0.4825870646526076	0.6923566878936793	2.0990403860561617	1.5686576953743427	0.7473213401726173
1	2	undersample	0.8	100	10	31	0.1	0.6	1.0	0.6771971880558965	0.19698413340790974	0.5771144278319843	0.6609305289951503	2.660150295795359	1.7020535912629948	0.6398336091580097
1	3	undersample	0.8	100	10	31	0.1	0.6	1.0	0.6900820943085719	0.2130074944918556	0.5422885571869508	0.6927979604799694	2.67190591838031	1.7652504533554287	0.660670877104255
1	1	undersample	0.8	100	10	31	0.1	1.0	0.7	0.657993472129797	0.1886455965953435	0.4975124377861934	0.6802547770657309	2.106425718340657	1.5559651451894152	0.738675525359078
1	2	undersample	0.8	100	10	31	0.1	1.0	0.7	0.6551658533337139	0.18795258064992193	0.532338308431227	0.6915232632205767	2.551762708455938	1.7256999562818787	0.6762775884472683
1	3	undersample	0.8	100	10	31	0.1	1.0	0.7	0.6860566510976032	0.20398099985131316	0.5522388059426747	0.7100063734817719	3.019633589752151	1.904313531059026	0.6306438990894238
1	1	undersample	0.8	100	10	31	0.1	1.0	1.0	0.6634835377253858	0.18521327129064188	0.4825870646526076	0.6923566878936793	2.0990403860561617	1.5686576953743427	0.7473213401726173
1	2	undersample	0.8	100	10	31	0.1	1.0	1.0	0.6771971880558965	0.19698413340790974	0.5771144278319843	0.6609305289951503	2.660150295795359	1.7020535912629948	0.6398336091580097
1	3	undersample	0.8	100	10	31	0.1	1.0	1.0	0.6900820943085719	0.2130074944918556	0.5422885571869508	0.6927979604799694	2.67190591838031	1.7652504533554287	0.660670877104255
1	1	undersample	0.8	100	10	31	0.3	0.6	0.7	0.6409417878759069	0.18334572438739843	0.49253731340833146	0.6656050955371619	1.9319327187943838	1.4729210646026973	0.7624080440040073
1	2	undersample	0.8	100	10	31	0.3	0.6	0.7	0.6488129778132917	0.18062091526615637	0.5174129352976411	0.6711281070702924	2.187964452278602	1.5732962612139956	0.719068464615995
1	3	undersample	0.8	100	10	31	0.3	0.6	0.7	0.673273213283487	0.20024126791776606	0.5621890546983985	0.6876991714423984	2.827620499473205	1.8001522419694271	0.6366314765466569
1	1	undersample	0.8	100	10	31	0.3	0.6	1.0	0.6501109104160726	0.17250786828402304	0.4825870646526076	0.677070063689955	1.9555264180073308	1.4944017120954025	0.7641940700872373
1	2	undersample	0.8	100	10	31	0.3	0.6	1.0	0.6613823806398219	0.17669321240895758	0.5422885571869508	0.6379859783260804	2.0879707050225425	1.4979766244956263	0.7174318107110351
1	3	undersample	0.8	100	10	31	0.3	0.6	1.0	0.665295257301764	0.20152356700327023	0.5024875621640553	0.6762268961078635	2.1094684410543088	1.5519743320362809	0.7357181936156021
1	1	undersample	0.8	100	10	31	0.3	1.0	0.7	0.6409417878759069	0.18334572438739843	0.49253731340833146	0.6656050955371619	1.9319327187943838	1.4729210646026973	0.7624080440040073
1	2	undersample	0.8	100	10	31	0.3	1.0	0.7	0.6488129778132917	0.18062091526615637	0.5174129352976411	0.6711281070702924	2.187964452278602	1.5732962612139956	0.719068464615995
1	3	undersample	0.8	100	10	31	0.3	1.0	0.7	0.673273213283487	0.20024126791776606	0.5621890546983985	0.6876991714423984	2.827620499473205	1.8001522419694271	0.6366314765466569
1	1	undersample	0.8	100	10	31	0.3	1.0	1.0	0.6501109104160726	0.17250786828402304	0.4825870646526076	0.677070063689955	1.9555264180073308	1.4944017120954025	0.7641940700872373
1	2	undersample	0.8	100	10	31	0.3	1.0	1.0	0.6613823806398219	0.17669321240895758	0.5422885571869508	0.6379859783260804	2.0879707050225425	1.4979766244956263	0.7174318107110351
1	3	undersample	0.8	100	10	31	0.3	1.0	1.0	0.665295257301764	0.20152356700327023	0.5024875621640553	0.6762268961078635	2.1094684410543088	1.5519743320362809	0.7357181936156021
1	1	undersample	0.8	100	10	63	0.1	0.6	0.7	0.6563060493709795	0.19154594107810669	0.49253731340833146	0.677070063689955	2.0349807958964496	1.5252141185303592	0.7494980302792803
1	2	undersample	0.8	100	10	63	0.1	0.6	0.7	0.6590121413328514	0.19116391520838255	0.5373134328090888	0.6972594008878441	2.674634883894828	1.7748310488799706	0.663578805772957
1	3	undersample	0.8	100	10	63	0.1	0.6	0.7	0.6860407966540784	0.20378023446809185	0.5522388059426747	0.7049075844442008	2.946148203320006	1.871409626670514	0.6352055185479623
1	1	undersample	0.8	100	10	63	0.1	0.6	1.0	0.6655971733688247	0.18622296727808563	0.4825870646526076	0.698726114645231	2.1631362120157487	1.6018217047458791	0.7405089306058249
1	2	undersample	0.8	100	10	63	0.1	0.6	1.0	0.6787445817439254	0.19775735663428806	0.5771144278319843	0.6647546207733286	2.7060612009102565	1.72146865065988	0.6361528789593545
1	3	undersample	0.8	100	10	63	0.1	0.6	1.0	0.6906798068294601	0.20612499878008192	0.5621890546983985	0.6832377310345237	2.7697090735813474	1.774797985841209	0.640788585008039
1	1	undersample	0.8	100	10	63	0.1	1.0	0.7	0.6563060493709795	0.19154594107810669	0.49253731340833146	0.677070063689955	2.0349807958964496	1.5252141185303592	0.7494980302792803
1	2	undersample	0.8	100	10	63	0.1	1.0	0.7	0.6590121413328514	0.19116391520838255	0.5373134328090888	0.6972594008878441	2.674634883894828	1.7748310488799706	0.663578805772957
1	3	undersample	0.8	100	10	63	0.1	1.0	0.7	0.6860407966540784	0.20378023446809185	0.5522388059426747	0.7049075844442008	2.946148203320006	1.871409626670514	0.6352055185479623
1	1	undersample	0.8	100	10	63	0.1	1.0	1.0	0.6655971733688247	0.18622296727808563	0.4825870646526076	0.698726114645231	2.1631362120157487	1.6018217047458791	0.7405089306058249
1	2	undersample	0.8	100	10	63	0.1	1.0	1.0	0.6787445817439254	0.19775735663428806	0.5771144278319843	0.6647546207733286	2.7060612009102565	1.72146865065988	0.6361528789593545
1	3	undersample	0.8	100	10	63	0.1	1.0	1.0	0.6906798068294601	0.20612499878008192	0.5621890546983985	0.6832377310345237	2.7697090735813474	1.774797985841209	0.640788585008039
1	1	undersample	0.8	100	10	63	0.3	0.6	0.7	0.6479117153088063	0.18654559992812852	0.5124378109197792	0.6630573248365411	2.068265054660826	1.5208456318652044	0.7353243278734198
1	2	undersample	0.8	100	10	63	0.3	0.6	0.7	0.6469358116999452	0.1824623268939093	0.5074626865419173	0.6826003824048273	2.2157721113018076	1.5988131126264602	0.7215602553682321
1	3	undersample	0.8	100	10	63	0.3	0.6	0.7	0.6763569025490774	0.19883935512459516	0.5771144278319843	0.6889738687017911	3.023047148699461	1.8555174347183008	0.6137904284046934
1	1	undersample	0.8	100	10	63	0.3	0.6	1.0	0.6464461133821339	0.1753287397439756	0.4825870646526076	0.6751592356644894	1.9385368967587062	1.4856111140597434	0.7663568834611104
1	2	undersample	0.8	100	10	63	0.3	0.6	1.0	0.6594227714201459	0.17797008196031217	0.5671641790762605	0.6481835564012226	2.414167848192955	1.6121024849027454	0.6677673476464168
1	3	undersample	0.8	100	10	63	0.3	0.6	1.0	0.6697566977096671	0.1939846378001414	0.5373134328090888	0.6673040152921141	2.329254658480448	1.6150282580974906	0.6933669656621191
1	1	undersample	0.8	100	10	63	0.3	1.0	0.7	0.6479117153088063	0.18654559992812852	0.5124378109197792	0.6630573248365411	2.068265054660826	1.5208456318652044	0.7353243278734198
1	2	undersample	0.8	100	10	63	0.3	1.0	0.7	0.6469358116999452	0.1824623268939093	0.5074626865419173	0.6826003824048273	2.2157721113018076	1.5988131126264602	0.7215602553682321
1	3	undersample	0.8	100	10	63	0.3	1.0	0.7	0.6763569025490774	0.19883935512459516	0.5771144278319843	0.6889738687017911	3.023047148699461	1.8555174347183008	0.6137904284046934
1	1	undersample	0.8	100	10	63	0.3	1.0	1.0	0.6464461133821339	0.1753287397439756	0.4825870646526076	0.6751592356644894	1.9385368967587062	1.4856111140597434	0.7663568834611104
1	2	undersample	0.8	100	10	63	0.3	1.0	1.0	0.6594227714201459	0.17797008196031217	0.5671641790762605	0.6481835564012226	2.414167848192955	1.6121024849027454	0.6677673476464168
1	3	undersample	0.8	100	10	63	0.3	1.0	1.0	0.6697566977096671	0.1939846378001414	0.5373134328090888	0.6673040152921141	2.329254658480448	1.6150282580974906	0.6933669656621191
1	1	undersample	0.8	300	3	31	0.1	0.6	0.7	0.6815429223310201	0.1836754631853736	0.5522388059426747	0.6917197452185241	2.7673552790243026	1.7913530933747204	0.6473158973403487
1	2	undersample	0.8	300	3	31	0.1	0.6	0.7	0.6860518947645456	0.20565352124007477	0.5621890546983985	0.6959847036284514	2.9396797154533423	1.8492129932804309	0.6290525305061873
1	3	undersample	0.8	300	3	31	0.1	0.6	0.7	0.6992982823295885	0.21705202414295383	0.601990049721294	0.6959847036284514	3.462578491153916	1.9801307273179833	0.5718659368303051
1	1	undersample	0.8	300	3	31	0.1	0.6	1.0	0.6670405932122825	0.18761106872677347	0.5074626865419173	0.7006369426706966	2.411347437001315	1.6951412579685443	0.7029850646338632
1	2	undersample	0.8	300	3	31	0.1	0.6	1.0	0.6841810704286091	0.19360830054397465	0.5522388059426747	0.6685787125515069	2.4880127451810004	1.6662743468636	0.6697209751882733
1	3	undersample	0.8	300	3	31	0.1	0.6	1.0	0.6977255215319196	0.21366550116259628	0.5870646765877082	0.6768642447375599	2.9779709584279495	1.816774061239906	0.6100711043935965
1	1	undersample	0.8	300	3	31	0.1	1.0	0.7	0.6815429223310201	0.1836754631853736	0.5522388059426747	0.6917197452185241	2.7673552790243026	1.7913530933747204	0.6473158973403487
1	2	undersample	0.8	300	3	31	0.1	1.0	0.7	0.6860518947645456	0.20565352124007477	0.5621890546983985	0.6959847036284514	2.9396797154533423	1.8492129932804309	0.6290525305061873
1	3	undersample	0.8	300	3	31	0.1	1.0	0.7	0.6992982823295885	0.21705202414295383	0.601990049721294	0.6959847036284514	3.462578491153916	1.9801307273179833	0.5718659368303051
1	1	undersample	0.8	300	3	31	0.1	1.0	1.0	0.6670405932122825	0.18761106872677347	0.5074626865419173	0.7006369426706966	2.411347437001315	1.6951412579685443	0.7029850646338632
1	2	undersample	0.8	300	3	31	0.1	1.0	1.0	0.6841810704286091	0.19360830054397465	0.5522388059426747	0.6685787125515069	2.4880127451810004	1.6662743468636	0.6697209751882733
1	3	undersample	0.8	300	3	31	0.1	1.0	1.0	0.6977255215319196	0.21366550116259628	0.5870646765877082	0.6768642447375599	2.9779709584279495	1.816774061239906	0.6100711043935965
1	1	undersample	0.8	300	3	31	0.3	0.6	0.7	0.661276420445543	0.1949364248376616	0.532338308431227	0.677070063689955	2.3866086805296662	1.6484637442701864	0.6907138710474529
1	2	undersample	0.8	300	3	31	0.3	0.6	0.7	0.6660435870361385	0.1936021163474339	0.5522388059426747	0.687061822812702	2.7078071071755	1.7646897328390028	0.6517043629454354
1	3	undersample	0.8	300	3	31	0.3	0.6	0.7	0.6897808598815991	0.21445119479794178	0.5870646765877082	0.6966220522581478	3.2645032754407937	1.9350933764517206	0.5927680815530502
1	1	undersample	0.8	300	3	31	0.3	0.6	1.0	0.6553284532750261	0.18086449947206837	0.527363184053365	0.6738853503141791	2.305674272456532	1.6171097139927013	0.7013608601413778
1	2	undersample	0.8	300	3	31	0.3	0.6	1.0	0.6596811988496014	0.1812039203316428	0.5373134328090888	0.6692160611812032	2.349431218259641	1.6243636812723001	0.6913859172184013
1	3	undersample	0.8	300	3	31	0.3	0.6	1.0	0.6846170676255434	0.20304656687834882	0.5721393034541224	0.6698534098108997	2.7131407972246966	1.7329855982960731	0.638737795302535
1	1	undersample	0.8	300	3	31	0.3	1.0	0.7	0.661276420445543	0.1949364248376616	0.532338308431227	0.677070063689955	2.3866086805296662	1.6484637442701864	0.6907138710474529
1	2	undersample	0.8	300	3	31	0.3	1.0	0.7	0.6660435870361385	0.1936021163474339	0.5522388059426747	0.687061822812702	2.7078071071755	1.7646897328390028	0.6517043629454354
1	3	undersample	0.8	300	3	31	0.3	1.0	0.7	0.6897808598815991	0.21445119479794178	0.5870646765877082	0.6966220522581478	3.2645032754407937	1.9350933764517206	0.5927680815530502
1	1	undersample	0.8	300	3	31	0.3	1.0	1.0	0.6553284532750261	0.18086449947206837	0.527363184053365	0.6738853503141791	2.305674272456532	1.6171097139927013	0.7013608601413778
1	2	undersample	0.8	300	3	31	0.3	1.0	1.0	0.6596811988496014	0.1812039203316428	0.5373134328090888	0.6692160611812032	2.349431218259641	1.6243636812723001	0.6913859172184013
1	3	undersample	0.8	300	3	31	0.3	1.0	1.0	0.6846170676255434	0.20304656687834882	0.5721393034541224	0.6698534098108997	2.7131407972246966	1.7329855982960731	0.638737795302535
1	1	undersample	0.8	300	3	63	0.1	0.6	0.7	0.6815429223310201	0.1836754631853736	0.5522388059426747	0.6917197452185241	2.7673552790243026	1.7913530933747204	0.6473158973403487
1	2	undersample	0.8	300	3	63	0.1	0.6	0.7	0.6860518947645456	0.20565352124007477	0.5621890546983985	0.6959847036284514	2.9396797154533423	1.8492129932804309	0.6290525305061873
1	3	undersample	0.8	300	3	63	0.1	0.6	0.7	0.6992982823295885	0.21705202414295383	0.601990049721294	0.6959847036284514	3.462578491153916	1.9801307273179833	0.5718659368303051
1	1	undersample	0.8	300	3	63	0.1	0.6	1.0	0.6670405932122825	0.18761106872677347	0.5074626865419173	0.7006369426706966	2.411347437001315	1.6951412579685443	0.7029850646338632
1	2	undersample	0.8	300	3	63	0.1	0.6	1.0	0.6841810704286091	0.19360830054397465	0.5522388059426747	0.6685787125515069	2.4880127451810004	1.6662743468636	0.6697209751882733
1	3	undersample	0.8	300	3	63	0.1	0.6	1.0	0.6977255215319196	0.21366550116259628	0.5870646765877082	0.6768642447375599	2.9779709584279495	1.816774061239906	0.6100711043935965
1	1	undersample	0.8	300	3	63	0.1	1.0	0.7	0.6815429223310201	0.1836754631853736	0.5522388059426747	0.6917197452185241	2.7673552790243026	1.7913530933747204	0.6473158973403487
1	2	undersample	0.8	300	3	63	0.1	1.0	0.7	0.6860518947645456	0.20565352124007477	0.5621890546983985	0.6959847036284514	2.9396797154533423	1.8492129932804309	0.6290525305061873
1	3	undersample	0.8	300	3	63	0.1	1.0	0.7	0.6992982823295885	0.21705202414295383	0.601990049721294	0.6959847036284514	3.462578491153916	1.9801307273179833	0.5718659368303051
1	1	undersample	0.8	300	3	63	0.1	1.0	1.0	0.6670405932122825	0.18761106872677347	0.5074626865419173	0.7006369426706966	2.411347437001315	1.6951412579685443	0.7029850646338632
1	2	undersample	0.8	300	3	63	0.1	1.0	1.0	0.6841810704286091	0.19360830054397465	0.5522388059426747	0.6685787125515069	2.4880127451810004	1.6662743468636	0.6697209751882733
1	3	undersample	0.8	300	3	63	0.1	1.0	1.0	0.6977255215319196	0.21366550116259628	0.5870646765877082	0.6768642447375599	2.9779709584279495	1.816774061239906	0.6100711043935965
1	1	undersample	0.8	300	3	63	0.3	0.6	0.7	0.661276420445543	0.1949364248376616	0.532338308431227	0.677070063689955	2.3866086805296662	1.6484637442701864	0.6907138710474529
1	2	undersample	0.8	300	3	63	0.3	0.6	0.7	0.6660435870361385	0.1936021163474339	0.5522388059426747	0.687061822812702	2.7078071071755	1.7646897328390028	0.6517043629454354
1	3	undersample	0.8	300	3	63	0.3	0.6	0.7	0.6897808598815991	0.21445119479794178	0.5870646765877082	0.6966220522581478	3.2645032754407937	1.9350933764517206	0.5927680815530502
1	1	undersample	0.8	300	3	63	0.3	0.6	1.0	0.6553284532750261	0.18086449947206837	0.527363184053365	0.6738853503141791	2.305674272456532	1.6171097139927013	0.7013608601413778
1	2	undersample	0.8	300	3	63	0.3	0.6	1.0	0.6596811988496014	0.1812039203316428	0.5373134328090888	0.6692160611812032	2.349431218259641	1.6243636812723001	0.6913859172184013
1	3	undersample	0.8	300	3	63	0.3	0.6	1.0	0.6846170676255434	0.20304656687834882	0.5721393034541224	0.6698534098108997	2.7131407972246966	1.7329855982960731	0.638737795302535
1	1	undersample	0.8	300	3	63	0.3	1.0	0.7	0.661276420445543	0.1949364248376616	0.532338308431227	0.677070063689955	2.3866086805296662	1.6484637442701864	0.6907138710474529
1	2	undersample	0.8	300	3	63	0.3	1.0	0.7	0.6660435870361385	0.1936021163474339	0.5522388059426747	0.687061822812702	2.7078071071755	1.7646897328390028	0.6517043629454354
1	3	undersample	0.8	300	3	63	0.3	1.0	0.7	0.6897808598815991	0.21445119479794178	0.5870646765877082	0.6966220522581478	3.2645032754407937	1.9350933764517206	0.5927680815530502
1	1	undersample	0.8	300	3	63	0.3	1.0	1.0	0.6553284532750261	0.18086449947206837	0.527363184053365	0.6738853503141791	2.305674272456532	1.6171097139927013	0.7013608601413778
1	2	undersample	0.8	300	3	63	0.3	1.0	1.0	0.6596811988496014	0.1812039203316428	0.5373134328090888	0.6692160611812032	2.349431218259641	1.6243636812723001	0.6913859172184013
1	3	undersample	0.8	300	3	63	0.3	1.0	1.0	0.6846170676255434	0.20304656687834882	0.5721393034541224	0.6698534098108997	2.7131407972246966	1.7329855982960731	0.638737795302535
1	1	undersample	0.8	300	5	31	0.1	0.6	0.7	0.664253572899832	0.18229795450286856	0.5373134328090888	0.6789808917154205	2.456221121461287	1.6737739349616154	0.6814426827351849
1	2	undersample	0.8	300	5	31	0.1	0.6	0.7	0.6805139376413026	0.21098361479848374	0.5572139303205366	0.7093690248520754	3.071555180719693	1.9172557600385496	0.624197065173274
1	3	undersample	0.8	300	5	31	0.1	0.6	0.7	0.6884998208447881	0.20603689676534118	0.5621890546983985	0.6991714467769333	2.984423046417162	1.8688021133203734	0.6261853813653072
1	1	undersample	0.8	300	5	31	0.1	0.6	1.0	0.6556516779161518	0.18603428773245234	0.49253731340833146	0.6796178343905758	2.0588819403201097	1.5373430574639095	0.7466882907506915
1	2	undersample	0.8	300	5	31	0.1	0.6	1.0	0.6676464712765047	0.18762291175859944	0.5572139303205366	0.6647546207733286	2.4953218375631874	1.6621076627060911	0.666089485024508
1	3	undersample	0.8	300	5	31	0.1	0.6	1.0	0.6867114396151809	0.20288162584012429	0.532338308431227	0.6883365200720948	2.514032029226747	1.7080547630213883	0.679408503163113
1	1	undersample	0.8	300	5	31	0.1	1.0	0.7	0.664253572899832	0.18229795450286856	0.5373134328090888	0.6789808917154205	2.456221121461287	1.6737739349616154	0.6814426827351849
1	2	undersample	0.8	300	5	31	0.1	1.0	0.7	0.6805139376413026	0.21098361479848374	0.5572139303205366	0.7093690248520754	3.071555180719693	1.9172557600385496	0.624197065173274
1	3	undersample	0.8	300	5	31	0.1	1.0	0.7	0.6884998208447881	0.20603689676534118	0.5621890546983985	0.6991714467769333	2.984423046417162	1.8688021133203734	0.6261853813653072
1	1	undersample	0.8	300	5	31	0.1	1.0	1.0	0.6556516779161518	0.18603428773245234	0.49253731340833146	0.6796178343905758	2.0588819403201097	1.5373430574639095	0.7466882907506915
1	2	undersample	0.8	300	5	31	0.1	1.0	1.0	0.6676464712765047	0.18762291175859944	0.5572139303205366	0.6647546207733286	2.4953218375631874	1.6621076627060911	0.666089485024508
1	3	undersample	0.8	300	5	31	0.1	1.0	1.0	0.6867114396151809	0.20288162584012429	0.532338308431227	0.6883365200720948	2.514032029226747	1.7080547630213883	0.679408503163113
1	1	undersample	0.8	300	5	31	0.3	0.6	0.7	0.6479037931362297	0.181881092977249	0.5174129352976411	0.6630573248365411	2.109874630580078	1.535611123436711	0.7278210184060896
1	2	undersample	0.8	300	5	31	0.3	0.6	0.7	0.6538642035203206	0.18294564591241502	0.5124378109197792	0.6908859145908803	2.3490847129863837	1.6577626789925446	0.705705778228061
1	3	undersample	0.8	300	5	31	0.3	0.6	0.7	0.6731875992884526	0.20290528137846492	0.5422885571869508	0.687061822812702	2.6012130562393962	1.732893521436498	0.6661866821203917
1	1	undersample	0.8	300	5	31	0.3	0.6	1.0	0.6503137180340337	0.1781319139438173	0.49253731340833146	0.6745222929893343	2.011453837674592	1.513275065132005	0.7523289954130583
1	2	undersample	0.8	300	5	31	0.3	0.6	1.0	0.6463761498435167	0.16823844749826747	0.5572139303205366	0.6418100701042587	2.2548681866347606	1.5556381356850095	0.6899020183782951
1	3	undersample	0.8	300	5	31	0.3	0.6	1.0	0.6621941281482963	0.1883695866133357	0.5124378109197792	0.6596558317357575	2.037090060165751	1.5056458833326174	0.7391160029710259
1	1	undersample	0.8	300	5	31	0.3	1.0	0.7	0.6479037931362297	0.181881092977249	0.5174129352976411	0.6630573248365411	2.109874630580078	1.535611123436711	0.7278210184060896
1	2	undersample	0.8	300	5	31	0.3	1.0	0.7	0.6538642035203206	0.18294564591241502	0.5124378109197792	0.6908859145908803	2.3490847129863837	1.6577626789925446	0.705705778228061
1	3	undersample	0.8	300	5	31	0.3	1.0	0.7	0.6731875992884526	0.20290528137846492	0.5422885571869508	0.687061822812702	2.6012130562393962	1.732893521436498	0.6661866821203917
1	1	undersample	0.8	300	5	31	0.3	1.0	1.0	0.6503137180340337	0.1781319139438173	0.49253731340833146	0.6745222929893343	2.011453837674592	1.513275065132005	0.7523289954130583
1	2	undersample	0.8	300	5	31	0.3	1.0	1.0	0.6463761498435167	0.16823844749826747	0.5572139303205366	0.6418100701042587	2.2548681866347606	1.5556381356850095	0.6899020183782951
1	3	undersample	0.8	300	5	31	0.3	1.0	1.0	0.6621941281482963	0.1883695866133357	0.5124378109197792	0.6596558317357575	2.037090060165751	1.5056458833326174	0.7391160029710259
1	1	undersample	0.8	300	5	63	0.1	0.6	0.7	0.664253572899832	0.18229795450286856	0.5373134328090888	0.6789808917154205	2.456221121461287	1.6737739349616154	0.6814426827351849
1	2	undersample	0.8	300	5	63	0.1	0.6	0.7	0.6805139376413026	0.21098361479848374	0.5572139303205366	0.7093690248520754	3.071555180719693	1.9172557600385496	0.624197065173274
1	3	undersample	0.8	300	5	63	0.1	0.6	0.7	0.6884998208447881	0.20603689676534118	0.5621890546983985	0.6991714467769333	2.984423046417162	1.8688021133203734	0.6261853813653072
1	1	undersample	0.8	300	5	63	0.1	0.6	1.0	0.6556516779161518	0.18603428773245234	0.49253731340833146	0.6796178343905758	2.0588819403201097	1.5373430574639095	0.7466882907506915
1	2	undersample	0.8	300	5	63	0.1	0.6	1.0	0.6676464712765047	0.18762291175859944	0.5572139303205366	0.6647546207733286	2.4953218375631874	1.6621076627060911	0.666089485024508
1	3	undersample	0.8	300	5	63	0.1	0.6	1.0	0.6867114396151809	0.20288162584012429	0.532338308431227	0.6883365200720948	2.514032029226747	1.7080547630213883	0.679408503163113
1	1	undersample	0.8	300	5	63	0.1	1.0	0.7	0.664253572899832	0.18229795450286856	0.5373134328090888	0.6789808917154205	2.456221121461287	1.6737739349616154	0.6814426827351849
1	2	undersample	0.8	300	5	63	0.1	1.0	0.7	0.6805139376413026	0.21098361479848374	0.5572139303205366	0.7093690248520754	3.071555180719693	1.9172557600385496	0.624197065173274
1	3	undersample	0.8	300	5	63	0.1	1.0	0.7	0.6884998208447881	0.20603689676534118	0.5621890546983985	0.6991714467769333	2.984423046417162	1.8688021133203734	0.6261853813653072
1	1	undersample	0.8	300	5	63	0.1	1.0	1.0	0.6556516779161518	0.18603428773245234	0.49253731340833146	0.6796178343905758	2.0588819403201097	1.5373430574639095	0.7466882907506915
1	2	undersample	0.8	300	5	63	0.1	1.0	1.0	0.6676464712765047	0.18762291175859944	0.5572139303205366	0.6647546207733286	2.4953218375631874	1.6621076627060911	0.666089485024508
1	3	undersample	0.8	300	5	63	0.1	1.0	1.0	0.6867114396151809	0.20288162584012429	0.532338308431227	0.6883365200720948	2.514032029226747	1.7080547630213883	0.679408503163113
1	1	undersample	0.8	300	5	63	0.3	0.6	0.7	0.6479037931362297	0.181881092977249	0.5174129352976411	0.6630573248365411	2.109874630580078	1.535611123436711	0.7278210184060896
1	2	undersample	0.8	300	5	63	0.3	0.6	0.7	0.6538642035203206	0.18294564591241502	0.5124378109197792	0.6908859145908803	2.3490847129863837	1.6577626789925446	0.705705778228061
1	3	undersample	0.8	300	5	63	0.3	0.6	0.7	0.6731875992884526	0.20290528137846492	0.5422885571869508	0.687061822812702	2.6012130562393962	1.732893521436498	0.6661866821203917
1	1	undersample	0.8	300	5	63	0.3	0.6	1.0	0.6503137180340337	0.1781319139438173	0.49253731340833146	0.6745222929893343	2.011453837674592	1.513275065132005	0.7523289954130583
1	2	undersample	0.8	300	5	63	0.3	0.6	1.0	0.6463761498435167	0.16823844749826747	0.5572139303205366	0.6418100701042587	2.2548681866347606	1.5556381356850095	0.6899020183782951
1	3	undersample	0.8	300	5	63	0.3	0.6	1.0	0.6621941281482963	0.1883695866133357	0.5124378109197792	0.6596558317357575	2.037090060165751	1.5056458833326174	0.7391160029710259
1	1	undersample	0.8	300	5	63	0.3	1.0	0.7	0.6479037931362297	0.181881092977249	0.5174129352976411	0.6630573248365411	2.109874630580078	1.535611123436711	0.7278210184060896
1	2	undersample	0.8	300	5	63	0.3	1.0	0.7	0.6538642035203206	0.18294564591241502	0.5124378109197792	0.6908859145908803	2.3490847129863837	1.6577626789925446	0.705705778228061
1	3	undersample	0.8	300	5	63	0.3	1.0	0.7	0.6731875992884526	0.20290528137846492	0.5422885571869508	0.687061822812702	2.6012130562393962	1.732893521436498	0.6661866821203917
1	1	undersample	0.8	300	5	63	0.3	1.0	1.0	0.6503137180340337	0.1781319139438173	0.49253731340833146	0.6745222929893343	2.011453837674592	1.513275065132005	0.7523289954130583
1	2	undersample	0.8	300	5	63	0.3	1.0	1.0	0.6463761498435167	0.16823844749826747	0.5572139303205366	0.6418100701042587	2.2548681866347606	1.5556381356850095	0.6899020183782951
1	3	undersample	0.8	300	5	63	0.3	1.0	1.0	0.6621941281482963	0.1883695866133357	0.5124378109197792	0.6596558317357575	2.037090060165751	1.5056458833326174	0.7391160029710259
1	1	undersample	0.8	300	10	31	0.1	0.6	0.7	0.6462227081154737	0.181638965436514	0.5174129352976411	0.6675159235626273	2.1525456577355775	1.556203609146575	0.722959618546816
1	2	undersample	0.8	300	10	31	0.1	0.6	0.7	0.6505379412687994	0.18741202994677922	0.5074626865419173	0.6806883365157381	2.1963345363840836	1.589239381713143	0.7235871099883664
1	3	undersample	0.8	300	10	31	0.1	0.6	0.7	0.6783323662122783	0.20324967214248454	0.5621890546983985	0.6883365200720948	2.8360289069088838	1.8038335347795968	0.6360420029658257
1	1	undersample	0.8	300	10	31	0.1	0.6	1.0	0.6506844757106189	0.17575979254384977	0.4975124377861934	0.6802547770657309	2.106425718340657	1.5559651451894152	0.738675525359078
1	2	undersample	0.8	300	10	31	0.1	0.6	1.0	0.6623479162504875	0.18244498372640183	0.5522388059426747	0.6545570426981864	2.336961803204966	1.5986395967360467	0.6840674807667012
1	3	undersample	0.8	300	10	31	0.1	0.6	1.0	0.6731114979595331	0.19574913175332176	0.5124378109197792	0.6806883365157381	2.240498525843048	1.6048201599652325	0.7162781492821515
1	1	undersample	0.8	300	10	31	0.1	1.0	0.7	0.6462227081154737	0.181638965436514	0.5174129352976411	0.6675159235626273	2.1525456577355775	1.556203609146575	0.722959618546816
1	2	undersample	0.8	300	10	31	0.1	1.0	0.7	0.6505379412687994	0.18741202994677922	0.5074626865419173	0.6806883365157381	2.1963345363840836	1.589239381713143	0.7235871099883664
1	3	undersample	0.8	300	10	31	0.1	1.0	0.7	0.6783323662122783	0.20324967214248454	0.5621890546983985	0.6883365200720948	2.8360289069088838	1.8038335347795968	0.6360420029658257
1	1	undersample	0.8	300	10	31	0.1	1.0	1.0	0.6506844757106189	0.17575979254384977	0.4975124377861934	0.6802547770657309	2.106425718340657	1.5559651451894152	0.738675525359078
1	2	undersample	0.8	300	10	31	0.1	1.0	1.0	0.6623479162504875	0.18244498372640183	0.5522388059426747	0.6545570426981864	2.336961803204966	1.5986395967360467	0.6840674807667012
1	3	undersample	0.8	300	10	31	0.1	1.0	1.0	0.6731114979595331	0.19574913175332176	0.5124378109197792	0.6806883365157381	2.240498525843048	1.6048201599652325	0.7162781492821515
1	1	undersample	0.8	300	10	31	0.3	0.6	0.7	0.630886966441677	0.1840823956911773	0.5124378109197792	0.6503184713334375	1.9546298872602987	1.4654414209965265	0.7497283301567946
1	2	undersample	0.8	300	10	31	0.3	0.6	0.7	0.6406146450665727	0.1693844223637191	0.5223880596755031	0.6730401529593816	2.251461920890193	1.5977131394775674	0.7096336394315909
1	3	undersample	0.8	300	10	31	0.3	0.6	0.7	0.6566609273581107	0.18982191146701394	0.5721393034541224	0.6730401529593816	2.7526178920927933	1.7498762956182883	0.6357134686651668
1	1	undersample	0.8	300	10	31	0.3	0.6	1.0	0.6436210666413157	0.16571961113067918	0.4825870646526076	0.6726114649638688	1.916192701487816	1.4740499384282013	0.7692597504007594
1	2	undersample	0.8	300	10	31	0.3	0.6	1.0	0.6589423817813419	0.17549013168505956	0.5820895522098463	0.6360739324369913	2.4344507721219517	1.5994719480058848	0.6570155133049668
1	3	undersample	0.8	300	10	31	0.3	0.6	1.0	0.6500480389638804	0.18847700897905126	0.4726368158968837	0.6653919694030249	1.7822101934205128	1.412508841848663	0.7925601756971207
1	1	undersample	0.8	300	10	31	0.3	1.0	0.7	0.630886966441677	0.1840823956911773	0.5124378109197792	0.6503184713334375	1.9546298872602987	1.4654414209965265	0.7497283301567946
1	2	undersample	0.8	300	10	31	0.3	1.0	0.7	0.6406146450665727	0.1693844223637191	0.5223880596755031	0.6730401529593816	2.251461920890193	1.5977131394775674	0.7096336394315909
1	3	undersample	0.8	300	10	31	0.3	1.0	0.7	0.6566609273581107	0.18982191146701394	0.5721393034541224	0.6730401529593816	2.7526178920927933	1.7498762956182883	0.6357134686651668
1	1	undersample	0.8	300	10	31	0.3	1.0	1.0	0.6436210666413157	0.16571961113067918	0.4825870646526076	0.6726114649638688	1.916192701487816	1.4740499384282013	0.7692597504007594
1	2	undersample	0.8	300	10	31	0.3	1.0	1.0	0.6589423817813419	0.17549013168505956	0.5820895522098463	0.6360739324369913	2.4344507721219517	1.5994719480058848	0.6570155133049668
1	3	undersample	0.8	300	10	31	0.3	1.0	1.0	0.6500480389638804	0.18847700897905126	0.4726368158968837	0.6653919694030249	1.7822101934205128	1.412508841848663	0.7925601756971207
1	1	undersample	0.8	300	10	63	0.1	0.6	0.7	0.648265044205723	0.1880542814251281	0.5174129352976411	0.6656050955371619	2.134118740707206	1.5473110173604092	0.7250351006741417
1	2	undersample	0.8	300	10	63	0.1	0.6	0.7	0.6525752372617473	0.18811376495640175	0.5124378109197792	0.6864244741830057	2.30070923558807	1.6341766253692789	0.7102925380940129
1	3	undersample	0.8	300	10	63	0.1	0.6	0.7	0.6785670119764466	0.20132805554291056	0.5721393034541224	0.6908859145908803	2.988731616915084	1.8509000784868217	0.6192928258007896
1	1	undersample	0.8	300	10	63	0.1	0.6	1.0	0.6541432962575657	0.1754569227568888	0.48756218903046955	0.684076433116662	2.060209771172047	1.543291557535489	0.7490943682183477
1	2	undersample	0.8	300	10	63	0.1	0.6	1.0	0.6649512158772739	0.18285227864560943	0.5572139303205366	0.662205226254543	2.466991659036358	1.6495634543025433	0.6686538333400647
1	3	undersample	0.8	300	10	63	0.1	0.6	1.0	0.6722426744543695	0.1918579036139065	0.5174129352976411	0.6794136392563453	2.2722222663843055	1.6139579923420129	0.7102993371277958
1	1	undersample	0.8	300	10	63	0.1	1.0	0.7	0.648265044205723	0.1880542814251281	0.5174129352976411	0.6656050955371619	2.134118740707206	1.5473110173604092	0.7250351006741417
1	2	undersample	0.8	300	10	63	0.1	1.0	0.7	0.6525752372617473	0.18811376495640175	0.5124378109197792	0.6864244741830057	2.30070923558807	1.6341766253692789	0.7102925380940129
1	3	undersample	0.8	300	10	63	0.1	1.0	0.7	0.6785670119764466	0.20132805554291056	0.5721393034541224	0.6908859145908803	2.988731616915084	1.8509000784868217	0.6192928258007896
1	1	undersample	0.8	300	10	63	0.1	1.0	1.0	0.6541432962575657	0.1754569227568888	0.48756218903046955	0.684076433116662	2.060209771172047	1.543291557535489	0.7490943682183477
1	2	undersample	0.8	300	10	63	0.1	1.0	1.0	0.6649512158772739	0.18285227864560943	0.5572139303205366	0.662205226254543	2.466991659036358	1.6495634543025433	0.6686538333400647
1	3	undersample	0.8	300	10	63	0.1	1.0	1.0	0.6722426744543695	0.1918579036139065	0.5174129352976411	0.6794136392563453	2.2722222663843055	1.6139579923420129	0.7102993371277958
1	1	undersample	0.8	300	10	63	0.3	0.6	0.7	0.632568051462433	0.1857676035791755	0.5174129352976411	0.6535031847092134	2.0221345720015855	1.493268906182383	0.7384616764070964
1	2	undersample	0.8	300	10	63	0.3	0.6	0.7	0.641984468987123	0.17113535388795698	0.532338308431227	0.6755895474781671	2.3705220191838206	1.6409406290199426	0.6922275313349353
1	3	undersample	0.8	300	10	63	0.3	0.6	0.7	0.6598698667275478	0.19369149966678634	0.5870646765877082	0.6717654556999888	2.9096267638696984	1.7885523291101233	0.6147016250411258
1	1	undersample	0.8	300	10	63	0.3	0.6	1.0	0.6446065849098457	0.1690327321494337	0.452736318385436	0.6707006369384032	1.6849480804267347	1.374847192013177	0.815958183599045
1	2	undersample	0.8	300	10	63	0.3	0.6	1.0	0.6526513385906667	0.17279101731255658	0.5721393034541224	0.6398980242151696	2.376209031812624	1.5888257383728772	0.6686388669261121
1	3	undersample	0.8	300	10	63	0.3	0.6	1.0	0.6560251641727628	0.1869863731750962	0.5174129352976411	0.6602931803654539	2.0839828431318987	1.5231160817528158	0.7308678504396817
1	1	undersample	0.8	300	10	63	0.3	1.0	0.7	0.632568051462433	0.1857676035791755	0.5174129352976411	0.6535031847092134	2.0221345720015855	1.493268906182383	0.7384616764070964
1	2	undersample	0.8	300	10	63	0.3	1.0	0.7	0.641984468987123	0.17113535388795698	0.532338308431227	0.6755895474781671	2.3705220191838206	1.6409406290199426	0.6922275313349353
1	3	undersample	0.8	300	10	63	0.3	1.0	0.7	0.6598698667275478	0.19369149966678634	0.5870646765877082	0.6717654556999888	2.9096267638696984	1.7885523291101233	0.6147016250411258
1	1	undersample	0.8	300	10	63	0.3	1.0	1.0	0.6446065849098457	0.1690327321494337	0.452736318385436	0.6707006369384032	1.6849480804267347	1.374847192013177	0.815958183599045
1	2	undersample	0.8	300	10	63	0.3	1.0	1.0	0.6526513385906667	0.17279101731255658	0.5721393034541224	0.6398980242151696	2.376209031812624	1.5888257383728772	0.6686388669261121
1	3	undersample	0.8	300	10	63	0.3	1.0	1.0	0.6560251641727628	0.1869863731750962	0.5174129352976411	0.6602931803654539	2.0839828431318987	1.5231160817528158	0.7308678504396817
1	1	undersample	0.8	500	3	31	0.1	0.6	0.7	0.6721804987799854	0.18595452387583605	0.5174129352976411	0.6847133757918171	2.328438956300611	1.6410874396787616	0.7048015632764137
1	2	undersample	0.8	500	3	31	0.1	0.6	0.7	0.6787525089656877	0.20303674741553768	0.5820895522098463	0.6819630337751309	2.986687561768351	1.8302574723206961	0.6128051242729139
1	3	undersample	0.8	500	3	31	0.1	0.6	0.7	0.696775840364779	0.21424973393101	0.5771144278319843	0.6947100063690587	3.105489268912001	1.8903810179439933	0.6087224341146701
1	1	undersample	0.8	500	3	31	0.1	0.6	1.0	0.6641870266501885	0.18976536084487175	0.5373134328090888	0.6700636942632481	2.3584505457762863	1.6285368029562348	0.6905113114575377
1	2	undersample	0.8	500	3	31	0.1	0.6	1.0	0.6752978257216149	0.18953468637275994	0.5572139303205366	0.6736775015890779	2.5979634022272	1.7075559177145823	0.6572671078703737
1	3	undersample	0.8	500	3	31	0.1	0.6	1.0	0.6908827437065785	0.20711972244767268	0.5870646765877082	0.6685787125515069	2.8679795202757794	1.7713547110802232	0.6176315660127509
1	1	undersample	0.8	500	3	31	0.1	1.0	0.7	0.6721804987799854	0.18595452387583605	0.5174129352976411	0.6847133757918171	2.328438956300611	1.6410874396787616	0.7048015632764137
1	2	undersample	0.8	500	3	31	0.1	1.0	0.7	0.6787525089656877	0.20303674741553768	0.5820895522098463	0.6819630337751309	2.986687561768351	1.8302574723206961	0.6128051242729139
1	3	undersample	0.8	500	3	31	0.1	1.0	0.7	0.696775840364779	0.21424973393101	0.5771144278319843	0.6947100063690587	3.105489268912001	1.8903810179439933	0.6087224341146701
1	1	undersample	0.8	500	3	31	0.1	1.0	1.0	0.6641870266501885	0.18976536084487175	0.5373134328090888	0.6700636942632481	2.3584505457762863	1.6285368029562348	0.6905113114575377
1	2	undersample	0.8	500	3	31	0.1	1.0	1.0	0.6752978257216149	0.18953468637275994	0.5572139303205366	0.6736775015890779	2.5979634022272	1.7075559177145823	0.6572671078703737
1	3	undersample	0.8	500	3	31	0.1	1.0	1.0	0.6908827437065785	0.20711972244767268	0.5870646765877082	0.6685787125515069	2.8679795202757794	1.7713547110802232	0.6176315660127509
1	1	undersample	0.8	500	3	31	0.3	0.6	0.7	0.6537091612003676	0.1924040099030913	0.5174129352976411	0.6681528662377825	2.158735121227261	1.5591905641604356	0.7222704292162856
1	2	undersample	0.8	500	3	31	0.3	0.6	0.7	0.6596288791859694	0.18828413500610974	0.5522388059426747	0.6845124282939165	2.6759595089727464	1.7504296142380489	0.6541315672412445
1	3	undersample	0.8	500	3	31	0.3	0.6	0.7	0.6815714290244127	0.21043025374166668	0.5621890546983985	0.6927979604799694	2.8958646693321133	1.8300302865060867	0.631946056363714
1	1	undersample	0.8	500	3	31	0.3	0.6	1.0	0.6487958297683556	0.17625048891329964	0.49253731340833146	0.6719745222887136	1.9882923467530127	1.5015214727516573	0.7551814275807067
1	2	undersample	0.8	500	3	31	0.3	0.6	1.0	0.6512101696742546	0.17790123771370478	0.5472636815648128	0.640535372844866	2.153963001175151	1.5224409441105338	0.706809226407462
1	3	undersample	0.8	500	3	31	0.3	0.6	1.0	0.6739581252437622	0.19381388545128325	0.5721393034541224	0.6653919694030249	2.6591361314041744	1.7098791243431186	0.6430205199193184
1	1	undersample	0.8	500	3	31	0.3	1.0	0.7	0.6537091612003676	0.1924040099030913	0.5174129352976411	0.6681528662377825	2.158735121227261	1.5591905641604356	0.7222704292162856
1	2	undersample	0.8	500	3	31	0.3	1.0	0.7	0.6596288791859694	0.18828413500610974	0.5522388059426747	0.6845124282939165	2.6759595089727464	1.7504296142380489	0.6541315672412445
1	3	undersample	0.8	500	3	31	0.3	1.0	0.7	0.6815714290244127	0.21043025374166668	0.5621890546983985	0.6927979604799694	2.8958646693321133	1.8300302865060867	0.631946056363714
1	1	undersample	0.8	500	3	31	0.3	1.0	1.0	0.6487958297683556	0.17625048891329964	0.49253731340833146	0.6719745222887136	1.9882923467530127	1.5015214727516573	0.7551814275807067
1	2	undersample	0.8	500	3	31	0.3	1.0	1.0	0.6512101696742546	0.17790123771370478	0.5472636815648128	0.640535372844866	2.153963001175151	1.5224409441105338	0.706809226407462
1	3	undersample	0.8	500	3	31	0.3	1.0	1.0	0.6739581252437622	0.19381388545128325	0.5721393034541224	0.6653919694030249	2.6591361314041744	1.7098791243431186	0.6430205199193184
1	1	undersample	0.8	500	3	63	0.1	0.6	0.7	0.6721804987799854	0.18595452387583605	0.5174129352976411	0.6847133757918171	2.328438956300611	1.6410874396787616	0.7048015632764137
1	2	undersample	0.8	500	3	63	0.1	0.6	0.7	0.6787525089656877	0.20303674741553768	0.5820895522098463	0.6819630337751309	2.986687561768351	1.8302574723206961	0.6128051242729139
1	3	undersample	0.8	500	3	63	0.1	0.6	0.7	0.696775840364779	0.21424973393101	0.5771144278319843	0.6947100063690587	3.105489268912001	1.8903810179439933	0.6087224341146701
1	1	undersample	0.8	500	3	63	0.1	0.6	1.0	0.6641870266501885	0.18976536084487175	0.5373134328090888	0.6700636942632481	2.3584505457762863	1.6285368029562348	0.6905113114575377
1	2	undersample	0.8	500	3	63	0.1	0.6	1.0	0.6752978257216149	0.18953468637275994	0.5572139303205366	0.6736775015890779	2.5979634022272	1.7075559177145823	0.6572671078703737
1	3	undersample	0.8	500	3	63	0.1	0.6	1.0	0.6908827437065785	0.20711972244767268	0.5870646765877082	0.6685787125515069	2.8679795202757794	1.7713547110802232	0.6176315660127509
1	1	undersample	0.8	500	3	63	0.1	1.0	0.7	0.6721804987799854	0.18595452387583605	0.5174129352976411	0.6847133757918171	2.328438956300611	1.6410874396787616	0.7048015632764137
1	2	undersample	0.8	500	3	63	0.1	1.0	0.7	0.6787525089656877	0.20303674741553768	0.5820895522098463	0.6819630337751309	2.986687561768351	1.8302574723206961	0.6128051242729139
1	3	undersample	0.8	500	3	63	0.1	1.0	0.7	0.696775840364779	0.21424973393101	0.5771144278319843	0.6947100063690587	3.105489268912001	1.8903810179439933	0.6087224341146701
1	1	undersample	0.8	500	3	63	0.1	1.0	1.0	0.6641870266501885	0.18976536084487175	0.5373134328090888	0.6700636942632481	2.3584505457762863	1.6285368029562348	0.6905113114575377
1	2	undersample	0.8	500	3	63	0.1	1.0	1.0	0.6752978257216149	0.18953468637275994	0.5572139303205366	0.6736775015890779	2.5979634022272	1.7075559177145823	0.6572671078703737
1	3	undersample	0.8	500	3	63	0.1	1.0	1.0	0.6908827437065785	0.20711972244767268	0.5870646765877082	0.6685787125515069	2.8679795202757794	1.7713547110802232	0.6176315660127509
1	1	undersample	0.8	500	3	63	0.3	0.6	0.7	0.6537091612003676	0.1924040099030913	0.5174129352976411	0.6681528662377825	2.158735121227261	1.5591905641604356	0.7222704292162856
1	2	undersample	0.8	500	3	63	0.3	0.6	0.7	0.6596288791859694	0.18828413500610974	0.5522388059426747	0.6845124282939165	2.6759595089727464	1.7504296142380489	0.6541315672412445
1	3	undersample	0.8	500	3	63	0.3	0.6	0.7	0.6815714290244127	0.21043025374166668	0.5621890546983985	0.6927979604799694	2.8958646693321133	1.8300302865060867	0.631946056363714
1	1	undersample	0.8	500	3	63	0.3	0.6	1.0	0.6487958297683556	0.17625048891329964	0.49253731340833146	0.6719745222887136	1.9882923467530127	1.5015214727516573	0.7551814275807067
1	2	undersample	0.8	500	3	63	0.3	0.6	1.0	0.6512101696742546	0.17790123771370478	0.5472636815648128	0.640535372844866	2.153963001175151	1.5224409441105338	0.706809226407462
1	3	undersample	0.8	500	3	63	0.3	0.6	1.0	0.6739581252437622	0.19381388545128325	0.5721393034541224	0.6653919694030249	2.6591361314041744	1.7098791243431186	0.6430205199193184
1	1	undersample	0.8	500	3	63	0.3	1.0	0.7	0.6537091612003676	0.1924040099030913	0.5174129352976411	0.6681528662377825	2.158735121227261	1.5591905641604356	0.7222704292162856
1	2	undersample	0.8	500	3	63	0.3	1.0	0.7	0.6596288791859694	0.18828413500610974	0.5522388059426747	0.6845124282939165	2.6759595089727464	1.7504296142380489	0.6541315672412445
1	3	undersample	0.8	500	3	63	0.3	1.0	0.7	0.6815714290244127	0.21043025374166668	0.5621890546983985	0.6927979604799694	2.8958646693321133	1.8300302865060867	0.631946056363714
1	1	undersample	0.8	500	3	63	0.3	1.0	1.0	0.6487958297683556	0.17625048891329964	0.49253731340833146	0.6719745222887136	1.9882923467530127	1.5015214727516573	0.7551814275807067
1	2	undersample	0.8	500	3	63	0.3	1.0	1.0	0.6512101696742546	0.17790123771370478	0.5472636815648128	0.640535372844866	2.153963001175151	1.5224409441105338	0.706809226407462
1	3	undersample	0.8	500	3	63	0.3	1.0	1.0	0.6739581252437622	0.19381388545128325	0.5721393034541224	0.6653919694030249	2.6591361314041744	1.7098791243431186	0.6430205199193184
1	1	undersample	0.8	500	5	31	0.1	0.6	0.7	0.6548673828310676	0.17940320593080444	0.5223880596755031	0.6738853503141791	2.26013176800265	1.6018539619739023	0.7087436060368257
1	2	undersample	0.8	500	5	31	0.1	0.6	0.7	0.6676290313886274	0.19782467977939372	0.5621890546983985	0.6883365200720948	2.8360289069088838	1.8038335347795968	0.6360420029658257
1	3	undersample	0.8	500	5	31	0.1	0.6	0.7	0.6832488291493457	0.2046469834651579	0.5522388059426747	0.6883365200720948	2.723926290308226	1.7719072775268607	0.650497503031588
1	1	undersample	0.8	500	5	31	0.1	0.6	1.0	0.6505038501758722	0.17955348310631225	0.48756218903046955	0.677070063689955	1.9948679060934846	1.509807915312881	0.7568460501832588
1	2	undersample	0.8	500	5	31	0.1	0.6	1.0	0.6616804441780898	0.17993380115672353	0.5721393034541224	0.6615678776248467	2.613979687630809	1.6905584568426968	0.6467374014811662
1	3	undersample	0.8	500	5	31	0.1	0.6	1.0	0.6814858150293782	0.19795938229604	0.5572139303205366	0.6743148502187744	2.605510154108968	1.7108975143197716	0.6566458724279132
1	1	undersample	0.8	500	5	31	0.1	1.0	0.7	0.6548673828310676	0.17940320593080444	0.5223880596755031	0.6738853503141791	2.26013176800265	1.6018539619739023	0.7087436060368257
1	2	undersample	0.8	500	5	31	0.1	1.0	0.7	0.6676290313886274	0.19782467977939372	0.5621890546983985	0.6883365200720948	2.8360289069088838	1.8038335347795968	0.6360420029658257
1	3	undersample	0.8	500	5	31	0.1	1.0	0.7	0.6832488291493457	0.2046469834651579	0.5522388059426747	0.6883365200720948	2.723926290308226	1.7719072775268607	0.650497503031588
1	1	undersample	0.8	500	5	31	0.1	1.0	1.0	0.6505038501758722	0.17955348310631225	0.48756218903046955	0.677070063689955	1.9948679060934846	1.509807915312881	0.7568460501832588
1	2	undersample	0.8	500	5	31	0.1	1.0	1.0	0.6616804441780898	0.17993380115672353	0.5721393034541224	0.6615678776248467	2.613979687630809	1.6905584568426968	0.6467374014811662
1	3	undersample	0.8	500	5	31	0.1	1.0	1.0	0.6814858150293782	0.19795938229604	0.5572139303205366	0.6743148502187744	2.605510154108968	1.7108975143197716	0.6566458724279132
1	1	undersample	0.8	500	5	31	0.3	0.6	0.7	0.6355959058212124	0.18171389298620866	0.5223880596755031	0.6541401273843686	2.0686578621947054	1.5104037384296887	0.7301370349085539
1	2	undersample	0.8	500	5	31	0.3	0.6	0.7	0.6506774603718185	0.1771639323461477	0.527363184053365	0.6755895474781671	2.3236479491161615	1.6256047352907843	0.6995916540079278
1	3	undersample	0.8	500	5	31	0.3	0.6	0.7	0.6648402347725998	0.19497830444808018	0.5572139303205366	0.6743148502187744	2.605510154108968	1.7108975143197716	0.6566458724279132
1	1	undersample	0.8	500	5	31	0.3	0.6	1.0	0.6491206388439966	0.17569859752454303	0.5024875621640553	0.6713375796135584	2.0630619553780276	1.5288865282631485	0.7410763906760045
1	2	undersample	0.8	500	5	31	0.3	0.6	1.0	0.6436047931153663	0.16784799879503962	0.5472636815648128	0.6443594646230443	2.1901216472064644	1.5388112763823063	0.7026145129627244
1	3	undersample	0.8	500	5	31	0.3	0.6	1.0	0.6544888685952012	0.18665294056612808	0.5174129352976411	0.6551943913278828	2.037311528223857	1.5005931089239581	0.7365555379049323
1	1	undersample	0.8	500	5	31	0.3	1.0	0.7	0.6355959058212124	0.18171389298620866	0.5223880596755031	0.6541401273843686	2.0686578621947054	1.5104037384296887	0.7301370349085539
1	2	undersample	0.8	500	5	31	0.3	1.0	0.7	0.6506774603718185	0.1771639323461477	0.527363184053365	0.6755895474781671	2.3236479491161615	1.6256047352907843	0.6995916540079278
1	3	undersample	0.8	500	5	31	0.3	1.0	0.7	0.6648402347725998	0.19497830444808018	0.5572139303205366	0.6743148502187744	2.605510154108968	1.7108975143197716	0.6566458724279132
1	1	undersample	0.8	500	5	31	0.3	1.0	1.0	0.6491206388439966	0.17569859752454303	0.5024875621640553	0.6713375796135584	2.0630619553780276	1.5288865282631485	0.7410763906760045
1	2	undersample	0.8	500	5	31	0.3	1.0	1.0	0.6436047931153663	0.16784799879503962	0.5472636815648128	0.6443594646230443	2.1901216472064644	1.5388112763823063	0.7026145129627244
1	3	undersample	0.8	500	5	31	0.3	1.0	1.0	0.6544888685952012	0.18665294056612808	0.5174129352976411	0.6551943913278828	2.037311528223857	1.5005931089239581	0.7365555379049323
1	1	undersample	0.8	500	5	63	0.1	0.6	0.7	0.6548673828310676	0.17940320593080444	0.5223880596755031	0.6738853503141791	2.26013176800265	1.6018539619739023	0.7087436060368257
1	2	undersample	0.8	500	5	63	0.1	0.6	0.7	0.6676290313886274	0.19782467977939372	0.5621890546983985	0.6883365200720948	2.8360289069088838	1.8038335347795968	0.6360420029658257
1	3	undersample	0.8	500	5	63	0.1	0.6	0.7	0.6832488291493457	0.2046469834651579	0.5522388059426747	0.6883365200720948	2.723926290308226	1.7719072775268607	0.650497503031588
1	1	undersample	0.8	500	5	63	0.1	0.6	1.0	0.6505038501758722	0.17955348310631225	0.48756218903046955	0.677070063689955	1.9948679060934846	1.509807915312881	0.7568460501832588
1	2	undersample	0.8	500	5	63	0.1	0.6	1.0	0.6616804441780898	0.17993380115672353	0.5721393034541224	0.6615678776248467	2.613979687630809	1.6905584568426968	0.6467374014811662
1	3	undersample	0.8	500	5	63	0.1	0.6	1.0	0.6814858150293782	0.19795938229604	0.5572139303205366	0.6743148502187744	2.605510154108968	1.7108975143197716	0.6566458724279132
1	1	undersample	0.8	500	5	63	0.1	1.0	0.7	0.6548673828310676	0.17940320593080444	0.5223880596755031	0.6738853503141791	2.26013176800265	1.6018539619739023	0.7087436060368257
1	2	undersample	0.8	500	5	63	0.1	1.0	0.7	0.6676290313886274	0.19782467977939372	0.5621890546983985	0.6883365200720948	2.8360289069088838	1.8038335347795968	0.6360420029658257
1	3	undersample	0.8	500	5	63	0.1	1.0	0.7	0.6832488291493457	0.2046469834651579	0.5522388059426747	0.6883365200720948	2.723926290308226	1.7719072775268607	0.650497503031588
1	1	undersample	0.8	500	5	63	0.1	1.0	1.0	0.6505038501758722	0.17955348310631225	0.48756218903046955	0.677070063689955	1.9948679060934846	1.509807915312881	0.7568460501832588
1	2	undersample	0.8	500	5	63	0.1	1.0	1.0	0.6616804441780898	0.17993380115672353	0.5721393034541224	0.6615678776248467	2.613979687630809	1.6905584568426968	0.6467374014811662
1	3	undersample	0.8	500	5	63	0.1	1.0	1.0	0.6814858150293782	0.19795938229604	0.5572139303205366	0.6743148502187744	2.605510154108968	1.7108975143197716	0.6566458724279132
1	1	undersample	0.8	500	5	63	0.3	0.6	0.7	0.6355959058212124	0.18171389298620866	0.5223880596755031	0.6541401273843686	2.0686578621947054	1.5104037384296887	0.7301370349085539
1	2	undersample	0.8	500	5	63	0.3	0.6	0.7	0.6506774603718185	0.1771639323461477	0.527363184053365	0.6755895474781671	2.3236479491161615	1.6256047352907843	0.6995916540079278
1	3	undersample	0.8	500	5	63	0.3	0.6	0.7	0.6648402347725998	0.19497830444808018	0.5572139303205366	0.6743148502187744	2.605510154108968	1.7108975143197716	0.6566458724279132
1	1	undersample	0.8	500	5	63	0.3	0.6	1.0	0.6491206388439966	0.17569859752454303	0.5024875621640553	0.6713375796135584	2.0630619553780276	1.5288865282631485	0.7410763906760045
1	2	undersample	0.8	500	5	63	0.3	0.6	1.0	0.6436047931153663	0.16784799879503962	0.5472636815648128	0.6443594646230443	2.1901216472064644	1.5388112763823063	0.7026145129627244
1	3	undersample	0.8	500	5	63	0.3	0.6	1.0	0.6544888685952012	0.18665294056612808	0.5174129352976411	0.6551943913278828	2.037311528223857	1.5005931089239581	0.7365555379049323
1	1	undersample	0.8	500	5	63	0.3	1.0	0.7	0.6355959058212124	0.18171389298620866	0.5223880596755031	0.6541401273843686	2.0686578621947054	1.5104037384296887	0.7301370349085539
1	2	undersample	0.8	500	5	63	0.3	1.0	0.7	0.6506774603718185	0.1771639323461477	0.527363184053365	0.6755895474781671	2.3236479491161615	1.6256047352907843	0.6995916540079278
1	3	undersample	0.8	500	5	63	0.3	1.0	0.7	0.6648402347725998	0.19497830444808018	0.5572139303205366	0.6743148502187744	2.605510154108968	1.7108975143197716	0.6566458724279132
1	1	undersample	0.8	500	5	63	0.3	1.0	1.0	0.6491206388439966	0.17569859752454303	0.5024875621640553	0.6713375796135584	2.0630619553780276	1.5288865282631485	0.7410763906760045
1	2	undersample	0.8	500	5	63	0.3	1.0	1.0	0.6436047931153663	0.16784799879503962	0.5472636815648128	0.6443594646230443	2.1901216472064644	1.5388112763823063	0.7026145129627244
1	3	undersample	0.8	500	5	63	0.3	1.0	1.0	0.6544888685952012	0.18665294056612808	0.5174129352976411	0.6551943913278828	2.037311528223857	1.5005931089239581	0.7365555379049323
1	1	undersample	0.8	500	10	31	0.1	0.6	0.7	0.637574864530849	0.18060409835585162	0.5074626865419173	0.6585987261104548	1.9875621342009742	1.4864111838141139	0.7478564510568365
1	2	undersample	0.8	500	10	31	0.1	0.6	0.7	0.6472608277922054	0.18238379529893678	0.5024875621640553	0.687061822812702	2.217474472276341	1.6057086758264798	0.724115958820216
1	3	undersample	0.8	500	10	31	0.1	0.6	0.7	0.6718589969210671	0.19852849478935247	0.5771144278319843	0.6864244741830057	2.9873743613296226	1.8404319276003527	0.6160700585605442
1	1	undersample	0.8	500	10	31	0.1	0.6	1.0	0.6463066831447857	0.174352832659449	0.49253731340833146	0.6815286624160413	2.077058760645906	1.546567115518873	0.7445947722092113
1	2	undersample	0.8	500	10	31	0.1	0.6	1.0	0.6570826555558726	0.1729409030292691	0.5472636815648128	0.6449968132527406	2.19622382445177	1.5415739536408488	0.7019202298579128
1	3	undersample	0.8	500	10	31	0.1	0.6	1.0	0.6595908285215097	0.18788699739569104	0.5074626865419173	0.6647546207733286	2.0429772435071674	1.5137051928216188	0.7409310001873918
1	1	undersample	0.8	500	10	31	0.1	1.0	0.7	0.637574864530849	0.18060409835585162	0.5074626865419173	0.6585987261104548	1.9875621342009742	1.4864111838141139	0.7478564510568365
1	2	undersample	0.8	500	10	31	0.1	1.0	0.7	0.6472608277922054	0.18238379529893678	0.5024875621640553	0.687061822812702	2.217474472276341	1.6057086758264798	0.724115958820216
1	3	undersample	0.8	500	10	31	0.1	1.0	0.7	0.6718589969210671	0.19852849478935247	0.5771144278319843	0.6864244741830057	2.9873743613296226	1.8404319276003527	0.6160700585605442
1	1	undersample	0.8	500	10	31	0.1	1.0	1.0	0.6463066831447857	0.174352832659449	0.49253731340833146	0.6815286624160413	2.077058760645906	1.546567115518873	0.7445947722092113
1	2	undersample	0.8	500	10	31	0.1	1.0	1.0	0.6570826555558726	0.1729409030292691	0.5472636815648128	0.6449968132527406	2.19622382445177	1.5415739536408488	0.7019202298579128
1	3	undersample	0.8	500	10	31	0.1	1.0	1.0	0.6595908285215097	0.18788699739569104	0.5074626865419173	0.6647546207733286	2.0429772435071674	1.5137051928216188	0.7409310001873918
1	1	undersample	0.8	500	10	31	0.3	0.6	0.7	0.6231517571378774	0.18211233903036067	0.4975124377861934	0.6420382165564201	1.7758359017360528	1.3898478745458873	0.7826443059456205
1	2	undersample	0.8	500	10	31	0.3	0.6	0.7	0.6317298149152263	0.16298632337275093	0.5174129352976411	0.6679413639218105	2.1566772231746714	1.5581974491813304	0.7224991347202437
1	3	undersample	0.8	500	10	31	0.3	0.6	0.7	0.6461430895237009	0.18466786549413322	0.5671641790762605	0.6564690885872756	2.50399839153132	1.650984361884731	0.6593392162025662
1	1	undersample	0.8	500	10	31	0.3	0.6	1.0	0.6420382165605096	0.17112986447996667	0.4776119402747457	0.6713375796135584	1.867552549217317	1.4531990763689333	0.7781302102060994
1	2	undersample	0.8	500	10	31	0.3	0.6	1.0	0.6521281419543455	0.17463570148566437	0.5820895522098463	0.6373486296963841	2.4479035234989897	1.6050939933622042	0.655701482298974
1	3	undersample	0.8	500	10	31	0.3	0.6	1.0	0.6413344368026026	0.1825923095519897	0.48756218903046955	0.6558317399575792	1.8130528102362222	1.416638985837871	0.7813556007355181
1	1	undersample	0.8	500	10	31	0.3	1.0	0.7	0.6231517571378774	0.18211233903036067	0.4975124377861934	0.6420382165564201	1.7758359017360528	1.3898478745458873	0.7826443059456205
1	2	undersample	0.8	500	10	31	0.3	1.0	0.7	0.6317298149152263	0.16298632337275093	0.5174129352976411	0.6679413639218105	2.1566772231746714	1.5581974491813304	0.7224991347202437
1	3	undersample	0.8	500	10	31	0.3	1.0	0.7	0.6461430895237009	0.18466786549413322	0.5671641790762605	0.6564690885872756	2.50399839153132	1.650984361884731	0.6593392162025662
1	1	undersample	0.8	500	10	31	0.3	1.0	1.0	0.6420382165605096	0.17112986447996667	0.4776119402747457	0.6713375796135584	1.867552549217317	1.4531990763689333	0.7781302102060994
1	2	undersample	0.8	500	10	31	0.3	1.0	1.0	0.6521281419543455	0.17463570148566437	0.5820895522098463	0.6373486296963841	2.4479035234989897	1.6050939933622042	0.655701482298974
1	3	undersample	0.8	500	10	31	0.3	1.0	1.0	0.6413344368026026	0.1825923095519897	0.48756218903046955	0.6558317399575792	1.8130528102362222	1.416638985837871	0.7813556007355181
1	1	undersample	0.8	500	10	63	0.1	0.6	0.7	0.6399800361251069	0.1853315382004901	0.5074626865419173	0.6605095541359204	2.0045482414121714	1.4947774754088758	0.7456929319447793
1	2	undersample	0.8	500	10	63	0.1	0.6	0.7	0.6476888977673773	0.1813711829129886	0.5074626865419173	0.6826003824048273	2.2157721113018076	1.5988131126264602	0.7215602553682321
1	3	undersample	0.8	500	10	63	0.1	0.6	0.7	0.6718589969210671	0.19806835507871928	0.5671641790762605	0.6896112173314876	2.911279374843312	1.8272701607560227	0.6276519345525108
1	1	undersample	0.8	500	10	63	0.1	0.6	1.0	0.6498368032449219	0.17277348165607548	0.4975124377861934	0.6802547770657309	2.106425718340657	1.5559651451894152	0.738675525359078
1	2	undersample	0.8	500	10	63	0.1	0.6	1.0	0.6569954561164858	0.1772592477743108	0.5422885571869508	0.6398980242151696	2.1053481555866287	1.5059304824577704	0.7152880901946026
1	3	undersample	0.8	500	10	63	0.1	0.6	1.0	0.664519975013397	0.18995615629788218	0.5174129352976411	0.6660293180327214	2.138191486275022	1.549276471686131	0.7245732948844706
1	1	undersample	0.8	500	10	63	0.1	1.0	0.7	0.6399800361251069	0.1853315382004901	0.5074626865419173	0.6605095541359204	2.0045482414121714	1.4947774754088758	0.7456929319447793
1	2	undersample	0.8	500	10	63	0.1	1.0	0.7	0.6476888977673773	0.1813711829129886	0.5074626865419173	0.6826003824048273	2.2157721113018076	1.5988131126264602	0.7215602553682321
1	3	undersample	0.8	500	10	63	0.1	1.0	0.7	0.6718589969210671	0.19806835507871928	0.5671641790762605	0.6896112173314876	2.911279374843312	1.8272701607560227	0.6276519345525108
1	1	undersample	0.8	500	10	63	0.1	1.0	1.0	0.6498368032449219	0.17277348165607548	0.4975124377861934	0.6802547770657309	2.106425718340657	1.5559651451894152	0.738675525359078
1	2	undersample	0.8	500	10	63	0.1	1.0	1.0	0.6569954561164858	0.1772592477743108	0.5422885571869508	0.6398980242151696	2.1053481555866287	1.5059304824577704	0.7152880901946026
1	3	undersample	0.8	500	10	63	0.1	1.0	1.0	0.664519975013397	0.18995615629788218	0.5174129352976411	0.6660293180327214	2.138191486275022	1.549276471686131	0.7245732948844706
1	1	undersample	0.8	500	10	63	0.3	0.6	0.7	0.6251734955794277	0.18285009074749603	0.5074626865419173	0.6407643312061099	1.8377390464555403	1.4126177228433698	0.7686715408210456
1	2	undersample	0.8	500	10	63	0.3	0.6	0.7	0.6329728032875774	0.16460497237646304	0.5223880596755031	0.6679413639218105	2.2000959049322435	1.5731801169619202	0.715050690033174
1	3	undersample	0.8	500	10	63	0.3	0.6	0.7	0.6468597103710257	0.18546641113954593	0.5621890546983985	0.6558317399575792	2.4469064948927874	1.633471483670198	0.6675659501540145
1	1	undersample	0.8	500	10	63	0.3	0.6	1.0	0.642326583642298	0.16770769948431533	0.4726368158968837	0.6668789808874721	1.794166406374233	1.4188141083618817	0.7907929194190233
1	2	undersample	0.8	500	10	63	0.3	0.6	1.0	0.6522422939477247	0.1754896789828745	0.5572139303205366	0.6341618865479022	2.1814195102495444	1.5231160849574419	0.6982224445993926
1	3	undersample	0.8	500	10	63	0.3	0.6	1.0	0.6473083911227799	0.1812723379668349	0.5124378109197792	0.6532823454387937	1.9803233257761292	1.4779685700995435	0.7463268906945102
1	1	undersample	0.8	500	10	63	0.3	1.0	0.7	0.6251734955794277	0.18285009074749603	0.5074626865419173	0.6407643312061099	1.8377390464555403	1.4126177228433698	0.7686715408210456
1	2	undersample	0.8	500	10	63	0.3	1.0	0.7	0.6329728032875774	0.16460497237646304	0.5223880596755031	0.6679413639218105	2.2000959049322435	1.5731801169619202	0.715050690033174
1	3	undersample	0.8	500	10	63	0.3	1.0	0.7	0.6468597103710257	0.18546641113954593	0.5621890546983985	0.6558317399575792	2.4469064948927874	1.633471483670198	0.6675659501540145
1	1	undersample	0.8	500	10	63	0.3	1.0	1.0	0.642326583642298	0.16770769948431533	0.4726368158968837	0.6668789808874721	1.794166406374233	1.4188141083618817	0.7907929194190233
1	2	undersample	0.8	500	10	63	0.3	1.0	1.0	0.6522422939477247	0.1754896789828745	0.5572139303205366	0.6341618865479022	2.1814195102495444	1.5231160849574419	0.6982224445993926
1	3	undersample	0.8	500	10	63	0.3	1.0	1.0	0.6473083911227799	0.1812723379668349	0.5124378109197792	0.6532823454387937	1.9803233257761292	1.4779685700995435	0.7463268906945102
1	1	undersample	1.0	100	3	31	0.1	0.6	0.7	0.7040846721804987	0.19983432612913937	0.6567164178777752	0.6369426751551788	3.3562165259593524	1.8088504344870775	0.5389552154737287
1	2	undersample	1.0	100	3	31	0.1	0.6	0.7	0.7080150553795712	0.22401992719188007	0.676616915389223	0.6131293817679214	3.315980135577227	1.7489487854925223	0.5274304069461121
1	3	undersample	1.0	100	3	31	0.1	0.6	0.7	0.7020109776166966	0.2086818116507255	0.7014925372785327	0.6277884002509383	3.9636128862597317	1.8846605503559284	0.47549055995179734
1	1	undersample	1.0	100	3	31	0.1	0.6	1.0	0.6907120448711855	0.20043858854258603	0.601990049721294	0.6560509554098342	2.884953615833341	1.7502302788376556	0.6066753518609178
1	2	undersample	1.0	100	3	31	0.1	0.6	1.0	0.7117598749401495	0.22229486399002954	0.7064676616563946	0.6054811982115649	3.6937651214628104	1.7907071616023353	0.48479182237649304
1	3	undersample	1.0	100	3	31	0.1	0.6	1.0	0.7047791634561419	0.21153081788473954	0.676616915389223	0.6297004461400274	3.558003332868392	1.8272149940880922	0.5135506596153169
1	1	undersample	1.0	100	3	31	0.1	1.0	0.7	0.7040846721804987	0.19983432612913937	0.6567164178777752	0.6369426751551788	3.3562165259593524	1.8088504344870775	0.5389552154737287
1	2	undersample	1.0	100	3	31	0.1	1.0	0.7	0.7080150553795712	0.22401992719188007	0.676616915389223	0.6131293817679214	3.315980135577227	1.7489487854925223	0.5274304069461121
1	3	undersample	1.0	100	3	31	0.1	1.0	0.7	0.7020109776166966	0.2086818116507255	0.7014925372785327	0.6277884002509383	3.9636128862597317	1.8846605503559284	0.47549055995179734
1	1	undersample	1.0	100	3	31	0.1	1.0	1.0	0.6907120448711855	0.20043858854258603	0.601990049721294	0.6560509554098342	2.884953615833341	1.7502302788376556	0.6066753518609178
1	2	undersample	1.0	100	3	31	0.1	1.0	1.0	0.7117598749401495	0.22229486399002954	0.7064676616563946	0.6054811982115649	3.6937651214628104	1.7907071616023353	0.48479182237649304
1	3	undersample	1.0	100	3	31	0.1	1.0	1.0	0.7047791634561419	0.21153081788473954	0.676616915389223	0.6297004461400274	3.558003332868392	1.8272149940880922	0.5135506596153169
1	1	undersample	1.0	100	3	31	0.3	0.6	0.7	0.6866970878093608	0.20297067906042793	0.6666666666334992	0.6242038216520752	3.322033800364622	1.7740112521212608	0.5340135969435981
1	2	undersample	1.0	100	3	31	0.3	0.6	0.7	0.6847217069528077	0.19932479577807088	0.6467661691220514	0.6048438495818684	2.8025896589233814	1.6367356349390596	0.5840082945078435
1	3	undersample	1.0	100	3	31	0.3	0.6	0.7	0.6956263932092248	0.20393799965104736	0.7164179104121184	0.6182281708054925	4.091028776870059	1.8765603872817698	0.4587013313084516
1	1	undersample	1.0	100	3	31	0.3	0.6	1.0	0.6719903666381468	0.19580954383305693	0.606965174099156	0.6184713375756785	2.503370531675229	1.5908769588465232	0.6354939924727083
1	2	undersample	1.0	100	3	31	0.3	0.6	1.0	0.6879480862101222	0.20354259970384841	0.6815920397670849	0.607393244100654	3.31171358337423	1.7360679921186766	0.524220442165382
1	3	undersample	1.0	100	3	31	0.3	0.6	1.0	0.6980109015153677	0.21143472825247817	0.6666666666334992	0.6175908221757962	3.229999907455029	1.7433332876404908	0.5397316734643788
1	1	undersample	1.0	100	3	31	0.3	1.0	0.7	0.6866970878093608	0.20297067906042793	0.6666666666334992	0.6242038216520752	3.322033800364622	1.7740112521212608	0.5340135969435981
1	2	undersample	1.0	100	3	31	0.3	1.0	0.7	0.6847217069528077	0.19932479577807088	0.6467661691220514	0.6048438495818684	2.8025896589233814	1.6367356349390596	0.5840082945078435
1	3	undersample	1.0	100	3	31	0.3	1.0	0.7	0.6956263932092248	0.20393799965104736	0.7164179104121184	0.6182281708054925	4.091028776870059	1.8765603872817698	0.4587013313084516
1	1	undersample	1.0	100	3	31	0.3	1.0	1.0	0.6719903666381468	0.19580954383305693	0.606965174099156	0.6184713375756785	2.503370531675229	1.5908769588465232	0.6354939924727083
1	2	undersample	1.0	100	3	31	0.3	1.0	1.0	0.6879480862101222	0.20354259970384841	0.6815920397670849	0.607393244100654	3.31171358337423	1.7360679921186766	0.524220442165382
1	3	undersample	1.0	100	3	31	0.3	1.0	1.0	0.6980109015153677	0.21143472825247817	0.6666666666334992	0.6175908221757962	3.229999907455029	1.7433332876404908	0.5397316734643788
1	1	undersample	1.0	100	3	63	0.1	0.6	0.7	0.7040846721804987	0.19983432612913937	0.6567164178777752	0.6369426751551788	3.3562165259593524	1.8088504344870775	0.5389552154737287
1	2	undersample	1.0	100	3	63	0.1	0.6	0.7	0.7080150553795712	0.22401992719188007	0.676616915389223	0.6131293817679214	3.315980135577227	1.7489487854925223	0.5274304069461121
1	3	undersample	1.0	100	3	63	0.1	0.6	0.7	0.7020109776166966	0.2086818116507255	0.7014925372785327	0.6277884002509383	3.9636128862597317	1.8846605503559284	0.47549055995179734
1	1	undersample	1.0	100	3	63	0.1	0.6	1.0	0.6907120448711855	0.20043858854258603	0.601990049721294	0.6560509554098342	2.884953615833341	1.7502302788376556	0.6066753518609178
1	2	undersample	1.0	100	3	63	0.1	0.6	1.0	0.7117598749401495	0.22229486399002954	0.7064676616563946	0.6054811982115649	3.6937651214628104	1.7907071616023353	0.48479182237649304
1	3	undersample	1.0	100	3	63	0.1	0.6	1.0	0.7047791634561419	0.21153081788473954	0.676616915389223	0.6297004461400274	3.558003332868392	1.8272149940880922	0.5135506596153169
1	1	undersample	1.0	100	3	63	0.1	1.0	0.7	0.7040846721804987	0.19983432612913937	0.6567164178777752	0.6369426751551788	3.3562165259593524	1.8088504344870775	0.5389552154737287
1	2	undersample	1.0	100	3	63	0.1	1.0	0.7	0.7080150553795712	0.22401992719188007	0.676616915389223	0.6131293817679214	3.315980135577227	1.7489487854925223	0.5274304069461121
1	3	undersample	1.0	100	3	63	0.1	1.0	0.7	0.7020109776166966	0.2086818116507255	0.7014925372785327	0.6277884002509383	3.9636128862597317	1.8846605503559284	0.47549055995179734
1	1	undersample	1.0	100	3	63	0.1	1.0	1.0	0.6907120448711855	0.20043858854258603	0.601990049721294	0.6560509554098342	2.884953615833341	1.7502302788376556	0.6066753518609178
1	2	undersample	1.0	100	3	63	0.1	1.0	1.0	0.7117598749401495	0.22229486399002954	0.7064676616563946	0.6054811982115649	3.6937651214628104	1.7907071616023353	0.48479182237649304
1	3	undersample	1.0	100	3	63	0.1	1.0	1.0	0.7047791634561419	0.21153081788473954	0.676616915389223	0.6297004461400274	3.558003332868392	1.8272149940880922	0.5135506596153169
1	1	undersample	1.0	100	3	63	0.3	0.6	0.7	0.6866970878093608	0.20297067906042793	0.6666666666334992	0.6242038216520752	3.322033800364622	1.7740112521212608	0.5340135969435981
1	2	undersample	1.0	100	3	63	0.3	0.6	0.7	0.6847217069528077	0.19932479577807088	0.6467661691220514	0.6048438495818684	2.8025896589233814	1.6367356349390596	0.5840082945078435
1	3	undersample	1.0	100	3	63	0.3	0.6	0.7	0.6956263932092248	0.20393799965104736	0.7164179104121184	0.6182281708054925	4.091028776870059	1.8765603872817698	0.4587013313084516
1	1	undersample	1.0	100	3	63	0.3	0.6	1.0	0.6719903666381468	0.19580954383305693	0.606965174099156	0.6184713375756785	2.503370531675229	1.5908769588465232	0.6354939924727083
1	2	undersample	1.0	100	3	63	0.3	0.6	1.0	0.6879480862101222	0.20354259970384841	0.6815920397670849	0.607393244100654	3.31171358337423	1.7360679921186766	0.524220442165382
1	3	undersample	1.0	100	3	63	0.3	0.6	1.0	0.6980109015153677	0.21143472825247817	0.6666666666334992	0.6175908221757962	3.229999907455029	1.7433332876404908	0.5397316734643788
1	1	undersample	1.0	100	3	63	0.3	1.0	0.7	0.6866970878093608	0.20297067906042793	0.6666666666334992	0.6242038216520752	3.322033800364622	1.7740112521212608	0.5340135969435981
1	2	undersample	1.0	100	3	63	0.3	1.0	0.7	0.6847217069528077	0.19932479577807088	0.6467661691220514	0.6048438495818684	2.8025896589233814	1.6367356349390596	0.5840082945078435
1	3	undersample	1.0	100	3	63	0.3	1.0	0.7	0.6956263932092248	0.20393799965104736	0.7164179104121184	0.6182281708054925	4.091028776870059	1.8765603872817698	0.4587013313084516
1	1	undersample	1.0	100	3	63	0.3	1.0	1.0	0.6719903666381468	0.19580954383305693	0.606965174099156	0.6184713375756785	2.503370531675229	1.5908769588465232	0.6354939924727083
1	2	undersample	1.0	100	3	63	0.3	1.0	1.0	0.6879480862101222	0.20354259970384841	0.6815920397670849	0.607393244100654	3.31171358337423	1.7360679921186766	0.524220442165382
1	3	undersample	1.0	100	3	63	0.3	1.0	1.0	0.6980109015153677	0.21143472825247817	0.6666666666334992	0.6175908221757962	3.229999907455029	1.7433332876404908	0.5397316734643788
1	1	undersample	1.0	100	5	31	0.1	0.6	0.7	0.6844693728808189	0.1977743293632993	0.6417910447441895	0.6292993630533166	3.041523394621067	1.731291946831957	0.5692186749174811
1	2	undersample	1.0	100	5	31	0.1	0.6	0.7	0.6836816554575751	0.2074680851674219	0.6268656716106037	0.6086679413600468	2.6130292491030374	1.6018765694036543	0.613034294898624
1	3	undersample	1.0	100	5	31	0.1	0.6	0.7	0.6901518538600813	0.20006965185313658	0.6815920397670849	0.6169534735460998	3.447795239571302	1.7793974749830814	0.51609719164366
1	1	undersample	1.0	100	5	31	0.1	0.6	1.0	0.6767848654815097	0.198666436693161	0.5920398009655702	0.634394904454558	2.518143893235862	1.6193422684355379	0.6430697815180108
1	2	undersample	1.0	100	5	31	0.1	0.6	1.0	0.7000275867317333	0.21207492270698772	0.6815920397670849	0.5844486934315842	3.0106642254318876	1.6402114795246199	0.5448005246027344
1	3	undersample	1.0	100	5	31	0.1	0.6	1.0	0.7048616065624712	0.20484778361479414	0.6666666666334992	0.627151051621242	3.364102463663012	1.7880341399700703	0.5315040566220268
1	1	undersample	1.0	100	5	31	0.1	1.0	0.7	0.6844693728808189	0.1977743293632993	0.6417910447441895	0.6292993630533166	3.041523394621067	1.731291946831957	0.5692186749174811
1	2	undersample	1.0	100	5	31	0.1	1.0	0.7	0.6836816554575751	0.2074680851674219	0.6268656716106037	0.6086679413600468	2.6130292491030374	1.6018765694036543	0.613034294898624
1	3	undersample	1.0	100	5	31	0.1	1.0	0.7	0.6901518538600813	0.20006965185313658	0.6815920397670849	0.6169534735460998	3.447795239571302	1.7793974749830814	0.51609719164366
1	1	undersample	1.0	100	5	31	0.1	1.0	1.0	0.6767848654815097	0.198666436693161	0.5920398009655702	0.634394904454558	2.518143893235862	1.6193422684355379	0.6430697815180108
1	2	undersample	1.0	100	5	31	0.1	1.0	1.0	0.7000275867317333	0.21207492270698772	0.6815920397670849	0.5844486934315842	3.0106642254318876	1.6402114795246199	0.5448005246027344
1	3	undersample	1.0	100	5	31	0.1	1.0	1.0	0.7048616065624712	0.20484778361479414	0.6666666666334992	0.627151051621242	3.364102463663012	1.7880341399700703	0.5315040566220268
1	1	undersample	1.0	100	5	31	0.3	0.6	0.7	0.6699670437620813	0.2024150292784438	0.6268656716106037	0.6152866241999027	2.6868873463374854	1.6294355609875562	0.606439840635588
1	2	undersample	1.0	100	5	31	0.3	0.6	0.7	0.665850162825135	0.20128074765066797	0.6169154228548798	0.6124920331382251	2.545369039382741	1.5920070287351402	0.6254523327067402
1	3	undersample	1.0	100	5	31	0.3	0.6	0.7	0.6865877749556868	0.20119605961699252	0.6716417910113611	0.6233269598430636	3.384863766712961	1.7830895805567442	0.5267832532118902
1	1	undersample	1.0	100	5	31	0.3	0.6	1.0	0.6569445764806541	0.18720195312717394	0.5820895522098463	0.6356687898048684	2.430194739425799	1.5976933074746815	0.6574342612354734
1	2	undersample	1.0	100	5	31	0.3	0.6	1.0	0.6690036116422349	0.18578321172022416	0.6567164178777752	0.5876354365800661	2.726160809462926	1.5925626501600665	0.5841777995525528
1	3	undersample	1.0	100	5	31	0.3	0.6	1.0	0.6892085144703506	0.2070568127401464	0.6567164178777752	0.6048438495818684	2.9281906655837697	1.6619161831688911	0.5675573566367003
1	1	undersample	1.0	100	5	31	0.3	1.0	0.7	0.6699670437620813	0.2024150292784438	0.6268656716106037	0.6152866241999027	2.6868873463374854	1.6294355609875562	0.606439840635588
1	2	undersample	1.0	100	5	31	0.3	1.0	0.7	0.665850162825135	0.20128074765066797	0.6169154228548798	0.6124920331382251	2.545369039382741	1.5920070287351402	0.6254523327067402
1	3	undersample	1.0	100	5	31	0.3	1.0	0.7	0.6865877749556868	0.20119605961699252	0.6716417910113611	0.6233269598430636	3.384863766712961	1.7830895805567442	0.5267832532118902
1	1	undersample	1.0	100	5	31	0.3	1.0	1.0	0.6569445764806541	0.18720195312717394	0.5820895522098463	0.6356687898048684	2.430194739425799	1.5976933074746815	0.6574342612354734
1	2	undersample	1.0	100	5	31	0.3	1.0	1.0	0.6690036116422349	0.18578321172022416	0.6567164178777752	0.5876354365800661	2.726160809462926	1.5925626501600665	0.5841777995525528
1	3	undersample	1.0	100	5	31	0.3	1.0	1.0	0.6892085144703506	0.2070568127401464	0.6567164178777752	0.6048438495818684	2.9281906655837697	1.6619161831688911	0.5675573566367003
1	1	undersample	1.0	100	5	63	0.1	0.6	0.7	0.6844693728808189	0.1977743293632993	0.6417910447441895	0.6292993630533166	3.041523394621067	1.731291946831957	0.5692186749174811
1	2	undersample	1.0	100	5	63	0.1	0.6	0.7	0.6836816554575751	0.2074680851674219	0.6268656716106037	0.6086679413600468	2.6130292491030374	1.6018765694036543	0.613034294898624
1	3	undersample	1.0	100	5	63	0.1	0.6	0.7	0.6901518538600813	0.20006965185313658	0.6815920397670849	0.6169534735460998	3.447795239571302	1.7793974749830814	0.51609719164366
1	1	undersample	1.0	100	5	63	0.1	0.6	1.0	0.6767848654815097	0.198666436693161	0.5920398009655702	0.634394904454558	2.518143893235862	1.6193422684355379	0.6430697815180108
1	2	undersample	1.0	100	5	63	0.1	0.6	1.0	0.7000275867317333	0.21207492270698772	0.6815920397670849	0.5844486934315842	3.0106642254318876	1.6402114795246199	0.5448005246027344
1	3	undersample	1.0	100	5	63	0.1	0.6	1.0	0.7048616065624712	0.20484778361479414	0.6666666666334992	0.627151051621242	3.364102463663012	1.7880341399700703	0.5315040566220268
1	1	undersample	1.0	100	5	63	0.1	1.0	0.7	0.6844693728808189	0.1977743293632993	0.6417910447441895	0.6292993630533166	3.041523394621067	1.731291946831957	0.5692186749174811
1	2	undersample	1.0	100	5	63	0.1	1.0	0.7	0.6836816554575751	0.2074680851674219	0.6268656716106037	0.6086679413600468	2.6130292491030374	1.6018765694036543	0.613034294898624
1	3	undersample	1.0	100	5	63	0.1	1.0	0.7	0.6901518538600813	0.20006965185313658	0.6815920397670849	0.6169534735460998	3.447795239571302	1.7793974749830814	0.51609719164366
1	1	undersample	1.0	100	5	63	0.1	1.0	1.0	0.6767848654815097	0.198666436693161	0.5920398009655702	0.634394904454558	2.518143893235862	1.6193422684355379	0.6430697815180108
1	2	undersample	1.0	100	5	63	0.1	1.0	1.0	0.7000275867317333	0.21207492270698772	0.6815920397670849	0.5844486934315842	3.0106642254318876	1.6402114795246199	0.5448005246027344
1	3	undersample	1.0	100	5	63	0.1	1.0	1.0	0.7048616065624712	0.20484778361479414	0.6666666666334992	0.627151051621242	3.364102463663012	1.7880341399700703	0.5315040566220268
1	1	undersample	1.0	100	5	63	0.3	0.6	0.7	0.6699670437620813	0.2024150292784438	0.6268656716106037	0.6152866241999027	2.6868873463374854	1.6294355609875562	0.606439840635588
1	2	undersample	1.0	100	5	63	0.3	0.6	0.7	0.665850162825135	0.20128074765066797	0.6169154228548798	0.6124920331382251	2.545369039382741	1.5920070287351402	0.6254523327067402
1	3	undersample	1.0	100	5	63	0.3	0.6	0.7	0.6865877749556868	0.20119605961699252	0.6716417910113611	0.6233269598430636	3.384863766712961	1.7830895805567442	0.5267832532118902
1	1	undersample	1.0	100	5	63	0.3	0.6	1.0	0.6569445764806541	0.18720195312717394	0.5820895522098463	0.6356687898048684	2.430194739425799	1.5976933074746815	0.6574342612354734
1	2	undersample	1.0	100	5	63	0.3	0.6	1.0	0.6690036116422349	0.18578321172022416	0.6567164178777752	0.5876354365800661	2.726160809462926	1.5925626501600665	0.5841777995525528
1	3	undersample	1.0	100	5	63	0.3	0.6	1.0	0.6892085144703506	0.2070568127401464	0.6567164178777752	0.6048438495818684	2.9281906655837697	1.6619161831688911	0.5675573566367003
1	1	undersample	1.0	100	5	63	0.3	1.0	0.7	0.6699670437620813	0.2024150292784438	0.6268656716106037	0.6152866241999027	2.6868873463374854	1.6294355609875562	0.606439840635588
1	2	undersample	1.0	100	5	63	0.3	1.0	0.7	0.665850162825135	0.20128074765066797	0.6169154228548798	0.6124920331382251	2.545369039382741	1.5920070287351402	0.6254523327067402
1	3	undersample	1.0	100	5	63	0.3	1.0	0.7	0.6865877749556868	0.20119605961699252	0.6716417910113611	0.6233269598430636	3.384863766712961	1.7830895805567442	0.5267832532118902
1	1	undersample	1.0	100	5	63	0.3	1.0	1.0	0.6569445764806541	0.18720195312717394	0.5820895522098463	0.6356687898048684	2.430194739425799	1.5976933074746815	0.6574342612354734
1	2	undersample	1.0	100	5	63	0.3	1.0	1.0	0.6690036116422349	0.18578321172022416	0.6567164178777752	0.5876354365800661	2.726160809462926	1.5925626501600665	0.5841777995525528
1	3	undersample	1.0	100	5	63	0.3	1.0	1.0	0.6892085144703506	0.2070568127401464	0.6567164178777752	0.6048438495818684	2.9281906655837697	1.6619161831688911	0.5675573566367003
1	1	undersample	1.0	100	10	31	0.1	0.6	0.7	0.6643153658459295	0.20012913242388286	0.597014925343432	0.6261146496775407	2.4809135566852736	1.5967860437983812	0.6436282371412799
1	2	undersample	1.0	100	10	31	0.1	0.6	0.7	0.6707571130960874	0.20187315363035818	0.6368159203663275	0.6080305927303504	2.719946471319825	1.6246571602504372	0.5973121714643982
1	3	undersample	1.0	100	10	31	0.1	0.6	0.7	0.6840875292118123	0.19591975391587543	0.6716417910113611	0.6214149139539744	3.3574379177695777	1.7740840778626634	0.528404124734151
1	1	undersample	1.0	100	10	31	0.1	0.6	1.0	0.6593687612890959	0.1923829033888289	0.5721393034541224	0.6369426751551788	2.3459811691268464	1.575892423984954	0.671741283034968
1	2	undersample	1.0	100	10	31	0.1	0.6	1.0	0.6885125043996081	0.21512867545947664	0.6666666666334992	0.5736137667267457	2.6905828967026135	1.5635276164532788	0.5811111010419332
1	3	undersample	1.0	100	10	31	0.1	0.6	1.0	0.6942502275112645	0.2096652094043627	0.6517412934999134	0.6316124920291166	3.2086257082573333	1.7691731171831553	0.5513803247739264
1	1	undersample	1.0	100	10	31	0.1	1.0	0.7	0.6643153658459295	0.20012913242388286	0.597014925343432	0.6261146496775407	2.4809135566852736	1.5967860437983812	0.6436282371412799
1	2	undersample	1.0	100	10	31	0.1	1.0	0.7	0.6707571130960874	0.20187315363035818	0.6368159203663275	0.6080305927303504	2.719946471319825	1.6246571602504372	0.5973121714643982
1	3	undersample	1.0	100	10	31	0.1	1.0	0.7	0.6840875292118123	0.19591975391587543	0.6716417910113611	0.6214149139539744	3.3574379177695777	1.7740840778626634	0.528404124734151
1	1	undersample	1.0	100	10	31	0.1	1.0	1.0	0.6593687612890959	0.1923829033888289	0.5721393034541224	0.6369426751551788	2.3459811691268464	1.575892423984954	0.671741283034968
1	2	undersample	1.0	100	10	31	0.1	1.0	1.0	0.6885125043996081	0.21512867545947664	0.6666666666334992	0.5736137667267457	2.6905828967026135	1.5635276164532788	0.5811111010419332
1	3	undersample	1.0	100	10	31	0.1	1.0	1.0	0.6942502275112645	0.2096652094043627	0.6517412934999134	0.6316124920291166	3.2086257082573333	1.7691731171831553	0.5513803247739264
1	1	undersample	1.0	100	10	31	0.3	0.6	0.7	0.6532100643280413	0.18842108190698237	0.601990049721294	0.6031847133719542	2.299097055764518	1.5170535380987806	0.6598475307095483
1	2	undersample	1.0	100	10	31	0.3	0.6	0.7	0.6481502620739514	0.18257630032539401	0.601990049721294	0.6067558954709577	2.3337114505039933	1.530830411644559	0.6559638673310889
1	3	undersample	1.0	100	10	31	0.3	0.6	0.7	0.6732446752851422	0.1931872850151033	0.6318407959884657	0.6226896112133672	2.832336481615959	1.6745915246978618	0.5912403089265287
1	1	undersample	1.0	100	10	31	0.3	0.6	1.0	0.6415660550749437	0.1698189993592013	0.5621890546983985	0.6363057324800235	2.2465968200668582	1.5457737155831919	0.6880512245500382
1	2	undersample	1.0	100	10	31	0.3	0.6	1.0	0.6692604536273381	0.18834628453487112	0.6467661691220514	0.5959209687661191	2.700270959301249	1.6005932085641217	0.5927528035836813
1	3	undersample	1.0	100	10	31	0.3	0.6	1.0	0.6716687435987684	0.18903449994697358	0.6218905472327417	0.6175908221757962	2.656249929768892	1.626243738470607	0.6122329430233997
1	1	undersample	1.0	100	10	31	0.3	1.0	0.7	0.6532100643280413	0.18842108190698237	0.601990049721294	0.6031847133719542	2.299097055764518	1.5170535380987806	0.6598475307095483
1	2	undersample	1.0	100	10	31	0.3	1.0	0.7	0.6481502620739514	0.18257630032539401	0.601990049721294	0.6067558954709577	2.3337114505039933	1.530830411644559	0.6559638673310889
1	3	undersample	1.0	100	10	31	0.3	1.0	0.7	0.6732446752851422	0.1931872850151033	0.6318407959884657	0.6226896112133672	2.832336481615959	1.6745915246978618	0.5912403089265287
1	1	undersample	1.0	100	10	31	0.3	1.0	1.0	0.6415660550749437	0.1698189993592013	0.5621890546983985	0.6363057324800235	2.2465968200668582	1.5457737155831919	0.6880512245500382
1	2	undersample	1.0	100	10	31	0.3	1.0	1.0	0.6692604536273381	0.18834628453487112	0.6467661691220514	0.5959209687661191	2.700270959301249	1.6005932085641217	0.5927528035836813
1	3	undersample	1.0	100	10	31	0.3	1.0	1.0	0.6716687435987684	0.18903449994697358	0.6218905472327417	0.6175908221757962	2.656249929768892	1.626243738470607	0.6122329430233997
1	1	undersample	1.0	100	10	63	0.1	0.6	0.7	0.6642298063821023	0.1973878102669	0.606965174099156	0.6229299363017649	2.5512315438531052	1.609688003468828	0.6309454670372306
1	2	undersample	1.0	100	10	63	0.1	0.6	0.7	0.6701181790220345	0.2014281785919566	0.6318407959884657	0.6105799872491359	2.690892131466346	1.622517485169716	0.6029663691411655
1	3	undersample	1.0	100	10	63	0.1	0.6	0.7	0.6830236960512923	0.19477641401382373	0.6716417910113611	0.6207775653242781	3.3483574266049225	1.771102424028965	0.528946634093722
1	1	undersample	1.0	100	10	63	0.1	0.6	1.0	0.6673131159489178	0.1898200323253196	0.5771144278319843	0.6433121019067305	2.4613444692935023	1.6179814755062456	0.6573567702846655
1	2	undersample	1.0	100	10	63	0.1	0.6	1.0	0.6867907118328054	0.20776174969438957	0.6815920397670849	0.5844486934315842	3.0106642254318876	1.6402114795246199	0.5448005246027344
1	3	undersample	1.0	100	10	63	0.1	0.6	1.0	0.691808643208432	0.2091703934618188	0.6517412934999134	0.6284257488806346	3.165057491491431	1.7540001062951627	0.5541763710011067
1	1	undersample	1.0	100	10	63	0.1	1.0	0.7	0.6642298063821023	0.1973878102669	0.606965174099156	0.6229299363017649	2.5512315438531052	1.609688003468828	0.6309454670372306
1	2	undersample	1.0	100	10	63	0.1	1.0	0.7	0.6701181790220345	0.2014281785919566	0.6318407959884657	0.6105799872491359	2.690892131466346	1.622517485169716	0.6029663691411655
1	3	undersample	1.0	100	10	63	0.1	1.0	0.7	0.6830236960512923	0.19477641401382373	0.6716417910113611	0.6207775653242781	3.3483574266049225	1.771102424028965	0.528946634093722
1	1	undersample	1.0	100	10	63	0.1	1.0	1.0	0.6673131159489178	0.1898200323253196	0.5771144278319843	0.6433121019067305	2.4613444692935023	1.6179814755062456	0.6573567702846655
1	2	undersample	1.0	100	10	63	0.1	1.0	1.0	0.6867907118328054	0.20776174969438957	0.6815920397670849	0.5844486934315842	3.0106642254318876	1.6402114795246199	0.5448005246027344
1	3	undersample	1.0	100	10	63	0.1	1.0	1.0	0.691808643208432	0.2091703934618188	0.6517412934999134	0.6284257488806346	3.165057491491431	1.7540001062951627	0.5541763710011067
1	1	undersample	1.0	100	10	63	0.3	0.6	0.7	0.6520296606141268	0.19296794028174188	0.6119402984770179	0.6025477706967991	2.3906557606017316	1.539657442992018	0.6440314178474303
1	2	undersample	1.0	100	10	63	0.3	0.6	0.7	0.6505474539349144	0.19260939949049716	0.5920398009655702	0.615678776286707	2.3248391604022385	1.540481631070213	0.6626185733877997
1	3	undersample	1.0	100	10	63	0.3	0.6	0.7	0.6732446752851422	0.1931872850151033	0.6318407959884657	0.6226896112133672	2.832336481615959	1.6745915246978618	0.5912403089265287
1	1	undersample	1.0	100	10	63	0.3	0.6	1.0	0.6404426910035808	0.16423665235632828	0.5771144278319843	0.6375796178303339	2.40082697923969	1.5923895020835632	0.6632670708238966
1	2	undersample	1.0	100	10	63	0.3	0.6	1.0	0.6662972581325368	0.18896853829826082	0.6517412934999134	0.5895474824691552	2.6879990468648005	1.5878603487243386	0.5907220553877723
1	3	undersample	1.0	100	10	63	0.3	0.6	1.0	0.6708966321991066	0.19383660948026912	0.5920398009655702	0.62396430847276	2.4080404499987464	1.574424445766841	0.6538197569261164
1	1	undersample	1.0	100	10	63	0.3	1.0	0.7	0.6520296606141268	0.19296794028174188	0.6119402984770179	0.6025477706967991	2.3906557606017316	1.539657442992018	0.6440314178474303
1	2	undersample	1.0	100	10	63	0.3	1.0	0.7	0.6505474539349144	0.19260939949049716	0.5920398009655702	0.615678776286707	2.3248391604022385	1.540481631070213	0.6626185733877997
1	3	undersample	1.0	100	10	63	0.3	1.0	0.7	0.6732446752851422	0.1931872850151033	0.6318407959884657	0.6226896112133672	2.832336481615959	1.6745915246978618	0.5912403089265287
1	1	undersample	1.0	100	10	63	0.3	1.0	1.0	0.6404426910035808	0.16423665235632828	0.5771144278319843	0.6375796178303339	2.40082697923969	1.5923895020835632	0.6632670708238966
1	2	undersample	1.0	100	10	63	0.3	1.0	1.0	0.6662972581325368	0.18896853829826082	0.6517412934999134	0.5895474824691552	2.6879990468648005	1.5878603487243386	0.5907220553877723
1	3	undersample	1.0	100	10	63	0.3	1.0	1.0	0.6708966321991066	0.19383660948026912	0.5920398009655702	0.62396430847276	2.4080404499987464	1.574424445766841	0.6538197569261164
1	1	undersample	1.0	300	3	31	0.1	0.6	0.7	0.6933231929524353	0.20227959226042033	0.6865671641449469	0.6254777070023856	3.658244137244806	1.8331809845495908	0.5011095157109452
1	2	undersample	1.0	300	3	31	0.1	0.6	0.7	0.6896667078882197	0.20397501197025086	0.6666666666334992	0.6048438495818684	3.0612902396687907	1.6870967313987228	0.5511064187655568
1	3	undersample	1.0	300	3	31	0.1	0.6	0.7	0.6971515906763188	0.2047989006678782	0.6965174129006707	0.6226896112133672	3.787660493472095	1.846006405178745	0.48737376818320166
1	1	undersample	1.0	300	3	31	0.1	0.6	1.0	0.67513546915106	0.20013985530967415	0.6417910447441895	0.6248407643272303	2.984083107548429	1.7107163215270664	0.5732803779354767
1	2	undersample	1.0	300	3	31	0.1	0.6	1.0	0.6944547498327356	0.20181688722887092	0.6716417910113611	0.6080305927303504	3.172948914165663	1.713505598701633	0.5400356618797676
1	3	undersample	1.0	300	3	31	0.1	0.6	1.0	0.6949256268054247	0.2070173303222863	0.6716417910113611	0.6233269598430636	3.384863766712961	1.7830895805567442	0.5267832532118902
1	1	undersample	1.0	300	3	31	0.1	1.0	0.7	0.6933231929524353	0.20227959226042033	0.6865671641449469	0.6254777070023856	3.658244137244806	1.8331809845495908	0.5011095157109452
1	2	undersample	1.0	300	3	31	0.1	1.0	0.7	0.6896667078882197	0.20397501197025086	0.6666666666334992	0.6048438495818684	3.0612902396687907	1.6870967313987228	0.5511064187655568
1	3	undersample	1.0	300	3	31	0.1	1.0	0.7	0.6971515906763188	0.2047989006678782	0.6965174129006707	0.6226896112133672	3.787660493472095	1.846006405178745	0.48737376818320166
1	1	undersample	1.0	300	3	31	0.1	1.0	1.0	0.67513546915106	0.20013985530967415	0.6417910447441895	0.6248407643272303	2.984083107548429	1.7107163215270664	0.5732803779354767
1	2	undersample	1.0	300	3	31	0.1	1.0	1.0	0.6944547498327356	0.20181688722887092	0.6716417910113611	0.6080305927303504	3.172948914165663	1.713505598701633	0.5400356618797676
1	3	undersample	1.0	300	3	31	0.1	1.0	1.0	0.6949256268054247	0.2070173303222863	0.6716417910113611	0.6233269598430636	3.384863766712961	1.7830895805567442	0.5267832532118902
1	1	undersample	1.0	300	3	31	0.3	0.6	0.7	0.6625027727604018	0.19756517837260118	0.6368159203663275	0.6171974522253683	2.8270689636595105	1.6635623441712781	0.5884406561300095
1	2	undersample	1.0	300	3	31	0.3	0.6	0.7	0.6680856393621442	0.19732548938977712	0.6268656716106037	0.6093052899897432	2.6200325591912748	1.6044897448169937	0.612393045646702
1	3	undersample	1.0	300	3	31	0.3	0.6	0.7	0.6879243045448348	0.20622256416498996	0.6517412934999134	0.6220522625836709	3.0801251835300105	1.7244216904459715	0.5598544074979536
1	1	undersample	1.0	300	3	31	0.3	0.6	1.0	0.6556564312196977	0.18962708396781547	0.6318407959884657	0.6248407643272303	2.8584177611972907	1.68419358785998	0.589204832875917
1	2	undersample	1.0	300	3	31	0.3	0.6	1.0	0.6720841300191205	0.19646685927413904	0.6666666666334992	0.5869980879503697	2.842592521664903	1.6141974916847628	0.567861011015889
1	3	undersample	1.0	300	3	31	0.3	0.6	1.0	0.685374910026033	0.20391369376495555	0.6417910447441895	0.6137667303976179	2.847153388792371	1.6616668698380883	0.5836239269396566
1	1	undersample	1.0	300	3	31	0.3	1.0	0.7	0.6625027727604018	0.19756517837260118	0.6368159203663275	0.6171974522253683	2.8270689636595105	1.6635623441712781	0.5884406561300095
1	2	undersample	1.0	300	3	31	0.3	1.0	0.7	0.6680856393621442	0.19732548938977712	0.6268656716106037	0.6093052899897432	2.6200325591912748	1.6044897448169937	0.612393045646702
1	3	undersample	1.0	300	3	31	0.3	1.0	0.7	0.6879243045448348	0.20622256416498996	0.6517412934999134	0.6220522625836709	3.0801251835300105	1.7244216904459715	0.5598544074979536
1	1	undersample	1.0	300	3	31	0.3	1.0	1.0	0.6556564312196977	0.18962708396781547	0.6318407959884657	0.6248407643272303	2.8584177611972907	1.68419358785998	0.589204832875917
1	2	undersample	1.0	300	3	31	0.3	1.0	1.0	0.6720841300191205	0.19646685927413904	0.6666666666334992	0.5869980879503697	2.842592521664903	1.6141974916847628	0.567861011015889
1	3	undersample	1.0	300	3	31	0.3	1.0	1.0	0.685374910026033	0.20391369376495555	0.6417910447441895	0.6137667303976179	2.847153388792371	1.6616668698380883	0.5836239269396566
1	1	undersample	1.0	300	3	63	0.1	0.6	0.7	0.6933231929524353	0.20227959226042033	0.6865671641449469	0.6254777070023856	3.658244137244806	1.8331809845495908	0.5011095157109452
1	2	undersample	1.0	300	3	63	0.1	0.6	0.7	0.6896667078882197	0.20397501197025086	0.6666666666334992	0.6048438495818684	3.0612902396687907	1.6870967313987228	0.5511064187655568
1	3	undersample	1.0	300	3	63	0.1	0.6	0.7	0.6971515906763188	0.2047989006678782	0.6965174129006707	0.6226896112133672	3.787660493472095	1.846006405178745	0.48737376818320166
1	1	undersample	1.0	300	3	63	0.1	0.6	1.0	0.67513546915106	0.20013985530967415	0.6417910447441895	0.6248407643272303	2.984083107548429	1.7107163215270664	0.5732803779354767
1	2	undersample	1.0	300	3	63	0.1	0.6	1.0	0.6944547498327356	0.20181688722887092	0.6716417910113611	0.6080305927303504	3.172948914165663	1.713505598701633	0.5400356618797676
1	3	undersample	1.0	300	3	63	0.1	0.6	1.0	0.6949256268054247	0.2070173303222863	0.6716417910113611	0.6233269598430636	3.384863766712961	1.7830895805567442	0.5267832532118902
1	1	undersample	1.0	300	3	63	0.1	1.0	0.7	0.6933231929524353	0.20227959226042033	0.6865671641449469	0.6254777070023856	3.658244137244806	1.8331809845495908	0.5011095157109452
1	2	undersample	1.0	300	3	63	0.1	1.0	0.7	0.6896667078882197	0.20397501197025086	0.6666666666334992	0.6048438495818684	3.0612902396687907	1.6870967313987228	0.5511064187655568
1	3	undersample	1.0	300	3	63	0.1	1.0	0.7	0.6971515906763188	0.2047989006678782	0.6965174129006707	0.6226896112133672	3.787660493472095	1.846006405178745	0.48737376818320166
1	1	undersample	1.0	300	3	63	0.1	1.0	1.0	0.67513546915106	0.20013985530967415	0.6417910447441895	0.6248407643272303	2.984083107548429	1.7107163215270664	0.5732803779354767
1	2	undersample	1.0	300	3	63	0.1	1.0	1.0	0.6944547498327356	0.20181688722887092	0.6716417910113611	0.6080305927303504	3.172948914165663	1.713505598701633	0.5400356618797676
1	3	undersample	1.0	300	3	63	0.1	1.0	1.0	0.6949256268054247	0.2070173303222863	0.6716417910113611	0.6233269598430636	3.384863766712961	1.7830895805567442	0.5267832532118902
1	1	undersample	1.0	300	3	63	0.3	0.6	0.7	0.6625027727604018	0.19756517837260118	0.6368159203663275	0.6171974522253683	2.8270689636595105	1.6635623441712781	0.5884406561300095
1	2	undersample	1.0	300	3	63	0.3	0.6	0.7	0.6680856393621442	0.19732548938977712	0.6268656716106037	0.6093052899897432	2.6200325591912748	1.6044897448169937	0.612393045646702
1	3	undersample	1.0	300	3	63	0.3	0.6	0.7	0.6879243045448348	0.20622256416498996	0.6517412934999134	0.6220522625836709	3.0801251835300105	1.7244216904459715	0.5598544074979536
1	1	undersample	1.0	300	3	63	0.3	0.6	1.0	0.6556564312196977	0.18962708396781547	0.6318407959884657	0.6248407643272303	2.8584177611972907	1.68419358785998	0.589204832875917
1	2	undersample	1.0	300	3	63	0.3	0.6	1.0	0.6720841300191205	0.19646685927413904	0.6666666666334992	0.5869980879503697	2.842592521664903	1.6141974916847628	0.567861011015889
1	3	undersample	1.0	300	3	63	0.3	0.6	1.0	0.685374910026033	0.20391369376495555	0.6417910447441895	0.6137667303976179	2.847153388792371	1.6616668698380883	0.5836239269396566
1	1	undersample	1.0	300	3	63	0.3	1.0	0.7	0.6625027727604018	0.19756517837260118	0.6368159203663275	0.6171974522253683	2.8270689636595105	1.6635623441712781	0.5884406561300095
1	2	undersample	1.0	300	3	63	0.3	1.0	0.7	0.6680856393621442	0.19732548938977712	0.6268656716106037	0.6093052899897432	2.6200325591912748	1.6044897448169937	0.612393045646702
1	3	undersample	1.0	300	3	63	0.3	1.0	0.7	0.6879243045448348	0.20622256416498996	0.6517412934999134	0.6220522625836709	3.0801251835300105	1.7244216904459715	0.5598544074979536
1	1	undersample	1.0	300	3	63	0.3	1.0	1.0	0.6556564312196977	0.18962708396781547	0.6318407959884657	0.6248407643272303	2.8584177611972907	1.68419358785998	0.589204832875917
1	2	undersample	1.0	300	3	63	0.3	1.0	1.0	0.6720841300191205	0.19646685927413904	0.6666666666334992	0.5869980879503697	2.842592521664903	1.6141974916847628	0.567861011015889
1	3	undersample	1.0	300	3	63	0.3	1.0	1.0	0.685374910026033	0.20391369376495555	0.6417910447441895	0.6137667303976179	2.847153388792371	1.6616668698380883	0.5836239269396566
1	1	undersample	1.0	300	5	31	0.1	0.6	0.7	0.6732341477326741	0.20262160868442242	0.6417910447441895	0.6146496815247475	2.8577822919991114	1.665474238165612	0.5827855446688823
1	2	undersample	1.0	300	5	31	0.1	0.6	0.7	0.6706619864349381	0.19668952121221	0.6318407959884657	0.607393244100654	2.6551201494992247	1.609347700723153	0.6061298862409245
1	3	undersample	1.0	300	5	31	0.1	0.6	0.7	0.6871997564757474	0.20129832452877658	0.6716417910113611	0.6284257488806346	3.45937928078013	1.8075573614492135	0.5225091498055673
1	1	undersample	1.0	300	5	31	0.1	0.6	1.0	0.6607139461926038	0.19035673393493893	0.5771144278319843	0.6312101910787822	2.33579187184217	1.5648870934673755	0.6699599775879331
1	2	undersample	1.0	300	5	31	0.1	0.6	1.0	0.6779439323459187	0.19855820454736028	0.6716417910113611	0.5863607393206733	2.899565692602115	1.6237379732062496	0.5599935012175651
1	3	undersample	1.0	300	5	31	0.1	0.6	1.0	0.692159026410332	0.20350341142301775	0.6467661691220514	0.6201402166945816	2.9891765873234823	1.7026444507171954	0.5696031569516548
1	1	undersample	1.0	300	5	31	0.1	1.0	0.7	0.6732341477326741	0.20262160868442242	0.6417910447441895	0.6146496815247475	2.8577822919991114	1.665474238165612	0.5827855446688823
1	2	undersample	1.0	300	5	31	0.1	1.0	0.7	0.6706619864349381	0.19668952121221	0.6318407959884657	0.607393244100654	2.6551201494992247	1.609347700723153	0.6061298862409245
1	3	undersample	1.0	300	5	31	0.1	1.0	0.7	0.6871997564757474	0.20129832452877658	0.6716417910113611	0.6284257488806346	3.45937928078013	1.8075573614492135	0.5225091498055673
1	1	undersample	1.0	300	5	31	0.1	1.0	1.0	0.6607139461926038	0.19035673393493893	0.5771144278319843	0.6312101910787822	2.33579187184217	1.5648870934673755	0.6699599775879331
1	2	undersample	1.0	300	5	31	0.1	1.0	1.0	0.6779439323459187	0.19855820454736028	0.6716417910113611	0.5863607393206733	2.899565692602115	1.6237379732062496	0.5599935012175651
1	3	undersample	1.0	300	5	31	0.1	1.0	1.0	0.692159026410332	0.20350341142301775	0.6467661691220514	0.6201402166945816	2.9891765873234823	1.7026444507171954	0.5696031569516548
1	1	undersample	1.0	300	5	31	0.3	0.6	0.7	0.6489701175650411	0.19536103924792514	0.597014925343432	0.5999999999961784	2.22222217030755	1.4925372760308884	0.6716417799045281
1	2	undersample	1.0	300	5	31	0.3	0.6	0.7	0.6459369817578773	0.19393095024158472	0.5920398009655702	0.6029318036927793	2.203617377612121	1.4910279683976904	0.6766274224871202
1	3	undersample	1.0	300	5	31	0.3	0.6	0.7	0.6761127441187942	0.19894968244643668	0.6368159203663275	0.6246016571024564	2.9174127611270686	1.6963737732225264	0.5814651141078329
1	1	undersample	1.0	300	5	31	0.3	0.6	1.0	0.6449678359793389	0.17804981652077145	0.5870646765877082	0.6216560509514545	2.3359700835458814	1.5516692220064803	0.6642504583326795
1	2	undersample	1.0	300	5	31	0.3	0.6	1.0	0.6596447336294943	0.18271183643419275	0.6517412934999134	0.5933715742473336	2.730877674848445	1.602793204300985	0.5869150389832668
1	3	undersample	1.0	300	5	31	0.3	0.6	1.0	0.6704574641134671	0.19563066341104454	0.5771144278319843	0.6214149139539744	2.2400474778258563	1.524398170607918	0.6805204636497224
1	1	undersample	1.0	300	5	31	0.3	1.0	0.7	0.6489701175650411	0.19536103924792514	0.597014925343432	0.5999999999961784	2.22222217030755	1.4925372760308884	0.6716417799045281
1	2	undersample	1.0	300	5	31	0.3	1.0	0.7	0.6459369817578773	0.19393095024158472	0.5920398009655702	0.6029318036927793	2.203617377612121	1.4910279683976904	0.6766274224871202
1	3	undersample	1.0	300	5	31	0.3	1.0	0.7	0.6761127441187942	0.19894968244643668	0.6368159203663275	0.6246016571024564	2.9174127611270686	1.6963737732225264	0.5814651141078329
1	1	undersample	1.0	300	5	31	0.3	1.0	1.0	0.6449678359793389	0.17804981652077145	0.5870646765877082	0.6216560509514545	2.3359700835458814	1.5516692220064803	0.6642504583326795
1	2	undersample	1.0	300	5	31	0.3	1.0	1.0	0.6596447336294943	0.18271183643419275	0.6517412934999134	0.5933715742473336	2.730877674848445	1.602793204300985	0.5869150389832668
1	3	undersample	1.0	300	5	31	0.3	1.0	1.0	0.6704574641134671	0.19563066341104454	0.5771144278319843	0.6214149139539744	2.2400474778258563	1.524398170607918	0.6805204636497224
1	1	undersample	1.0	300	5	63	0.1	0.6	0.7	0.6732341477326741	0.20262160868442242	0.6417910447441895	0.6146496815247475	2.8577822919991114	1.665474238165612	0.5827855446688823
1	2	undersample	1.0	300	5	63	0.1	0.6	0.7	0.6706619864349381	0.19668952121221	0.6318407959884657	0.607393244100654	2.6551201494992247	1.609347700723153	0.6061298862409245
1	3	undersample	1.0	300	5	63	0.1	0.6	0.7	0.6871997564757474	0.20129832452877658	0.6716417910113611	0.6284257488806346	3.45937928078013	1.8075573614492135	0.5225091498055673
1	1	undersample	1.0	300	5	63	0.1	0.6	1.0	0.6607139461926038	0.19035673393493893	0.5771144278319843	0.6312101910787822	2.33579187184217	1.5648870934673755	0.6699599775879331
1	2	undersample	1.0	300	5	63	0.1	0.6	1.0	0.6779439323459187	0.19855820454736028	0.6716417910113611	0.5863607393206733	2.899565692602115	1.6237379732062496	0.5599935012175651
1	3	undersample	1.0	300	5	63	0.1	0.6	1.0	0.692159026410332	0.20350341142301775	0.6467661691220514	0.6201402166945816	2.9891765873234823	1.7026444507171954	0.5696031569516548
1	1	undersample	1.0	300	5	63	0.1	1.0	0.7	0.6732341477326741	0.20262160868442242	0.6417910447441895	0.6146496815247475	2.8577822919991114	1.665474238165612	0.5827855446688823
1	2	undersample	1.0	300	5	63	0.1	1.0	0.7	0.6706619864349381	0.19668952121221	0.6318407959884657	0.607393244100654	2.6551201494992247	1.609347700723153	0.6061298862409245
1	3	undersample	1.0	300	5	63	0.1	1.0	0.7	0.6871997564757474	0.20129832452877658	0.6716417910113611	0.6284257488806346	3.45937928078013	1.8075573614492135	0.5225091498055673
1	1	undersample	1.0	300	5	63	0.1	1.0	1.0	0.6607139461926038	0.19035673393493893	0.5771144278319843	0.6312101910787822	2.33579187184217	1.5648870934673755	0.6699599775879331
1	2	undersample	1.0	300	5	63	0.1	1.0	1.0	0.6779439323459187	0.19855820454736028	0.6716417910113611	0.5863607393206733	2.899565692602115	1.6237379732062496	0.5599935012175651
1	3	undersample	1.0	300	5	63	0.1	1.0	1.0	0.692159026410332	0.20350341142301775	0.6467661691220514	0.6201402166945816	2.9891765873234823	1.7026444507171954	0.5696031569516548
1	1	undersample	1.0	300	5	63	0.3	0.6	0.7	0.6489701175650411	0.19536103924792514	0.597014925343432	0.5999999999961784	2.22222217030755	1.4925372760308884	0.6716417799045281
1	2	undersample	1.0	300	5	63	0.3	0.6	0.7	0.6459369817578773	0.19393095024158472	0.5920398009655702	0.6029318036927793	2.203617377612121	1.4910279683976904	0.6766274224871202
1	3	undersample	1.0	300	5	63	0.3	0.6	0.7	0.6761127441187942	0.19894968244643668	0.6368159203663275	0.6246016571024564	2.9174127611270686	1.6963737732225264	0.5814651141078329
1	1	undersample	1.0	300	5	63	0.3	0.6	1.0	0.6449678359793389	0.17804981652077145	0.5870646765877082	0.6216560509514545	2.3359700835458814	1.5516692220064803	0.6642504583326795
1	2	undersample	1.0	300	5	63	0.3	0.6	1.0	0.6596447336294943	0.18271183643419275	0.6517412934999134	0.5933715742473336	2.730877674848445	1.602793204300985	0.5869150389832668
1	3	undersample	1.0	300	5	63	0.3	0.6	1.0	0.6704574641134671	0.19563066341104454	0.5771144278319843	0.6214149139539744	2.2400474778258563	1.524398170607918	0.6805204636497224
1	1	undersample	1.0	300	5	63	0.3	1.0	0.7	0.6489701175650411	0.19536103924792514	0.597014925343432	0.5999999999961784	2.22222217030755	1.4925372760308884	0.6716417799045281
1	2	undersample	1.0	300	5	63	0.3	1.0	0.7	0.6459369817578773	0.19393095024158472	0.5920398009655702	0.6029318036927793	2.203617377612121	1.4910279683976904	0.6766274224871202
1	3	undersample	1.0	300	5	63	0.3	1.0	0.7	0.6761127441187942	0.19894968244643668	0.6368159203663275	0.6246016571024564	2.9174127611270686	1.6963737732225264	0.5814651141078329
1	1	undersample	1.0	300	5	63	0.3	1.0	1.0	0.6449678359793389	0.17804981652077145	0.5870646765877082	0.6216560509514545	2.3359700835458814	1.5516692220064803	0.6642504583326795
1	2	undersample	1.0	300	5	63	0.3	1.0	1.0	0.6596447336294943	0.18271183643419275	0.6517412934999134	0.5933715742473336	2.730877674848445	1.602793204300985	0.5869150389832668
1	3	undersample	1.0	300	5	63	0.3	1.0	1.0	0.6704574641134671	0.19563066341104454	0.5771144278319843	0.6214149139539744	2.2400474778258563	1.524398170607918	0.6805204636497224
1	1	undersample	1.0	300	10	31	0.1	0.6	0.7	0.6548816427417055	0.19178636711392044	0.601990049721294	0.6082802547731957	2.3486788042155333	1.5367875673585674	0.6543200122185594
1	2	undersample	1.0	300	10	31	0.1	0.6	0.7	0.6573807190941405	0.19396059114519185	0.601990049721294	0.6118546845085286	2.3842363937532616	1.5509398418209766	0.6504975018593375
1	3	undersample	1.0	300	10	31	0.1	0.6	0.7	0.6784512745387149	0.19708705024083695	0.6368159203663275	0.6252390057321527	2.9253563618640834	1.6992587625557374	0.5808723871916169
1	1	undersample	1.0	300	10	31	0.1	0.6	1.0	0.6470276008492569	0.18108583486459998	0.597014925343432	0.6286624203781614	2.50809979946456	1.6077416938894282	0.6410198147424826
1	2	undersample	1.0	300	10	31	0.1	0.6	1.0	0.6674768287307884	0.1977470699298588	0.6666666666334992	0.5901848310988517	2.8802487606423135	1.6267495714069344	0.5647948069046895
1	3	undersample	1.0	300	10	31	0.1	0.6	1.0	0.6751995281717608	0.19880211586690333	0.6119402984770179	0.6214149139539744	2.5883837698427676	1.6163877153859822	0.6244776019439855
1	1	undersample	1.0	300	10	31	0.1	1.0	0.7	0.6548816427417055	0.19178636711392044	0.601990049721294	0.6082802547731957	2.3486788042155333	1.5367875673585674	0.6543200122185594
1	2	undersample	1.0	300	10	31	0.1	1.0	0.7	0.6573807190941405	0.19396059114519185	0.601990049721294	0.6118546845085286	2.3842363937532616	1.5509398418209766	0.6504975018593375
1	3	undersample	1.0	300	10	31	0.1	1.0	0.7	0.6784512745387149	0.19708705024083695	0.6368159203663275	0.6252390057321527	2.9253563618640834	1.6992587625557374	0.5808723871916169
1	1	undersample	1.0	300	10	31	0.1	1.0	1.0	0.6470276008492569	0.18108583486459998	0.597014925343432	0.6286624203781614	2.50809979946456	1.6077416938894282	0.6410198147424826
1	2	undersample	1.0	300	10	31	0.1	1.0	1.0	0.6674768287307884	0.1977470699298588	0.6666666666334992	0.5901848310988517	2.8802487606423135	1.6267495714069344	0.5647948069046895
1	3	undersample	1.0	300	10	31	0.1	1.0	1.0	0.6751995281717608	0.19880211586690333	0.6119402984770179	0.6214149139539744	2.5883837698427676	1.6163877153859822	0.6244776019439855
1	1	undersample	1.0	300	10	31	0.3	0.6	0.7	0.6351855372817441	0.1791395758628198	0.597014925343432	0.5783439490409024	2.0320017478099732	1.4158812848212443	0.6967913615365826
1	2	undersample	1.0	300	10	31	0.3	0.6	0.7	0.6355158560289693	0.17764008439107423	0.5920398009655702	0.6029318036927793	2.203617377612121	1.4910279683976904	0.6766274224871202
1	3	undersample	1.0	300	10	31	0.3	0.6	0.7	0.6606070983514549	0.18819124934112685	0.601990049721294	0.6112173358788323	2.3778483015454057	1.5483973175555614	0.651175809983651
1	1	undersample	1.0	300	10	31	0.3	0.6	1.0	0.636239186234433	0.16445762994707108	0.5721393034541224	0.6286624203781614	2.263851710597861	1.5407524566440356	0.6805889391044173
1	2	undersample	1.0	300	10	31	0.3	0.6	1.0	0.6661402991416404	0.18392373398725848	0.6368159203663275	0.5876354365800661	2.4986978302150127	1.5443031759127919	0.6180431792318507
1	3	undersample	1.0	300	10	31	0.3	0.6	1.0	0.6500226718542406	0.18064251202291803	0.5621890546983985	0.6137667303976179	2.0405602575726385	1.455568653424062	0.7133181329082339
1	1	undersample	1.0	300	10	31	0.3	1.0	0.7	0.6351855372817441	0.1791395758628198	0.597014925343432	0.5783439490409024	2.0320017478099732	1.4158812848212443	0.6967913615365826
1	2	undersample	1.0	300	10	31	0.3	1.0	0.7	0.6355158560289693	0.17764008439107423	0.5920398009655702	0.6029318036927793	2.203617377612121	1.4910279683976904	0.6766274224871202
1	3	undersample	1.0	300	10	31	0.3	1.0	0.7	0.6606070983514549	0.18819124934112685	0.601990049721294	0.6112173358788323	2.3778483015454057	1.5483973175555614	0.651175809983651
1	1	undersample	1.0	300	10	31	0.3	1.0	1.0	0.636239186234433	0.16445762994707108	0.5721393034541224	0.6286624203781614	2.263851710597861	1.5407524566440356	0.6805889391044173
1	2	undersample	1.0	300	10	31	0.3	1.0	1.0	0.6661402991416404	0.18392373398725848	0.6368159203663275	0.5876354365800661	2.4986978302150127	1.5443031759127919	0.6180431792318507
1	3	undersample	1.0	300	10	31	0.3	1.0	1.0	0.6500226718542406	0.18064251202291803	0.5621890546983985	0.6137667303976179	2.0405602575726385	1.455568653424062	0.7133181329082339
1	1	undersample	1.0	300	10	63	0.1	0.6	0.7	0.6561935545203916	0.19145509719628778	0.601990049721294	0.6063694267477302	2.329935218488766	1.5293274337260803	0.656381944996168
1	2	undersample	1.0	300	10	63	0.1	0.6	0.7	0.656002967951828	0.1952177900377921	0.597014925343432	0.6105799872491359	2.3228465210408986	1.5330873875619362	0.6600037283765412
1	3	undersample	1.0	300	10	63	0.1	0.6	0.7	0.6781817489987919	0.1967054674268873	0.6417910447441895	0.6277884002509383	3.021903452328095	1.724263907772445	0.5705886719263071
1	1	undersample	1.0	300	10	63	0.1	0.6	1.0	0.6458677947840415	0.17270096458117062	0.5522388059426747	0.6292993630533166	2.0936998325490594	1.489716326343777	0.7115233436270868
1	2	undersample	1.0	300	10	63	0.1	0.6	1.0	0.6713944617257879	0.1967093918298234	0.6716417910113611	0.5920968769879408	2.969105036957212	1.6465717878943205	0.5545683758937353
1	3	undersample	1.0	300	10	63	0.1	0.6	1.0	0.6735601787112875	0.19853407928315808	0.5920398009655702	0.618865519435189	2.3564115561327337	1.5533619119282913	0.6592065313554576
1	1	undersample	1.0	300	10	63	0.1	1.0	0.7	0.6561935545203916	0.19145509719628778	0.601990049721294	0.6063694267477302	2.329935218488766	1.5293274337260803	0.656381944996168
1	2	undersample	1.0	300	10	63	0.1	1.0	0.7	0.656002967951828	0.1952177900377921	0.597014925343432	0.6105799872491359	2.3228465210408986	1.5330873875619362	0.6600037283765412
1	3	undersample	1.0	300	10	63	0.1	1.0	0.7	0.6781817489987919	0.1967054674268873	0.6417910447441895	0.6277884002509383	3.021903452328095	1.724263907772445	0.5705886719263071
1	1	undersample	1.0	300	10	63	0.1	1.0	1.0	0.6458677947840415	0.17270096458117062	0.5522388059426747	0.6292993630533166	2.0936998325490594	1.489716326343777	0.7115233436270868
1	2	undersample	1.0	300	10	63	0.1	1.0	1.0	0.6713944617257879	0.1967093918298234	0.6716417910113611	0.5920968769879408	2.969105036957212	1.6465717878943205	0.5545683758937353
1	3	undersample	1.0	300	10	63	0.1	1.0	1.0	0.6735601787112875	0.19853407928315808	0.5920398009655702	0.618865519435189	2.3564115561327337	1.5533619119282913	0.6592065313554576
1	1	undersample	1.0	300	10	63	0.3	0.6	0.7	0.6325553759863105	0.18018816512058294	0.5870646765877082	0.5802547770663679	1.9653362664575875	1.3986214268228074	0.7116448370895756
1	2	undersample	1.0	300	10	63	0.3	0.6	0.7	0.6360897868845701	0.18393786431941503	0.5771144278319843	0.6022944550630829	2.0667420340839784	1.451109798864953	0.7021242875338787
1	3	undersample	1.0	300	10	63	0.3	0.6	0.7	0.6606070983514549	0.18819124934112685	0.601990049721294	0.6112173358788323	2.3778483015454057	1.5483973175555614	0.651175809983651
1	1	undersample	1.0	300	10	63	0.3	0.6	1.0	0.6318281205437778	0.15951433852858274	0.5721393034541224	0.6229299363017649	2.209105852653932	1.5173288557288134	0.6868520274005413
1	2	undersample	1.0	300	10	63	0.3	0.6	1.0	0.6563390821545554	0.18127131902724747	0.6368159203663275	0.5882727852097624	2.505280062919959	1.5466937380465082	0.6173735766655174
1	3	undersample	1.0	300	10	63	0.3	0.6	1.0	0.6508819826932895	0.18327403787561558	0.5820895522098463	0.6163161249164034	2.2373634947615373	1.5171071156220735	0.6780780578571721
1	1	undersample	1.0	300	10	63	0.3	1.0	0.7	0.6325553759863105	0.18018816512058294	0.5870646765877082	0.5802547770663679	1.9653362664575875	1.3986214268228074	0.7116448370895756
1	2	undersample	1.0	300	10	63	0.3	1.0	0.7	0.6360897868845701	0.18393786431941503	0.5771144278319843	0.6022944550630829	2.0667420340839784	1.451109798864953	0.7021242875338787
1	3	undersample	1.0	300	10	63	0.3	1.0	0.7	0.6606070983514549	0.18819124934112685	0.601990049721294	0.6112173358788323	2.3778483015454057	1.5483973175555614	0.651175809983651
1	1	undersample	1.0	300	10	63	0.3	1.0	1.0	0.6318281205437778	0.15951433852858274	0.5721393034541224	0.6229299363017649	2.209105852653932	1.5173288557288134	0.6868520274005413
1	2	undersample	1.0	300	10	63	0.3	1.0	1.0	0.6563390821545554	0.18127131902724747	0.6368159203663275	0.5882727852097624	2.505280062919959	1.5466937380465082	0.6173735766655174
1	3	undersample	1.0	300	10	63	0.3	1.0	1.0	0.6508819826932895	0.18327403787561558	0.5820895522098463	0.6163161249164034	2.2373634947615373	1.5171071156220735	0.6780780578571721
1	1	undersample	1.0	500	3	31	0.1	0.6	0.7	0.6813670500998195	0.2045446454713875	0.6517412934999134	0.6197452229259889	3.050083666332636	1.7139594704775178	0.5619384998830258
1	2	undersample	1.0	500	3	31	0.1	0.6	0.7	0.6802253867691498	0.19875565427485686	0.6567164178777752	0.6080305927303504	2.9675502912129366	1.6754276965082633	0.5645827374160379
1	3	undersample	1.0	500	3	31	0.1	0.6	0.7	0.69384593920138	0.203589009839768	0.6915422885228089	0.6226896112133672	3.699950845030308	1.8328206451417541	0.4953635020865344
1	1	undersample	1.0	500	3	31	0.1	0.6	1.0	0.6706467661691543	0.203370811346894	0.6417910447441895	0.6254777070023856	2.9922051306501842	1.7136257029485304	0.5726965893725744
1	2	undersample	1.0	500	3	31	0.1	0.6	1.0	0.6834295698055294	0.19403229822354373	0.6716417910113611	0.5863607393206733	2.899565692602115	1.6237379732062496	0.5599935012175651
1	3	undersample	1.0	500	3	31	0.1	0.6	1.0	0.6896841477760972	0.20335723074539735	0.6616915422556372	0.6118546845085286	3.083164214894827	1.7047520575387591	0.5529228765926337
1	1	undersample	1.0	500	3	31	0.1	1.0	0.7	0.6813670500998195	0.2045446454713875	0.6517412934999134	0.6197452229259889	3.050083666332636	1.7139594704775178	0.5619384998830258
1	2	undersample	1.0	500	3	31	0.1	1.0	0.7	0.6802253867691498	0.19875565427485686	0.6567164178777752	0.6080305927303504	2.9675502912129366	1.6754276965082633	0.5645827374160379
1	3	undersample	1.0	500	3	31	0.1	1.0	0.7	0.69384593920138	0.203589009839768	0.6915422885228089	0.6226896112133672	3.699950845030308	1.8328206451417541	0.4953635020865344
1	1	undersample	1.0	500	3	31	0.1	1.0	1.0	0.6706467661691543	0.203370811346894	0.6417910447441895	0.6254777070023856	2.9922051306501842	1.7136257029485304	0.5726965893725744
1	2	undersample	1.0	500	3	31	0.1	1.0	1.0	0.6834295698055294	0.19403229822354373	0.6716417910113611	0.5863607393206733	2.899565692602115	1.6237379732062496	0.5599935012175651
1	3	undersample	1.0	500	3	31	0.1	1.0	1.0	0.6896841477760972	0.20335723074539735	0.6616915422556372	0.6118546845085286	3.083164214894827	1.7047520575387591	0.5529228765926337
1	1	undersample	1.0	500	3	31	0.3	0.6	0.7	0.6539595018537885	0.19781296751589247	0.6119402984770179	0.6133757961744372	2.5017741092818624	1.582777996292579	0.6326622237405664
1	2	undersample	1.0	500	3	31	0.3	0.6	0.7	0.6577643966274427	0.19557467699242378	0.6119402984770179	0.6003824091739938	2.3691571018103543	1.5313146798643065	0.6463542054693651
1	3	undersample	1.0	500	3	31	0.3	0.6	0.7	0.6806566276330267	0.20399283779214972	0.6417910447441895	0.6246016571024564	2.9810412288323636	1.7096266933258273	0.5734998385732002
1	1	undersample	1.0	500	3	31	0.3	0.6	1.0	0.6478245714104637	0.1810632540652613	0.5920398009655702	0.6229299363017649	2.397453794260427	1.5701055115802502	0.6549054214786495
1	2	undersample	1.0	500	3	31	0.3	0.6	1.0	0.6660324889256711	0.19320604825081308	0.6616915422556372	0.5920968769879408	2.8390854061382416	1.6221781317773674	0.5713734781909994
1	3	undersample	1.0	500	3	31	0.3	0.6	1.0	0.6796038925829742	0.20634322176272804	0.6268656716106037	0.6124920331382251	2.655394667685683	1.617684561456675	0.6092068175736098
1	1	undersample	1.0	500	3	31	0.3	1.0	0.7	0.6539595018537885	0.19781296751589247	0.6119402984770179	0.6133757961744372	2.5017741092818624	1.582777996292579	0.6326622237405664
1	2	undersample	1.0	500	3	31	0.3	1.0	0.7	0.6577643966274427	0.19557467699242378	0.6119402984770179	0.6003824091739938	2.3691571018103543	1.5313146798643065	0.6463542054693651
1	3	undersample	1.0	500	3	31	0.3	1.0	0.7	0.6806566276330267	0.20399283779214972	0.6417910447441895	0.6246016571024564	2.9810412288323636	1.7096266933258273	0.5734998385732002
1	1	undersample	1.0	500	3	31	0.3	1.0	1.0	0.6478245714104637	0.1810632540652613	0.5920398009655702	0.6229299363017649	2.397453794260427	1.5701055115802502	0.6549054214786495
1	2	undersample	1.0	500	3	31	0.3	1.0	1.0	0.6660324889256711	0.19320604825081308	0.6616915422556372	0.5920968769879408	2.8390854061382416	1.6221781317773674	0.5713734781909994
1	3	undersample	1.0	500	3	31	0.3	1.0	1.0	0.6796038925829742	0.20634322176272804	0.6268656716106037	0.6124920331382251	2.655394667685683	1.617684561456675	0.6092068175736098
1	1	undersample	1.0	500	3	63	0.1	0.6	0.7	0.6813670500998195	0.2045446454713875	0.6517412934999134	0.6197452229259889	3.050083666332636	1.7139594704775178	0.5619384998830258
1	2	undersample	1.0	500	3	63	0.1	0.6	0.7	0.6802253867691498	0.19875565427485686	0.6567164178777752	0.6080305927303504	2.9675502912129366	1.6754276965082633	0.5645827374160379
1	3	undersample	1.0	500	3	63	0.1	0.6	0.7	0.69384593920138	0.203589009839768	0.6915422885228089	0.6226896112133672	3.699950845030308	1.8328206451417541	0.4953635020865344
1	1	undersample	1.0	500	3	63	0.1	0.6	1.0	0.6706467661691543	0.203370811346894	0.6417910447441895	0.6254777070023856	2.9922051306501842	1.7136257029485304	0.5726965893725744
1	2	undersample	1.0	500	3	63	0.1	0.6	1.0	0.6834295698055294	0.19403229822354373	0.6716417910113611	0.5863607393206733	2.899565692602115	1.6237379732062496	0.5599935012175651
1	3	undersample	1.0	500	3	63	0.1	0.6	1.0	0.6896841477760972	0.20335723074539735	0.6616915422556372	0.6118546845085286	3.083164214894827	1.7047520575387591	0.5529228765926337
1	1	undersample	1.0	500	3	63	0.1	1.0	0.7	0.6813670500998195	0.2045446454713875	0.6517412934999134	0.6197452229259889	3.050083666332636	1.7139594704775178	0.5619384998830258
1	2	undersample	1.0	500	3	63	0.1	1.0	0.7	0.6802253867691498	0.19875565427485686	0.6567164178777752	0.6080305927303504	2.9675502912129366	1.6754276965082633	0.5645827374160379
1	3	undersample	1.0	500	3	63	0.1	1.0	0.7	0.69384593920138	0.203589009839768	0.6915422885228089	0.6226896112133672	3.699950845030308	1.8328206451417541	0.4953635020865344
1	1	undersample	1.0	500	3	63	0.1	1.0	1.0	0.6706467661691543	0.203370811346894	0.6417910447441895	0.6254777070023856	2.9922051306501842	1.7136257029485304	0.5726965893725744
1	2	undersample	1.0	500	3	63	0.1	1.0	1.0	0.6834295698055294	0.19403229822354373	0.6716417910113611	0.5863607393206733	2.899565692602115	1.6237379732062496	0.5599935012175651
1	3	undersample	1.0	500	3	63	0.1	1.0	1.0	0.6896841477760972	0.20335723074539735	0.6616915422556372	0.6118546845085286	3.083164214894827	1.7047520575387591	0.5529228765926337
1	1	undersample	1.0	500	3	63	0.3	0.6	0.7	0.6539595018537885	0.19781296751589247	0.6119402984770179	0.6133757961744372	2.5017741092818624	1.582777996292579	0.6326622237405664
1	2	undersample	1.0	500	3	63	0.3	0.6	0.7	0.6577643966274427	0.19557467699242378	0.6119402984770179	0.6003824091739938	2.3691571018103543	1.5313146798643065	0.6463542054693651
1	3	undersample	1.0	500	3	63	0.3	0.6	0.7	0.6806566276330267	0.20399283779214972	0.6417910447441895	0.6246016571024564	2.9810412288323636	1.7096266933258273	0.5734998385732002
1	1	undersample	1.0	500	3	63	0.3	0.6	1.0	0.6478245714104637	0.1810632540652613	0.5920398009655702	0.6229299363017649	2.397453794260427	1.5701055115802502	0.6549054214786495
1	2	undersample	1.0	500	3	63	0.3	0.6	1.0	0.6660324889256711	0.19320604825081308	0.6616915422556372	0.5920968769879408	2.8390854061382416	1.6221781317773674	0.5713734781909994
1	3	undersample	1.0	500	3	63	0.3	0.6	1.0	0.6796038925829742	0.20634322176272804	0.6268656716106037	0.6124920331382251	2.655394667685683	1.617684561456675	0.6092068175736098
1	1	undersample	1.0	500	3	63	0.3	1.0	0.7	0.6539595018537885	0.19781296751589247	0.6119402984770179	0.6133757961744372	2.5017741092818624	1.582777996292579	0.6326622237405664
1	2	undersample	1.0	500	3	63	0.3	1.0	0.7	0.6577643966274427	0.19557467699242378	0.6119402984770179	0.6003824091739938	2.3691571018103543	1.5313146798643065	0.6463542054693651
1	3	undersample	1.0	500	3	63	0.3	1.0	0.7	0.6806566276330267	0.20399283779214972	0.6417910447441895	0.6246016571024564	2.9810412288323636	1.7096266933258273	0.5734998385732002
1	1	undersample	1.0	500	3	63	0.3	1.0	1.0	0.6478245714104637	0.1810632540652613	0.5920398009655702	0.6229299363017649	2.397453794260427	1.5701055115802502	0.6549054214786495
1	2	undersample	1.0	500	3	63	0.3	1.0	1.0	0.6660324889256711	0.19320604825081308	0.6616915422556372	0.5920968769879408	2.8390854061382416	1.6221781317773674	0.5713734781909994
1	3	undersample	1.0	500	3	63	0.3	1.0	1.0	0.6796038925829742	0.20634322176272804	0.6268656716106037	0.6124920331382251	2.655394667685683	1.617684561456675	0.6092068175736098
1	1	undersample	1.0	500	5	31	0.1	0.6	0.7	0.6613397978261558	0.19333104655123018	0.6268656716106037	0.6121019108241268	2.6510344138399358	1.6160576010618255	0.6095950946976487
1	2	undersample	1.0	500	5	31	0.1	0.6	0.7	0.6649749975425613	0.19875223317754753	0.606965174099156	0.5984703632849047	2.3017479867481874	1.5116322768809822	0.6567323019576408
1	3	undersample	1.0	500	5	31	0.1	0.6	0.7	0.6835405509102036	0.20255942537608185	0.6616915422556372	0.62396430847276	3.245438589264685	1.7596508511511753	0.5421919935621
1	1	undersample	1.0	500	5	31	0.1	0.6	1.0	0.6535855753081725	0.18415981012096674	0.5671641790762605	0.6312101910787822	2.2427490334897198	1.5379062815110416	0.685723741764618
1	2	undersample	1.0	500	5	31	0.1	0.6	1.0	0.6714594649442398	0.20056512232806362	0.6517412934999134	0.5882727852097624	2.673883172425407	1.5829443725319736	0.592002059819725
1	3	undersample	1.0	500	5	31	0.1	0.6	1.0	0.6839067885556286	0.1975575873181661	0.6169154228548798	0.6169534735460998	2.593772216462996	1.6105495394007452	0.6209294336798984
1	1	undersample	1.0	500	5	31	0.1	1.0	0.7	0.6613397978261558	0.19333104655123018	0.6268656716106037	0.6121019108241268	2.6510344138399358	1.6160576010618255	0.6095950946976487
1	2	undersample	1.0	500	5	31	0.1	1.0	0.7	0.6649749975425613	0.19875223317754753	0.606965174099156	0.5984703632849047	2.3017479867481874	1.5116322768809822	0.6567323019576408
1	3	undersample	1.0	500	5	31	0.1	1.0	0.7	0.6835405509102036	0.20255942537608185	0.6616915422556372	0.62396430847276	3.245438589264685	1.7596508511511753	0.5421919935621
1	1	undersample	1.0	500	5	31	0.1	1.0	1.0	0.6535855753081725	0.18415981012096674	0.5671641790762605	0.6312101910787822	2.2427490334897198	1.5379062815110416	0.685723741764618
1	2	undersample	1.0	500	5	31	0.1	1.0	1.0	0.6714594649442398	0.20056512232806362	0.6517412934999134	0.5882727852097624	2.673883172425407	1.5829443725319736	0.592002059819725
1	3	undersample	1.0	500	5	31	0.1	1.0	1.0	0.6839067885556286	0.1975575873181661	0.6169154228548798	0.6169534735460998	2.593772216462996	1.6105495394007452	0.6209294336798984
1	1	undersample	1.0	500	5	31	0.3	0.6	0.7	0.6410701270716481	0.19032250609901122	0.606965174099156	0.5802547770663679	2.134841774283281	1.4460323226473093	0.6773487003664992
1	2	undersample	1.0	500	5	31	0.3	0.6	0.7	0.6412171139205185	0.18782645639020254	0.601990049721294	0.6029318036927793	2.296669287029663	1.5160872619842058	0.6601243146235932
1	3	undersample	1.0	500	5	31	0.3	0.6	0.7	0.6716798417092359	0.19966629387328097	0.6218905472327417	0.6150414276570106	2.6277665747606647	1.6154739126679643	0.6147706961138414
1	1	undersample	1.0	500	5	31	0.3	0.6	1.0	0.6386364356561143	0.17023147752250112	0.5572139303205366	0.6222929936266096	2.073327345422269	1.4752543801561016	0.7115395273592782
1	2	undersample	1.0	500	5	31	0.3	0.6	1.0	0.6603011075914247	0.18677877366168347	0.6368159203663275	0.599107711914601	2.6203801860710363	1.588496270463823	0.6062083100398463
1	3	undersample	1.0	500	5	31	0.3	0.6	1.0	0.6609004055566654	0.18829801953118308	0.5870646765877082	0.6061185468412612	2.1877412044271365	1.4904602818313244	0.6812781406401273
1	1	undersample	1.0	500	5	31	0.3	1.0	0.7	0.6410701270716481	0.19032250609901122	0.606965174099156	0.5802547770663679	2.134841774283281	1.4460323226473093	0.6773487003664992
1	2	undersample	1.0	500	5	31	0.3	1.0	0.7	0.6412171139205185	0.18782645639020254	0.601990049721294	0.6029318036927793	2.296669287029663	1.5160872619842058	0.6601243146235932
1	3	undersample	1.0	500	5	31	0.3	1.0	0.7	0.6716798417092359	0.19966629387328097	0.6218905472327417	0.6150414276570106	2.6277665747606647	1.6154739126679643	0.6147706961138414
1	1	undersample	1.0	500	5	31	0.3	1.0	1.0	0.6386364356561143	0.17023147752250112	0.5572139303205366	0.6222929936266096	2.073327345422269	1.4752543801561016	0.7115395273592782
1	2	undersample	1.0	500	5	31	0.3	1.0	1.0	0.6603011075914247	0.18677877366168347	0.6368159203663275	0.599107711914601	2.6203801860710363	1.588496270463823	0.6062083100398463
1	3	undersample	1.0	500	5	31	0.3	1.0	1.0	0.6609004055566654	0.18829801953118308	0.5870646765877082	0.6061185468412612	2.1877412044271365	1.4904602818313244	0.6812781406401273
1	1	undersample	1.0	500	5	63	0.1	0.6	0.7	0.6613397978261558	0.19333104655123018	0.6268656716106037	0.6121019108241268	2.6510344138399358	1.6160576010618255	0.6095950946976487
1	2	undersample	1.0	500	5	63	0.1	0.6	0.7	0.6649749975425613	0.19875223317754753	0.606965174099156	0.5984703632849047	2.3017479867481874	1.5116322768809822	0.6567323019576408
1	3	undersample	1.0	500	5	63	0.1	0.6	0.7	0.6835405509102036	0.20255942537608185	0.6616915422556372	0.62396430847276	3.245438589264685	1.7596508511511753	0.5421919935621
1	1	undersample	1.0	500	5	63	0.1	0.6	1.0	0.6535855753081725	0.18415981012096674	0.5671641790762605	0.6312101910787822	2.2427490334897198	1.5379062815110416	0.685723741764618
1	2	undersample	1.0	500	5	63	0.1	0.6	1.0	0.6714594649442398	0.20056512232806362	0.6517412934999134	0.5882727852097624	2.673883172425407	1.5829443725319736	0.592002059819725
1	3	undersample	1.0	500	5	63	0.1	0.6	1.0	0.6839067885556286	0.1975575873181661	0.6169154228548798	0.6169534735460998	2.593772216462996	1.6105495394007452	0.6209294336798984
1	1	undersample	1.0	500	5	63	0.1	1.0	0.7	0.6613397978261558	0.19333104655123018	0.6268656716106037	0.6121019108241268	2.6510344138399358	1.6160576010618255	0.6095950946976487
1	2	undersample	1.0	500	5	63	0.1	1.0	0.7	0.6649749975425613	0.19875223317754753	0.606965174099156	0.5984703632849047	2.3017479867481874	1.5116322768809822	0.6567323019576408
1	3	undersample	1.0	500	5	63	0.1	1.0	0.7	0.6835405509102036	0.20255942537608185	0.6616915422556372	0.62396430847276	3.245438589264685	1.7596508511511753	0.5421919935621
1	1	undersample	1.0	500	5	63	0.1	1.0	1.0	0.6535855753081725	0.18415981012096674	0.5671641790762605	0.6312101910787822	2.2427490334897198	1.5379062815110416	0.685723741764618
1	2	undersample	1.0	500	5	63	0.1	1.0	1.0	0.6714594649442398	0.20056512232806362	0.6517412934999134	0.5882727852097624	2.673883172425407	1.5829443725319736	0.592002059819725
1	3	undersample	1.0	500	5	63	0.1	1.0	1.0	0.6839067885556286	0.1975575873181661	0.6169154228548798	0.6169534735460998	2.593772216462996	1.6105495394007452	0.6209294336798984
1	1	undersample	1.0	500	5	63	0.3	0.6	0.7	0.6410701270716481	0.19032250609901122	0.606965174099156	0.5802547770663679	2.134841774283281	1.4460323226473093	0.6773487003664992
1	2	undersample	1.0	500	5	63	0.3	0.6	0.7	0.6412171139205185	0.18782645639020254	0.601990049721294	0.6029318036927793	2.296669287029663	1.5160872619842058	0.6601243146235932
1	3	undersample	1.0	500	5	63	0.3	0.6	0.7	0.6716798417092359	0.19966629387328097	0.6218905472327417	0.6150414276570106	2.6277665747606647	1.6154739126679643	0.6147706961138414
1	1	undersample	1.0	500	5	63	0.3	0.6	1.0	0.6386364356561143	0.17023147752250112	0.5572139303205366	0.6222929936266096	2.073327345422269	1.4752543801561016	0.7115395273592782
1	2	undersample	1.0	500	5	63	0.3	0.6	1.0	0.6603011075914247	0.18677877366168347	0.6368159203663275	0.599107711914601	2.6203801860710363	1.588496270463823	0.6062083100398463
1	3	undersample	1.0	500	5	63	0.3	0.6	1.0	0.6609004055566654	0.18829801953118308	0.5870646765877082	0.6061185468412612	2.1877412044271365	1.4904602818313244	0.6812781406401273
1	1	undersample	1.0	500	5	63	0.3	1.0	0.7	0.6410701270716481	0.19032250609901122	0.606965174099156	0.5802547770663679	2.134841774283281	1.4460323226473093	0.6773487003664992
1	2	undersample	1.0	500	5	63	0.3	1.0	0.7	0.6412171139205185	0.18782645639020254	0.601990049721294	0.6029318036927793	2.296669287029663	1.5160872619842058	0.6601243146235932
1	3	undersample	1.0	500	5	63	0.3	1.0	0.7	0.6716798417092359	0.19966629387328097	0.6218905472327417	0.6150414276570106	2.6277665747606647	1.6154739126679643	0.6147706961138414
1	1	undersample	1.0	500	5	63	0.3	1.0	1.0	0.6386364356561143	0.17023147752250112	0.5572139303205366	0.6222929936266096	2.073327345422269	1.4752543801561016	0.7115395273592782
1	2	undersample	1.0	500	5	63	0.3	1.0	1.0	0.6603011075914247	0.18677877366168347	0.6368159203663275	0.599107711914601	2.6203801860710363	1.588496270463823	0.6062083100398463
1	3	undersample	1.0	500	5	63	0.3	1.0	1.0	0.6609004055566654	0.18829801953118308	0.5870646765877082	0.6061185468412612	2.1877412044271365	1.4904602818313244	0.6812781406401273
1	1	undersample	1.0	500	10	31	0.1	0.6	0.7	0.6470957315334157	0.18877686854520026	0.601990049721294	0.5974522292955576	2.24481798576955	1.4954499281248943	0.6661786902798966
1	2	undersample	1.0	500	10	31	0.1	0.6	0.7	0.6520552115141311	0.19379722145202288	0.5920398009655702	0.6124920331382251	2.2937860474809857	1.5278131969313042	0.6660661205395655
1	3	undersample	1.0	500	10	31	0.1	0.6	0.7	0.6717337468172204	0.19601601653692163	0.6169154228548798	0.6201402166945816	2.6290420290795398	1.624060860684094	0.6177386349971277
1	1	undersample	1.0	500	10	31	0.1	0.6	1.0	0.6411445954938683	0.17562760019785514	0.5771144278319843	0.6248407643272303	2.272965087210603	1.5383185526910053	0.6767893350483393
1	2	undersample	1.0	500	10	31	0.1	0.6	1.0	0.6658454064920775	0.19336595361297515	0.6417910447441895	0.6016571064333865	2.7061332645044915	1.6111521982639387	0.5953705947654493
1	3	undersample	1.0	500	10	31	0.1	0.6	1.0	0.6642488640291214	0.19223510335501412	0.5721393034541224	0.6201402166945816	2.183061441040387	1.5061854756344422	0.6899418520653369
1	1	undersample	1.0	500	10	31	0.1	1.0	0.7	0.6470957315334157	0.18877686854520026	0.601990049721294	0.5974522292955576	2.24481798576955	1.4954499281248943	0.6661786902798966
1	2	undersample	1.0	500	10	31	0.1	1.0	0.7	0.6520552115141311	0.19379722145202288	0.5920398009655702	0.6124920331382251	2.2937860474809857	1.5278131969313042	0.6660661205395655
1	3	undersample	1.0	500	10	31	0.1	1.0	0.7	0.6717337468172204	0.19601601653692163	0.6169154228548798	0.6201402166945816	2.6290420290795398	1.624060860684094	0.6177386349971277
1	1	undersample	1.0	500	10	31	0.1	1.0	1.0	0.6411445954938683	0.17562760019785514	0.5771144278319843	0.6248407643272303	2.272965087210603	1.5383185526910053	0.6767893350483393
1	2	undersample	1.0	500	10	31	0.1	1.0	1.0	0.6658454064920775	0.19336595361297515	0.6417910447441895	0.6016571064333865	2.7061332645044915	1.6111521982639387	0.5953705947654493
1	3	undersample	1.0	500	10	31	0.1	1.0	1.0	0.6642488640291214	0.19223510335501412	0.5721393034541224	0.6201402166945816	2.183061441040387	1.5061854756344422	0.6899418520653369
1	1	undersample	1.0	500	10	31	0.3	0.6	0.7	0.6259625439680578	0.16939324009377568	0.5671641790762605	0.5675159235632643	1.7194657135445226	1.311410516278559	0.7626848786536999
1	2	undersample	1.0	500	10	31	0.3	0.6	0.7	0.6268926241957834	0.17525997005542104	0.5870646765877082	0.6010197578036902	2.141614331338837	1.471412866566778	0.68705780663635
1	3	undersample	1.0	500	10	31	0.3	0.6	0.7	0.6551468280014839	0.1850009244244541	0.606965174099156	0.6042065009521721	2.357487865581964	1.533539990484811	0.6504975017257898
1	1	undersample	1.0	500	10	31	0.3	0.6	1.0	0.6342729030009189	0.1630785731762871	0.5820895522098463	0.6203821656011441	2.2762463472318912	1.533356665916521	0.6736338731608507
1	2	undersample	1.0	500	10	31	0.3	0.6	1.0	0.6631438093154368	0.18388278626284302	0.6218905472327417	0.5901848310988517	2.368625630536402	1.5174902718348267	0.6406627660298169
1	3	undersample	1.0	500	10	31	0.3	0.6	1.0	0.6444641039544152	0.17795243823449652	0.5820895522098463	0.6137667303976179	2.2134016432605135	1.5070932075275685	0.6808945814160895
1	1	undersample	1.0	500	10	31	0.3	1.0	0.7	0.6259625439680578	0.16939324009377568	0.5671641790762605	0.5675159235632643	1.7194657135445226	1.311410516278559	0.7626848786536999
1	2	undersample	1.0	500	10	31	0.3	1.0	0.7	0.6268926241957834	0.17525997005542104	0.5870646765877082	0.6010197578036902	2.141614331338837	1.471412866566778	0.68705780663635
1	3	undersample	1.0	500	10	31	0.3	1.0	0.7	0.6551468280014839	0.1850009244244541	0.606965174099156	0.6042065009521721	2.357487865581964	1.533539990484811	0.6504975017257898
1	1	undersample	1.0	500	10	31	0.3	1.0	1.0	0.6342729030009189	0.1630785731762871	0.5820895522098463	0.6203821656011441	2.2762463472318912	1.533356665916521	0.6736338731608507
1	2	undersample	1.0	500	10	31	0.3	1.0	1.0	0.6631438093154368	0.18388278626284302	0.6218905472327417	0.5901848310988517	2.368625630536402	1.5174902718348267	0.6406627660298169
1	3	undersample	1.0	500	10	31	0.3	1.0	1.0	0.6444641039544152	0.17795243823449652	0.5820895522098463	0.6137667303976179	2.2134016432605135	1.5070932075275685	0.6808945814160895
1	1	undersample	1.0	500	10	63	0.1	0.6	0.7	0.6469198593022152	0.189446323903494	0.606965174099156	0.5968152866204025	2.285959912172563	1.505427013730626	0.6585535393051919
1	2	undersample	1.0	500	10	63	0.1	0.6	0.7	0.6506283115968914	0.19365353072687838	0.606965174099156	0.6099426386194395	2.4148671525680485	1.5560920485898697	0.6443799704618943
1	3	undersample	1.0	500	10	63	0.1	0.6	0.7	0.671025053191658	0.19686526517167358	0.6169154228548798	0.6265137029915455	2.7013872760637008	1.6517752091000082	0.611454417040493
1	1	undersample	1.0	500	10	63	0.1	0.6	1.0	0.6446873910701271	0.1754124902382202	0.5522388059426747	0.6286624203781614	2.0879930863373235	1.4871610668477213	0.7122442385939652
1	2	undersample	1.0	500	10	63	0.1	0.6	1.0	0.6662306694697323	0.19279067139925504	0.6616915422556372	0.5933715742473336	2.854116652446268	1.6272633295574883	0.5701460378718549
1	3	undersample	1.0	500	10	63	0.1	0.6	1.0	0.6645072914585771	0.19110916507662198	0.5721393034541224	0.6124920331382251	2.113582415768318	1.4764581314882352	0.6985571508058259
1	1	undersample	1.0	500	10	63	0.1	1.0	0.7	0.6469198593022152	0.189446323903494	0.606965174099156	0.5968152866204025	2.285959912172563	1.505427013730626	0.6585535393051919
1	2	undersample	1.0	500	10	63	0.1	1.0	0.7	0.6506283115968914	0.19365353072687838	0.606965174099156	0.6099426386194395	2.4148671525680485	1.5560920485898697	0.6443799704618943
1	3	undersample	1.0	500	10	63	0.1	1.0	0.7	0.671025053191658	0.19686526517167358	0.6169154228548798	0.6265137029915455	2.7013872760637008	1.6517752091000082	0.611454417040493
1	1	undersample	1.0	500	10	63	0.1	1.0	1.0	0.6446873910701271	0.1754124902382202	0.5522388059426747	0.6286624203781614	2.0879930863373235	1.4871610668477213	0.7122442385939652
1	2	undersample	1.0	500	10	63	0.1	1.0	1.0	0.6662306694697323	0.19279067139925504	0.6616915422556372	0.5933715742473336	2.854116652446268	1.6272633295574883	0.5701460378718549
1	3	undersample	1.0	500	10	63	0.1	1.0	1.0	0.6645072914585771	0.19110916507662198	0.5721393034541224	0.6124920331382251	2.113582415768318	1.4764581314882352	0.6985571508058259
1	1	undersample	1.0	500	10	63	0.3	0.6	0.7	0.6238615838007415	0.16918276496912005	0.5721393034541224	0.5617834394868677	1.7142711963534534	1.3056085551127665	0.7616114304127061
1	2	undersample	1.0	500	10	63	0.3	0.6	0.7	0.6284527014386321	0.17836745758883238	0.597014925343432	0.6061185468412612	2.2797554287646165	1.5157223205064314	0.6648617999037889
1	3	undersample	1.0	500	10	63	0.3	0.6	0.7	0.6551468280014839	0.1850009244244541	0.606965174099156	0.6042065009521721	2.357487865581964	1.533539990484811	0.6504975017257898
1	1	undersample	1.0	500	10	63	0.3	0.6	1.0	0.6294593909433723	0.1601319306785985	0.5820895522098463	0.6216560509514545	2.288600230570233	1.5385194828369337	0.6722534759019885
1	2	undersample	1.0	500	10	63	0.3	0.6	1.0	0.653314054330007	0.17877115669426474	0.6268656716106037	0.5914595283582444	2.432199630660329	1.5344028310034035	0.6308704217115702
1	3	undersample	1.0	500	10	63	0.3	0.6	1.0	0.6438299262134198	0.1821163080546192	0.5870646765877082	0.6093052899897432	2.217181888089083	1.5026173800667084	0.6777149705069739
1	1	undersample	1.0	500	10	63	0.3	1.0	0.7	0.6238615838007415	0.16918276496912005	0.5721393034541224	0.5617834394868677	1.7142711963534534	1.3056085551127665	0.7616114304127061
1	2	undersample	1.0	500	10	63	0.3	1.0	0.7	0.6284527014386321	0.17836745758883238	0.597014925343432	0.6061185468412612	2.2797554287646165	1.5157223205064314	0.6648617999037889
1	3	undersample	1.0	500	10	63	0.3	1.0	0.7	0.6551468280014839	0.1850009244244541	0.606965174099156	0.6042065009521721	2.357487865581964	1.533539990484811	0.6504975017257898
1	1	undersample	1.0	500	10	63	0.3	1.0	1.0	0.6294593909433723	0.1601319306785985	0.5820895522098463	0.6216560509514545	2.288600230570233	1.5385194828369337	0.6722534759019885
1	2	undersample	1.0	500	10	63	0.3	1.0	1.0	0.653314054330007	0.17877115669426474	0.6268656716106037	0.5914595283582444	2.432199630660329	1.5344028310034035	0.6308704217115702
1	3	undersample	1.0	500	10	63	0.3	1.0	1.0	0.6438299262134198	0.1821163080546192	0.5870646765877082	0.6093052899897432	2.217181888089083	1.5026173800667084	0.6777149705069739
1	1	smote	0.6	100	3	31	0.1	0.6	0.7	0.6886665399119055	0.20774938462029352	0.37810945271750696	0.8031847133706804	2.481190811012365	1.9211385455960541	0.7742808462200821
1	2	smote	0.6	100	3	31	0.1	0.6	0.7	0.7311815682581356	0.28181442910398613	0.452736318385436	0.816443594641068	3.679639940763018	2.466469600096194	0.670301878174619
1	3	smote	0.6	100	3	31	0.1	0.6	0.7	0.686931816380177	0.2042713063544742	0.40298507460681665	0.8183556405301571	3.04105245927631	2.218538762214269	0.7295299116055689
1	1	smote	0.6	100	3	31	0.1	0.6	1.0	0.6812482175111703	0.2098135749358434	0.3880597014732308	0.798089171969439	2.5065783154696266	1.9219359656884514	0.7667567890303794
1	2	smote	0.6	100	3	31	0.1	0.6	1.0	0.7243403758771471	0.24953382572179916	0.4825870646526076	0.7992351816392657	3.7130034666889324	2.403743068907941	0.6473850760827439
1	3	smote	0.6	100	3	31	0.1	0.6	1.0	0.6862262936433193	0.1986802308448298	0.3830845770953689	0.8100701083441041	2.64848979105511	2.016978757717779	0.7615580539690711
1	1	smote	0.6	100	3	31	0.1	1.0	0.7	0.6886665399119055	0.20774938462029352	0.37810945271750696	0.8031847133706804	2.481190811012365	1.9211385455960541	0.7742808462200821
1	2	smote	0.6	100	3	31	0.1	1.0	0.7	0.7311815682581356	0.28181442910398613	0.452736318385436	0.816443594641068	3.679639940763018	2.466469600096194	0.670301878174619
1	3	smote	0.6	100	3	31	0.1	1.0	0.7	0.686931816380177	0.2042713063544742	0.40298507460681665	0.8183556405301571	3.04105245927631	2.218538762214269	0.7295299116055689
1	1	smote	0.6	100	3	31	0.1	1.0	1.0	0.6812482175111703	0.2098135749358434	0.3880597014732308	0.798089171969439	2.5065783154696266	1.9219359656884514	0.7667567890303794
1	2	smote	0.6	100	3	31	0.1	1.0	1.0	0.7243403758771471	0.24953382572179916	0.4825870646526076	0.7992351816392657	3.7130034666889324	2.403743068907941	0.6473850760827439
1	3	smote	0.6	100	3	31	0.1	1.0	1.0	0.6862262936433193	0.1986802308448298	0.3830845770953689	0.8100701083441041	2.64848979105511	2.016978757717779	0.7615580539690711
1	1	smote	0.6	100	3	31	0.3	0.6	0.7	0.673479735082549	0.19212018506649367	0.3681592039617831	0.8108280254725425	2.497467985965556	1.9461613456211662	0.7792537608421326
1	2	smote	0.6	100	3	31	0.3	0.6	0.7	0.7277490812349976	0.2681306319571313	0.5124378109197792	0.7934990439719981	4.0386430241284375	2.481527427093449	0.6144458353663348
1	3	smote	0.6	100	3	31	0.3	0.6	0.7	0.6911728800230841	0.20716679728433807	0.447761194007574	0.8068833651956222	3.387743996468391	2.318604874588333	0.6844096965791867
1	1	smote	0.6	100	3	31	0.3	0.6	1.0	0.657885730582755	0.1842268902183735	0.34825870645033535	0.7999999999949046	2.1374044735325417	1.7412934451426414	0.8146766067588121
1	2	smote	0.6	100	3	31	0.3	0.6	1.0	0.7112557036360581	0.2307258700033591	0.452736318385436	0.7954110898610873	3.2163124953910853	2.212907317160847	0.6880262064612117
1	3	smote	0.6	100	3	31	0.3	0.6	1.0	0.6786114044183164	0.20249247688663957	0.37810945271750696	0.8151688973816752	2.6814895075337564	2.045702411034558	0.7628977769527633
1	1	smote	0.6	100	3	31	0.3	1.0	0.7	0.673479735082549	0.19212018506649367	0.3681592039617831	0.8108280254725425	2.497467985965556	1.9461613456211662	0.7792537608421326
1	2	smote	0.6	100	3	31	0.3	1.0	0.7	0.7277490812349976	0.2681306319571313	0.5124378109197792	0.7934990439719981	4.0386430241284375	2.481527427093449	0.6144458353663348
1	3	smote	0.6	100	3	31	0.3	1.0	0.7	0.6911728800230841	0.20716679728433807	0.447761194007574	0.8068833651956222	3.387743996468391	2.318604874588333	0.6844096965791867
1	1	smote	0.6	100	3	31	0.3	1.0	1.0	0.657885730582755	0.1842268902183735	0.34825870645033535	0.7999999999949046	2.1374044735325417	1.7412934451426414	0.8146766067588121
1	2	smote	0.6	100	3	31	0.3	1.0	1.0	0.7112557036360581	0.2307258700033591	0.452736318385436	0.7954110898610873	3.2163124953910853	2.212907317160847	0.6880262064612117
1	3	smote	0.6	100	3	31	0.3	1.0	1.0	0.6786114044183164	0.20249247688663957	0.37810945271750696	0.8151688973816752	2.6814895075337564	2.045702411034558	0.7628977769527633
1	1	smote	0.6	100	3	63	0.1	0.6	0.7	0.6886665399119055	0.20774938462029352	0.37810945271750696	0.8031847133706804	2.481190811012365	1.9211385455960541	0.7742808462200821
1	2	smote	0.6	100	3	63	0.1	0.6	0.7	0.7311815682581356	0.28181442910398613	0.452736318385436	0.816443594641068	3.679639940763018	2.466469600096194	0.670301878174619
1	3	smote	0.6	100	3	63	0.1	0.6	0.7	0.686931816380177	0.2042713063544742	0.40298507460681665	0.8183556405301571	3.04105245927631	2.218538762214269	0.7295299116055689
1	1	smote	0.6	100	3	63	0.1	0.6	1.0	0.6812482175111703	0.2098135749358434	0.3880597014732308	0.798089171969439	2.5065783154696266	1.9219359656884514	0.7667567890303794
1	2	smote	0.6	100	3	63	0.1	0.6	1.0	0.7243403758771471	0.24953382572179916	0.4825870646526076	0.7992351816392657	3.7130034666889324	2.403743068907941	0.6473850760827439
1	3	smote	0.6	100	3	63	0.1	0.6	1.0	0.6862262936433193	0.1986802308448298	0.3830845770953689	0.8100701083441041	2.64848979105511	2.016978757717779	0.7615580539690711
1	1	smote	0.6	100	3	63	0.1	1.0	0.7	0.6886665399119055	0.20774938462029352	0.37810945271750696	0.8031847133706804	2.481190811012365	1.9211385455960541	0.7742808462200821
1	2	smote	0.6	100	3	63	0.1	1.0	0.7	0.7311815682581356	0.28181442910398613	0.452736318385436	0.816443594641068	3.679639940763018	2.466469600096194	0.670301878174619
1	3	smote	0.6	100	3	63	0.1	1.0	0.7	0.686931816380177	0.2042713063544742	0.40298507460681665	0.8183556405301571	3.04105245927631	2.218538762214269	0.7295299116055689
1	1	smote	0.6	100	3	63	0.1	1.0	1.0	0.6812482175111703	0.2098135749358434	0.3880597014732308	0.798089171969439	2.5065783154696266	1.9219359656884514	0.7667567890303794
1	2	smote	0.6	100	3	63	0.1	1.0	1.0	0.7243403758771471	0.24953382572179916	0.4825870646526076	0.7992351816392657	3.7130034666889324	2.403743068907941	0.6473850760827439
1	3	smote	0.6	100	3	63	0.1	1.0	1.0	0.6862262936433193	0.1986802308448298	0.3830845770953689	0.8100701083441041	2.64848979105511	2.016978757717779	0.7615580539690711
1	1	smote	0.6	100	3	63	0.3	0.6	0.7	0.673479735082549	0.19212018506649367	0.3681592039617831	0.8108280254725425	2.497467985965556	1.9461613456211662	0.7792537608421326
1	2	smote	0.6	100	3	63	0.3	0.6	0.7	0.7277490812349976	0.2681306319571313	0.5124378109197792	0.7934990439719981	4.0386430241284375	2.481527427093449	0.6144458353663348
1	3	smote	0.6	100	3	63	0.3	0.6	0.7	0.6911728800230841	0.20716679728433807	0.447761194007574	0.8068833651956222	3.387743996468391	2.318604874588333	0.6844096965791867
1	1	smote	0.6	100	3	63	0.3	0.6	1.0	0.657885730582755	0.1842268902183735	0.34825870645033535	0.7999999999949046	2.1374044735325417	1.7412934451426414	0.8146766067588121
1	2	smote	0.6	100	3	63	0.3	0.6	1.0	0.7112557036360581	0.2307258700033591	0.452736318385436	0.7954110898610873	3.2163124953910853	2.212907317160847	0.6880262064612117
1	3	smote	0.6	100	3	63	0.3	0.6	1.0	0.6786114044183164	0.20249247688663957	0.37810945271750696	0.8151688973816752	2.6814895075337564	2.045702411034558	0.7628977769527633
1	1	smote	0.6	100	3	63	0.3	1.0	0.7	0.673479735082549	0.19212018506649367	0.3681592039617831	0.8108280254725425	2.497467985965556	1.9461613456211662	0.7792537608421326
1	2	smote	0.6	100	3	63	0.3	1.0	0.7	0.7277490812349976	0.2681306319571313	0.5124378109197792	0.7934990439719981	4.0386430241284375	2.481527427093449	0.6144458353663348
1	3	smote	0.6	100	3	63	0.3	1.0	0.7	0.6911728800230841	0.20716679728433807	0.447761194007574	0.8068833651956222	3.387743996468391	2.318604874588333	0.6844096965791867
1	1	smote	0.6	100	3	63	0.3	1.0	1.0	0.657885730582755	0.1842268902183735	0.34825870645033535	0.7999999999949046	2.1374044735325417	1.7412934451426414	0.8146766067588121
1	2	smote	0.6	100	3	63	0.3	1.0	1.0	0.7112557036360581	0.2307258700033591	0.452736318385436	0.7954110898610873	3.2163124953910853	2.212907317160847	0.6880262064612117
1	3	smote	0.6	100	3	63	0.3	1.0	1.0	0.6786114044183164	0.20249247688663957	0.37810945271750696	0.8151688973816752	2.6814895075337564	2.045702411034558	0.7628977769527633
1	1	smote	0.6	100	5	31	0.1	0.6	0.7	0.6750657540323859	0.19612665676274832	0.34825870645033535	0.8101910827973874	2.2808544313568806	1.834785705724919	0.8044291023977626
1	2	smote	0.6	100	5	31	0.1	0.6	0.7	0.718769124422502	0.2626423973377671	0.46766169151902176	0.8107074569738005	3.7624844495473586	2.470576280168264	0.6566342733564359
1	3	smote	0.6	100	5	31	0.1	0.6	0.7	0.6799526903405217	0.19870898521077196	0.3880597014732308	0.816443594641068	2.820629924223234	2.114116800082452	0.7495193728607816
1	1	smote	0.6	100	5	31	0.1	0.6	1.0	0.660739297144849	0.19770961717465538	0.3333333333167496	0.8063694267464563	2.082236734981396	1.7214911390329095	0.826750911310727
1	2	smote	0.6	100	5	31	0.1	0.6	1.0	0.7108276336608861	0.2292101502283082	0.447761194007574	0.7947737412313909	3.1400031983299317	2.1817927923857594	0.694837751167309
1	3	smote	0.6	100	5	31	0.1	0.6	1.0	0.6787905596301476	0.19164236212550917	0.3930348258510928	0.8107074569738005	2.773306689217029	2.076335384396733	0.7486858069959313
1	1	smote	0.6	100	5	31	0.1	1.0	0.7	0.6750657540323859	0.19612665676274832	0.34825870645033535	0.8101910827973874	2.2808544313568806	1.834785705724919	0.8044291023977626
1	2	smote	0.6	100	5	31	0.1	1.0	0.7	0.718769124422502	0.2626423973377671	0.46766169151902176	0.8107074569738005	3.7624844495473586	2.470576280168264	0.6566342733564359
1	3	smote	0.6	100	5	31	0.1	1.0	0.7	0.6799526903405217	0.19870898521077196	0.3880597014732308	0.816443594641068	2.820629924223234	2.114116800082452	0.7495193728607816
1	1	smote	0.6	100	5	31	0.1	1.0	1.0	0.660739297144849	0.19770961717465538	0.3333333333167496	0.8063694267464563	2.082236734981396	1.7214911390329095	0.826750911310727
1	2	smote	0.6	100	5	31	0.1	1.0	1.0	0.7108276336608861	0.2292101502283082	0.447761194007574	0.7947737412313909	3.1400031983299317	2.1817927923857594	0.694837751167309
1	3	smote	0.6	100	5	31	0.1	1.0	1.0	0.6787905596301476	0.19164236212550917	0.3930348258510928	0.8107074569738005	2.773306689217029	2.076335384396733	0.7486858069959313
1	1	smote	0.6	100	5	31	0.3	0.6	0.7	0.6582216307000031	0.1841951657183054	0.3333333333167496	0.7987261146445942	1.984177117467619	1.656118061053847	0.8346624031859409
1	2	smote	0.6	100	5	31	0.3	0.6	0.7	0.7088648535525051	0.24373279401867337	0.48756218903046955	0.7922243467126053	3.627791821313286	2.3465798704060687	0.6468342037550192
1	3	smote	0.6	100	5	31	0.3	0.6	0.7	0.6788730027364769	0.19493707837735955	0.43781094525185016	0.799872530268962	3.1125639557416793	2.1876603145167652	0.7028482995042065
1	1	smote	0.6	100	5	31	0.3	0.6	1.0	0.6412063884399658	0.18920550319364193	0.303482587049578	0.8012738853452148	1.756822257451227	1.527139864357388	0.8692625792461885
1	2	smote	0.6	100	5	31	0.3	0.6	1.0	0.7006966442484835	0.21898695553611003	0.4577114427632979	0.7820267686374632	3.0281666029062104	2.0998515226097156	0.6934398821758245
1	3	smote	0.6	100	5	31	0.3	0.6	1.0	0.6559490628438431	0.19919539095261152	0.3333333333167496	0.8145315487519789	2.195876170153859	1.7972507620634939	0.8184663436548899
1	1	smote	0.6	100	5	31	0.3	1.0	0.7	0.6582216307000031	0.1841951657183054	0.3333333333167496	0.7987261146445942	1.984177117467619	1.656118061053847	0.8346624031859409
1	2	smote	0.6	100	5	31	0.3	1.0	0.7	0.7088648535525051	0.24373279401867337	0.48756218903046955	0.7922243467126053	3.627791821313286	2.3465798704060687	0.6468342037550192
1	3	smote	0.6	100	5	31	0.3	1.0	0.7	0.6788730027364769	0.19493707837735955	0.43781094525185016	0.799872530268962	3.1125639557416793	2.1876603145167652	0.7028482995042065
1	1	smote	0.6	100	5	31	0.3	1.0	1.0	0.6412063884399658	0.18920550319364193	0.303482587049578	0.8012738853452148	1.756822257451227	1.527139864357388	0.8692625792461885
1	2	smote	0.6	100	5	31	0.3	1.0	1.0	0.7006966442484835	0.21898695553611003	0.4577114427632979	0.7820267686374632	3.0281666029062104	2.0998515226097156	0.6934398821758245
1	3	smote	0.6	100	5	31	0.3	1.0	1.0	0.6559490628438431	0.19919539095261152	0.3333333333167496	0.8145315487519789	2.195876170153859	1.7972507620634939	0.8184663436548899
1	1	smote	0.6	100	5	63	0.1	0.6	0.7	0.6749548436163133	0.19601229981743204	0.34825870645033535	0.8095541401222321	2.271439028630598	1.828649299004778	0.8050620127773543
1	2	smote	0.6	100	5	63	0.1	0.6	0.7	0.718769124422502	0.2626423973377671	0.46766169151902176	0.8107074569738005	3.7624844495473586	2.470576280168264	0.6566342733564359
1	3	smote	0.6	100	5	63	0.1	0.6	0.7	0.6799526903405217	0.19870898521077196	0.3880597014732308	0.816443594641068	2.820629924223234	2.114116800082452	0.7495193728607816
1	1	smote	0.6	100	5	63	0.1	0.6	1.0	0.660739297144849	0.19770961717465538	0.3333333333167496	0.8063694267464563	2.082236734981396	1.7214911390329095	0.826750911310727
1	2	smote	0.6	100	5	63	0.1	0.6	1.0	0.7108276336608861	0.2292101502283082	0.447761194007574	0.7947737412313909	3.1400031983299317	2.1817927923857594	0.694837751167309
1	3	smote	0.6	100	5	63	0.1	0.6	1.0	0.6787905596301476	0.19164236212550917	0.3930348258510928	0.8107074569738005	2.773306689217029	2.076335384396733	0.7486858069959313
1	1	smote	0.6	100	5	63	0.1	1.0	0.7	0.6749548436163133	0.19601229981743204	0.34825870645033535	0.8095541401222321	2.271439028630598	1.828649299004778	0.8050620127773543
1	2	smote	0.6	100	5	63	0.1	1.0	0.7	0.718769124422502	0.2626423973377671	0.46766169151902176	0.8107074569738005	3.7624844495473586	2.470576280168264	0.6566342733564359
1	3	smote	0.6	100	5	63	0.1	1.0	0.7	0.6799526903405217	0.19870898521077196	0.3880597014732308	0.816443594641068	2.820629924223234	2.114116800082452	0.7495193728607816
1	1	smote	0.6	100	5	63	0.1	1.0	1.0	0.660739297144849	0.19770961717465538	0.3333333333167496	0.8063694267464563	2.082236734981396	1.7214911390329095	0.826750911310727
1	2	smote	0.6	100	5	63	0.1	1.0	1.0	0.7108276336608861	0.2292101502283082	0.447761194007574	0.7947737412313909	3.1400031983299317	2.1817927923857594	0.694837751167309
1	3	smote	0.6	100	5	63	0.1	1.0	1.0	0.6787905596301476	0.19164236212550917	0.3930348258510928	0.8107074569738005	2.773306689217029	2.076335384396733	0.7486858069959313
1	1	smote	0.6	100	5	63	0.3	0.6	0.7	0.6582216307000031	0.1841951657183054	0.3333333333167496	0.7987261146445942	1.984177117467619	1.656118061053847	0.8346624031859409
1	2	smote	0.6	100	5	63	0.3	0.6	0.7	0.7088616826638002	0.24372760692002515	0.48756218903046955	0.7922243467126053	3.627791821313286	2.3465798704060687	0.6468342037550192
1	3	smote	0.6	100	5	63	0.3	0.6	0.7	0.6788730027364769	0.19493707837735955	0.43781094525185016	0.799872530268962	3.1125639557416793	2.1876603145167652	0.7028482995042065
1	1	smote	0.6	100	5	63	0.3	0.6	1.0	0.6412063884399658	0.18920550319364193	0.303482587049578	0.8012738853452148	1.756822257451227	1.527139864357388	0.8692625792461885
1	2	smote	0.6	100	5	63	0.3	0.6	1.0	0.7006966442484835	0.21898695553611003	0.4577114427632979	0.7820267686374632	3.0281666029062104	2.0998515226097156	0.6934398821758245
1	3	smote	0.6	100	5	63	0.3	0.6	1.0	0.6559490628438431	0.19919539095261152	0.3333333333167496	0.8145315487519789	2.195876170153859	1.7972507620634939	0.8184663436548899
1	1	smote	0.6	100	5	63	0.3	1.0	0.7	0.6582216307000031	0.1841951657183054	0.3333333333167496	0.7987261146445942	1.984177117467619	1.656118061053847	0.8346624031859409
1	2	smote	0.6	100	5	63	0.3	1.0	0.7	0.7088616826638002	0.24372760692002515	0.48756218903046955	0.7922243467126053	3.627791821313286	2.3465798704060687	0.6468342037550192
1	3	smote	0.6	100	5	63	0.3	1.0	0.7	0.6788730027364769	0.19493707837735955	0.43781094525185016	0.799872530268962	3.1125639557416793	2.1876603145167652	0.7028482995042065
1	1	smote	0.6	100	5	63	0.3	1.0	1.0	0.6412063884399658	0.18920550319364193	0.303482587049578	0.8012738853452148	1.756822257451227	1.527139864357388	0.8692625792461885
1	2	smote	0.6	100	5	63	0.3	1.0	1.0	0.7006966442484835	0.21898695553611003	0.4577114427632979	0.7820267686374632	3.0281666029062104	2.0998515226097156	0.6934398821758245
1	3	smote	0.6	100	5	63	0.3	1.0	1.0	0.6559490628438431	0.19919539095261152	0.3333333333167496	0.8145315487519789	2.195876170153859	1.7972507620634939	0.8184663436548899
1	1	smote	0.6	100	10	31	0.1	0.6	0.7	0.6637386316823526	0.18978135927783485	0.34328358207247345	0.8031847133706804	2.1332008333063626	1.7441915742911545	0.8176405736049379
1	2	smote	0.6	100	10	31	0.1	0.6	0.7	0.7088141193332256	0.2471460335369505	0.4825870646526076	0.8043339706768367	3.834063935947675	2.4663813215719235	0.6432812087734949
1	3	smote	0.6	100	10	31	0.1	0.6	0.7	0.6714103161693128	0.19089847588848355	0.4129353233625405	0.8119821542331933	3.0376901523453914	2.196255891114367	0.7230019358760942
1	1	smote	0.6	100	10	31	0.1	0.6	1.0	0.6513039896061095	0.18616853720851317	0.3383084576946115	0.8038216560458356	2.094912499792097	1.7244943230263552	0.8231820194153083
1	2	smote	0.6	100	10	31	0.1	0.6	1.0	0.7012848441032569	0.21787167106310557	0.43781094525185016	0.7845761631562488	2.8362568682917013	2.0323234946658353	0.7165512718625341
1	3	smote	0.6	100	10	31	0.1	0.6	1.0	0.6698470680377588	0.19582896323806642	0.3582089552060592	0.8145315487519789	2.4512106073759448	1.931373953262262	0.7879265547148225
1	1	smote	0.6	100	10	31	0.1	1.0	0.7	0.6637386316823526	0.18978135927783485	0.34328358207247345	0.8031847133706804	2.1332008333063626	1.7441915742911545	0.8176405736049379
1	2	smote	0.6	100	10	31	0.1	1.0	0.7	0.7088141193332256	0.2471460335369505	0.4825870646526076	0.8043339706768367	3.834063935947675	2.4663813215719235	0.6432812087734949
1	3	smote	0.6	100	10	31	0.1	1.0	0.7	0.6714103161693128	0.19089847588848355	0.4129353233625405	0.8119821542331933	3.0376901523453914	2.196255891114367	0.7230019358760942
1	1	smote	0.6	100	10	31	0.1	1.0	1.0	0.6513039896061095	0.18616853720851317	0.3383084576946115	0.8038216560458356	2.094912499792097	1.7244943230263552	0.8231820194153083
1	2	smote	0.6	100	10	31	0.1	1.0	1.0	0.7012848441032569	0.21787167106310557	0.43781094525185016	0.7845761631562488	2.8362568682917013	2.0323234946658353	0.7165512718625341
1	3	smote	0.6	100	10	31	0.1	1.0	1.0	0.6698470680377588	0.19582896323806642	0.3582089552060592	0.8145315487519789	2.4512106073759448	1.931373953262262	0.7879265547148225
1	1	smote	0.6	100	10	31	0.3	0.6	0.7	0.648738790125804	0.17968068831181092	0.3582089552060592	0.7878980891669561	2.073329045983405	1.6888529523880342	0.814560976187791
1	2	smote	0.6	100	10	31	0.3	0.6	0.7	0.6942090059580999	0.23424362908793525	0.46268656714115985	0.7756532823404994	2.977193675471008	2.0623727030393617	0.6927237183993904
1	3	smote	0.6	100	10	31	0.3	0.6	0.7	0.6665414165628201	0.18781742706312468	0.447761194007574	0.8030592734174439	3.306218665007343	2.273583423000329	0.6876687903318375
1	1	smote	0.6	100	10	31	0.3	0.6	1.0	0.6381753652121558	0.182243506685974	0.2935323382938541	0.8165605095489391	1.8495206357779437	1.6001588402284406	0.8651748949317221
1	2	smote	0.6	100	10	31	0.3	0.6	1.0	0.6785067650910521	0.20149901582229562	0.4179104477404024	0.7826641172671596	2.5854574322119186	1.922878188620771	0.7437284168013278
1	3	smote	0.6	100	10	31	0.3	0.6	1.0	0.656132974388732	0.19780603781672337	0.3383084576946115	0.8183556405301571	2.3034426901647262	1.862476985562596	0.8085623186895862
1	1	smote	0.6	100	10	31	0.3	1.0	0.7	0.648738790125804	0.17968068831181092	0.3582089552060592	0.7878980891669561	2.073329045983405	1.6888529523880342	0.814560976187791
1	2	smote	0.6	100	10	31	0.3	1.0	0.7	0.6942090059580999	0.23424362908793525	0.46268656714115985	0.7756532823404994	2.977193675471008	2.0623727030393617	0.6927237183993904
1	3	smote	0.6	100	10	31	0.3	1.0	0.7	0.6665414165628201	0.18781742706312468	0.447761194007574	0.8030592734174439	3.306218665007343	2.273583423000329	0.6876687903318375
1	1	smote	0.6	100	10	31	0.3	1.0	1.0	0.6381753652121558	0.182243506685974	0.2935323382938541	0.8165605095489391	1.8495206357779437	1.6001588402284406	0.8651748949317221
1	2	smote	0.6	100	10	31	0.3	1.0	1.0	0.6785067650910521	0.20149901582229562	0.4179104477404024	0.7826641172671596	2.5854574322119186	1.922878188620771	0.7437284168013278
1	3	smote	0.6	100	10	31	0.3	1.0	1.0	0.656132974388732	0.19780603781672337	0.3383084576946115	0.8183556405301571	2.3034426901647262	1.862476985562596	0.8085623186895862
1	1	smote	0.6	100	10	63	0.1	0.6	0.7	0.6540561523592231	0.18424104148772957	0.3383084576946115	0.7961783439439735	1.9971803539821562	1.6598257890876882	0.8310845667024392
1	2	smote	0.6	100	10	63	0.1	0.6	0.7	0.6998008681893274	0.2348445616490391	0.46268656714115985	0.7985978330095692	3.414468879713445	2.297326543611013	0.6728210419827063
1	3	smote	0.6	100	10	63	0.1	0.6	0.7	0.6638334776087694	0.18853850198066036	0.4129353233625405	0.8132568514925861	3.0632265329792543	2.2112473981002445	0.7218687040156148
1	1	smote	0.6	100	10	63	0.1	0.6	1.0	0.6464698798998638	0.1920359941292264	0.3233830845610257	0.8197452229247151	2.173534487553323	1.7940332670663668	0.8253990243101716
1	2	smote	0.6	100	10	63	0.1	0.6	1.0	0.6872695160272569	0.2096734655279069	0.3980099502289547	0.7922243467126053	2.5209145451848363	1.9155754044131172	0.7598731908080286
1	3	smote	0.6	100	10	63	0.1	0.6	1.0	0.6652033015293196	0.20067592661156697	0.3631840795839212	0.8151688973816752	2.515274646773085	1.9649510000726678	0.7812073235981648
1	1	smote	0.6	100	10	63	0.1	1.0	0.7	0.6540561523592231	0.18424104148772957	0.3383084576946115	0.7961783439439735	1.9971803539821562	1.6598257890876882	0.8310845667024392
1	2	smote	0.6	100	10	63	0.1	1.0	0.7	0.6998008681893274	0.2348445616490391	0.46268656714115985	0.7985978330095692	3.414468879713445	2.297326543611013	0.6728210419827063
1	3	smote	0.6	100	10	63	0.1	1.0	0.7	0.6638334776087694	0.18853850198066036	0.4129353233625405	0.8132568514925861	3.0632265329792543	2.2112473981002445	0.7218687040156148
1	1	smote	0.6	100	10	63	0.1	1.0	1.0	0.6464698798998638	0.1920359941292264	0.3233830845610257	0.8197452229247151	2.173534487553323	1.7940332670663668	0.8253990243101716
1	2	smote	0.6	100	10	63	0.1	1.0	1.0	0.6872695160272569	0.2096734655279069	0.3980099502289547	0.7922243467126053	2.5209145451848363	1.9155754044131172	0.7598731908080286
1	3	smote	0.6	100	10	63	0.1	1.0	1.0	0.6652033015293196	0.20067592661156697	0.3631840795839212	0.8151688973816752	2.515274646773085	1.9649510000726678	0.7812073235981648
1	1	smote	0.6	100	10	63	0.3	0.6	0.7	0.6457188579396014	0.17823824668124183	0.3532338308281973	0.7891719745172665	2.044364300705245	1.6754594806112808	0.8195503411939123
1	2	smote	0.6	100	10	63	0.3	0.6	0.7	0.6891308276970787	0.2297679608507643	0.452736318385436	0.7762906309701958	2.8707069383002284	2.023769948085722	0.7049726645301332
1	3	smote	0.6	100	10	63	0.3	0.6	0.7	0.6618358177246336	0.18583365248780045	0.447761194007574	0.7947737412313909	3.1400031983299317	2.1817927923857594	0.694837751167309
1	1	smote	0.6	100	10	63	0.3	0.6	1.0	0.6358050511772348	0.17669130861108423	0.298507462671716	0.8095541401222321	1.808866340512788	1.5674136848612383	0.8665171282518503
1	2	smote	0.6	100	10	63	0.3	0.6	1.0	0.6594544803071958	0.18761431376982518	0.40796019898467856	0.7699171446732319	2.3058263852070224	1.7731011755494512	0.7689655924949416
1	3	smote	0.6	100	10	63	0.3	0.6	1.0	0.6611080987668415	0.20131846703524403	0.3333333333167496	0.8221797323083354	2.311827826331828	1.8745518657593163	0.8108527033414011
1	1	smote	0.6	100	10	63	0.3	1.0	0.7	0.6457188579396014	0.17823824668124183	0.3532338308281973	0.7891719745172665	2.044364300705245	1.6754594806112808	0.8195503411939123
1	2	smote	0.6	100	10	63	0.3	1.0	0.7	0.6891308276970787	0.2297679608507643	0.452736318385436	0.7762906309701958	2.8707069383002284	2.023769948085722	0.7049726645301332
1	3	smote	0.6	100	10	63	0.3	1.0	0.7	0.6618358177246336	0.18583365248780045	0.447761194007574	0.7947737412313909	3.1400031983299317	2.1817927923857594	0.694837751167309
1	1	smote	0.6	100	10	63	0.3	1.0	1.0	0.6358050511772348	0.17669130861108423	0.298507462671716	0.8095541401222321	1.808866340512788	1.5674136848612383	0.8665171282518503
1	2	smote	0.6	100	10	63	0.3	1.0	1.0	0.6594544803071958	0.18761431376982518	0.40796019898467856	0.7699171446732319	2.3058263852070224	1.7731011755494512	0.7689655924949416
1	3	smote	0.6	100	10	63	0.3	1.0	1.0	0.6611080987668415	0.20131846703524403	0.3333333333167496	0.8221797323083354	2.311827826331828	1.8745518657593163	0.8108527033414011
1	1	smote	0.6	300	3	31	0.1	0.6	0.7	0.6744525778749564	0.19323358160170195	0.3681592039617831	0.8012738853452148	2.3493840926331444	1.8525959010237163	0.7885453397505222
1	2	smote	0.6	300	3	31	0.1	0.6	0.7	0.7232162958312325	0.2740910617357488	0.5174129352976411	0.7922243467126053	4.088039759363823	2.4902480257370523	0.6091545414040163
1	3	smote	0.6	300	3	31	0.1	0.6	0.7	0.6924792861695348	0.20400122437579732	0.43283582087398825	0.8030592734174439	3.1119058148411214	2.197797308900318	0.7062544333121048
1	1	smote	0.6	300	3	31	0.1	0.6	1.0	0.6590249389992712	0.1923780808319054	0.34825870645033535	0.8038216560458356	2.1894516579955976	1.7752147442918362	0.8108033424325503
1	2	smote	0.6	300	3	31	0.1	0.6	1.0	0.7098177056083508	0.22854454878167332	0.46268656714115985	0.7966857871204801	3.3742596657189297	2.275721592853536	0.6744358124631962
1	3	smote	0.6	300	3	31	0.1	0.6	1.0	0.6786351860836036	0.19730827895469583	0.3980099502289547	0.8043339706768367	2.7178505595284586	2.034128925007772	0.7484329448128978
1	1	smote	0.6	300	3	31	0.1	1.0	0.7	0.6744525778749564	0.19323358160170195	0.3681592039617831	0.8012738853452148	2.3493840926331444	1.8525959010237163	0.7885453397505222
1	2	smote	0.6	300	3	31	0.1	1.0	0.7	0.7232162958312325	0.2740910617357488	0.5174129352976411	0.7922243467126053	4.088039759363823	2.4902480257370523	0.6091545414040163
1	3	smote	0.6	300	3	31	0.1	1.0	0.7	0.6924792861695348	0.20400122437579732	0.43283582087398825	0.8030592734174439	3.1119058148411214	2.197797308900318	0.7062544333121048
1	1	smote	0.6	300	3	31	0.1	1.0	1.0	0.6590249389992712	0.1923780808319054	0.34825870645033535	0.8038216560458356	2.1894516579955976	1.7752147442918362	0.8108033424325503
1	2	smote	0.6	300	3	31	0.1	1.0	1.0	0.7098177056083508	0.22854454878167332	0.46268656714115985	0.7966857871204801	3.3742596657189297	2.275721592853536	0.6744358124631962
1	3	smote	0.6	300	3	31	0.1	1.0	1.0	0.6786351860836036	0.19730827895469583	0.3980099502289547	0.8043339706768367	2.7178505595284586	2.034128925007772	0.7484329448128978
1	1	smote	0.6	300	3	31	0.3	0.6	0.7	0.6586430902810787	0.18099184046834352	0.34825870645033535	0.8006369426700597	2.1459404335047667	1.7468566827073189	0.8140284949079105
1	2	smote	0.6	300	3	31	0.3	0.6	0.7	0.7135847213898641	0.25246757555085597	0.5074626865419173	0.7928616953423018	3.943682779030862	2.4498735899271624	0.6212146584194526
1	3	smote	0.6	300	3	31	0.3	0.6	0.7	0.6872378071402071	0.199814590586491	0.452736318385436	0.8036966220471403	3.38698329052054	2.306309244617603	0.6809331528746092
1	1	smote	0.6	300	3	31	0.3	0.6	1.0	0.6405028995151631	0.17633163217200293	0.31840796018316375	0.8019108280203701	1.891144553258084	1.6073970168441936	0.8499598802024453
1	2	smote	0.6	300	3	31	0.3	0.6	1.0	0.6912886174608157	0.21167225139090667	0.447761194007574	0.7807520713780705	2.8873348735517728	2.0422595387758333	0.7073164698039536
1	3	smote	0.6	300	3	31	0.3	0.6	1.0	0.667186692414283	0.18961546421971703	0.34328358207247345	0.8049713193065331	2.157531083792203	1.7601696491518968	0.8158258487209411
1	1	smote	0.6	300	3	31	0.3	1.0	0.7	0.6586430902810787	0.18099184046834352	0.34825870645033535	0.8006369426700597	2.1459404335047667	1.7468566827073189	0.8140284949079105
1	2	smote	0.6	300	3	31	0.3	1.0	0.7	0.7135847213898641	0.25246757555085597	0.5074626865419173	0.7928616953423018	3.943682779030862	2.4498735899271624	0.6212146584194526
1	3	smote	0.6	300	3	31	0.3	1.0	0.7	0.6872378071402071	0.199814590586491	0.452736318385436	0.8036966220471403	3.38698329052054	2.306309244617603	0.6809331528746092
1	1	smote	0.6	300	3	31	0.3	1.0	1.0	0.6405028995151631	0.17633163217200293	0.31840796018316375	0.8019108280203701	1.891144553258084	1.6073970168441936	0.8499598802024453
1	2	smote	0.6	300	3	31	0.3	1.0	1.0	0.6912886174608157	0.21167225139090667	0.447761194007574	0.7807520713780705	2.8873348735517728	2.0422595387758333	0.7073164698039536
1	3	smote	0.6	300	3	31	0.3	1.0	1.0	0.667186692414283	0.18961546421971703	0.34328358207247345	0.8049713193065331	2.157531083792203	1.7601696491518968	0.8158258487209411
1	1	smote	0.6	300	3	63	0.1	0.6	0.7	0.6744525778749564	0.19323358160170195	0.3681592039617831	0.8012738853452148	2.3493840926331444	1.8525959010237163	0.7885453397505222
1	2	smote	0.6	300	3	63	0.1	0.6	0.7	0.7232162958312325	0.2740910617357488	0.5174129352976411	0.7922243467126053	4.088039759363823	2.4902480257370523	0.6091545414040163
1	3	smote	0.6	300	3	63	0.1	0.6	0.7	0.6924792861695348	0.20400122437579732	0.43283582087398825	0.8030592734174439	3.1119058148411214	2.197797308900318	0.7062544333121048
1	1	smote	0.6	300	3	63	0.1	0.6	1.0	0.6590249389992712	0.1923780808319054	0.34825870645033535	0.8038216560458356	2.1894516579955976	1.7752147442918362	0.8108033424325503
1	2	smote	0.6	300	3	63	0.1	0.6	1.0	0.7098177056083508	0.22854454878167332	0.46268656714115985	0.7966857871204801	3.3742596657189297	2.275721592853536	0.6744358124631962
1	3	smote	0.6	300	3	63	0.1	0.6	1.0	0.6786351860836036	0.19730827895469583	0.3980099502289547	0.8043339706768367	2.7178505595284586	2.034128925007772	0.7484329448128978
1	1	smote	0.6	300	3	63	0.1	1.0	0.7	0.6744525778749564	0.19323358160170195	0.3681592039617831	0.8012738853452148	2.3493840926331444	1.8525959010237163	0.7885453397505222
1	2	smote	0.6	300	3	63	0.1	1.0	0.7	0.7232162958312325	0.2740910617357488	0.5174129352976411	0.7922243467126053	4.088039759363823	2.4902480257370523	0.6091545414040163
1	3	smote	0.6	300	3	63	0.1	1.0	0.7	0.6924792861695348	0.20400122437579732	0.43283582087398825	0.8030592734174439	3.1119058148411214	2.197797308900318	0.7062544333121048
1	1	smote	0.6	300	3	63	0.1	1.0	1.0	0.6590249389992712	0.1923780808319054	0.34825870645033535	0.8038216560458356	2.1894516579955976	1.7752147442918362	0.8108033424325503
1	2	smote	0.6	300	3	63	0.1	1.0	1.0	0.7098177056083508	0.22854454878167332	0.46268656714115985	0.7966857871204801	3.3742596657189297	2.275721592853536	0.6744358124631962
1	3	smote	0.6	300	3	63	0.1	1.0	1.0	0.6786351860836036	0.19730827895469583	0.3980099502289547	0.8043339706768367	2.7178505595284586	2.034128925007772	0.7484329448128978
1	1	smote	0.6	300	3	63	0.3	0.6	0.7	0.6586430902810787	0.18099184046834352	0.34825870645033535	0.8006369426700597	2.1459404335047667	1.7468566827073189	0.8140284949079105
1	2	smote	0.6	300	3	63	0.3	0.6	0.7	0.7135847213898641	0.25246757555085597	0.5074626865419173	0.7928616953423018	3.943682779030862	2.4498735899271624	0.6212146584194526
1	3	smote	0.6	300	3	63	0.3	0.6	0.7	0.6872378071402071	0.199814590586491	0.452736318385436	0.8036966220471403	3.38698329052054	2.306309244617603	0.6809331528746092
1	1	smote	0.6	300	3	63	0.3	0.6	1.0	0.6405028995151631	0.17633163217200293	0.31840796018316375	0.8019108280203701	1.891144553258084	1.6073970168441936	0.8499598802024453
1	2	smote	0.6	300	3	63	0.3	0.6	1.0	0.6912886174608157	0.21167225139090667	0.447761194007574	0.7807520713780705	2.8873348735517728	2.0422595387758333	0.7073164698039536
1	3	smote	0.6	300	3	63	0.3	0.6	1.0	0.667186692414283	0.18961546421971703	0.34328358207247345	0.8049713193065331	2.157531083792203	1.7601696491518968	0.8158258487209411
1	1	smote	0.6	300	3	63	0.3	1.0	0.7	0.6586430902810787	0.18099184046834352	0.34825870645033535	0.8006369426700597	2.1459404335047667	1.7468566827073189	0.8140284949079105
1	2	smote	0.6	300	3	63	0.3	1.0	0.7	0.7135847213898641	0.25246757555085597	0.5074626865419173	0.7928616953423018	3.943682779030862	2.4498735899271624	0.6212146584194526
1	3	smote	0.6	300	3	63	0.3	1.0	0.7	0.6872378071402071	0.199814590586491	0.452736318385436	0.8036966220471403	3.38698329052054	2.306309244617603	0.6809331528746092
1	1	smote	0.6	300	3	63	0.3	1.0	1.0	0.6405028995151631	0.17633163217200293	0.31840796018316375	0.8019108280203701	1.891144553258084	1.6073970168441936	0.8499598802024453
1	2	smote	0.6	300	3	63	0.3	1.0	1.0	0.6912886174608157	0.21167225139090667	0.447761194007574	0.7807520713780705	2.8873348735517728	2.0422595387758333	0.7073164698039536
1	3	smote	0.6	300	3	63	0.3	1.0	1.0	0.667186692414283	0.18961546421971703	0.34328358207247345	0.8049713193065331	2.157531083792203	1.7601696491518968	0.8158258487209411
1	1	smote	0.6	300	5	31	0.1	0.6	0.7	0.6592879551288144	0.18435526894674115	0.3582089552060592	0.7974522292942838	2.1974549156548933	1.7685158235651313	0.8048018591833191
1	2	smote	0.6	300	5	31	0.1	0.6	0.7	0.7115712070622033	0.24573458526131814	0.5024875621640553	0.7973231357501764	3.973301676385079	2.4792545475350045	0.6239784214063555
1	3	smote	0.6	300	5	31	0.1	0.6	0.7	0.6811005520517235	0.19863069391759192	0.4577114427632979	0.8030592734174439	3.441702854025523	2.324107499067003	0.6752783616783261
1	1	smote	0.6	300	5	31	0.1	0.6	1.0	0.6440314351807841	0.1858820171882637	0.3383084576946115	0.8101910827973874	2.182368558361819	1.7823632569899213	0.8167104627387756
1	2	smote	0.6	300	5	31	0.1	0.6	1.0	0.6929580903639863	0.2102662136344532	0.4278606964961263	0.7826641172671596	2.6930510017385454	1.9686610026355513	0.7310151105323064
1	3	smote	0.6	300	5	31	0.1	0.6	1.0	0.670386119117605	0.2047127488897953	0.3532338308281973	0.8145315487519789	2.398572431106994	1.9045493150225086	0.7940345125028361
1	1	smote	0.6	300	5	31	0.1	1.0	0.7	0.6592879551288144	0.18435526894674115	0.3582089552060592	0.7974522292942838	2.1974549156548933	1.7685158235651313	0.8048018591833191
1	2	smote	0.6	300	5	31	0.1	1.0	0.7	0.7115712070622033	0.24573458526131814	0.5024875621640553	0.7973231357501764	3.973301676385079	2.4792545475350045	0.6239784214063555
1	3	smote	0.6	300	5	31	0.1	1.0	0.7	0.6811005520517235	0.19863069391759192	0.4577114427632979	0.8030592734174439	3.441702854025523	2.324107499067003	0.6752783616783261
1	1	smote	0.6	300	5	31	0.1	1.0	1.0	0.6440314351807841	0.1858820171882637	0.3383084576946115	0.8101910827973874	2.182368558361819	1.7823632569899213	0.8167104627387756
1	2	smote	0.6	300	5	31	0.1	1.0	1.0	0.6929580903639863	0.2102662136344532	0.4278606964961263	0.7826641172671596	2.6930510017385454	1.9686610026355513	0.7310151105323064
1	3	smote	0.6	300	5	31	0.1	1.0	1.0	0.670386119117605	0.2047127488897953	0.3532338308281973	0.8145315487519789	2.398572431106994	1.9045493150225086	0.7940345125028361
1	1	smote	0.6	300	5	31	0.3	0.6	0.7	0.6445875716956617	0.17614929643626678	0.34328358207247345	0.7891719745172665	1.956673898926341	1.6282634389039208	0.8321588079805411
1	2	smote	0.6	300	5	31	0.3	0.6	0.7	0.6954408962199836	0.23231522506567553	0.4776119402747457	0.7782026768592849	3.2078816218038946	2.153370978413586	0.6712750656689944
1	3	smote	0.6	300	5	31	0.3	0.6	0.7	0.669152643411369	0.18961907802413613	0.4577114427632979	0.7960484384907837	3.294380565036729	2.2442163077062363	0.6812255689522652
1	1	smote	0.6	300	5	31	0.3	0.6	1.0	0.6370630921824001	0.1750646641227373	0.3233830845610257	0.8050955413961459	1.9742405761910518	1.6591876362686488	0.8404181519393914
1	2	smote	0.6	300	5	31	0.3	0.6	1.0	0.6649242633232817	0.18941905106654028	0.40298507460681665	0.7775653282295886	2.3595987471374795	1.8117007267003553	0.7678003327058094
1	3	smote	0.6	300	5	31	0.3	0.6	1.0	0.6496453360983483	0.19498552947677927	0.303482587049578	0.8145315487519789	1.913549234999327	1.636302932624972	0.855114090382971
1	1	smote	0.6	300	5	31	0.3	1.0	0.7	0.6445875716956617	0.17614929643626678	0.34328358207247345	0.7891719745172665	1.956673898926341	1.6282634389039208	0.8321588079805411
1	2	smote	0.6	300	5	31	0.3	1.0	0.7	0.6954408962199836	0.23231522506567553	0.4776119402747457	0.7782026768592849	3.2078816218038946	2.153370978413586	0.6712750656689944
1	3	smote	0.6	300	5	31	0.3	1.0	0.7	0.669152643411369	0.18961907802413613	0.4577114427632979	0.7960484384907837	3.294380565036729	2.2442163077062363	0.6812255689522652
1	1	smote	0.6	300	5	31	0.3	1.0	1.0	0.6370630921824001	0.1750646641227373	0.3233830845610257	0.8050955413961459	1.9742405761910518	1.6591876362686488	0.8404181519393914
1	2	smote	0.6	300	5	31	0.3	1.0	1.0	0.6649242633232817	0.18941905106654028	0.40298507460681665	0.7775653282295886	2.3595987471374795	1.8117007267003553	0.7678003327058094
1	3	smote	0.6	300	5	31	0.3	1.0	1.0	0.6496453360983483	0.19498552947677927	0.303482587049578	0.8145315487519789	1.913549234999327	1.636302932624972	0.855114090382971
1	1	smote	0.6	300	5	63	0.1	0.6	0.7	0.6580505117723485	0.1840599782783259	0.3532338308281973	0.7961783439439735	2.1334133571701415	1.7330533974297921	0.8123382982819892
1	2	smote	0.6	300	5	63	0.1	0.6	0.7	0.7115712070622033	0.24573458526131814	0.5024875621640553	0.7973231357501764	3.973301676385079	2.4792545475350045	0.6239784214063555
1	3	smote	0.6	300	5	63	0.1	0.6	0.7	0.6811005520517235	0.19863069391759192	0.4577114427632979	0.8030592734174439	3.441702854025523	2.324107499067003	0.6752783616783261
1	1	smote	0.6	300	5	63	0.1	0.6	1.0	0.6440314351807841	0.1858820171882637	0.3383084576946115	0.8101910827973874	2.182368558361819	1.7823632569899213	0.8167104627387756
1	2	smote	0.6	300	5	63	0.1	0.6	1.0	0.6929580903639863	0.2102662136344532	0.4278606964961263	0.7826641172671596	2.6930510017385454	1.9686610026355513	0.7310151105323064
1	3	smote	0.6	300	5	63	0.1	0.6	1.0	0.670386119117605	0.2047127488897953	0.3532338308281973	0.8145315487519789	2.398572431106994	1.9045493150225086	0.7940345125028361
1	1	smote	0.6	300	5	63	0.1	1.0	0.7	0.6580505117723485	0.1840599782783259	0.3532338308281973	0.7961783439439735	2.1334133571701415	1.7330533974297921	0.8123382982819892
1	2	smote	0.6	300	5	63	0.1	1.0	0.7	0.7115712070622033	0.24573458526131814	0.5024875621640553	0.7973231357501764	3.973301676385079	2.4792545475350045	0.6239784214063555
1	3	smote	0.6	300	5	63	0.1	1.0	0.7	0.6811005520517235	0.19863069391759192	0.4577114427632979	0.8030592734174439	3.441702854025523	2.324107499067003	0.6752783616783261
1	1	smote	0.6	300	5	63	0.1	1.0	1.0	0.6440314351807841	0.1858820171882637	0.3383084576946115	0.8101910827973874	2.182368558361819	1.7823632569899213	0.8167104627387756
1	2	smote	0.6	300	5	63	0.1	1.0	1.0	0.6929580903639863	0.2102662136344532	0.4278606964961263	0.7826641172671596	2.6930510017385454	1.9686610026355513	0.7310151105323064
1	3	smote	0.6	300	5	63	0.1	1.0	1.0	0.670386119117605	0.2047127488897953	0.3532338308281973	0.8145315487519789	2.398572431106994	1.9045493150225086	0.7940345125028361
1	1	smote	0.6	300	5	63	0.3	0.6	0.7	0.6445875716956617	0.17614929643626678	0.34328358207247345	0.7891719745172665	1.956673898926341	1.6282634389039208	0.8321588079805411
1	2	smote	0.6	300	5	63	0.3	0.6	0.7	0.6954408962199836	0.23231522506567553	0.4776119402747457	0.7782026768592849	3.2078816218038946	2.153370978413586	0.6712750656689944
1	3	smote	0.6	300	5	63	0.3	0.6	0.7	0.669152643411369	0.18961907802413613	0.4577114427632979	0.7960484384907837	3.294380565036729	2.2442163077062363	0.6812255689522652
1	1	smote	0.6	300	5	63	0.3	0.6	1.0	0.6370630921824001	0.1750646641227373	0.3233830845610257	0.8050955413961459	1.9742405761910518	1.6591876362686488	0.8404181519393914
1	2	smote	0.6	300	5	63	0.3	0.6	1.0	0.6649242633232817	0.18941905106654028	0.40298507460681665	0.7775653282295886	2.3595987471374795	1.8117007267003553	0.7678003327058094
1	3	smote	0.6	300	5	63	0.3	0.6	1.0	0.6496453360983483	0.19498552947677927	0.303482587049578	0.8145315487519789	1.913549234999327	1.636302932624972	0.855114090382971
1	1	smote	0.6	300	5	63	0.3	1.0	0.7	0.6445875716956617	0.17614929643626678	0.34328358207247345	0.7891719745172665	1.956673898926341	1.6282634389039208	0.8321588079805411
1	2	smote	0.6	300	5	63	0.3	1.0	0.7	0.6954408962199836	0.23231522506567553	0.4776119402747457	0.7782026768592849	3.2078816218038946	2.153370978413586	0.6712750656689944
1	3	smote	0.6	300	5	63	0.3	1.0	0.7	0.669152643411369	0.18961907802413613	0.4577114427632979	0.7960484384907837	3.294380565036729	2.2442163077062363	0.6812255689522652
1	1	smote	0.6	300	5	63	0.3	1.0	1.0	0.6370630921824001	0.1750646641227373	0.3233830845610257	0.8050955413961459	1.9742405761910518	1.6591876362686488	0.8404181519393914
1	2	smote	0.6	300	5	63	0.3	1.0	1.0	0.6649242633232817	0.18941905106654028	0.40298507460681665	0.7775653282295886	2.3595987471374795	1.8117007267003553	0.7678003327058094
1	3	smote	0.6	300	5	63	0.3	1.0	1.0	0.6496453360983483	0.19498552947677927	0.303482587049578	0.8145315487519789	1.913549234999327	1.636302932624972	0.855114090382971
1	1	smote	0.6	300	10	31	0.1	0.6	0.7	0.6501837944037773	0.17785055106062767	0.34825870645033535	0.7929936305681975	2.046975826641686	1.682357362155923	0.8218745525912132
1	2	smote	0.6	300	10	31	0.1	0.6	0.7	0.6972023248955985	0.2346546172924419	0.46268656714115985	0.7826641172671596	3.1010099524003247	2.1289008516872823	0.6865185385907308
1	3	smote	0.6	300	10	31	0.1	0.6	0.7	0.6691827668540662	0.1888092084233479	0.452736318385436	0.7973231357501764	3.2544595236823666	2.233783800254311	0.6863762635407512
1	1	smote	0.6	300	10	31	0.1	0.6	1.0	0.6417910447761194	0.1863209814700225	0.3084577114274399	0.8229299363004909	2.0729774723789034	1.7420092790546746	0.8403416252882905
1	2	smote	0.6	300	10	31	0.1	0.6	1.0	0.680693092853134	0.19997876204481435	0.4179104477404024	0.7820267686374632	2.5757983504015316	1.917255738034958	0.7443345524225918
1	3	smote	0.6	300	10	31	0.1	0.6	1.0	0.6572570544346463	0.20359727158296143	0.3333333333167496	0.816443594641068	2.2239582119342916	1.8159721231477475	0.8165495606721497
1	1	smote	0.6	300	10	31	0.1	1.0	0.7	0.6501837944037773	0.17785055106062767	0.34825870645033535	0.7929936305681975	2.046975826641686	1.682357362155923	0.8218745525912132
1	2	smote	0.6	300	10	31	0.1	1.0	0.7	0.6972023248955985	0.2346546172924419	0.46268656714115985	0.7826641172671596	3.1010099524003247	2.1289008516872823	0.6865185385907308
1	3	smote	0.6	300	10	31	0.1	1.0	0.7	0.6691827668540662	0.1888092084233479	0.452736318385436	0.7973231357501764	3.2544595236823666	2.233783800254311	0.6863762635407512
1	1	smote	0.6	300	10	31	0.1	1.0	1.0	0.6417910447761194	0.1863209814700225	0.3084577114274399	0.8229299363004909	2.0729774723789034	1.7420092790546746	0.8403416252882905
1	2	smote	0.6	300	10	31	0.1	1.0	1.0	0.680693092853134	0.19997876204481435	0.4179104477404024	0.7820267686374632	2.5757983504015316	1.917255738034958	0.7443345524225918
1	3	smote	0.6	300	10	31	0.1	1.0	1.0	0.6572570544346463	0.20359727158296143	0.3333333333167496	0.816443594641068	2.2239582119342916	1.8159721231477475	0.8165495606721497
1	1	smote	0.6	300	10	31	0.3	0.6	0.7	0.6390515574991286	0.1764230756050235	0.3582089552060592	0.7878980891669561	2.073329045983405	1.6888529523880342	0.814560976187791
1	2	smote	0.6	300	10	31	0.3	0.6	0.7	0.6826970945146797	0.22229512681621982	0.46268656714115985	0.7692797960435356	2.871163161789379	2.0054010838793093	0.6984629372013337
1	3	smote	0.6	300	10	31	0.3	0.6	0.7	0.657298275987811	0.18082054241995565	0.4278606964961263	0.7782026768592849	2.6238379603852295	1.9290615014955037	0.735206024298048
1	1	smote	0.6	300	10	31	0.3	0.6	1.0	0.6288224482682131	0.16132949321039503	0.28855721391599215	0.8012738853452148	1.6353773626009618	1.4520346251266965	0.8878896345144192
1	2	smote	0.6	300	10	31	0.3	0.6	1.0	0.6643487470233282	0.1812916860264377	0.4179104477404024	0.7673677501544464	2.368247175408227	1.7964423679581518	0.7585535677736079
1	3	smote	0.6	300	10	31	0.3	0.6	1.0	0.6459338108691723	0.19481712278918356	0.31840796018316375	0.8100701083441041	1.9924556837769685	1.6764498765446476	0.8413988176851963
1	1	smote	0.6	300	10	31	0.3	1.0	0.7	0.6390515574991286	0.1764230756050235	0.3582089552060592	0.7878980891669561	2.073329045983405	1.6888529523880342	0.814560976187791
1	2	smote	0.6	300	10	31	0.3	1.0	0.7	0.6826970945146797	0.22229512681621982	0.46268656714115985	0.7692797960435356	2.871163161789379	2.0054010838793093	0.6984629372013337
1	3	smote	0.6	300	10	31	0.3	1.0	0.7	0.657298275987811	0.18082054241995565	0.4278606964961263	0.7782026768592849	2.6238379603852295	1.9290615014955037	0.735206024298048
1	1	smote	0.6	300	10	31	0.3	1.0	1.0	0.6288224482682131	0.16132949321039503	0.28855721391599215	0.8012738853452148	1.6353773626009618	1.4520346251266965	0.8878896345144192
1	2	smote	0.6	300	10	31	0.3	1.0	1.0	0.6643487470233282	0.1812916860264377	0.4179104477404024	0.7673677501544464	2.368247175408227	1.7964423679581518	0.7585535677736079
1	3	smote	0.6	300	10	31	0.3	1.0	1.0	0.6459338108691723	0.19481712278918356	0.31840796018316375	0.8100701083441041	1.9924556837769685	1.6764498765446476	0.8413988176851963
1	1	smote	0.6	300	10	63	0.1	0.6	0.7	0.6458963146053173	0.17769589971896968	0.3532338308281973	0.7917197452178872	2.0760525943934613	1.6959543968206692	0.8169130110866158
1	2	smote	0.6	300	10	63	0.1	0.6	0.7	0.6915708265555588	0.22919888254301715	0.4577114427632979	0.7782026768592849	2.961404480473481	2.0636471876463527	0.6968474491206158
1	3	smote	0.6	300	10	63	0.1	0.6	0.7	0.6637811579451373	0.18719002827831688	0.43283582087398825	0.7973231357501764	3.002234206445062	2.1355955013420336	0.7113354003945097
1	1	smote	0.6	300	10	63	0.1	0.6	1.0	0.6325807269385556	0.18139764559907376	0.298507462671716	0.8146496815234736	1.870293093087273	1.6105040931153265	0.8610971619180572
1	2	smote	0.6	300	10	63	0.1	0.6	1.0	0.670194280350954	0.19477508925221557	0.3830845770953689	0.7718291905623211	2.1005360412836502	1.6789376399640894	0.7992900792755357
1	3	smote	0.6	300	10	63	0.1	0.6	1.0	0.6588107899000853	0.20226571079012287	0.3383084576946115	0.8209050350489426	2.3435098889645123	1.888989111989678	0.8060512556186546
1	1	smote	0.6	300	10	63	0.1	1.0	0.7	0.6458963146053173	0.17769589971896968	0.3532338308281973	0.7917197452178872	2.0760525943934613	1.6959543968206692	0.8169130110866158
[truncated: 11,825 more rows]
