# Supplementary material for: Risk prediction for cardiovascular related diseases using PRS and EHR in the Framingham Heart Study
Source: PLoS One. 2026 Apr 17;21(4):e0345914. doi: 10.1371/journal.pone.0345914 (PMC13089760; doi:10.1371/journal.pone.0345914)
Supplement: S1 File — (ZIP) [file pone.0345914.s003.zip › lgbm/prs_model/dia/dia_lgb_nested_cv_outer_test_results.csv]

outer_fold	AUC	AUPRC	sensitivity	specificity	DOR	LR+	LR-
1	0.7207386633710429	0.24858264261388374	0.004975124377861934	0.9993630573184754	7.844876756302087	7.810822565270697	0.9956590434065391
2	0.7125154482365244	0.20300080025226697	0.014925373133585803	0.9955414012675444	3.3831092900742923	3.347540461431264	0.9894863395106752
3	0.720858740079082	0.2391383598802182	0.0	0.9999999999936265	0.0	0.0	0.9999999900063735
4	0.7125494262276888	0.2391150224034443	0.004975124377861934	0.9999999999936265	499681.5300563991	497195.5523230769	0.9950248656782311
