# Supplementary material for: Risk prediction for cardiovascular related diseases using PRS and EHR in the Framingham Heart Study
Source: PLoS One. 2026 Apr 17;21(4):e0345914. doi: 10.1371/journal.pone.0345914 (PMC13089760; doi:10.1371/journal.pone.0345914)
Supplement: S1 File — (ZIP) [file pone.0345914.s003.zip › lgbm/prs_model/stroke/stroke_lgb_nested_cv_all_results.csv]

outer_fold	inner_fold	sampling_method	sampling_ratio	n_estimators	max_depth	num_leaves	learning_rate	subsample	colsample_bytree	AUC	AUPRC	sensitivity	specificity	DOR	LR+	LR-
1	1	none		100	3	31	0.1	0.6	0.7	0.7100070751552264	0.1082186670213574	0.0	0.9999999999940228	0.0	0.0	0.9999999900059774
1	2	none		100	3	31	0.1	0.6	0.7	0.7309111972442861	0.1239835757471845	0.0	0.9999999999940228	0.0	0.0	0.9999999900059774
1	3	none		100	3	31	0.1	0.6	0.7	0.6956962210721609	0.11913441389528816	0.0	0.9999999999940192	0.0	0.0	0.9999999900059809
1	1	none		100	3	31	0.1	0.6	1.0	0.7152920941239616	0.10567979666504439	0.0	0.9999999999940228	0.0	0.0	0.9999999900059774
1	2	none		100	3	31	0.1	0.6	1.0	0.7385368589052324	0.1375787883309044	0.0	0.9999999999940228	0.0	0.0	0.9999999900059774
1	3	none		100	3	31	0.1	0.6	1.0	0.6988788936627283	0.11063606947148183	0.0	0.9999999999940192	0.0	0.0	0.9999999900059809
1	1	none		100	3	31	0.1	1.0	0.7	0.7100070751552264	0.1082186670213574	0.0	0.9999999999940228	0.0	0.0	0.9999999900059774
1	2	none		100	3	31	0.1	1.0	0.7	0.7309111972442861	0.1239835757471845	0.0	0.9999999999940228	0.0	0.0	0.9999999900059774
1	3	none		100	3	31	0.1	1.0	0.7	0.6956962210721609	0.11913441389528816	0.0	0.9999999999940192	0.0	0.0	0.9999999900059809
1	1	none		100	3	31	0.1	1.0	1.0	0.7152920941239616	0.10567979666504439	0.0	0.9999999999940228	0.0	0.0	0.9999999900059774
1	2	none		100	3	31	0.1	1.0	1.0	0.7385368589052324	0.1375787883309044	0.0	0.9999999999940228	0.0	0.0	0.9999999900059774
1	3	none		100	3	31	0.1	1.0	1.0	0.6988788936627283	0.11063606947148183	0.0	0.9999999999940192	0.0	0.0	0.9999999900059809
1	1	none		100	3	31	0.3	0.6	0.7	0.6796692974858802	0.09245245281293335	0.0	0.9999999999940228	0.0	0.0	0.9999999900059774
1	2	none		100	3	31	0.3	0.6	0.7	0.6913039727386447	0.10862633272684513	0.0	0.9999999999940228	0.0	0.0	0.9999999900059774
1	3	none		100	3	31	0.3	0.6	0.7	0.665386070696221	0.11148304490220162	0.010204081631611829	0.9994019138696209	17.226515920756643	17.060939058647946	0.9903882459380918
1	1	none		100	3	31	0.3	0.6	1.0	0.6886352269539017	0.09788208411874066	0.010204081631611829	0.9964136282068357	2.864253176734912	2.8452301567727236	0.9933584612005544
1	2	none		100	3	31	0.3	0.6	1.0	0.700137415963668	0.11557566997154202	0.010309278349452652	0.9970113568380334	3.4749883652241342	3.4494729869119514	0.9926574105060576
1	3	none		100	3	31	0.3	0.6	1.0	0.6670063958597794	0.08867812612703359	0.0	0.9958133971232308	0.0	0.0	1.0042041941259494
1	1	none		100	3	31	0.3	1.0	0.7	0.6796692974858802	0.09245245281293335	0.0	0.9999999999940228	0.0	0.0	0.9999999900059774
1	2	none		100	3	31	0.3	1.0	0.7	0.6913039727386447	0.10862633272684513	0.0	0.9999999999940228	0.0	0.0	0.9999999900059774
1	3	none		100	3	31	0.3	1.0	0.7	0.665386070696221	0.11148304490220162	0.010204081631611829	0.9994019138696209	17.226515920756643	17.060939058647946	0.9903882459380918
1	1	none		100	3	31	0.3	1.0	1.0	0.6886352269539017	0.09788208411874066	0.010204081631611829	0.9964136282068357	2.864253176734912	2.8452301567727236	0.9933584612005544
1	2	none		100	3	31	0.3	1.0	1.0	0.700137415963668	0.11557566997154202	0.010309278349452652	0.9970113568380334	3.4749883652241342	3.4494729869119514	0.9926574105060576
1	3	none		100	3	31	0.3	1.0	1.0	0.6670063958597794	0.08867812612703359	0.0	0.9958133971232308	0.0	0.0	1.0042041941259494
1	1	none		100	3	63	0.1	0.6	0.7	0.7100070751552264	0.1082186670213574	0.0	0.9999999999940228	0.0	0.0	0.9999999900059774
1	2	none		100	3	63	0.1	0.6	0.7	0.7309111972442861	0.1239835757471845	0.0	0.9999999999940228	0.0	0.0	0.9999999900059774
1	3	none		100	3	63	0.1	0.6	0.7	0.6956962210721609	0.11913441389528816	0.0	0.9999999999940192	0.0	0.0	0.9999999900059809
1	1	none		100	3	63	0.1	0.6	1.0	0.7152920941239616	0.10567979666504439	0.0	0.9999999999940228	0.0	0.0	0.9999999900059774
1	2	none		100	3	63	0.1	0.6	1.0	0.7385368589052324	0.1375787883309044	0.0	0.9999999999940228	0.0	0.0	0.9999999900059774
1	3	none		100	3	63	0.1	0.6	1.0	0.6988788936627283	0.11063606947148183	0.0	0.9999999999940192	0.0	0.0	0.9999999900059809
1	1	none		100	3	63	0.1	1.0	0.7	0.7100070751552264	0.1082186670213574	0.0	0.9999999999940228	0.0	0.0	0.9999999900059774
1	2	none		100	3	63	0.1	1.0	0.7	0.7309111972442861	0.1239835757471845	0.0	0.9999999999940228	0.0	0.0	0.9999999900059774
1	3	none		100	3	63	0.1	1.0	0.7	0.6956962210721609	0.11913441389528816	0.0	0.9999999999940192	0.0	0.0	0.9999999900059809
1	1	none		100	3	63	0.1	1.0	1.0	0.7152920941239616	0.10567979666504439	0.0	0.9999999999940228	0.0	0.0	0.9999999900059774
1	2	none		100	3	63	0.1	1.0	1.0	0.7385368589052324	0.1375787883309044	0.0	0.9999999999940228	0.0	0.0	0.9999999900059774
1	3	none		100	3	63	0.1	1.0	1.0	0.6988788936627283	0.11063606947148183	0.0	0.9999999999940192	0.0	0.0	0.9999999900059809
1	1	none		100	3	63	0.3	0.6	0.7	0.6796692974858802	0.09245245281293335	0.0	0.9999999999940228	0.0	0.0	0.9999999900059774
1	2	none		100	3	63	0.3	0.6	0.7	0.6913039727386447	0.10862633272684513	0.0	0.9999999999940228	0.0	0.0	0.9999999900059774
1	3	none		100	3	63	0.3	0.6	0.7	0.665386070696221	0.11148304490220162	0.010204081631611829	0.9994019138696209	17.226515920756643	17.060939058647946	0.9903882459380918
1	1	none		100	3	63	0.3	0.6	1.0	0.6886352269539017	0.09788208411874066	0.010204081631611829	0.9964136282068357	2.864253176734912	2.8452301567727236	0.9933584612005544
1	2	none		100	3	63	0.3	0.6	1.0	0.700137415963668	0.11557566997154202	0.010309278349452652	0.9970113568380334	3.4749883652241342	3.4494729869119514	0.9926574105060576
1	3	none		100	3	63	0.3	0.6	1.0	0.6670063958597794	0.08867812612703359	0.0	0.9958133971232308	0.0	0.0	1.0042041941259494
1	1	none		100	3	63	0.3	1.0	0.7	0.6796692974858802	0.09245245281293335	0.0	0.9999999999940228	0.0	0.0	0.9999999900059774
1	2	none		100	3	63	0.3	1.0	0.7	0.6913039727386447	0.10862633272684513	0.0	0.9999999999940228	0.0	0.0	0.9999999900059774
1	3	none		100	3	63	0.3	1.0	0.7	0.665386070696221	0.11148304490220162	0.010204081631611829	0.9994019138696209	17.226515920756643	17.060939058647946	0.9903882459380918
1	1	none		100	3	63	0.3	1.0	1.0	0.6886352269539017	0.09788208411874066	0.010204081631611829	0.9964136282068357	2.864253176734912	2.8452301567727236	0.9933584612005544
1	2	none		100	3	63	0.3	1.0	1.0	0.700137415963668	0.11557566997154202	0.010309278349452652	0.9970113568380334	3.4749883652241342	3.4494729869119514	0.9926574105060576
1	3	none		100	3	63	0.3	1.0	1.0	0.6670063958597794	0.08867812612703359	0.0	0.9958133971232308	0.0	0.0	1.0042041941259494
1	1	none		100	5	31	0.1	0.6	0.7	0.6762293082205985	0.09250864611631011	0.0	0.9999999999940228	0.0	0.0	0.9999999900059774
1	2	none		100	5	31	0.1	0.6	0.7	0.69090651400965	0.11086974261787053	0.0	0.9999999999940228	0.0	0.0	0.9999999900059774
1	3	none		100	5	31	0.1	0.6	0.7	0.6546601894346256	0.10568453408194188	0.0	0.9999999999940192	0.0	0.0	0.9999999900059809
1	1	none		100	5	31	0.1	0.6	1.0	0.6820297156519511	0.08911659417096644	0.0	0.9994022713628249	0.0	0.0	1.0005980761184174
1	2	none		100	5	31	0.1	0.6	1.0	0.6996875789525576	0.11150845654335066	0.010309278349452652	0.998804542731627	8.703052153849676	8.623639159508986	0.9908752607743384
1	3	none		100	5	31	0.1	0.6	1.0	0.6746564056244507	0.0911690189157934	0.0	0.9976076554964258	0.0	0.0	1.0023980714927483
1	1	none		100	5	31	0.1	1.0	0.7	0.6762293082205985	0.09250864611631011	0.0	0.9999999999940228	0.0	0.0	0.9999999900059774
1	2	none		100	5	31	0.1	1.0	0.7	0.69090651400965	0.11086974261787053	0.0	0.9999999999940228	0.0	0.0	0.9999999900059774
1	3	none		100	5	31	0.1	1.0	0.7	0.6546601894346256	0.10568453408194188	0.0	0.9999999999940192	0.0	0.0	0.9999999900059809
1	1	none		100	5	31	0.1	1.0	1.0	0.6820297156519511	0.08911659417096644	0.0	0.9994022713628249	0.0	0.0	1.0005980761184174
1	2	none		100	5	31	0.1	1.0	1.0	0.6996875789525576	0.11150845654335066	0.010309278349452652	0.998804542731627	8.703052153849676	8.623639159508986	0.9908752607743384
1	3	none		100	5	31	0.1	1.0	1.0	0.6746564056244507	0.0911690189157934	0.0	0.9976076554964258	0.0	0.0	1.0023980714927483
1	1	none		100	5	31	0.3	0.6	0.7	0.6580412798711834	0.09540134817273527	0.0	0.9994022713628249	0.0	0.0	1.0005980761184174
1	2	none		100	5	31	0.3	0.6	0.7	0.6542478786795743	0.09769668804236001	0.020618556698905305	0.994620442313242	3.8923904201676995	3.8327534663535427	0.9846785686170989
1	3	none		100	5	31	0.3	0.6	0.7	0.6350911776193731	0.10333235136649022	0.020408163263223658	0.9940191387500358	3.4624942065849016	3.412239188955246	0.9854858812011804
1	1	none		100	5	31	0.3	0.6	1.0	0.6763390951120436	0.0867634185505988	0.020408163263223658	0.990436341894857	2.1575498257415746	2.1339263386031555	0.9890507702616796
1	2	none		100	5	31	0.3	0.6	1.0	0.66507169662499	0.08920015254630963	0.010309278349452652	0.9898386132636591	1.0147048831640266	1.0145532761832678	0.9998505800747357
1	3	none		100	5	31	0.3	0.6	1.0	0.6477242212674543	0.08372737308456966	0.010204081631611829	0.9898325358792475	1.0036375811313978	1.0036004528189137	0.9999629962552637
1	1	none		100	5	31	0.3	1.0	0.7	0.6580412798711834	0.09540134817273527	0.0	0.9994022713628249	0.0	0.0	1.0005980761184174
1	2	none		100	5	31	0.3	1.0	0.7	0.6542478786795743	0.09769668804236001	0.020618556698905305	0.994620442313242	3.8923904201676995	3.8327534663535427	0.9846785686170989
1	3	none		100	5	31	0.3	1.0	0.7	0.6350911776193731	0.10333235136649022	0.020408163263223658	0.9940191387500358	3.4624942065849016	3.412239188955246	0.9854858812011804
1	1	none		100	5	31	0.3	1.0	1.0	0.6763390951120436	0.0867634185505988	0.020408163263223658	0.990436341894857	2.1575498257415746	2.1339263386031555	0.9890507702616796
1	2	none		100	5	31	0.3	1.0	1.0	0.66507169662499	0.08920015254630963	0.010309278349452652	0.9898386132636591	1.0147048831640266	1.0145532761832678	0.9998505800747357
1	3	none		100	5	31	0.3	1.0	1.0	0.6477242212674543	0.08372737308456966	0.010204081631611829	0.9898325358792475	1.0036375811313978	1.0036004528189137	0.9999629962552637
1	1	none		100	5	63	0.1	0.6	0.7	0.6762293082205985	0.09250864611631011	0.0	0.9999999999940228	0.0	0.0	0.9999999900059774
1	2	none		100	5	63	0.1	0.6	0.7	0.69090651400965	0.11086974261787053	0.0	0.9999999999940228	0.0	0.0	0.9999999900059774
1	3	none		100	5	63	0.1	0.6	0.7	0.6546601894346256	0.10568453408194188	0.0	0.9999999999940192	0.0	0.0	0.9999999900059809
1	1	none		100	5	63	0.1	0.6	1.0	0.6820297156519511	0.08911659417096644	0.0	0.9994022713628249	0.0	0.0	1.0005980761184174
1	2	none		100	5	63	0.1	0.6	1.0	0.6996875789525576	0.11150845654335066	0.010309278349452652	0.998804542731627	8.703052153849676	8.623639159508986	0.9908752607743384
1	3	none		100	5	63	0.1	0.6	1.0	0.6746564056244507	0.0911690189157934	0.0	0.9976076554964258	0.0	0.0	1.0023980714927483
1	1	none		100	5	63	0.1	1.0	0.7	0.6762293082205985	0.09250864611631011	0.0	0.9999999999940228	0.0	0.0	0.9999999900059774
1	2	none		100	5	63	0.1	1.0	0.7	0.69090651400965	0.11086974261787053	0.0	0.9999999999940228	0.0	0.0	0.9999999900059774
1	3	none		100	5	63	0.1	1.0	0.7	0.6546601894346256	0.10568453408194188	0.0	0.9999999999940192	0.0	0.0	0.9999999900059809
1	1	none		100	5	63	0.1	1.0	1.0	0.6820297156519511	0.08911659417096644	0.0	0.9994022713628249	0.0	0.0	1.0005980761184174
1	2	none		100	5	63	0.1	1.0	1.0	0.6996875789525576	0.11150845654335066	0.010309278349452652	0.998804542731627	8.703052153849676	8.623639159508986	0.9908752607743384
1	3	none		100	5	63	0.1	1.0	1.0	0.6746564056244507	0.0911690189157934	0.0	0.9976076554964258	0.0	0.0	1.0023980714927483
1	1	none		100	5	63	0.3	0.6	0.7	0.6580412798711834	0.09540134817273527	0.0	0.9994022713628249	0.0	0.0	1.0005980761184174
1	2	none		100	5	63	0.3	0.6	0.7	0.6542478786795743	0.09769668804236001	0.020618556698905305	0.994620442313242	3.8923904201676995	3.8327534663535427	0.9846785686170989
1	3	none		100	5	63	0.3	0.6	0.7	0.6350911776193731	0.10333235136649022	0.020408163263223658	0.9940191387500358	3.4624942065849016	3.412239188955246	0.9854858812011804
1	1	none		100	5	63	0.3	0.6	1.0	0.6763390951120436	0.0867634185505988	0.020408163263223658	0.990436341894857	2.1575498257415746	2.1339263386031555	0.9890507702616796
1	2	none		100	5	63	0.3	0.6	1.0	0.66507169662499	0.08920015254630963	0.010309278349452652	0.9898386132636591	1.0147048831640266	1.0145532761832678	0.9998505800747357
1	3	none		100	5	63	0.3	0.6	1.0	0.6477242212674543	0.08372737308456966	0.010204081631611829	0.9898325358792475	1.0036375811313978	1.0036004528189137	0.9999629962552637
1	1	none		100	5	63	0.3	1.0	0.7	0.6580412798711834	0.09540134817273527	0.0	0.9994022713628249	0.0	0.0	1.0005980761184174
1	2	none		100	5	63	0.3	1.0	0.7	0.6542478786795743	0.09769668804236001	0.020618556698905305	0.994620442313242	3.8923904201676995	3.8327534663535427	0.9846785686170989
1	3	none		100	5	63	0.3	1.0	0.7	0.6350911776193731	0.10333235136649022	0.020408163263223658	0.9940191387500358	3.4624942065849016	3.412239188955246	0.9854858812011804
1	1	none		100	5	63	0.3	1.0	1.0	0.6763390951120436	0.0867634185505988	0.020408163263223658	0.990436341894857	2.1575498257415746	2.1339263386031555	0.9890507702616796
1	2	none		100	5	63	0.3	1.0	1.0	0.66507169662499	0.08920015254630963	0.010309278349452652	0.9898386132636591	1.0147048831640266	1.0145532761832678	0.9998505800747357
1	3	none		100	5	63	0.3	1.0	1.0	0.6477242212674543	0.08372737308456966	0.010204081631611829	0.9898325358792475	1.0036375811313978	1.0036004528189137	0.9999629962552637
1	1	none		100	10	31	0.1	0.6	0.7	0.6689162813960013	0.0951774857666961	0.0	0.9999999999940228	0.0	0.0	0.9999999900059774
1	2	none		100	10	31	0.1	0.6	0.7	0.6601050030502646	0.10525824113130822	0.010309278349452652	0.9994022713628249	17.416375113129263	17.247133961715956	0.9902826320357859
1	3	none		100	10	31	0.1	0.6	0.7	0.6280362025192852	0.09633599878855709	0.0	0.9976076554964258	0.0	0.0	1.0023980714927483
1	1	none		100	10	31	0.1	0.6	1.0	0.6875953011210462	0.08894881374127574	0.0	0.9976090854692313	0.0	0.0	1.002396634655425
1	2	none		100	10	31	0.1	0.6	1.0	0.6826707994158281	0.10144775991178664	0.010309278349452652	0.994620442313242	1.925922343517993	1.9163767331767714	0.9950436061803984
1	3	none		100	10	31	0.1	0.6	1.0	0.6619165608827263	0.08264755102884283	0.0	0.9958133971232308	0.0	0.0	1.0042041941259494
1	1	none		100	10	31	0.1	1.0	0.7	0.6689162813960013	0.0951774857666961	0.0	0.9999999999940228	0.0	0.0	0.9999999900059774
1	2	none		100	10	31	0.1	1.0	0.7	0.6601050030502646	0.10525824113130822	0.010309278349452652	0.9994022713628249	17.416375113129263	17.247133961715956	0.9902826320357859
1	3	none		100	10	31	0.1	1.0	0.7	0.6280362025192852	0.09633599878855709	0.0	0.9976076554964258	0.0	0.0	1.0023980714927483
1	1	none		100	10	31	0.1	1.0	1.0	0.6875953011210462	0.08894881374127574	0.0	0.9976090854692313	0.0	0.0	1.002396634655425
1	2	none		100	10	31	0.1	1.0	1.0	0.6826707994158281	0.10144775991178664	0.010309278349452652	0.994620442313242	1.925922343517993	1.9163767331767714	0.9950436061803984
1	3	none		100	10	31	0.1	1.0	1.0	0.6619165608827263	0.08264755102884283	0.0	0.9958133971232308	0.0	0.0	1.0042041941259494
1	1	none		100	10	31	0.3	0.6	0.7	0.6537412932895812	0.08878608786923892	0.020408163263223658	0.9922295277884505	2.6602529842571356	2.6263702441645727	0.9872633291286187
1	2	none		100	10	31	0.3	0.6	0.7	0.6428294131783757	0.09355615462211878	0.020618556698905305	0.9850567842140763	1.3877885444050344	1.3797928903896808	0.9942385546231274
1	3	none		100	10	31	0.3	0.6	0.7	0.6277615711356312	0.10307902958155779	0.09183673468450645	0.9874401913816542	7.950234429956688	7.311947526882494	0.9197146966922816
1	1	none		100	10	31	0.3	0.6	1.0	0.6754699488881027	0.08915991573538047	0.040816326526447316	0.9820681410580869	2.330495153106013	2.276189205858249	0.9766976685275066
1	2	none		100	10	31	0.3	0.6	1.0	0.6584966816817742	0.09460943649974812	0.05154639174726326	0.9802749551644934	2.700920895379881	2.6132445347870843	0.9675383356276808
1	3	none		100	10	31	0.3	0.6	1.0	0.6414168538228688	0.08159439300417044	0.051020408158059145	0.9760765550180858	2.193547469320982	2.1326521690378666	0.972238885608689
1	1	none		100	10	31	0.3	1.0	0.7	0.6537412932895812	0.08878608786923892	0.020408163263223658	0.9922295277884505	2.6602529842571356	2.6263702441645727	0.9872633291286187
1	2	none		100	10	31	0.3	1.0	0.7	0.6428294131783757	0.09355615462211878	0.020618556698905305	0.9850567842140763	1.3877885444050344	1.3797928903896808	0.9942385546231274
1	3	none		100	10	31	0.3	1.0	0.7	0.6277615711356312	0.10307902958155779	0.09183673468450645	0.9874401913816542	7.950234429956688	7.311947526882494	0.9197146966922816
1	1	none		100	10	31	0.3	1.0	1.0	0.6754699488881027	0.08915991573538047	0.040816326526447316	0.9820681410580869	2.330495153106013	2.276189205858249	0.9766976685275066
1	2	none		100	10	31	0.3	1.0	1.0	0.6584966816817742	0.09460943649974812	0.05154639174726326	0.9802749551644934	2.700920895379881	2.6132445347870843	0.9675383356276808
1	3	none		100	10	31	0.3	1.0	1.0	0.6414168538228688	0.08159439300417044	0.051020408158059145	0.9760765550180858	2.193547469320982	2.1326521690378666	0.972238885608689
1	1	none		100	10	63	0.1	0.6	0.7	0.654961147638972	0.09739348469954232	0.0	0.9994022713628249	0.0	0.0	1.0005980761184174
1	2	none		100	10	63	0.1	0.6	0.7	0.6537887984422083	0.10252159093235011	0.010309278349452652	0.9976090854692313	4.346335976554391	4.311837624643995	0.9920626487322075
1	3	none		100	10	63	0.1	0.6	0.7	0.6200047602773167	0.0945699983565493	0.010204081631611829	0.9958133971232308	2.4521296324840156	2.4373119588468626	0.9939572125542813
1	1	none		100	10	63	0.1	0.6	1.0	0.6839418373446211	0.08900334889588711	0.020408163263223658	0.994620442313242	3.8518446866369107	3.793643737109028	0.9848900999959201
1	2	none		100	10	63	0.1	0.6	1.0	0.6716497926436242	0.09783057501033963	0.010309278349452652	0.9934249850508463	1.57386124111384	1.5679451301214635	0.996241011229934
1	3	none		100	10	63	0.1	0.6	1.0	0.648587784396055	0.07867829166192186	0.0	0.9934210526256375	0.0	0.0	1.006622506429423
1	1	none		100	10	63	0.1	1.0	0.7	0.654961147638972	0.09739348469954232	0.0	0.9994022713628249	0.0	0.0	1.0005980761184174
1	2	none		100	10	63	0.1	1.0	0.7	0.6537887984422083	0.10252159093235011	0.010309278349452652	0.9976090854692313	4.346335976554391	4.311837624643995	0.9920626487322075
1	3	none		100	10	63	0.1	1.0	0.7	0.6200047602773167	0.0945699983565493	0.010204081631611829	0.9958133971232308	2.4521296324840156	2.4373119588468626	0.9939572125542813
1	1	none		100	10	63	0.1	1.0	1.0	0.6839418373446211	0.08900334889588711	0.020408163263223658	0.994620442313242	3.8518446866369107	3.793643737109028	0.9848900999959201
1	2	none		100	10	63	0.1	1.0	1.0	0.6716497926436242	0.09783057501033963	0.010309278349452652	0.9934249850508463	1.57386124111384	1.5679451301214635	0.996241011229934
1	3	none		100	10	63	0.1	1.0	1.0	0.648587784396055	0.07867829166192186	0.0	0.9934210526256375	0.0	0.0	1.006622506429423
1	1	none		100	10	63	0.3	0.6	0.7	0.65676653207607	0.09202032605705687	0.030612244894835487	0.9922295277884505	4.0323834704396155	3.939555366246859	0.9769793361179335
1	2	none		100	10	63	0.3	0.6	0.7	0.6400934182066909	0.09307034927378696	0.020618556698905305	0.9826658696892848	1.1934657358094694	1.1894767395046322	0.9966576265075686
1	3	none		100	10	63	0.3	0.6	0.7	0.624432428473782	0.09877052203927612	0.08163265305289463	0.9850478468840608	5.8559960771537645	5.459588182653855	0.9323073397186188
1	1	none		100	10	63	0.3	0.6	1.0	0.6733717994071508	0.08845732319992276	0.030612244894835487	0.9808726837956911	1.6194070475379954	1.600445591184585	0.9882911016249384
1	2	none		100	10	63	0.3	0.6	1.0	0.6566788471848213	0.08999506500621768	0.04123711339781061	0.9748953974837126	1.6702502303127982	1.6426110289914528	0.9834520495658476
1	3	none		100	10	63	0.3	0.6	1.0	0.627880578068548	0.07736913428215432	0.051020408158059145	0.9665071770277124	1.5514588299807144	1.5233231599212302	0.9818650130893759
1	1	none		100	10	63	0.3	1.0	0.7	0.65676653207607	0.09202032605705687	0.030612244894835487	0.9922295277884505	4.0323834704396155	3.939555366246859	0.9769793361179335
1	2	none		100	10	63	0.3	1.0	0.7	0.6400934182066909	0.09307034927378696	0.020618556698905305	0.9826658696892848	1.1934657358094694	1.1894767395046322	0.9966576265075686
1	3	none		100	10	63	0.3	1.0	0.7	0.624432428473782	0.09877052203927612	0.08163265305289463	0.9850478468840608	5.8559960771537645	5.459588182653855	0.9323073397186188
1	1	none		100	10	63	0.3	1.0	1.0	0.6733717994071508	0.08845732319992276	0.030612244894835487	0.9808726837956911	1.6194070475379954	1.600445591184585	0.9882911016249384
1	2	none		100	10	63	0.3	1.0	1.0	0.6566788471848213	0.08999506500621768	0.04123711339781061	0.9748953974837126	1.6702502303127982	1.6426110289914528	0.9834520495658476
1	3	none		100	10	63	0.3	1.0	1.0	0.627880578068548	0.07736913428215432	0.051020408158059145	0.9665071770277124	1.5514588299807144	1.5233231599212302	0.9818650130893759
1	1	none		300	3	31	0.1	0.6	0.7	0.6883394122741745	0.09741978491522088	0.0	0.9999999999940228	0.0	0.0	0.9999999900059774
1	2	none		300	3	31	0.1	0.6	0.7	0.6962922338413	0.10884808252172955	0.0	0.9999999999940228	0.0	0.0	0.9999999900059774
1	3	none		300	3	31	0.1	0.6	0.7	0.6737379162191193	0.11601280304702105	0.010204081631611829	0.9994019138696209	17.226515920756643	17.060939058647946	0.9903882459380918
1	1	none		300	3	31	0.1	0.6	1.0	0.690882808592654	0.09532737319756068	0.0	0.9999999999940228	0.0	0.0	0.9999999900059774
1	2	none		300	3	31	0.1	0.6	1.0	0.7067432416610694	0.11505144989354972	0.010309278349452652	0.9982068141004292	5.79857875404314	5.749108812885573	0.9914685992478999
1	3	none		300	3	31	0.1	0.6	1.0	0.6628289473684211	0.09275365093913432	0.0	0.9988038277452226	0.0	0.0	1.0011975947724407
1	1	none		300	3	31	0.1	1.0	0.7	0.6883394122741745	0.09741978491522088	0.0	0.9999999999940228	0.0	0.0	0.9999999900059774
1	2	none		300	3	31	0.1	1.0	0.7	0.6962922338413	0.10884808252172955	0.0	0.9999999999940228	0.0	0.0	0.9999999900059774
1	3	none		300	3	31	0.1	1.0	0.7	0.6737379162191193	0.11601280304702105	0.010204081631611829	0.9994019138696209	17.226515920756643	17.060939058647946	0.9903882459380918
1	1	none		300	3	31	0.1	1.0	1.0	0.690882808592654	0.09532737319756068	0.0	0.9999999999940228	0.0	0.0	0.9999999900059774
1	2	none		300	3	31	0.1	1.0	1.0	0.7067432416610694	0.11505144989354972	0.010309278349452652	0.9982068141004292	5.79857875404314	5.749108812885573	0.9914685992478999
1	3	none		300	3	31	0.1	1.0	1.0	0.6628289473684211	0.09275365093913432	0.0	0.9988038277452226	0.0	0.0	1.0011975947724407
1	1	none		300	3	31	0.3	0.6	0.7	0.6621582883003769	0.09119904596463026	0.0	0.9994022713628249	0.0	0.0	1.0005980761184174
1	2	none		300	3	31	0.3	0.6	0.7	0.6614360276310843	0.10539888986537219	0.010309278349452652	0.9940227136820442	1.732288766663197	1.724739380660045	0.9956419486916251
1	3	none		300	3	31	0.3	0.6	0.7	0.6420149399472708	0.1005898704251657	0.020408163263223658	0.9946172248744342	3.8495298804056333	3.791376171843445	0.9848932859688936
1	1	none		300	3	31	0.3	0.6	1.0	0.6771929931566171	0.08894010483340684	0.010204081631611829	0.9886431560012634	0.8974490194134497	0.8984954488934161	1.001165994371647
1	2	none		300	3	31	0.3	0.6	1.0	0.6627917008152526	0.09722938630441993	0.020618556698905305	0.9898386132636591	2.050771974176513	2.0291065523665357	0.9894354698667087
1	3	none		300	3	31	0.3	0.6	1.0	0.6275357631090714	0.0807181403384884	0.020408163263223658	0.9880382775060524	1.7208318937381626	1.706121021645473	0.9914512920439589
1	1	none		300	3	31	0.3	1.0	0.7	0.6621582883003769	0.09119904596463026	0.0	0.9994022713628249	0.0	0.0	1.0005980761184174
1	2	none		300	3	31	0.3	1.0	0.7	0.6614360276310843	0.10539888986537219	0.010309278349452652	0.9940227136820442	1.732288766663197	1.724739380660045	0.9956419486916251
1	3	none		300	3	31	0.3	1.0	0.7	0.6420149399472708	0.1005898704251657	0.020408163263223658	0.9946172248744342	3.8495298804056333	3.791376171843445	0.9848932859688936
1	1	none		300	3	31	0.3	1.0	1.0	0.6771929931566171	0.08894010483340684	0.010204081631611829	0.9886431560012634	0.8974490194134497	0.8984954488934161	1.001165994371647
1	2	none		300	3	31	0.3	1.0	1.0	0.6627917008152526	0.09722938630441993	0.020618556698905305	0.9898386132636591	2.050771974176513	2.0291065523665357	0.9894354698667087
1	3	none		300	3	31	0.3	1.0	1.0	0.6275357631090714	0.0807181403384884	0.020408163263223658	0.9880382775060524	1.7208318937381626	1.706121021645473	0.9914512920439589
1	1	none		300	3	63	0.1	0.6	0.7	0.6883394122741745	0.09741978491522088	0.0	0.9999999999940228	0.0	0.0	0.9999999900059774
1	2	none		300	3	63	0.1	0.6	0.7	0.6962922338413	0.10884808252172955	0.0	0.9999999999940228	0.0	0.0	0.9999999900059774
1	3	none		300	3	63	0.1	0.6	0.7	0.6737379162191193	0.11601280304702105	0.010204081631611829	0.9994019138696209	17.226515920756643	17.060939058647946	0.9903882459380918
1	1	none		300	3	63	0.1	0.6	1.0	0.690882808592654	0.09532737319756068	0.0	0.9999999999940228	0.0	0.0	0.9999999900059774
1	2	none		300	3	63	0.1	0.6	1.0	0.7067432416610694	0.11505144989354972	0.010309278349452652	0.9982068141004292	5.79857875404314	5.749108812885573	0.9914685992478999
1	3	none		300	3	63	0.1	0.6	1.0	0.6628289473684211	0.09275365093913432	0.0	0.9988038277452226	0.0	0.0	1.0011975947724407
1	1	none		300	3	63	0.1	1.0	0.7	0.6883394122741745	0.09741978491522088	0.0	0.9999999999940228	0.0	0.0	0.9999999900059774
1	2	none		300	3	63	0.1	1.0	0.7	0.6962922338413	0.10884808252172955	0.0	0.9999999999940228	0.0	0.0	0.9999999900059774
1	3	none		300	3	63	0.1	1.0	0.7	0.6737379162191193	0.11601280304702105	0.010204081631611829	0.9994019138696209	17.226515920756643	17.060939058647946	0.9903882459380918
1	1	none		300	3	63	0.1	1.0	1.0	0.690882808592654	0.09532737319756068	0.0	0.9999999999940228	0.0	0.0	0.9999999900059774
1	2	none		300	3	63	0.1	1.0	1.0	0.7067432416610694	0.11505144989354972	0.010309278349452652	0.9982068141004292	5.79857875404314	5.749108812885573	0.9914685992478999
1	3	none		300	3	63	0.1	1.0	1.0	0.6628289473684211	0.09275365093913432	0.0	0.9988038277452226	0.0	0.0	1.0011975947724407
1	1	none		300	3	63	0.3	0.6	0.7	0.6621582883003769	0.09119904596463026	0.0	0.9994022713628249	0.0	0.0	1.0005980761184174
1	2	none		300	3	63	0.3	0.6	0.7	0.6614360276310843	0.10539888986537219	0.010309278349452652	0.9940227136820442	1.732288766663197	1.724739380660045	0.9956419486916251
1	3	none		300	3	63	0.3	0.6	0.7	0.6420149399472708	0.1005898704251657	0.020408163263223658	0.9946172248744342	3.8495298804056333	3.791376171843445	0.9848932859688936
1	1	none		300	3	63	0.3	0.6	1.0	0.6771929931566171	0.08894010483340684	0.010204081631611829	0.9886431560012634	0.8974490194134497	0.8984954488934161	1.001165994371647
1	2	none		300	3	63	0.3	0.6	1.0	0.6627917008152526	0.09722938630441993	0.020618556698905305	0.9898386132636591	2.050771974176513	2.0291065523665357	0.9894354698667087
1	3	none		300	3	63	0.3	0.6	1.0	0.6275357631090714	0.0807181403384884	0.020408163263223658	0.9880382775060524	1.7208318937381626	1.706121021645473	0.9914512920439589
1	1	none		300	3	63	0.3	1.0	0.7	0.6621582883003769	0.09119904596463026	0.0	0.9994022713628249	0.0	0.0	1.0005980761184174
1	2	none		300	3	63	0.3	1.0	0.7	0.6614360276310843	0.10539888986537219	0.010309278349452652	0.9940227136820442	1.732288766663197	1.724739380660045	0.9956419486916251
1	3	none		300	3	63	0.3	1.0	0.7	0.6420149399472708	0.1005898704251657	0.020408163263223658	0.9946172248744342	3.8495298804056333	3.791376171843445	0.9848932859688936
1	1	none		300	3	63	0.3	1.0	1.0	0.6771929931566171	0.08894010483340684	0.010204081631611829	0.9886431560012634	0.8974490194134497	0.8984954488934161	1.001165994371647
1	2	none		300	3	63	0.3	1.0	1.0	0.6627917008152526	0.09722938630441993	0.020618556698905305	0.9898386132636591	2.050771974176513	2.0291065523665357	0.9894354698667087
1	3	none		300	3	63	0.3	1.0	1.0	0.6275357631090714	0.0807181403384884	0.020408163263223658	0.9880382775060524	1.7208318937381626	1.706121021645473	0.9914512920439589
1	1	none		300	5	31	0.1	0.6	0.7	0.6646498408090074	0.09494589139229878	0.0	0.9994022713628249	0.0	0.0	1.0005980761184174
1	2	none		300	5	31	0.1	0.6	0.7	0.6592915991397639	0.10506399729494588	0.010309278349452652	0.9952181709444399	2.1679642132921626	2.155923323572642	0.9944459823989077
1	3	none		300	5	31	0.1	0.6	0.7	0.6391191045796308	0.10101362205967317	0.030612244894835487	0.9928229665012391	4.368414961132955	4.2653001754999496	0.9763953676025291
1	1	none		300	5	31	0.1	0.6	1.0	0.6826274442831526	0.08814039495860516	0.010204081631611829	0.9898386132636591	1.0042440080820072	1.0042006917334745	0.9999568567095006
1	2	none		300	5	31	0.1	0.6	1.0	0.671609738663183	0.09751554963564218	0.020618556698905305	0.9892408846324613	1.9356707142580423	1.9163785154054835	0.9900333160660227
1	3	none		300	5	31	0.1	0.6	1.0	0.6527072551508641	0.08651492712315864	0.0	0.9904306220036458	0.0	0.0	1.0096618255606606
1	1	none		300	5	31	0.1	1.0	0.7	0.6646498408090074	0.09494589139229878	0.0	0.9994022713628249	0.0	0.0	1.0005980761184174
1	2	none		300	5	31	0.1	1.0	0.7	0.6592915991397639	0.10506399729494588	0.010309278349452652	0.9952181709444399	2.1679642132921626	2.155923323572642	0.9944459823989077
1	3	none		300	5	31	0.1	1.0	0.7	0.6391191045796308	0.10101362205967317	0.030612244894835487	0.9928229665012391	4.368414961132955	4.2653001754999496	0.9763953676025291
1	1	none		300	5	31	0.1	1.0	1.0	0.6826274442831526	0.08814039495860516	0.010204081631611829	0.9898386132636591	1.0042440080820072	1.0042006917334745	0.9999568567095006
1	2	none		300	5	31	0.1	1.0	1.0	0.671609738663183	0.09751554963564218	0.020618556698905305	0.9892408846324613	1.9356707142580423	1.9163785154054835	0.9900333160660227
1	3	none		300	5	31	0.1	1.0	1.0	0.6527072551508641	0.08651492712315864	0.0	0.9904306220036458	0.0	0.0	1.0096618255606606
1	1	none		300	5	31	0.3	0.6	0.7	0.6500329360674335	0.08692286319095438	0.010204081631611829	0.9916317991572527	1.2216480237485927	1.2193862969473013	0.9981486164805213
1	2	none		300	5	31	0.3	0.6	0.7	0.6421947116421516	0.09565509455378327	0.020618556698905305	0.9838613269516805	1.283430003510396	1.2775860729882962	0.9954466208983616
1	3	none		300	5	31	0.3	0.6	0.7	0.6322563714481008	0.09921055549580335	0.0714285714212828	0.9862440191328574	5.5150461523653185	5.192542806341661	0.9415229914194277
1	1	none		300	5	31	0.3	0.6	1.0	0.6585475194261805	0.08216018540458915	0.030612244894835487	0.977286312008504	1.358725163280723	1.3477437670561934	0.9919178579240662
1	2	none		300	5	31	0.3	0.6	1.0	0.6566634418077286	0.0919967886229123	0.030927835048357957	0.9707112970653275	1.0577503987050776	1.055964293048367	0.99831140102958
1	3	none		300	5	31	0.3	0.6	1.0	0.6274289620154281	0.07923910224308744	0.0714285714212828	0.9665071770277124	2.2197795562395166	2.132652423889722	0.9607496364660685
1	1	none		300	5	31	0.3	1.0	0.7	0.6500329360674335	0.08692286319095438	0.010204081631611829	0.9916317991572527	1.2216480237485927	1.2193862969473013	0.9981486164805213
1	2	none		300	5	31	0.3	1.0	0.7	0.6421947116421516	0.09565509455378327	0.020618556698905305	0.9838613269516805	1.283430003510396	1.2775860729882962	0.9954466208983616
1	3	none		300	5	31	0.3	1.0	0.7	0.6322563714481008	0.09921055549580335	0.0714285714212828	0.9862440191328574	5.5150461523653185	5.192542806341661	0.9415229914194277
1	1	none		300	5	31	0.3	1.0	1.0	0.6585475194261805	0.08216018540458915	0.030612244894835487	0.977286312008504	1.358725163280723	1.3477437670561934	0.9919178579240662
1	2	none		300	5	31	0.3	1.0	1.0	0.6566634418077286	0.0919967886229123	0.030927835048357957	0.9707112970653275	1.0577503987050776	1.055964293048367	0.99831140102958
1	3	none		300	5	31	0.3	1.0	1.0	0.6274289620154281	0.07923910224308744	0.0714285714212828	0.9665071770277124	2.2197795562395166	2.132652423889722	0.9607496364660685
1	1	none		300	5	63	0.1	0.6	0.7	0.6646498408090074	0.09494589139229878	0.0	0.9994022713628249	0.0	0.0	1.0005980761184174
1	2	none		300	5	63	0.1	0.6	0.7	0.6592915991397639	0.10506399729494588	0.010309278349452652	0.9952181709444399	2.1679642132921626	2.155923323572642	0.9944459823989077
1	3	none		300	5	63	0.1	0.6	0.7	0.6391191045796308	0.10101362205967317	0.030612244894835487	0.9928229665012391	4.368414961132955	4.2653001754999496	0.9763953676025291
1	1	none		300	5	63	0.1	0.6	1.0	0.6826274442831526	0.08814039495860516	0.010204081631611829	0.9898386132636591	1.0042440080820072	1.0042006917334745	0.9999568567095006
1	2	none		300	5	63	0.1	0.6	1.0	0.671609738663183	0.09751554963564218	0.020618556698905305	0.9892408846324613	1.9356707142580423	1.9163785154054835	0.9900333160660227
1	3	none		300	5	63	0.1	0.6	1.0	0.6527072551508641	0.08651492712315864	0.0	0.9904306220036458	0.0	0.0	1.0096618255606606
1	1	none		300	5	63	0.1	1.0	0.7	0.6646498408090074	0.09494589139229878	0.0	0.9994022713628249	0.0	0.0	1.0005980761184174
1	2	none		300	5	63	0.1	1.0	0.7	0.6592915991397639	0.10506399729494588	0.010309278349452652	0.9952181709444399	2.1679642132921626	2.155923323572642	0.9944459823989077
1	3	none		300	5	63	0.1	1.0	0.7	0.6391191045796308	0.10101362205967317	0.030612244894835487	0.9928229665012391	4.368414961132955	4.2653001754999496	0.9763953676025291
1	1	none		300	5	63	0.1	1.0	1.0	0.6826274442831526	0.08814039495860516	0.010204081631611829	0.9898386132636591	1.0042440080820072	1.0042006917334745	0.9999568567095006
1	2	none		300	5	63	0.1	1.0	1.0	0.671609738663183	0.09751554963564218	0.020618556698905305	0.9892408846324613	1.9356707142580423	1.9163785154054835	0.9900333160660227
1	3	none		300	5	63	0.1	1.0	1.0	0.6527072551508641	0.08651492712315864	0.0	0.9904306220036458	0.0	0.0	1.0096618255606606
1	1	none		300	5	63	0.3	0.6	0.7	0.6500329360674335	0.08692286319095438	0.010204081631611829	0.9916317991572527	1.2216480237485927	1.2193862969473013	0.9981486164805213
1	2	none		300	5	63	0.3	0.6	0.7	0.6421947116421516	0.09565509455378327	0.020618556698905305	0.9838613269516805	1.283430003510396	1.2775860729882962	0.9954466208983616
1	3	none		300	5	63	0.3	0.6	0.7	0.6322563714481008	0.09921055549580335	0.0714285714212828	0.9862440191328574	5.5150461523653185	5.192542806341661	0.9415229914194277
1	1	none		300	5	63	0.3	0.6	1.0	0.6585475194261805	0.08216018540458915	0.030612244894835487	0.977286312008504	1.358725163280723	1.3477437670561934	0.9919178579240662
1	2	none		300	5	63	0.3	0.6	1.0	0.6566634418077286	0.0919967886229123	0.030927835048357957	0.9707112970653275	1.0577503987050776	1.055964293048367	0.99831140102958
1	3	none		300	5	63	0.3	0.6	1.0	0.6274289620154281	0.07923910224308744	0.0714285714212828	0.9665071770277124	2.2197795562395166	2.132652423889722	0.9607496364660685
1	1	none		300	5	63	0.3	1.0	0.7	0.6500329360674335	0.08692286319095438	0.010204081631611829	0.9916317991572527	1.2216480237485927	1.2193862969473013	0.9981486164805213
1	2	none		300	5	63	0.3	1.0	0.7	0.6421947116421516	0.09565509455378327	0.020618556698905305	0.9838613269516805	1.283430003510396	1.2775860729882962	0.9954466208983616
1	3	none		300	5	63	0.3	1.0	0.7	0.6322563714481008	0.09921055549580335	0.0714285714212828	0.9862440191328574	5.5150461523653185	5.192542806341661	0.9415229914194277
1	1	none		300	5	63	0.3	1.0	1.0	0.6585475194261805	0.08216018540458915	0.030612244894835487	0.977286312008504	1.358725163280723	1.3477437670561934	0.9919178579240662
1	2	none		300	5	63	0.3	1.0	1.0	0.6566634418077286	0.0919967886229123	0.030927835048357957	0.9707112970653275	1.0577503987050776	1.055964293048367	0.99831140102958
1	3	none		300	5	63	0.3	1.0	1.0	0.6274289620154281	0.07923910224308744	0.0714285714212828	0.9665071770277124	2.2197795562395166	2.132652423889722	0.9607496364660685
1	1	none		300	10	31	0.1	0.6	0.7	0.6573947570660064	0.0921642316295377	0.020408163263223658	0.9934249850508463	3.1477224819019485	3.1038913800396317	0.9860752866265842
1	2	none		300	10	31	0.1	0.6	0.7	0.656583333846846	0.0994399267731893	0.010309278349452652	0.9886431560012634	0.9067974466970701	0.9077582885717749	1.001059589228256
1	3	none		300	10	31	0.1	0.6	0.7	0.6317132116004296	0.09930009359574934	0.051020408158059145	0.9892344497548491	4.940258249703879	4.739224619642072	0.9593070505015725
1	1	none		300	10	31	0.1	0.6	1.0	0.6830909889359211	0.0873888822446578	0.020408163263223658	0.9820681410580869	1.1409715856207212	1.1380946029291246	0.9974784699833279
1	2	none		300	10	31	0.1	0.6	1.0	0.6612634874076448	0.093641599952928	0.010309278349452652	0.9802749551644934	0.5176765051730904	0.5226489069574168	1.0096052197808336
1	3	none		300	10	31	0.1	0.6	1.0	0.635487867395762	0.07700307044672045	0.020408163263223658	0.9718899521472973	0.7203011622330889	0.7260092942591188	1.0079246364191914
1	1	none		300	10	31	0.1	1.0	0.7	0.6573947570660064	0.0921642316295377	0.020408163263223658	0.9934249850508463	3.1477224819019485	3.1038913800396317	0.9860752866265842
1	2	none		300	10	31	0.1	1.0	0.7	0.656583333846846	0.0994399267731893	0.010309278349452652	0.9886431560012634	0.9067974466970701	0.9077582885717749	1.001059589228256
1	3	none		300	10	31	0.1	1.0	0.7	0.6317132116004296	0.09930009359574934	0.051020408158059145	0.9892344497548491	4.940258249703879	4.739224619642072	0.9593070505015725
1	1	none		300	10	31	0.1	1.0	1.0	0.6830909889359211	0.0873888822446578	0.020408163263223658	0.9820681410580869	1.1409715856207212	1.1380946029291246	0.9974784699833279
1	2	none		300	10	31	0.1	1.0	1.0	0.6612634874076448	0.093641599952928	0.010309278349452652	0.9802749551644934	0.5176765051730904	0.5226489069574168	1.0096052197808336
1	3	none		300	10	31	0.1	1.0	1.0	0.635487867395762	0.07700307044672045	0.020408163263223658	0.9718899521472973	0.7203011622330889	0.7260092942591188	1.0079246364191914
1	1	none		300	10	31	0.3	0.6	0.7	0.6401460165656221	0.08218385450036908	0.040816326526447316	0.9808726837956911	2.1821797092110216	2.13392745491278	0.9778880373984026
1	2	none		300	10	31	0.3	0.6	0.7	0.6304003549398882	0.0897460395019145	0.04123711339781061	0.973102211590119	1.556032873993492	1.5331036677954288	0.9852643076238196
1	3	none		300	10	31	0.3	0.6	0.7	0.6219393858021678	0.09443825578993321	0.0714285714212828	0.974880382769289	2.985346795137189	2.8435362820175523	0.952497799182293
1	1	none		300	10	31	0.3	0.6	1.0	0.6526312258316358	0.0850048044957276	0.040816326526447316	0.9719067543277232	1.4721588238558454	1.4528870203792728	0.9869091446616577
1	2	none		300	10	31	0.3	0.6	1.0	0.6314109476771772	0.0897651049764557	0.04123711339781061	0.9701135684341297	1.3961285649489226	1.3797933523441774	0.9882996258538493
1	3	none		300	10	31	0.3	0.6	1.0	0.6145640074211504	0.07443277506314291	0.061224489789670974	0.9611244019081273	1.6123741670325642	1.5748818550949053	0.9767471292780621
1	1	none		300	10	31	0.3	1.0	0.7	0.6401460165656221	0.08218385450036908	0.040816326526447316	0.9808726837956911	2.1821797092110216	2.13392745491278	0.9778880373984026
1	2	none		300	10	31	0.3	1.0	0.7	0.6304003549398882	0.0897460395019145	0.04123711339781061	0.973102211590119	1.556032873993492	1.5331036677954288	0.9852643076238196
1	3	none		300	10	31	0.3	1.0	0.7	0.6219393858021678	0.09443825578993321	0.0714285714212828	0.974880382769289	2.985346795137189	2.8435362820175523	0.952497799182293
1	1	none		300	10	31	0.3	1.0	1.0	0.6526312258316358	0.0850048044957276	0.040816326526447316	0.9719067543277232	1.4721588238558454	1.4528870203792728	0.9869091446616577
1	2	none		300	10	31	0.3	1.0	1.0	0.6314109476771772	0.0897651049764557	0.04123711339781061	0.9701135684341297	1.3961285649489226	1.3797933523441774	0.9882996258538493
1	3	none		300	10	31	0.3	1.0	1.0	0.6145640074211504	0.07443277506314291	0.061224489789670974	0.9611244019081273	1.6123741670325642	1.5748818550949053	0.9767471292780621
1	1	none		300	10	63	0.1	0.6	0.7	0.6533265428107884	0.09024499125009293	0.020408163263223658	0.9922295277884505	2.6602529842571356	2.6263702441645727	0.9872633291286187
1	2	none		300	10	63	0.1	0.6	0.7	0.6476420529821729	0.09631372499236171	0.010309278349452652	0.9844590555828784	0.6598553444557598	0.66336198361761	1.0053142443912295
1	3	none		300	10	63	0.1	0.6	0.7	0.6301722243921491	0.09865016902937376	0.051020408158059145	0.9886363636304508	4.677415234331586	4.489791964556113	0.9598873935389579
1	1	none		300	10	63	0.1	0.6	1.0	0.6789983775937153	0.08633107664399146	0.030612244894835487	0.9802749551644934	1.5693771943027146	1.551947264538452	0.9888937181441719
1	2	none		300	10	63	0.1	0.6	1.0	0.6555943086374868	0.09335200876326684	0.030927835048357957	0.9742976688525147	1.2097966592821565	1.2033080905310405	0.9946366351739367
1	3	none		300	10	63	0.1	0.6	1.0	0.6227175080558539	0.07496109213958178	0.020408163263223658	0.9706937798985007	0.6900507850042444	0.6963762719579404	1.0091666877143677
1	1	none		300	10	63	0.1	1.0	0.7	0.6533265428107884	0.09024499125009293	0.020408163263223658	0.9922295277884505	2.6602529842571356	2.6263702441645727	0.9872633291286187
1	2	none		300	10	63	0.1	1.0	0.7	0.6476420529821729	0.09631372499236171	0.010309278349452652	0.9844590555828784	0.6598553444557598	0.66336198361761	1.0053142443912295
1	3	none		300	10	63	0.1	1.0	0.7	0.6301722243921491	0.09865016902937376	0.051020408158059145	0.9886363636304508	4.677415234331586	4.489791964556113	0.9598873935389579
1	1	none		300	10	63	0.1	1.0	1.0	0.6789983775937153	0.08633107664399146	0.030612244894835487	0.9802749551644934	1.5693771943027146	1.551947264538452	0.9888937181441719
1	2	none		300	10	63	0.1	1.0	1.0	0.6555943086374868	0.09335200876326684	0.030927835048357957	0.9742976688525147	1.2097966592821565	1.2033080905310405	0.9946366351739367
1	3	none		300	10	63	0.1	1.0	1.0	0.6227175080558539	0.07496109213958178	0.020408163263223658	0.9706937798985007	0.6900507850042444	0.6963762719579404	1.0091666877143677
1	1	none		300	10	63	0.3	0.6	0.7	0.640478426875831	0.08163816550898609	0.040816326526447316	0.9796772265332955	2.051313132477331	2.0084023723087943	0.9790813113793868
1	2	none		300	10	63	0.3	0.6	0.7	0.6252980940467461	0.08852057743799525	0.061855670096715915	0.9701135684341297	2.140219063369267	2.0696900285162663	0.9670458704614283
1	3	none		300	10	63	0.3	0.6	0.7	0.6192876672199981	0.0945407085524452	0.0714285714212828	0.974880382769289	2.985346795137189	2.8435362820175523	0.952497799182293
1	1	none		300	10	63	0.3	0.6	1.0	0.6370658843334106	0.08405445111826676	0.040816326526447316	0.9736999402213169	1.5754346037330338	1.5519474613535063	0.9850916324433777
1	2	none		300	10	63	0.3	0.6	1.0	0.6319655412525187	0.09252618641182353	0.04123711339781061	0.9707112970653275	1.4254987450531074	1.407952390731156	0.9876910669772037
1	3	none		300	10	63	0.3	0.6	1.0	0.6032308856556977	0.07327950730009619	0.061224489789670974	0.9581339712861356	1.4925462273145493	1.462390320902175	0.9797956533700839
1	1	none		300	10	63	0.3	1.0	0.7	0.640478426875831	0.08163816550898609	0.040816326526447316	0.9796772265332955	2.051313132477331	2.0084023723087943	0.9790813113793868
1	2	none		300	10	63	0.3	1.0	0.7	0.6252980940467461	0.08852057743799525	0.061855670096715915	0.9701135684341297	2.140219063369267	2.0696900285162663	0.9670458704614283
1	3	none		300	10	63	0.3	1.0	0.7	0.6192876672199981	0.0945407085524452	0.0714285714212828	0.974880382769289	2.985346795137189	2.8435362820175523	0.952497799182293
1	1	none		300	10	63	0.3	1.0	1.0	0.6370658843334106	0.08405445111826676	0.040816326526447316	0.9736999402213169	1.5754346037330338	1.5519474613535063	0.9850916324433777
1	2	none		300	10	63	0.3	1.0	1.0	0.6319655412525187	0.09252618641182353	0.04123711339781061	0.9707112970653275	1.4254987450531074	1.407952390731156	0.9876910669772037
1	3	none		300	10	63	0.3	1.0	1.0	0.6032308856556977	0.07327950730009619	0.061224489789670974	0.9581339712861356	1.4925462273145493	1.462390320902175	0.9797956533700839
1	1	none		500	3	31	0.1	0.6	0.7	0.6801084450516608	0.09463784073723251	0.0	0.9999999999940228	0.0	0.0	0.9999999900059774
1	2	none		500	3	31	0.1	0.6	0.7	0.6782432940393515	0.10289494885080025	0.010309278349452652	0.9982068141004292	5.79857875404314	5.749108812885573	0.9914685992478999
1	3	none		500	3	31	0.1	0.6	0.7	0.6521244263255541	0.11208715362348115	0.010204081631611829	0.9982057416208242	5.735363203819388	5.687043114642147	0.9915750502952115
1	1	none		500	3	31	0.1	0.6	1.0	0.6768636324822815	0.08689478160690291	0.0	0.9964136282068357	0.0	0.0	1.0035992700778549
1	2	none		500	3	31	0.1	0.6	1.0	0.6854437672925359	0.10398152262362897	0.010309278349452652	0.9958158995756378	2.4791607376233795	2.463911633265283	0.9938490760529216
1	3	none		500	3	31	0.1	0.6	1.0	0.6553376135143052	0.08983869048938675	0.010204081631611829	0.9958133971232308	2.4521296324840156	2.4373119588468626	0.9939572125542813
1	1	none		500	3	31	0.1	1.0	0.7	0.6801084450516608	0.09463784073723251	0.0	0.9999999999940228	0.0	0.0	0.9999999900059774
1	2	none		500	3	31	0.1	1.0	0.7	0.6782432940393515	0.10289494885080025	0.010309278349452652	0.9982068141004292	5.79857875404314	5.749108812885573	0.9914685992478999
1	3	none		500	3	31	0.1	1.0	0.7	0.6521244263255541	0.11208715362348115	0.010204081631611829	0.9982057416208242	5.735363203819388	5.687043114642147	0.9915750502952115
1	1	none		500	3	31	0.1	1.0	1.0	0.6768636324822815	0.08689478160690291	0.0	0.9964136282068357	0.0	0.0	1.0035992700778549
1	2	none		500	3	31	0.1	1.0	1.0	0.6854437672925359	0.10398152262362897	0.010309278349452652	0.9958158995756378	2.4791607376233795	2.463911633265283	0.9938490760529216
1	3	none		500	3	31	0.1	1.0	1.0	0.6553376135143052	0.08983869048938675	0.010204081631611829	0.9958133971232308	2.4521296324840156	2.4373119588468626	0.9939572125542813
1	1	none		500	3	31	0.3	0.6	0.7	0.6588982275516303	0.08772738755404758	0.0	0.9952181709444399	0.0	0.0	1.0048047947144838
1	2	none		500	3	31	0.3	0.6	0.7	0.6529753945317074	0.09976494092955154	0.020618556698905305	0.990436341894857	2.180260876531728	2.155925579205044	0.9888383452681108
1	3	none		500	3	31	0.3	0.6	0.7	0.6278287032516354	0.09642257269902127	0.030612244894835487	0.9910287081280441	3.488417161053468	3.412241091845182	0.9781631322816181
1	1	none		500	3	31	0.3	0.6	1.0	0.6733413030484161	0.08639987662217988	0.020408163263223658	0.9838613269516805	1.2700609409779624	1.2645494804081132	0.995660465500014
1	2	none		500	3	31	0.3	0.6	1.0	0.6662055323790216	0.09295536445719323	0.020618556698905305	0.9808726837956911	1.0796046984701324	1.0779633535115074	0.9984796696818771
1	3	none		500	3	31	0.3	0.6	1.0	0.6339224685089347	0.08102065554794266	0.020408163263223658	0.9796650717644757	1.003675976823649	1.0036009466491242	0.999925234624503
1	1	none		500	3	31	0.3	1.0	0.7	0.6588982275516303	0.08772738755404758	0.0	0.9952181709444399	0.0	0.0	1.0048047947144838
1	2	none		500	3	31	0.3	1.0	0.7	0.6529753945317074	0.09976494092955154	0.020618556698905305	0.990436341894857	2.180260876531728	2.155925579205044	0.9888383452681108
1	3	none		500	3	31	0.3	1.0	0.7	0.6278287032516354	0.09642257269902127	0.030612244894835487	0.9910287081280441	3.488417161053468	3.412241091845182	0.9781631322816181
1	1	none		500	3	31	0.3	1.0	1.0	0.6733413030484161	0.08639987662217988	0.020408163263223658	0.9838613269516805	1.2700609409779624	1.2645494804081132	0.995660465500014
1	2	none		500	3	31	0.3	1.0	1.0	0.6662055323790216	0.09295536445719323	0.020618556698905305	0.9808726837956911	1.0796046984701324	1.0779633535115074	0.9984796696818771
1	3	none		500	3	31	0.3	1.0	1.0	0.6339224685089347	0.08102065554794266	0.020408163263223658	0.9796650717644757	1.003675976823649	1.0036009466491242	0.999925234624503
1	1	none		500	3	63	0.1	0.6	0.7	0.6801084450516608	0.09463784073723251	0.0	0.9999999999940228	0.0	0.0	0.9999999900059774
1	2	none		500	3	63	0.1	0.6	0.7	0.6782432940393515	0.10289494885080025	0.010309278349452652	0.9982068141004292	5.79857875404314	5.749108812885573	0.9914685992478999
1	3	none		500	3	63	0.1	0.6	0.7	0.6521244263255541	0.11208715362348115	0.010204081631611829	0.9982057416208242	5.735363203819388	5.687043114642147	0.9915750502952115
1	1	none		500	3	63	0.1	0.6	1.0	0.6768636324822815	0.08689478160690291	0.0	0.9964136282068357	0.0	0.0	1.0035992700778549
1	2	none		500	3	63	0.1	0.6	1.0	0.6854437672925359	0.10398152262362897	0.010309278349452652	0.9958158995756378	2.4791607376233795	2.463911633265283	0.9938490760529216
1	3	none		500	3	63	0.1	0.6	1.0	0.6553376135143052	0.08983869048938675	0.010204081631611829	0.9958133971232308	2.4521296324840156	2.4373119588468626	0.9939572125542813
1	1	none		500	3	63	0.1	1.0	0.7	0.6801084450516608	0.09463784073723251	0.0	0.9999999999940228	0.0	0.0	0.9999999900059774
1	2	none		500	3	63	0.1	1.0	0.7	0.6782432940393515	0.10289494885080025	0.010309278349452652	0.9982068141004292	5.79857875404314	5.749108812885573	0.9914685992478999
1	3	none		500	3	63	0.1	1.0	0.7	0.6521244263255541	0.11208715362348115	0.010204081631611829	0.9982057416208242	5.735363203819388	5.687043114642147	0.9915750502952115
1	1	none		500	3	63	0.1	1.0	1.0	0.6768636324822815	0.08689478160690291	0.0	0.9964136282068357	0.0	0.0	1.0035992700778549
1	2	none		500	3	63	0.1	1.0	1.0	0.6854437672925359	0.10398152262362897	0.010309278349452652	0.9958158995756378	2.4791607376233795	2.463911633265283	0.9938490760529216
1	3	none		500	3	63	0.1	1.0	1.0	0.6553376135143052	0.08983869048938675	0.010204081631611829	0.9958133971232308	2.4521296324840156	2.4373119588468626	0.9939572125542813
1	1	none		500	3	63	0.3	0.6	0.7	0.6588982275516303	0.08772738755404758	0.0	0.9952181709444399	0.0	0.0	1.0048047947144838
1	2	none		500	3	63	0.3	0.6	0.7	0.6529753945317074	0.09976494092955154	0.020618556698905305	0.990436341894857	2.180260876531728	2.155925579205044	0.9888383452681108
1	3	none		500	3	63	0.3	0.6	0.7	0.6278287032516354	0.09642257269902127	0.030612244894835487	0.9910287081280441	3.488417161053468	3.412241091845182	0.9781631322816181
1	1	none		500	3	63	0.3	0.6	1.0	0.6733413030484161	0.08639987662217988	0.020408163263223658	0.9838613269516805	1.2700609409779624	1.2645494804081132	0.995660465500014
1	2	none		500	3	63	0.3	0.6	1.0	0.6662055323790216	0.09295536445719323	0.020618556698905305	0.9808726837956911	1.0796046984701324	1.0779633535115074	0.9984796696818771
1	3	none		500	3	63	0.3	0.6	1.0	0.6339224685089347	0.08102065554794266	0.020408163263223658	0.9796650717644757	1.003675976823649	1.0036009466491242	0.999925234624503
1	1	none		500	3	63	0.3	1.0	0.7	0.6588982275516303	0.08772738755404758	0.0	0.9952181709444399	0.0	0.0	1.0048047947144838
1	2	none		500	3	63	0.3	1.0	0.7	0.6529753945317074	0.09976494092955154	0.020618556698905305	0.990436341894857	2.180260876531728	2.155925579205044	0.9888383452681108
1	3	none		500	3	63	0.3	1.0	0.7	0.6278287032516354	0.09642257269902127	0.030612244894835487	0.9910287081280441	3.488417161053468	3.412241091845182	0.9781631322816181
1	1	none		500	3	63	0.3	1.0	1.0	0.6733413030484161	0.08639987662217988	0.020408163263223658	0.9838613269516805	1.2700609409779624	1.2645494804081132	0.995660465500014
1	2	none		500	3	63	0.3	1.0	1.0	0.6662055323790216	0.09295536445719323	0.020618556698905305	0.9808726837956911	1.0796046984701324	1.0779633535115074	0.9984796696818771
1	3	none		500	3	63	0.3	1.0	1.0	0.6339224685089347	0.08102065554794266	0.020408163263223658	0.9796650717644757	1.003675976823649	1.0036009466491242	0.999925234624503
1	1	none		500	5	31	0.1	0.6	0.7	0.6616825451041146	0.09394588172766756	0.010204081631611829	0.9964136282068357	2.864253176734912	2.8452301567727236	0.9933584612005544
1	2	none		500	5	31	0.1	0.6	0.7	0.6527504760261522	0.10154036022930346	0.010309278349452652	0.9910340705260549	1.1513876039089337	1.1498268953756856	0.9986444877104586
1	3	none		500	5	31	0.1	0.6	0.7	0.634929450248999	0.10082806825877955	0.040816326526447316	0.9916267942524425	5.039507653784807	4.874629742862358	0.9672829227288308
1	1	none		500	5	31	0.1	0.6	1.0	0.6742805908974467	0.08675175526739175	0.010204081631611829	0.9874476987388677	0.8109959171330133	0.812924521972966	1.0023780597278609
1	2	none		500	5	31	0.1	0.6	1.0	0.6580499257460825	0.09323359980865811	0.030927835048357957	0.986252241476472	2.2895450492827756	2.249662190298577	0.9825804336577073
1	3	none		500	5	31	0.1	0.6	1.0	0.6427900107411386	0.08249344348159064	0.020408163263223658	0.9802631578888741	1.0347216977431386	1.0340130811295543	0.9993151521202784
1	1	none		500	5	31	0.1	1.0	0.7	0.6616825451041146	0.09394588172766756	0.010204081631611829	0.9964136282068357	2.864253176734912	2.8452301567727236	0.9933584612005544
1	2	none		500	5	31	0.1	1.0	0.7	0.6527504760261522	0.10154036022930346	0.010309278349452652	0.9910340705260549	1.1513876039089337	1.1498268953756856	0.9986444877104586
1	3	none		500	5	31	0.1	1.0	0.7	0.634929450248999	0.10082806825877955	0.040816326526447316	0.9916267942524425	5.039507653784807	4.874629742862358	0.9672829227288308
1	1	none		500	5	31	0.1	1.0	1.0	0.6742805908974467	0.08675175526739175	0.010204081631611829	0.9874476987388677	0.8109959171330133	0.812924521972966	1.0023780597278609
1	2	none		500	5	31	0.1	1.0	1.0	0.6580499257460825	0.09323359980865811	0.030927835048357957	0.986252241476472	2.2895450492827756	2.249662190298577	0.9825804336577073
1	3	none		500	5	31	0.1	1.0	1.0	0.6427900107411386	0.08249344348159064	0.020408163263223658	0.9802631578888741	1.0347216977431386	1.0340130811295543	0.9993151521202784
1	1	none		500	5	31	0.3	0.6	0.7	0.6485203166741891	0.08496122128683678	0.030612244894835487	0.9868499701076698	2.36985465572564	2.3279203063627403	0.982305086533416
1	2	none		500	5	31	0.3	0.6	0.7	0.6371725587098921	0.09333984038168242	0.030927835048357957	0.977286312008504	1.3731796862883017	1.3616380326945157	0.9915949329568223
1	3	none		500	5	31	0.3	0.6	0.7	0.628973000683527	0.09803254793315674	0.08163265305289463	0.9778708133912808	3.9279261497758107	3.6889117348584737	0.9391499623254779
1	1	none		500	5	31	0.3	0.6	1.0	0.642768703416812	0.08041837527843565	0.030612244894835487	0.9719067543277232	1.0924968115055074	1.0896652652844545	0.9974081781143882
1	2	none		500	5	31	0.3	0.6	1.0	0.6477098366413813	0.09298830327863238	0.04123711339781061	0.968918111171734	1.340777070584671	1.3267243943381413	0.9895189961384314
1	3	none		500	5	31	0.3	0.6	1.0	0.6169624548383947	0.07832959980622237	0.08163265305289463	0.9617224880325257	2.2333327491126087	2.13265250353094	0.9549192712304064
1	1	none		500	5	31	0.3	1.0	0.7	0.6485203166741891	0.08496122128683678	0.030612244894835487	0.9868499701076698	2.36985465572564	2.3279203063627403	0.982305086533416
1	2	none		500	5	31	0.3	1.0	0.7	0.6371725587098921	0.09333984038168242	0.030927835048357957	0.977286312008504	1.3731796862883017	1.3616380326945157	0.9915949329568223
1	3	none		500	5	31	0.3	1.0	0.7	0.628973000683527	0.09803254793315674	0.08163265305289463	0.9778708133912808	3.9279261497758107	3.6889117348584737	0.9391499623254779
1	1	none		500	5	31	0.3	1.0	1.0	0.642768703416812	0.08041837527843565	0.030612244894835487	0.9719067543277232	1.0924968115055074	1.0896652652844545	0.9974081781143882
1	2	none		500	5	31	0.3	1.0	1.0	0.6477098366413813	0.09298830327863238	0.04123711339781061	0.968918111171734	1.340777070584671	1.3267243943381413	0.9895189961384314
1	3	none		500	5	31	0.3	1.0	1.0	0.6169624548383947	0.07832959980622237	0.08163265305289463	0.9617224880325257	2.2333327491126087	2.13265250353094	0.9549192712304064
1	1	none		500	5	63	0.1	0.6	0.7	0.6616825451041146	0.09394588172766756	0.010204081631611829	0.9964136282068357	2.864253176734912	2.8452301567727236	0.9933584612005544
1	2	none		500	5	63	0.1	0.6	0.7	0.6527504760261522	0.10154036022930346	0.010309278349452652	0.9910340705260549	1.1513876039089337	1.1498268953756856	0.9986444877104586
1	3	none		500	5	63	0.1	0.6	0.7	0.634929450248999	0.10082806825877955	0.040816326526447316	0.9916267942524425	5.039507653784807	4.874629742862358	0.9672829227288308
1	1	none		500	5	63	0.1	0.6	1.0	0.6742805908974467	0.08675175526739175	0.010204081631611829	0.9874476987388677	0.8109959171330133	0.812924521972966	1.0023780597278609
1	2	none		500	5	63	0.1	0.6	1.0	0.6580499257460825	0.09323359980865811	0.030927835048357957	0.986252241476472	2.2895450492827756	2.249662190298577	0.9825804336577073
1	3	none		500	5	63	0.1	0.6	1.0	0.6427900107411386	0.08249344348159064	0.020408163263223658	0.9802631578888741	1.0347216977431386	1.0340130811295543	0.9993151521202784
1	1	none		500	5	63	0.1	1.0	0.7	0.6616825451041146	0.09394588172766756	0.010204081631611829	0.9964136282068357	2.864253176734912	2.8452301567727236	0.9933584612005544
1	2	none		500	5	63	0.1	1.0	0.7	0.6527504760261522	0.10154036022930346	0.010309278349452652	0.9910340705260549	1.1513876039089337	1.1498268953756856	0.9986444877104586
1	3	none		500	5	63	0.1	1.0	0.7	0.634929450248999	0.10082806825877955	0.040816326526447316	0.9916267942524425	5.039507653784807	4.874629742862358	0.9672829227288308
1	1	none		500	5	63	0.1	1.0	1.0	0.6742805908974467	0.08675175526739175	0.010204081631611829	0.9874476987388677	0.8109959171330133	0.812924521972966	1.0023780597278609
1	2	none		500	5	63	0.1	1.0	1.0	0.6580499257460825	0.09323359980865811	0.030927835048357957	0.986252241476472	2.2895450492827756	2.249662190298577	0.9825804336577073
1	3	none		500	5	63	0.1	1.0	1.0	0.6427900107411386	0.08249344348159064	0.020408163263223658	0.9802631578888741	1.0347216977431386	1.0340130811295543	0.9993151521202784
1	1	none		500	5	63	0.3	0.6	0.7	0.6485203166741891	0.08496122128683678	0.030612244894835487	0.9868499701076698	2.36985465572564	2.3279203063627403	0.982305086533416
1	2	none		500	5	63	0.3	0.6	0.7	0.6371725587098921	0.09333984038168242	0.030927835048357957	0.977286312008504	1.3731796862883017	1.3616380326945157	0.9915949329568223
1	3	none		500	5	63	0.3	0.6	0.7	0.628973000683527	0.09803254793315674	0.08163265305289463	0.9778708133912808	3.9279261497758107	3.6889117348584737	0.9391499623254779
1	1	none		500	5	63	0.3	0.6	1.0	0.642768703416812	0.08041837527843565	0.030612244894835487	0.9719067543277232	1.0924968115055074	1.0896652652844545	0.9974081781143882
1	2	none		500	5	63	0.3	0.6	1.0	0.6477098366413813	0.09298830327863238	0.04123711339781061	0.968918111171734	1.340777070584671	1.3267243943381413	0.9895189961384314
1	3	none		500	5	63	0.3	0.6	1.0	0.6169624548383947	0.07832959980622237	0.08163265305289463	0.9617224880325257	2.2333327491126087	2.13265250353094	0.9549192712304064
1	1	none		500	5	63	0.3	1.0	0.7	0.6485203166741891	0.08496122128683678	0.030612244894835487	0.9868499701076698	2.36985465572564	2.3279203063627403	0.982305086533416
1	2	none		500	5	63	0.3	1.0	0.7	0.6371725587098921	0.09333984038168242	0.030927835048357957	0.977286312008504	1.3731796862883017	1.3616380326945157	0.9915949329568223
1	3	none		500	5	63	0.3	1.0	0.7	0.628973000683527	0.09803254793315674	0.08163265305289463	0.9778708133912808	3.9279261497758107	3.6889117348584737	0.9391499623254779
1	1	none		500	5	63	0.3	1.0	1.0	0.642768703416812	0.08041837527843565	0.030612244894835487	0.9719067543277232	1.0924968115055074	1.0896652652844545	0.9974081781143882
1	2	none		500	5	63	0.3	1.0	1.0	0.6477098366413813	0.09298830327863238	0.04123711339781061	0.968918111171734	1.340777070584671	1.3267243943381413	0.9895189961384314
1	3	none		500	5	63	0.3	1.0	1.0	0.6169624548383947	0.07832959980622237	0.08163265305289463	0.9617224880325257	2.2333327491126087	2.13265250353094	0.9549192712304064
1	1	none		500	10	31	0.1	0.6	0.7	0.6529422886907303	0.08886799761733744	0.030612244894835487	0.9922295277884505	4.0323834704396155	3.939555366246859	0.9769793361179335
1	2	none		500	10	31	0.1	0.6	0.7	0.6453250842674128	0.0954768499184775	0.020618556698905305	0.981470412426889	1.115109754446599	1.1127363461376902	0.9978715821913114
1	3	none		500	10	31	0.1	0.6	0.7	0.6294307196562836	0.0985952514753264	0.09183673468450645	0.9850478468840608	6.6620180083103495	6.142036705485586	0.9219483692784517
1	1	none		500	10	31	0.1	0.6	1.0	0.6728320138575453	0.08613387672381109	0.040816326526447316	0.9778840406397019	1.8815402641723777	1.8455590103918094	0.980876692738862
1	2	none		500	10	31	0.1	0.6	1.0	0.6547316075202889	0.09313581276188129	0.030927835048357957	0.9748953974837126	1.2393612082665224	1.2319582717435897	0.9940268027858488
1	3	none		500	10	31	0.1	0.6	1.0	0.6294948003124695	0.07542728648246144	0.051020408158059145	0.965909090903314	1.5232970440404723	1.4965982000473221	0.982472979035459
1	1	none		500	10	31	0.1	1.0	0.7	0.6529422886907303	0.08886799761733744	0.030612244894835487	0.9922295277884505	4.0323834704396155	3.939555366246859	0.9769793361179335
1	2	none		500	10	31	0.1	1.0	0.7	0.6453250842674128	0.0954768499184775	0.020618556698905305	0.981470412426889	1.115109754446599	1.1127363461376902	0.9978715821913114
1	3	none		500	10	31	0.1	1.0	0.7	0.6294307196562836	0.0985952514753264	0.09183673468450645	0.9850478468840608	6.6620180083103495	6.142036705485586	0.9219483692784517
1	1	none		500	10	31	0.1	1.0	1.0	0.6728320138575453	0.08613387672381109	0.040816326526447316	0.9778840406397019	1.8815402641723777	1.8455590103918094	0.980876692738862
1	2	none		500	10	31	0.1	1.0	1.0	0.6547316075202889	0.09313581276188129	0.030927835048357957	0.9748953974837126	1.2393612082665224	1.2319582717435897	0.9940268027858488
1	3	none		500	10	31	0.1	1.0	1.0	0.6294948003124695	0.07542728648246144	0.051020408158059145	0.965909090903314	1.5232970440404723	1.4965982000473221	0.982472979035459
1	1	none		500	10	31	0.3	0.6	0.7	0.6296003757151396	0.07880044951823516	0.040816326526447316	0.977286312008504	1.8309062481940488	1.7969916894082578	0.9814766173154382
1	2	none		500	10	31	0.3	0.6	0.7	0.6206395080138771	0.08792223018090109	0.061855670096715915	0.9671249252781404	1.9396597491454541	1.8815364468273543	0.9700342692885675
1	3	none		500	10	31	0.3	0.6	0.7	0.6198338785274875	0.09146037865116545	0.0714285714212828	0.9718899521472973	2.659573520626368	2.5410325299069156	0.9554285616111602
1	1	none		500	10	31	0.3	0.6	1.0	0.6325371750612976	0.08219871531419665	0.051020408158059145	0.9707112970653275	1.7818734311303968	1.7419819120033904	0.9776125867029545
1	2	none		500	10	31	0.3	0.6	1.0	0.6206733998434814	0.08954849301408478	0.04123711339781061	0.9665271966469425	1.2419351128170724	1.2319583944993955	0.9919667858376289
1	3	none		500	10	31	0.3	0.6	1.0	0.5936798164241772	0.07048590458809435	0.051020408158059145	0.9575358851617373	1.2123274444524235	1.2014943991518856	0.991064247969157
1	1	none		500	10	31	0.3	1.0	0.7	0.6296003757151396	0.07880044951823516	0.040816326526447316	0.977286312008504	1.8309062481940488	1.7969916894082578	0.9814766173154382
1	2	none		500	10	31	0.3	1.0	0.7	0.6206395080138771	0.08792223018090109	0.061855670096715915	0.9671249252781404	1.9396597491454541	1.8815364468273543	0.9700342692885675
1	3	none		500	10	31	0.3	1.0	0.7	0.6198338785274875	0.09146037865116545	0.0714285714212828	0.9718899521472973	2.659573520626368	2.5410325299069156	0.9554285616111602
1	1	none		500	10	31	0.3	1.0	1.0	0.6325371750612976	0.08219871531419665	0.051020408158059145	0.9707112970653275	1.7818734311303968	1.7419819120033904	0.9776125867029545
1	2	none		500	10	31	0.3	1.0	1.0	0.6206733998434814	0.08954849301408478	0.04123711339781061	0.9665271966469425	1.2419351128170724	1.2319583944993955	0.9919667858376289
1	3	none		500	10	31	0.3	1.0	1.0	0.5936798164241772	0.07048590458809435	0.051020408158059145	0.9575358851617373	1.2123274444524235	1.2014943991518856	0.991064247969157
1	1	none		500	10	63	0.1	0.6	0.7	0.6486545006526221	0.08688078267915737	0.030612244894835487	0.9898386132636591	3.076157960944253	3.0126020752004234	0.9793391895629767
1	2	none		500	10	63	0.1	0.6	0.7	0.6390828254694019	0.09358816317567603	0.020618556698905305	0.9832635983204826	1.2368413658400192	1.231958026232051	0.9960517556161576
1	3	none		500	10	63	0.1	0.6	0.7	0.6239411434430232	0.09842700776314592	0.08163265305289463	0.9808612440132725	4.555553171138146	4.265303892085085	0.9362867002744086
1	1	none		500	10	63	0.1	0.6	1.0	0.6745398099466924	0.08775732588081601	0.030612244894835487	0.9742976688525147	1.1970619576107608	1.1910294365472827	0.9949605507085546
1	2	none		500	10	63	0.1	0.6	1.0	0.6495615629679383	0.09244967711709448	0.030927835048357957	0.9719067543277232	1.104119118006044	1.1008989278120023	0.9970834657395949
1	3	none		500	10	63	0.1	0.6	1.0	0.6197789522507569	0.07517329816951634	0.051020408158059145	0.9635167464057206	1.4198832701864565	1.3984606400744033	0.9849123905037117
1	1	none		500	10	63	0.1	1.0	0.7	0.6486545006526221	0.08688078267915737	0.030612244894835487	0.9898386132636591	3.076157960944253	3.0126020752004234	0.9793391895629767
1	2	none		500	10	63	0.1	1.0	0.7	0.6390828254694019	0.09358816317567603	0.020618556698905305	0.9832635983204826	1.2368413658400192	1.231958026232051	0.9960517556161576
1	3	none		500	10	63	0.1	1.0	0.7	0.6239411434430232	0.09842700776314592	0.08163265305289463	0.9808612440132725	4.555553171138146	4.265303892085085	0.9362867002744086
1	1	none		500	10	63	0.1	1.0	1.0	0.6745398099466924	0.08775732588081601	0.030612244894835487	0.9742976688525147	1.1970619576107608	1.1910294365472827	0.9949605507085546
1	2	none		500	10	63	0.1	1.0	1.0	0.6495615629679383	0.09244967711709448	0.030927835048357957	0.9719067543277232	1.104119118006044	1.1008989278120023	0.9970834657395949
1	3	none		500	10	63	0.1	1.0	1.0	0.6197789522507569	0.07517329816951634	0.051020408158059145	0.9635167464057206	1.4198832701864565	1.3984606400744033	0.9849123905037117
1	1	none		500	10	63	0.3	0.6	0.7	0.6311160447442575	0.07849603439751279	0.040816326526447316	0.9778840406397019	1.8815402641723777	1.8455590103918094	0.980876692738862
1	2	none		500	10	63	0.3	0.6	0.7	0.6188339978185985	0.08708452133750733	0.061855670096715915	0.9635385534909532	1.7423882806213866	1.6964673389108382	0.9736448186405073
1	3	none		500	10	63	0.3	0.6	0.7	0.6178656869446343	0.09104760515206056	0.08163265305289463	0.9688995215253057	2.769229877341772	2.6248029229289127	0.9478457952202235
1	1	none		500	10	63	0.3	0.6	1.0	0.6226167095648779	0.08177661204713664	0.051020408158059145	0.9713090256965254	1.82011585260345	1.7782731891802133	0.9770109789634849
1	2	none		500	10	63	0.3	0.6	1.0	0.6225035586421085	0.08981515007478479	0.04123711339781061	0.9683203825405361	1.314667874635024	1.301691866502411	0.9901298103272707
1	3	none		500	10	63	0.3	0.6	1.0	0.5922486817693584	0.07138119418640673	0.051020408158059145	0.9557416267885422	1.1609994472368643	1.1527851777660691	0.9929248191286055
1	1	none		500	10	63	0.3	1.0	0.7	0.6311160447442575	0.07849603439751279	0.040816326526447316	0.9778840406397019	1.8815402641723777	1.8455590103918094	0.980876692738862
1	2	none		500	10	63	0.3	1.0	0.7	0.6188339978185985	0.08708452133750733	0.061855670096715915	0.9635385534909532	1.7423882806213866	1.6964673389108382	0.9736448186405073
1	3	none		500	10	63	0.3	1.0	0.7	0.6178656869446343	0.09104760515206056	0.08163265305289463	0.9688995215253057	2.769229877341772	2.6248029229289127	0.9478457952202235
1	1	none		500	10	63	0.3	1.0	1.0	0.6226167095648779	0.08177661204713664	0.051020408158059145	0.9713090256965254	1.82011585260345	1.7782731891802133	0.9770109789634849
1	2	none		500	10	63	0.3	1.0	1.0	0.6225035586421085	0.08981515007478479	0.04123711339781061	0.9683203825405361	1.314667874635024	1.301691866502411	0.9901298103272707
1	3	none		500	10	63	0.3	1.0	1.0	0.5922486817693584	0.07138119418640673	0.051020408158059145	0.9557416267885422	1.1609994472368643	1.1527851777660691	0.9929248191286055
1	1	undersample	0.6	100	3	31	0.1	0.6	0.7	0.6987447698744771	0.11401512900182326	0.4285714285276968	0.7603108188836802	2.3790522689736138	1.7880298503728256	0.751572317220969
1	2	undersample	0.6	100	3	31	0.1	0.6	0.7	0.7241235880971895	0.1330332914718103	0.5360824741715379	0.7764494919260224	4.0135470410580485	2.3980372704577535	0.5974857665278825
1	3	undersample	0.6	100	3	31	0.1	0.6	0.7	0.688479518601699	0.10075286352503135	0.4897959183173678	0.7912679425789997	3.6391975221086756	2.3465293300117525	0.6447930565362986
1	1	undersample	0.6	100	3	31	0.1	0.6	1.0	0.7064938946289813	0.1124573229641494	0.5510204081070388	0.7459653317349315	3.603850113045729	2.1690755446076744	0.601877281387826
1	2	undersample	0.6	100	3	31	0.1	0.6	1.0	0.7357022695201534	0.1377856719776412	0.5463917525209906	0.7591153616212845	3.795961930352064	2.268271374695331	0.5975484945196319
1	3	undersample	0.6	100	3	31	0.1	0.6	1.0	0.7034530319304755	0.1060741523347226	0.4897959183173678	0.7805023923398295	3.4136238134211747	2.231440703268485	0.6536867537538854
1	1	undersample	0.6	100	3	31	0.1	1.0	0.7	0.6987447698744771	0.11401512900182326	0.4285714285276968	0.7603108188836802	2.3790522689736138	1.7880298503728256	0.751572317220969
1	2	undersample	0.6	100	3	31	0.1	1.0	0.7	0.7241235880971895	0.1330332914718103	0.5360824741715379	0.7764494919260224	4.0135470410580485	2.3980372704577535	0.5974857665278825
1	3	undersample	0.6	100	3	31	0.1	1.0	0.7	0.688479518601699	0.10075286352503135	0.4897959183173678	0.7912679425789997	3.6391975221086756	2.3465293300117525	0.6447930565362986
1	1	undersample	0.6	100	3	31	0.1	1.0	1.0	0.7064938946289813	0.1124573229641494	0.5510204081070388	0.7459653317349315	3.603850113045729	2.1690755446076744	0.601877281387826
1	2	undersample	0.6	100	3	31	0.1	1.0	1.0	0.7357022695201534	0.1377856719776412	0.5463917525209906	0.7591153616212845	3.795961930352064	2.268271374695331	0.5975484945196319
1	3	undersample	0.6	100	3	31	0.1	1.0	1.0	0.7034530319304755	0.1060741523347226	0.4897959183173678	0.7805023923398295	3.4136238134211747	2.231440703268485	0.6536867537538854
1	1	undersample	0.6	100	3	31	0.3	0.6	0.7	0.6811239737975286	0.11299508113953477	0.44897959179092045	0.7112970711254555	2.0075146934978108	1.5551611408639798	0.7746698571252718
1	2	undersample	0.6	100	3	31	0.3	0.6	0.7	0.7042691380999624	0.13428281263300113	0.5051546391231799	0.7662881051956588	3.347079984253784	2.1614416242342687	0.6457693275726579
1	3	undersample	0.6	100	3	31	0.3	0.6	0.7	0.6624047944536666	0.08885984683227383	0.5102040815805915	0.7769138755934396	3.6276807908321964	2.287027308702103	0.6304378483920154
1	1	undersample	0.6	100	3	31	0.3	0.6	1.0	0.6900472083633215	0.10875060287948216	0.5612244897386506	0.7053197848134769	3.0614650529790666	1.9045203640095414	0.6220944222576149
1	2	undersample	0.6	100	3	31	0.3	0.6	1.0	0.7047929209211183	0.12545320704033192	0.5257731958220853	0.7411835026853486	3.1750174418211947	2.0314515533697635	0.6398237360404374
1	3	undersample	0.6	100	3	31	0.3	0.6	1.0	0.6759197099892589	0.09299258154654431	0.418367346896085	0.7685406698518629	2.3883674555760632	1.8075198288750163	0.7568013878146637
1	1	undersample	0.6	100	3	31	0.3	1.0	0.7	0.6811239737975286	0.11299508113953477	0.44897959179092045	0.7112970711254555	2.0075146934978108	1.5551611408639798	0.7746698571252718
1	2	undersample	0.6	100	3	31	0.3	1.0	0.7	0.7042691380999624	0.13428281263300113	0.5051546391231799	0.7662881051956588	3.347079984253784	2.1614416242342687	0.6457693275726579
1	3	undersample	0.6	100	3	31	0.3	1.0	0.7	0.6624047944536666	0.08885984683227383	0.5102040815805915	0.7769138755934396	3.6276807908321964	2.287027308702103	0.6304378483920154
1	1	undersample	0.6	100	3	31	0.3	1.0	1.0	0.6900472083633215	0.10875060287948216	0.5612244897386506	0.7053197848134769	3.0614650529790666	1.9045203640095414	0.6220944222576149
1	2	undersample	0.6	100	3	31	0.3	1.0	1.0	0.7047929209211183	0.12545320704033192	0.5257731958220853	0.7411835026853486	3.1750174418211947	2.0314515533697635	0.6398237360404374
1	3	undersample	0.6	100	3	31	0.3	1.0	1.0	0.6759197099892589	0.09299258154654431	0.418367346896085	0.7685406698518629	2.3883674555760632	1.8075198288750163	0.7568013878146637
1	1	undersample	0.6	100	3	63	0.1	0.6	0.7	0.6987447698744771	0.11401512900182326	0.4285714285276968	0.7603108188836802	2.3790522689736138	1.7880298503728256	0.751572317220969
1	2	undersample	0.6	100	3	63	0.1	0.6	0.7	0.7241235880971895	0.1330332914718103	0.5360824741715379	0.7764494919260224	4.0135470410580485	2.3980372704577535	0.5974857665278825
1	3	undersample	0.6	100	3	63	0.1	0.6	0.7	0.688479518601699	0.10075286352503135	0.4897959183173678	0.7912679425789997	3.6391975221086756	2.3465293300117525	0.6447930565362986
1	1	undersample	0.6	100	3	63	0.1	0.6	1.0	0.7064938946289813	0.1124573229641494	0.5510204081070388	0.7459653317349315	3.603850113045729	2.1690755446076744	0.601877281387826
1	2	undersample	0.6	100	3	63	0.1	0.6	1.0	0.7357022695201534	0.1377856719776412	0.5463917525209906	0.7591153616212845	3.795961930352064	2.268271374695331	0.5975484945196319
1	3	undersample	0.6	100	3	63	0.1	0.6	1.0	0.7034530319304755	0.1060741523347226	0.4897959183173678	0.7805023923398295	3.4136238134211747	2.231440703268485	0.6536867537538854
1	1	undersample	0.6	100	3	63	0.1	1.0	0.7	0.6987447698744771	0.11401512900182326	0.4285714285276968	0.7603108188836802	2.3790522689736138	1.7880298503728256	0.751572317220969
1	2	undersample	0.6	100	3	63	0.1	1.0	0.7	0.7241235880971895	0.1330332914718103	0.5360824741715379	0.7764494919260224	4.0135470410580485	2.3980372704577535	0.5974857665278825
1	3	undersample	0.6	100	3	63	0.1	1.0	0.7	0.688479518601699	0.10075286352503135	0.4897959183173678	0.7912679425789997	3.6391975221086756	2.3465293300117525	0.6447930565362986
1	1	undersample	0.6	100	3	63	0.1	1.0	1.0	0.7064938946289813	0.1124573229641494	0.5510204081070388	0.7459653317349315	3.603850113045729	2.1690755446076744	0.601877281387826
1	2	undersample	0.6	100	3	63	0.1	1.0	1.0	0.7357022695201534	0.1377856719776412	0.5463917525209906	0.7591153616212845	3.795961930352064	2.268271374695331	0.5975484945196319
1	3	undersample	0.6	100	3	63	0.1	1.0	1.0	0.7034530319304755	0.1060741523347226	0.4897959183173678	0.7805023923398295	3.4136238134211747	2.231440703268485	0.6536867537538854
1	1	undersample	0.6	100	3	63	0.3	0.6	0.7	0.6811239737975286	0.11299508113953477	0.44897959179092045	0.7112970711254555	2.0075146934978108	1.5551611408639798	0.7746698571252718
1	2	undersample	0.6	100	3	63	0.3	0.6	0.7	0.7042691380999624	0.13428281263300113	0.5051546391231799	0.7662881051956588	3.347079984253784	2.1614416242342687	0.6457693275726579
1	3	undersample	0.6	100	3	63	0.3	0.6	0.7	0.6624047944536666	0.08885984683227383	0.5102040815805915	0.7769138755934396	3.6276807908321964	2.287027308702103	0.6304378483920154
1	1	undersample	0.6	100	3	63	0.3	0.6	1.0	0.6900472083633215	0.10875060287948216	0.5612244897386506	0.7053197848134769	3.0614650529790666	1.9045203640095414	0.6220944222576149
1	2	undersample	0.6	100	3	63	0.3	0.6	1.0	0.7047929209211183	0.12545320704033192	0.5257731958220853	0.7411835026853486	3.1750174418211947	2.0314515533697635	0.6398237360404374
1	3	undersample	0.6	100	3	63	0.3	0.6	1.0	0.6759197099892589	0.09299258154654431	0.418367346896085	0.7685406698518629	2.3883674555760632	1.8075198288750163	0.7568013878146637
1	1	undersample	0.6	100	3	63	0.3	1.0	0.7	0.6811239737975286	0.11299508113953477	0.44897959179092045	0.7112970711254555	2.0075146934978108	1.5551611408639798	0.7746698571252718
1	2	undersample	0.6	100	3	63	0.3	1.0	0.7	0.7042691380999624	0.13428281263300113	0.5051546391231799	0.7662881051956588	3.347079984253784	2.1614416242342687	0.6457693275726579
1	3	undersample	0.6	100	3	63	0.3	1.0	0.7	0.6624047944536666	0.08885984683227383	0.5102040815805915	0.7769138755934396	3.6276807908321964	2.287027308702103	0.6304378483920154
1	1	undersample	0.6	100	3	63	0.3	1.0	1.0	0.6900472083633215	0.10875060287948216	0.5612244897386506	0.7053197848134769	3.0614650529790666	1.9045203640095414	0.6220944222576149
1	2	undersample	0.6	100	3	63	0.3	1.0	1.0	0.7047929209211183	0.12545320704033192	0.5257731958220853	0.7411835026853486	3.1750174418211947	2.0314515533697635	0.6398237360404374
1	3	undersample	0.6	100	3	63	0.3	1.0	1.0	0.6759197099892589	0.09299258154654431	0.418367346896085	0.7685406698518629	2.3883674555760632	1.8075198288750163	0.7568013878146637
1	1	undersample	0.6	100	5	31	0.1	0.6	0.7	0.6859149517547605	0.11589675206570016	0.4591836734225323	0.7340107591109742	2.3430145394806163	1.726324172453532	0.7367961743020452
1	2	undersample	0.6	100	5	31	0.1	0.6	0.7	0.7075566455715703	0.12365204650198758	0.5360824741715379	0.769874476982846	3.8658584029699137	2.3295219228523294	0.6025885175732534
1	3	undersample	0.6	100	5	31	0.1	0.6	0.7	0.6799537398691533	0.09644500803915124	0.4897959183173678	0.797248803822983	3.7748670579509174	2.4157484808733485	0.6399558993836462
1	1	undersample	0.6	100	5	31	0.1	0.6	1.0	0.6971681081278895	0.10683197975376507	0.5510204081070388	0.7214584578558192	3.178794259651717	1.978234140886152	0.6223221597597051
1	2	undersample	0.6	100	5	31	0.1	0.6	1.0	0.7137249585595357	0.12652433501301585	0.5463917525209906	0.7585176329900866	3.7835844374383902	2.262656841822291	0.5980193759117846
1	3	undersample	0.6	100	5	31	0.1	0.6	1.0	0.695259862318133	0.10667287590655045	0.47959183668575595	0.7840909090862196	3.346749062508161	2.221267351195505	0.6637089534472971
1	1	undersample	0.6	100	5	31	0.1	1.0	0.7	0.6859149517547605	0.11589675206570016	0.4591836734225323	0.7340107591109742	2.3430145394806163	1.726324172453532	0.7367961743020452
1	2	undersample	0.6	100	5	31	0.1	1.0	0.7	0.7075566455715703	0.12365204650198758	0.5360824741715379	0.769874476982846	3.8658584029699137	2.3295219228523294	0.6025885175732534
1	3	undersample	0.6	100	5	31	0.1	1.0	0.7	0.6799537398691533	0.09644500803915124	0.4897959183173678	0.797248803822983	3.7748670579509174	2.4157484808733485	0.6399558993836462
1	1	undersample	0.6	100	5	31	0.1	1.0	1.0	0.6971681081278895	0.10683197975376507	0.5510204081070388	0.7214584578558192	3.178794259651717	1.978234140886152	0.6223221597597051
1	2	undersample	0.6	100	5	31	0.1	1.0	1.0	0.7137249585595357	0.12652433501301585	0.5463917525209906	0.7585176329900866	3.7835844374383902	2.262656841822291	0.5980193759117846
1	3	undersample	0.6	100	5	31	0.1	1.0	1.0	0.695259862318133	0.10667287590655045	0.47959183668575595	0.7840909090862196	3.346749062508161	2.221267351195505	0.6637089534472971
1	1	undersample	0.6	100	5	31	0.3	0.6	0.7	0.6673640167364017	0.10867357049164565	0.4285714285276968	0.7136879856502469	1.8695197701616815	1.4968684235355847	0.8006700055977121
1	2	undersample	0.6	100	5	31	0.3	0.6	0.7	0.6880411138703852	0.11286569260466323	0.4948453607737273	0.7537358039405038	2.998216635042522	2.0094083857813065	0.6702011897051068
1	3	undersample	0.6	100	5	31	0.3	0.6	0.7	0.6481544771018456	0.08838661794284512	0.49999999994897965	0.7643540669810744	3.243654676791754	2.1218273208668093	0.6541470963638235
1	1	undersample	0.6	100	5	31	0.3	0.6	1.0	0.6855886407162985	0.10342677586992886	0.5306122448438151	0.6951583980831133	2.577834525836917	1.7406161891982235	0.6752241643030875
1	2	undersample	0.6	100	5	31	0.3	0.6	1.0	0.6880318706441296	0.1238854773562989	0.5257731958220853	0.7298266586925892	2.994949864136301	1.9460586815012924	0.6497800430168497
1	3	undersample	0.6	100	5	31	0.3	0.6	1.0	0.6556091934381408	0.09123101945402742	0.418367346896085	0.7511961722443111	2.1717273085534052	1.6815148458718623	0.774275304975859
1	1	undersample	0.6	100	5	31	0.3	1.0	0.7	0.6673640167364017	0.10867357049164565	0.4285714285276968	0.7136879856502469	1.8695197701616815	1.4968684235355847	0.8006700055977121
1	2	undersample	0.6	100	5	31	0.3	1.0	0.7	0.6880411138703852	0.11286569260466323	0.4948453607737273	0.7537358039405038	2.998216635042522	2.0094083857813065	0.6702011897051068
1	3	undersample	0.6	100	5	31	0.3	1.0	0.7	0.6481544771018456	0.08838661794284512	0.49999999994897965	0.7643540669810744	3.243654676791754	2.1218273208668093	0.6541470963638235
1	1	undersample	0.6	100	5	31	0.3	1.0	1.0	0.6855886407162985	0.10342677586992886	0.5306122448438151	0.6951583980831133	2.577834525836917	1.7406161891982235	0.6752241643030875
1	2	undersample	0.6	100	5	31	0.3	1.0	1.0	0.6880318706441296	0.1238854773562989	0.5257731958220853	0.7298266586925892	2.994949864136301	1.9460586815012924	0.6497800430168497
1	3	undersample	0.6	100	5	31	0.3	1.0	1.0	0.6556091934381408	0.09123101945402742	0.418367346896085	0.7511961722443111	2.1717273085534052	1.6815148458718623	0.774275304975859
1	1	undersample	0.6	100	5	63	0.1	0.6	0.7	0.6859149517547605	0.11589675206570016	0.4591836734225323	0.7340107591109742	2.3430145394806163	1.726324172453532	0.7367961743020452
1	2	undersample	0.6	100	5	63	0.1	0.6	0.7	0.7075566455715703	0.12365204650198758	0.5360824741715379	0.769874476982846	3.8658584029699137	2.3295219228523294	0.6025885175732534
1	3	undersample	0.6	100	5	63	0.1	0.6	0.7	0.6799537398691533	0.09644500803915124	0.4897959183173678	0.797248803822983	3.7748670579509174	2.4157484808733485	0.6399558993836462
1	1	undersample	0.6	100	5	63	0.1	0.6	1.0	0.6971681081278895	0.10683197975376507	0.5510204081070388	0.7214584578558192	3.178794259651717	1.978234140886152	0.6223221597597051
1	2	undersample	0.6	100	5	63	0.1	0.6	1.0	0.7137249585595357	0.12652433501301585	0.5463917525209906	0.7585176329900866	3.7835844374383902	2.262656841822291	0.5980193759117846
1	3	undersample	0.6	100	5	63	0.1	0.6	1.0	0.695259862318133	0.10667287590655045	0.47959183668575595	0.7840909090862196	3.346749062508161	2.221267351195505	0.6637089534472971
1	1	undersample	0.6	100	5	63	0.1	1.0	0.7	0.6859149517547605	0.11589675206570016	0.4591836734225323	0.7340107591109742	2.3430145394806163	1.726324172453532	0.7367961743020452
1	2	undersample	0.6	100	5	63	0.1	1.0	0.7	0.7075566455715703	0.12365204650198758	0.5360824741715379	0.769874476982846	3.8658584029699137	2.3295219228523294	0.6025885175732534
1	3	undersample	0.6	100	5	63	0.1	1.0	0.7	0.6799537398691533	0.09644500803915124	0.4897959183173678	0.797248803822983	3.7748670579509174	2.4157484808733485	0.6399558993836462
1	1	undersample	0.6	100	5	63	0.1	1.0	1.0	0.6971681081278895	0.10683197975376507	0.5510204081070388	0.7214584578558192	3.178794259651717	1.978234140886152	0.6223221597597051
1	2	undersample	0.6	100	5	63	0.1	1.0	1.0	0.7137249585595357	0.12652433501301585	0.5463917525209906	0.7585176329900866	3.7835844374383902	2.262656841822291	0.5980193759117846
1	3	undersample	0.6	100	5	63	0.1	1.0	1.0	0.695259862318133	0.10667287590655045	0.47959183668575595	0.7840909090862196	3.346749062508161	2.221267351195505	0.6637089534472971
1	1	undersample	0.6	100	5	63	0.3	0.6	0.7	0.6673640167364017	0.10867357049164565	0.4285714285276968	0.7136879856502469	1.8695197701616815	1.4968684235355847	0.8006700055977121
1	2	undersample	0.6	100	5	63	0.3	0.6	0.7	0.6880411138703852	0.11286569260466323	0.4948453607737273	0.7537358039405038	2.998216635042522	2.0094083857813065	0.6702011897051068
1	3	undersample	0.6	100	5	63	0.3	0.6	0.7	0.6481544771018456	0.08838661794284512	0.49999999994897965	0.7643540669810744	3.243654676791754	2.1218273208668093	0.6541470963638235
1	1	undersample	0.6	100	5	63	0.3	0.6	1.0	0.6855886407162985	0.10342677586992886	0.5306122448438151	0.6951583980831133	2.577834525836917	1.7406161891982235	0.6752241643030875
1	2	undersample	0.6	100	5	63	0.3	0.6	1.0	0.6880318706441296	0.1238854773562989	0.5257731958220853	0.7298266586925892	2.994949864136301	1.9460586815012924	0.6497800430168497
1	3	undersample	0.6	100	5	63	0.3	0.6	1.0	0.6556091934381408	0.09123101945402742	0.418367346896085	0.7511961722443111	2.1717273085534052	1.6815148458718623	0.774275304975859
1	1	undersample	0.6	100	5	63	0.3	1.0	0.7	0.6673640167364017	0.10867357049164565	0.4285714285276968	0.7136879856502469	1.8695197701616815	1.4968684235355847	0.8006700055977121
1	2	undersample	0.6	100	5	63	0.3	1.0	0.7	0.6880411138703852	0.11286569260466323	0.4948453607737273	0.7537358039405038	2.998216635042522	2.0094083857813065	0.6702011897051068
1	3	undersample	0.6	100	5	63	0.3	1.0	0.7	0.6481544771018456	0.08838661794284512	0.49999999994897965	0.7643540669810744	3.243654676791754	2.1218273208668093	0.6541470963638235
1	1	undersample	0.6	100	5	63	0.3	1.0	1.0	0.6855886407162985	0.10342677586992886	0.5306122448438151	0.6951583980831133	2.577834525836917	1.7406161891982235	0.6752241643030875
1	2	undersample	0.6	100	5	63	0.3	1.0	1.0	0.6880318706441296	0.1238854773562989	0.5257731958220853	0.7298266586925892	2.994949864136301	1.9460586815012924	0.6497800430168497
1	3	undersample	0.6	100	5	63	0.3	1.0	1.0	0.6556091934381408	0.09123101945402742	0.418367346896085	0.7511961722443111	2.1717273085534052	1.6815148458718623	0.774275304975859
1	1	undersample	0.6	100	10	31	0.1	0.6	0.7	0.6745398099466924	0.10870682919115958	0.3979591836328613	0.7334130304797765	1.8185375946382825	1.492793025184757	0.8208755273471847
1	2	undersample	0.6	100	10	31	0.1	0.6	0.7	0.6937934816768445	0.11543428639866876	0.5051546391231799	0.7632994620396695	3.291929566309636	2.1341506957890126	0.6482977900593941
1	3	undersample	0.6	100	10	31	0.1	0.6	0.7	0.6665151108290206	0.0995414279465569	0.44897959179092045	0.7984449760717797	3.227827066576471	2.2275781608650633	0.6901169370729108
1	1	undersample	0.6	100	10	31	0.1	0.6	1.0	0.6967137123827414	0.10596312751113307	0.5510204081070388	0.7112970711254555	3.0237153041420575	1.9086068546967025	0.6312124762027136
1	2	undersample	0.6	100	10	31	0.1	0.6	1.0	0.6944867236460214	0.1256924550580269	0.5154639174726326	0.7328153018485786	2.9177970203573813	1.9292418381238499	0.6611980872848995
1	3	undersample	0.6	100	10	31	0.1	0.6	1.0	0.6706864564007421	0.0978472338832475	0.418367346896085	0.7655502392298712	2.3487288643839555	1.7844647300008754	0.7597576431971986
1	1	undersample	0.6	100	10	31	0.1	1.0	0.7	0.6745398099466924	0.10870682919115958	0.3979591836328613	0.7334130304797765	1.8185375946382825	1.492793025184757	0.8208755273471847
1	2	undersample	0.6	100	10	31	0.1	1.0	0.7	0.6937934816768445	0.11543428639866876	0.5051546391231799	0.7632994620396695	3.291929566309636	2.1341506957890126	0.6482977900593941
1	3	undersample	0.6	100	10	31	0.1	1.0	0.7	0.6665151108290206	0.0995414279465569	0.44897959179092045	0.7984449760717797	3.227827066576471	2.2275781608650633	0.6901169370729108
1	1	undersample	0.6	100	10	31	0.1	1.0	1.0	0.6967137123827414	0.10596312751113307	0.5510204081070388	0.7112970711254555	3.0237153041420575	1.9086068546967025	0.6312124762027136
1	2	undersample	0.6	100	10	31	0.1	1.0	1.0	0.6944867236460214	0.1256924550580269	0.5154639174726326	0.7328153018485786	2.9177970203573813	1.9292418381238499	0.6611980872848995
1	3	undersample	0.6	100	10	31	0.1	1.0	1.0	0.6706864564007421	0.0978472338832475	0.418367346896085	0.7655502392298712	2.3487288643839555	1.7844647300008754	0.7597576431971986
1	1	undersample	0.6	100	10	31	0.3	0.6	0.7	0.6603468045915317	0.10070655218713351	0.44897959179092045	0.6999402271326961	1.9006934614850932	1.496300462196474	0.7872392226889735
1	2	undersample	0.6	100	10	31	0.3	0.6	0.7	0.6641966712061178	0.10177365915665795	0.474226804074822	0.7399880454229529	2.5669595567002683	1.823865316529688	0.7105157874807361
1	3	undersample	0.6	100	10	31	0.3	0.6	0.7	0.6274564251537936	0.08456997497727864	0.46938775505414415	0.740430622005141	2.5233958599896873	1.8083324797276972	0.7166265440814066
1	1	undersample	0.6	100	10	31	0.3	0.6	1.0	0.6825207070275809	0.10101826525449437	0.5714285713702624	0.687387925877541	2.931803597711885	1.8279158112979974	0.6234782518878657
1	2	undersample	0.6	100	10	31	0.3	0.6	1.0	0.6691849323087731	0.10950858014543657	0.5051546391231799	0.7142857142814448	2.5520832423164044	1.7680411750232687	0.69278349553272
1	3	undersample	0.6	100	10	31	0.3	0.6	1.0	0.6450480910067375	0.09526587386398369	0.4591836734225323	0.7230861243975892	2.217082931205836	1.6582183028619304	0.7479279450269469
1	1	undersample	0.6	100	10	31	0.3	1.0	0.7	0.6603468045915317	0.10070655218713351	0.44897959179092045	0.6999402271326961	1.9006934614850932	1.496300462196474	0.7872392226889735
1	2	undersample	0.6	100	10	31	0.3	1.0	0.7	0.6641966712061178	0.10177365915665795	0.474226804074822	0.7399880454229529	2.5669595567002683	1.823865316529688	0.7105157874807361
1	3	undersample	0.6	100	10	31	0.3	1.0	0.7	0.6274564251537936	0.08456997497727864	0.46938775505414415	0.740430622005141	2.5233958599896873	1.8083324797276972	0.7166265440814066
1	1	undersample	0.6	100	10	31	0.3	1.0	1.0	0.6825207070275809	0.10101826525449437	0.5714285713702624	0.687387925877541	2.931803597711885	1.8279158112979974	0.6234782518878657
1	2	undersample	0.6	100	10	31	0.3	1.0	1.0	0.6691849323087731	0.10950858014543657	0.5051546391231799	0.7142857142814448	2.5520832423164044	1.7680411750232687	0.69278349553272
1	3	undersample	0.6	100	10	31	0.3	1.0	1.0	0.6450480910067375	0.09526587386398369	0.4591836734225323	0.7230861243975892	2.217082931205836	1.6582183028619304	0.7479279450269469
1	1	undersample	0.6	100	10	63	0.1	0.6	0.7	0.6745398099466924	0.10870682919115958	0.3979591836328613	0.7334130304797765	1.8185375946382825	1.492793025184757	0.8208755273471847
1	2	undersample	0.6	100	10	63	0.1	0.6	0.7	0.6937934816768445	0.11543428639866876	0.5051546391231799	0.7632994620396695	3.291929566309636	2.1341506957890126	0.6482977900593941
1	3	undersample	0.6	100	10	63	0.1	0.6	0.7	0.6665151108290206	0.0995414279465569	0.44897959179092045	0.7984449760717797	3.227827066576471	2.2275781608650633	0.6901169370729108
1	1	undersample	0.6	100	10	63	0.1	0.6	1.0	0.6967137123827414	0.10596312751113307	0.5510204081070388	0.7112970711254555	3.0237153041420575	1.9086068546967025	0.6312124762027136
1	2	undersample	0.6	100	10	63	0.1	0.6	1.0	0.6944867236460214	0.1256924550580269	0.5154639174726326	0.7328153018485786	2.9177970203573813	1.9292418381238499	0.6611980872848995
1	3	undersample	0.6	100	10	63	0.1	0.6	1.0	0.6706864564007421	0.0978472338832475	0.418367346896085	0.7655502392298712	2.3487288643839555	1.7844647300008754	0.7597576431971986
1	1	undersample	0.6	100	10	63	0.1	1.0	0.7	0.6745398099466924	0.10870682919115958	0.3979591836328613	0.7334130304797765	1.8185375946382825	1.492793025184757	0.8208755273471847
1	2	undersample	0.6	100	10	63	0.1	1.0	0.7	0.6937934816768445	0.11543428639866876	0.5051546391231799	0.7632994620396695	3.291929566309636	2.1341506957890126	0.6482977900593941
1	3	undersample	0.6	100	10	63	0.1	1.0	0.7	0.6665151108290206	0.0995414279465569	0.44897959179092045	0.7984449760717797	3.227827066576471	2.2275781608650633	0.6901169370729108
1	1	undersample	0.6	100	10	63	0.1	1.0	1.0	0.6967137123827414	0.10596312751113307	0.5510204081070388	0.7112970711254555	3.0237153041420575	1.9086068546967025	0.6312124762027136
1	2	undersample	0.6	100	10	63	0.1	1.0	1.0	0.6944867236460214	0.1256924550580269	0.5154639174726326	0.7328153018485786	2.9177970203573813	1.9292418381238499	0.6611980872848995
1	3	undersample	0.6	100	10	63	0.1	1.0	1.0	0.6706864564007421	0.0978472338832475	0.418367346896085	0.7655502392298712	2.3487288643839555	1.7844647300008754	0.7597576431971986
1	1	undersample	0.6	100	10	63	0.3	0.6	0.7	0.6603468045915317	0.10070655218713351	0.44897959179092045	0.6999402271326961	1.9006934614850932	1.496300462196474	0.7872392226889735
1	2	undersample	0.6	100	10	63	0.3	0.6	0.7	0.6641966712061178	0.10177365915665795	0.474226804074822	0.7399880454229529	2.5669595567002683	1.823865316529688	0.7105157874807361
1	3	undersample	0.6	100	10	63	0.3	0.6	0.7	0.6274564251537936	0.08456997497727864	0.46938775505414415	0.740430622005141	2.5233958599896873	1.8083324797276972	0.7166265440814066
1	1	undersample	0.6	100	10	63	0.3	0.6	1.0	0.6825207070275809	0.10101826525449437	0.5714285713702624	0.687387925877541	2.931803597711885	1.8279158112979974	0.6234782518878657
1	2	undersample	0.6	100	10	63	0.3	0.6	1.0	0.6691849323087731	0.10950858014543657	0.5051546391231799	0.7142857142814448	2.5520832423164044	1.7680411750232687	0.69278349553272
1	3	undersample	0.6	100	10	63	0.3	0.6	1.0	0.6450480910067375	0.09526587386398369	0.4591836734225323	0.7230861243975892	2.217082931205836	1.6582183028619304	0.7479279450269469
1	1	undersample	0.6	100	10	63	0.3	1.0	0.7	0.6603468045915317	0.10070655218713351	0.44897959179092045	0.6999402271326961	1.9006934614850932	1.496300462196474	0.7872392226889735
1	2	undersample	0.6	100	10	63	0.3	1.0	0.7	0.6641966712061178	0.10177365915665795	0.474226804074822	0.7399880454229529	2.5669595567002683	1.823865316529688	0.7105157874807361
1	3	undersample	0.6	100	10	63	0.3	1.0	0.7	0.6274564251537936	0.08456997497727864	0.46938775505414415	0.740430622005141	2.5233958599896873	1.8083324797276972	0.7166265440814066
1	1	undersample	0.6	100	10	63	0.3	1.0	1.0	0.6825207070275809	0.10101826525449437	0.5714285713702624	0.687387925877541	2.931803597711885	1.8279158112979974	0.6234782518878657
1	2	undersample	0.6	100	10	63	0.3	1.0	1.0	0.6691849323087731	0.10950858014543657	0.5051546391231799	0.7142857142814448	2.5520832423164044	1.7680411750232687	0.69278349553272
1	3	undersample	0.6	100	10	63	0.3	1.0	1.0	0.6450480910067375	0.09526587386398369	0.4591836734225323	0.7230861243975892	2.217082931205836	1.6582183028619304	0.7479279450269469
1	1	undersample	0.6	300	3	31	0.1	0.6	0.7	0.6896690535150104	0.11690957205942529	0.5102040815805915	0.7136879856502469	2.5965552308534274	1.781986218494744	0.6862885762470355
1	2	undersample	0.6	300	3	31	0.1	0.6	0.7	0.7119841509480469	0.1346820662245729	0.5257731958220853	0.7722653915076374	3.7596711668820757	2.3087100209128626	0.6140723166570926
1	3	undersample	0.6	300	3	31	0.1	0.6	0.7	0.668468045112782	0.09293862712105001	0.5306122448438151	0.7763157894690412	3.9232734665882627	2.37214875320352	0.6046350666535721
1	1	undersample	0.6	300	3	31	0.1	0.6	1.0	0.6997694475279651	0.11214542671212581	0.5510204081070388	0.7172743574374342	3.1135881971999666	1.9489579495624318	0.6259523723076922
1	2	undersample	0.6	300	3	31	0.1	0.6	1.0	0.7101170192443971	0.1299085231918033	0.5154639174726326	0.752540346678108	3.2351730547872823	2.083021978422902	0.6438672401121779
1	3	undersample	0.6	300	3	31	0.1	0.6	1.0	0.6796455424274974	0.09452174002988417	0.46938775505414415	0.7769138755934396	3.080738152330455	2.104065124005935	0.6829743357470717
1	1	undersample	0.6	300	3	31	0.1	1.0	0.7	0.6896690535150104	0.11690957205942529	0.5102040815805915	0.7136879856502469	2.5965552308534274	1.781986218494744	0.6862885762470355
1	2	undersample	0.6	300	3	31	0.1	1.0	0.7	0.7119841509480469	0.1346820662245729	0.5257731958220853	0.7722653915076374	3.7596711668820757	2.3087100209128626	0.6140723166570926
1	3	undersample	0.6	300	3	31	0.1	1.0	0.7	0.668468045112782	0.09293862712105001	0.5306122448438151	0.7763157894690412	3.9232734665882627	2.37214875320352	0.6046350666535721
1	1	undersample	0.6	300	3	31	0.1	1.0	1.0	0.6997694475279651	0.11214542671212581	0.5510204081070388	0.7172743574374342	3.1135881971999666	1.9489579495624318	0.6259523723076922
1	2	undersample	0.6	300	3	31	0.1	1.0	1.0	0.7101170192443971	0.1299085231918033	0.5154639174726326	0.752540346678108	3.2351730547872823	2.083021978422902	0.6438672401121779
1	3	undersample	0.6	300	3	31	0.1	1.0	1.0	0.6796455424274974	0.09452174002988417	0.46938775505414415	0.7769138755934396	3.080738152330455	2.104065124005935	0.6829743357470717
1	1	undersample	0.6	300	3	31	0.3	0.6	0.7	0.6658666455225246	0.10688783507523723	0.4897959183173678	0.6981470412391025	2.2203563630188903	1.6226307805683466	0.7307974455769729
1	2	undersample	0.6	300	3	31	0.3	0.6	0.7	0.6792107517207806	0.11900111760552069	0.5154639174726326	0.7429766885789422	3.0752101657975595	2.005514186894329	0.6521551529867862
1	3	undersample	0.6	300	3	31	0.3	0.6	0.7	0.6302942827848843	0.08276565545259029	0.4897959183173678	0.7410287081295394	2.7469744863298127	1.8913134960504903	0.6885078394403648
1	1	undersample	0.6	300	3	31	0.3	0.6	1.0	0.6862931066030716	0.10413452131330601	0.5918367346334861	0.6796174536719689	3.075839449450986	1.8472813920228552	0.6005779533109852
1	2	undersample	0.6	300	3	31	0.3	0.6	1.0	0.6840203104491591	0.11490977976784453	0.5257731958220853	0.7154811715438406	2.7880433765079635	1.8479380791620237	0.6628082141233184
1	3	undersample	0.6	300	3	31	0.3	0.6	1.0	0.6350728688604629	0.08423329553735918	0.43877551015930866	0.742224880378336	2.2511283666800668	1.7021638619803956	0.7561380615444154
1	1	undersample	0.6	300	3	31	0.3	1.0	0.7	0.6658666455225246	0.10688783507523723	0.4897959183173678	0.6981470412391025	2.2203563630188903	1.6226307805683466	0.7307974455769729
1	2	undersample	0.6	300	3	31	0.3	1.0	0.7	0.6792107517207806	0.11900111760552069	0.5154639174726326	0.7429766885789422	3.0752101657975595	2.005514186894329	0.6521551529867862
1	3	undersample	0.6	300	3	31	0.3	1.0	0.7	0.6302942827848843	0.08276565545259029	0.4897959183173678	0.7410287081295394	2.7469744863298127	1.8913134960504903	0.6885078394403648
1	1	undersample	0.6	300	3	31	0.3	1.0	1.0	0.6862931066030716	0.10413452131330601	0.5918367346334861	0.6796174536719689	3.075839449450986	1.8472813920228552	0.6005779533109852
1	2	undersample	0.6	300	3	31	0.3	1.0	1.0	0.6840203104491591	0.11490977976784453	0.5257731958220853	0.7154811715438406	2.7880433765079635	1.8479380791620237	0.6628082141233184
1	3	undersample	0.6	300	3	31	0.3	1.0	1.0	0.6350728688604629	0.08423329553735918	0.43877551015930866	0.742224880378336	2.2511283666800668	1.7021638619803956	0.7561380615444154
1	1	undersample	0.6	300	3	63	0.1	0.6	0.7	0.6896690535150104	0.11690957205942529	0.5102040815805915	0.7136879856502469	2.5965552308534274	1.781986218494744	0.6862885762470355
1	2	undersample	0.6	300	3	63	0.1	0.6	0.7	0.7119841509480469	0.1346820662245729	0.5257731958220853	0.7722653915076374	3.7596711668820757	2.3087100209128626	0.6140723166570926
1	3	undersample	0.6	300	3	63	0.1	0.6	0.7	0.668468045112782	0.09293862712105001	0.5306122448438151	0.7763157894690412	3.9232734665882627	2.37214875320352	0.6046350666535721
1	1	undersample	0.6	300	3	63	0.1	0.6	1.0	0.6997694475279651	0.11214542671212581	0.5510204081070388	0.7172743574374342	3.1135881971999666	1.9489579495624318	0.6259523723076922
1	2	undersample	0.6	300	3	63	0.1	0.6	1.0	0.7101170192443971	0.1299085231918033	0.5154639174726326	0.752540346678108	3.2351730547872823	2.083021978422902	0.6438672401121779
1	3	undersample	0.6	300	3	63	0.1	0.6	1.0	0.6796455424274974	0.09452174002988417	0.46938775505414415	0.7769138755934396	3.080738152330455	2.104065124005935	0.6829743357470717
1	1	undersample	0.6	300	3	63	0.1	1.0	0.7	0.6896690535150104	0.11690957205942529	0.5102040815805915	0.7136879856502469	2.5965552308534274	1.781986218494744	0.6862885762470355
1	2	undersample	0.6	300	3	63	0.1	1.0	0.7	0.7119841509480469	0.1346820662245729	0.5257731958220853	0.7722653915076374	3.7596711668820757	2.3087100209128626	0.6140723166570926
1	3	undersample	0.6	300	3	63	0.1	1.0	0.7	0.668468045112782	0.09293862712105001	0.5306122448438151	0.7763157894690412	3.9232734665882627	2.37214875320352	0.6046350666535721
1	1	undersample	0.6	300	3	63	0.1	1.0	1.0	0.6997694475279651	0.11214542671212581	0.5510204081070388	0.7172743574374342	3.1135881971999666	1.9489579495624318	0.6259523723076922
1	2	undersample	0.6	300	3	63	0.1	1.0	1.0	0.7101170192443971	0.1299085231918033	0.5154639174726326	0.752540346678108	3.2351730547872823	2.083021978422902	0.6438672401121779
1	3	undersample	0.6	300	3	63	0.1	1.0	1.0	0.6796455424274974	0.09452174002988417	0.46938775505414415	0.7769138755934396	3.080738152330455	2.104065124005935	0.6829743357470717
1	1	undersample	0.6	300	3	63	0.3	0.6	0.7	0.6658666455225246	0.10688783507523723	0.4897959183173678	0.6981470412391025	2.2203563630188903	1.6226307805683466	0.7307974455769729
1	2	undersample	0.6	300	3	63	0.3	0.6	0.7	0.6792107517207806	0.11900111760552069	0.5154639174726326	0.7429766885789422	3.0752101657975595	2.005514186894329	0.6521551529867862
1	3	undersample	0.6	300	3	63	0.3	0.6	0.7	0.6302942827848843	0.08276565545259029	0.4897959183173678	0.7410287081295394	2.7469744863298127	1.8913134960504903	0.6885078394403648
1	1	undersample	0.6	300	3	63	0.3	0.6	1.0	0.6862931066030716	0.10413452131330601	0.5918367346334861	0.6796174536719689	3.075839449450986	1.8472813920228552	0.6005779533109852
1	2	undersample	0.6	300	3	63	0.3	0.6	1.0	0.6840203104491591	0.11490977976784453	0.5257731958220853	0.7154811715438406	2.7880433765079635	1.8479380791620237	0.6628082141233184
1	3	undersample	0.6	300	3	63	0.3	0.6	1.0	0.6350728688604629	0.08423329553735918	0.43877551015930866	0.742224880378336	2.2511283666800668	1.7021638619803956	0.7561380615444154
1	1	undersample	0.6	300	3	63	0.3	1.0	0.7	0.6658666455225246	0.10688783507523723	0.4897959183173678	0.6981470412391025	2.2203563630188903	1.6226307805683466	0.7307974455769729
1	2	undersample	0.6	300	3	63	0.3	1.0	0.7	0.6792107517207806	0.11900111760552069	0.5154639174726326	0.7429766885789422	3.0752101657975595	2.005514186894329	0.6521551529867862
1	3	undersample	0.6	300	3	63	0.3	1.0	0.7	0.6302942827848843	0.08276565545259029	0.4897959183173678	0.7410287081295394	2.7469744863298127	1.8913134960504903	0.6885078394403648
1	1	undersample	0.6	300	3	63	0.3	1.0	1.0	0.6862931066030716	0.10413452131330601	0.5918367346334861	0.6796174536719689	3.075839449450986	1.8472813920228552	0.6005779533109852
1	2	undersample	0.6	300	3	63	0.3	1.0	1.0	0.6840203104491591	0.11490977976784453	0.5257731958220853	0.7154811715438406	2.7880433765079635	1.8479380791620237	0.6628082141233184
1	3	undersample	0.6	300	3	63	0.3	1.0	1.0	0.6350728688604629	0.08423329553735918	0.43877551015930866	0.742224880378336	2.2511283666800668	1.7021638619803956	0.7561380615444154
1	1	undersample	0.6	300	5	31	0.1	0.6	0.7	0.6792514973712139	0.11528044898577759	0.44897959179092045	0.7065152420758727	1.961529693237569	1.5298224673349732	0.7799129694512318
1	2	undersample	0.6	300	5	31	0.1	0.6	0.7	0.6887528422920737	0.11660149623146748	0.5154639174726326	0.7561267184652951	3.298393681732659	2.1136546533193385	0.6408133243891889
1	3	undersample	0.6	300	5	31	0.1	0.6	0.7	0.6517948686651694	0.09081458086608345	0.4897959183173678	0.7661483253542695	3.145166099027927	2.094472481818446	0.6659338122123729
1	1	undersample	0.6	300	5	31	0.1	0.6	1.0	0.6899831660099783	0.1040917576040235	0.6020408162650979	0.687387925877541	3.3264694624696056	1.925839872617533	0.5789440910493358
1	2	undersample	0.6	300	5	31	0.1	0.6	1.0	0.6919417553502875	0.12117970448274597	0.5051546391231799	0.7256425582742042	2.699981743172815	1.841228061952013	0.6819409203813812
1	3	undersample	0.6	300	5	31	0.1	0.6	1.0	0.6535982814178303	0.08903306967377676	0.3979591836328613	0.7511961722443111	1.9957626329295375	1.5994897314390883	0.8014428595316493
1	1	undersample	0.6	300	5	31	0.1	1.0	0.7	0.6792514973712139	0.11528044898577759	0.44897959179092045	0.7065152420758727	1.961529693237569	1.5298224673349732	0.7799129694512318
1	2	undersample	0.6	300	5	31	0.1	1.0	0.7	0.6887528422920737	0.11660149623146748	0.5154639174726326	0.7561267184652951	3.298393681732659	2.1136546533193385	0.6408133243891889
1	3	undersample	0.6	300	5	31	0.1	1.0	0.7	0.6517948686651694	0.09081458086608345	0.4897959183173678	0.7661483253542695	3.145166099027927	2.094472481818446	0.6659338122123729
1	1	undersample	0.6	300	5	31	0.1	1.0	1.0	0.6899831660099783	0.1040917576040235	0.6020408162650979	0.687387925877541	3.3264694624696056	1.925839872617533	0.5789440910493358
1	2	undersample	0.6	300	5	31	0.1	1.0	1.0	0.6919417553502875	0.12117970448274597	0.5051546391231799	0.7256425582742042	2.699981743172815	1.841228061952013	0.6819409203813812
1	3	undersample	0.6	300	5	31	0.1	1.0	1.0	0.6535982814178303	0.08903306967377676	0.3979591836328613	0.7511961722443111	1.9957626329295375	1.5994897314390883	0.8014428595316493
1	1	undersample	0.6	300	5	31	0.3	0.6	0.7	0.6576570257511254	0.1039855612455742	0.44897959179092045	0.6909742976647282	1.8219069575879379	1.452887490811147	0.7974542643580366
1	2	undersample	0.6	300	5	31	0.3	0.6	0.7	0.6553108496989789	0.10216603267038533	0.5051546391231799	0.7417812313165465	2.9325326745378097	1.9563048113647898	0.6671041721121801
1	3	undersample	0.6	300	5	31	0.3	0.6	0.7	0.6169410946196661	0.08260425487492924	0.4591836734225323	0.7272727272683776	2.2641508605849987	1.6836734074544073	0.743622438823657
1	1	undersample	0.6	300	5	31	0.3	0.6	1.0	0.668114227161277	0.0967256648062898	0.5714285713702624	0.6772265391471775	2.7975307739101907	1.770370315318823	0.6328331769766439
1	2	undersample	0.6	300	5	31	0.3	0.6	1.0	0.6699521200879955	0.11476382516335717	0.5154639174726326	0.7106993424942577	2.613416471587699	1.7817584795665957	0.6817736372304944
1	3	undersample	0.6	300	5	31	0.3	0.6	1.0	0.6335990137681866	0.0885918887115398	0.3877551020012495	0.7171052631536059	1.605426303121371	1.370669149299518	0.8537726898957079
1	1	undersample	0.6	300	5	31	0.3	1.0	0.7	0.6576570257511254	0.1039855612455742	0.44897959179092045	0.6909742976647282	1.8219069575879379	1.452887490811147	0.7974542643580366
1	2	undersample	0.6	300	5	31	0.3	1.0	0.7	0.6553108496989789	0.10216603267038533	0.5051546391231799	0.7417812313165465	2.9325326745378097	1.9563048113647898	0.6671041721121801
1	3	undersample	0.6	300	5	31	0.3	1.0	0.7	0.6169410946196661	0.08260425487492924	0.4591836734225323	0.7272727272683776	2.2641508605849987	1.6836734074544073	0.743622438823657
1	1	undersample	0.6	300	5	31	0.3	1.0	1.0	0.668114227161277	0.0967256648062898	0.5714285713702624	0.6772265391471775	2.7975307739101907	1.770370315318823	0.6328331769766439
1	2	undersample	0.6	300	5	31	0.3	1.0	1.0	0.6699521200879955	0.11476382516335717	0.5154639174726326	0.7106993424942577	2.613416471587699	1.7817584795665957	0.6817736372304944
1	3	undersample	0.6	300	5	31	0.3	1.0	1.0	0.6335990137681866	0.0885918887115398	0.3877551020012495	0.7171052631536059	1.605426303121371	1.370669149299518	0.8537726898957079
1	1	undersample	0.6	300	5	63	0.1	0.6	0.7	0.6792514973712139	0.11528044898577759	0.44897959179092045	0.7065152420758727	1.961529693237569	1.5298224673349732	0.7799129694512318
1	2	undersample	0.6	300	5	63	0.1	0.6	0.7	0.6887528422920737	0.11660149623146748	0.5154639174726326	0.7561267184652951	3.298393681732659	2.1136546533193385	0.6408133243891889
1	3	undersample	0.6	300	5	63	0.1	0.6	0.7	0.6517948686651694	0.09081458086608345	0.4897959183173678	0.7661483253542695	3.145166099027927	2.094472481818446	0.6659338122123729
1	1	undersample	0.6	300	5	63	0.1	0.6	1.0	0.6899831660099783	0.1040917576040235	0.6020408162650979	0.687387925877541	3.3264694624696056	1.925839872617533	0.5789440910493358
1	2	undersample	0.6	300	5	63	0.1	0.6	1.0	0.6919417553502875	0.12117970448274597	0.5051546391231799	0.7256425582742042	2.699981743172815	1.841228061952013	0.6819409203813812
1	3	undersample	0.6	300	5	63	0.1	0.6	1.0	0.6535982814178303	0.08903306967377676	0.3979591836328613	0.7511961722443111	1.9957626329295375	1.5994897314390883	0.8014428595316493
1	1	undersample	0.6	300	5	63	0.1	1.0	0.7	0.6792514973712139	0.11528044898577759	0.44897959179092045	0.7065152420758727	1.961529693237569	1.5298224673349732	0.7799129694512318
1	2	undersample	0.6	300	5	63	0.1	1.0	0.7	0.6887528422920737	0.11660149623146748	0.5154639174726326	0.7561267184652951	3.298393681732659	2.1136546533193385	0.6408133243891889
1	3	undersample	0.6	300	5	63	0.1	1.0	0.7	0.6517948686651694	0.09081458086608345	0.4897959183173678	0.7661483253542695	3.145166099027927	2.094472481818446	0.6659338122123729
1	1	undersample	0.6	300	5	63	0.1	1.0	1.0	0.6899831660099783	0.1040917576040235	0.6020408162650979	0.687387925877541	3.3264694624696056	1.925839872617533	0.5789440910493358
1	2	undersample	0.6	300	5	63	0.1	1.0	1.0	0.6919417553502875	0.12117970448274597	0.5051546391231799	0.7256425582742042	2.699981743172815	1.841228061952013	0.6819409203813812
1	3	undersample	0.6	300	5	63	0.1	1.0	1.0	0.6535982814178303	0.08903306967377676	0.3979591836328613	0.7511961722443111	1.9957626329295375	1.5994897314390883	0.8014428595316493
1	1	undersample	0.6	300	5	63	0.3	0.6	0.7	0.6576570257511254	0.1039855612455742	0.44897959179092045	0.6909742976647282	1.8219069575879379	1.452887490811147	0.7974542643580366
1	2	undersample	0.6	300	5	63	0.3	0.6	0.7	0.6553108496989789	0.10216603267038533	0.5051546391231799	0.7417812313165465	2.9325326745378097	1.9563048113647898	0.6671041721121801
1	3	undersample	0.6	300	5	63	0.3	0.6	0.7	0.6169410946196661	0.08260425487492924	0.4591836734225323	0.7272727272683776	2.2641508605849987	1.6836734074544073	0.743622438823657
1	1	undersample	0.6	300	5	63	0.3	0.6	1.0	0.668114227161277	0.0967256648062898	0.5714285713702624	0.6772265391471775	2.7975307739101907	1.770370315318823	0.6328331769766439
1	2	undersample	0.6	300	5	63	0.3	0.6	1.0	0.6699521200879955	0.11476382516335717	0.5154639174726326	0.7106993424942577	2.613416471587699	1.7817584795665957	0.6817736372304944
1	3	undersample	0.6	300	5	63	0.3	0.6	1.0	0.6335990137681866	0.0885918887115398	0.3877551020012495	0.7171052631536059	1.605426303121371	1.370669149299518	0.8537726898957079
1	1	undersample	0.6	300	5	63	0.3	1.0	0.7	0.6576570257511254	0.1039855612455742	0.44897959179092045	0.6909742976647282	1.8219069575879379	1.452887490811147	0.7974542643580366
1	2	undersample	0.6	300	5	63	0.3	1.0	0.7	0.6553108496989789	0.10216603267038533	0.5051546391231799	0.7417812313165465	2.9325326745378097	1.9563048113647898	0.6671041721121801
1	3	undersample	0.6	300	5	63	0.3	1.0	0.7	0.6169410946196661	0.08260425487492924	0.4591836734225323	0.7272727272683776	2.2641508605849987	1.6836734074544073	0.743622438823657
1	1	undersample	0.6	300	5	63	0.3	1.0	1.0	0.668114227161277	0.0967256648062898	0.5714285713702624	0.6772265391471775	2.7975307739101907	1.770370315318823	0.6328331769766439
1	2	undersample	0.6	300	5	63	0.3	1.0	1.0	0.6699521200879955	0.11476382516335717	0.5154639174726326	0.7106993424942577	2.613416471587699	1.7817584795665957	0.6817736372304944
1	3	undersample	0.6	300	5	63	0.3	1.0	1.0	0.6335990137681866	0.0885918887115398	0.3877551020012495	0.7171052631536059	1.605426303121371	1.370669149299518	0.8537726898957079
1	1	undersample	0.6	300	10	31	0.1	0.6	0.7	0.6658087024409286	0.10116901288663455	0.46938775505414415	0.704722056182279	2.1112581049923853	1.589647140889846	0.752938314845687
1	2	undersample	0.6	300	10	31	0.1	0.6	0.7	0.6726080070987979	0.10671897327505395	0.48453608242427465	0.7489539748909209	2.804333217696949	1.930068651407876	0.688245109812452
1	3	undersample	0.6	300	10	31	0.1	0.6	0.7	0.6352834195879309	0.09091187872532372	0.4591836734225323	0.7482057416223193	2.522968571050965	1.8236462504927888	0.7228176546422246
1	1	undersample	0.6	300	10	31	0.1	0.6	1.0	0.6822309916196005	0.10040417693264878	0.5816326530018743	0.6838015540903539	3.0065008902406767	1.8394544379687807	0.6118256654687102
1	2	undersample	0.6	300	10	31	0.1	0.6	1.0	0.6684916903395961	0.11160274632195283	0.48453608242427465	0.7172743574374342	2.3847779278713728	1.7138030385023133	0.7186426017387103
1	3	undersample	0.6	300	10	31	0.1	0.6	1.0	0.6424024753442046	0.08816622724019291	0.4591836734225323	0.735047846885556	2.3555090890448307	1.7330814288320853	0.7357566198056007
1	1	undersample	0.6	300	10	31	0.1	1.0	0.7	0.6658087024409286	0.10116901288663455	0.46938775505414415	0.704722056182279	2.1112581049923853	1.589647140889846	0.752938314845687
1	2	undersample	0.6	300	10	31	0.1	1.0	0.7	0.6726080070987979	0.10671897327505395	0.48453608242427465	0.7489539748909209	2.804333217696949	1.930068651407876	0.688245109812452
1	3	undersample	0.6	300	10	31	0.1	1.0	0.7	0.6352834195879309	0.09091187872532372	0.4591836734225323	0.7482057416223193	2.522968571050965	1.8236462504927888	0.7228176546422246
1	1	undersample	0.6	300	10	31	0.1	1.0	1.0	0.6822309916196005	0.10040417693264878	0.5816326530018743	0.6838015540903539	3.0065008902406767	1.8394544379687807	0.6118256654687102
1	2	undersample	0.6	300	10	31	0.1	1.0	1.0	0.6684916903395961	0.11160274632195283	0.48453608242427465	0.7172743574374342	2.3847779278713728	1.7138030385023133	0.7186426017387103
1	3	undersample	0.6	300	10	31	0.1	1.0	1.0	0.6424024753442046	0.08816622724019291	0.4591836734225323	0.735047846885556	2.3555090890448307	1.7330814288320853	0.7357566198056007
1	1	undersample	0.6	300	10	31	0.3	0.6	0.7	0.6443575637068935	0.09716128694874766	0.4897959183173678	0.6820083681967603	2.058947305888861	1.5402792209879326	0.748090636410683
1	2	undersample	0.6	300	10	31	0.3	0.6	0.7	0.6441604377591954	0.1045473520717228	0.4639175257253694	0.7190675433310277	2.215016288387029	1.6513489210629815	0.7455244945920141
1	3	undersample	0.6	300	10	31	0.3	0.6	0.7	0.601671589688507	0.07996035680554898	0.4285714285276968	0.7123205741584192	1.8570685450661715	1.4897534377942203	0.80220701771159
1	1	undersample	0.6	300	10	31	0.3	0.6	1.0	0.6697854276199422	0.09969065948535634	0.5510204081070388	0.6838015540903539	2.65406418601333	1.7426410464967395	0.656593397077453
1	2	undersample	0.6	300	10	31	0.3	0.6	1.0	0.6511267492805688	0.10577192612763767	0.5360824741715379	0.7017334130262898	2.718681713871446	1.7973265515172294	0.6611022228751414
1	3	undersample	0.6	300	10	31	0.3	0.6	1.0	0.6223726930963773	0.08078148582455673	0.4285714285276968	0.7081339712876308	1.8196720715858867	1.4683840244601025	0.8069497956209498
1	1	undersample	0.6	300	10	31	0.3	1.0	0.7	0.6443575637068935	0.09716128694874766	0.4897959183173678	0.6820083681967603	2.058947305888861	1.5402792209879326	0.748090636410683
1	2	undersample	0.6	300	10	31	0.3	1.0	0.7	0.6441604377591954	0.1045473520717228	0.4639175257253694	0.7190675433310277	2.215016288387029	1.6513489210629815	0.7455244945920141
1	3	undersample	0.6	300	10	31	0.3	1.0	0.7	0.601671589688507	0.07996035680554898	0.4285714285276968	0.7123205741584192	1.8570685450661715	1.4897534377942203	0.80220701771159
1	1	undersample	0.6	300	10	31	0.3	1.0	1.0	0.6697854276199422	0.09969065948535634	0.5510204081070388	0.6838015540903539	2.65406418601333	1.7426410464967395	0.656593397077453
1	2	undersample	0.6	300	10	31	0.3	1.0	1.0	0.6511267492805688	0.10577192612763767	0.5360824741715379	0.7017334130262898	2.718681713871446	1.7973265515172294	0.6611022228751414
1	3	undersample	0.6	300	10	31	0.3	1.0	1.0	0.6223726930963773	0.08078148582455673	0.4285714285276968	0.7081339712876308	1.8196720715858867	1.4683840244601025	0.8069497956209498
1	1	undersample	0.6	300	10	63	0.1	0.6	0.7	0.6658087024409286	0.10116901288663455	0.46938775505414415	0.704722056182279	2.1112581049923853	1.589647140889846	0.752938314845687
1	2	undersample	0.6	300	10	63	0.1	0.6	0.7	0.6726080070987979	0.10671897327505395	0.48453608242427465	0.7489539748909209	2.804333217696949	1.930068651407876	0.688245109812452
1	3	undersample	0.6	300	10	63	0.1	0.6	0.7	0.6352834195879309	0.09091187872532372	0.4591836734225323	0.7482057416223193	2.522968571050965	1.8236462504927888	0.7228176546422246
1	1	undersample	0.6	300	10	63	0.1	0.6	1.0	0.6822309916196005	0.10040417693264878	0.5816326530018743	0.6838015540903539	3.0065008902406767	1.8394544379687807	0.6118256654687102
1	2	undersample	0.6	300	10	63	0.1	0.6	1.0	0.6684916903395961	0.11160274632195283	0.48453608242427465	0.7172743574374342	2.3847779278713728	1.7138030385023133	0.7186426017387103
1	3	undersample	0.6	300	10	63	0.1	0.6	1.0	0.6424024753442046	0.08816622724019291	0.4591836734225323	0.735047846885556	2.3555090890448307	1.7330814288320853	0.7357566198056007
1	1	undersample	0.6	300	10	63	0.1	1.0	0.7	0.6658087024409286	0.10116901288663455	0.46938775505414415	0.704722056182279	2.1112581049923853	1.589647140889846	0.752938314845687
1	2	undersample	0.6	300	10	63	0.1	1.0	0.7	0.6726080070987979	0.10671897327505395	0.48453608242427465	0.7489539748909209	2.804333217696949	1.930068651407876	0.688245109812452
1	3	undersample	0.6	300	10	63	0.1	1.0	0.7	0.6352834195879309	0.09091187872532372	0.4591836734225323	0.7482057416223193	2.522968571050965	1.8236462504927888	0.7228176546422246
1	1	undersample	0.6	300	10	63	0.1	1.0	1.0	0.6822309916196005	0.10040417693264878	0.5816326530018743	0.6838015540903539	3.0065008902406767	1.8394544379687807	0.6118256654687102
1	2	undersample	0.6	300	10	63	0.1	1.0	1.0	0.6684916903395961	0.11160274632195283	0.48453608242427465	0.7172743574374342	2.3847779278713728	1.7138030385023133	0.7186426017387103
1	3	undersample	0.6	300	10	63	0.1	1.0	1.0	0.6424024753442046	0.08816622724019291	0.4591836734225323	0.735047846885556	2.3555090890448307	1.7330814288320853	0.7357566198056007
1	1	undersample	0.6	300	10	63	0.3	0.6	0.7	0.6443575637068935	0.09716128694874766	0.4897959183173678	0.6820083681967603	2.058947305888861	1.5402792209879326	0.748090636410683
1	2	undersample	0.6	300	10	63	0.3	0.6	0.7	0.6441604377591954	0.1045473520717228	0.4639175257253694	0.7190675433310277	2.215016288387029	1.6513489210629815	0.7455244945920141
1	3	undersample	0.6	300	10	63	0.3	0.6	0.7	0.601671589688507	0.07996035680554898	0.4285714285276968	0.7123205741584192	1.8570685450661715	1.4897534377942203	0.80220701771159
1	1	undersample	0.6	300	10	63	0.3	0.6	1.0	0.6697854276199422	0.09969065948535634	0.5510204081070388	0.6838015540903539	2.65406418601333	1.7426410464967395	0.656593397077453
1	2	undersample	0.6	300	10	63	0.3	0.6	1.0	0.6511267492805688	0.10577192612763767	0.5360824741715379	0.7017334130262898	2.718681713871446	1.7973265515172294	0.6611022228751414
1	3	undersample	0.6	300	10	63	0.3	0.6	1.0	0.6223726930963773	0.08078148582455673	0.4285714285276968	0.7081339712876308	1.8196720715858867	1.4683840244601025	0.8069497956209498
1	1	undersample	0.6	300	10	63	0.3	1.0	0.7	0.6443575637068935	0.09716128694874766	0.4897959183173678	0.6820083681967603	2.058947305888861	1.5402792209879326	0.748090636410683
1	2	undersample	0.6	300	10	63	0.3	1.0	0.7	0.6441604377591954	0.1045473520717228	0.4639175257253694	0.7190675433310277	2.215016288387029	1.6513489210629815	0.7455244945920141
1	3	undersample	0.6	300	10	63	0.3	1.0	0.7	0.601671589688507	0.07996035680554898	0.4285714285276968	0.7123205741584192	1.8570685450661715	1.4897534377942203	0.80220701771159
1	1	undersample	0.6	300	10	63	0.3	1.0	1.0	0.6697854276199422	0.09969065948535634	0.5510204081070388	0.6838015540903539	2.65406418601333	1.7426410464967395	0.656593397077453
1	2	undersample	0.6	300	10	63	0.3	1.0	1.0	0.6511267492805688	0.10577192612763767	0.5360824741715379	0.7017334130262898	2.718681713871446	1.7973265515172294	0.6611022228751414
1	3	undersample	0.6	300	10	63	0.3	1.0	1.0	0.6223726930963773	0.08078148582455673	0.4285714285276968	0.7081339712876308	1.8196720715858867	1.4683840244601025	0.8069497956209498
1	1	undersample	0.6	500	3	31	0.1	0.6	0.7	0.6813496468521658	0.11925731999093266	0.5306122448438151	0.7035265989198833	2.6825034131172676	1.789746483202929	0.6671926110610524
1	2	undersample	0.6	500	3	31	0.1	0.6	0.7	0.6946685070957167	0.121464580026275	0.48453608242427465	0.7627017334084717	3.021259312753202	2.041886225993657	0.6758394379330324
1	3	undersample	0.6	500	3	31	0.1	0.6	0.7	0.6514622595449663	0.08810550658996298	0.5204081632122033	0.7619617224834812	3.473430828365987	2.1862372168850746	0.6294172218132935
1	1	undersample	0.6	500	3	31	0.1	0.6	1.0	0.6941062737109189	0.12157602542781949	0.5510204081070388	0.6903765690335304	2.736486394990435	1.7796469362496072	0.650340126719674
1	2	undersample	0.6	500	3	31	0.1	0.6	1.0	0.6959625587715136	0.12487277561159926	0.5154639174726326	0.7274357441677978	2.8392122842559977	1.8911646979797634	0.6660878019141183
1	3	undersample	0.6	500	3	31	0.1	0.6	1.0	0.66228578752075	0.08860758205738314	0.43877551015930866	0.7571770334882945	2.43788615008464	1.8069769033498237	0.7412064254551947
1	1	undersample	0.6	500	3	31	0.1	1.0	0.7	0.6813496468521658	0.11925731999093266	0.5306122448438151	0.7035265989198833	2.6825034131172676	1.789746483202929	0.6671926110610524
1	2	undersample	0.6	500	3	31	0.1	1.0	0.7	0.6946685070957167	0.121464580026275	0.48453608242427465	0.7627017334084717	3.021259312753202	2.041886225993657	0.6758394379330324
1	3	undersample	0.6	500	3	31	0.1	1.0	0.7	0.6514622595449663	0.08810550658996298	0.5204081632122033	0.7619617224834812	3.473430828365987	2.1862372168850746	0.6294172218132935
1	1	undersample	0.6	500	3	31	0.1	1.0	1.0	0.6941062737109189	0.12157602542781949	0.5510204081070388	0.6903765690335304	2.736486394990435	1.7796469362496072	0.650340126719674
1	2	undersample	0.6	500	3	31	0.1	1.0	1.0	0.6959625587715136	0.12487277561159926	0.5154639174726326	0.7274357441677978	2.8392122842559977	1.8911646979797634	0.6660878019141183
1	3	undersample	0.6	500	3	31	0.1	1.0	1.0	0.66228578752075	0.08860758205738314	0.43877551015930866	0.7571770334882945	2.43788615008464	1.8069769033498237	0.7412064254551947
1	1	undersample	0.6	500	3	31	0.3	0.6	0.7	0.6585597179696744	0.10623477517669597	0.47959183668575595	0.6855947399839475	2.0095801964465108	1.5253937590208635	0.7590608932265437
1	2	undersample	0.6	500	3	31	0.3	0.6	0.7	0.6636420776307763	0.11272287339511072	0.474226804074822	0.739390316791755	2.559003317750105	1.8196821393588087	0.7110901737199207
1	3	undersample	0.6	500	3	31	0.3	0.6	0.7	0.6213321452983107	0.08179759024617368	0.46938775505414415	0.731459330139166	2.409542482720922	1.7479204837695177	0.7254159128583998
1	1	undersample	0.6	500	3	31	0.3	0.6	1.0	0.6801785866767507	0.10259934152064437	0.5918367346334861	0.6688583383104073	2.9287905202818316	1.7872614208104411	0.6102387245334813
1	2	undersample	0.6	500	3	31	0.3	0.6	1.0	0.6748325435510011	0.11159728054917088	0.48453608242427465	0.7118947997566534	2.322697014851964	1.681802567940419	0.7240731502901758
1	3	undersample	0.6	500	3	31	0.3	0.6	1.0	0.624975588321453	0.08073522950838373	0.44897959179092045	0.7123205741584192	2.017555949250519	1.5606940776891831	0.7735567670841493
1	1	undersample	0.6	500	3	31	0.3	1.0	0.7	0.6585597179696744	0.10623477517669597	0.47959183668575595	0.6855947399839475	2.0095801964465108	1.5253937590208635	0.7590608932265437
1	2	undersample	0.6	500	3	31	0.3	1.0	0.7	0.6636420776307763	0.11272287339511072	0.474226804074822	0.739390316791755	2.559003317750105	1.8196821393588087	0.7110901737199207
1	3	undersample	0.6	500	3	31	0.3	1.0	0.7	0.6213321452983107	0.08179759024617368	0.46938775505414415	0.731459330139166	2.409542482720922	1.7479204837695177	0.7254159128583998
1	1	undersample	0.6	500	3	31	0.3	1.0	1.0	0.6801785866767507	0.10259934152064437	0.5918367346334861	0.6688583383104073	2.9287905202818316	1.7872614208104411	0.6102387245334813
1	2	undersample	0.6	500	3	31	0.3	1.0	1.0	0.6748325435510011	0.11159728054917088	0.48453608242427465	0.7118947997566534	2.322697014851964	1.681802567940419	0.7240731502901758
1	3	undersample	0.6	500	3	31	0.3	1.0	1.0	0.624975588321453	0.08073522950838373	0.44897959179092045	0.7123205741584192	2.017555949250519	1.5606940776891831	0.7735567670841493
1	1	undersample	0.6	500	3	63	0.1	0.6	0.7	0.6813496468521658	0.11925731999093266	0.5306122448438151	0.7035265989198833	2.6825034131172676	1.789746483202929	0.6671926110610524
1	2	undersample	0.6	500	3	63	0.1	0.6	0.7	0.6946685070957167	0.121464580026275	0.48453608242427465	0.7627017334084717	3.021259312753202	2.041886225993657	0.6758394379330324
1	3	undersample	0.6	500	3	63	0.1	0.6	0.7	0.6514622595449663	0.08810550658996298	0.5204081632122033	0.7619617224834812	3.473430828365987	2.1862372168850746	0.6294172218132935
1	1	undersample	0.6	500	3	63	0.1	0.6	1.0	0.6941062737109189	0.12157602542781949	0.5510204081070388	0.6903765690335304	2.736486394990435	1.7796469362496072	0.650340126719674
1	2	undersample	0.6	500	3	63	0.1	0.6	1.0	0.6959625587715136	0.12487277561159926	0.5154639174726326	0.7274357441677978	2.8392122842559977	1.8911646979797634	0.6660878019141183
1	3	undersample	0.6	500	3	63	0.1	0.6	1.0	0.66228578752075	0.08860758205738314	0.43877551015930866	0.7571770334882945	2.43788615008464	1.8069769033498237	0.7412064254551947
1	1	undersample	0.6	500	3	63	0.1	1.0	0.7	0.6813496468521658	0.11925731999093266	0.5306122448438151	0.7035265989198833	2.6825034131172676	1.789746483202929	0.6671926110610524
1	2	undersample	0.6	500	3	63	0.1	1.0	0.7	0.6946685070957167	0.121464580026275	0.48453608242427465	0.7627017334084717	3.021259312753202	2.041886225993657	0.6758394379330324
1	3	undersample	0.6	500	3	63	0.1	1.0	0.7	0.6514622595449663	0.08810550658996298	0.5204081632122033	0.7619617224834812	3.473430828365987	2.1862372168850746	0.6294172218132935
1	1	undersample	0.6	500	3	63	0.1	1.0	1.0	0.6941062737109189	0.12157602542781949	0.5510204081070388	0.6903765690335304	2.736486394990435	1.7796469362496072	0.650340126719674
1	2	undersample	0.6	500	3	63	0.1	1.0	1.0	0.6959625587715136	0.12487277561159926	0.5154639174726326	0.7274357441677978	2.8392122842559977	1.8911646979797634	0.6660878019141183
1	3	undersample	0.6	500	3	63	0.1	1.0	1.0	0.66228578752075	0.08860758205738314	0.43877551015930866	0.7571770334882945	2.43788615008464	1.8069769033498237	0.7412064254551947
1	1	undersample	0.6	500	3	63	0.3	0.6	0.7	0.6585597179696744	0.10623477517669597	0.47959183668575595	0.6855947399839475	2.0095801964465108	1.5253937590208635	0.7590608932265437
1	2	undersample	0.6	500	3	63	0.3	0.6	0.7	0.6636420776307763	0.11272287339511072	0.474226804074822	0.739390316791755	2.559003317750105	1.8196821393588087	0.7110901737199207
1	3	undersample	0.6	500	3	63	0.3	0.6	0.7	0.6213321452983107	0.08179759024617368	0.46938775505414415	0.731459330139166	2.409542482720922	1.7479204837695177	0.7254159128583998
1	1	undersample	0.6	500	3	63	0.3	0.6	1.0	0.6801785866767507	0.10259934152064437	0.5918367346334861	0.6688583383104073	2.9287905202818316	1.7872614208104411	0.6102387245334813
1	2	undersample	0.6	500	3	63	0.3	0.6	1.0	0.6748325435510011	0.11159728054917088	0.48453608242427465	0.7118947997566534	2.322697014851964	1.681802567940419	0.7240731502901758
1	3	undersample	0.6	500	3	63	0.3	0.6	1.0	0.624975588321453	0.08073522950838373	0.44897959179092045	0.7123205741584192	2.017555949250519	1.5606940776891831	0.7735567670841493
1	1	undersample	0.6	500	3	63	0.3	1.0	0.7	0.6585597179696744	0.10623477517669597	0.47959183668575595	0.6855947399839475	2.0095801964465108	1.5253937590208635	0.7590608932265437
1	2	undersample	0.6	500	3	63	0.3	1.0	0.7	0.6636420776307763	0.11272287339511072	0.474226804074822	0.739390316791755	2.559003317750105	1.8196821393588087	0.7110901737199207
1	3	undersample	0.6	500	3	63	0.3	1.0	0.7	0.6213321452983107	0.08179759024617368	0.46938775505414415	0.731459330139166	2.409542482720922	1.7479204837695177	0.7254159128583998
1	1	undersample	0.6	500	3	63	0.3	1.0	1.0	0.6801785866767507	0.10259934152064437	0.5918367346334861	0.6688583383104073	2.9287905202818316	1.7872614208104411	0.6102387245334813
1	2	undersample	0.6	500	3	63	0.3	1.0	1.0	0.6748325435510011	0.11159728054917088	0.48453608242427465	0.7118947997566534	2.322697014851964	1.681802567940419	0.7240731502901758
1	3	undersample	0.6	500	3	63	0.3	1.0	1.0	0.624975588321453	0.08073522950838373	0.44897959179092045	0.7123205741584192	2.017555949250519	1.5606940776891831	0.7735567670841493
1	1	undersample	0.6	500	5	31	0.1	0.6	0.7	0.6732620125157055	0.11055764686526162	0.49999999994897965	0.7017334130262898	2.352705331922688	1.6763526490130258	0.7125212846421428
1	2	undersample	0.6	500	5	31	0.1	0.6	0.7	0.6738096265120377	0.1085273835237736	0.4948453607737273	0.7435744172101401	2.8405878684119816	1.9297814831581641	0.6793598875119893
1	3	undersample	0.6	500	5	31	0.1	0.6	0.7	0.6384508348794063	0.08660352751639215	0.4897959183173678	0.7476076554979211	2.8436017788009726	1.9406131349883398	0.682448970534333
1	1	undersample	0.6	500	5	31	0.1	0.6	1.0	0.682956804957488	0.10509582416389895	0.5510204081070388	0.6855947399839475	2.676201087640998	1.752580063555886	0.6548760647648973
1	2	undersample	0.6	500	5	31	0.1	0.6	1.0	0.6799348044441431	0.11183822744009494	0.5051546391231799	0.7220561864870171	2.651971228173086	1.8174702813627512	0.6853280441112004
1	3	undersample	0.6	500	5	31	0.1	0.6	1.0	0.6466928278488429	0.08944467702955644	0.43877551015930866	0.740430622005141	2.2301632993243987	1.6903977527889342	0.7579703831550753
1	1	undersample	0.6	500	5	31	0.1	1.0	0.7	0.6732620125157055	0.11055764686526162	0.49999999994897965	0.7017334130262898	2.352705331922688	1.6763526490130258	0.7125212846421428
1	2	undersample	0.6	500	5	31	0.1	1.0	0.7	0.6738096265120377	0.1085273835237736	0.4948453607737273	0.7435744172101401	2.8405878684119816	1.9297814831581641	0.6793598875119893
1	3	undersample	0.6	500	5	31	0.1	1.0	0.7	0.6384508348794063	0.08660352751639215	0.4897959183173678	0.7476076554979211	2.8436017788009726	1.9406131349883398	0.682448970534333
1	1	undersample	0.6	500	5	31	0.1	1.0	1.0	0.682956804957488	0.10509582416389895	0.5510204081070388	0.6855947399839475	2.676201087640998	1.752580063555886	0.6548760647648973
1	2	undersample	0.6	500	5	31	0.1	1.0	1.0	0.6799348044441431	0.11183822744009494	0.5051546391231799	0.7220561864870171	2.651971228173086	1.8174702813627512	0.6853280441112004
1	3	undersample	0.6	500	5	31	0.1	1.0	1.0	0.6466928278488429	0.08944467702955644	0.43877551015930866	0.740430622005141	2.2301632993243987	1.6903977527889342	0.7579703831550753
1	1	undersample	0.6	500	5	31	0.3	0.6	0.7	0.6506794588726106	0.10097814841609032	0.49999999994897965	0.679019725040771	2.1154561744098683	1.5577280704716485	0.7363556230379641
1	2	undersample	0.6	500	5	31	0.3	0.6	0.7	0.6495369143645898	0.1075385535413472	0.4948453607737273	0.7220561864870171	2.5448320331346475	1.7803790511308586	0.6996057116938759
1	3	undersample	0.6	500	5	31	0.3	0.6	0.7	0.6045826823552387	0.08084953635455648	0.44897959179092045	0.7141148325316142	2.0353323340435416	1.570489228461557	0.7716131571438182
1	1	undersample	0.6	500	5	31	0.3	0.6	1.0	0.6631555192310038	0.09691591604386365	0.6020408162650979	0.674835624622386	3.1396586439801477	1.8514967915872667	0.5897127586595007
1	2	undersample	0.6	500	5	31	0.3	0.6	1.0	0.6600433815418935	0.10701764924064278	0.5154639174726326	0.7065152420758727	2.560991374408961	1.756356628381791	0.6858112137051685
1	3	undersample	0.6	500	5	31	0.3	0.6	1.0	0.6230196025778731	0.0786383264724284	0.3877551020012495	0.7015550239192491	1.4887775091093725	1.2992515206683142	0.8726968924710495
1	1	undersample	0.6	500	5	31	0.3	1.0	0.7	0.6506794588726106	0.10097814841609032	0.49999999994897965	0.679019725040771	2.1154561744098683	1.5577280704716485	0.7363556230379641
1	2	undersample	0.6	500	5	31	0.3	1.0	0.7	0.6495369143645898	0.1075385535413472	0.4948453607737273	0.7220561864870171	2.5448320331346475	1.7803790511308586	0.6996057116938759
1	3	undersample	0.6	500	5	31	0.3	1.0	0.7	0.6045826823552387	0.08084953635455648	0.44897959179092045	0.7141148325316142	2.0353323340435416	1.570489228461557	0.7716131571438182
1	1	undersample	0.6	500	5	31	0.3	1.0	1.0	0.6631555192310038	0.09691591604386365	0.6020408162650979	0.674835624622386	3.1396586439801477	1.8514967915872667	0.5897127586595007
1	2	undersample	0.6	500	5	31	0.3	1.0	1.0	0.6600433815418935	0.10701764924064278	0.5154639174726326	0.7065152420758727	2.560991374408961	1.756356628381791	0.6858112137051685
1	3	undersample	0.6	500	5	31	0.3	1.0	1.0	0.6230196025778731	0.0786383264724284	0.3877551020012495	0.7015550239192491	1.4887775091093725	1.2992515206683142	0.8726968924710495
1	1	undersample	0.6	500	5	63	0.1	0.6	0.7	0.6732620125157055	0.11055764686526162	0.49999999994897965	0.7017334130262898	2.352705331922688	1.6763526490130258	0.7125212846421428
1	2	undersample	0.6	500	5	63	0.1	0.6	0.7	0.6738096265120377	0.1085273835237736	0.4948453607737273	0.7435744172101401	2.8405878684119816	1.9297814831581641	0.6793598875119893
1	3	undersample	0.6	500	5	63	0.1	0.6	0.7	0.6384508348794063	0.08660352751639215	0.4897959183173678	0.7476076554979211	2.8436017788009726	1.9406131349883398	0.682448970534333
1	1	undersample	0.6	500	5	63	0.1	0.6	1.0	0.682956804957488	0.10509582416389895	0.5510204081070388	0.6855947399839475	2.676201087640998	1.752580063555886	0.6548760647648973
1	2	undersample	0.6	500	5	63	0.1	0.6	1.0	0.6799348044441431	0.11183822744009494	0.5051546391231799	0.7220561864870171	2.651971228173086	1.8174702813627512	0.6853280441112004
1	3	undersample	0.6	500	5	63	0.1	0.6	1.0	0.6466928278488429	0.08944467702955644	0.43877551015930866	0.740430622005141	2.2301632993243987	1.6903977527889342	0.7579703831550753
1	1	undersample	0.6	500	5	63	0.1	1.0	0.7	0.6732620125157055	0.11055764686526162	0.49999999994897965	0.7017334130262898	2.352705331922688	1.6763526490130258	0.7125212846421428
1	2	undersample	0.6	500	5	63	0.1	1.0	0.7	0.6738096265120377	0.1085273835237736	0.4948453607737273	0.7435744172101401	2.8405878684119816	1.9297814831581641	0.6793598875119893
1	3	undersample	0.6	500	5	63	0.1	1.0	0.7	0.6384508348794063	0.08660352751639215	0.4897959183173678	0.7476076554979211	2.8436017788009726	1.9406131349883398	0.682448970534333
1	1	undersample	0.6	500	5	63	0.1	1.0	1.0	0.682956804957488	0.10509582416389895	0.5510204081070388	0.6855947399839475	2.676201087640998	1.752580063555886	0.6548760647648973
1	2	undersample	0.6	500	5	63	0.1	1.0	1.0	0.6799348044441431	0.11183822744009494	0.5051546391231799	0.7220561864870171	2.651971228173086	1.8174702813627512	0.6853280441112004
1	3	undersample	0.6	500	5	63	0.1	1.0	1.0	0.6466928278488429	0.08944467702955644	0.43877551015930866	0.740430622005141	2.2301632993243987	1.6903977527889342	0.7579703831550753
1	1	undersample	0.6	500	5	63	0.3	0.6	0.7	0.6506794588726106	0.10097814841609032	0.49999999994897965	0.679019725040771	2.1154561744098683	1.5577280704716485	0.7363556230379641
1	2	undersample	0.6	500	5	63	0.3	0.6	0.7	0.6495369143645898	0.1075385535413472	0.4948453607737273	0.7220561864870171	2.5448320331346475	1.7803790511308586	0.6996057116938759
1	3	undersample	0.6	500	5	63	0.3	0.6	0.7	0.6045826823552387	0.08084953635455648	0.44897959179092045	0.7141148325316142	2.0353323340435416	1.570489228461557	0.7716131571438182
1	1	undersample	0.6	500	5	63	0.3	0.6	1.0	0.6631555192310038	0.09691591604386365	0.6020408162650979	0.674835624622386	3.1396586439801477	1.8514967915872667	0.5897127586595007
1	2	undersample	0.6	500	5	63	0.3	0.6	1.0	0.6600433815418935	0.10701764924064278	0.5154639174726326	0.7065152420758727	2.560991374408961	1.756356628381791	0.6858112137051685
1	3	undersample	0.6	500	5	63	0.3	0.6	1.0	0.6230196025778731	0.0786383264724284	0.3877551020012495	0.7015550239192491	1.4887775091093725	1.2992515206683142	0.8726968924710495
1	1	undersample	0.6	500	5	63	0.3	1.0	0.7	0.6506794588726106	0.10097814841609032	0.49999999994897965	0.679019725040771	2.1154561744098683	1.5577280704716485	0.7363556230379641
1	2	undersample	0.6	500	5	63	0.3	1.0	0.7	0.6495369143645898	0.1075385535413472	0.4948453607737273	0.7220561864870171	2.5448320331346475	1.7803790511308586	0.6996057116938759
1	3	undersample	0.6	500	5	63	0.3	1.0	0.7	0.6045826823552387	0.08084953635455648	0.44897959179092045	0.7141148325316142	2.0353323340435416	1.570489228461557	0.7716131571438182
1	1	undersample	0.6	500	5	63	0.3	1.0	1.0	0.6631555192310038	0.09691591604386365	0.6020408162650979	0.674835624622386	3.1396586439801477	1.8514967915872667	0.5897127586595007
1	2	undersample	0.6	500	5	63	0.3	1.0	1.0	0.6600433815418935	0.10701764924064278	0.5154639174726326	0.7065152420758727	2.560991374408961	1.756356628381791	0.6858112137051685
1	3	undersample	0.6	500	5	63	0.3	1.0	1.0	0.6230196025778731	0.0786383264724284	0.3877551020012495	0.7015550239192491	1.4887775091093725	1.2992515206683142	0.8726968924710495
1	1	undersample	0.6	500	10	31	0.1	0.6	0.7	0.6572758212669407	0.0980584083799146	0.4897959183173678	0.692169754927124	2.158601873052101	1.5911233877950464	0.7371083042558926
1	2	undersample	0.6	500	10	31	0.1	0.6	0.7	0.657670953469599	0.10503563212216772	0.44329896902646404	0.7322175732173807	2.177372604520256	1.6554445256106385	0.7602945404935224
1	3	undersample	0.6	500	10	31	0.1	0.6	0.7	0.62093850698174	0.08382468197953115	0.43877551015930866	0.7308612440147676	2.1230706291545958	1.6302947238131582	0.7678947088216436
1	1	undersample	0.6	500	10	31	0.1	0.6	1.0	0.678580577479049	0.09974049863129872	0.6122448978967098	0.683203825459156	3.405163734424868	1.932614494028965	0.5675540475306237
1	2	undersample	0.6	500	10	31	0.1	0.6	1.0	0.6603484080083313	0.10882525982108884	0.5154639174726326	0.7077106993382684	2.575816818197416	1.7635400908286463	0.6846527488335222
1	3	undersample	0.6	500	10	31	0.1	0.6	1.0	0.6341574309149497	0.08591393086926932	0.4591836734225323	0.7188995215268009	2.171417025203125	1.6335214354005372	0.7522835985563663
1	1	undersample	0.6	500	10	31	0.1	1.0	0.7	0.6572758212669407	0.0980584083799146	0.4897959183173678	0.692169754927124	2.158601873052101	1.5911233877950464	0.7371083042558926
1	2	undersample	0.6	500	10	31	0.1	1.0	0.7	0.657670953469599	0.10503563212216772	0.44329896902646404	0.7322175732173807	2.177372604520256	1.6554445256106385	0.7602945404935224
1	3	undersample	0.6	500	10	31	0.1	1.0	0.7	0.62093850698174	0.08382468197953115	0.43877551015930866	0.7308612440147676	2.1230706291545958	1.6302947238131582	0.7678947088216436
1	1	undersample	0.6	500	10	31	0.1	1.0	1.0	0.678580577479049	0.09974049863129872	0.6122448978967098	0.683203825459156	3.405163734424868	1.932614494028965	0.5675540475306237
1	2	undersample	0.6	500	10	31	0.1	1.0	1.0	0.6603484080083313	0.10882525982108884	0.5154639174726326	0.7077106993382684	2.575816818197416	1.7635400908286463	0.6846527488335222
1	3	undersample	0.6	500	10	31	0.1	1.0	1.0	0.6341574309149497	0.08591393086926932	0.4591836734225323	0.7188995215268009	2.171417025203125	1.6335214354005372	0.7522835985563663
1	1	undersample	0.6	500	10	31	0.3	0.6	0.7	0.6350866706515241	0.09686398387156428	0.49999999994897965	0.6700537955728031	2.030797042541805	1.5153985046229568	0.7462087311385234
1	2	undersample	0.6	500	10	31	0.3	0.6	0.7	0.6391074740727504	0.11492894097756058	0.48453608242427465	0.7118947997566534	2.322697014851964	1.681802567940419	0.7240731502901758
1	3	undersample	0.6	500	10	31	0.3	0.6	0.7	0.5970455766038472	0.07979765669589803	0.4285714285276968	0.7075358851632325	1.8144171186923173	1.4653811942469686	0.807631917162975
1	1	undersample	0.6	500	10	31	0.3	0.6	1.0	0.6641862961562389	0.09560549579781158	0.5714285713702624	0.6796174536719689	2.828358116713927	1.7835820336772394	0.6306068509690272
1	2	undersample	0.6	500	10	31	0.3	0.6	1.0	0.6472322699515038	0.10519491480964194	0.5257731958220853	0.7017334130262898	2.6084341703247556	1.7627625793726673	0.6757933833802131
1	3	undersample	0.6	500	10	31	0.3	0.6	1.0	0.6178168635875403	0.07908282801952535	0.418367346896085	0.7027511961680458	1.700554148516846	1.407465151846169	0.827650878431693
1	1	undersample	0.6	500	10	31	0.3	1.0	0.7	0.6350866706515241	0.09686398387156428	0.49999999994897965	0.6700537955728031	2.030797042541805	1.5153985046229568	0.7462087311385234
1	2	undersample	0.6	500	10	31	0.3	1.0	0.7	0.6391074740727504	0.11492894097756058	0.48453608242427465	0.7118947997566534	2.322697014851964	1.681802567940419	0.7240731502901758
1	3	undersample	0.6	500	10	31	0.3	1.0	0.7	0.5970455766038472	0.07979765669589803	0.4285714285276968	0.7075358851632325	1.8144171186923173	1.4653811942469686	0.807631917162975
1	1	undersample	0.6	500	10	31	0.3	1.0	1.0	0.6641862961562389	0.09560549579781158	0.5714285713702624	0.6796174536719689	2.828358116713927	1.7835820336772394	0.6306068509690272
1	2	undersample	0.6	500	10	31	0.3	1.0	1.0	0.6472322699515038	0.10519491480964194	0.5257731958220853	0.7017334130262898	2.6084341703247556	1.7627625793726673	0.6757933833802131
1	3	undersample	0.6	500	10	31	0.3	1.0	1.0	0.6178168635875403	0.07908282801952535	0.418367346896085	0.7027511961680458	1.700554148516846	1.407465151846169	0.827650878431693
1	1	undersample	0.6	500	10	63	0.1	0.6	0.7	0.6572758212669407	0.0980584083799146	0.4897959183173678	0.692169754927124	2.158601873052101	1.5911233877950464	0.7371083042558926
1	2	undersample	0.6	500	10	63	0.1	0.6	0.7	0.657670953469599	0.10503563212216772	0.44329896902646404	0.7322175732173807	2.177372604520256	1.6554445256106385	0.7602945404935224
1	3	undersample	0.6	500	10	63	0.1	0.6	0.7	0.62093850698174	0.08382468197953115	0.43877551015930866	0.7308612440147676	2.1230706291545958	1.6302947238131582	0.7678947088216436
1	1	undersample	0.6	500	10	63	0.1	0.6	1.0	0.678580577479049	0.09974049863129872	0.6122448978967098	0.683203825459156	3.405163734424868	1.932614494028965	0.5675540475306237
1	2	undersample	0.6	500	10	63	0.1	0.6	1.0	0.6603484080083313	0.10882525982108884	0.5154639174726326	0.7077106993382684	2.575816818197416	1.7635400908286463	0.6846527488335222
1	3	undersample	0.6	500	10	63	0.1	0.6	1.0	0.6341574309149497	0.08591393086926932	0.4591836734225323	0.7188995215268009	2.171417025203125	1.6335214354005372	0.7522835985563663
1	1	undersample	0.6	500	10	63	0.1	1.0	0.7	0.6572758212669407	0.0980584083799146	0.4897959183173678	0.692169754927124	2.158601873052101	1.5911233877950464	0.7371083042558926
1	2	undersample	0.6	500	10	63	0.1	1.0	0.7	0.657670953469599	0.10503563212216772	0.44329896902646404	0.7322175732173807	2.177372604520256	1.6554445256106385	0.7602945404935224
1	3	undersample	0.6	500	10	63	0.1	1.0	0.7	0.62093850698174	0.08382468197953115	0.43877551015930866	0.7308612440147676	2.1230706291545958	1.6302947238131582	0.7678947088216436
1	1	undersample	0.6	500	10	63	0.1	1.0	1.0	0.678580577479049	0.09974049863129872	0.6122448978967098	0.683203825459156	3.405163734424868	1.932614494028965	0.5675540475306237
1	2	undersample	0.6	500	10	63	0.1	1.0	1.0	0.6603484080083313	0.10882525982108884	0.5154639174726326	0.7077106993382684	2.575816818197416	1.7635400908286463	0.6846527488335222
1	3	undersample	0.6	500	10	63	0.1	1.0	1.0	0.6341574309149497	0.08591393086926932	0.4591836734225323	0.7188995215268009	2.171417025203125	1.6335214354005372	0.7522835985563663
1	1	undersample	0.6	500	10	63	0.3	0.6	0.7	0.6350866706515241	0.09686398387156428	0.49999999994897965	0.6700537955728031	2.030797042541805	1.5153985046229568	0.7462087311385234
1	2	undersample	0.6	500	10	63	0.3	0.6	0.7	0.6391074740727504	0.11492894097756058	0.48453608242427465	0.7118947997566534	2.322697014851964	1.681802567940419	0.7240731502901758
1	3	undersample	0.6	500	10	63	0.3	0.6	0.7	0.5970455766038472	0.07979765669589803	0.4285714285276968	0.7075358851632325	1.8144171186923173	1.4653811942469686	0.807631917162975
1	1	undersample	0.6	500	10	63	0.3	0.6	1.0	0.6641862961562389	0.09560549579781158	0.5714285713702624	0.6796174536719689	2.828358116713927	1.7835820336772394	0.6306068509690272
1	2	undersample	0.6	500	10	63	0.3	0.6	1.0	0.6472322699515038	0.10519491480964194	0.5257731958220853	0.7017334130262898	2.6084341703247556	1.7627625793726673	0.6757933833802131
1	3	undersample	0.6	500	10	63	0.3	0.6	1.0	0.6178168635875403	0.07908282801952535	0.418367346896085	0.7027511961680458	1.700554148516846	1.407465151846169	0.827650878431693
1	1	undersample	0.6	500	10	63	0.3	1.0	0.7	0.6350866706515241	0.09686398387156428	0.49999999994897965	0.6700537955728031	2.030797042541805	1.5153985046229568	0.7462087311385234
1	2	undersample	0.6	500	10	63	0.3	1.0	0.7	0.6391074740727504	0.11492894097756058	0.48453608242427465	0.7118947997566534	2.322697014851964	1.681802567940419	0.7240731502901758
1	3	undersample	0.6	500	10	63	0.3	1.0	0.7	0.5970455766038472	0.07979765669589803	0.4285714285276968	0.7075358851632325	1.8144171186923173	1.4653811942469686	0.807631917162975
1	1	undersample	0.6	500	10	63	0.3	1.0	1.0	0.6641862961562389	0.09560549579781158	0.5714285713702624	0.6796174536719689	2.828358116713927	1.7835820336772394	0.6306068509690272
1	2	undersample	0.6	500	10	63	0.3	1.0	1.0	0.6472322699515038	0.10519491480964194	0.5257731958220853	0.7017334130262898	2.6084341703247556	1.7627625793726673	0.6757933833802131
1	3	undersample	0.6	500	10	63	0.3	1.0	1.0	0.6178168635875403	0.07908282801952535	0.418367346896085	0.7027511961680458	1.700554148516846	1.407465151846169	0.827650878431693
1	1	undersample	0.8	100	3	31	0.1	0.6	0.7	0.7100009758834793	0.11471744862047116	0.6734693876863808	0.6718469814663967	4.22267744152064	2.0523028255928972	0.48601931163064693
1	2	undersample	0.8	100	3	31	0.1	0.6	0.7	0.7342726505259396	0.14842320472414047	0.6391752576660644	0.7023311416574876	4.179575281103615	2.1472694179446337	0.5137530087942082
1	3	undersample	0.8	100	3	31	0.1	0.6	0.7	0.6892423835562933	0.1013988045509584	0.5612244897386506	0.7081339712876308	3.1033166994375607	1.9228838415548963	0.6196221645281093
1	1	undersample	0.8	100	3	31	0.1	0.6	1.0	0.7230900130524415	0.11277273077151839	0.714285714212828	0.6640765092608244	4.9421706290828515	2.1263344560326787	0.43024301793594066
1	2	undersample	0.8	100	3	31	0.1	0.6	1.0	0.7331911930540237	0.1305236505996835	0.6288659793166118	0.7077106993382684	4.1027037690743136	2.1515189108109487	0.5244148714810464
1	3	undersample	0.8	100	3	31	0.1	0.6	1.0	0.6989002538814568	0.09861399166535517	0.5612244897386506	0.7081339712876308	3.1033166994375607	1.9228838415548963	0.6196221645281093
1	1	undersample	0.8	100	3	31	0.1	1.0	0.7	0.7100009758834793	0.11471744862047116	0.6734693876863808	0.6718469814663967	4.22267744152064	2.0523028255928972	0.48601931163064693
1	2	undersample	0.8	100	3	31	0.1	1.0	0.7	0.7342726505259396	0.14842320472414047	0.6391752576660644	0.7023311416574876	4.179575281103615	2.1472694179446337	0.5137530087942082
1	3	undersample	0.8	100	3	31	0.1	1.0	0.7	0.6892423835562933	0.1013988045509584	0.5612244897386506	0.7081339712876308	3.1033166994375607	1.9228838415548963	0.6196221645281093
1	1	undersample	0.8	100	3	31	0.1	1.0	1.0	0.7230900130524415	0.11277273077151839	0.714285714212828	0.6640765092608244	4.9421706290828515	2.1263344560326787	0.43024301793594066
1	2	undersample	0.8	100	3	31	0.1	1.0	1.0	0.7331911930540237	0.1305236505996835	0.6288659793166118	0.7077106993382684	4.1027037690743136	2.1515189108109487	0.5244148714810464
1	3	undersample	0.8	100	3	31	0.1	1.0	1.0	0.6989002538814568	0.09861399166535517	0.5612244897386506	0.7081339712876308	3.1033166994375607	1.9228838415548963	0.6196221645281093
1	1	undersample	0.8	100	3	31	0.3	0.6	0.7	0.7033283725923125	0.10930400713033536	0.6428571427915453	0.6539151225304608	3.401036159866522	1.857512899485178	0.5461608692651232
1	2	undersample	0.8	100	3	31	0.3	0.6	0.7	0.7079263746217981	0.13011696250641797	0.5876288659188011	0.6951583980831133	3.249558708020891	1.9276530596453307	0.5932045549420955
1	3	undersample	0.8	100	3	31	0.3	0.6	0.7	0.6675251440289034	0.09194392372269883	0.5510204081070388	0.7123205741584192	3.0388394269018337	1.9153972771639975	0.630305513946946
1	1	undersample	0.8	100	3	31	0.3	0.6	1.0	0.718844919916562	0.11044005887424639	0.714285714212828	0.644351464431295	4.529411603801174	2.008403304646274	0.44341372236223026
1	2	undersample	0.8	100	3	31	0.3	0.6	1.0	0.70468200220605	0.11987946558829798	0.6391752576660644	0.6820083681967603	3.7992479835632404	2.0100379181084262	0.5290620377537901
1	3	undersample	0.8	100	3	31	0.3	0.6	1.0	0.6640708915145005	0.089506586563494	0.540816326475427	0.6752392344457223	2.4488233333067577	1.6652760037058099	0.6800310812821595
1	1	undersample	0.8	100	3	31	0.3	1.0	0.7	0.7033283725923125	0.10930400713033536	0.6428571427915453	0.6539151225304608	3.401036159866522	1.857512899485178	0.5461608692651232
1	2	undersample	0.8	100	3	31	0.3	1.0	0.7	0.7079263746217981	0.13011696250641797	0.5876288659188011	0.6951583980831133	3.249558708020891	1.9276530596453307	0.5932045549420955
1	3	undersample	0.8	100	3	31	0.3	1.0	0.7	0.6675251440289034	0.09194392372269883	0.5510204081070388	0.7123205741584192	3.0388394269018337	1.9153972771639975	0.630305513946946
1	1	undersample	0.8	100	3	31	0.3	1.0	1.0	0.718844919916562	0.11044005887424639	0.714285714212828	0.644351464431295	4.529411603801174	2.008403304646274	0.44341372236223026
1	2	undersample	0.8	100	3	31	0.3	1.0	1.0	0.70468200220605	0.11987946558829798	0.6391752576660644	0.6820083681967603	3.7992479835632404	2.0100379181084262	0.5290620377537901
1	3	undersample	0.8	100	3	31	0.3	1.0	1.0	0.6640708915145005	0.089506586563494	0.540816326475427	0.6752392344457223	2.4488233333067577	1.6652760037058099	0.6800310812821595
1	1	undersample	0.8	100	3	63	0.1	0.6	0.7	0.7100009758834793	0.11471744862047116	0.6734693876863808	0.6718469814663967	4.22267744152064	2.0523028255928972	0.48601931163064693
1	2	undersample	0.8	100	3	63	0.1	0.6	0.7	0.7342726505259396	0.14842320472414047	0.6391752576660644	0.7023311416574876	4.179575281103615	2.1472694179446337	0.5137530087942082
1	3	undersample	0.8	100	3	63	0.1	0.6	0.7	0.6892423835562933	0.1013988045509584	0.5612244897386506	0.7081339712876308	3.1033166994375607	1.9228838415548963	0.6196221645281093
1	1	undersample	0.8	100	3	63	0.1	0.6	1.0	0.7230900130524415	0.11277273077151839	0.714285714212828	0.6640765092608244	4.9421706290828515	2.1263344560326787	0.43024301793594066
1	2	undersample	0.8	100	3	63	0.1	0.6	1.0	0.7331911930540237	0.1305236505996835	0.6288659793166118	0.7077106993382684	4.1027037690743136	2.1515189108109487	0.5244148714810464
1	3	undersample	0.8	100	3	63	0.1	0.6	1.0	0.6989002538814568	0.09861399166535517	0.5612244897386506	0.7081339712876308	3.1033166994375607	1.9228838415548963	0.6196221645281093
1	1	undersample	0.8	100	3	63	0.1	1.0	0.7	0.7100009758834793	0.11471744862047116	0.6734693876863808	0.6718469814663967	4.22267744152064	2.0523028255928972	0.48601931163064693
1	2	undersample	0.8	100	3	63	0.1	1.0	0.7	0.7342726505259396	0.14842320472414047	0.6391752576660644	0.7023311416574876	4.179575281103615	2.1472694179446337	0.5137530087942082
1	3	undersample	0.8	100	3	63	0.1	1.0	0.7	0.6892423835562933	0.1013988045509584	0.5612244897386506	0.7081339712876308	3.1033166994375607	1.9228838415548963	0.6196221645281093
1	1	undersample	0.8	100	3	63	0.1	1.0	1.0	0.7230900130524415	0.11277273077151839	0.714285714212828	0.6640765092608244	4.9421706290828515	2.1263344560326787	0.43024301793594066
1	2	undersample	0.8	100	3	63	0.1	1.0	1.0	0.7331911930540237	0.1305236505996835	0.6288659793166118	0.7077106993382684	4.1027037690743136	2.1515189108109487	0.5244148714810464
1	3	undersample	0.8	100	3	63	0.1	1.0	1.0	0.6989002538814568	0.09861399166535517	0.5612244897386506	0.7081339712876308	3.1033166994375607	1.9228838415548963	0.6196221645281093
1	1	undersample	0.8	100	3	63	0.3	0.6	0.7	0.7033283725923125	0.10930400713033536	0.6428571427915453	0.6539151225304608	3.401036159866522	1.857512899485178	0.5461608692651232
1	2	undersample	0.8	100	3	63	0.3	0.6	0.7	0.7079263746217981	0.13011696250641797	0.5876288659188011	0.6951583980831133	3.249558708020891	1.9276530596453307	0.5932045549420955
1	3	undersample	0.8	100	3	63	0.3	0.6	0.7	0.6675251440289034	0.09194392372269883	0.5510204081070388	0.7123205741584192	3.0388394269018337	1.9153972771639975	0.630305513946946
1	1	undersample	0.8	100	3	63	0.3	0.6	1.0	0.718844919916562	0.11044005887424639	0.714285714212828	0.644351464431295	4.529411603801174	2.008403304646274	0.44341372236223026
1	2	undersample	0.8	100	3	63	0.3	0.6	1.0	0.70468200220605	0.11987946558829798	0.6391752576660644	0.6820083681967603	3.7992479835632404	2.0100379181084262	0.5290620377537901
1	3	undersample	0.8	100	3	63	0.3	0.6	1.0	0.6640708915145005	0.089506586563494	0.540816326475427	0.6752392344457223	2.4488233333067577	1.6652760037058099	0.6800310812821595
1	1	undersample	0.8	100	3	63	0.3	1.0	0.7	0.7033283725923125	0.10930400713033536	0.6428571427915453	0.6539151225304608	3.401036159866522	1.857512899485178	0.5461608692651232
1	2	undersample	0.8	100	3	63	0.3	1.0	0.7	0.7079263746217981	0.13011696250641797	0.5876288659188011	0.6951583980831133	3.249558708020891	1.9276530596453307	0.5932045549420955
1	3	undersample	0.8	100	3	63	0.3	1.0	0.7	0.6675251440289034	0.09194392372269883	0.5510204081070388	0.7123205741584192	3.0388394269018337	1.9153972771639975	0.630305513946946
1	1	undersample	0.8	100	3	63	0.3	1.0	1.0	0.718844919916562	0.11044005887424639	0.714285714212828	0.644351464431295	4.529411603801174	2.008403304646274	0.44341372236223026
1	2	undersample	0.8	100	3	63	0.3	1.0	1.0	0.70468200220605	0.11987946558829798	0.6391752576660644	0.6820083681967603	3.7992479835632404	2.0100379181084262	0.5290620377537901
1	3	undersample	0.8	100	3	63	0.3	1.0	1.0	0.6640708915145005	0.089506586563494	0.540816326475427	0.6752392344457223	2.4488233333067577	1.6652760037058099	0.6800310812821595
1	1	undersample	0.8	100	5	31	0.1	0.6	0.7	0.7000652622076924	0.1251687972341572	0.6224489795283216	0.6688583383104073	3.3300320875338993	1.879705977059257	0.5644708202049121
1	2	undersample	0.8	100	5	31	0.1	0.6	0.7	0.710887288099038	0.122733868395368	0.6082474226177065	0.7011356843950919	3.6424735480621715	2.0351958079526558	0.5587400278062863
1	3	undersample	0.8	100	5	31	0.1	0.6	0.7	0.6835208963968362	0.09647614062741838	0.5816326530018743	0.7135167464072159	3.46254887731786	2.030250024757552	0.5863455107974458
1	1	undersample	0.8	100	5	31	0.1	0.6	1.0	0.7191376849604156	0.11050879486056986	0.6938775509496043	0.6628810519984287	4.456973832224016	2.058257284202837	0.46180599597687894
1	2	undersample	0.8	100	5	31	0.1	0.6	1.0	0.7138759312550452	0.12239066680674296	0.6185567009671591	0.7095038852318619	3.9606271386213985	2.1293113684764826	0.5376197390828803
1	3	undersample	0.8	100	5	31	0.1	0.6	1.0	0.6898160580021482	0.09882377082641564	0.5714285713702624	0.6848086124360957	2.896900599121359	1.8129573833131236	0.6258265661217352
1	1	undersample	0.8	100	5	31	0.1	1.0	0.7	0.7000652622076924	0.1251687972341572	0.6224489795283216	0.6688583383104073	3.3300320875338993	1.879705977059257	0.5644708202049121
1	2	undersample	0.8	100	5	31	0.1	1.0	0.7	0.710887288099038	0.122733868395368	0.6082474226177065	0.7011356843950919	3.6424735480621715	2.0351958079526558	0.5587400278062863
1	3	undersample	0.8	100	5	31	0.1	1.0	0.7	0.6835208963968362	0.09647614062741838	0.5816326530018743	0.7135167464072159	3.46254887731786	2.030250024757552	0.5863455107974458
1	1	undersample	0.8	100	5	31	0.1	1.0	1.0	0.7191376849604156	0.11050879486056986	0.6938775509496043	0.6628810519984287	4.456973832224016	2.058257284202837	0.46180599597687894
1	2	undersample	0.8	100	5	31	0.1	1.0	1.0	0.7138759312550452	0.12239066680674296	0.6185567009671591	0.7095038852318619	3.9606271386213985	2.1293113684764826	0.5376197390828803
1	3	undersample	0.8	100	5	31	0.1	1.0	1.0	0.6898160580021482	0.09882377082641564	0.5714285713702624	0.6848086124360957	2.896900599121359	1.8129573833131236	0.6258265661217352
1	1	undersample	0.8	100	5	31	0.3	0.6	0.7	0.6897422447759737	0.10309306207933101	0.6122448978967098	0.6497310221120758	2.9288664465010594	1.7479277899778274	0.5967932620407826
1	2	undersample	0.8	100	5	31	0.3	0.6	0.7	0.6885310048619371	0.11429555395793584	0.5773195875693485	0.6802151823031667	2.9053110509112074	1.8053376444634415	0.6213921964892928
1	3	undersample	0.8	100	5	31	0.3	0.6	0.7	0.6469308417146763	0.08724320349317478	0.5306122448438151	0.6919856459288757	2.5396368938350014	1.722686688473042	0.6783200650685597
1	1	undersample	0.8	100	5	31	0.3	0.6	1.0	0.708820766800444	0.11776649546528047	0.7448979591076635	0.6300059772825464	4.972019205786466	2.0132701969182993	0.4049200262249694
1	2	undersample	0.8	100	5	31	0.3	0.6	1.0	0.675744541874896	0.10208639871470902	0.6185567009671591	0.6766288105159796	3.3931157355750763	1.912837945847201	0.563740839093969
1	3	undersample	0.8	100	5	31	0.3	0.6	1.0	0.659679840835856	0.08857930741257398	0.5612244897386506	0.6596889952113656	2.479462059496759	1.6491517034417018	0.6651247887946304
1	1	undersample	0.8	100	5	31	0.3	1.0	0.7	0.6897422447759737	0.10309306207933101	0.6122448978967098	0.6497310221120758	2.9288664465010594	1.7479277899778274	0.5967932620407826
1	2	undersample	0.8	100	5	31	0.3	1.0	0.7	0.6885310048619371	0.11429555395793584	0.5773195875693485	0.6802151823031667	2.9053110509112074	1.8053376444634415	0.6213921964892928
1	3	undersample	0.8	100	5	31	0.3	1.0	0.7	0.6469308417146763	0.08724320349317478	0.5306122448438151	0.6919856459288757	2.5396368938350014	1.722686688473042	0.6783200650685597
1	1	undersample	0.8	100	5	31	0.3	1.0	1.0	0.708820766800444	0.11776649546528047	0.7448979591076635	0.6300059772825464	4.972019205786466	2.0132701969182993	0.4049200262249694
1	2	undersample	0.8	100	5	31	0.3	1.0	1.0	0.675744541874896	0.10208639871470902	0.6185567009671591	0.6766288105159796	3.3931157355750763	1.912837945847201	0.563740839093969
1	3	undersample	0.8	100	5	31	0.3	1.0	1.0	0.659679840835856	0.08857930741257398	0.5612244897386506	0.6596889952113656	2.479462059496759	1.6491517034417018	0.6651247887946304
1	1	undersample	0.8	100	5	63	0.1	0.6	0.7	0.7000652622076924	0.1251687972341572	0.6224489795283216	0.6688583383104073	3.3300320875338993	1.879705977059257	0.5644708202049121
1	2	undersample	0.8	100	5	63	0.1	0.6	0.7	0.710887288099038	0.122733868395368	0.6082474226177065	0.7011356843950919	3.6424735480621715	2.0351958079526558	0.5587400278062863
1	3	undersample	0.8	100	5	63	0.1	0.6	0.7	0.6835208963968362	0.09647614062741838	0.5816326530018743	0.7135167464072159	3.46254887731786	2.030250024757552	0.5863455107974458
1	1	undersample	0.8	100	5	63	0.1	0.6	1.0	0.7191376849604156	0.11050879486056986	0.6938775509496043	0.6628810519984287	4.456973832224016	2.058257284202837	0.46180599597687894
1	2	undersample	0.8	100	5	63	0.1	0.6	1.0	0.7138759312550452	0.12239066680674296	0.6185567009671591	0.7095038852318619	3.9606271386213985	2.1293113684764826	0.5376197390828803
1	3	undersample	0.8	100	5	63	0.1	0.6	1.0	0.6898160580021482	0.09882377082641564	0.5714285713702624	0.6848086124360957	2.896900599121359	1.8129573833131236	0.6258265661217352
1	1	undersample	0.8	100	5	63	0.1	1.0	0.7	0.7000652622076924	0.1251687972341572	0.6224489795283216	0.6688583383104073	3.3300320875338993	1.879705977059257	0.5644708202049121
1	2	undersample	0.8	100	5	63	0.1	1.0	0.7	0.710887288099038	0.122733868395368	0.6082474226177065	0.7011356843950919	3.6424735480621715	2.0351958079526558	0.5587400278062863
1	3	undersample	0.8	100	5	63	0.1	1.0	0.7	0.6835208963968362	0.09647614062741838	0.5816326530018743	0.7135167464072159	3.46254887731786	2.030250024757552	0.5863455107974458
1	1	undersample	0.8	100	5	63	0.1	1.0	1.0	0.7191376849604156	0.11050879486056986	0.6938775509496043	0.6628810519984287	4.456973832224016	2.058257284202837	0.46180599597687894
1	2	undersample	0.8	100	5	63	0.1	1.0	1.0	0.7138759312550452	0.12239066680674296	0.6185567009671591	0.7095038852318619	3.9606271386213985	2.1293113684764826	0.5376197390828803
1	3	undersample	0.8	100	5	63	0.1	1.0	1.0	0.6898160580021482	0.09882377082641564	0.5714285713702624	0.6848086124360957	2.896900599121359	1.8129573833131236	0.6258265661217352
1	1	undersample	0.8	100	5	63	0.3	0.6	0.7	0.6897422447759737	0.10309306207933101	0.6122448978967098	0.6497310221120758	2.9288664465010594	1.7479277899778274	0.5967932620407826
1	2	undersample	0.8	100	5	63	0.3	0.6	0.7	0.6885310048619371	0.11429555395793584	0.5773195875693485	0.6802151823031667	2.9053110509112074	1.8053376444634415	0.6213921964892928
1	3	undersample	0.8	100	5	63	0.3	0.6	0.7	0.6469308417146763	0.08724320349317478	0.5306122448438151	0.6919856459288757	2.5396368938350014	1.722686688473042	0.6783200650685597
1	1	undersample	0.8	100	5	63	0.3	0.6	1.0	0.708820766800444	0.11776649546528047	0.7448979591076635	0.6300059772825464	4.972019205786466	2.0132701969182993	0.4049200262249694
1	2	undersample	0.8	100	5	63	0.3	0.6	1.0	0.675744541874896	0.10208639871470902	0.6185567009671591	0.6766288105159796	3.3931157355750763	1.912837945847201	0.563740839093969
1	3	undersample	0.8	100	5	63	0.3	0.6	1.0	0.659679840835856	0.08857930741257398	0.5612244897386506	0.6596889952113656	2.479462059496759	1.6491517034417018	0.6651247887946304
1	1	undersample	0.8	100	5	63	0.3	1.0	0.7	0.6897422447759737	0.10309306207933101	0.6122448978967098	0.6497310221120758	2.9288664465010594	1.7479277899778274	0.5967932620407826
1	2	undersample	0.8	100	5	63	0.3	1.0	0.7	0.6885310048619371	0.11429555395793584	0.5773195875693485	0.6802151823031667	2.9053110509112074	1.8053376444634415	0.6213921964892928
1	3	undersample	0.8	100	5	63	0.3	1.0	0.7	0.6469308417146763	0.08724320349317478	0.5306122448438151	0.6919856459288757	2.5396368938350014	1.722686688473042	0.6783200650685597
1	1	undersample	0.8	100	5	63	0.3	1.0	1.0	0.708820766800444	0.11776649546528047	0.7448979591076635	0.6300059772825464	4.972019205786466	2.0132701969182993	0.4049200262249694
1	2	undersample	0.8	100	5	63	0.3	1.0	1.0	0.675744541874896	0.10208639871470902	0.6185567009671591	0.6766288105159796	3.3931157355750763	1.912837945847201	0.563740839093969
1	3	undersample	0.8	100	5	63	0.3	1.0	1.0	0.659679840835856	0.08857930741257398	0.5612244897386506	0.6596889952113656	2.479462059496759	1.6491517034417018	0.6651247887946304
1	1	undersample	0.8	100	10	31	0.1	0.6	0.7	0.6904558595703673	0.10850686545777542	0.5714285713702624	0.6676628810480116	2.678656991443618	1.7194244084981993	0.6418979313902277
1	2	undersample	0.8	100	10	31	0.1	0.6	0.7	0.697133367430568	0.1117160344395492	0.5876288659188011	0.6999402271326961	3.3240536642531535	1.9583726292925752	0.5891519192702457
1	3	undersample	0.8	100	10	31	0.1	0.6	0.7	0.662706888975686	0.0907249610303664	0.540816326475427	0.7093301435364275	2.874165420090021	1.8605861455652597	0.6473483063355937
1	1	undersample	0.8	100	10	31	0.1	0.6	1.0	0.7063627602864218	0.10610979582305927	0.714285714212828	0.6479378362184822	4.601018509981649	2.0288624209202846	0.4409594029036392
1	2	undersample	0.8	100	10	31	0.1	0.6	1.0	0.6931279693864346	0.11528117961743156	0.5979381442682539	0.6897788404023325	3.306753502595867	1.9274575782295345	0.5828851602179923
1	3	undersample	0.8	100	10	31	0.1	0.6	1.0	0.6798957621326043	0.09840579162510636	0.540816326475427	0.6788277511921124	2.4893440144587875	1.6838824389217302	0.6764362033723915
1	1	undersample	0.8	100	10	31	0.1	1.0	0.7	0.6904558595703673	0.10850686545777542	0.5714285713702624	0.6676628810480116	2.678656991443618	1.7194244084981993	0.6418979313902277
1	2	undersample	0.8	100	10	31	0.1	1.0	0.7	0.697133367430568	0.1117160344395492	0.5876288659188011	0.6999402271326961	3.3240536642531535	1.9583726292925752	0.5891519192702457
1	3	undersample	0.8	100	10	31	0.1	1.0	0.7	0.662706888975686	0.0907249610303664	0.540816326475427	0.7093301435364275	2.874165420090021	1.8605861455652597	0.6473483063355937
1	1	undersample	0.8	100	10	31	0.1	1.0	1.0	0.7063627602864218	0.10610979582305927	0.714285714212828	0.6479378362184822	4.601018509981649	2.0288624209202846	0.4409594029036392
1	2	undersample	0.8	100	10	31	0.1	1.0	1.0	0.6931279693864346	0.11528117961743156	0.5979381442682539	0.6897788404023325	3.306753502595867	1.9274575782295345	0.5828851602179923
1	3	undersample	0.8	100	10	31	0.1	1.0	1.0	0.6798957621326043	0.09840579162510636	0.540816326475427	0.6788277511921124	2.4893440144587875	1.6838824389217302	0.6764362033723915
1	1	undersample	0.8	100	10	31	0.3	0.6	0.7	0.6766410090635179	0.11206789915619345	0.5612244897386506	0.64853556484968	2.3601881951166916	1.5968172527341051	0.6765635182974356
1	2	undersample	0.8	100	10	31	0.3	0.6	0.7	0.6707039024901251	0.1056883394709758	0.5257731958220853	0.679019725040771	2.3453970611704076	1.6380233318344433	0.698399147632197
1	3	undersample	0.8	100	10	31	0.3	0.6	0.7	0.6223330241187384	0.08557644632075327	0.5204081632122033	0.6776315789433156	2.2809378372267752	1.614327313336386	0.7077471661786932
1	1	undersample	0.8	100	10	31	0.3	0.6	1.0	0.6910596874733157	0.11258051455442337	0.6938775509496043	0.6461446503248885	4.138963822240289	1.960907280270336	0.473767668212988
1	2	undersample	0.8	100	10	31	0.3	0.6	1.0	0.6561427400619912	0.10501426046932397	0.5360824741715379	0.6694560669416052	2.3403656119585365	1.621819081636695	0.6929767938590665
1	3	undersample	0.8	100	10	31	0.3	0.6	1.0	0.6509374084562054	0.08731008750807265	0.5612244897386506	0.6656698564553489	2.546698762099956	1.6786535219405416	0.6591488249239852
1	1	undersample	0.8	100	10	31	0.3	1.0	0.7	0.6766410090635179	0.11206789915619345	0.5612244897386506	0.64853556484968	2.3601881951166916	1.5968172527341051	0.6765635182974356
1	2	undersample	0.8	100	10	31	0.3	1.0	0.7	0.6707039024901251	0.1056883394709758	0.5257731958220853	0.679019725040771	2.3453970611704076	1.6380233318344433	0.698399147632197
1	3	undersample	0.8	100	10	31	0.3	1.0	0.7	0.6223330241187384	0.08557644632075327	0.5204081632122033	0.6776315789433156	2.2809378372267752	1.614327313336386	0.7077471661786932
1	1	undersample	0.8	100	10	31	0.3	1.0	1.0	0.6910596874733157	0.11258051455442337	0.6938775509496043	0.6461446503248885	4.138963822240289	1.960907280270336	0.473767668212988
1	2	undersample	0.8	100	10	31	0.3	1.0	1.0	0.6561427400619912	0.10501426046932397	0.5360824741715379	0.6694560669416052	2.3403656119585365	1.621819081636695	0.6929767938590665
1	3	undersample	0.8	100	10	31	0.3	1.0	1.0	0.6509374084562054	0.08731008750807265	0.5612244897386506	0.6656698564553489	2.546698762099956	1.6786535219405416	0.6591488249239852
1	1	undersample	0.8	100	10	63	0.1	0.6	0.7	0.6904558595703673	0.10850686545777542	0.5714285713702624	0.6676628810480116	2.678656991443618	1.7194244084981993	0.6418979313902277
1	2	undersample	0.8	100	10	63	0.1	0.6	0.7	0.697133367430568	0.1117160344395492	0.5876288659188011	0.6999402271326961	3.3240536642531535	1.9583726292925752	0.5891519192702457
1	3	undersample	0.8	100	10	63	0.1	0.6	0.7	0.662706888975686	0.0907249610303664	0.540816326475427	0.7093301435364275	2.874165420090021	1.8605861455652597	0.6473483063355937
1	1	undersample	0.8	100	10	63	0.1	0.6	1.0	0.7063627602864218	0.10610979582305927	0.714285714212828	0.6479378362184822	4.601018509981649	2.0288624209202846	0.4409594029036392
1	2	undersample	0.8	100	10	63	0.1	0.6	1.0	0.6931279693864346	0.11528117961743156	0.5979381442682539	0.6897788404023325	3.306753502595867	1.9274575782295345	0.5828851602179923
1	3	undersample	0.8	100	10	63	0.1	0.6	1.0	0.6798957621326043	0.09840579162510636	0.540816326475427	0.6788277511921124	2.4893440144587875	1.6838824389217302	0.6764362033723915
1	1	undersample	0.8	100	10	63	0.1	1.0	0.7	0.6904558595703673	0.10850686545777542	0.5714285713702624	0.6676628810480116	2.678656991443618	1.7194244084981993	0.6418979313902277
1	2	undersample	0.8	100	10	63	0.1	1.0	0.7	0.697133367430568	0.1117160344395492	0.5876288659188011	0.6999402271326961	3.3240536642531535	1.9583726292925752	0.5891519192702457
1	3	undersample	0.8	100	10	63	0.1	1.0	0.7	0.662706888975686	0.0907249610303664	0.540816326475427	0.7093301435364275	2.874165420090021	1.8605861455652597	0.6473483063355937
1	1	undersample	0.8	100	10	63	0.1	1.0	1.0	0.7063627602864218	0.10610979582305927	0.714285714212828	0.6479378362184822	4.601018509981649	2.0288624209202846	0.4409594029036392
1	2	undersample	0.8	100	10	63	0.1	1.0	1.0	0.6931279693864346	0.11528117961743156	0.5979381442682539	0.6897788404023325	3.306753502595867	1.9274575782295345	0.5828851602179923
1	3	undersample	0.8	100	10	63	0.1	1.0	1.0	0.6798957621326043	0.09840579162510636	0.540816326475427	0.6788277511921124	2.4893440144587875	1.6838824389217302	0.6764362033723915
1	1	undersample	0.8	100	10	63	0.3	0.6	0.7	0.6766410090635179	0.11206789915619345	0.5612244897386506	0.64853556484968	2.3601881951166916	1.5968172527341051	0.6765635182974356
1	2	undersample	0.8	100	10	63	0.3	0.6	0.7	0.6707039024901251	0.1056883394709758	0.5257731958220853	0.679019725040771	2.3453970611704076	1.6380233318344433	0.698399147632197
1	3	undersample	0.8	100	10	63	0.3	0.6	0.7	0.6223330241187384	0.08557644632075327	0.5204081632122033	0.6776315789433156	2.2809378372267752	1.614327313336386	0.7077471661786932
1	1	undersample	0.8	100	10	63	0.3	0.6	1.0	0.6910596874733157	0.11258051455442337	0.6938775509496043	0.6461446503248885	4.138963822240289	1.960907280270336	0.473767668212988
1	2	undersample	0.8	100	10	63	0.3	0.6	1.0	0.6561427400619912	0.10501426046932397	0.5360824741715379	0.6694560669416052	2.3403656119585365	1.621819081636695	0.6929767938590665
1	3	undersample	0.8	100	10	63	0.3	0.6	1.0	0.6509374084562054	0.08731008750807265	0.5612244897386506	0.6656698564553489	2.546698762099956	1.6786535219405416	0.6591488249239852
1	1	undersample	0.8	100	10	63	0.3	1.0	0.7	0.6766410090635179	0.11206789915619345	0.5612244897386506	0.64853556484968	2.3601881951166916	1.5968172527341051	0.6765635182974356
1	2	undersample	0.8	100	10	63	0.3	1.0	0.7	0.6707039024901251	0.1056883394709758	0.5257731958220853	0.679019725040771	2.3453970611704076	1.6380233318344433	0.698399147632197
1	3	undersample	0.8	100	10	63	0.3	1.0	0.7	0.6223330241187384	0.08557644632075327	0.5204081632122033	0.6776315789433156	2.2809378372267752	1.614327313336386	0.7077471661786932
1	1	undersample	0.8	100	10	63	0.3	1.0	1.0	0.6910596874733157	0.11258051455442337	0.6938775509496043	0.6461446503248885	4.138963822240289	1.960907280270336	0.473767668212988
1	2	undersample	0.8	100	10	63	0.3	1.0	1.0	0.6561427400619912	0.10501426046932397	0.5360824741715379	0.6694560669416052	2.3403656119585365	1.621819081636695	0.6929767938590665
1	3	undersample	0.8	100	10	63	0.3	1.0	1.0	0.6509374084562054	0.08731008750807265	0.5612244897386506	0.6656698564553489	2.546698762099956	1.6786535219405416	0.6591488249239852
1	1	undersample	0.8	300	3	31	0.1	0.6	0.7	0.7066463764226552	0.12031415164664103	0.6632653060547689	0.6467423789560864	3.606111763486198	1.8775682328354801	0.5206627858253702
1	2	undersample	0.8	300	3	31	0.1	0.6	0.7	0.7128745817440119	0.13181648078818012	0.6082474226177065	0.687387925877541	3.414008131577294	1.9456938919208218	0.569914828199843
1	3	undersample	0.8	300	3	31	0.1	0.6	0.7	0.6695574162679425	0.09337177671916416	0.5612244897386506	0.7165071770292075	3.2327542686047406	1.9796778770646102	0.6123811710537151
1	1	undersample	0.8	300	3	31	0.1	0.6	1.0	0.7223306537199459	0.11592178916622446	0.7346938774760516	0.6503287507432737	5.150295661578792	2.1010988407733113	0.40795692661773825
1	2	undersample	0.8	300	3	31	0.1	0.6	1.0	0.7061424319544494	0.11817856067430364	0.6082474226177065	0.6885833831399368	3.4330739261876655	1.9531629661219918	0.5689253927485873
1	3	undersample	0.8	300	3	31	0.1	0.6	1.0	0.6681873108094912	0.08944094425893845	0.5306122448438151	0.6770334928189173	2.369726174875587	1.6429326775887063	0.6933006316553431
1	1	undersample	0.8	300	3	31	0.1	1.0	0.7	0.7066463764226552	0.12031415164664103	0.6632653060547689	0.6467423789560864	3.606111763486198	1.8775682328354801	0.5206627858253702
1	2	undersample	0.8	300	3	31	0.1	1.0	0.7	0.7128745817440119	0.13181648078818012	0.6082474226177065	0.687387925877541	3.414008131577294	1.9456938919208218	0.569914828199843
1	3	undersample	0.8	300	3	31	0.1	1.0	0.7	0.6695574162679425	0.09337177671916416	0.5612244897386506	0.7165071770292075	3.2327542686047406	1.9796778770646102	0.6123811710537151
1	1	undersample	0.8	300	3	31	0.1	1.0	1.0	0.7223306537199459	0.11592178916622446	0.7346938774760516	0.6503287507432737	5.150295661578792	2.1010988407733113	0.40795692661773825
1	2	undersample	0.8	300	3	31	0.1	1.0	1.0	0.7061424319544494	0.11817856067430364	0.6082474226177065	0.6885833831399368	3.4330739261876655	1.9531629661219918	0.5689253927485873
1	3	undersample	0.8	300	3	31	0.1	1.0	1.0	0.6681873108094912	0.08944094425893845	0.5306122448438151	0.6770334928189173	2.369726174875587	1.6429326775887063	0.6933006316553431
1	1	undersample	0.8	300	3	31	0.3	0.6	0.7	0.6908462129621724	0.10680036834834661	0.6122448978967098	0.64016736401291	2.809057446191917	1.7014712387121087	0.6057089408862478
1	2	undersample	0.8	300	3	31	0.3	0.6	0.7	0.673624761986924	0.12472003094854851	0.5670103092198959	0.6802151823031667	2.7854916761705404	1.7730994722408802	0.6365481037170423
1	3	undersample	0.8	300	3	31	0.3	0.6	0.7	0.625137315691827	0.08362885257480589	0.49999999994897965	0.6794258373165106	2.119402920884324	1.5597014437050165	0.7359154822058089
1	1	undersample	0.8	300	3	31	0.3	0.6	1.0	0.7091318296595386	0.10774793845560747	0.7551020407392753	0.6335923490697335	5.331701810351889	2.060824926045921	0.386522905074635
1	2	undersample	0.8	300	3	31	0.3	0.6	1.0	0.6744967063303775	0.11110931934699074	0.5670103092198959	0.6616855947360331	2.561206384590655	1.675986253135241	0.6543737504352042
1	3	undersample	0.8	300	3	31	0.3	0.6	1.0	0.6409011571135631	0.08429826171778491	0.5102040815805915	0.6590909090869672	2.0138888328157076	1.496598595385538	0.7431386235724783
1	1	undersample	0.8	300	3	31	0.3	1.0	0.7	0.6908462129621724	0.10680036834834661	0.6122448978967098	0.64016736401291	2.809057446191917	1.7014712387121087	0.6057089408862478
1	2	undersample	0.8	300	3	31	0.3	1.0	0.7	0.673624761986924	0.12472003094854851	0.5670103092198959	0.6802151823031667	2.7854916761705404	1.7730994722408802	0.6365481037170423
1	3	undersample	0.8	300	3	31	0.3	1.0	0.7	0.625137315691827	0.08362885257480589	0.49999999994897965	0.6794258373165106	2.119402920884324	1.5597014437050165	0.7359154822058089
1	1	undersample	0.8	300	3	31	0.3	1.0	1.0	0.7091318296595386	0.10774793845560747	0.7551020407392753	0.6335923490697335	5.331701810351889	2.060824926045921	0.386522905074635
1	2	undersample	0.8	300	3	31	0.3	1.0	1.0	0.6744967063303775	0.11110931934699074	0.5670103092198959	0.6616855947360331	2.561206384590655	1.675986253135241	0.6543737504352042
1	3	undersample	0.8	300	3	31	0.3	1.0	1.0	0.6409011571135631	0.08429826171778491	0.5102040815805915	0.6590909090869672	2.0138888328157076	1.496598595385538	0.7431386235724783
1	1	undersample	0.8	300	3	63	0.1	0.6	0.7	0.7066463764226552	0.12031415164664103	0.6632653060547689	0.6467423789560864	3.606111763486198	1.8775682328354801	0.5206627858253702
1	2	undersample	0.8	300	3	63	0.1	0.6	0.7	0.7128745817440119	0.13181648078818012	0.6082474226177065	0.687387925877541	3.414008131577294	1.9456938919208218	0.569914828199843
1	3	undersample	0.8	300	3	63	0.1	0.6	0.7	0.6695574162679425	0.09337177671916416	0.5612244897386506	0.7165071770292075	3.2327542686047406	1.9796778770646102	0.6123811710537151
1	1	undersample	0.8	300	3	63	0.1	0.6	1.0	0.7223306537199459	0.11592178916622446	0.7346938774760516	0.6503287507432737	5.150295661578792	2.1010988407733113	0.40795692661773825
1	2	undersample	0.8	300	3	63	0.1	0.6	1.0	0.7061424319544494	0.11817856067430364	0.6082474226177065	0.6885833831399368	3.4330739261876655	1.9531629661219918	0.5689253927485873
1	3	undersample	0.8	300	3	63	0.1	0.6	1.0	0.6681873108094912	0.08944094425893845	0.5306122448438151	0.6770334928189173	2.369726174875587	1.6429326775887063	0.6933006316553431
1	1	undersample	0.8	300	3	63	0.1	1.0	0.7	0.7066463764226552	0.12031415164664103	0.6632653060547689	0.6467423789560864	3.606111763486198	1.8775682328354801	0.5206627858253702
1	2	undersample	0.8	300	3	63	0.1	1.0	0.7	0.7128745817440119	0.13181648078818012	0.6082474226177065	0.687387925877541	3.414008131577294	1.9456938919208218	0.569914828199843
1	3	undersample	0.8	300	3	63	0.1	1.0	0.7	0.6695574162679425	0.09337177671916416	0.5612244897386506	0.7165071770292075	3.2327542686047406	1.9796778770646102	0.6123811710537151
1	1	undersample	0.8	300	3	63	0.1	1.0	1.0	0.7223306537199459	0.11592178916622446	0.7346938774760516	0.6503287507432737	5.150295661578792	2.1010988407733113	0.40795692661773825
1	2	undersample	0.8	300	3	63	0.1	1.0	1.0	0.7061424319544494	0.11817856067430364	0.6082474226177065	0.6885833831399368	3.4330739261876655	1.9531629661219918	0.5689253927485873
1	3	undersample	0.8	300	3	63	0.1	1.0	1.0	0.6681873108094912	0.08944094425893845	0.5306122448438151	0.6770334928189173	2.369726174875587	1.6429326775887063	0.6933006316553431
1	1	undersample	0.8	300	3	63	0.3	0.6	0.7	0.6908462129621724	0.10680036834834661	0.6122448978967098	0.64016736401291	2.809057446191917	1.7014712387121087	0.6057089408862478
1	2	undersample	0.8	300	3	63	0.3	0.6	0.7	0.673624761986924	0.12472003094854851	0.5670103092198959	0.6802151823031667	2.7854916761705404	1.7730994722408802	0.6365481037170423
1	3	undersample	0.8	300	3	63	0.3	0.6	0.7	0.625137315691827	0.08362885257480589	0.49999999994897965	0.6794258373165106	2.119402920884324	1.5597014437050165	0.7359154822058089
1	1	undersample	0.8	300	3	63	0.3	0.6	1.0	0.7091318296595386	0.10774793845560747	0.7551020407392753	0.6335923490697335	5.331701810351889	2.060824926045921	0.386522905074635
1	2	undersample	0.8	300	3	63	0.3	0.6	1.0	0.6744967063303775	0.11110931934699074	0.5670103092198959	0.6616855947360331	2.561206384590655	1.675986253135241	0.6543737504352042
1	3	undersample	0.8	300	3	63	0.3	0.6	1.0	0.6409011571135631	0.08429826171778491	0.5102040815805915	0.6590909090869672	2.0138888328157076	1.496598595385538	0.7431386235724783
1	1	undersample	0.8	300	3	63	0.3	1.0	0.7	0.6908462129621724	0.10680036834834661	0.6122448978967098	0.64016736401291	2.809057446191917	1.7014712387121087	0.6057089408862478
1	2	undersample	0.8	300	3	63	0.3	1.0	0.7	0.673624761986924	0.12472003094854851	0.5670103092198959	0.6802151823031667	2.7854916761705404	1.7730994722408802	0.6365481037170423
1	3	undersample	0.8	300	3	63	0.3	1.0	0.7	0.625137315691827	0.08362885257480589	0.49999999994897965	0.6794258373165106	2.119402920884324	1.5597014437050165	0.7359154822058089
1	1	undersample	0.8	300	3	63	0.3	1.0	1.0	0.7091318296595386	0.10774793845560747	0.7551020407392753	0.6335923490697335	5.331701810351889	2.060824926045921	0.386522905074635
1	2	undersample	0.8	300	3	63	0.3	1.0	1.0	0.6744967063303775	0.11110931934699074	0.5670103092198959	0.6616855947360331	2.561206384590655	1.675986253135241	0.6543737504352042
1	3	undersample	0.8	300	3	63	0.3	1.0	1.0	0.6409011571135631	0.08429826171778491	0.5102040815805915	0.6590909090869672	2.0138888328157076	1.496598595385538	0.7431386235724783
1	1	undersample	0.8	300	5	31	0.1	0.6	0.7	0.696051941398197	0.10673460506515621	0.6122448978967098	0.6563060370552523	3.0151028811636187	1.7813664075952076	0.5908144589602514
1	2	undersample	0.8	300	5	31	0.1	0.6	0.7	0.6947886690370406	0.1169525571375738	0.6185567009671591	0.6814106395655625	3.4683838352602683	1.9415484582039808	0.5597847630882088
1	3	undersample	0.8	300	5	31	0.1	0.6	0.7	0.6562286397812713	0.09156239898901487	0.5714285713702624	0.6943779904264691	3.029354102079716	1.8697231703646273	0.6172019107266072
1	1	undersample	0.8	300	5	31	0.1	0.6	1.0	0.7095038852361027	0.11540789752622443	0.7551020407392753	0.6437537358000972	5.57172796919217	2.11960684342641	0.38042180081818433
1	2	undersample	0.8	300	5	31	0.1	0.6	1.0	0.6791645355895022	0.10535443792006678	0.5979381442682539	0.6736401673599902	3.069690892003255	1.8321437448657178	0.5968495782235478
1	3	undersample	0.8	300	5	31	0.1	0.6	1.0	0.6586301386583342	0.0890030717611077	0.5204081632122033	0.6656698564553489	2.160506921704732	1.5565696294357751	0.7204649946700963
1	1	undersample	0.8	300	5	31	0.1	1.0	0.7	0.696051941398197	0.10673460506515621	0.6122448978967098	0.6563060370552523	3.0151028811636187	1.7813664075952076	0.5908144589602514
1	2	undersample	0.8	300	5	31	0.1	1.0	0.7	0.6947886690370406	0.1169525571375738	0.6185567009671591	0.6814106395655625	3.4683838352602683	1.9415484582039808	0.5597847630882088
1	3	undersample	0.8	300	5	31	0.1	1.0	0.7	0.6562286397812713	0.09156239898901487	0.5714285713702624	0.6943779904264691	3.029354102079716	1.8697231703646273	0.6172019107266072
1	1	undersample	0.8	300	5	31	0.1	1.0	1.0	0.7095038852361027	0.11540789752622443	0.7551020407392753	0.6437537358000972	5.57172796919217	2.11960684342641	0.38042180081818433
1	2	undersample	0.8	300	5	31	0.1	1.0	1.0	0.6791645355895022	0.10535443792006678	0.5979381442682539	0.6736401673599902	3.069690892003255	1.8321437448657178	0.5968495782235478
1	3	undersample	0.8	300	5	31	0.1	1.0	1.0	0.6586301386583342	0.0890030717611077	0.5204081632122033	0.6656698564553489	2.160506921704732	1.5565696294357751	0.7204649946700963
1	1	undersample	0.8	300	5	31	0.3	0.6	0.7	0.6781780255437501	0.10722554874607017	0.5918367346334861	0.6294082486513485	2.462661224366202	1.597004565022394	0.6484873049506806
1	2	undersample	0.8	300	5	31	0.3	0.6	0.7	0.658801708148212	0.11066270932475383	0.5360824741715379	0.670651524204001	2.3530549804800147	1.6277059020808478	0.6917415411255081
1	3	undersample	0.8	300	5	31	0.3	0.6	0.7	0.606849917000293	0.08000211173946026	0.5102040815805915	0.6644736842065523	2.0629084378423594	1.5206081978040573	0.7371185988096542
1	1	undersample	0.8	300	5	31	0.3	0.6	1.0	0.6934048574600193	0.10271389216977952	0.7346938774760516	0.6449491930624929	5.030302842315784	2.0692640107496665	0.41135971835326274
1	2	undersample	0.8	300	5	31	0.3	0.6	1.0	0.6529753945317074	0.09791818373314894	0.5463917525209906	0.6700537955728031	2.4461873432886954	1.6560024895862313	0.6769728695014832
1	3	undersample	0.8	300	5	31	0.3	0.6	1.0	0.6320519236402695	0.08303919717410282	0.5102040815805915	0.667464114828544	2.0908272776134815	1.5342827315455057	0.7338160961762936
1	1	undersample	0.8	300	5	31	0.3	1.0	0.7	0.6781780255437501	0.10722554874607017	0.5918367346334861	0.6294082486513485	2.462661224366202	1.597004565022394	0.6484873049506806
1	2	undersample	0.8	300	5	31	0.3	1.0	0.7	0.658801708148212	0.11066270932475383	0.5360824741715379	0.670651524204001	2.3530549804800147	1.6277059020808478	0.6917415411255081
1	3	undersample	0.8	300	5	31	0.3	1.0	0.7	0.606849917000293	0.08000211173946026	0.5102040815805915	0.6644736842065523	2.0629084378423594	1.5206081978040573	0.7371185988096542
1	1	undersample	0.8	300	5	31	0.3	1.0	1.0	0.6934048574600193	0.10271389216977952	0.7346938774760516	0.6449491930624929	5.030302842315784	2.0692640107496665	0.41135971835326274
1	2	undersample	0.8	300	5	31	0.3	1.0	1.0	0.6529753945317074	0.09791818373314894	0.5463917525209906	0.6700537955728031	2.4461873432886954	1.6560024895862313	0.6769728695014832
1	3	undersample	0.8	300	5	31	0.3	1.0	1.0	0.6320519236402695	0.08303919717410282	0.5102040815805915	0.667464114828544	2.0908272776134815	1.5342827315455057	0.7338160961762936
1	1	undersample	0.8	300	5	63	0.1	0.6	0.7	0.696051941398197	0.10673460506515621	0.6122448978967098	0.6563060370552523	3.0151028811636187	1.7813664075952076	0.5908144589602514
1	2	undersample	0.8	300	5	63	0.1	0.6	0.7	0.6947886690370406	0.1169525571375738	0.6185567009671591	0.6814106395655625	3.4683838352602683	1.9415484582039808	0.5597847630882088
1	3	undersample	0.8	300	5	63	0.1	0.6	0.7	0.6562286397812713	0.09156239898901487	0.5714285713702624	0.6943779904264691	3.029354102079716	1.8697231703646273	0.6172019107266072
1	1	undersample	0.8	300	5	63	0.1	0.6	1.0	0.7095038852361027	0.11540789752622443	0.7551020407392753	0.6437537358000972	5.57172796919217	2.11960684342641	0.38042180081818433
1	2	undersample	0.8	300	5	63	0.1	0.6	1.0	0.6791645355895022	0.10535443792006678	0.5979381442682539	0.6736401673599902	3.069690892003255	1.8321437448657178	0.5968495782235478
1	3	undersample	0.8	300	5	63	0.1	0.6	1.0	0.6586301386583342	0.0890030717611077	0.5204081632122033	0.6656698564553489	2.160506921704732	1.5565696294357751	0.7204649946700963
1	1	undersample	0.8	300	5	63	0.1	1.0	0.7	0.696051941398197	0.10673460506515621	0.6122448978967098	0.6563060370552523	3.0151028811636187	1.7813664075952076	0.5908144589602514
1	2	undersample	0.8	300	5	63	0.1	1.0	0.7	0.6947886690370406	0.1169525571375738	0.6185567009671591	0.6814106395655625	3.4683838352602683	1.9415484582039808	0.5597847630882088
1	3	undersample	0.8	300	5	63	0.1	1.0	0.7	0.6562286397812713	0.09156239898901487	0.5714285713702624	0.6943779904264691	3.029354102079716	1.8697231703646273	0.6172019107266072
1	1	undersample	0.8	300	5	63	0.1	1.0	1.0	0.7095038852361027	0.11540789752622443	0.7551020407392753	0.6437537358000972	5.57172796919217	2.11960684342641	0.38042180081818433
1	2	undersample	0.8	300	5	63	0.1	1.0	1.0	0.6791645355895022	0.10535443792006678	0.5979381442682539	0.6736401673599902	3.069690892003255	1.8321437448657178	0.5968495782235478
1	3	undersample	0.8	300	5	63	0.1	1.0	1.0	0.6586301386583342	0.0890030717611077	0.5204081632122033	0.6656698564553489	2.160506921704732	1.5565696294357751	0.7204649946700963
1	1	undersample	0.8	300	5	63	0.3	0.6	0.7	0.6781780255437501	0.10722554874607017	0.5918367346334861	0.6294082486513485	2.462661224366202	1.597004565022394	0.6484873049506806
1	2	undersample	0.8	300	5	63	0.3	0.6	0.7	0.658801708148212	0.11066270932475383	0.5360824741715379	0.670651524204001	2.3530549804800147	1.6277059020808478	0.6917415411255081
1	3	undersample	0.8	300	5	63	0.3	0.6	0.7	0.606849917000293	0.08000211173946026	0.5102040815805915	0.6644736842065523	2.0629084378423594	1.5206081978040573	0.7371185988096542
1	1	undersample	0.8	300	5	63	0.3	0.6	1.0	0.6934048574600193	0.10271389216977952	0.7346938774760516	0.6449491930624929	5.030302842315784	2.0692640107496665	0.41135971835326274
1	2	undersample	0.8	300	5	63	0.3	0.6	1.0	0.6529753945317074	0.09791818373314894	0.5463917525209906	0.6700537955728031	2.4461873432886954	1.6560024895862313	0.6769728695014832
1	3	undersample	0.8	300	5	63	0.3	0.6	1.0	0.6320519236402695	0.08303919717410282	0.5102040815805915	0.667464114828544	2.0908272776134815	1.5342827315455057	0.7338160961762936
1	1	undersample	0.8	300	5	63	0.3	1.0	0.7	0.6781780255437501	0.10722554874607017	0.5918367346334861	0.6294082486513485	2.462661224366202	1.597004565022394	0.6484873049506806
1	2	undersample	0.8	300	5	63	0.3	1.0	0.7	0.658801708148212	0.11066270932475383	0.5360824741715379	0.670651524204001	2.3530549804800147	1.6277059020808478	0.6917415411255081
1	3	undersample	0.8	300	5	63	0.3	1.0	0.7	0.606849917000293	0.08000211173946026	0.5102040815805915	0.6644736842065523	2.0629084378423594	1.5206081978040573	0.7371185988096542
1	1	undersample	0.8	300	5	63	0.3	1.0	1.0	0.6934048574600193	0.10271389216977952	0.7346938774760516	0.6449491930624929	5.030302842315784	2.0692640107496665	0.41135971835326274
1	2	undersample	0.8	300	5	63	0.3	1.0	1.0	0.6529753945317074	0.09791818373314894	0.5463917525209906	0.6700537955728031	2.4461873432886954	1.6560024895862313	0.6769728695014832
1	3	undersample	0.8	300	5	63	0.3	1.0	1.0	0.6320519236402695	0.08303919717410282	0.5102040815805915	0.667464114828544	2.0908272776134815	1.5342827315455057	0.7338160961762936
1	1	undersample	0.8	300	10	31	0.1	0.6	0.7	0.6839357380728741	0.11021882736189742	0.5918367346334861	0.6455469216936908	2.6408093674403927	1.6697180929117368	0.6322751225780523
1	2	undersample	0.8	300	10	31	0.1	0.6	0.7	0.6792477246258033	0.10847172238392674	0.5567010308704432	0.6778242677783752	2.6421019998712056	1.7279421070984557	0.6540027904909301
1	3	undersample	0.8	300	10	31	0.1	0.6	0.7	0.6286556488624158	0.08625058788012155	0.5204081632122033	0.681818181814104	2.3252278909552366	1.6355684615280974	0.7034013503097555
1	1	undersample	0.8	300	10	31	0.1	0.6	1.0	0.6942191102382377	0.10145555579828747	0.7346938774760516	0.6407650926441079	4.939459692876105	2.0451627667034225	0.4140458358752162
1	2	undersample	0.8	300	10	31	0.1	0.6	1.0	0.6587647352431892	0.10084624995734007	0.5567010308704432	0.6730424387287923	2.585094090613289	1.7026705596875928	0.6586493466598383
1	3	undersample	0.8	300	10	31	0.1	0.6	1.0	0.6442943804315985	0.08788865176972224	0.540816326475427	0.6638755980821539	2.3262158272537183	1.6089766387084397	0.6916712527684095
1	1	undersample	0.8	300	10	31	0.1	1.0	0.7	0.6839357380728741	0.11021882736189742	0.5918367346334861	0.6455469216936908	2.6408093674403927	1.6697180929117368	0.6322751225780523
1	2	undersample	0.8	300	10	31	0.1	1.0	0.7	0.6792477246258033	0.10847172238392674	0.5567010308704432	0.6778242677783752	2.6421019998712056	1.7279421070984557	0.6540027904909301
1	3	undersample	0.8	300	10	31	0.1	1.0	0.7	0.6286556488624158	0.08625058788012155	0.5204081632122033	0.681818181814104	2.3252278909552366	1.6355684615280974	0.7034013503097555
1	1	undersample	0.8	300	10	31	0.1	1.0	1.0	0.6942191102382377	0.10145555579828747	0.7346938774760516	0.6407650926441079	4.939459692876105	2.0451627667034225	0.4140458358752162
1	2	undersample	0.8	300	10	31	0.1	1.0	1.0	0.6587647352431892	0.10084624995734007	0.5567010308704432	0.6730424387287923	2.585094090613289	1.7026705596875928	0.6586493466598383
1	3	undersample	0.8	300	10	31	0.1	1.0	1.0	0.6442943804315985	0.08788865176972224	0.540816326475427	0.6638755980821539	2.3262158272537183	1.6089766387084397	0.6916712527684095
1	1	undersample	0.8	300	10	31	0.3	0.6	0.7	0.6638081413079278	0.11309141954779704	0.5918367346334861	0.6341900777009314	2.5138071207334125	1.617880441118337	0.6435976740762207
1	2	undersample	0.8	300	10	31	0.3	0.6	0.7	0.6436859521447366	0.10969312700406193	0.5360824741715379	0.6682606096792095	2.3277676983423494	1.6159746887259958	0.6942164661014443
1	3	undersample	0.8	300	10	31	0.3	0.6	0.7	0.5846841128796016	0.077851616385571	0.49999999994897965	0.6435406698526105	1.8053690812879006	1.4026845242496344	0.7769516608733029
1	1	undersample	0.8	300	10	31	0.3	0.6	1.0	0.6808525562047891	0.09869664217377119	0.6224489795283216	0.6437537358000972	2.97918547239894	1.7472434790406894	0.5864836095088418
1	2	undersample	0.8	300	10	31	0.3	0.6	1.0	0.6426229811253319	0.10203931629047723	0.5154639174726326	0.6676628810480116	2.137226326860141	1.5510271726127236	0.7257196543704932
1	3	undersample	0.8	300	10	31	0.3	0.6	1.0	0.6249603310223611	0.07949065997933036	0.49999999994897965	0.6698564593261372	2.0289854484451406	1.5144927075765056	0.7464285603660896
1	1	undersample	0.8	300	10	31	0.3	1.0	0.7	0.6638081413079278	0.11309141954779704	0.5918367346334861	0.6341900777009314	2.5138071207334125	1.617880441118337	0.6435976740762207
1	2	undersample	0.8	300	10	31	0.3	1.0	0.7	0.6436859521447366	0.10969312700406193	0.5360824741715379	0.6682606096792095	2.3277676983423494	1.6159746887259958	0.6942164661014443
1	3	undersample	0.8	300	10	31	0.3	1.0	0.7	0.5846841128796016	0.077851616385571	0.49999999994897965	0.6435406698526105	1.8053690812879006	1.4026845242496344	0.7769516608733029
1	1	undersample	0.8	300	10	31	0.3	1.0	1.0	0.6808525562047891	0.09869664217377119	0.6224489795283216	0.6437537358000972	2.97918547239894	1.7472434790406894	0.5864836095088418
1	2	undersample	0.8	300	10	31	0.3	1.0	1.0	0.6426229811253319	0.10203931629047723	0.5154639174726326	0.6676628810480116	2.137226326860141	1.5510271726127236	0.7257196543704932
1	3	undersample	0.8	300	10	31	0.3	1.0	1.0	0.6249603310223611	0.07949065997933036	0.49999999994897965	0.6698564593261372	2.0289854484451406	1.5144927075765056	0.7464285603660896
1	1	undersample	0.8	300	10	63	0.1	0.6	0.7	0.6839357380728741	0.11021882736189742	0.5918367346334861	0.6455469216936908	2.6408093674403927	1.6697180929117368	0.6322751225780523
1	2	undersample	0.8	300	10	63	0.1	0.6	0.7	0.6792477246258033	0.10847172238392674	0.5567010308704432	0.6778242677783752	2.6421019998712056	1.7279421070984557	0.6540027904909301
1	3	undersample	0.8	300	10	63	0.1	0.6	0.7	0.6286556488624158	0.08625058788012155	0.5204081632122033	0.681818181814104	2.3252278909552366	1.6355684615280974	0.7034013503097555
1	1	undersample	0.8	300	10	63	0.1	0.6	1.0	0.6942191102382377	0.10145555579828747	0.7346938774760516	0.6407650926441079	4.939459692876105	2.0451627667034225	0.4140458358752162
1	2	undersample	0.8	300	10	63	0.1	0.6	1.0	0.6587647352431892	0.10084624995734007	0.5567010308704432	0.6730424387287923	2.585094090613289	1.7026705596875928	0.6586493466598383
1	3	undersample	0.8	300	10	63	0.1	0.6	1.0	0.6442943804315985	0.08788865176972224	0.540816326475427	0.6638755980821539	2.3262158272537183	1.6089766387084397	0.6916712527684095
1	1	undersample	0.8	300	10	63	0.1	1.0	0.7	0.6839357380728741	0.11021882736189742	0.5918367346334861	0.6455469216936908	2.6408093674403927	1.6697180929117368	0.6322751225780523
1	2	undersample	0.8	300	10	63	0.1	1.0	0.7	0.6792477246258033	0.10847172238392674	0.5567010308704432	0.6778242677783752	2.6421019998712056	1.7279421070984557	0.6540027904909301
1	3	undersample	0.8	300	10	63	0.1	1.0	0.7	0.6286556488624158	0.08625058788012155	0.5204081632122033	0.681818181814104	2.3252278909552366	1.6355684615280974	0.7034013503097555
1	1	undersample	0.8	300	10	63	0.1	1.0	1.0	0.6942191102382377	0.10145555579828747	0.7346938774760516	0.6407650926441079	4.939459692876105	2.0451627667034225	0.4140458358752162
1	2	undersample	0.8	300	10	63	0.1	1.0	1.0	0.6587647352431892	0.10084624995734007	0.5567010308704432	0.6730424387287923	2.585094090613289	1.7026705596875928	0.6586493466598383
1	3	undersample	0.8	300	10	63	0.1	1.0	1.0	0.6442943804315985	0.08788865176972224	0.540816326475427	0.6638755980821539	2.3262158272537183	1.6089766387084397	0.6916712527684095
1	1	undersample	0.8	300	10	63	0.3	0.6	0.7	0.6638081413079278	0.11309141954779704	0.5918367346334861	0.6341900777009314	2.5138071207334125	1.617880441118337	0.6435976740762207
1	2	undersample	0.8	300	10	63	0.3	0.6	0.7	0.6436859521447366	0.10969312700406193	0.5360824741715379	0.6682606096792095	2.3277676983423494	1.6159746887259958	0.6942164661014443
1	3	undersample	0.8	300	10	63	0.3	0.6	0.7	0.5846841128796016	0.077851616385571	0.49999999994897965	0.6435406698526105	1.8053690812879006	1.4026845242496344	0.7769516608733029
1	1	undersample	0.8	300	10	63	0.3	0.6	1.0	0.6808525562047891	0.09869664217377119	0.6224489795283216	0.6437537358000972	2.97918547239894	1.7472434790406894	0.5864836095088418
1	2	undersample	0.8	300	10	63	0.3	0.6	1.0	0.6426229811253319	0.10203931629047723	0.5154639174726326	0.6676628810480116	2.137226326860141	1.5510271726127236	0.7257196543704932
1	3	undersample	0.8	300	10	63	0.3	0.6	1.0	0.6249603310223611	0.07949065997933036	0.49999999994897965	0.6698564593261372	2.0289854484451406	1.5144927075765056	0.7464285603660896
1	1	undersample	0.8	300	10	63	0.3	1.0	0.7	0.6638081413079278	0.11309141954779704	0.5918367346334861	0.6341900777009314	2.5138071207334125	1.617880441118337	0.6435976740762207
1	2	undersample	0.8	300	10	63	0.3	1.0	0.7	0.6436859521447366	0.10969312700406193	0.5360824741715379	0.6682606096792095	2.3277676983423494	1.6159746887259958	0.6942164661014443
1	3	undersample	0.8	300	10	63	0.3	1.0	0.7	0.5846841128796016	0.077851616385571	0.49999999994897965	0.6435406698526105	1.8053690812879006	1.4026845242496344	0.7769516608733029
1	1	undersample	0.8	300	10	63	0.3	1.0	1.0	0.6808525562047891	0.09869664217377119	0.6224489795283216	0.6437537358000972	2.97918547239894	1.7472434790406894	0.5864836095088418
1	2	undersample	0.8	300	10	63	0.3	1.0	1.0	0.6426229811253319	0.10203931629047723	0.5154639174726326	0.6676628810480116	2.137226326860141	1.5510271726127236	0.7257196543704932
1	3	undersample	0.8	300	10	63	0.3	1.0	1.0	0.6249603310223611	0.07949065997933036	0.49999999994897965	0.6698564593261372	2.0289854484451406	1.5144927075765056	0.7464285603660896
1	1	undersample	0.8	500	3	31	0.1	0.6	0.7	0.6997023555387487	0.1123721817773169	0.6122448978967098	0.6497310221120758	2.9288664465010594	1.7479277899778274	0.5967932620407826
1	2	undersample	0.8	500	3	31	0.1	0.6	0.7	0.7004701721088729	0.12864591648279142	0.6082474226177065	0.6808129109343646	3.311699078202502	1.9056140564522963	0.5754188343614902
1	3	undersample	0.8	500	3	31	0.1	0.6	0.7	0.6550141587735574	0.09086399037885519	0.540816326475427	0.7039473684168425	2.800493728737132	1.8267573076983283	0.6522982933145712
1	1	undersample	0.8	500	3	31	0.1	0.6	1.0	0.7172469107188602	0.11423578827192654	0.7448979591076635	0.6407650926441079	5.2083858265986445	2.073567805129859	0.3981209960399865
1	2	undersample	0.8	500	3	31	0.1	0.6	1.0	0.6898589483673381	0.11163370859868851	0.6082474226177065	0.6784219964095731	3.2755330525406734	1.8914459226444253	0.5774467421178947
1	3	undersample	0.8	500	3	31	0.1	0.6	1.0	0.6553254076750318	0.08733230026775993	0.49999999994897965	0.6746411483213239	2.073529350330415	1.5367646584735686	0.7411347408674938
1	1	undersample	0.8	500	3	31	0.1	1.0	0.7	0.6997023555387487	0.1123721817773169	0.6122448978967098	0.6497310221120758	2.9288664465010594	1.7479277899778274	0.5967932620407826
1	2	undersample	0.8	500	3	31	0.1	1.0	0.7	0.7004701721088729	0.12864591648279142	0.6082474226177065	0.6808129109343646	3.311699078202502	1.9056140564522963	0.5754188343614902
1	3	undersample	0.8	500	3	31	0.1	1.0	0.7	0.6550141587735574	0.09086399037885519	0.540816326475427	0.7039473684168425	2.800493728737132	1.8267573076983283	0.6522982933145712
1	1	undersample	0.8	500	3	31	0.1	1.0	1.0	0.7172469107188602	0.11423578827192654	0.7448979591076635	0.6407650926441079	5.2083858265986445	2.073567805129859	0.3981209960399865
1	2	undersample	0.8	500	3	31	0.1	1.0	1.0	0.6898589483673381	0.11163370859868851	0.6082474226177065	0.6784219964095731	3.2755330525406734	1.8914459226444253	0.5774467421178947
1	3	undersample	0.8	500	3	31	0.1	1.0	1.0	0.6553254076750318	0.08733230026775993	0.49999999994897965	0.6746411483213239	2.073529350330415	1.5367646584735686	0.7411347408674938
1	1	undersample	0.8	500	3	31	0.3	0.6	0.7	0.6824353172231237	0.10204075009639918	0.6122448978967098	0.6306037059137442	2.6954521479759466	1.6574202045988733	0.6148950479009364
1	2	undersample	0.8	500	3	31	0.3	0.6	0.7	0.6580160339164782	0.12308450828875922	0.5670103092198959	0.6694560669416052	2.6522000382485884	1.7153855671157354	0.6467783409453949
1	3	undersample	0.8	500	3	31	0.3	0.6	0.7	0.6112074016209355	0.08131881991010333	0.5204081632122033	0.6680622009529422	2.183898728381775	1.5677881489493914	0.717884994727802
1	1	undersample	0.8	500	3	31	0.3	0.6	1.0	0.698208033960745	0.10164230756346446	0.7448979591076635	0.6282127913889527	4.933954806197082	2.0035598907636296	0.4060758397923702
1	2	undersample	0.8	500	3	31	0.3	0.6	1.0	0.6597260307737813	0.10532796356389382	0.5670103092198959	0.6527196652680651	2.4612735951967193	1.6327163855402478	0.6633624007155594
1	3	undersample	0.8	500	3	31	0.3	0.6	1.0	0.6336295283663704	0.08256053259162	0.49999999994897965	0.6584928229625688	1.9281960941095861	1.4640980305172224	0.7593097069887808
1	1	undersample	0.8	500	3	31	0.3	1.0	0.7	0.6824353172231237	0.10204075009639918	0.6122448978967098	0.6306037059137442	2.6954521479759466	1.6574202045988733	0.6148950479009364
1	2	undersample	0.8	500	3	31	0.3	1.0	0.7	0.6580160339164782	0.12308450828875922	0.5670103092198959	0.6694560669416052	2.6522000382485884	1.7153855671157354	0.6467783409453949
1	3	undersample	0.8	500	3	31	0.3	1.0	0.7	0.6112074016209355	0.08131881991010333	0.5204081632122033	0.6680622009529422	2.183898728381775	1.5677881489493914	0.717884994727802
1	1	undersample	0.8	500	3	31	0.3	1.0	1.0	0.698208033960745	0.10164230756346446	0.7448979591076635	0.6282127913889527	4.933954806197082	2.0035598907636296	0.4060758397923702
1	2	undersample	0.8	500	3	31	0.3	1.0	1.0	0.6597260307737813	0.10532796356389382	0.5670103092198959	0.6527196652680651	2.4612735951967193	1.6327163855402478	0.6633624007155594
1	3	undersample	0.8	500	3	31	0.3	1.0	1.0	0.6336295283663704	0.08256053259162	0.49999999994897965	0.6584928229625688	1.9281960941095861	1.4640980305172224	0.7593097069887808
1	1	undersample	0.8	500	3	63	0.1	0.6	0.7	0.6997023555387487	0.1123721817773169	0.6122448978967098	0.6497310221120758	2.9288664465010594	1.7479277899778274	0.5967932620407826
1	2	undersample	0.8	500	3	63	0.1	0.6	0.7	0.7004701721088729	0.12864591648279142	0.6082474226177065	0.6808129109343646	3.311699078202502	1.9056140564522963	0.5754188343614902
1	3	undersample	0.8	500	3	63	0.1	0.6	0.7	0.6550141587735574	0.09086399037885519	0.540816326475427	0.7039473684168425	2.800493728737132	1.8267573076983283	0.6522982933145712
1	1	undersample	0.8	500	3	63	0.1	0.6	1.0	0.7172469107188602	0.11423578827192654	0.7448979591076635	0.6407650926441079	5.2083858265986445	2.073567805129859	0.3981209960399865
1	2	undersample	0.8	500	3	63	0.1	0.6	1.0	0.6898589483673381	0.11163370859868851	0.6082474226177065	0.6784219964095731	3.2755330525406734	1.8914459226444253	0.5774467421178947
1	3	undersample	0.8	500	3	63	0.1	0.6	1.0	0.6553254076750318	0.08733230026775993	0.49999999994897965	0.6746411483213239	2.073529350330415	1.5367646584735686	0.7411347408674938
1	1	undersample	0.8	500	3	63	0.1	1.0	0.7	0.6997023555387487	0.1123721817773169	0.6122448978967098	0.6497310221120758	2.9288664465010594	1.7479277899778274	0.5967932620407826
1	2	undersample	0.8	500	3	63	0.1	1.0	0.7	0.7004701721088729	0.12864591648279142	0.6082474226177065	0.6808129109343646	3.311699078202502	1.9056140564522963	0.5754188343614902
1	3	undersample	0.8	500	3	63	0.1	1.0	0.7	0.6550141587735574	0.09086399037885519	0.540816326475427	0.7039473684168425	2.800493728737132	1.8267573076983283	0.6522982933145712
1	1	undersample	0.8	500	3	63	0.1	1.0	1.0	0.7172469107188602	0.11423578827192654	0.7448979591076635	0.6407650926441079	5.2083858265986445	2.073567805129859	0.3981209960399865
1	2	undersample	0.8	500	3	63	0.1	1.0	1.0	0.6898589483673381	0.11163370859868851	0.6082474226177065	0.6784219964095731	3.2755330525406734	1.8914459226444253	0.5774467421178947
1	3	undersample	0.8	500	3	63	0.1	1.0	1.0	0.6553254076750318	0.08733230026775993	0.49999999994897965	0.6746411483213239	2.073529350330415	1.5367646584735686	0.7411347408674938
1	1	undersample	0.8	500	3	63	0.3	0.6	0.7	0.6824353172231237	0.10204075009639918	0.6122448978967098	0.6306037059137442	2.6954521479759466	1.6574202045988733	0.6148950479009364
1	2	undersample	0.8	500	3	63	0.3	0.6	0.7	0.6580160339164782	0.12308450828875922	0.5670103092198959	0.6694560669416052	2.6522000382485884	1.7153855671157354	0.6467783409453949
1	3	undersample	0.8	500	3	63	0.3	0.6	0.7	0.6112074016209355	0.08131881991010333	0.5204081632122033	0.6680622009529422	2.183898728381775	1.5677881489493914	0.717884994727802
1	1	undersample	0.8	500	3	63	0.3	0.6	1.0	0.698208033960745	0.10164230756346446	0.7448979591076635	0.6282127913889527	4.933954806197082	2.0035598907636296	0.4060758397923702
1	2	undersample	0.8	500	3	63	0.3	0.6	1.0	0.6597260307737813	0.10532796356389382	0.5670103092198959	0.6527196652680651	2.4612735951967193	1.6327163855402478	0.6633624007155594
1	3	undersample	0.8	500	3	63	0.3	0.6	1.0	0.6336295283663704	0.08256053259162	0.49999999994897965	0.6584928229625688	1.9281960941095861	1.4640980305172224	0.7593097069887808
1	1	undersample	0.8	500	3	63	0.3	1.0	0.7	0.6824353172231237	0.10204075009639918	0.6122448978967098	0.6306037059137442	2.6954521479759466	1.6574202045988733	0.6148950479009364
1	2	undersample	0.8	500	3	63	0.3	1.0	0.7	0.6580160339164782	0.12308450828875922	0.5670103092198959	0.6694560669416052	2.6522000382485884	1.7153855671157354	0.6467783409453949
1	3	undersample	0.8	500	3	63	0.3	1.0	0.7	0.6112074016209355	0.08131881991010333	0.5204081632122033	0.6680622009529422	2.183898728381775	1.5677881489493914	0.717884994727802
1	1	undersample	0.8	500	3	63	0.3	1.0	1.0	0.698208033960745	0.10164230756346446	0.7448979591076635	0.6282127913889527	4.933954806197082	2.0035598907636296	0.4060758397923702
1	2	undersample	0.8	500	3	63	0.3	1.0	1.0	0.6597260307737813	0.10532796356389382	0.5670103092198959	0.6527196652680651	2.4612735951967193	1.6327163855402478	0.6633624007155594
1	3	undersample	0.8	500	3	63	0.3	1.0	1.0	0.6336295283663704	0.08256053259162	0.49999999994897965	0.6584928229625688	1.9281960941095861	1.4640980305172224	0.7593097069887808
1	1	undersample	0.8	500	5	31	0.1	0.6	0.7	0.6898154360369373	0.10340893643161982	0.6122448978967098	0.6533173938992629	2.9754990013080387	1.7660098010764032	0.5935171783102833
1	2	undersample	0.8	500	5	31	0.1	0.6	0.7	0.6792692921537333	0.11474611251853295	0.5979381442682539	0.6724447100975945	3.0530599789017567	1.8254570890668187	0.5979106441246104
1	3	undersample	0.8	500	5	31	0.1	0.6	0.7	0.6355672053510399	0.0854365549813589	0.5204081632122033	0.6830143540629007	2.3380970763709805	1.6417404177918697	0.7021694740575467
1	1	undersample	0.8	500	5	31	0.1	0.6	1.0	0.7051917001110066	0.10859511135388761	0.7551020407392753	0.6431560071688993	5.557230379750753	2.11605641330247	0.38077535267218365
1	2	undersample	0.8	500	5	31	0.1	0.6	1.0	0.6627023496281141	0.1032901265667456	0.5670103092198959	0.6622833233672308	2.5680572342173402	1.6789526003980346	0.6537831604166532
1	3	undersample	0.8	500	5	31	0.1	0.6	1.0	0.6451365833414706	0.08972795514255917	0.47959183668575595	0.6590909090869672	1.7816992982291027	1.4068026796624056	0.7895847875360821
1	1	undersample	0.8	500	5	31	0.1	1.0	0.7	0.6898154360369373	0.10340893643161982	0.6122448978967098	0.6533173938992629	2.9754990013080387	1.7660098010764032	0.5935171783102833
1	2	undersample	0.8	500	5	31	0.1	1.0	0.7	0.6792692921537333	0.11474611251853295	0.5979381442682539	0.6724447100975945	3.0530599789017567	1.8254570890668187	0.5979106441246104
1	3	undersample	0.8	500	5	31	0.1	1.0	0.7	0.6355672053510399	0.0854365549813589	0.5204081632122033	0.6830143540629007	2.3380970763709805	1.6417404177918697	0.7021694740575467
1	1	undersample	0.8	500	5	31	0.1	1.0	1.0	0.7051917001110066	0.10859511135388761	0.7551020407392753	0.6431560071688993	5.557230379750753	2.11605641330247	0.38077535267218365
1	2	undersample	0.8	500	5	31	0.1	1.0	1.0	0.6627023496281141	0.1032901265667456	0.5670103092198959	0.6622833233672308	2.5680572342173402	1.6789526003980346	0.6537831604166532
1	3	undersample	0.8	500	5	31	0.1	1.0	1.0	0.6451365833414706	0.08972795514255917	0.47959183668575595	0.6590909090869672	1.7816992982291027	1.4068026796624056	0.7895847875360821
1	1	undersample	0.8	500	5	31	0.3	0.6	0.7	0.6662691974578234	0.10563706800719924	0.5714285713702624	0.622833233708172	2.2017960352777677	1.5150554271729566	0.6880997971112544
1	2	undersample	0.8	500	5	31	0.3	0.6	0.7	0.6465297847560713	0.11108888179448856	0.5463917525209906	0.6616855947360331	2.3558865355870813	1.6150412984757776	0.6855344052104138
1	3	undersample	0.8	500	5	31	0.3	0.6	0.7	0.5849740015623474	0.07455316344494514	0.4897959183173678	0.6549043062161788	1.8218370396330887	1.4193045956439705	0.7790513347513468
1	1	undersample	0.8	500	5	31	0.3	0.6	1.0	0.686814594337436	0.10071081251759142	0.6836734693179926	0.6383741781193164	3.815302461948957	1.8905548471536369	0.49551898646454023
1	2	undersample	0.8	500	5	31	0.3	0.6	1.0	0.6426661161811918	0.09958852614565417	0.5257731958220853	0.6646742378920223	2.197628394705363	1.567947469461971	0.7134725103039554
1	3	undersample	0.8	500	5	31	0.3	0.6	1.0	0.622952470461869	0.07938917678014282	0.47959183668575595	0.6704545454505356	1.874915429948957	1.4553131154192225	0.7762019947266037
1	1	undersample	0.8	500	5	31	0.3	1.0	0.7	0.6662691974578234	0.10563706800719924	0.5714285713702624	0.622833233708172	2.2017960352777677	1.5150554271729566	0.6880997971112544
1	2	undersample	0.8	500	5	31	0.3	1.0	0.7	0.6465297847560713	0.11108888179448856	0.5463917525209906	0.6616855947360331	2.3558865355870813	1.6150412984757776	0.6855344052104138
1	3	undersample	0.8	500	5	31	0.3	1.0	0.7	0.5849740015623474	0.07455316344494514	0.4897959183173678	0.6549043062161788	1.8218370396330887	1.4193045956439705	0.7790513347513468
1	1	undersample	0.8	500	5	31	0.3	1.0	1.0	0.686814594337436	0.10071081251759142	0.6836734693179926	0.6383741781193164	3.815302461948957	1.8905548471536369	0.49551898646454023
1	2	undersample	0.8	500	5	31	0.3	1.0	1.0	0.6426661161811918	0.09958852614565417	0.5257731958220853	0.6646742378920223	2.197628394705363	1.567947469461971	0.7134725103039554
1	3	undersample	0.8	500	5	31	0.3	1.0	1.0	0.622952470461869	0.07938917678014282	0.47959183668575595	0.6704545454505356	1.874915429948957	1.4553131154192225	0.7762019947266037
1	1	undersample	0.8	500	5	63	0.1	0.6	0.7	0.6898154360369373	0.10340893643161982	0.6122448978967098	0.6533173938992629	2.9754990013080387	1.7660098010764032	0.5935171783102833
1	2	undersample	0.8	500	5	63	0.1	0.6	0.7	0.6792692921537333	0.11474611251853295	0.5979381442682539	0.6724447100975945	3.0530599789017567	1.8254570890668187	0.5979106441246104
1	3	undersample	0.8	500	5	63	0.1	0.6	0.7	0.6355672053510399	0.0854365549813589	0.5204081632122033	0.6830143540629007	2.3380970763709805	1.6417404177918697	0.7021694740575467
1	1	undersample	0.8	500	5	63	0.1	0.6	1.0	0.7051917001110066	0.10859511135388761	0.7551020407392753	0.6431560071688993	5.557230379750753	2.11605641330247	0.38077535267218365
1	2	undersample	0.8	500	5	63	0.1	0.6	1.0	0.6627023496281141	0.1032901265667456	0.5670103092198959	0.6622833233672308	2.5680572342173402	1.6789526003980346	0.6537831604166532
1	3	undersample	0.8	500	5	63	0.1	0.6	1.0	0.6451365833414706	0.08972795514255917	0.47959183668575595	0.6590909090869672	1.7816992982291027	1.4068026796624056	0.7895847875360821
1	1	undersample	0.8	500	5	63	0.1	1.0	0.7	0.6898154360369373	0.10340893643161982	0.6122448978967098	0.6533173938992629	2.9754990013080387	1.7660098010764032	0.5935171783102833
1	2	undersample	0.8	500	5	63	0.1	1.0	0.7	0.6792692921537333	0.11474611251853295	0.5979381442682539	0.6724447100975945	3.0530599789017567	1.8254570890668187	0.5979106441246104
1	3	undersample	0.8	500	5	63	0.1	1.0	0.7	0.6355672053510399	0.0854365549813589	0.5204081632122033	0.6830143540629007	2.3380970763709805	1.6417404177918697	0.7021694740575467
1	1	undersample	0.8	500	5	63	0.1	1.0	1.0	0.7051917001110066	0.10859511135388761	0.7551020407392753	0.6431560071688993	5.557230379750753	2.11605641330247	0.38077535267218365
1	2	undersample	0.8	500	5	63	0.1	1.0	1.0	0.6627023496281141	0.1032901265667456	0.5670103092198959	0.6622833233672308	2.5680572342173402	1.6789526003980346	0.6537831604166532
1	3	undersample	0.8	500	5	63	0.1	1.0	1.0	0.6451365833414706	0.08972795514255917	0.47959183668575595	0.6590909090869672	1.7816992982291027	1.4068026796624056	0.7895847875360821
1	1	undersample	0.8	500	5	63	0.3	0.6	0.7	0.6662691974578234	0.10563706800719924	0.5714285713702624	0.622833233708172	2.2017960352777677	1.5150554271729566	0.6880997971112544
1	2	undersample	0.8	500	5	63	0.3	0.6	0.7	0.6465297847560713	0.11108888179448856	0.5463917525209906	0.6616855947360331	2.3558865355870813	1.6150412984757776	0.6855344052104138
1	3	undersample	0.8	500	5	63	0.3	0.6	0.7	0.5849740015623474	0.07455316344494514	0.4897959183173678	0.6549043062161788	1.8218370396330887	1.4193045956439705	0.7790513347513468
1	1	undersample	0.8	500	5	63	0.3	0.6	1.0	0.686814594337436	0.10071081251759142	0.6836734693179926	0.6383741781193164	3.815302461948957	1.8905548471536369	0.49551898646454023
1	2	undersample	0.8	500	5	63	0.3	0.6	1.0	0.6426661161811918	0.09958852614565417	0.5257731958220853	0.6646742378920223	2.197628394705363	1.567947469461971	0.7134725103039554
1	3	undersample	0.8	500	5	63	0.3	0.6	1.0	0.622952470461869	0.07938917678014282	0.47959183668575595	0.6704545454505356	1.874915429948957	1.4553131154192225	0.7762019947266037
1	1	undersample	0.8	500	5	63	0.3	1.0	0.7	0.6662691974578234	0.10563706800719924	0.5714285713702624	0.622833233708172	2.2017960352777677	1.5150554271729566	0.6880997971112544
1	2	undersample	0.8	500	5	63	0.3	1.0	0.7	0.6465297847560713	0.11108888179448856	0.5463917525209906	0.6616855947360331	2.3558865355870813	1.6150412984757776	0.6855344052104138
1	3	undersample	0.8	500	5	63	0.3	1.0	0.7	0.5849740015623474	0.07455316344494514	0.4897959183173678	0.6549043062161788	1.8218370396330887	1.4193045956439705	0.7790513347513468
1	1	undersample	0.8	500	5	63	0.3	1.0	1.0	0.686814594337436	0.10071081251759142	0.6836734693179926	0.6383741781193164	3.815302461948957	1.8905548471536369	0.49551898646454023
1	2	undersample	0.8	500	5	63	0.3	1.0	1.0	0.6426661161811918	0.09958852614565417	0.5257731958220853	0.6646742378920223	2.197628394705363	1.567947469461971	0.7134725103039554
1	3	undersample	0.8	500	5	63	0.3	1.0	1.0	0.622952470461869	0.07938917678014282	0.47959183668575595	0.6704545454505356	1.874915429948957	1.4553131154192225	0.7762019947266037
1	1	undersample	0.8	500	10	31	0.1	0.6	0.7	0.677531502738573	0.1083029254241048	0.6224489795283216	0.6329946204385356	2.8435160735451923	1.696021358901806	0.5964521692863538
1	2	undersample	0.8	500	10	31	0.1	0.6	0.7	0.6602467325195186	0.10514261068356161	0.5463917525209906	0.6760310818847817	2.513544034230768	1.6865560401109467	0.6709872562434146
1	3	undersample	0.8	500	10	31	0.1	0.6	0.7	0.6104323308270676	0.08411256932593675	0.49999999994897965	0.6614832535845605	1.9540635497717194	1.4770317583197043	0.7558770230126962
1	1	undersample	0.8	500	10	31	0.1	0.6	1.0	0.6856801297925028	0.10148370141494584	0.6734693876863808	0.6395696353817121	3.659825753440846	1.8685145179554175	0.510547388656535
1	2	undersample	0.8	500	10	31	0.1	0.6	1.0	0.6460707045187052	0.09829645903779197	0.5154639174726326	0.6766288105159796	2.2259801896689324	1.5940316215393344	0.7161032279971058
1	3	undersample	0.8	500	10	31	0.1	0.6	1.0	0.6316979543013377	0.08511392923934365	0.5102040815805915	0.6578947368381706	2.0032050727391804	1.4913657333169625	0.7444897846857087
1	1	undersample	0.8	500	10	31	0.1	1.0	0.7	0.677531502738573	0.1083029254241048	0.6224489795283216	0.6329946204385356	2.8435160735451923	1.696021358901806	0.5964521692863538
1	2	undersample	0.8	500	10	31	0.1	1.0	0.7	0.6602467325195186	0.10514261068356161	0.5463917525209906	0.6760310818847817	2.513544034230768	1.6865560401109467	0.6709872562434146
1	3	undersample	0.8	500	10	31	0.1	1.0	0.7	0.6104323308270676	0.08411256932593675	0.49999999994897965	0.6614832535845605	1.9540635497717194	1.4770317583197043	0.7558770230126962
1	1	undersample	0.8	500	10	31	0.1	1.0	1.0	0.6856801297925028	0.10148370141494584	0.6734693876863808	0.6395696353817121	3.659825753440846	1.8685145179554175	0.510547388656535
1	2	undersample	0.8	500	10	31	0.1	1.0	1.0	0.6460707045187052	0.09829645903779197	0.5154639174726326	0.6766288105159796	2.2259801896689324	1.5940316215393344	0.7161032279971058
1	3	undersample	0.8	500	10	31	0.1	1.0	1.0	0.6316979543013377	0.08511392923934365	0.5102040815805915	0.6578947368381706	2.0032050727391804	1.4913657333169625	0.7444897846857087
1	1	undersample	0.8	500	10	31	0.3	0.6	0.7	0.6548513607475267	0.10705334860663127	0.5816326530018743	0.6252241482329635	2.319290405579505	1.5519480103641825	0.6691477632286862
1	2	undersample	0.8	500	10	31	0.3	0.6	0.7	0.6336971056377518	0.10407587374163738	0.5463917525209906	0.6545128511616587	2.2819675352038886	1.5815110302743716	0.6930471109061557
1	3	undersample	0.8	500	10	31	0.3	0.6	0.7	0.5698357094033786	0.0750427866206913	0.46938775505414415	0.6513157894697889	1.65239473238803	1.3461686173821992	0.8146773736761904
1	1	undersample	0.8	500	10	31	0.3	0.6	1.0	0.6735212315649511	0.09332914848509984	0.6530612244231571	0.6431560071688993	3.392649415848996	1.8301028439372713	0.53943174955282
1	2	undersample	0.8	500	10	31	0.3	0.6	1.0	0.6395110949525823	0.09871792674228128	0.5154639174726326	0.6628810519984287	2.0918212773616323	1.5290267878385828	0.7309547825466702
1	3	undersample	0.8	500	10	31	0.3	0.6	1.0	0.6181769358461088	0.07712548847252626	0.5102040815805915	0.6632775119577555	2.0518797522871215	1.51520639264378	0.7384479380119923
1	1	undersample	0.8	500	10	31	0.3	1.0	0.7	0.6548513607475267	0.10705334860663127	0.5816326530018743	0.6252241482329635	2.319290405579505	1.5519480103641825	0.6691477632286862
1	2	undersample	0.8	500	10	31	0.3	1.0	0.7	0.6336971056377518	0.10407587374163738	0.5463917525209906	0.6545128511616587	2.2819675352038886	1.5815110302743716	0.6930471109061557
1	3	undersample	0.8	500	10	31	0.3	1.0	0.7	0.5698357094033786	0.0750427866206913	0.46938775505414415	0.6513157894697889	1.65239473238803	1.3461686173821992	0.8146773736761904
1	1	undersample	0.8	500	10	31	0.3	1.0	1.0	0.6735212315649511	0.09332914848509984	0.6530612244231571	0.6431560071688993	3.392649415848996	1.8301028439372713	0.53943174955282
1	2	undersample	0.8	500	10	31	0.3	1.0	1.0	0.6395110949525823	0.09871792674228128	0.5154639174726326	0.6628810519984287	2.0918212773616323	1.5290267878385828	0.7309547825466702
1	3	undersample	0.8	500	10	31	0.3	1.0	1.0	0.6181769358461088	0.07712548847252626	0.5102040815805915	0.6632775119577555	2.0518797522871215	1.51520639264378	0.7384479380119923
1	1	undersample	0.8	500	10	63	0.1	0.6	0.7	0.677531502738573	0.1083029254241048	0.6224489795283216	0.6329946204385356	2.8435160735451923	1.696021358901806	0.5964521692863538
1	2	undersample	0.8	500	10	63	0.1	0.6	0.7	0.6602467325195186	0.10514261068356161	0.5463917525209906	0.6760310818847817	2.513544034230768	1.6865560401109467	0.6709872562434146
1	3	undersample	0.8	500	10	63	0.1	0.6	0.7	0.6104323308270676	0.08411256932593675	0.49999999994897965	0.6614832535845605	1.9540635497717194	1.4770317583197043	0.7558770230126962
1	1	undersample	0.8	500	10	63	0.1	0.6	1.0	0.6856801297925028	0.10148370141494584	0.6734693876863808	0.6395696353817121	3.659825753440846	1.8685145179554175	0.510547388656535
1	2	undersample	0.8	500	10	63	0.1	0.6	1.0	0.6460707045187052	0.09829645903779197	0.5154639174726326	0.6766288105159796	2.2259801896689324	1.5940316215393344	0.7161032279971058
1	3	undersample	0.8	500	10	63	0.1	0.6	1.0	0.6316979543013377	0.08511392923934365	0.5102040815805915	0.6578947368381706	2.0032050727391804	1.4913657333169625	0.7444897846857087
1	1	undersample	0.8	500	10	63	0.1	1.0	0.7	0.677531502738573	0.1083029254241048	0.6224489795283216	0.6329946204385356	2.8435160735451923	1.696021358901806	0.5964521692863538
1	2	undersample	0.8	500	10	63	0.1	1.0	0.7	0.6602467325195186	0.10514261068356161	0.5463917525209906	0.6760310818847817	2.513544034230768	1.6865560401109467	0.6709872562434146
1	3	undersample	0.8	500	10	63	0.1	1.0	0.7	0.6104323308270676	0.08411256932593675	0.49999999994897965	0.6614832535845605	1.9540635497717194	1.4770317583197043	0.7558770230126962
1	1	undersample	0.8	500	10	63	0.1	1.0	1.0	0.6856801297925028	0.10148370141494584	0.6734693876863808	0.6395696353817121	3.659825753440846	1.8685145179554175	0.510547388656535
1	2	undersample	0.8	500	10	63	0.1	1.0	1.0	0.6460707045187052	0.09829645903779197	0.5154639174726326	0.6766288105159796	2.2259801896689324	1.5940316215393344	0.7161032279971058
1	3	undersample	0.8	500	10	63	0.1	1.0	1.0	0.6316979543013377	0.08511392923934365	0.5102040815805915	0.6578947368381706	2.0032050727391804	1.4913657333169625	0.7444897846857087
1	1	undersample	0.8	500	10	63	0.3	0.6	0.7	0.6548513607475267	0.10705334860663127	0.5816326530018743	0.6252241482329635	2.319290405579505	1.5519480103641825	0.6691477632286862
1	2	undersample	0.8	500	10	63	0.3	0.6	0.7	0.6336971056377518	0.10407587374163738	0.5463917525209906	0.6545128511616587	2.2819675352038886	1.5815110302743716	0.6930471109061557
1	3	undersample	0.8	500	10	63	0.3	0.6	0.7	0.5698357094033786	0.0750427866206913	0.46938775505414415	0.6513157894697889	1.65239473238803	1.3461686173821992	0.8146773736761904
1	1	undersample	0.8	500	10	63	0.3	0.6	1.0	0.6735212315649511	0.09332914848509984	0.6530612244231571	0.6431560071688993	3.392649415848996	1.8301028439372713	0.53943174955282
1	2	undersample	0.8	500	10	63	0.3	0.6	1.0	0.6395110949525823	0.09871792674228128	0.5154639174726326	0.6628810519984287	2.0918212773616323	1.5290267878385828	0.7309547825466702
1	3	undersample	0.8	500	10	63	0.3	0.6	1.0	0.6181769358461088	0.07712548847252626	0.5102040815805915	0.6632775119577555	2.0518797522871215	1.51520639264378	0.7384479380119923
1	1	undersample	0.8	500	10	63	0.3	1.0	0.7	0.6548513607475267	0.10705334860663127	0.5816326530018743	0.6252241482329635	2.319290405579505	1.5519480103641825	0.6691477632286862
1	2	undersample	0.8	500	10	63	0.3	1.0	0.7	0.6336971056377518	0.10407587374163738	0.5463917525209906	0.6545128511616587	2.2819675352038886	1.5815110302743716	0.6930471109061557
1	3	undersample	0.8	500	10	63	0.3	1.0	0.7	0.5698357094033786	0.0750427866206913	0.46938775505414415	0.6513157894697889	1.65239473238803	1.3461686173821992	0.8146773736761904
1	1	undersample	0.8	500	10	63	0.3	1.0	1.0	0.6735212315649511	0.09332914848509984	0.6530612244231571	0.6431560071688993	3.392649415848996	1.8301028439372713	0.53943174955282
1	2	undersample	0.8	500	10	63	0.3	1.0	1.0	0.6395110949525823	0.09871792674228128	0.5154639174726326	0.6628810519984287	2.0918212773616323	1.5290267878385828	0.7309547825466702
1	3	undersample	0.8	500	10	63	0.3	1.0	1.0	0.6181769358461088	0.07712548847252626	0.5102040815805915	0.6632775119577555	2.0518797522871215	1.51520639264378	0.7384479380119923
1	1	undersample	1.0	100	3	31	0.1	0.6	0.7	0.724014052722105	0.10936667119581173	0.7653061223708871	0.5971309025666639	4.8332471587513	1.8996396304661423	0.39303588658694927
1	2	undersample	1.0	100	3	31	0.1	0.6	0.7	0.7297157399818832	0.13336544946173318	0.6907216494133277	0.6551105797928565	4.242172005233043	2.0027335978330054	0.47210097868279755
1	3	undersample	1.0	100	3	31	0.1	0.6	0.7	0.6935754564983887	0.10219637154490041	0.6020408162650979	0.6465311004746022	2.7671047823553874	1.703235560585674	0.6155298287854553
1	1	undersample	1.0	100	3	31	0.1	0.6	1.0	0.7271460287641656	0.10934899101498435	0.7448979591076635	0.6126718469778083	4.618827003785717	1.9231701441368856	0.4163762999506872
1	2	undersample	1.0	100	3	31	0.1	0.6	1.0	0.7314442232916978	0.13824981092251626	0.6907216494133277	0.6527196652680651	4.197590214824733	1.9889454151126653	0.4738302862705263
1	3	undersample	1.0	100	3	31	0.1	0.6	1.0	0.6963980568303876	0.09745873268739672	0.6938775509496043	0.6208133971254737	3.7110408948172355	1.8299104646376583	0.49309896586773405
1	1	undersample	1.0	100	3	31	0.1	1.0	0.7	0.724014052722105	0.10936667119581173	0.7653061223708871	0.5971309025666639	4.8332471587513	1.8996396304661423	0.39303588658694927
1	2	undersample	1.0	100	3	31	0.1	1.0	0.7	0.7297157399818832	0.13336544946173318	0.6907216494133277	0.6551105797928565	4.242172005233043	2.0027335978330054	0.47210097868279755
1	3	undersample	1.0	100	3	31	0.1	1.0	0.7	0.6935754564983887	0.10219637154490041	0.6020408162650979	0.6465311004746022	2.7671047823553874	1.703235560585674	0.6155298287854553
1	1	undersample	1.0	100	3	31	0.1	1.0	1.0	0.7271460287641656	0.10934899101498435	0.7448979591076635	0.6126718469778083	4.618827003785717	1.9231701441368856	0.4163762999506872
1	2	undersample	1.0	100	3	31	0.1	1.0	1.0	0.7314442232916978	0.13824981092251626	0.6907216494133277	0.6527196652680651	4.197590214824733	1.9889454151126653	0.4738302862705263
1	3	undersample	1.0	100	3	31	0.1	1.0	1.0	0.6963980568303876	0.09745873268739672	0.6938775509496043	0.6208133971254737	3.7110408948172355	1.8299104646376583	0.49309896586773405
1	1	undersample	1.0	100	3	31	0.3	0.6	0.7	0.704118228283543	0.10811036797333393	0.7448979591076635	0.5977286311978618	4.3387814363060775	1.8517299473946671	0.42678570727530496
1	2	undersample	1.0	100	3	31	0.3	0.6	0.7	0.7143750654728526	0.12499684835088107	0.6804123710638751	0.6509264793744715	3.970061729831142	1.9491949728889442	0.49097345729967573
1	3	undersample	1.0	100	3	31	0.3	0.6	0.7	0.6735060052729226	0.09625691005169615	0.6122448978967098	0.6309808612402453	2.6998207899043924	1.6591141677997425	0.6145275075314491
1	1	undersample	1.0	100	3	31	0.3	0.6	1.0	0.7053045366383255	0.10566386550781047	0.7448979591076635	0.5989240884602575	4.360417147534314	1.8572492615562108	0.4259338396103361
1	2	undersample	1.0	100	3	31	0.3	0.6	1.0	0.6961782340508131	0.10831132618077521	0.6391752576660644	0.6168559473961933	2.8519722867909785	1.6682374074187571	0.5849416513005897
1	3	undersample	1.0	100	3	31	0.3	0.6	1.0	0.6764048921003809	0.09205578903894476	0.6632653060547689	0.6034688995179218	2.997623211143388	1.6726690252586023	0.5579984132309815
1	1	undersample	1.0	100	3	31	0.3	1.0	0.7	0.704118228283543	0.10811036797333393	0.7448979591076635	0.5977286311978618	4.3387814363060775	1.8517299473946671	0.42678570727530496
1	2	undersample	1.0	100	3	31	0.3	1.0	0.7	0.7143750654728526	0.12499684835088107	0.6804123710638751	0.6509264793744715	3.970061729831142	1.9491949728889442	0.49097345729967573
1	3	undersample	1.0	100	3	31	0.3	1.0	0.7	0.6735060052729226	0.09625691005169615	0.6122448978967098	0.6309808612402453	2.6998207899043924	1.6591141677997425	0.6145275075314491
1	1	undersample	1.0	100	3	31	0.3	1.0	1.0	0.7053045366383255	0.10566386550781047	0.7448979591076635	0.5989240884602575	4.360417147534314	1.8572492615562108	0.4259338396103361
1	2	undersample	1.0	100	3	31	0.3	1.0	1.0	0.6961782340508131	0.10831132618077521	0.6391752576660644	0.6168559473961933	2.8519722867909785	1.6682374074187571	0.5849416513005897
1	3	undersample	1.0	100	3	31	0.3	1.0	1.0	0.6764048921003809	0.09205578903894476	0.6632653060547689	0.6034688995179218	2.997623211143388	1.6726690252586023	0.5579984132309815
1	1	undersample	1.0	100	3	63	0.1	0.6	0.7	0.724014052722105	0.10936667119581173	0.7653061223708871	0.5971309025666639	4.8332471587513	1.8996396304661423	0.39303588658694927
1	2	undersample	1.0	100	3	63	0.1	0.6	0.7	0.7297157399818832	0.13336544946173318	0.6907216494133277	0.6551105797928565	4.242172005233043	2.0027335978330054	0.47210097868279755
1	3	undersample	1.0	100	3	63	0.1	0.6	0.7	0.6935754564983887	0.10219637154490041	0.6020408162650979	0.6465311004746022	2.7671047823553874	1.703235560585674	0.6155298287854553
1	1	undersample	1.0	100	3	63	0.1	0.6	1.0	0.7271460287641656	0.10934899101498435	0.7448979591076635	0.6126718469778083	4.618827003785717	1.9231701441368856	0.4163762999506872
1	2	undersample	1.0	100	3	63	0.1	0.6	1.0	0.7314442232916978	0.13824981092251626	0.6907216494133277	0.6527196652680651	4.197590214824733	1.9889454151126653	0.4738302862705263
1	3	undersample	1.0	100	3	63	0.1	0.6	1.0	0.6963980568303876	0.09745873268739672	0.6938775509496043	0.6208133971254737	3.7110408948172355	1.8299104646376583	0.49309896586773405
1	1	undersample	1.0	100	3	63	0.1	1.0	0.7	0.724014052722105	0.10936667119581173	0.7653061223708871	0.5971309025666639	4.8332471587513	1.8996396304661423	0.39303588658694927
1	2	undersample	1.0	100	3	63	0.1	1.0	0.7	0.7297157399818832	0.13336544946173318	0.6907216494133277	0.6551105797928565	4.242172005233043	2.0027335978330054	0.47210097868279755
1	3	undersample	1.0	100	3	63	0.1	1.0	0.7	0.6935754564983887	0.10219637154490041	0.6020408162650979	0.6465311004746022	2.7671047823553874	1.703235560585674	0.6155298287854553
1	1	undersample	1.0	100	3	63	0.1	1.0	1.0	0.7271460287641656	0.10934899101498435	0.7448979591076635	0.6126718469778083	4.618827003785717	1.9231701441368856	0.4163762999506872
1	2	undersample	1.0	100	3	63	0.1	1.0	1.0	0.7314442232916978	0.13824981092251626	0.6907216494133277	0.6527196652680651	4.197590214824733	1.9889454151126653	0.4738302862705263
1	3	undersample	1.0	100	3	63	0.1	1.0	1.0	0.6963980568303876	0.09745873268739672	0.6938775509496043	0.6208133971254737	3.7110408948172355	1.8299104646376583	0.49309896586773405
1	1	undersample	1.0	100	3	63	0.3	0.6	0.7	0.704118228283543	0.10811036797333393	0.7448979591076635	0.5977286311978618	4.3387814363060775	1.8517299473946671	0.42678570727530496
1	2	undersample	1.0	100	3	63	0.3	0.6	0.7	0.7143750654728526	0.12499684835088107	0.6804123710638751	0.6509264793744715	3.970061729831142	1.9491949728889442	0.49097345729967573
1	3	undersample	1.0	100	3	63	0.3	0.6	0.7	0.6735060052729226	0.09625691005169615	0.6122448978967098	0.6309808612402453	2.6998207899043924	1.6591141677997425	0.6145275075314491
1	1	undersample	1.0	100	3	63	0.3	0.6	1.0	0.7053045366383255	0.10566386550781047	0.7448979591076635	0.5989240884602575	4.360417147534314	1.8572492615562108	0.4259338396103361
1	2	undersample	1.0	100	3	63	0.3	0.6	1.0	0.6961782340508131	0.10831132618077521	0.6391752576660644	0.6168559473961933	2.8519722867909785	1.6682374074187571	0.5849416513005897
1	3	undersample	1.0	100	3	63	0.3	0.6	1.0	0.6764048921003809	0.09205578903894476	0.6632653060547689	0.6034688995179218	2.997623211143388	1.6726690252586023	0.5579984132309815
1	1	undersample	1.0	100	3	63	0.3	1.0	0.7	0.704118228283543	0.10811036797333393	0.7448979591076635	0.5977286311978618	4.3387814363060775	1.8517299473946671	0.42678570727530496
1	2	undersample	1.0	100	3	63	0.3	1.0	0.7	0.7143750654728526	0.12499684835088107	0.6804123710638751	0.6509264793744715	3.970061729831142	1.9491949728889442	0.49097345729967573
1	3	undersample	1.0	100	3	63	0.3	1.0	0.7	0.6735060052729226	0.09625691005169615	0.6122448978967098	0.6309808612402453	2.6998207899043924	1.6591141677997425	0.6145275075314491
1	1	undersample	1.0	100	3	63	0.3	1.0	1.0	0.7053045366383255	0.10566386550781047	0.7448979591076635	0.5989240884602575	4.360417147534314	1.8572492615562108	0.4259338396103361
1	2	undersample	1.0	100	3	63	0.3	1.0	1.0	0.6961782340508131	0.10831132618077521	0.6391752576660644	0.6168559473961933	2.8519722867909785	1.6682374074187571	0.5849416513005897
1	3	undersample	1.0	100	3	63	0.3	1.0	1.0	0.6764048921003809	0.09205578903894476	0.6632653060547689	0.6034688995179218	2.997623211143388	1.6726690252586023	0.5579984132309815
1	1	undersample	1.0	100	5	31	0.1	0.6	0.7	0.707509423374849	0.10622996828879934	0.7448979591076635	0.5971309025666639	4.328011731383103	1.848982573653712	0.42721292018834606
1	2	undersample	1.0	100	5	31	0.1	0.6	0.7	0.7138081475958368	0.12164116740649526	0.6804123710638751	0.6575014943176479	4.087147298662678	1.9866140724969417	0.48606372280135157
1	3	undersample	1.0	100	5	31	0.1	0.6	0.7	0.6798988135924227	0.09938507877428013	0.6326530611599334	0.6309808612402453	2.9448045255423034	1.7144179733930671	0.5821839545119897
1	1	undersample	1.0	100	5	31	0.1	0.6	1.0	0.7167071251692547	0.10724830526875423	0.714285714212828	0.6150627615025998	3.9945650910846546	1.855590013699732	0.4645286611790391
1	2	undersample	1.0	100	5	31	0.1	0.6	1.0	0.7032154103068136	0.12461984983005475	0.6185567009671591	0.6425582785377014	2.9151223942089732	1.7305105882198923	0.5936322133528281
1	3	undersample	1.0	100	5	31	0.1	0.6	1.0	0.6835361536959281	0.09713370305449343	0.6836734693179926	0.6034688995179218	3.2892034302954927	1.7241357644973287	0.5241803275908669
1	1	undersample	1.0	100	5	31	0.1	1.0	0.7	0.707509423374849	0.10622996828879934	0.7448979591076635	0.5971309025666639	4.328011731383103	1.848982573653712	0.42721292018834606
1	2	undersample	1.0	100	5	31	0.1	1.0	0.7	0.7138081475958368	0.12164116740649526	0.6804123710638751	0.6575014943176479	4.087147298662678	1.9866140724969417	0.48606372280135157
1	3	undersample	1.0	100	5	31	0.1	1.0	0.7	0.6798988135924227	0.09938507877428013	0.6326530611599334	0.6309808612402453	2.9448045255423034	1.7144179733930671	0.5821839545119897
1	1	undersample	1.0	100	5	31	0.1	1.0	1.0	0.7167071251692547	0.10724830526875423	0.714285714212828	0.6150627615025998	3.9945650910846546	1.855590013699732	0.4645286611790391
1	2	undersample	1.0	100	5	31	0.1	1.0	1.0	0.7032154103068136	0.12461984983005475	0.6185567009671591	0.6425582785377014	2.9151223942089732	1.7305105882198923	0.5936322133528281
1	3	undersample	1.0	100	5	31	0.1	1.0	1.0	0.6835361536959281	0.09713370305449343	0.6836734693179926	0.6034688995179218	3.2892034302954927	1.7241357644973287	0.5241803275908669
1	1	undersample	1.0	100	5	31	0.3	0.6	0.7	0.6903887675811509	0.10318817752191797	0.7244897958444398	0.5863717872051024	3.7278418965281785	1.751548264644617	0.4698558243571042
1	2	undersample	1.0	100	5	31	0.3	0.6	0.7	0.7039209765776647	0.11385500450064799	0.7010309277627803	0.6503287507432737	4.360978331017979	2.0048285616979693	0.45971989904847815
1	3	undersample	1.0	100	5	31	0.3	0.6	0.7	0.6630486524753441	0.1030890423029996	0.6020408162650979	0.6333732057378387	2.6135022491658955	1.6421080217435513	0.628317039379863
1	1	undersample	1.0	100	5	31	0.3	0.6	1.0	0.6969210876221379	0.10071547792951452	0.7244897958444398	0.6084877465594233	4.086966226605157	1.8504906831721815	0.4527785500786071
1	2	undersample	1.0	100	5	31	0.3	0.6	1.0	0.6763607569586089	0.10468455023083464	0.6907216494133277	0.6007172743538511	3.3600298454689326	1.7299061235281081	0.5148484297723196
1	3	undersample	1.0	100	5	31	0.3	0.6	1.0	0.6601375598086126	0.09106277092693815	0.6326530611599334	0.6034688995179218	2.620998760390461	1.595468916400513	0.6087255416911534
1	1	undersample	1.0	100	5	31	0.3	1.0	0.7	0.6903887675811509	0.10318817752191797	0.7244897958444398	0.5863717872051024	3.7278418965281785	1.751548264644617	0.4698558243571042
1	2	undersample	1.0	100	5	31	0.3	1.0	0.7	0.7039209765776647	0.11385500450064799	0.7010309277627803	0.6503287507432737	4.360978331017979	2.0048285616979693	0.45971989904847815
1	3	undersample	1.0	100	5	31	0.3	1.0	0.7	0.6630486524753441	0.1030890423029996	0.6020408162650979	0.6333732057378387	2.6135022491658955	1.6421080217435513	0.628317039379863
1	1	undersample	1.0	100	5	31	0.3	1.0	1.0	0.6969210876221379	0.10071547792951452	0.7244897958444398	0.6084877465594233	4.086966226605157	1.8504906831721815	0.4527785500786071
1	2	undersample	1.0	100	5	31	0.3	1.0	1.0	0.6763607569586089	0.10468455023083464	0.6907216494133277	0.6007172743538511	3.3600298454689326	1.7299061235281081	0.5148484297723196
1	3	undersample	1.0	100	5	31	0.3	1.0	1.0	0.6601375598086126	0.09106277092693815	0.6326530611599334	0.6034688995179218	2.620998760390461	1.595468916400513	0.6087255416911534
1	1	undersample	1.0	100	5	63	0.1	0.6	0.7	0.707509423374849	0.10622996828879934	0.7448979591076635	0.5971309025666639	4.328011731383103	1.848982573653712	0.42721292018834606
1	2	undersample	1.0	100	5	63	0.1	0.6	0.7	0.7138081475958368	0.12164116740649526	0.6804123710638751	0.6575014943176479	4.087147298662678	1.9866140724969417	0.48606372280135157
1	3	undersample	1.0	100	5	63	0.1	0.6	0.7	0.6798988135924227	0.09938507877428013	0.6326530611599334	0.6309808612402453	2.9448045255423034	1.7144179733930671	0.5821839545119897
1	1	undersample	1.0	100	5	63	0.1	0.6	1.0	0.7167071251692547	0.10724830526875423	0.714285714212828	0.6150627615025998	3.9945650910846546	1.855590013699732	0.4645286611790391
1	2	undersample	1.0	100	5	63	0.1	0.6	1.0	0.7032154103068136	0.12461984983005475	0.6185567009671591	0.6425582785377014	2.9151223942089732	1.7305105882198923	0.5936322133528281
1	3	undersample	1.0	100	5	63	0.1	0.6	1.0	0.6835361536959281	0.09713370305449343	0.6836734693179926	0.6034688995179218	3.2892034302954927	1.7241357644973287	0.5241803275908669
1	1	undersample	1.0	100	5	63	0.1	1.0	0.7	0.707509423374849	0.10622996828879934	0.7448979591076635	0.5971309025666639	4.328011731383103	1.848982573653712	0.42721292018834606
1	2	undersample	1.0	100	5	63	0.1	1.0	0.7	0.7138081475958368	0.12164116740649526	0.6804123710638751	0.6575014943176479	4.087147298662678	1.9866140724969417	0.48606372280135157
1	3	undersample	1.0	100	5	63	0.1	1.0	0.7	0.6798988135924227	0.09938507877428013	0.6326530611599334	0.6309808612402453	2.9448045255423034	1.7144179733930671	0.5821839545119897
1	1	undersample	1.0	100	5	63	0.1	1.0	1.0	0.7167071251692547	0.10724830526875423	0.714285714212828	0.6150627615025998	3.9945650910846546	1.855590013699732	0.4645286611790391
1	2	undersample	1.0	100	5	63	0.1	1.0	1.0	0.7032154103068136	0.12461984983005475	0.6185567009671591	0.6425582785377014	2.9151223942089732	1.7305105882198923	0.5936322133528281
1	3	undersample	1.0	100	5	63	0.1	1.0	1.0	0.6835361536959281	0.09713370305449343	0.6836734693179926	0.6034688995179218	3.2892034302954927	1.7241357644973287	0.5241803275908669
1	1	undersample	1.0	100	5	63	0.3	0.6	0.7	0.6903887675811509	0.10318817752191797	0.7244897958444398	0.5863717872051024	3.7278418965281785	1.751548264644617	0.4698558243571042
1	2	undersample	1.0	100	5	63	0.3	0.6	0.7	0.7039209765776647	0.11385500450064799	0.7010309277627803	0.6503287507432737	4.360978331017979	2.0048285616979693	0.45971989904847815
1	3	undersample	1.0	100	5	63	0.3	0.6	0.7	0.6630486524753441	0.1030890423029996	0.6020408162650979	0.6333732057378387	2.6135022491658955	1.6421080217435513	0.628317039379863
1	1	undersample	1.0	100	5	63	0.3	0.6	1.0	0.6969210876221379	0.10071547792951452	0.7244897958444398	0.6084877465594233	4.086966226605157	1.8504906831721815	0.4527785500786071
1	2	undersample	1.0	100	5	63	0.3	0.6	1.0	0.6763607569586089	0.10468455023083464	0.6907216494133277	0.6007172743538511	3.3600298454689326	1.7299061235281081	0.5148484297723196
1	3	undersample	1.0	100	5	63	0.3	0.6	1.0	0.6601375598086126	0.09106277092693815	0.6326530611599334	0.6034688995179218	2.620998760390461	1.595468916400513	0.6087255416911534
1	1	undersample	1.0	100	5	63	0.3	1.0	0.7	0.6903887675811509	0.10318817752191797	0.7244897958444398	0.5863717872051024	3.7278418965281785	1.751548264644617	0.4698558243571042
1	2	undersample	1.0	100	5	63	0.3	1.0	0.7	0.7039209765776647	0.11385500450064799	0.7010309277627803	0.6503287507432737	4.360978331017979	2.0048285616979693	0.45971989904847815
1	3	undersample	1.0	100	5	63	0.3	1.0	0.7	0.6630486524753441	0.1030890423029996	0.6020408162650979	0.6333732057378387	2.6135022491658955	1.6421080217435513	0.628317039379863
1	1	undersample	1.0	100	5	63	0.3	1.0	1.0	0.6969210876221379	0.10071547792951452	0.7244897958444398	0.6084877465594233	4.086966226605157	1.8504906831721815	0.4527785500786071
1	2	undersample	1.0	100	5	63	0.3	1.0	1.0	0.6763607569586089	0.10468455023083464	0.6907216494133277	0.6007172743538511	3.3600298454689326	1.7299061235281081	0.5148484297723196
1	3	undersample	1.0	100	5	63	0.3	1.0	1.0	0.6601375598086126	0.09106277092693815	0.6326530611599334	0.6034688995179218	2.620998760390461	1.595468916400513	0.6087255416911534
1	1	undersample	1.0	100	10	31	0.1	0.6	0.7	0.695079107554558	0.10343817632107755	0.7040816325812163	0.5989240884602575	3.553008788034682	1.755482178731213	0.49408325392073005
1	2	undersample	1.0	100	10	31	0.1	0.6	0.7	0.7047744344686069	0.10884556010020763	0.6494845360155171	0.6563060370552523	3.53831190406974	1.8897175602201448	0.5340731897217672
1	3	undersample	1.0	100	10	31	0.1	0.6	0.7	0.6703416414412655	0.09766026251498242	0.6122448978967098	0.624999999996262	2.631578876146859	1.6326530175042047	0.6204081534424444
1	1	undersample	1.0	100	10	31	0.1	0.6	1.0	0.7029898630103566	0.10173818137017143	0.6734693876863808	0.622833233708172	3.4059032263489994	1.7856010391681276	0.524266512123773
1	2	undersample	1.0	100	10	31	0.1	0.6	1.0	0.68912565241772	0.11428828227237053	0.6288659793166118	0.631201434544942	2.900053941986372	1.705174643206413	0.5879803094413912
1	3	undersample	1.0	100	10	31	0.1	0.6	1.0	0.6748822136510106	0.09151609317536506	0.6734693876863808	0.5885167464079635	2.949854575467116	1.6366871930764342	0.554836559466229
1	1	undersample	1.0	100	10	31	0.1	1.0	0.7	0.695079107554558	0.10343817632107755	0.7040816325812163	0.5989240884602575	3.553008788034682	1.755482178731213	0.49408325392073005
1	2	undersample	1.0	100	10	31	0.1	1.0	0.7	0.7047744344686069	0.10884556010020763	0.6494845360155171	0.6563060370552523	3.53831190406974	1.8897175602201448	0.5340731897217672
1	3	undersample	1.0	100	10	31	0.1	1.0	0.7	0.6703416414412655	0.09766026251498242	0.6122448978967098	0.624999999996262	2.631578876146859	1.6326530175042047	0.6204081534424444
1	1	undersample	1.0	100	10	31	0.1	1.0	1.0	0.7029898630103566	0.10173818137017143	0.6734693876863808	0.622833233708172	3.4059032263489994	1.7856010391681276	0.524266512123773
1	2	undersample	1.0	100	10	31	0.1	1.0	1.0	0.68912565241772	0.11428828227237053	0.6288659793166118	0.631201434544942	2.900053941986372	1.705174643206413	0.5879803094413912
1	3	undersample	1.0	100	10	31	0.1	1.0	1.0	0.6748822136510106	0.09151609317536506	0.6734693876863808	0.5885167464079635	2.949854575467116	1.6366871930764342	0.554836559466229
1	1	undersample	1.0	100	10	31	0.3	0.6	0.7	0.67491491515913	0.09797251472263563	0.6938775509496043	0.5863717872051024	3.213294712134307	1.677539183039915	0.5220620270441135
1	2	undersample	1.0	100	10	31	0.3	0.6	0.7	0.6978666633801862	0.11902273454569864	0.6701030927144224	0.6323968918073378	3.494410461167935	1.822898282280671	0.5216611693427966
1	3	undersample	1.0	100	10	31	0.3	0.6	0.7	0.6419539107509031	0.09924526311277275	0.540816326475427	0.6172248803790836	1.89916662184048	1.4128826159918688	0.7439487303283479
1	1	undersample	1.0	100	10	31	0.3	0.6	1.0	0.6846066579650391	0.09767334051123835	0.7244897958444398	0.6066945606658297	4.05634345045743	1.842053795773575	0.4541168117809191
1	2	undersample	1.0	100	10	31	0.3	0.6	1.0	0.6649854265132702	0.08981069529605021	0.6597938143649698	0.6031081888786426	2.947060892586279	1.6624021439918384	0.5640881458212219
1	3	undersample	1.0	100	10	31	0.3	0.6	1.0	0.6578367591055562	0.09384066138760482	0.6326530611599334	0.6004784688959302	2.588489622539306	1.5835267840918144	0.6117570433423178
1	1	undersample	1.0	100	10	31	0.3	1.0	0.7	0.67491491515913	0.09797251472263563	0.6938775509496043	0.5863717872051024	3.213294712134307	1.677539183039915	0.5220620270441135
1	2	undersample	1.0	100	10	31	0.3	1.0	0.7	0.6978666633801862	0.11902273454569864	0.6701030927144224	0.6323968918073378	3.494410461167935	1.822898282280671	0.5216611693427966
1	3	undersample	1.0	100	10	31	0.3	1.0	0.7	0.6419539107509031	0.09924526311277275	0.540816326475427	0.6172248803790836	1.89916662184048	1.4128826159918688	0.7439487303283479
1	1	undersample	1.0	100	10	31	0.3	1.0	1.0	0.6846066579650391	0.09767334051123835	0.7244897958444398	0.6066945606658297	4.05634345045743	1.842053795773575	0.4541168117809191
1	2	undersample	1.0	100	10	31	0.3	1.0	1.0	0.6649854265132702	0.08981069529605021	0.6597938143649698	0.6031081888786426	2.947060892586279	1.6624021439918384	0.5640881458212219
1	3	undersample	1.0	100	10	31	0.3	1.0	1.0	0.6578367591055562	0.09384066138760482	0.6326530611599334	0.6004784688959302	2.588489622539306	1.5835267840918144	0.6117570433423178
1	1	undersample	1.0	100	10	63	0.1	0.6	0.7	0.695079107554558	0.10343817632107755	0.7040816325812163	0.5989240884602575	3.553008788034682	1.755482178731213	0.49408325392073005
1	2	undersample	1.0	100	10	63	0.1	0.6	0.7	0.7047744344686069	0.10884556010020763	0.6494845360155171	0.6563060370552523	3.53831190406974	1.8897175602201448	0.5340731897217672
1	3	undersample	1.0	100	10	63	0.1	0.6	0.7	0.6703416414412655	0.09766026251498242	0.6122448978967098	0.624999999996262	2.631578876146859	1.6326530175042047	0.6204081534424444
1	1	undersample	1.0	100	10	63	0.1	0.6	1.0	0.7029898630103566	0.10173818137017143	0.6734693876863808	0.622833233708172	3.4059032263489994	1.7856010391681276	0.524266512123773
1	2	undersample	1.0	100	10	63	0.1	0.6	1.0	0.68912565241772	0.11428828227237053	0.6288659793166118	0.631201434544942	2.900053941986372	1.705174643206413	0.5879803094413912
1	3	undersample	1.0	100	10	63	0.1	0.6	1.0	0.6748822136510106	0.09151609317536506	0.6734693876863808	0.5885167464079635	2.949854575467116	1.6366871930764342	0.554836559466229
1	1	undersample	1.0	100	10	63	0.1	1.0	0.7	0.695079107554558	0.10343817632107755	0.7040816325812163	0.5989240884602575	3.553008788034682	1.755482178731213	0.49408325392073005
1	2	undersample	1.0	100	10	63	0.1	1.0	0.7	0.7047744344686069	0.10884556010020763	0.6494845360155171	0.6563060370552523	3.53831190406974	1.8897175602201448	0.5340731897217672
1	3	undersample	1.0	100	10	63	0.1	1.0	0.7	0.6703416414412655	0.09766026251498242	0.6122448978967098	0.624999999996262	2.631578876146859	1.6326530175042047	0.6204081534424444
1	1	undersample	1.0	100	10	63	0.1	1.0	1.0	0.7029898630103566	0.10173818137017143	0.6734693876863808	0.622833233708172	3.4059032263489994	1.7856010391681276	0.524266512123773
1	2	undersample	1.0	100	10	63	0.1	1.0	1.0	0.68912565241772	0.11428828227237053	0.6288659793166118	0.631201434544942	2.900053941986372	1.705174643206413	0.5879803094413912
1	3	undersample	1.0	100	10	63	0.1	1.0	1.0	0.6748822136510106	0.09151609317536506	0.6734693876863808	0.5885167464079635	2.949854575467116	1.6366871930764342	0.554836559466229
1	1	undersample	1.0	100	10	63	0.3	0.6	0.7	0.67491491515913	0.09797251472263563	0.6938775509496043	0.5863717872051024	3.213294712134307	1.677539183039915	0.5220620270441135
1	2	undersample	1.0	100	10	63	0.3	0.6	0.7	0.6978666633801862	0.11902273454569864	0.6701030927144224	0.6323968918073378	3.494410461167935	1.822898282280671	0.5216611693427966
1	3	undersample	1.0	100	10	63	0.3	0.6	0.7	0.6419539107509031	0.09924526311277275	0.540816326475427	0.6172248803790836	1.89916662184048	1.4128826159918688	0.7439487303283479
1	1	undersample	1.0	100	10	63	0.3	0.6	1.0	0.6846066579650391	0.09767334051123835	0.7244897958444398	0.6066945606658297	4.05634345045743	1.842053795773575	0.4541168117809191
1	2	undersample	1.0	100	10	63	0.3	0.6	1.0	0.6649854265132702	0.08981069529605021	0.6597938143649698	0.6031081888786426	2.947060892586279	1.6624021439918384	0.5640881458212219
1	3	undersample	1.0	100	10	63	0.3	0.6	1.0	0.6578367591055562	0.09384066138760482	0.6326530611599334	0.6004784688959302	2.588489622539306	1.5835267840918144	0.6117570433423178
1	1	undersample	1.0	100	10	63	0.3	1.0	0.7	0.67491491515913	0.09797251472263563	0.6938775509496043	0.5863717872051024	3.213294712134307	1.677539183039915	0.5220620270441135
1	2	undersample	1.0	100	10	63	0.3	1.0	0.7	0.6978666633801862	0.11902273454569864	0.6701030927144224	0.6323968918073378	3.494410461167935	1.822898282280671	0.5216611693427966
1	3	undersample	1.0	100	10	63	0.3	1.0	0.7	0.6419539107509031	0.09924526311277275	0.540816326475427	0.6172248803790836	1.89916662184048	1.4128826159918688	0.7439487303283479
1	1	undersample	1.0	100	10	63	0.3	1.0	1.0	0.6846066579650391	0.09767334051123835	0.7244897958444398	0.6066945606658297	4.05634345045743	1.842053795773575	0.4541168117809191
1	2	undersample	1.0	100	10	63	0.3	1.0	1.0	0.6649854265132702	0.08981069529605021	0.6597938143649698	0.6031081888786426	2.947060892586279	1.6624021439918384	0.5640881458212219
1	3	undersample	1.0	100	10	63	0.3	1.0	1.0	0.6578367591055562	0.09384066138760482	0.6326530611599334	0.6004784688959302	2.588489622539306	1.5835267840918144	0.6117570433423178
1	1	undersample	1.0	300	3	31	0.1	0.6	0.7	0.7071861619722605	0.10917945880646283	0.7653061223708871	0.583980872680311	4.577398653000008	1.839593551636999	0.40188623393274925
1	2	undersample	1.0	300	3	31	0.1	0.6	0.7	0.7191384080699527	0.13015951601621406	0.6597938143649698	0.6533173938992629	3.6547543201272092	1.9031638268624653	0.5207364500081306
1	3	undersample	1.0	300	3	31	0.1	0.6	0.7	0.681885313934186	0.09985324284469124	0.6428571427915453	0.6315789473646437	3.085714195316183	1.744897911626218	0.5654761816300624
1	1	undersample	1.0	300	3	31	0.1	0.6	1.0	0.7176921575563877	0.1111874299445078	0.775510204002499	0.5959354453042682	5.094943339780303	1.9192729869457195	0.3767015269848018
1	2	undersample	1.0	300	3	31	0.1	0.6	1.0	0.7035173556978327	0.11779241721837573	0.6597938143649698	0.6335923490697335	3.3536011633856924	1.8007096595355836	0.5369480562147798
1	3	undersample	1.0	300	3	31	0.1	0.6	1.0	0.6727065228005078	0.09517341051716152	0.6530612244231571	0.6022727272691252	2.850420093363803	1.6419824658220792	0.5760492781890832
1	1	undersample	1.0	300	3	31	0.1	1.0	0.7	0.7071861619722605	0.10917945880646283	0.7653061223708871	0.583980872680311	4.577398653000008	1.839593551636999	0.40188623393274925
1	2	undersample	1.0	300	3	31	0.1	1.0	0.7	0.7191384080699527	0.13015951601621406	0.6597938143649698	0.6533173938992629	3.6547543201272092	1.9031638268624653	0.5207364500081306
1	3	undersample	1.0	300	3	31	0.1	1.0	0.7	0.681885313934186	0.09985324284469124	0.6428571427915453	0.6315789473646437	3.085714195316183	1.744897911626218	0.5654761816300624
1	1	undersample	1.0	300	3	31	0.1	1.0	1.0	0.7176921575563877	0.1111874299445078	0.775510204002499	0.5959354453042682	5.094943339780303	1.9192729869457195	0.3767015269848018
1	2	undersample	1.0	300	3	31	0.1	1.0	1.0	0.7035173556978327	0.11779241721837573	0.6597938143649698	0.6335923490697335	3.3536011633856924	1.8007096595355836	0.5369480562147798
1	3	undersample	1.0	300	3	31	0.1	1.0	1.0	0.6727065228005078	0.09517341051716152	0.6530612244231571	0.6022727272691252	2.850420093363803	1.6419824658220792	0.5760492781890832
1	1	undersample	1.0	300	3	31	0.3	0.6	0.7	0.6817613476950852	0.10240206712803612	0.7040816325812163	0.5756126718435409	3.227149017595718	1.6590542866800662	0.5140928557568128
1	2	undersample	1.0	300	3	31	0.3	0.6	0.7	0.698526013519759	0.11816289103588053	0.6804123710638751	0.6300059772825464	3.6252018254810765	1.8389820129436325	0.507277129721619
1	3	undersample	1.0	300	3	31	0.3	0.6	0.7	0.6500128161312372	0.1051556453699596	0.6326530611599334	0.6166267942546853	2.7700640612557677	1.650227598529528	0.5957362480926817
1	1	undersample	1.0	300	3	31	0.3	0.6	1.0	0.7002207936372397	0.10296208898180423	0.7346938774760516	0.5911536162546853	4.004048461976922	1.7969924370513568	0.4487938680251741
1	2	undersample	1.0	300	3	31	0.3	0.6	1.0	0.6782710237181186	0.09953475906332598	0.6907216494133277	0.5935445307794768	3.2613234403961657	1.6993783691585451	0.5210701629577962
1	3	undersample	1.0	300	3	31	0.3	0.6	1.0	0.6538759642613026	0.08524079389730407	0.6020408162650979	0.616028708130287	2.4271107295542738	1.5679318046258024	0.6460075188422234
1	1	undersample	1.0	300	3	31	0.3	1.0	0.7	0.6817613476950852	0.10240206712803612	0.7040816325812163	0.5756126718435409	3.227149017595718	1.6590542866800662	0.5140928557568128
1	2	undersample	1.0	300	3	31	0.3	1.0	0.7	0.698526013519759	0.11816289103588053	0.6804123710638751	0.6300059772825464	3.6252018254810765	1.8389820129436325	0.507277129721619
1	3	undersample	1.0	300	3	31	0.3	1.0	0.7	0.6500128161312372	0.1051556453699596	0.6326530611599334	0.6166267942546853	2.7700640612557677	1.650227598529528	0.5957362480926817
1	1	undersample	1.0	300	3	31	0.3	1.0	1.0	0.7002207936372397	0.10296208898180423	0.7346938774760516	0.5911536162546853	4.004048461976922	1.7969924370513568	0.4487938680251741
1	2	undersample	1.0	300	3	31	0.3	1.0	1.0	0.6782710237181186	0.09953475906332598	0.6907216494133277	0.5935445307794768	3.2613234403961657	1.6993783691585451	0.5210701629577962
1	3	undersample	1.0	300	3	31	0.3	1.0	1.0	0.6538759642613026	0.08524079389730407	0.6020408162650979	0.616028708130287	2.4271107295542738	1.5679318046258024	0.6460075188422234
1	1	undersample	1.0	300	3	63	0.1	0.6	0.7	0.7071861619722605	0.10917945880646283	0.7653061223708871	0.583980872680311	4.577398653000008	1.839593551636999	0.40188623393274925
1	2	undersample	1.0	300	3	63	0.1	0.6	0.7	0.7191384080699527	0.13015951601621406	0.6597938143649698	0.6533173938992629	3.6547543201272092	1.9031638268624653	0.5207364500081306
1	3	undersample	1.0	300	3	63	0.1	0.6	0.7	0.681885313934186	0.09985324284469124	0.6428571427915453	0.6315789473646437	3.085714195316183	1.744897911626218	0.5654761816300624
1	1	undersample	1.0	300	3	63	0.1	0.6	1.0	0.7176921575563877	0.1111874299445078	0.775510204002499	0.5959354453042682	5.094943339780303	1.9192729869457195	0.3767015269848018
1	2	undersample	1.0	300	3	63	0.1	0.6	1.0	0.7035173556978327	0.11779241721837573	0.6597938143649698	0.6335923490697335	3.3536011633856924	1.8007096595355836	0.5369480562147798
1	3	undersample	1.0	300	3	63	0.1	0.6	1.0	0.6727065228005078	0.09517341051716152	0.6530612244231571	0.6022727272691252	2.850420093363803	1.6419824658220792	0.5760492781890832
1	1	undersample	1.0	300	3	63	0.1	1.0	0.7	0.7071861619722605	0.10917945880646283	0.7653061223708871	0.583980872680311	4.577398653000008	1.839593551636999	0.40188623393274925
1	2	undersample	1.0	300	3	63	0.1	1.0	0.7	0.7191384080699527	0.13015951601621406	0.6597938143649698	0.6533173938992629	3.6547543201272092	1.9031638268624653	0.5207364500081306
1	3	undersample	1.0	300	3	63	0.1	1.0	0.7	0.681885313934186	0.09985324284469124	0.6428571427915453	0.6315789473646437	3.085714195316183	1.744897911626218	0.5654761816300624
1	1	undersample	1.0	300	3	63	0.1	1.0	1.0	0.7176921575563877	0.1111874299445078	0.775510204002499	0.5959354453042682	5.094943339780303	1.9192729869457195	0.3767015269848018
1	2	undersample	1.0	300	3	63	0.1	1.0	1.0	0.7035173556978327	0.11779241721837573	0.6597938143649698	0.6335923490697335	3.3536011633856924	1.8007096595355836	0.5369480562147798
1	3	undersample	1.0	300	3	63	0.1	1.0	1.0	0.6727065228005078	0.09517341051716152	0.6530612244231571	0.6022727272691252	2.850420093363803	1.6419824658220792	0.5760492781890832
1	1	undersample	1.0	300	3	63	0.3	0.6	0.7	0.6817613476950852	0.10240206712803612	0.7040816325812163	0.5756126718435409	3.227149017595718	1.6590542866800662	0.5140928557568128
1	2	undersample	1.0	300	3	63	0.3	0.6	0.7	0.698526013519759	0.11816289103588053	0.6804123710638751	0.6300059772825464	3.6252018254810765	1.8389820129436325	0.507277129721619
1	3	undersample	1.0	300	3	63	0.3	0.6	0.7	0.6500128161312372	0.1051556453699596	0.6326530611599334	0.6166267942546853	2.7700640612557677	1.650227598529528	0.5957362480926817
1	1	undersample	1.0	300	3	63	0.3	0.6	1.0	0.7002207936372397	0.10296208898180423	0.7346938774760516	0.5911536162546853	4.004048461976922	1.7969924370513568	0.4487938680251741
1	2	undersample	1.0	300	3	63	0.3	0.6	1.0	0.6782710237181186	0.09953475906332598	0.6907216494133277	0.5935445307794768	3.2613234403961657	1.6993783691585451	0.5210701629577962
1	3	undersample	1.0	300	3	63	0.3	0.6	1.0	0.6538759642613026	0.08524079389730407	0.6020408162650979	0.616028708130287	2.4271107295542738	1.5679318046258024	0.6460075188422234
1	1	undersample	1.0	300	3	63	0.3	1.0	0.7	0.6817613476950852	0.10240206712803612	0.7040816325812163	0.5756126718435409	3.227149017595718	1.6590542866800662	0.5140928557568128
1	2	undersample	1.0	300	3	63	0.3	1.0	0.7	0.698526013519759	0.11816289103588053	0.6804123710638751	0.6300059772825464	3.6252018254810765	1.8389820129436325	0.507277129721619
1	3	undersample	1.0	300	3	63	0.3	1.0	0.7	0.6500128161312372	0.1051556453699596	0.6326530611599334	0.6166267942546853	2.7700640612557677	1.650227598529528	0.5957362480926817
1	1	undersample	1.0	300	3	63	0.3	1.0	1.0	0.7002207936372397	0.10296208898180423	0.7346938774760516	0.5911536162546853	4.004048461976922	1.7969924370513568	0.4487938680251741
1	2	undersample	1.0	300	3	63	0.3	1.0	1.0	0.6782710237181186	0.09953475906332598	0.6907216494133277	0.5935445307794768	3.2613234403961657	1.6993783691585451	0.5210701629577962
1	3	undersample	1.0	300	3	63	0.3	1.0	1.0	0.6538759642613026	0.08524079389730407	0.6020408162650979	0.616028708130287	2.4271107295542738	1.5679318046258024	0.6460075188422234
1	1	undersample	1.0	300	5	31	0.1	0.6	0.7	0.6970735694158118	0.10480479134266943	0.7448979591076635	0.5827854154179153	4.078796438959166	1.7854072431330272	0.4377289303509998
1	2	undersample	1.0	300	5	31	0.1	0.6	0.7	0.7030952483654895	0.11446335725909965	0.6907216494133277	0.6491332934808779	4.131856757209648	1.9686154795924726	0.4764481331156705
1	3	undersample	1.0	300	5	31	0.1	0.6	0.7	0.66531283566058	0.10222605713017589	0.6020408162650979	0.6363636363598304	2.647435823177313	1.6556121991823554	0.6253644217600026
1	1	undersample	1.0	300	5	31	0.1	0.6	1.0	0.7057680812910938	0.10291837494271404	0.7346938774760516	0.6043036461410383	4.229142323834777	1.856711217437214	0.4390278295156113
1	2	undersample	1.0	300	5	31	0.1	0.6	1.0	0.6781939968326545	0.1086007356529137	0.6597938143649698	0.6102809324530168	3.0369956405021536	1.6929985016846587	0.5574583146371499
1	3	undersample	1.0	300	5	31	0.1	0.6	1.0	0.6582853236988575	0.08484027069834989	0.6530612244231571	0.6058612440155152	2.8935105897063287	1.6569322299265146	0.5726373378020281
1	1	undersample	1.0	300	5	31	0.1	1.0	0.7	0.6970735694158118	0.10480479134266943	0.7448979591076635	0.5827854154179153	4.078796438959166	1.7854072431330272	0.4377289303509998
1	2	undersample	1.0	300	5	31	0.1	1.0	0.7	0.7030952483654895	0.11446335725909965	0.6907216494133277	0.6491332934808779	4.131856757209648	1.9686154795924726	0.4764481331156705
1	3	undersample	1.0	300	5	31	0.1	1.0	0.7	0.66531283566058	0.10222605713017589	0.6020408162650979	0.6363636363598304	2.647435823177313	1.6556121991823554	0.6253644217600026
1	1	undersample	1.0	300	5	31	0.1	1.0	1.0	0.7057680812910938	0.10291837494271404	0.7346938774760516	0.6043036461410383	4.229142323834777	1.856711217437214	0.4390278295156113
1	2	undersample	1.0	300	5	31	0.1	1.0	1.0	0.6781939968326545	0.1086007356529137	0.6597938143649698	0.6102809324530168	3.0369956405021536	1.6929985016846587	0.5574583146371499
1	3	undersample	1.0	300	5	31	0.1	1.0	1.0	0.6582853236988575	0.08484027069834989	0.6530612244231571	0.6058612440155152	2.8935105897063287	1.6569322299265146	0.5726373378020281
1	1	undersample	1.0	300	5	31	0.3	0.6	0.7	0.6716213084157752	0.09775128366336025	0.6530612244231571	0.5869695158363003	2.6750659090150175	1.5811452995630972	0.5910677817260321
1	2	undersample	1.0	300	5	31	0.3	0.6	0.7	0.684155877767576	0.11263338461523695	0.6907216494133277	0.6102809324530168	3.497290285886147	1.772357806451127	0.5067802860491296
1	3	undersample	1.0	300	5	31	0.3	0.6	0.7	0.6309503466458355	0.0975700773153399	0.5816326530018743	0.5986842105227351	2.073970364582849	1.4493141156153875	0.6988113811198038
1	1	undersample	1.0	300	5	31	0.3	0.6	1.0	0.6869548775876161	0.09808031008919643	0.714285714212828	0.6025104602474447	3.7894735704478055	1.7969924357948135	0.47420634145964646
1	2	undersample	1.0	300	5	31	0.3	0.6	1.0	0.6625298094046745	0.09389605331883083	0.6391752576660644	0.6043036461410383	2.7053085189694537	1.615317490998947	0.5970917744203136
1	3	undersample	1.0	300	5	31	0.3	0.6	1.0	0.6414961917781467	0.08258575077289387	0.5918367346334861	0.6088516746375069	2.2570335842446743	1.5130749159011678	0.6703820908527547
1	1	undersample	1.0	300	5	31	0.3	1.0	0.7	0.6716213084157752	0.09775128366336025	0.6530612244231571	0.5869695158363003	2.6750659090150175	1.5811452995630972	0.5910677817260321
1	2	undersample	1.0	300	5	31	0.3	1.0	0.7	0.684155877767576	0.11263338461523695	0.6907216494133277	0.6102809324530168	3.497290285886147	1.772357806451127	0.5067802860491296
1	3	undersample	1.0	300	5	31	0.3	1.0	0.7	0.6309503466458355	0.0975700773153399	0.5816326530018743	0.5986842105227351	2.073970364582849	1.4493141156153875	0.6988113811198038
1	1	undersample	1.0	300	5	31	0.3	1.0	1.0	0.6869548775876161	0.09808031008919643	0.714285714212828	0.6025104602474447	3.7894735704478055	1.7969924357948135	0.47420634145964646
1	2	undersample	1.0	300	5	31	0.3	1.0	1.0	0.6625298094046745	0.09389605331883083	0.6391752576660644	0.6043036461410383	2.7053085189694537	1.615317490998947	0.5970917744203136
1	3	undersample	1.0	300	5	31	0.3	1.0	1.0	0.6414961917781467	0.08258575077289387	0.5918367346334861	0.6088516746375069	2.2570335842446743	1.5130749159011678	0.6703820908527547
1	1	undersample	1.0	300	5	63	0.1	0.6	0.7	0.6970735694158118	0.10480479134266943	0.7448979591076635	0.5827854154179153	4.078796438959166	1.7854072431330272	0.4377289303509998
1	2	undersample	1.0	300	5	63	0.1	0.6	0.7	0.7030952483654895	0.11446335725909965	0.6907216494133277	0.6491332934808779	4.131856757209648	1.9686154795924726	0.4764481331156705
1	3	undersample	1.0	300	5	63	0.1	0.6	0.7	0.66531283566058	0.10222605713017589	0.6020408162650979	0.6363636363598304	2.647435823177313	1.6556121991823554	0.6253644217600026
1	1	undersample	1.0	300	5	63	0.1	0.6	1.0	0.7057680812910938	0.10291837494271404	0.7346938774760516	0.6043036461410383	4.229142323834777	1.856711217437214	0.4390278295156113
1	2	undersample	1.0	300	5	63	0.1	0.6	1.0	0.6781939968326545	0.1086007356529137	0.6597938143649698	0.6102809324530168	3.0369956405021536	1.6929985016846587	0.5574583146371499
1	3	undersample	1.0	300	5	63	0.1	0.6	1.0	0.6582853236988575	0.08484027069834989	0.6530612244231571	0.6058612440155152	2.8935105897063287	1.6569322299265146	0.5726373378020281
1	1	undersample	1.0	300	5	63	0.1	1.0	0.7	0.6970735694158118	0.10480479134266943	0.7448979591076635	0.5827854154179153	4.078796438959166	1.7854072431330272	0.4377289303509998
1	2	undersample	1.0	300	5	63	0.1	1.0	0.7	0.7030952483654895	0.11446335725909965	0.6907216494133277	0.6491332934808779	4.131856757209648	1.9686154795924726	0.4764481331156705
1	3	undersample	1.0	300	5	63	0.1	1.0	0.7	0.66531283566058	0.10222605713017589	0.6020408162650979	0.6363636363598304	2.647435823177313	1.6556121991823554	0.6253644217600026
1	1	undersample	1.0	300	5	63	0.1	1.0	1.0	0.7057680812910938	0.10291837494271404	0.7346938774760516	0.6043036461410383	4.229142323834777	1.856711217437214	0.4390278295156113
1	2	undersample	1.0	300	5	63	0.1	1.0	1.0	0.6781939968326545	0.1086007356529137	0.6597938143649698	0.6102809324530168	3.0369956405021536	1.6929985016846587	0.5574583146371499
1	3	undersample	1.0	300	5	63	0.1	1.0	1.0	0.6582853236988575	0.08484027069834989	0.6530612244231571	0.6058612440155152	2.8935105897063287	1.6569322299265146	0.5726373378020281
1	1	undersample	1.0	300	5	63	0.3	0.6	0.7	0.6716213084157752	0.09775128366336025	0.6530612244231571	0.5869695158363003	2.6750659090150175	1.5811452995630972	0.5910677817260321
1	2	undersample	1.0	300	5	63	0.3	0.6	0.7	0.684155877767576	0.11263338461523695	0.6907216494133277	0.6102809324530168	3.497290285886147	1.772357806451127	0.5067802860491296
1	3	undersample	1.0	300	5	63	0.3	0.6	0.7	0.6309503466458355	0.0975700773153399	0.5816326530018743	0.5986842105227351	2.073970364582849	1.4493141156153875	0.6988113811198038
1	1	undersample	1.0	300	5	63	0.3	0.6	1.0	0.6869548775876161	0.09808031008919643	0.714285714212828	0.6025104602474447	3.7894735704478055	1.7969924357948135	0.47420634145964646
1	2	undersample	1.0	300	5	63	0.3	0.6	1.0	0.6625298094046745	0.09389605331883083	0.6391752576660644	0.6043036461410383	2.7053085189694537	1.615317490998947	0.5970917744203136
1	3	undersample	1.0	300	5	63	0.3	0.6	1.0	0.6414961917781467	0.08258575077289387	0.5918367346334861	0.6088516746375069	2.2570335842446743	1.5130749159011678	0.6703820908527547
1	1	undersample	1.0	300	5	63	0.3	1.0	0.7	0.6716213084157752	0.09775128366336025	0.6530612244231571	0.5869695158363003	2.6750659090150175	1.5811452995630972	0.5910677817260321
1	2	undersample	1.0	300	5	63	0.3	1.0	0.7	0.684155877767576	0.11263338461523695	0.6907216494133277	0.6102809324530168	3.497290285886147	1.772357806451127	0.5067802860491296
1	3	undersample	1.0	300	5	63	0.3	1.0	0.7	0.6309503466458355	0.0975700773153399	0.5816326530018743	0.5986842105227351	2.073970364582849	1.4493141156153875	0.6988113811198038
1	1	undersample	1.0	300	5	63	0.3	1.0	1.0	0.6869548775876161	0.09808031008919643	0.714285714212828	0.6025104602474447	3.7894735704478055	1.7969924357948135	0.47420634145964646
1	2	undersample	1.0	300	5	63	0.3	1.0	1.0	0.6625298094046745	0.09389605331883083	0.6391752576660644	0.6043036461410383	2.7053085189694537	1.615317490998947	0.5970917744203136
1	3	undersample	1.0	300	5	63	0.3	1.0	1.0	0.6414961917781467	0.08258575077289387	0.5918367346334861	0.6088516746375069	2.2570335842446743	1.5130749159011678	0.6703820908527547
1	1	undersample	1.0	300	10	31	0.1	0.6	0.7	0.679303341181063	0.0979991349064269	0.7040816325812163	0.5863717872051024	3.3729817695984594	1.702208876908149	0.504659959481777
1	2	undersample	1.0	300	10	31	0.1	0.6	0.7	0.6984520677097135	0.11922493685600258	0.6701030927144224	0.6323968918073378	3.494410461167935	1.822898282280671	0.5216611693427966
1	3	undersample	1.0	300	10	31	0.1	0.6	0.7	0.6457926472024217	0.09874568960865894	0.5510204081070388	0.6291866028670503	2.082404639332075	1.4859775766130228	0.7135873248273202
1	1	undersample	1.0	300	10	31	0.1	0.6	1.0	0.6910962831037974	0.10047902457522695	0.6938775509496043	0.6192468619209848	3.686446773299327	1.8223816518664961	0.49434637933779746
1	2	undersample	1.0	300	10	31	0.1	0.6	1.0	0.6608167314719529	0.0922874391330569	0.6391752576660644	0.6084877465594233	2.7531515089107774	1.632580425576063	0.592986035370949
1	3	undersample	1.0	300	10	31	0.1	0.6	1.0	0.6552521726393907	0.08534437879787775	0.6326530611599334	0.6082535885131086	2.6740457321692834	1.6149555591565325	0.6039371402619821
1	1	undersample	1.0	300	10	31	0.1	1.0	0.7	0.679303341181063	0.0979991349064269	0.7040816325812163	0.5863717872051024	3.3729817695984594	1.702208876908149	0.504659959481777
1	2	undersample	1.0	300	10	31	0.1	1.0	0.7	0.6984520677097135	0.11922493685600258	0.6701030927144224	0.6323968918073378	3.494410461167935	1.822898282280671	0.5216611693427966
1	3	undersample	1.0	300	10	31	0.1	1.0	0.7	0.6457926472024217	0.09874568960865894	0.5510204081070388	0.6291866028670503	2.082404639332075	1.4859775766130228	0.7135873248273202
1	1	undersample	1.0	300	10	31	0.1	1.0	1.0	0.6910962831037974	0.10047902457522695	0.6938775509496043	0.6192468619209848	3.686446773299327	1.8223816518664961	0.49434637933779746
1	2	undersample	1.0	300	10	31	0.1	1.0	1.0	0.6608167314719529	0.0922874391330569	0.6391752576660644	0.6084877465594233	2.7531515089107774	1.632580425576063	0.592986035370949
1	3	undersample	1.0	300	10	31	0.1	1.0	1.0	0.6552521726393907	0.08534437879787775	0.6326530611599334	0.6082535885131086	2.6740457321692834	1.6149555591565325	0.6039371402619821
1	1	undersample	1.0	300	10	31	0.3	0.6	0.7	0.6522073264452224	0.09343347400749649	0.6428571427915453	0.5768081291059366	2.453389774709505	1.5190677605473015	0.6191709738389489
1	2	undersample	1.0	300	10	31	0.3	0.6	0.7	0.6797037237877508	0.11853085816007174	0.6804123710638751	0.5959354453042682	3.140007550413597	1.6839199239761062	0.5362789310344898
1	3	undersample	1.0	300	10	31	0.3	0.6	0.7	0.6007714090420857	0.09243067970667299	0.540816326475427	0.5837320574127768	1.6515963912411942	1.2992024082423361	0.786634312484787
1	1	undersample	1.0	300	10	31	0.3	0.6	1.0	0.6738627907827806	0.10292287962452268	0.6938775509496043	0.5995218170914554	3.3932337350791206	1.732622557823172	0.5106110156748264
1	2	undersample	1.0	300	10	31	0.3	0.6	1.0	0.647762214923497	0.08184144228620338	0.6391752576660644	0.6043036461410383	2.7053085189694537	1.615317490998947	0.5970917744203136
1	3	undersample	1.0	300	10	31	0.3	0.6	1.0	0.6411483253588517	0.08304512662338359	0.6122448978967098	0.6052631578911168	2.421052571780591	1.5510203686982582	0.6406388537639299
1	1	undersample	1.0	300	10	31	0.3	1.0	0.7	0.6522073264452224	0.09343347400749649	0.6428571427915453	0.5768081291059366	2.453389774709505	1.5190677605473015	0.6191709738389489
1	2	undersample	1.0	300	10	31	0.3	1.0	0.7	0.6797037237877508	0.11853085816007174	0.6804123710638751	0.5959354453042682	3.140007550413597	1.6839199239761062	0.5362789310344898
1	3	undersample	1.0	300	10	31	0.3	1.0	0.7	0.6007714090420857	0.09243067970667299	0.540816326475427	0.5837320574127768	1.6515963912411942	1.2992024082423361	0.786634312484787
1	1	undersample	1.0	300	10	31	0.3	1.0	1.0	0.6738627907827806	0.10292287962452268	0.6938775509496043	0.5995218170914554	3.3932337350791206	1.732622557823172	0.5106110156748264
1	2	undersample	1.0	300	10	31	0.3	1.0	1.0	0.647762214923497	0.08184144228620338	0.6391752576660644	0.6043036461410383	2.7053085189694537	1.615317490998947	0.5970917744203136
1	3	undersample	1.0	300	10	31	0.3	1.0	1.0	0.6411483253588517	0.08304512662338359	0.6122448978967098	0.6052631578911168	2.421052571780591	1.5510203686982582	0.6406388537639299
1	1	undersample	1.0	300	10	63	0.1	0.6	0.7	0.679303341181063	0.0979991349064269	0.7040816325812163	0.5863717872051024	3.3729817695984594	1.702208876908149	0.504659959481777
1	2	undersample	1.0	300	10	63	0.1	0.6	0.7	0.6984520677097135	0.11922493685600258	0.6701030927144224	0.6323968918073378	3.494410461167935	1.822898282280671	0.5216611693427966
1	3	undersample	1.0	300	10	63	0.1	0.6	0.7	0.6457926472024217	0.09874568960865894	0.5510204081070388	0.6291866028670503	2.082404639332075	1.4859775766130228	0.7135873248273202
1	1	undersample	1.0	300	10	63	0.1	0.6	1.0	0.6910962831037974	0.10047902457522695	0.6938775509496043	0.6192468619209848	3.686446773299327	1.8223816518664961	0.49434637933779746
1	2	undersample	1.0	300	10	63	0.1	0.6	1.0	0.6608167314719529	0.0922874391330569	0.6391752576660644	0.6084877465594233	2.7531515089107774	1.632580425576063	0.592986035370949
1	3	undersample	1.0	300	10	63	0.1	0.6	1.0	0.6552521726393907	0.08534437879787775	0.6326530611599334	0.6082535885131086	2.6740457321692834	1.6149555591565325	0.6039371402619821
1	1	undersample	1.0	300	10	63	0.1	1.0	0.7	0.679303341181063	0.0979991349064269	0.7040816325812163	0.5863717872051024	3.3729817695984594	1.702208876908149	0.504659959481777
1	2	undersample	1.0	300	10	63	0.1	1.0	0.7	0.6984520677097135	0.11922493685600258	0.6701030927144224	0.6323968918073378	3.494410461167935	1.822898282280671	0.5216611693427966
1	3	undersample	1.0	300	10	63	0.1	1.0	0.7	0.6457926472024217	0.09874568960865894	0.5510204081070388	0.6291866028670503	2.082404639332075	1.4859775766130228	0.7135873248273202
1	1	undersample	1.0	300	10	63	0.1	1.0	1.0	0.6910962831037974	0.10047902457522695	0.6938775509496043	0.6192468619209848	3.686446773299327	1.8223816518664961	0.49434637933779746
1	2	undersample	1.0	300	10	63	0.1	1.0	1.0	0.6608167314719529	0.0922874391330569	0.6391752576660644	0.6084877465594233	2.7531515089107774	1.632580425576063	0.592986035370949
1	3	undersample	1.0	300	10	63	0.1	1.0	1.0	0.6552521726393907	0.08534437879787775	0.6326530611599334	0.6082535885131086	2.6740457321692834	1.6149555591565325	0.6039371402619821
1	1	undersample	1.0	300	10	63	0.3	0.6	0.7	0.6522073264452224	0.09343347400749649	0.6428571427915453	0.5768081291059366	2.453389774709505	1.5190677605473015	0.6191709738389489
1	2	undersample	1.0	300	10	63	0.3	0.6	0.7	0.6797037237877508	0.11853085816007174	0.6804123710638751	0.5959354453042682	3.140007550413597	1.6839199239761062	0.5362789310344898
1	3	undersample	1.0	300	10	63	0.3	0.6	0.7	0.6007714090420857	0.09243067970667299	0.540816326475427	0.5837320574127768	1.6515963912411942	1.2992024082423361	0.786634312484787
1	1	undersample	1.0	300	10	63	0.3	0.6	1.0	0.6738627907827806	0.10292287962452268	0.6938775509496043	0.5995218170914554	3.3932337350791206	1.732622557823172	0.5106110156748264
1	2	undersample	1.0	300	10	63	0.3	0.6	1.0	0.647762214923497	0.08184144228620338	0.6391752576660644	0.6043036461410383	2.7053085189694537	1.615317490998947	0.5970917744203136
1	3	undersample	1.0	300	10	63	0.3	0.6	1.0	0.6411483253588517	0.08304512662338359	0.6122448978967098	0.6052631578911168	2.421052571780591	1.5510203686982582	0.6406388537639299
1	1	undersample	1.0	300	10	63	0.3	1.0	0.7	0.6522073264452224	0.09343347400749649	0.6428571427915453	0.5768081291059366	2.453389774709505	1.5190677605473015	0.6191709738389489
1	2	undersample	1.0	300	10	63	0.3	1.0	0.7	0.6797037237877508	0.11853085816007174	0.6804123710638751	0.5959354453042682	3.140007550413597	1.6839199239761062	0.5362789310344898
1	3	undersample	1.0	300	10	63	0.3	1.0	0.7	0.6007714090420857	0.09243067970667299	0.540816326475427	0.5837320574127768	1.6515963912411942	1.2992024082423361	0.786634312484787
1	1	undersample	1.0	300	10	63	0.3	1.0	1.0	0.6738627907827806	0.10292287962452268	0.6938775509496043	0.5995218170914554	3.3932337350791206	1.732622557823172	0.5106110156748264
1	2	undersample	1.0	300	10	63	0.3	1.0	1.0	0.647762214923497	0.08184144228620338	0.6391752576660644	0.6043036461410383	2.7053085189694537	1.615317490998947	0.5970917744203136
1	3	undersample	1.0	300	10	63	0.3	1.0	1.0	0.6411483253588517	0.08304512662338359	0.6122448978967098	0.6052631578911168	2.421052571780591	1.5510203686982582	0.6406388537639299
1	1	undersample	1.0	500	3	31	0.1	0.6	0.7	0.6952864827939544	0.10546783982574004	0.7653061223708871	0.5774058577371345	4.455445404671455	1.8109718704646085	0.4064625781322296
1	2	undersample	1.0	500	3	31	0.1	0.6	0.7	0.7108564773448524	0.12251241364088505	0.6804123710638751	0.6449491930624929	3.86738338422514	1.9163802436304074	0.4955237209668405
1	3	undersample	1.0	500	3	31	0.1	0.6	0.7	0.663475856849917	0.09890934369891671	0.6428571427915453	0.6333732057378387	3.109624704277231	1.753437379149894	0.5638742661266571
1	1	undersample	1.0	500	3	31	0.1	0.6	1.0	0.7121570684460276	0.11000532185934087	0.7551020407392753	0.5911536162546853	4.458211357807909	1.8469088936361169	0.4142712628057463
1	2	undersample	1.0	500	3	31	0.1	0.6	1.0	0.6911375946660423	0.11501930227103549	0.6804123710638751	0.6078900179282254	3.3006490014238974	1.735258944738464	0.5257326395455514
1	3	undersample	1.0	500	3	31	0.1	0.6	1.0	0.6607295430133775	0.0876259470915311	0.6224489795283216	0.6040669856423202	2.515309808954463	1.5721067484535232	0.6250151443387808
1	1	undersample	1.0	500	3	31	0.1	1.0	0.7	0.6952864827939544	0.10546783982574004	0.7653061223708871	0.5774058577371345	4.455445404671455	1.8109718704646085	0.4064625781322296
1	2	undersample	1.0	500	3	31	0.1	1.0	0.7	0.7108564773448524	0.12251241364088505	0.6804123710638751	0.6449491930624929	3.86738338422514	1.9163802436304074	0.4955237209668405
1	3	undersample	1.0	500	3	31	0.1	1.0	0.7	0.663475856849917	0.09890934369891671	0.6428571427915453	0.6333732057378387	3.109624704277231	1.753437379149894	0.5638742661266571
1	1	undersample	1.0	500	3	31	0.1	1.0	1.0	0.7121570684460276	0.11000532185934087	0.7551020407392753	0.5911536162546853	4.458211357807909	1.8469088936361169	0.4142712628057463
1	2	undersample	1.0	500	3	31	0.1	1.0	1.0	0.6911375946660423	0.11501930227103549	0.6804123710638751	0.6078900179282254	3.3006490014238974	1.735258944738464	0.5257326395455514
1	3	undersample	1.0	500	3	31	0.1	1.0	1.0	0.6607295430133775	0.0876259470915311	0.6224489795283216	0.6040669856423202	2.515309808954463	1.5721067484535232	0.6250151443387808
1	1	undersample	1.0	500	3	31	0.3	0.6	0.7	0.6721519450577601	0.10047624215133122	0.6326530611599334	0.5821876867867174	2.399777404912889	1.5142039284393725	0.6309768153253211
1	2	undersample	1.0	500	3	31	0.3	0.6	0.7	0.6902040288142173	0.1198045025668015	0.6391752576660644	0.6246264196017656	2.9476796255740916	1.702770983403394	0.5776648653243532
1	3	undersample	1.0	500	3	31	0.3	0.6	0.7	0.638075505321746	0.09953576606985108	0.6224489795283216	0.6070574162643119	2.5469989893063616	1.584071030861598	0.6219362520528549
1	1	undersample	1.0	500	3	31	0.3	0.6	1.0	0.6942374080534784	0.10196070734423895	0.7244897958444398	0.5953377166730703	3.8687016732311723	1.7903565708780265	0.4627796825428746
1	2	undersample	1.0	500	3	31	0.3	0.6	1.0	0.6741670312605912	0.09485982242289694	0.6907216494133277	0.6013150029850489	3.3684156969694987	1.732499685867106	0.5143366520176375
1	3	undersample	1.0	500	3	31	0.3	0.6	1.0	0.6449840103505516	0.0813442854697439	0.6224489795283216	0.6082535885131086	2.5598101266415543	1.5889078888475563	0.620713171931266
1	1	undersample	1.0	500	3	31	0.3	1.0	0.7	0.6721519450577601	0.10047624215133122	0.6326530611599334	0.5821876867867174	2.399777404912889	1.5142039284393725	0.6309768153253211
1	2	undersample	1.0	500	3	31	0.3	1.0	0.7	0.6902040288142173	0.1198045025668015	0.6391752576660644	0.6246264196017656	2.9476796255740916	1.702770983403394	0.5776648653243532
1	3	undersample	1.0	500	3	31	0.3	1.0	0.7	0.638075505321746	0.09953576606985108	0.6224489795283216	0.6070574162643119	2.5469989893063616	1.584071030861598	0.6219362520528549
1	1	undersample	1.0	500	3	31	0.3	1.0	1.0	0.6942374080534784	0.10196070734423895	0.7244897958444398	0.5953377166730703	3.8687016732311723	1.7903565708780265	0.4627796825428746
1	2	undersample	1.0	500	3	31	0.3	1.0	1.0	0.6741670312605912	0.09485982242289694	0.6907216494133277	0.6013150029850489	3.3684156969694987	1.732499685867106	0.5143366520176375
1	3	undersample	1.0	500	3	31	0.3	1.0	1.0	0.6449840103505516	0.0813442854697439	0.6224489795283216	0.6082535885131086	2.5598101266415543	1.5889078888475563	0.620713171931266
1	1	undersample	1.0	500	3	63	0.1	0.6	0.7	0.6952864827939544	0.10546783982574004	0.7653061223708871	0.5774058577371345	4.455445404671455	1.8109718704646085	0.4064625781322296
1	2	undersample	1.0	500	3	63	0.1	0.6	0.7	0.7108564773448524	0.12251241364088505	0.6804123710638751	0.6449491930624929	3.86738338422514	1.9163802436304074	0.4955237209668405
1	3	undersample	1.0	500	3	63	0.1	0.6	0.7	0.663475856849917	0.09890934369891671	0.6428571427915453	0.6333732057378387	3.109624704277231	1.753437379149894	0.5638742661266571
1	1	undersample	1.0	500	3	63	0.1	0.6	1.0	0.7121570684460276	0.11000532185934087	0.7551020407392753	0.5911536162546853	4.458211357807909	1.8469088936361169	0.4142712628057463
1	2	undersample	1.0	500	3	63	0.1	0.6	1.0	0.6911375946660423	0.11501930227103549	0.6804123710638751	0.6078900179282254	3.3006490014238974	1.735258944738464	0.5257326395455514
1	3	undersample	1.0	500	3	63	0.1	0.6	1.0	0.6607295430133775	0.0876259470915311	0.6224489795283216	0.6040669856423202	2.515309808954463	1.5721067484535232	0.6250151443387808
1	1	undersample	1.0	500	3	63	0.1	1.0	0.7	0.6952864827939544	0.10546783982574004	0.7653061223708871	0.5774058577371345	4.455445404671455	1.8109718704646085	0.4064625781322296
1	2	undersample	1.0	500	3	63	0.1	1.0	0.7	0.7108564773448524	0.12251241364088505	0.6804123710638751	0.6449491930624929	3.86738338422514	1.9163802436304074	0.4955237209668405
1	3	undersample	1.0	500	3	63	0.1	1.0	0.7	0.663475856849917	0.09890934369891671	0.6428571427915453	0.6333732057378387	3.109624704277231	1.753437379149894	0.5638742661266571
1	1	undersample	1.0	500	3	63	0.1	1.0	1.0	0.7121570684460276	0.11000532185934087	0.7551020407392753	0.5911536162546853	4.458211357807909	1.8469088936361169	0.4142712628057463
1	2	undersample	1.0	500	3	63	0.1	1.0	1.0	0.6911375946660423	0.11501930227103549	0.6804123710638751	0.6078900179282254	3.3006490014238974	1.735258944738464	0.5257326395455514
1	3	undersample	1.0	500	3	63	0.1	1.0	1.0	0.6607295430133775	0.0876259470915311	0.6224489795283216	0.6040669856423202	2.515309808954463	1.5721067484535232	0.6250151443387808
1	1	undersample	1.0	500	3	63	0.3	0.6	0.7	0.6721519450577601	0.10047624215133122	0.6326530611599334	0.5821876867867174	2.399777404912889	1.5142039284393725	0.6309768153253211
1	2	undersample	1.0	500	3	63	0.3	0.6	0.7	0.6902040288142173	0.1198045025668015	0.6391752576660644	0.6246264196017656	2.9476796255740916	1.702770983403394	0.5776648653243532
1	3	undersample	1.0	500	3	63	0.3	0.6	0.7	0.638075505321746	0.09953576606985108	0.6224489795283216	0.6070574162643119	2.5469989893063616	1.584071030861598	0.6219362520528549
1	1	undersample	1.0	500	3	63	0.3	0.6	1.0	0.6942374080534784	0.10196070734423895	0.7244897958444398	0.5953377166730703	3.8687016732311723	1.7903565708780265	0.4627796825428746
1	2	undersample	1.0	500	3	63	0.3	0.6	1.0	0.6741670312605912	0.09485982242289694	0.6907216494133277	0.6013150029850489	3.3684156969694987	1.732499685867106	0.5143366520176375
1	3	undersample	1.0	500	3	63	0.3	0.6	1.0	0.6449840103505516	0.0813442854697439	0.6224489795283216	0.6082535885131086	2.5598101266415543	1.5889078888475563	0.620713171931266
1	1	undersample	1.0	500	3	63	0.3	1.0	0.7	0.6721519450577601	0.10047624215133122	0.6326530611599334	0.5821876867867174	2.399777404912889	1.5142039284393725	0.6309768153253211
1	2	undersample	1.0	500	3	63	0.3	1.0	0.7	0.6902040288142173	0.1198045025668015	0.6391752576660644	0.6246264196017656	2.9476796255740916	1.702770983403394	0.5776648653243532
1	3	undersample	1.0	500	3	63	0.3	1.0	0.7	0.638075505321746	0.09953576606985108	0.6224489795283216	0.6070574162643119	2.5469989893063616	1.584071030861598	0.6219362520528549
1	1	undersample	1.0	500	3	63	0.3	1.0	1.0	0.6942374080534784	0.10196070734423895	0.7244897958444398	0.5953377166730703	3.8687016732311723	1.7903565708780265	0.4627796825428746
1	2	undersample	1.0	500	3	63	0.3	1.0	1.0	0.6741670312605912	0.09485982242289694	0.6907216494133277	0.6013150029850489	3.3684156969694987	1.732499685867106	0.5143366520176375
1	3	undersample	1.0	500	3	63	0.3	1.0	1.0	0.6449840103505516	0.0813442854697439	0.6224489795283216	0.6082535885131086	2.5598101266415543	1.5889078888475563	0.620713171931266
1	1	undersample	1.0	500	5	31	0.1	0.6	0.7	0.6836063773985386	0.10086882316376668	0.6836734693179926	0.5780035863683324	2.960294178010902	1.6200930411550722	0.5472743295535285
1	2	undersample	1.0	500	5	31	0.1	0.6	0.7	0.6972073132406136	0.12284367533831678	0.6597938143649698	0.6335923490697335	3.3536011633856924	1.8007096595355836	0.5369480562147798
1	3	undersample	1.0	500	5	31	0.1	0.6	0.7	0.6515782150180647	0.10097220143503877	0.6020408162650979	0.6315789473646437	2.5934065222108074	1.634110742634077	0.630102030940748
1	1	undersample	1.0	500	5	31	0.1	0.6	1.0	0.7066921209607573	0.10694321512679088	0.7244897958444398	0.6031081888786426	3.995928033634386	1.8254087317735705	0.4568172090311747
1	2	undersample	1.0	500	5	31	0.1	0.6	1.0	0.6676690432028395	0.09917229691517288	0.6701030927144224	0.6031081888786426	3.086643364763515	1.6883771774917107	0.5469945656500012
1	3	undersample	1.0	500	5	31	0.1	0.6	1.0	0.6511571135631287	0.08516153462610168	0.6224489795283216	0.6040669856423202	2.515309808954463	1.5721067484535232	0.6250151443387808
1	1	undersample	1.0	500	5	31	0.1	1.0	0.7	0.6836063773985386	0.10086882316376668	0.6836734693179926	0.5780035863683324	2.960294178010902	1.6200930411550722	0.5472743295535285
1	2	undersample	1.0	500	5	31	0.1	1.0	0.7	0.6972073132406136	0.12284367533831678	0.6597938143649698	0.6335923490697335	3.3536011633856924	1.8007096595355836	0.5369480562147798
1	3	undersample	1.0	500	5	31	0.1	1.0	0.7	0.6515782150180647	0.10097220143503877	0.6020408162650979	0.6315789473646437	2.5934065222108074	1.634110742634077	0.630102030940748
1	1	undersample	1.0	500	5	31	0.1	1.0	1.0	0.7066921209607573	0.10694321512679088	0.7244897958444398	0.6031081888786426	3.995928033634386	1.8254087317735705	0.4568172090311747
1	2	undersample	1.0	500	5	31	0.1	1.0	1.0	0.6676690432028395	0.09917229691517288	0.6701030927144224	0.6031081888786426	3.086643364763515	1.6883771774917107	0.5469945656500012
1	3	undersample	1.0	500	5	31	0.1	1.0	1.0	0.6511571135631287	0.08516153462610168	0.6224489795283216	0.6040669856423202	2.515309808954463	1.5721067484535232	0.6250151443387808
1	1	undersample	1.0	500	5	31	0.3	0.6	0.7	0.6547324249484612	0.09463173536536393	0.6122448978967098	0.5833831440491131	2.2109793362870063	1.4695633996941557	0.6646662650643601
1	2	undersample	1.0	500	5	31	0.3	0.6	0.7	0.6733228165959046	0.1143839753121651	0.6701030927144224	0.6025104602474447	3.078947284822066	1.6858382645067629	0.5475372189799331
1	3	undersample	1.0	500	5	31	0.3	0.6	0.7	0.6138041939263743	0.09639223415343878	0.5714285713702624	0.5879186602835651	1.9022737864195016	1.3866887491110163	0.728963801103695
1	1	undersample	1.0	500	5	31	0.3	0.6	1.0	0.683417299974383	0.10816468713686153	0.6938775509496043	0.5953377166730703	3.334711872142686	1.714707701685997	0.5141996472508162
1	2	undersample	1.0	500	5	31	0.3	0.6	1.0	0.65485793161245	0.08857130852106421	0.6288659793166118	0.6031081888786426	2.5748409660113003	1.584477043492221	0.6153688863348842
1	3	undersample	1.0	500	5	31	0.3	0.6	1.0	0.6362415779709012	0.08162903504928459	0.6224489795283216	0.6064593301399136	2.540622625358274	1.5816636281403433	0.62254960140374
1	1	undersample	1.0	500	5	31	0.3	1.0	0.7	0.6547324249484612	0.09463173536536393	0.6122448978967098	0.5833831440491131	2.2109793362870063	1.4695633996941557	0.6646662650643601
1	2	undersample	1.0	500	5	31	0.3	1.0	0.7	0.6733228165959046	0.1143839753121651	0.6701030927144224	0.6025104602474447	3.078947284822066	1.6858382645067629	0.5475372189799331
1	3	undersample	1.0	500	5	31	0.3	1.0	0.7	0.6138041939263743	0.09639223415343878	0.5714285713702624	0.5879186602835651	1.9022737864195016	1.3866887491110163	0.728963801103695
1	1	undersample	1.0	500	5	31	0.3	1.0	1.0	0.683417299974383	0.10816468713686153	0.6938775509496043	0.5953377166730703	3.334711872142686	1.714707701685997	0.5141996472508162
1	2	undersample	1.0	500	5	31	0.3	1.0	1.0	0.65485793161245	0.08857130852106421	0.6288659793166118	0.6031081888786426	2.5748409660113003	1.584477043492221	0.6153688863348842
1	3	undersample	1.0	500	5	31	0.3	1.0	1.0	0.6362415779709012	0.08162903504928459	0.6224489795283216	0.6064593301399136	2.540622625358274	1.5816636281403433	0.62254960140374
1	1	undersample	1.0	500	5	63	0.1	0.6	0.7	0.6836063773985386	0.10086882316376668	0.6836734693179926	0.5780035863683324	2.960294178010902	1.6200930411550722	0.5472743295535285
1	2	undersample	1.0	500	5	63	0.1	0.6	0.7	0.6972073132406136	0.12284367533831678	0.6597938143649698	0.6335923490697335	3.3536011633856924	1.8007096595355836	0.5369480562147798
1	3	undersample	1.0	500	5	63	0.1	0.6	0.7	0.6515782150180647	0.10097220143503877	0.6020408162650979	0.6315789473646437	2.5934065222108074	1.634110742634077	0.630102030940748
1	1	undersample	1.0	500	5	63	0.1	0.6	1.0	0.7066921209607573	0.10694321512679088	0.7244897958444398	0.6031081888786426	3.995928033634386	1.8254087317735705	0.4568172090311747
1	2	undersample	1.0	500	5	63	0.1	0.6	1.0	0.6676690432028395	0.09917229691517288	0.6701030927144224	0.6031081888786426	3.086643364763515	1.6883771774917107	0.5469945656500012
1	3	undersample	1.0	500	5	63	0.1	0.6	1.0	0.6511571135631287	0.08516153462610168	0.6224489795283216	0.6040669856423202	2.515309808954463	1.5721067484535232	0.6250151443387808
1	1	undersample	1.0	500	5	63	0.1	1.0	0.7	0.6836063773985386	0.10086882316376668	0.6836734693179926	0.5780035863683324	2.960294178010902	1.6200930411550722	0.5472743295535285
1	2	undersample	1.0	500	5	63	0.1	1.0	0.7	0.6972073132406136	0.12284367533831678	0.6597938143649698	0.6335923490697335	3.3536011633856924	1.8007096595355836	0.5369480562147798
1	3	undersample	1.0	500	5	63	0.1	1.0	0.7	0.6515782150180647	0.10097220143503877	0.6020408162650979	0.6315789473646437	2.5934065222108074	1.634110742634077	0.630102030940748
1	1	undersample	1.0	500	5	63	0.1	1.0	1.0	0.7066921209607573	0.10694321512679088	0.7244897958444398	0.6031081888786426	3.995928033634386	1.8254087317735705	0.4568172090311747
1	2	undersample	1.0	500	5	63	0.1	1.0	1.0	0.6676690432028395	0.09917229691517288	0.6701030927144224	0.6031081888786426	3.086643364763515	1.6883771774917107	0.5469945656500012
1	3	undersample	1.0	500	5	63	0.1	1.0	1.0	0.6511571135631287	0.08516153462610168	0.6224489795283216	0.6040669856423202	2.515309808954463	1.5721067484535232	0.6250151443387808
1	1	undersample	1.0	500	5	63	0.3	0.6	0.7	0.6547324249484612	0.09463173536536393	0.6122448978967098	0.5833831440491131	2.2109793362870063	1.4695633996941557	0.6646662650643601
1	2	undersample	1.0	500	5	63	0.3	0.6	0.7	0.6733228165959046	0.1143839753121651	0.6701030927144224	0.6025104602474447	3.078947284822066	1.6858382645067629	0.5475372189799331
1	3	undersample	1.0	500	5	63	0.3	0.6	0.7	0.6138041939263743	0.09639223415343878	0.5714285713702624	0.5879186602835651	1.9022737864195016	1.3866887491110163	0.728963801103695
1	1	undersample	1.0	500	5	63	0.3	0.6	1.0	0.683417299974383	0.10816468713686153	0.6938775509496043	0.5953377166730703	3.334711872142686	1.714707701685997	0.5141996472508162
1	2	undersample	1.0	500	5	63	0.3	0.6	1.0	0.65485793161245	0.08857130852106421	0.6288659793166118	0.6031081888786426	2.5748409660113003	1.584477043492221	0.6153688863348842
1	3	undersample	1.0	500	5	63	0.3	0.6	1.0	0.6362415779709012	0.08162903504928459	0.6224489795283216	0.6064593301399136	2.540622625358274	1.5816636281403433	0.62254960140374
1	1	undersample	1.0	500	5	63	0.3	1.0	0.7	0.6547324249484612	0.09463173536536393	0.6122448978967098	0.5833831440491131	2.2109793362870063	1.4695633996941557	0.6646662650643601
1	2	undersample	1.0	500	5	63	0.3	1.0	0.7	0.6733228165959046	0.1143839753121651	0.6701030927144224	0.6025104602474447	3.078947284822066	1.6858382645067629	0.5475372189799331
1	3	undersample	1.0	500	5	63	0.3	1.0	0.7	0.6138041939263743	0.09639223415343878	0.5714285713702624	0.5879186602835651	1.9022737864195016	1.3866887491110163	0.728963801103695
1	1	undersample	1.0	500	5	63	0.3	1.0	1.0	0.683417299974383	0.10816468713686153	0.6938775509496043	0.5953377166730703	3.334711872142686	1.714707701685997	0.5141996472508162
1	2	undersample	1.0	500	5	63	0.3	1.0	1.0	0.65485793161245	0.08857130852106421	0.6288659793166118	0.6031081888786426	2.5748409660113003	1.584477043492221	0.6153688863348842
1	3	undersample	1.0	500	5	63	0.3	1.0	1.0	0.6362415779709012	0.08162903504928459	0.6224489795283216	0.6064593301399136	2.540622625358274	1.5816636281403433	0.62254960140374
1	1	undersample	1.0	500	10	31	0.1	0.6	0.7	0.6667967844639351	0.09689698295807483	0.6530612244231571	0.5857740585739045	2.6619131855635856	1.5765821097755959	0.5922740424844722
1	2	undersample	1.0	500	10	31	0.1	0.6	0.7	0.6925980244144416	0.12292543589934668	0.6804123710638751	0.6240286909705677	3.5337195703749376	1.8097454157416994	0.512136105982084
1	3	undersample	1.0	500	10	31	0.1	0.6	0.7	0.6266844058197442	0.09687015122417435	0.5510204081070388	0.6112440191351003	1.9296503048443965	1.4173939979191963	0.7345341148415953
1	1	undersample	1.0	500	10	31	0.1	0.6	1.0	0.6836246752137793	0.10597264266741423	0.714285714212828	0.6150627615025998	3.9945650910846546	1.855590013699732	0.4645286611790391
1	2	undersample	1.0	500	10	31	0.1	0.6	1.0	0.65363474467128	0.08656872017961825	0.6288659793166118	0.6031081888786426	2.5748409660113003	1.584477043492221	0.6153688863348842
1	3	undersample	1.0	500	10	31	0.1	0.6	1.0	0.6478523825798262	0.08403629908659219	0.6122448978967098	0.6046650717667186	2.4150011348830467	1.548673893162038	0.6412725222537113
1	1	undersample	1.0	500	10	31	0.1	1.0	0.7	0.6667967844639351	0.09689698295807483	0.6530612244231571	0.5857740585739045	2.6619131855635856	1.5765821097755959	0.5922740424844722
1	2	undersample	1.0	500	10	31	0.1	1.0	0.7	0.6925980244144416	0.12292543589934668	0.6804123710638751	0.6240286909705677	3.5337195703749376	1.8097454157416994	0.512136105982084
1	3	undersample	1.0	500	10	31	0.1	1.0	0.7	0.6266844058197442	0.09687015122417435	0.5510204081070388	0.6112440191351003	1.9296503048443965	1.4173939979191963	0.7345341148415953
1	1	undersample	1.0	500	10	31	0.1	1.0	1.0	0.6836246752137793	0.10597264266741423	0.714285714212828	0.6150627615025998	3.9945650910846546	1.855590013699732	0.4645286611790391
1	2	undersample	1.0	500	10	31	0.1	1.0	1.0	0.65363474467128	0.08656872017961825	0.6288659793166118	0.6031081888786426	2.5748409660113003	1.584477043492221	0.6153688863348842
1	3	undersample	1.0	500	10	31	0.1	1.0	1.0	0.6478523825798262	0.08403629908659219	0.6122448978967098	0.6046650717667186	2.4150011348830467	1.548673893162038	0.6412725222537113
1	1	undersample	1.0	500	10	31	0.3	0.6	0.7	0.6337021359649658	0.08890421348254846	0.6020408162650979	0.5678421996379687	1.9878000806885021	1.3931040972295528	0.7008270554396149
1	2	undersample	1.0	500	10	31	0.3	0.6	0.7	0.6664674237895996	0.11482045188838039	0.6701030927144224	0.5971309025666639	3.0107102317796084	1.6633270716228998	0.5524699866358833
1	3	undersample	1.0	500	10	31	0.3	0.6	0.7	0.5938629040132799	0.09045122145619787	0.540816326475427	0.5705741626760134	1.5649024781340761	1.2593939788337896	0.8047747260815978
1	1	undersample	1.0	500	10	31	0.3	0.6	1.0	0.6746221501152762	0.09964345159476147	0.6836734693179926	0.6007172743538511	3.2516417873798695	1.712254020228602	0.5265813701735873
1	2	undersample	1.0	500	10	31	0.3	0.6	1.0	0.6447920582200011	0.0818591624731842	0.6185567009671591	0.5965331739354661	2.39759754018572	1.5331042000890054	0.6394334955791932
1	3	undersample	1.0	500	10	31	0.3	0.6	1.0	0.6356984181232301	0.08192309062983193	0.6122448978967098	0.6052631578911168	2.421052571780591	1.5510203686982582	0.6406388537639299
1	1	undersample	1.0	500	10	31	0.3	1.0	0.7	0.6337021359649658	0.08890421348254846	0.6020408162650979	0.5678421996379687	1.9878000806885021	1.3931040972295528	0.7008270554396149
1	2	undersample	1.0	500	10	31	0.3	1.0	0.7	0.6664674237895996	0.11482045188838039	0.6701030927144224	0.5971309025666639	3.0107102317796084	1.6633270716228998	0.5524699866358833
1	3	undersample	1.0	500	10	31	0.3	1.0	0.7	0.5938629040132799	0.09045122145619787	0.540816326475427	0.5705741626760134	1.5649024781340761	1.2593939788337896	0.8047747260815978
1	1	undersample	1.0	500	10	31	0.3	1.0	1.0	0.6746221501152762	0.09964345159476147	0.6836734693179926	0.6007172743538511	3.2516417873798695	1.712254020228602	0.5265813701735873
1	2	undersample	1.0	500	10	31	0.3	1.0	1.0	0.6447920582200011	0.0818591624731842	0.6185567009671591	0.5965331739354661	2.39759754018572	1.5331042000890054	0.6394334955791932
1	3	undersample	1.0	500	10	31	0.3	1.0	1.0	0.6356984181232301	0.08192309062983193	0.6122448978967098	0.6052631578911168	2.421052571780591	1.5510203686982582	0.6406388537639299
1	1	undersample	1.0	500	10	63	0.1	0.6	0.7	0.6667967844639351	0.09689698295807483	0.6530612244231571	0.5857740585739045	2.6619131855635856	1.5765821097755959	0.5922740424844722
1	2	undersample	1.0	500	10	63	0.1	0.6	0.7	0.6925980244144416	0.12292543589934668	0.6804123710638751	0.6240286909705677	3.5337195703749376	1.8097454157416994	0.512136105982084
1	3	undersample	1.0	500	10	63	0.1	0.6	0.7	0.6266844058197442	0.09687015122417435	0.5510204081070388	0.6112440191351003	1.9296503048443965	1.4173939979191963	0.7345341148415953
1	1	undersample	1.0	500	10	63	0.1	0.6	1.0	0.6836246752137793	0.10597264266741423	0.714285714212828	0.6150627615025998	3.9945650910846546	1.855590013699732	0.4645286611790391
1	2	undersample	1.0	500	10	63	0.1	0.6	1.0	0.65363474467128	0.08656872017961825	0.6288659793166118	0.6031081888786426	2.5748409660113003	1.584477043492221	0.6153688863348842
1	3	undersample	1.0	500	10	63	0.1	0.6	1.0	0.6478523825798262	0.08403629908659219	0.6122448978967098	0.6046650717667186	2.4150011348830467	1.548673893162038	0.6412725222537113
1	1	undersample	1.0	500	10	63	0.1	1.0	0.7	0.6667967844639351	0.09689698295807483	0.6530612244231571	0.5857740585739045	2.6619131855635856	1.5765821097755959	0.5922740424844722
1	2	undersample	1.0	500	10	63	0.1	1.0	0.7	0.6925980244144416	0.12292543589934668	0.6804123710638751	0.6240286909705677	3.5337195703749376	1.8097454157416994	0.512136105982084
1	3	undersample	1.0	500	10	63	0.1	1.0	0.7	0.6266844058197442	0.09687015122417435	0.5510204081070388	0.6112440191351003	1.9296503048443965	1.4173939979191963	0.7345341148415953
1	1	undersample	1.0	500	10	63	0.1	1.0	1.0	0.6836246752137793	0.10597264266741423	0.714285714212828	0.6150627615025998	3.9945650910846546	1.855590013699732	0.4645286611790391
1	2	undersample	1.0	500	10	63	0.1	1.0	1.0	0.65363474467128	0.08656872017961825	0.6288659793166118	0.6031081888786426	2.5748409660113003	1.584477043492221	0.6153688863348842
1	3	undersample	1.0	500	10	63	0.1	1.0	1.0	0.6478523825798262	0.08403629908659219	0.6122448978967098	0.6046650717667186	2.4150011348830467	1.548673893162038	0.6412725222537113
1	1	undersample	1.0	500	10	63	0.3	0.6	0.7	0.6337021359649658	0.08890421348254846	0.6020408162650979	0.5678421996379687	1.9878000806885021	1.3931040972295528	0.7008270554396149
1	2	undersample	1.0	500	10	63	0.3	0.6	0.7	0.6664674237895996	0.11482045188838039	0.6701030927144224	0.5971309025666639	3.0107102317796084	1.6633270716228998	0.5524699866358833
1	3	undersample	1.0	500	10	63	0.3	0.6	0.7	0.5938629040132799	0.09045122145619787	0.540816326475427	0.5705741626760134	1.5649024781340761	1.2593939788337896	0.8047747260815978
1	1	undersample	1.0	500	10	63	0.3	0.6	1.0	0.6746221501152762	0.09964345159476147	0.6836734693179926	0.6007172743538511	3.2516417873798695	1.712254020228602	0.5265813701735873
1	2	undersample	1.0	500	10	63	0.3	0.6	1.0	0.6447920582200011	0.0818591624731842	0.6185567009671591	0.5965331739354661	2.39759754018572	1.5331042000890054	0.6394334955791932
1	3	undersample	1.0	500	10	63	0.3	0.6	1.0	0.6356984181232301	0.08192309062983193	0.6122448978967098	0.6052631578911168	2.421052571780591	1.5510203686982582	0.6406388537639299
1	1	undersample	1.0	500	10	63	0.3	1.0	0.7	0.6337021359649658	0.08890421348254846	0.6020408162650979	0.5678421996379687	1.9878000806885021	1.3931040972295528	0.7008270554396149
1	2	undersample	1.0	500	10	63	0.3	1.0	0.7	0.6664674237895996	0.11482045188838039	0.6701030927144224	0.5971309025666639	3.0107102317796084	1.6633270716228998	0.5524699866358833
1	3	undersample	1.0	500	10	63	0.3	1.0	0.7	0.5938629040132799	0.09045122145619787	0.540816326475427	0.5705741626760134	1.5649024781340761	1.2593939788337896	0.8047747260815978
1	1	undersample	1.0	500	10	63	0.3	1.0	1.0	0.6746221501152762	0.09964345159476147	0.6836734693179926	0.6007172743538511	3.2516417873798695	1.712254020228602	0.5265813701735873
1	2	undersample	1.0	500	10	63	0.3	1.0	1.0	0.6447920582200011	0.0818591624731842	0.6185567009671591	0.5965331739354661	2.39759754018572	1.5331042000890054	0.6394334955791932
1	3	undersample	1.0	500	10	63	0.3	1.0	1.0	0.6356984181232301	0.08192309062983193	0.6122448978967098	0.6052631578911168	2.421052571780591	1.5510203686982582	0.6406388537639299
1	1	smote	0.6	100	3	31	0.1	0.6	0.7	0.7097722531929688	0.10575746174813402	0.4897959183173678	0.7758517632948246	3.3228798433008477	2.1851427593881727	0.6576050983500865
1	2	smote	0.6	100	3	31	0.1	0.6	0.7	0.6984397434080392	0.09805981100608475	0.5154639174726326	0.7513448894157123	3.2145047728844816	2.0730074500834728	0.6448916907590238
1	3	smote	0.6	100	3	31	0.1	0.6	0.7	0.6786599209061615	0.09345979189192553	0.4591836734225323	0.8002392344449747	3.401310407536537	2.2986678548214154	0.6758183010039253
1	1	smote	0.6	100	3	31	0.1	0.6	1.0	0.697094916866926	0.10536016133193854	0.3877551020012495	0.7931858935995626	2.4289979544490685	1.8748966886306289	0.7718807094532537
1	2	smote	0.6	100	3	31	0.1	0.6	1.0	0.7047590290915141	0.11183343612566234	0.5567010308704432	0.7543335325717015	3.8560514316911503	2.2660846392154785	0.587669703269784
1	3	smote	0.6	100	3	31	0.1	0.6	1.0	0.6853609266673176	0.10058285348773682	0.44897959179092045	0.797248803822983	3.203976673313133	2.2144361074672356	0.6911523713240986
1	1	smote	0.6	100	3	31	0.1	1.0	0.7	0.7097722531929688	0.10575746174813402	0.4897959183173678	0.7758517632948246	3.3228798433008477	2.1851427593881727	0.6576050983500865
1	2	smote	0.6	100	3	31	0.1	1.0	0.7	0.6984397434080392	0.09805981100608475	0.5154639174726326	0.7513448894157123	3.2145047728844816	2.0730074500834728	0.6448916907590238
1	3	smote	0.6	100	3	31	0.1	1.0	0.7	0.6786599209061615	0.09345979189192553	0.4591836734225323	0.8002392344449747	3.401310407536537	2.2986678548214154	0.6758183010039253
1	1	smote	0.6	100	3	31	0.1	1.0	1.0	0.697094916866926	0.10536016133193854	0.3877551020012495	0.7931858935995626	2.4289979544490685	1.8748966886306289	0.7718807094532537
1	2	smote	0.6	100	3	31	0.1	1.0	1.0	0.7047590290915141	0.11183343612566234	0.5567010308704432	0.7543335325717015	3.8560514316911503	2.2660846392154785	0.587669703269784
1	3	smote	0.6	100	3	31	0.1	1.0	1.0	0.6853609266673176	0.10058285348773682	0.44897959179092045	0.797248803822983	3.203976673313133	2.2144361074672356	0.6911523713240986
1	1	smote	0.6	100	3	31	0.3	0.6	0.7	0.6986471815265257	0.11771405598940946	0.5102040815805915	0.7692767483516482	3.473121600911362	2.2113248483726786	0.6366966284915568
1	2	smote	0.6	100	3	31	0.3	0.6	0.7	0.682183989499695	0.09512530358756549	0.4329896906770114	0.7722653915076374	2.589548917657981	1.9012906054576515	0.7342169003247532
1	3	smote	0.6	100	3	31	0.3	0.6	0.7	0.6671833805292452	0.0903719828057476	0.43877551015930866	0.784688995210618	2.849292792834973	2.0378683858255946	0.7152190053816968
1	1	smote	0.6	100	3	31	0.3	0.6	1.0	0.6767081010527343	0.10633423653800775	0.3877551020012495	0.8147041243226856	2.784623502205251	2.0926266149077373	0.751493544963716
1	2	smote	0.6	100	3	31	0.3	0.6	1.0	0.6887312747641436	0.10220034387691193	0.4329896906770114	0.791392707705969	2.897004284925276	2.075620967796777	0.7164714769761797
1	3	smote	0.6	100	3	31	0.3	0.6	1.0	0.6434887950395469	0.08583426730047572	0.3367346938431904	0.8104066985597465	2.1701042290052626	1.776089521751433	0.8184351130749691
1	1	smote	0.6	100	3	31	0.3	1.0	0.7	0.6986471815265257	0.11771405598940946	0.5102040815805915	0.7692767483516482	3.473121600911362	2.2113248483726786	0.6366966284915568
1	2	smote	0.6	100	3	31	0.3	1.0	0.7	0.682183989499695	0.09512530358756549	0.4329896906770114	0.7722653915076374	2.589548917657981	1.9012906054576515	0.7342169003247532
1	3	smote	0.6	100	3	31	0.3	1.0	0.7	0.6671833805292452	0.0903719828057476	0.43877551015930866	0.784688995210618	2.849292792834973	2.0378683858255946	0.7152190053816968
1	1	smote	0.6	100	3	31	0.3	1.0	1.0	0.6767081010527343	0.10633423653800775	0.3877551020012495	0.8147041243226856	2.784623502205251	2.0926266149077373	0.751493544963716
1	2	smote	0.6	100	3	31	0.3	1.0	1.0	0.6887312747641436	0.10220034387691193	0.4329896906770114	0.791392707705969	2.897004284925276	2.075620967796777	0.7164714769761797
1	3	smote	0.6	100	3	31	0.3	1.0	1.0	0.6434887950395469	0.08583426730047572	0.3367346938431904	0.8104066985597465	2.1701042290052626	1.776089521751433	0.8184351130749691
1	1	smote	0.6	100	3	63	0.1	0.6	0.7	0.7097722531929688	0.10575746174813402	0.4897959183173678	0.7758517632948246	3.3228798433008477	2.1851427593881727	0.6576050983500865
1	2	smote	0.6	100	3	63	0.1	0.6	0.7	0.6984397434080392	0.09805981100608475	0.5154639174726326	0.7513448894157123	3.2145047728844816	2.0730074500834728	0.6448916907590238
1	3	smote	0.6	100	3	63	0.1	0.6	0.7	0.6786599209061615	0.09345979189192553	0.4591836734225323	0.8002392344449747	3.401310407536537	2.2986678548214154	0.6758183010039253
1	1	smote	0.6	100	3	63	0.1	0.6	1.0	0.697094916866926	0.10536016133193854	0.3877551020012495	0.7931858935995626	2.4289979544490685	1.8748966886306289	0.7718807094532537
1	2	smote	0.6	100	3	63	0.1	0.6	1.0	0.7047590290915141	0.11183343612566234	0.5567010308704432	0.7543335325717015	3.8560514316911503	2.2660846392154785	0.587669703269784
1	3	smote	0.6	100	3	63	0.1	0.6	1.0	0.6853609266673176	0.10058285348773682	0.44897959179092045	0.797248803822983	3.203976673313133	2.2144361074672356	0.6911523713240986
1	1	smote	0.6	100	3	63	0.1	1.0	0.7	0.7097722531929688	0.10575746174813402	0.4897959183173678	0.7758517632948246	3.3228798433008477	2.1851427593881727	0.6576050983500865
1	2	smote	0.6	100	3	63	0.1	1.0	0.7	0.6984397434080392	0.09805981100608475	0.5154639174726326	0.7513448894157123	3.2145047728844816	2.0730074500834728	0.6448916907590238
1	3	smote	0.6	100	3	63	0.1	1.0	0.7	0.6786599209061615	0.09345979189192553	0.4591836734225323	0.8002392344449747	3.401310407536537	2.2986678548214154	0.6758183010039253
1	1	smote	0.6	100	3	63	0.1	1.0	1.0	0.697094916866926	0.10536016133193854	0.3877551020012495	0.7931858935995626	2.4289979544490685	1.8748966886306289	0.7718807094532537
1	2	smote	0.6	100	3	63	0.1	1.0	1.0	0.7047590290915141	0.11183343612566234	0.5567010308704432	0.7543335325717015	3.8560514316911503	2.2660846392154785	0.587669703269784
1	3	smote	0.6	100	3	63	0.1	1.0	1.0	0.6853609266673176	0.10058285348773682	0.44897959179092045	0.797248803822983	3.203976673313133	2.2144361074672356	0.6911523713240986
1	1	smote	0.6	100	3	63	0.3	0.6	0.7	0.6986471815265257	0.11771405598940946	0.5102040815805915	0.7692767483516482	3.473121600911362	2.2113248483726786	0.6366966284915568
1	2	smote	0.6	100	3	63	0.3	0.6	0.7	0.682183989499695	0.09512530358756549	0.4329896906770114	0.7722653915076374	2.589548917657981	1.9012906054576515	0.7342169003247532
1	3	smote	0.6	100	3	63	0.3	0.6	0.7	0.6671833805292452	0.0903719828057476	0.43877551015930866	0.784688995210618	2.849292792834973	2.0378683858255946	0.7152190053816968
1	1	smote	0.6	100	3	63	0.3	0.6	1.0	0.6767081010527343	0.10633423653800775	0.3877551020012495	0.8147041243226856	2.784623502205251	2.0926266149077373	0.751493544963716
1	2	smote	0.6	100	3	63	0.3	0.6	1.0	0.6887312747641436	0.10220034387691193	0.4329896906770114	0.791392707705969	2.897004284925276	2.075620967796777	0.7164714769761797
1	3	smote	0.6	100	3	63	0.3	0.6	1.0	0.6434887950395469	0.08583426730047572	0.3367346938431904	0.8104066985597465	2.1701042290052626	1.776089521751433	0.8184351130749691
1	1	smote	0.6	100	3	63	0.3	1.0	0.7	0.6986471815265257	0.11771405598940946	0.5102040815805915	0.7692767483516482	3.473121600911362	2.2113248483726786	0.6366966284915568
1	2	smote	0.6	100	3	63	0.3	1.0	0.7	0.682183989499695	0.09512530358756549	0.4329896906770114	0.7722653915076374	2.589548917657981	1.9012906054576515	0.7342169003247532
1	3	smote	0.6	100	3	63	0.3	1.0	0.7	0.6671833805292452	0.0903719828057476	0.43877551015930866	0.784688995210618	2.849292792834973	2.0378683858255946	0.7152190053816968
1	1	smote	0.6	100	3	63	0.3	1.0	1.0	0.6767081010527343	0.10633423653800775	0.3877551020012495	0.8147041243226856	2.784623502205251	2.0926266149077373	0.751493544963716
1	2	smote	0.6	100	3	63	0.3	1.0	1.0	0.6887312747641436	0.10220034387691193	0.4329896906770114	0.791392707705969	2.897004284925276	2.075620967796777	0.7164714769761797
1	3	smote	0.6	100	3	63	0.3	1.0	1.0	0.6434887950395469	0.08583426730047572	0.3367346938431904	0.8104066985597465	2.1701042290052626	1.776089521751433	0.8184351130749691
1	1	smote	0.6	100	5	31	0.1	0.6	0.7	0.6815265257328275	0.10560621973205155	0.46938775505414415	0.783024506869199	3.1924134927846275	2.1633214269869883	0.6776444843226952
1	2	smote	0.6	100	5	31	0.1	0.6	0.7	0.666584504655505	0.09507175719388727	0.42268041232755876	0.7812313209756053	2.614510026359927	1.9320882444947418	0.7389867313072068
1	3	smote	0.6	100	5	31	0.1	0.6	0.7	0.6559692656967093	0.0883302992617887	0.418367346896085	0.788277511957008	2.678065090189394	1.976017432078154	0.7378526431401107
1	1	smote	0.6	100	5	31	0.1	0.6	1.0	0.6827524793539651	0.09483943968969123	0.3979591836328613	0.7997609085427391	2.6401212923293267	1.987419943141334	0.7527759889344552
1	2	smote	0.6	100	5	31	0.1	0.6	1.0	0.6888853285350719	0.10961263821269494	0.42268041232755876	0.8051404662235199	3.025142258434096	2.169154274590768	0.7170420624986292
1	3	smote	0.6	100	5	31	0.1	0.6	1.0	0.6483497705302216	0.08567709454537753	0.3673469387380258	0.8014354066937713	2.343567700745882	1.8500122006715318	0.7893999292817765
1	1	smote	0.6	100	5	31	0.1	1.0	0.7	0.6815265257328275	0.10560621973205155	0.46938775505414415	0.783024506869199	3.1924134927846275	2.1633214269869883	0.6776444843226952
1	2	smote	0.6	100	5	31	0.1	1.0	0.7	0.666584504655505	0.09507175719388727	0.42268041232755876	0.7812313209756053	2.614510026359927	1.9320882444947418	0.7389867313072068
1	3	smote	0.6	100	5	31	0.1	1.0	0.7	0.6559692656967093	0.0883302992617887	0.418367346896085	0.788277511957008	2.678065090189394	1.976017432078154	0.7378526431401107
1	1	smote	0.6	100	5	31	0.1	1.0	1.0	0.6827524793539651	0.09483943968969123	0.3979591836328613	0.7997609085427391	2.6401212923293267	1.987419943141334	0.7527759889344552
1	2	smote	0.6	100	5	31	0.1	1.0	1.0	0.6888853285350719	0.10961263821269494	0.42268041232755876	0.8051404662235199	3.025142258434096	2.169154274590768	0.7170420624986292
1	3	smote	0.6	100	5	31	0.1	1.0	1.0	0.6483497705302216	0.08567709454537753	0.3673469387380258	0.8014354066937713	2.343567700745882	1.8500122006715318	0.7893999292817765
1	1	smote	0.6	100	5	31	0.3	0.6	0.7	0.6767111506886077	0.10908457175799147	0.44897959179092045	0.7704722056140438	2.7351464824515053	1.9561011050144983	0.7151723281415571
1	2	smote	0.6	100	5	31	0.3	0.6	0.7	0.6613559196702017	0.09553880435878807	0.3711340205802955	0.7907949790747711	2.2308195652259473	1.7740205335355488	0.7952326305904854
1	3	smote	0.6	100	5	31	0.3	0.6	0.7	0.6489692168733522	0.08964996059046625	0.3673469387380258	0.7775119617178379	2.029136225913613	1.6510861665348955	0.813689157562665
1	1	smote	0.6	100	5	31	0.3	0.6	1.0	0.6547049782255998	0.09761654415203509	0.32653061221157853	0.8099222952731028	2.0659423348962305	1.7178795140752623	0.8315234478711264
1	2	smote	0.6	100	5	31	0.3	0.6	1.0	0.6797129670140065	0.09727670483776568	0.3298969071824849	0.8153018529538835	2.1731639349249803	1.7861407631702262	0.8219079622726418
1	3	smote	0.6	100	5	31	0.3	0.6	1.0	0.6091232545649838	0.07491019366468529	0.26530612242190754	0.8187799043013232	1.6315547335805536	1.4639993801959508	0.8973032493170248
1	1	smote	0.6	100	5	31	0.3	1.0	0.7	0.6767111506886077	0.10908457175799147	0.44897959179092045	0.7704722056140438	2.7351464824515053	1.9561011050144983	0.7151723281415571
1	2	smote	0.6	100	5	31	0.3	1.0	0.7	0.6613559196702017	0.09553880435878807	0.3711340205802955	0.7907949790747711	2.2308195652259473	1.7740205335355488	0.7952326305904854
1	3	smote	0.6	100	5	31	0.3	1.0	0.7	0.6489692168733522	0.08964996059046625	0.3673469387380258	0.7775119617178379	2.029136225913613	1.6510861665348955	0.813689157562665
1	1	smote	0.6	100	5	31	0.3	1.0	1.0	0.6547049782255998	0.09761654415203509	0.32653061221157853	0.8099222952731028	2.0659423348962305	1.7178795140752623	0.8315234478711264
1	2	smote	0.6	100	5	31	0.3	1.0	1.0	0.6797129670140065	0.09727670483776568	0.3298969071824849	0.8153018529538835	2.1731639349249803	1.7861407631702262	0.8219079622726418
1	3	smote	0.6	100	5	31	0.3	1.0	1.0	0.6091232545649838	0.07491019366468529	0.26530612242190754	0.8187799043013232	1.6315547335805536	1.4639993801959508	0.8973032493170248
1	1	smote	0.6	100	5	63	0.1	0.6	0.7	0.6815265257328275	0.10560621973205155	0.46938775505414415	0.783024506869199	3.1924134927846275	2.1633214269869883	0.6776444843226952
1	2	smote	0.6	100	5	63	0.1	0.6	0.7	0.666584504655505	0.09507175719388727	0.42268041232755876	0.7812313209756053	2.614510026359927	1.9320882444947418	0.7389867313072068
1	3	smote	0.6	100	5	63	0.1	0.6	0.7	0.6559692656967093	0.0883302992617887	0.418367346896085	0.788277511957008	2.678065090189394	1.976017432078154	0.7378526431401107
1	1	smote	0.6	100	5	63	0.1	0.6	1.0	0.6827524793539651	0.09483943968969123	0.3979591836328613	0.7997609085427391	2.6401212923293267	1.987419943141334	0.7527759889344552
1	2	smote	0.6	100	5	63	0.1	0.6	1.0	0.6888853285350719	0.10961263821269494	0.42268041232755876	0.8051404662235199	3.025142258434096	2.169154274590768	0.7170420624986292
1	3	smote	0.6	100	5	63	0.1	0.6	1.0	0.6483497705302216	0.08567709454537753	0.3673469387380258	0.8014354066937713	2.343567700745882	1.8500122006715318	0.7893999292817765
1	1	smote	0.6	100	5	63	0.1	1.0	0.7	0.6815265257328275	0.10560621973205155	0.46938775505414415	0.783024506869199	3.1924134927846275	2.1633214269869883	0.6776444843226952
1	2	smote	0.6	100	5	63	0.1	1.0	0.7	0.666584504655505	0.09507175719388727	0.42268041232755876	0.7812313209756053	2.614510026359927	1.9320882444947418	0.7389867313072068
1	3	smote	0.6	100	5	63	0.1	1.0	0.7	0.6559692656967093	0.0883302992617887	0.418367346896085	0.788277511957008	2.678065090189394	1.976017432078154	0.7378526431401107
1	1	smote	0.6	100	5	63	0.1	1.0	1.0	0.6827524793539651	0.09483943968969123	0.3979591836328613	0.7997609085427391	2.6401212923293267	1.987419943141334	0.7527759889344552
1	2	smote	0.6	100	5	63	0.1	1.0	1.0	0.6888853285350719	0.10961263821269494	0.42268041232755876	0.8051404662235199	3.025142258434096	2.169154274590768	0.7170420624986292
1	3	smote	0.6	100	5	63	0.1	1.0	1.0	0.6483497705302216	0.08567709454537753	0.3673469387380258	0.8014354066937713	2.343567700745882	1.8500122006715318	0.7893999292817765
1	1	smote	0.6	100	5	63	0.3	0.6	0.7	0.6767111506886077	0.10908457175799147	0.44897959179092045	0.7704722056140438	2.7351464824515053	1.9561011050144983	0.7151723281415571
1	2	smote	0.6	100	5	63	0.3	0.6	0.7	0.6613559196702017	0.09553880435878807	0.3711340205802955	0.7907949790747711	2.2308195652259473	1.7740205335355488	0.7952326305904854
1	3	smote	0.6	100	5	63	0.3	0.6	0.7	0.6463113953715458	0.08867655986438991	0.3673469387380258	0.7799043062154313	2.0575034134589467	1.6690327544856927	0.8111931785837402
1	1	smote	0.6	100	5	63	0.3	0.6	1.0	0.6547049782255998	0.09761654415203509	0.32653061221157853	0.8099222952731028	2.0659423348962305	1.7178795140752623	0.8315234478711264
1	2	smote	0.6	100	5	63	0.3	0.6	1.0	0.675433353257621	0.0963329272002638	0.3711340205802955	0.8200836820034664	2.6900494092457334	2.062814557817376	0.7668314655585741
1	3	smote	0.6	100	5	63	0.3	0.6	1.0	0.6091232545649838	0.07491019366468529	0.26530612242190754	0.8187799043013232	1.6315547335805536	1.4639993801959508	0.8973032493170248
1	1	smote	0.6	100	5	63	0.3	1.0	0.7	0.6767111506886077	0.10908457175799147	0.44897959179092045	0.7704722056140438	2.7351464824515053	1.9561011050144983	0.7151723281415571
1	2	smote	0.6	100	5	63	0.3	1.0	0.7	0.6613559196702017	0.09553880435878807	0.3711340205802955	0.7907949790747711	2.2308195652259473	1.7740205335355488	0.7952326305904854
1	3	smote	0.6	100	5	63	0.3	1.0	0.7	0.6463113953715458	0.08867655986438991	0.3673469387380258	0.7799043062154313	2.0575034134589467	1.6690327544856927	0.8111931785837402
1	1	smote	0.6	100	5	63	0.3	1.0	1.0	0.6547049782255998	0.09761654415203509	0.32653061221157853	0.8099222952731028	2.0659423348962305	1.7178795140752623	0.8315234478711264
1	2	smote	0.6	100	5	63	0.3	1.0	1.0	0.675433353257621	0.0963329272002638	0.3711340205802955	0.8200836820034664	2.6900494092457334	2.062814557817376	0.7668314655585741
1	3	smote	0.6	100	5	63	0.3	1.0	1.0	0.6091232545649838	0.07491019366468529	0.26530612242190754	0.8187799043013232	1.6315547335805536	1.4639993801959508	0.8973032493170248
1	1	smote	0.6	100	10	31	0.1	0.6	0.7	0.6685381265476903	0.11205679733493454	0.43877551015930866	0.7800358637132097	2.7724801075411327	1.9947592258387008	0.7194854861855146
1	2	smote	0.6	100	10	31	0.1	0.6	0.7	0.6630443489995748	0.09682935721456996	0.3608247422308428	0.7890017931811776	2.1109383997487923	1.710084320478745	0.8101062065917536
1	3	smote	0.6	100	10	31	0.1	0.6	0.7	0.6421125866614588	0.08787543800656408	0.37755102036963767	0.788277511957008	2.258312387162688	1.7832352435827243	0.7896317759829641
1	1	smote	0.6	100	10	31	0.1	0.6	1.0	0.6688796857655196	0.09978975080013884	0.3673469387380258	0.8176927674786749	2.6043361848136835	2.0149881796114384	0.773705086661932
1	2	smote	0.6	100	10	31	0.1	0.6	1.0	0.683915553884928	0.11617509457786694	0.38144329892974815	0.8105200239043006	2.637854747831891	2.0131060107693646	0.7631602862308593
1	3	smote	0.6	100	10	31	0.1	0.6	1.0	0.628268113465482	0.08096787375797801	0.2857142856851312	0.8229665071721115	1.8594593552674523	1.6138995225265462	0.8679401888296827
1	1	smote	0.6	100	10	31	0.1	1.0	0.7	0.6685381265476903	0.11205679733493454	0.43877551015930866	0.7800358637132097	2.7724801075411327	1.9947592258387008	0.7194854861855146
1	2	smote	0.6	100	10	31	0.1	1.0	0.7	0.6630443489995748	0.09682935721456996	0.3608247422308428	0.7890017931811776	2.1109383997487923	1.710084320478745	0.8101062065917536
1	3	smote	0.6	100	10	31	0.1	1.0	0.7	0.6421125866614588	0.08787543800656408	0.37755102036963767	0.788277511957008	2.258312387162688	1.7832352435827243	0.7896317759829641
1	1	smote	0.6	100	10	31	0.1	1.0	1.0	0.6688796857655196	0.09978975080013884	0.3673469387380258	0.8176927674786749	2.6043361848136835	2.0149881796114384	0.773705086661932
1	2	smote	0.6	100	10	31	0.1	1.0	1.0	0.683915553884928	0.11617509457786694	0.38144329892974815	0.8105200239043006	2.637854747831891	2.0131060107693646	0.7631602862308593
1	3	smote	0.6	100	10	31	0.1	1.0	1.0	0.628268113465482	0.08096787375797801	0.2857142856851312	0.8229665071721115	1.8594593552674523	1.6138995225265462	0.8679401888296827
1	1	smote	0.6	100	10	31	0.3	0.6	0.7	0.6598588628517755	0.10636453447903274	0.4285714285276968	0.769874476982846	2.5090907983327067	1.8623375811833542	0.7422360152649603
1	2	smote	0.6	100	10	31	0.3	0.6	0.7	0.6576093319612277	0.09581596768682263	0.3711340205802955	0.7907949790747711	2.2308195652259473	1.7740205335355488	0.7952326305904854
1	3	smote	0.6	100	10	31	0.3	0.6	0.7	0.63823723269212	0.09068389974373069	0.357142857106414	0.7757177033446429	1.9214813970371862	1.5923808811865696	0.8287256199446507
1	1	smote	0.6	100	10	31	0.3	0.6	1.0	0.6389322614879783	0.0931226542057299	0.3469387754748022	0.8200836820034664	2.4215114919765877	1.9283340169186118	0.796334850812321
1	2	smote	0.6	100	10	31	0.3	0.6	1.0	0.6660545596835119	0.0960159325416714	0.30927835048357954	0.8147041243226856	1.9687047571228116	1.6691053303912844	0.8478190062097334
1	3	smote	0.6	100	10	31	0.3	0.6	1.0	0.605693413729128	0.07618709434259795	0.25510204079029575	0.8265550239185016	1.6320263597881595	1.4707951296466317	0.901207939752444
1	1	smote	0.6	100	10	31	0.3	1.0	0.7	0.6598588628517755	0.10636453447903274	0.4285714285276968	0.769874476982846	2.5090907983327067	1.8623375811833542	0.7422360152649603
1	2	smote	0.6	100	10	31	0.3	1.0	0.7	0.6576093319612277	0.09581596768682263	0.3711340205802955	0.7907949790747711	2.2308195652259473	1.7740205335355488	0.7952326305904854
1	3	smote	0.6	100	10	31	0.3	1.0	0.7	0.63823723269212	0.09068389974373069	0.357142857106414	0.7757177033446429	1.9214813970371862	1.5923808811865696	0.8287256199446507
1	1	smote	0.6	100	10	31	0.3	1.0	1.0	0.6389322614879783	0.0931226542057299	0.3469387754748022	0.8200836820034664	2.4215114919765877	1.9283340169186118	0.796334850812321
1	2	smote	0.6	100	10	31	0.3	1.0	1.0	0.6660545596835119	0.0960159325416714	0.30927835048357954	0.8147041243226856	1.9687047571228116	1.6691053303912844	0.8478190062097334
1	3	smote	0.6	100	10	31	0.3	1.0	1.0	0.605693413729128	0.07618709434259795	0.25510204079029575	0.8265550239185016	1.6320263597881595	1.4707951296466317	0.901207939752444
1	1	smote	0.6	100	10	63	0.1	0.6	0.7	0.6623412664527856	0.1167921627134488	0.43877551015930866	0.7770472205572203	2.7248353607849465	1.9680198272285774	0.7222527380198465
1	2	smote	0.6	100	10	63	0.1	0.6	0.7	0.6596767335670842	0.09444288212808943	0.35051546388139015	0.7991631799115412	2.147486665602827	1.745274826967769	0.8127057706330304
1	3	smote	0.6	100	10	63	0.1	0.6	0.7	0.6367481203007519	0.09227850911188482	0.3673469387380258	0.7870813397082113	2.1464297652441964	1.72529228289189	0.803796280392761
1	1	smote	0.6	100	10	63	0.1	0.6	1.0	0.6540249094258146	0.10103067183776338	0.3469387754748022	0.8188882247410707	2.402021318277393	1.9156057402824214	0.7974973834270476
1	2	smote	0.6	100	10	63	0.1	0.6	1.0	0.6783234020002342	0.10574565546003466	0.3711340205802955	0.8188882247410707	2.668397837318535	2.049198620894261	0.7679509275384198
1	3	smote	0.6	100	10	63	0.1	0.6	1.0	0.6142252953813104	0.07727597473083744	0.2755102040535194	0.8235645932965099	1.7750774846063764	1.5615357120533808	0.879700017517194
1	1	smote	0.6	100	10	63	0.1	1.0	0.7	0.6623412664527856	0.1167921627134488	0.43877551015930866	0.7770472205572203	2.7248353607849465	1.9680198272285774	0.7222527380198465
1	2	smote	0.6	100	10	63	0.1	1.0	0.7	0.6596767335670842	0.09444288212808943	0.35051546388139015	0.7991631799115412	2.147486665602827	1.745274826967769	0.8127057706330304
1	3	smote	0.6	100	10	63	0.1	1.0	0.7	0.6367481203007519	0.09227850911188482	0.3673469387380258	0.7870813397082113	2.1464297652441964	1.72529228289189	0.803796280392761
1	1	smote	0.6	100	10	63	0.1	1.0	1.0	0.6540249094258146	0.10103067183776338	0.3469387754748022	0.8188882247410707	2.402021318277393	1.9156057402824214	0.7974973834270476
1	2	smote	0.6	100	10	63	0.1	1.0	1.0	0.6783234020002342	0.10574565546003466	0.3711340205802955	0.8188882247410707	2.668397837318535	2.049198620894261	0.7679509275384198
1	3	smote	0.6	100	10	63	0.1	1.0	1.0	0.6142252953813104	0.07727597473083744	0.2755102040535194	0.8235645932965099	1.7750774846063764	1.5615357120533808	0.879700017517194
1	1	smote	0.6	100	10	63	0.3	0.6	0.7	0.6569220635056173	0.11270258826560972	0.46938775505414415	0.7656903765644609	2.8907965753309712	2.0032797976412584	0.6929853818938935
1	2	smote	0.6	100	10	63	0.3	0.6	0.7	0.6524762603138999	0.09505266760286685	0.3608247422308428	0.7878063359187818	2.0958654172777895	1.700450043071196	0.8113355027925255
1	3	smote	0.6	100	10	63	0.3	0.6	0.7	0.6368884874523972	0.09015285295425327	0.357142857106414	0.7751196172202446	1.9148935331305716	1.5881458258399368	0.8293650687172224
1	1	smote	0.6	100	10	63	0.3	0.6	1.0	0.6348030545152908	0.08691829527608072	0.3163265305799667	0.8039450089611241	1.8972969555031347	1.6134581056529236	0.8503982900515903
1	2	smote	0.6	100	10	63	0.3	0.6	1.0	0.6609677041674626	0.09057412928344802	0.30927835048357954	0.8296473401026322	2.1806754412009473	1.8155180700714004	0.8325484911522638
1	3	smote	0.6	100	10	63	0.3	0.6	1.0	0.5979671174689972	0.07815894705369184	0.23469387752707208	0.8181818181769248	1.3799999259838218	1.290816255369262	0.9353741382623778
1	1	smote	0.6	100	10	63	0.3	1.0	0.7	0.6569220635056173	0.11270258826560972	0.46938775505414415	0.7656903765644609	2.8907965753309712	2.0032797976412584	0.6929853818938935
1	2	smote	0.6	100	10	63	0.3	1.0	0.7	0.6524762603138999	0.09505266760286685	0.3608247422308428	0.7878063359187818	2.0958654172777895	1.700450043071196	0.8113355027925255
1	3	smote	0.6	100	10	63	0.3	1.0	0.7	0.6368884874523972	0.09015285295425327	0.357142857106414	0.7751196172202446	1.9148935331305716	1.5881458258399368	0.8293650687172224
1	1	smote	0.6	100	10	63	0.3	1.0	1.0	0.6348030545152908	0.08691829527608072	0.3163265305799667	0.8039450089611241	1.8972969555031347	1.6134581056529236	0.8503982900515903
1	2	smote	0.6	100	10	63	0.3	1.0	1.0	0.6609677041674626	0.09057412928344802	0.30927835048357954	0.8296473401026322	2.1806754412009473	1.8155180700714004	0.8325484911522638
1	3	smote	0.6	100	10	63	0.3	1.0	1.0	0.5979671174689972	0.07815894705369184	0.23469387752707208	0.8181818181769248	1.3799999259838218	1.290816255369262	0.9353741382623778
1	1	smote	0.6	300	3	31	0.1	0.6	0.7	0.6965002378715981	0.11571488977764065	0.4591836734225323	0.7716676628764396	2.86945556490752	2.0110320732351092	0.7008409780359736
1	2	smote	0.6	300	3	31	0.1	0.6	0.7	0.6764655135228401	0.09217973737223872	0.39175257727920076	0.7638971906708674	2.0838445809682127	1.6592456557373374	0.7962425077440081
1	3	smote	0.6	300	3	31	0.1	0.6	0.7	0.6652029831071185	0.08847790895805382	0.4285714285276968	0.7805023923398295	2.6668936086636257	1.9525106153599243	0.7321291641886633
1	1	smote	0.6	300	3	31	0.1	0.6	1.0	0.6768422850311673	0.10545212958087798	0.40816326526447316	0.8093245666419049	2.9272509500112815	2.1406178901492225	0.7312724113620881
1	2	smote	0.6	300	3	31	0.1	0.6	1.0	0.6872492774878143	0.10592749321058735	0.42268041232755876	0.7842199641315947	2.6608625569462303	1.9588484682468406	0.7361704709341733
1	3	smote	0.6	300	3	31	0.1	0.6	1.0	0.6438183526999317	0.08534510060584186	0.3469387754748022	0.8169856459281282	2.3715276471079614	1.8956915061516995	0.7993545783656316
1	1	smote	0.6	300	3	31	0.1	1.0	0.7	0.6965002378715981	0.11571488977764065	0.4591836734225323	0.7716676628764396	2.86945556490752	2.0110320732351092	0.7008409780359736
1	2	smote	0.6	300	3	31	0.1	1.0	0.7	0.6764655135228401	0.09217973737223872	0.39175257727920076	0.7638971906708674	2.0838445809682127	1.6592456557373374	0.7962425077440081
1	3	smote	0.6	300	3	31	0.1	1.0	0.7	0.6652029831071185	0.08847790895805382	0.4285714285276968	0.7805023923398295	2.6668936086636257	1.9525106153599243	0.7321291641886633
1	1	smote	0.6	300	3	31	0.1	1.0	1.0	0.6768422850311673	0.10545212958087798	0.40816326526447316	0.8093245666419049	2.9272509500112815	2.1406178901492225	0.7312724113620881
1	2	smote	0.6	300	3	31	0.1	1.0	1.0	0.6872492774878143	0.10592749321058735	0.42268041232755876	0.7842199641315947	2.6608625569462303	1.9588484682468406	0.7361704709341733
1	3	smote	0.6	300	3	31	0.1	1.0	1.0	0.6438183526999317	0.08534510060584186	0.3469387754748022	0.8169856459281282	2.3715276471079614	1.8956915061516995	0.7993545783656316
1	1	smote	0.6	300	3	31	0.3	0.6	0.7	0.6780407919294436	0.11179181228391814	0.43877551015930866	0.7674835624580545	2.5806028314259124	1.8870729997720028	0.7312527720212071
1	2	smote	0.6	300	3	31	0.3	0.6	0.7	0.6627608900610669	0.09421112835749595	0.3711340205802955	0.7860131500251882	2.1677808310840656	1.7343776184387276	0.8000705476732121
1	3	smote	0.6	300	3	31	0.3	0.6	0.7	0.6462198515769945	0.08812370187752376	0.357142857106414	0.7751196172202446	1.9148935331305716	1.5881458258399368	0.8293650687172224
1	1	smote	0.6	300	3	31	0.3	0.6	1.0	0.6540889517791576	0.10351169644727412	0.357142857106414	0.8153018529538835	2.4523551336214204	1.9336568529876585	0.7884897264486544
1	2	smote	0.6	300	3	31	0.3	0.6	1.0	0.6786654013716947	0.10067986196828563	0.3711340205802955	0.812910938429092	2.5642904385307235	1.9837290198943196	0.7735976254655631
1	3	smote	0.6	300	3	31	0.3	0.6	1.0	0.6077378918074406	0.07741520922545739	0.2755102040535194	0.8163875598037298	1.6908289224449784	1.500498488849837	0.8874336439500878
1	1	smote	0.6	300	3	31	0.3	1.0	0.7	0.6780407919294436	0.11179181228391814	0.43877551015930866	0.7674835624580545	2.5806028314259124	1.8870729997720028	0.7312527720212071
1	2	smote	0.6	300	3	31	0.3	1.0	0.7	0.6627608900610669	0.09421112835749595	0.3711340205802955	0.7860131500251882	2.1677808310840656	1.7343776184387276	0.8000705476732121
1	3	smote	0.6	300	3	31	0.3	1.0	0.7	0.6462198515769945	0.08812370187752376	0.357142857106414	0.7751196172202446	1.9148935331305716	1.5881458258399368	0.8293650687172224
1	1	smote	0.6	300	3	31	0.3	1.0	1.0	0.6540889517791576	0.10351169644727412	0.357142857106414	0.8153018529538835	2.4523551336214204	1.9336568529876585	0.7884897264486544
1	2	smote	0.6	300	3	31	0.3	1.0	1.0	0.6786654013716947	0.10067986196828563	0.3711340205802955	0.812910938429092	2.5642904385307235	1.9837290198943196	0.7735976254655631
1	3	smote	0.6	300	3	31	0.3	1.0	1.0	0.6077378918074406	0.07741520922545739	0.2755102040535194	0.8163875598037298	1.6908289224449784	1.500498488849837	0.8874336439500878
1	1	smote	0.6	300	3	63	0.1	0.6	0.7	0.6965002378715981	0.11571488977764065	0.4591836734225323	0.7716676628764396	2.86945556490752	2.0110320732351092	0.7008409780359736
1	2	smote	0.6	300	3	63	0.1	0.6	0.7	0.6764655135228401	0.09217973737223872	0.39175257727920076	0.7638971906708674	2.0838445809682127	1.6592456557373374	0.7962425077440081
1	3	smote	0.6	300	3	63	0.1	0.6	0.7	0.6652029831071185	0.08847790895805382	0.4285714285276968	0.7805023923398295	2.6668936086636257	1.9525106153599243	0.7321291641886633
1	1	smote	0.6	300	3	63	0.1	0.6	1.0	0.6768422850311673	0.10545212958087798	0.40816326526447316	0.8093245666419049	2.9272509500112815	2.1406178901492225	0.7312724113620881
1	2	smote	0.6	300	3	63	0.1	0.6	1.0	0.6872492774878143	0.10592749321058735	0.42268041232755876	0.7842199641315947	2.6608625569462303	1.9588484682468406	0.7361704709341733
1	3	smote	0.6	300	3	63	0.1	0.6	1.0	0.6438183526999317	0.08534510060584186	0.3469387754748022	0.8169856459281282	2.3715276471079614	1.8956915061516995	0.7993545783656316
1	1	smote	0.6	300	3	63	0.1	1.0	0.7	0.6965002378715981	0.11571488977764065	0.4591836734225323	0.7716676628764396	2.86945556490752	2.0110320732351092	0.7008409780359736
1	2	smote	0.6	300	3	63	0.1	1.0	0.7	0.6764655135228401	0.09217973737223872	0.39175257727920076	0.7638971906708674	2.0838445809682127	1.6592456557373374	0.7962425077440081
1	3	smote	0.6	300	3	63	0.1	1.0	0.7	0.6652029831071185	0.08847790895805382	0.4285714285276968	0.7805023923398295	2.6668936086636257	1.9525106153599243	0.7321291641886633
1	1	smote	0.6	300	3	63	0.1	1.0	1.0	0.6768422850311673	0.10545212958087798	0.40816326526447316	0.8093245666419049	2.9272509500112815	2.1406178901492225	0.7312724113620881
1	2	smote	0.6	300	3	63	0.1	1.0	1.0	0.6872492774878143	0.10592749321058735	0.42268041232755876	0.7842199641315947	2.6608625569462303	1.9588484682468406	0.7361704709341733
1	3	smote	0.6	300	3	63	0.1	1.0	1.0	0.6438183526999317	0.08534510060584186	0.3469387754748022	0.8169856459281282	2.3715276471079614	1.8956915061516995	0.7993545783656316
1	1	smote	0.6	300	3	63	0.3	0.6	0.7	0.6780407919294436	0.11179181228391814	0.43877551015930866	0.7674835624580545	2.5806028314259124	1.8870729997720028	0.7312527720212071
1	2	smote	0.6	300	3	63	0.3	0.6	0.7	0.6627608900610669	0.09421112835749595	0.3711340205802955	0.7860131500251882	2.1677808310840656	1.7343776184387276	0.8000705476732121
1	3	smote	0.6	300	3	63	0.3	0.6	0.7	0.6462198515769945	0.08812370187752376	0.357142857106414	0.7751196172202446	1.9148935331305716	1.5881458258399368	0.8293650687172224
1	1	smote	0.6	300	3	63	0.3	0.6	1.0	0.6540889517791576	0.10351169644727412	0.357142857106414	0.8153018529538835	2.4523551336214204	1.9336568529876585	0.7884897264486544
1	2	smote	0.6	300	3	63	0.3	0.6	1.0	0.6786654013716947	0.10067986196828563	0.3711340205802955	0.812910938429092	2.5642904385307235	1.9837290198943196	0.7735976254655631
1	3	smote	0.6	300	3	63	0.3	0.6	1.0	0.6077378918074406	0.07741520922545739	0.2755102040535194	0.8163875598037298	1.6908289224449784	1.500498488849837	0.8874336439500878
1	1	smote	0.6	300	3	63	0.3	1.0	0.7	0.6780407919294436	0.11179181228391814	0.43877551015930866	0.7674835624580545	2.5806028314259124	1.8870729997720028	0.7312527720212071
1	2	smote	0.6	300	3	63	0.3	1.0	0.7	0.6627608900610669	0.09421112835749595	0.3711340205802955	0.7860131500251882	2.1677808310840656	1.7343776184387276	0.8000705476732121
1	3	smote	0.6	300	3	63	0.3	1.0	0.7	0.6462198515769945	0.08812370187752376	0.357142857106414	0.7751196172202446	1.9148935331305716	1.5881458258399368	0.8293650687172224
1	1	smote	0.6	300	3	63	0.3	1.0	1.0	0.6540889517791576	0.10351169644727412	0.357142857106414	0.8153018529538835	2.4523551336214204	1.9336568529876585	0.7884897264486544
1	2	smote	0.6	300	3	63	0.3	1.0	1.0	0.6786654013716947	0.10067986196828563	0.3711340205802955	0.812910938429092	2.5642904385307235	1.9837290198943196	0.7735976254655631
1	3	smote	0.6	300	3	63	0.3	1.0	1.0	0.6077378918074406	0.07741520922545739	0.2755102040535194	0.8163875598037298	1.6908289224449784	1.500498488849837	0.8874336439500878
1	1	smote	0.6	300	5	31	0.1	0.6	0.7	0.6736920111738659	0.1083030694460316	0.4285714285276968	0.7692767483516482	2.5006475583413668	1.8575128726330499	0.7428127332180422
1	2	smote	0.6	300	5	31	0.1	0.6	0.7	0.6648683456473647	0.09586935875938182	0.38144329892974815	0.7890017931811776	2.3059488985738863	1.8078034245061019	0.7839737483188151
1	3	smote	0.6	300	5	31	0.1	0.6	0.7	0.6459177570549751	0.08914160751374295	0.3877551020012495	0.7775119617178379	2.2132615491983083	1.7428131757868344	0.7874411202261674
1	1	smote	0.6	300	5	31	0.1	0.6	1.0	0.6613745318808935	0.09391037914280481	0.357142857106414	0.8218768678970599	2.5633853871975854	2.0050334442226254	0.7821818087138154
1	2	smote	0.6	300	5	31	0.1	0.6	1.0	0.6719640623363179	0.0984973969388064	0.34020618553193754	0.8254632396842472	2.438623574602152	1.949194917016476	0.7993012586816481
1	3	smote	0.6	300	5	31	0.1	0.6	1.0	0.6095596133190119	0.075854206108921	0.25510204079029575	0.8241626794209082	1.605162523145727	1.4507843126949118	0.9038239279347883
1	1	smote	0.6	300	5	31	0.1	1.0	0.7	0.6736920111738659	0.1083030694460316	0.4285714285276968	0.7692767483516482	2.5006475583413668	1.8575128726330499	0.7428127332180422
1	2	smote	0.6	300	5	31	0.1	1.0	0.7	0.6648683456473647	0.09586935875938182	0.38144329892974815	0.7890017931811776	2.3059488985738863	1.8078034245061019	0.7839737483188151
1	3	smote	0.6	300	5	31	0.1	1.0	0.7	0.6459177570549751	0.08914160751374295	0.3877551020012495	0.7775119617178379	2.2132615491983083	1.7428131757868344	0.7874411202261674
1	1	smote	0.6	300	5	31	0.1	1.0	1.0	0.6613745318808935	0.09391037914280481	0.357142857106414	0.8218768678970599	2.5633853871975854	2.0050334442226254	0.7821818087138154
1	2	smote	0.6	300	5	31	0.1	1.0	1.0	0.6719640623363179	0.0984973969388064	0.34020618553193754	0.8254632396842472	2.438623574602152	1.949194917016476	0.7993012586816481
1	3	smote	0.6	300	5	31	0.1	1.0	1.0	0.6095596133190119	0.075854206108921	0.25510204079029575	0.8241626794209082	1.605162523145727	1.4507843126949118	0.9038239279347883
1	1	smote	0.6	300	5	31	0.3	0.6	0.7	0.6616185027507716	0.11846182912667516	0.44897959179092045	0.7662881051956588	2.6715921912575498	1.9210813936363105	0.7190773252021345
1	2	smote	0.6	300	5	31	0.3	0.6	0.7	0.6539182036097879	0.09828128795444738	0.39175257727920076	0.7919904363371669	2.4522695085523734	1.8833391674279398	0.7679984342410306
1	3	smote	0.6	300	5	31	0.3	0.6	0.7	0.6394578166194708	0.09219084857123665	0.357142857106414	0.7763157894690412	1.92810449016095	1.5966385838869848	0.8280871564552288
1	1	smote	0.6	300	5	31	0.3	0.6	1.0	0.6275022262341877	0.08729729640403602	0.357142857106414	0.8099222952731028	2.3672255906958735	1.8789307185198183	0.7937269275190747
1	2	smote	0.6	300	5	31	0.3	0.6	1.0	0.6586784651314694	0.09244418452289511	0.29896907213412693	0.8230723251594557	1.9839525910212574	1.6897811803934033	0.8517245665049119
1	3	smote	0.6	300	5	31	0.3	0.6	1.0	0.5880651303583635	0.07308023921646273	0.22448979589546023	0.8211722487989165	1.32925534034055	1.2553408619986686	0.9443940608013669
1	1	smote	0.6	300	5	31	0.3	1.0	0.7	0.6616185027507716	0.11846182912667516	0.44897959179092045	0.7662881051956588	2.6715921912575498	1.9210813936363105	0.7190773252021345
1	2	smote	0.6	300	5	31	0.3	1.0	0.7	0.6539182036097879	0.09828128795444738	0.39175257727920076	0.7919904363371669	2.4522695085523734	1.8833391674279398	0.7679984342410306
1	3	smote	0.6	300	5	31	0.3	1.0	0.7	0.6394578166194708	0.09219084857123665	0.357142857106414	0.7763157894690412	1.92810449016095	1.5966385838869848	0.8280871564552288
1	1	smote	0.6	300	5	31	0.3	1.0	1.0	0.6275022262341877	0.08729729640403602	0.357142857106414	0.8099222952731028	2.3672255906958735	1.8789307185198183	0.7937269275190747
1	2	smote	0.6	300	5	31	0.3	1.0	1.0	0.6586784651314694	0.09244418452289511	0.29896907213412693	0.8230723251594557	1.9839525910212574	1.6897811803934033	0.8517245665049119
1	3	smote	0.6	300	5	31	0.3	1.0	1.0	0.5880651303583635	0.07308023921646273	0.22448979589546023	0.8211722487989165	1.32925534034055	1.2553408619986686	0.9443940608013669
1	1	smote	0.6	300	5	63	0.1	0.6	0.7	0.6736920111738659	0.1083030694460316	0.4285714285276968	0.7692767483516482	2.5006475583413668	1.8575128726330499	0.7428127332180422
1	2	smote	0.6	300	5	63	0.1	0.6	0.7	0.6648683456473647	0.09586935875938182	0.38144329892974815	0.7890017931811776	2.3059488985738863	1.8078034245061019	0.7839737483188151
1	3	smote	0.6	300	5	63	0.1	0.6	0.7	0.6459177570549751	0.08914160751374295	0.3877551020012495	0.7775119617178379	2.2132615491983083	1.7428131757868344	0.7874411202261674
1	1	smote	0.6	300	5	63	0.1	0.6	1.0	0.6613745318808935	0.09391037914280481	0.357142857106414	0.8218768678970599	2.5633853871975854	2.0050334442226254	0.7821818087138154
1	2	smote	0.6	300	5	63	0.1	0.6	1.0	0.6719640623363179	0.0984973969388064	0.34020618553193754	0.8254632396842472	2.438623574602152	1.949194917016476	0.7993012586816481
1	3	smote	0.6	300	5	63	0.1	0.6	1.0	0.6095596133190119	0.075854206108921	0.25510204079029575	0.8241626794209082	1.605162523145727	1.4507843126949118	0.9038239279347883
1	1	smote	0.6	300	5	63	0.1	1.0	0.7	0.6736920111738659	0.1083030694460316	0.4285714285276968	0.7692767483516482	2.5006475583413668	1.8575128726330499	0.7428127332180422
1	2	smote	0.6	300	5	63	0.1	1.0	0.7	0.6648683456473647	0.09586935875938182	0.38144329892974815	0.7890017931811776	2.3059488985738863	1.8078034245061019	0.7839737483188151
1	3	smote	0.6	300	5	63	0.1	1.0	0.7	0.6459177570549751	0.08914160751374295	0.3877551020012495	0.7775119617178379	2.2132615491983083	1.7428131757868344	0.7874411202261674
1	1	smote	0.6	300	5	63	0.1	1.0	1.0	0.6613745318808935	0.09391037914280481	0.357142857106414	0.8218768678970599	2.5633853871975854	2.0050334442226254	0.7821818087138154
1	2	smote	0.6	300	5	63	0.1	1.0	1.0	0.6719640623363179	0.0984973969388064	0.34020618553193754	0.8254632396842472	2.438623574602152	1.949194917016476	0.7993012586816481
1	3	smote	0.6	300	5	63	0.1	1.0	1.0	0.6095596133190119	0.075854206108921	0.25510204079029575	0.8241626794209082	1.605162523145727	1.4507843126949118	0.9038239279347883
1	1	smote	0.6	300	5	63	0.3	0.6	0.7	0.6616185027507716	0.11846182912667516	0.44897959179092045	0.7662881051956588	2.6715921912575498	1.9210813936363105	0.7190773252021345
1	2	smote	0.6	300	5	63	0.3	0.6	0.7	0.6539182036097879	0.09828128795444738	0.39175257727920076	0.7919904363371669	2.4522695085523734	1.8833391674279398	0.7679984342410306
1	3	smote	0.6	300	5	63	0.3	0.6	0.7	0.6371631188360511	0.09002934952668373	0.3469387754748022	0.7763157894690412	1.8437499190688746	1.551020338633071	0.8412313970317968
1	1	smote	0.6	300	5	63	0.3	0.6	1.0	0.6267093209070835	0.08665811679243361	0.357142857106414	0.8105200239043006	2.3764457199634257	1.8848579444482025	0.7931415831844684
1	2	smote	0.6	300	5	63	0.3	0.6	1.0	0.6583734386650316	0.09162296140887513	0.3195876288330322	0.8206814106346643	2.149646344635905	1.7822335773542297	0.8290822163864499
1	3	smote	0.6	300	5	63	0.3	0.6	1.0	0.5880651303583635	0.07308023921646273	0.22448979589546023	0.8211722487989165	1.32925534034055	1.2553408619986686	0.9443940608013669
1	1	smote	0.6	300	5	63	0.3	1.0	0.7	0.6616185027507716	0.11846182912667516	0.44897959179092045	0.7662881051956588	2.6715921912575498	1.9210813936363105	0.7190773252021345
1	2	smote	0.6	300	5	63	0.3	1.0	0.7	0.6539182036097879	0.09828128795444738	0.39175257727920076	0.7919904363371669	2.4522695085523734	1.8833391674279398	0.7679984342410306
1	3	smote	0.6	300	5	63	0.3	1.0	0.7	0.6371631188360511	0.09002934952668373	0.3469387754748022	0.7763157894690412	1.8437499190688746	1.551020338633071	0.8412313970317968
1	1	smote	0.6	300	5	63	0.3	1.0	1.0	0.6267093209070835	0.08665811679243361	0.357142857106414	0.8105200239043006	2.3764457199634257	1.8848579444482025	0.7931415831844684
1	2	smote	0.6	300	5	63	0.3	1.0	1.0	0.6583734386650316	0.09162296140887513	0.3195876288330322	0.8206814106346643	2.149646344635905	1.7822335773542297	0.8290822163864499
1	3	smote	0.6	300	5	63	0.3	1.0	1.0	0.5880651303583635	0.07308023921646273	0.22448979589546023	0.8211722487989165	1.32925534034055	1.2553408619986686	0.9443940608013669
1	1	smote	0.6	300	10	31	0.1	0.6	0.7	0.6618472254412824	0.10772972633088716	0.43877551015930866	0.7710699342452417	2.633277831604072	1.9166354997818096	0.7278515963814972
1	2	smote	0.6	300	10	31	0.1	0.6	0.7	0.6585583031901454	0.09522971079201469	0.38144329892974815	0.7943813508619583	2.382412673760418	1.8551006048223808	0.7786646710832633
1	3	smote	0.6	300	10	31	0.1	0.6	0.7	0.6406265257299092	0.09270868344643685	0.3673469387380258	0.7751196172202446	2.0013725955227737	1.6335214208639348	0.8162005438190386
1	1	smote	0.6	300	10	31	0.1	0.6	1.0	0.6458427363772765	0.09476773523237625	0.32653061221157853	0.8188882247410707	2.192219100590297	1.8029230496775732	0.8224191766552488
1	2	smote	0.6	300	10	31	0.1	0.6	1.0	0.6698042284679044	0.09597011112521148	0.3298969071824849	0.8188882247410707	2.225945548150531	1.8215098852393432	0.8183083654015363
1	3	smote	0.6	300	10	31	0.1	0.6	1.0	0.6054615027829313	0.07560228859361887	0.2448979591586839	0.8205741626745181	1.4832431622844557	1.3648978829367564	0.920211805326742
1	1	smote	0.6	300	10	31	0.1	1.0	0.7	0.6618472254412824	0.10772972633088716	0.43877551015930866	0.7710699342452417	2.633277831604072	1.9166354997818096	0.7278515963814972
1	2	smote	0.6	300	10	31	0.1	1.0	0.7	0.6585583031901454	0.09522971079201469	0.38144329892974815	0.7943813508619583	2.382412673760418	1.8551006048223808	0.7786646710832633
1	3	smote	0.6	300	10	31	0.1	1.0	0.7	0.6406265257299092	0.09270868344643685	0.3673469387380258	0.7751196172202446	2.0013725955227737	1.6335214208639348	0.8162005438190386
1	1	smote	0.6	300	10	31	0.1	1.0	1.0	0.6458427363772765	0.09476773523237625	0.32653061221157853	0.8188882247410707	2.192219100590297	1.8029230496775732	0.8224191766552488
1	2	smote	0.6	300	10	31	0.1	1.0	1.0	0.6698042284679044	0.09597011112521148	0.3298969071824849	0.8188882247410707	2.225945548150531	1.8215098852393432	0.8183083654015363
1	3	smote	0.6	300	10	31	0.1	1.0	1.0	0.6054615027829313	0.07560228859361887	0.2448979591586839	0.8205741626745181	1.4832431622844557	1.3648978829367564	0.920211805326742
1	1	smote	0.6	300	10	31	0.3	0.6	0.7	0.6523049147931738	0.10943707164783134	0.43877551015930866	0.7638971906708674	2.5295280843483887	1.8584086009902565	0.7346858835819983
1	2	smote	0.6	300	10	31	0.3	0.6	0.7	0.6477868635268454	0.09552224739669035	0.35051546388139015	0.783024506869199	1.9476145861549938	1.6154610028491845	0.8294561946993335
1	3	smote	0.6	300	10	31	0.3	0.6	0.7	0.6323448637828336	0.08767063400131048	0.3469387754748022	0.7745215310958462	1.8248507164085908	1.5386780022685829	0.8431801956097981
1	1	smote	0.6	300	10	31	0.3	0.6	1.0	0.6226075606572575	0.08264280644945307	0.3163265305799667	0.8188882247410707	2.092015056264872	1.7465817043751488	0.8348800732693493
1	2	smote	0.6	300	10	31	0.3	0.6	1.0	0.6545775537493607	0.08944051546353896	0.2783505154352216	0.8164973102162792	1.71624001945353	1.5168742245388762	0.8838357049030156
1	3	smote	0.6	300	10	31	0.3	0.6	1.0	0.6066088516746411	0.07626007506613058	0.23469387752707208	0.8241626794209082	1.4373695344888962	1.3347215676793187	0.9285862273268699
1	1	smote	0.6	300	10	31	0.3	1.0	0.7	0.6523049147931738	0.10943707164783134	0.43877551015930866	0.7638971906708674	2.5295280843483887	1.8584086009902565	0.7346858835819983
1	2	smote	0.6	300	10	31	0.3	1.0	0.7	0.6477868635268454	0.09552224739669035	0.35051546388139015	0.783024506869199	1.9476145861549938	1.6154610028491845	0.8294561946993335
1	3	smote	0.6	300	10	31	0.3	1.0	0.7	0.6323448637828336	0.08767063400131048	0.3469387754748022	0.7745215310958462	1.8248507164085908	1.5386780022685829	0.8431801956097981
1	1	smote	0.6	300	10	31	0.3	1.0	1.0	0.6226075606572575	0.08264280644945307	0.3163265305799667	0.8188882247410707	2.092015056264872	1.7465817043751488	0.8348800732693493
1	2	smote	0.6	300	10	31	0.3	1.0	1.0	0.6545775537493607	0.08944051546353896	0.2783505154352216	0.8164973102162792	1.71624001945353	1.5168742245388762	0.8838357049030156
1	3	smote	0.6	300	10	31	0.3	1.0	1.0	0.6066088516746411	0.07626007506613058	0.23469387752707208	0.8241626794209082	1.4373695344888962	1.3347215676793187	0.9285862273268699
1	1	smote	0.6	300	10	63	0.1	0.6	0.7	0.6587945399319322	0.11318242673114098	0.44897959179092045	0.7692767483516482	2.716752901516831	1.9459658665679571	0.7162837070364209
1	2	smote	0.6	300	10	63	0.1	0.6	0.7	0.6557113895033921	0.09558069704664776	0.38144329892974815	0.791392707705969	2.3394459233211307	1.8285232335352561	0.7816052475985354
1	3	smote	0.6	300	10	63	0.1	0.6	0.7	0.6366870911043844	0.090795637016853	0.3673469387380258	0.7769138755934396	2.022139493324368	1.646659662265514	0.8143155541347121
1	1	smote	0.6	300	10	63	0.1	0.6	1.0	0.6302499481561902	0.08866592277204924	0.3673469387380258	0.8153018529538835	2.563106655254107	1.9889041916444485	0.7759740165070117
1	2	smote	0.6	300	10	63	0.1	0.6	1.0	0.6613528385947832	0.09767246475696396	0.30927835048357954	0.8188882247410707	2.024530699858609	1.7076655174118842	0.8434870843330945
1	3	smote	0.6	300	10	63	0.1	0.6	1.0	0.6014701933404941	0.07547350106397874	0.22448979589546023	0.8217703349233149	1.3346873166073405	1.2595534149903556	0.9437067288877502
1	1	smote	0.6	300	10	63	0.1	1.0	0.7	0.6587945399319322	0.11318242673114098	0.44897959179092045	0.7692767483516482	2.716752901516831	1.9459658665679571	0.7162837070364209
[truncated: 11,825 more rows]
