# Supplementary material for: Risk prediction for cardiovascular related diseases using PRS and EHR in the Framingham Heart Study
Source: PLoS One. 2026 Apr 17;21(4):e0345914. doi: 10.1371/journal.pone.0345914 (PMC13089760; doi:10.1371/journal.pone.0345914)
Supplement: S1 File — (ZIP) [file pone.0345914.s003.zip › lgbm/prs_model/stroke/stroke_lgb_nested_cv_outer_test_results.csv]

outer_fold	AUC	AUPRC	sensitivity	specificity	DOR	LR+	LR-
1	0.6478890420483794	0.08859054265540829	0.5816326530018743	0.6586969515800437	2.6830976082952276	1.7041530647117862	0.6351438846697738
2	0.7387010990887688	0.12360138284211927	0.6938775509496043	0.6802151823031667	4.821432833085435	2.1698263671452964	0.45003765354590786
3	0.6528213407607792	0.09534305679195648	0.3608247422308428	0.7907949790747711	2.133870865921142	1.7247421853817835	0.8082692310898317
4	0.7288686407577385	0.11491451539733762	0.44897959179092045	0.7978468899473814	3.2158665882997366	2.220987693259719	0.6906342661047121
