# Supplementary material for: Risk prediction for cardiovascular related diseases using PRS and EHR in the Framingham Heart Study
Source: PLoS One. 2026 Apr 17;21(4):e0345914. doi: 10.1371/journal.pone.0345914 (PMC13089760; doi:10.1371/journal.pone.0345914)
Supplement: S1 File — (ZIP) [file pone.0345914.s003.zip › logreg/ehr_model/af/af_logreg_nested_cv_all_results.csv]

outer_fold	inner_fold	sampling_method	sampling_ratio	C	penalty	solver	class_weight	AUC	AUPRC	sensitivity	specificity	DOR	LR+	LR-
1	1	none		0.01	l2	liblinear		0.6948241030999651	0.20974391905459538	0.012121212120477502	0.9931034482682521	1.7668686016423845	1.7575732070487122	0.9947390472309499
1	2	none		0.01	l2	liblinear		0.7434632277357256	0.2918319999581679	0.030487804876189767	0.9984674329425406	20.487287594568492	19.893162779514736	0.9710003084993962
1	3	none		0.01	l2	liblinear		0.6620362582936173	0.23201974106011808	0.024390243900951812	0.9961685823678456	6.499983020518546	6.365837030631054	0.9793620914910296
1	1	none		0.1	l2	liblinear		0.762726111691629	0.2432554378355923	0.018181818180716253	0.9885057471188621	1.592591205954922	1.581816804499278	0.9932346622653263
1	2	none		0.1	l2	liblinear		0.8075320063545464	0.33526928387867544	0.05487804877714158	0.9977011494176422	25.199890281413946	23.87184729613169	0.9472996420837335
1	3	none		0.1	l2	liblinear		0.7262545556490048	0.25943840453194156	0.05487804877714158	0.9954022988429472	12.570940372270664	11.935949628536237	0.949487401050401
1	1	none		1.0	l2	liblinear		0.7926901195866712	0.261889413439591	0.024242424240955004	0.9908045976935571	2.677015719724301	2.6363607669847737	0.9848133205904852
1	2	none		1.0	l2	liblinear		0.8235445285487337	0.326113726629368	0.024390243900951812	0.9946360153180488	4.635705635868295	4.547029843825203	0.9808711239743033
1	3	none		1.0	l2	liblinear		0.7579758901037286	0.2737585370965433	0.060975609752379534	0.9915708812184555	7.63871583809209	7.233916022956608	0.9470068136971375
1	1	none		10.0	l2	liblinear		0.7962846859398585	0.2663000979534956	0.03636363636143251	0.9892720306437605	3.4797811196709505	3.3896072274116475	0.9740863221116501
1	2	none		10.0	l2	liblinear		0.8214419213157649	0.31417892431977346	0.024390243900951812	0.9938697317931505	4.053118382522384	3.9786520412238597	0.9816273854346773
1	3	none		10.0	l2	liblinear		0.7628445939631809	0.274108914704247	0.060975609752379534	0.9877394635939638	5.231326896356365	4.9733191109948915	0.9506802303150953
1	1	undersample	0.6	0.01	l2	liblinear		0.755778474399164	0.24385954857678932	0.4666666666383838	0.8467432950126687	4.834374664107074	3.044999801000301	0.6298642459932253
1	2	undersample	0.6	0.01	l2	liblinear		0.8081020465377067	0.3269959149204823	0.4939024389942742	0.8850574712575858	7.514457129652872	4.296950845161928	0.5718245105240027
1	3	undersample	0.6	0.01	l2	liblinear		0.707153537052612	0.25737023222036	0.3658536585142772	0.8559386973114488	3.4277820793884484	2.5395691021171167	0.7408782148404198
1	1	undersample	0.6	0.1	l2	liblinear		0.7824962266341576	0.26483969081977815	0.6060606060238751	0.8107279693424466	6.5898469957792685	3.202060927321062	0.48590822571047254
1	2	undersample	0.6	0.1	l2	liblinear		0.8183160452294178	0.32943307281145995	0.5792682926476056	0.8260536398404135	6.538338333796758	3.3301545304806175	0.5093273390096106
1	3	undersample	0.6	0.1	l2	liblinear		0.7304784599570133	0.26956170051113865	0.4207317072914188	0.8199233716412268	3.307054680608799	2.336403606408843	0.7064907595988661
1	1	undersample	0.6	1.0	l2	liblinear		0.7993219551840242	0.2807969153730784	0.6181818181443526	0.8130268199171417	7.040202525172555	3.306259137314828	0.4696255619197214
1	2	undersample	0.6	1.0	l2	liblinear		0.8226333987477805	0.31565183101928734	0.5792682926476056	0.8214559386910234	6.334514743318716	3.244399483000262	0.5121780516932447
1	3	undersample	0.6	1.0	l2	liblinear		0.7527240444818241	0.27776729460980426	0.4695121950933224	0.8176245210665317	3.9678834743903484	2.5744259705020087	0.6488159109104699
1	1	undersample	0.6	10.0	l2	liblinear		0.8022616974341112	0.2859656072263681	0.6121212120841139	0.8076628352428532	6.626867128098322	3.182542391282416	0.4802483984505394
1	2	undersample	0.6	10.0	l2	liblinear		0.8203859452387626	0.30213528105048587	0.5670731706971297	0.820689655166125	5.995124217673701	3.1625232754823553	0.5275158780210016
1	3	undersample	0.6	10.0	l2	liblinear		0.7589664517334829	0.28133854383175616	0.4817073170437983	0.8145593869669383	4.082498549795285	2.597636424883646	0.6362859294068623
1	1	undersample	0.8	0.01	l2	liblinear		0.7669058400092882	0.25012936668069113	0.6969696969274564	0.733333333327714	6.324999694550761	2.6136362654115257	0.41322313492177404
1	2	undersample	0.8	0.01	l2	liblinear		0.8171526025605084	0.33043075342785905	0.6768292682514128	0.7808429118714112	7.461999836998924	3.088329212382107	0.4138741899254954
1	3	undersample	0.8	0.01	l2	liblinear		0.7117792729651433	0.25481756771905884	0.524390243870464	0.7662835248983427	3.6149641043793577	2.2437024227981834	0.6206707236540476
1	1	undersample	0.8	0.1	l2	liblinear		0.7870892836410077	0.27081538009091527	0.7090909090479338	0.733333333327714	6.703124669475363	2.6590908091578127	0.39669420952820894
1	2	undersample	0.8	0.1	l2	liblinear		0.8209326231193346	0.3294960045861832	0.7012195121523647	0.755555555549766	7.2541740111297335	2.868625159566156	0.3954447580969551
1	3	undersample	0.8	0.1	l2	liblinear		0.7290673768806655	0.2629033280234516	0.518292682895226	0.7662835248983427	3.5277026813308825	2.2176128597423905	0.6286280406229511
1	1	undersample	0.8	1.0	l2	liblinear		0.8016951120399397	0.2867635758983173	0.7151515151081727	0.7409961685766974	7.1828020985997645	2.761161808173206	0.38441289324725425
1	2	undersample	0.8	1.0	l2	liblinear		0.8226801233529576	0.31005334600606804	0.6890243902018888	0.7563218390746642	6.876988171152791	2.82759997576069	0.41116835402623897
1	3	undersample	0.8	1.0	l2	liblinear		0.7509718717876834	0.2758066638700076	0.5304878048457019	0.7662835248983427	3.704492057859339	2.2697919858539763	0.6127134066851441
1	1	undersample	0.8	10.0	l2	liblinear		0.8051085568326948	0.2907800743637632	0.7333333332888888	0.7455938697260874	8.0594875156901	2.8825300069382274	0.3576567270228637
1	2	undersample	0.8	10.0	l2	liblinear		0.8179001962433418	0.2926591375209546	0.7378048780037924	0.760153256699156	8.9183440866942	3.0761512000887947	0.3449240218814661
1	3	undersample	0.8	10.0	l2	liblinear		0.757873095972339	0.275351647440394	0.5426829267961778	0.7670498084232411	3.9074120977187436	2.329609174505735	0.5962025701849325
1	1	undersample	1.0	0.01	l2	liblinear		0.7664692906072216	0.24940897104669396	0.7939393938912763	0.621455938692556	6.325374831237942	2.097349962843451	0.33157717219095295
1	2	undersample	1.0	0.01	l2	liblinear		0.8221801700775628	0.3329556602423033	0.8475609755580755	0.6482758620639979	10.247842563841742	2.409732116864189	0.23514530003497594
1	3	undersample	1.0	0.01	l2	liblinear		0.7207550696196618	0.2594693915985172	0.646341463375223	0.6689655172362532	3.6932469994961195	1.952489778267623	0.5286648148909446
1	1	undersample	1.0	0.1	l2	liblinear		0.7835179380006967	0.26584119455350685	0.7757575757105601	0.6850574712591184	7.524955251356745	2.463171786231181	0.3273337353783626
1	2	undersample	1.0	0.1	l2	liblinear		0.8244743481917578	0.33622134770155004	0.8170731706818858	0.7003831417570853	10.441261119153891	2.7270599798788457	0.26118108189666867
1	3	undersample	1.0	0.1	l2	liblinear		0.7344407064760302	0.26801619870617044	0.6280487804495092	0.7157088122550521	4.250894617592766	2.2091742038842996	0.5196962898662456
1	1	undersample	1.0	1.0	l2	liblinear		0.7988110995007547	0.28314480843420003	0.7818181817707989	0.6957854406076952	8.195633505618208	2.569956407191638	0.31357628711356683
1	2	undersample	1.0	1.0	l2	liblinear		0.8258013269787869	0.3161566262445538	0.8109756097066478	0.7134099616803571	10.679920018849897	2.82974099924831	0.2649589966455423
1	3	undersample	1.0	1.0	l2	liblinear		0.7540697131109241	0.27739224916436633	0.6280487804495092	0.7272030651285273	4.501151032933509	2.3022573832174404	0.5114819123733098
1	1	undersample	1.0	10.0	l2	liblinear		0.8028004179728317	0.2879752184033477	0.7818181817707989	0.7011494252819835	8.407050847922287	2.6160838283401433	0.3111773428747814
1	2	undersample	1.0	10.0	l2	liblinear		0.8198859919633679	0.2964992067830754	0.8048780487314099	0.7172413793048488	10.46341402180886	2.84651982771542	0.2720450244201642
1	3	undersample	1.0	10.0	l2	liblinear		0.7598542192318475	0.28002700667850494	0.6280487804495092	0.7218390804542388	4.381790902519095	2.257861236928987	0.5152827333255523
1	1	smote	0.6	0.01	l2	liblinear		0.7607384186694531	0.24880993240268628	0.4727272726986226	0.8306513409898035	4.397565646204286	2.7914436851591655	0.6347702037359954
1	2	smote	0.6	0.01	l2	liblinear		0.8027614241659657	0.3258946677952577	0.5304878048457019	0.8444444444379737	6.1335802719275385	3.4102785260626054	0.5560012771553878
1	3	smote	0.6	0.01	l2	liblinear		0.7298663676291935	0.264380617454507	0.40243902436570494	0.8344827586142952	3.395407950894946	2.4314022918849796	0.7160854580934942
1	1	smote	0.6	0.1	l2	liblinear		0.7714153024497853	0.2505424086549255	0.5393939393612488	0.8122605363922433	5.066594761358164	2.8730981769353536	0.5670668884320316
1	2	smote	0.6	0.1	l2	liblinear		0.8054714512662368	0.3187515747526585	0.5975609755733194	0.8214559386910234	6.8315771381219905	3.34685420351606	0.4899094407532875
1	3	smote	0.6	0.1	l2	liblinear		0.7428558078684236	0.26565220861378525	0.4573170731428465	0.8199233716412268	3.8369588954056497	2.539569137400916	0.6618702905762662
1	1	smote	0.6	1.0	l2	liblinear		0.778674097294787	0.2555510588530185	0.5575757575419651	0.8114942528673449	5.425325438680989	2.9578712397074876	0.5451970059464956
1	2	smote	0.6	1.0	l2	liblinear		0.8078263713671618	0.3111676424705447	0.5975609755733194	0.8222222222159218	6.867423798009675	3.3612802984087815	0.48945286159690826
1	3	smote	0.6	1.0	l2	liblinear		0.7502943650126156	0.26802232516471053	0.4817073170437983	0.8168582375416333	4.145409554120779	2.630242738058594	0.6344952560814849
1	1	smote	0.6	10.0	l2	liblinear		0.7800534076396145	0.25596363350357815	0.5575757575419651	0.8099616858175482	5.371409317609614	2.934017440643438	0.5462285991332796
1	2	smote	0.6	10.0	l2	liblinear		0.8079291654985515	0.31032992801909115	0.5914634145980815	0.820689655166125	6.626291195641714	3.2985457819547146	0.4977966736296381
1	3	smote	0.6	10.0	l2	liblinear		0.7515045322867022	0.26788883966180455	0.4939024389942742	0.8145593869669383	4.286716868173897	2.6633993723490548	0.621314495775521
1	1	smote	0.8	0.01	l2	liblinear		0.7648345524207594	0.2508890440922166	0.6666666666262626	0.7509578544003759	6.0307689317706865	2.6769229692102328	0.44387754516679445
1	2	smote	0.8	0.01	l2	liblinear		0.8018316045229419	0.32066511135095993	0.6585365853256989	0.7777777777718179	6.749999627847616	2.963414500532515	0.43902438465429483
1	3	smote	0.8	0.01	l2	liblinear		0.7350387814222971	0.2692197295121655	0.5304878048457019	0.7747126436722245	3.885369545251274	2.354716172028411	0.6060468909714561
1	1	smote	0.8	0.1	l2	liblinear		0.7692279112968767	0.25296309778945114	0.6484848484455463	0.7471264367758842	5.450626699699625	2.564462708291031	0.470489504248399
1	2	smote	0.8	0.1	l2	liblinear		0.801186804971498	0.3114456553327638	0.6646341463009369	0.7701149425228344	6.639090552614868	2.8911584105694677	0.43547505810714576
1	3	smote	0.8	0.1	l2	liblinear		0.7443603401551256	0.26674925380134384	0.5487804877714157	0.7762452107220211	4.219270432991746	2.452597618206372	0.5812847540740854
1	1	smote	0.8	1.0	l2	liblinear		0.7745547428306049	0.25590035645841425	0.6424242423853076	0.7448275862011892	5.244159168262526	2.5176084187365917	0.48007855702234986
1	2	smote	0.8	1.0	l2	liblinear		0.8030557891785814	0.30646571533223765	0.6768292682514128	0.7662835248983427	6.866686918815726	2.895941499193004	0.4217377994314597
1	3	smote	0.8	1.0	l2	liblinear		0.7498317914213625	0.26887043499191693	0.5731707316723677	0.7762452107220211	4.658610333779739	2.561601956793322	0.5498639565608132
1	1	smote	0.8	10.0	l2	liblinear		0.7753303146406595	0.254919895120816	0.6606060605660239	0.7455938697260874	5.7044424968593255	2.596659262448486	0.4551994707342031
1	2	smote	0.8	10.0	l2	liblinear		0.8032753948229139	0.30616643805417315	0.6768292682514128	0.7678160919481394	6.9258356056500645	2.9150566237763123	0.4208960074275899
1	3	smote	0.8	10.0	l2	liblinear		0.7507289038407625	0.26734519650193694	0.5853658536228435	0.7770114942469195	4.9193448072325	2.62509417422658	0.5336267791543451
1	1	smote	1.0	0.01	l2	liblinear		0.7678160919540229	0.24985621324989277	0.7515151514696051	0.6643678160868631	5.986635232874482	2.2391032955083583	0.37401698091548846
1	2	smote	1.0	0.01	l2	liblinear		0.8040276609662649	0.3207895098835992	0.7621951219047441	0.7134099616803571	7.978540658603678	2.6595310143311184	0.3333355118868512
1	3	smote	1.0	0.01	l2	liblinear		0.7383048313241752	0.26811623079684255	0.652439024350461	0.7249042145538322	4.946586306263869	2.3716793755146064	0.47945778749386875
1	1	smote	1.0	0.1	l2	liblinear		0.7722373156855916	0.25024727398949953	0.7454545454093664	0.6812260536346266	6.258413187949655	2.338505171215866	0.3736578328088724
1	2	smote	1.0	0.1	l2	liblinear		0.8029062704420147	0.3104021042436044	0.7439024389790303	0.7218390804542388	7.53797679330625	2.674359911702296	0.35478483280783896
1	3	smote	1.0	0.1	l2	liblinear		0.7459536491916643	0.26876422373020126	0.652439024350461	0.7363984674273073	5.24413480700803	2.4750956234276953	0.47197405522046054
1	1	smote	1.0	1.0	l2	liblinear		0.776630674561709	0.2516597721570032	0.7515151514696051	0.6865900383089151	6.625558767574586	2.3978661157927106	0.3619115207719919
1	2	smote	1.0	1.0	l2	liblinear		0.8034622932436221	0.30515108813029806	0.7560975609295062	0.7210727969293405	8.014010573685844	2.7107342901603757	0.33824939274737387
1	3	smote	1.0	1.0	l2	liblinear		0.7506775067750676	0.26921175713386836	0.6646341463009369	0.7363984674273073	5.536416232902312	2.5213590930244747	0.4554135620577357
1	1	smote	1.0	10.0	l2	liblinear		0.7773830256588877	0.2519030266957651	0.7575757575298439	0.6865900383089151	6.845965455676753	2.4172037457587807	0.3530844105114134
1	2	smote	1.0	10.0	l2	liblinear		0.8034249135594804	0.3044807376145537	0.7560975609295062	0.7187739463546454	7.923160355747927	2.688575700021166	0.33933121381786896
1	3	smote	1.0	10.0	l2	liblinear		0.7514064106158302	0.26914273899279123	0.6585365853256989	0.7371647509522057	5.408996001248219	2.505510819634552	0.4632117984495463
1	1	class_weight		0.01	l2	liblinear	balanced	0.7797979797979797	0.2543482298986436	0.7575757575298439	0.6666666666615582	6.2499997326688295	2.2727272043728846	0.3636363582534753
1	2	class_weight		0.01	l2	liblinear	balanced	0.8182880104663116	0.3367008433751111	0.7926829267809339	0.6996168582321869	8.905311652306208	2.6389060841656433	0.2963294377720211
1	3	class_weight		0.01	l2	liblinear	balanced	0.7343986543313707	0.2668982502259158	0.6341463414247471	0.7057471264313736	4.157291503292909	2.155106633906104	0.5183919844509751
1	1	class_weight		0.1	l2	liblinear	balanced	0.793233484267967	0.26334480009562933	0.7939393938912763	0.6911877394583051	8.623704122173894	2.570945100395812	0.2981253737066617
1	2	class_weight		0.1	l2	liblinear	balanced	0.8239510326137743	0.33088258076680727	0.8048780487314099	0.7157088122550521	10.384770284859849	2.831174707890559	0.2726275619375499
1	3	class_weight		0.1	l2	liblinear	balanced	0.7523362302588543	0.2772213370078428	0.6585365853256989	0.7203065134044422	4.966731683819449	2.3544937345395467	0.47405292549679445
1	1	class_weight		1.0	l2	liblinear	balanced	0.8007198420991525	0.273576484339663	0.7818181817707989	0.6896551724085085	7.962962567730177	2.519191837822384	0.31636363184749317
1	2	class_weight		1.0	l2	liblinear	balanced	0.8215680777497429	0.31460220664866545	0.8048780487314099	0.7187739463546454	10.542914911170145	2.8620321967967257	0.27146497107126166
1	3	class_weight		1.0	l2	liblinear	balanced	0.7630828894495841	0.27906944454673077	0.6585365853256989	0.7295019157032223	5.201132911300081	2.4345331786448146	0.46807746853462867
1	1	class_weight		10.0	l2	liblinear	balanced	0.8011563915012191	0.27467350380154104	0.7818181817707989	0.6865900383089151	7.850040364254891	2.4945542656230617	0.31777596946909914
1	2	class_weight		10.0	l2	liblinear	balanced	0.8204420147649751	0.309456678152938	0.7987804877561718	0.7187739463546454	10.14598240527517	2.84035013469978	0.2799482514145877
1	3	class_weight		10.0	l2	liblinear	balanced	0.7643771610129895	0.2784849270074489	0.6646341463009369	0.7241379310289339	5.202272497110932	2.4092986929553564	0.4631242677638723
2	1	none		0.01	l2	liblinear		0.7497875304771856	0.2722449311005763	0.030303030301193756	0.9992337164674389	40.74946779730581	39.54493808647139	0.970440592639869
2	2	none		0.01	l2	liblinear		0.7452667974955611	0.2942434277105511	0.030487804876189767	0.9961685823678456	8.176079270564243	7.957296288288818	0.9732410784195933
2	3	none		0.01	l2	liblinear		0.6970189701897018	0.24119320120745918	0.042682926826665676	0.9931034482682521	6.4203728465676315	6.189015408964977	0.9639650987044983
2	1	none		0.1	l2	liblinear		0.8086288169046789	0.30924556225159816	0.04848484848191001	0.9908045976935571	5.490439882336666	5.2727215339695475	0.9603459089003158
2	2	none		0.1	l2	liblinear		0.8084664984580879	0.3290538879908389	0.06707317072761748	0.9946360153180488	13.331441038070698	12.504332070519308	0.9379580123031096
2	3	none		0.1	l2	liblinear		0.7594897673114661	0.27862347471942484	0.07317073170285544	0.9854406130192688	5.343486628824	5.025670486194858	0.9405226927396738
2	1	none		1.0	l2	liblinear		0.8227748751886682	0.3230654390226526	0.07272727272286501	0.9908045976935571	8.450971189125063	7.909082300954321	0.9358784972101464
2	2	none		1.0	l2	liblinear		0.8276609662648351	0.34134949391784564	0.05487804877714158	0.9915708812184555	6.830490420852479	6.510524420660947	0.9531562085908755
2	3	none		1.0	l2	liblinear		0.7923138024483695	0.2954298438862186	0.06707317072761748	0.9831417624445737	4.192807966701221	3.9786561744982953	0.9489240061000233
2	1	none		10.0	l2	liblinear		0.8204249390456286	0.32177288055589087	0.08484848484334251	0.9900383141686588	9.214458387343935	8.517473960246306	0.9243596867071946
2	2	none		10.0	l2	liblinear		0.8296934865900383	0.34410851337609644	0.05487804877714158	0.9892720306437605	5.354372883053364	5.115413346244346	0.9553711339176515
2	3	none		10.0	l2	liblinear		0.7988459022521259	0.29557134935596063	0.060975609752379534	0.983908045969472	3.97031292822412	3.7891962495505824	0.9543822560964537
2	1	undersample	0.6	0.01	l2	liblinear		0.7963079066527343	0.29558796585178293	0.43636363633719005	0.8704980842845174	5.204046150464654	3.369553262828589	0.6474871884999078
2	2	undersample	0.6	0.01	l2	liblinear		0.7948369311279319	0.32089250717699885	0.518292682895226	0.8758620689588057	7.591419870140971	4.175135164544369	0.5499807888445299
2	3	undersample	0.6	0.01	l2	liblinear		0.7523549201009251	0.27316312927473246	0.4695121950933224	0.8628352490355339	5.567456062340365	3.422979720097017	0.6148193404841267
2	1	undersample	0.6	0.1	l2	liblinear		0.813347265761059	0.3153895212639771	0.5393939393612488	0.8352490421391936	5.936964106287797	3.27399557262066	0.5514595430657149
2	2	undersample	0.6	0.1	l2	liblinear		0.8165592000747592	0.33226938451272525	0.6219512194742712	0.8360153256640919	8.38724691445167	3.7927396817147825	0.45220316470082966
2	3	undersample	0.6	0.1	l2	liblinear		0.7730492477338566	0.29315284775473616	0.5426829267961778	0.8237547892657184	5.54637646334178	3.079135562004038	0.5551616495727456
2	1	undersample	0.6	1.0	l2	liblinear		0.8198862185069082	0.3244127206640654	0.5878787878431588	0.8283524904151085	6.883993765053531	3.4249186313025186	0.497519126157423
2	2	undersample	0.6	1.0	l2	liblinear		0.8278245023829548	0.3465287879078827	0.6646341463009369	0.8337164750893968	9.936488589469768	3.996993127781746	0.4022540752125141
2	3	undersample	0.6	1.0	l2	liblinear		0.7918979534622932	0.3001852466925349	0.5487804877714157	0.8252873563155151	5.745020971806473	3.1410460330049315	0.546742299283034
2	1	undersample	0.6	10.0	l2	liblinear		0.8190363404156508	0.32401649201183	0.5818181817829201	0.8222222222159218	6.434782197270451	3.272727088322042	0.508599502460622
2	2	undersample	0.6	10.0	l2	liblinear		0.8296280721427903	0.3517629710928616	0.6768292682514128	0.8337164750893968	10.500651338305152	4.070332451227283	0.3876266542983549
2	3	undersample	0.6	10.0	l2	liblinear		0.7991122325016353	0.30160061149646633	0.5548780487466537	0.8237547892657184	5.826384384098566	3.1483296195771624	0.5403573389194463
2	1	undersample	0.8	0.01	l2	liblinear		0.8108208522001625	0.3060099164969133	0.6848484848069788	0.7908045976950897	8.214707871740282	3.273726116941733	0.39852007958271035
2	2	undersample	0.8	0.01	l2	liblinear		0.7999158957106812	0.31720716211314604	0.7073170731276026	0.7724137930975294	8.20201972937247	3.1079082149808537	0.37891985578025916
2	3	undersample	0.8	0.01	l2	liblinear		0.7581207363797776	0.27364109499388495	0.6097560975237953	0.7655172413734443	5.101102689236552	2.600430304944545	0.5097780641468926
2	1	undersample	0.8	0.1	l2	liblinear		0.8183118541739232	0.31848178780706	0.6606060605660239	0.786973180070598	7.190582833239067	3.1010462897323854	0.43126493216818435
2	2	undersample	0.8	0.1	l2	liblinear		0.8185122885711617	0.32734897144805014	0.7378048780037924	0.7754789271971229	9.719183464622889	3.286127381861788	0.3381073416950317
2	3	undersample	0.8	0.1	l2	liblinear		0.7744182786655452	0.2882154300645645	0.6341463414247471	0.7793103448216145	6.120833002911302	2.873475479298774	0.4694582284345463
2	1	undersample	0.8	1.0	l2	liblinear		0.8212794612794613	0.3246297071561062	0.6848484848069788	0.7793103448216145	7.673677443871667	3.1032195560830163	0.40439795678726725
2	2	undersample	0.8	1.0	l2	liblinear		0.8280814877114288	0.34237842679712704	0.7195121950780785	0.7639846743236477	8.303641538779008	3.0485823856155907	0.3671379946186174
2	3	undersample	0.8	1.0	l2	liblinear		0.7916503130548547	0.2965565129454691	0.6280487804495092	0.782375478921208	6.070364481578016	2.885928242262914	0.47541266925854514
2	1	undersample	0.8	10.0	l2	liblinear		0.8202159526297457	0.3245504592071187	0.7030303029876951	0.7770114942469195	8.249105346326473	3.1527646193500574	0.38219472348756056
2	2	undersample	0.8	10.0	l2	liblinear		0.8290720493411831	0.3472326432706205	0.7134146341028406	0.7716475095726311	8.412037210192876	3.1241813983541347	0.37139413868119703
2	3	undersample	0.8	10.0	l2	liblinear		0.7993411830670031	0.2995311152668393	0.6402439023999851	0.7854406130208013	6.51483014420939	2.9839937630979447	0.458030928189574
2	1	undersample	1.0	0.01	l2	liblinear		0.815502147915941	0.31293837916340345	0.8121212120719926	0.6827586206844234	9.302944803254832	2.55994721818638	0.27517599849257196
2	2	undersample	1.0	0.01	l2	liblinear		0.8089290720493412	0.32348121888085896	0.8048780487314099	0.6659003831366598	8.221616566520257	2.409095922338867	0.2930197267935027
2	3	undersample	1.0	0.01	l2	liblinear		0.7604850014017381	0.27087634706581865	0.7378048780037924	0.6597701149374731	5.456787967151607	2.1685480573898412	0.39740375031539366
2	1	undersample	1.0	0.1	l2	liblinear		0.8183908045977011	0.333367673924849	0.7515151514696051	0.7325670498028156	8.284575697700049	2.8101066933391308	0.33919740889971123
2	2	undersample	1.0	0.1	l2	liblinear		0.8222082048406691	0.3274733802047765	0.7926829267809339	0.7264367816036289	10.153237175275438	2.897622357462459	0.28538900509348936
2	3	undersample	1.0	0.1	l2	liblinear		0.7729931782076442	0.2787118806495548	0.7073170731276026	0.7118773946305604	5.970966042064636	2.4549168839823947	0.4111423188439161
2	1	undersample	1.0	1.0	l2	liblinear		0.8197933356554047	0.32665079752506776	0.7636363635900826	0.7402298850517991	9.206262242806318	2.939661994397371	0.319311119410244
2	2	undersample	1.0	1.0	l2	liblinear		0.831123259508457	0.33836295503480557	0.780487804830458	0.7325670498028156	9.73957282501794	2.9184428286438093	0.29964791923435363
2	3	undersample	1.0	1.0	l2	liblinear		0.7900289692552098	0.287788142702191	0.6951219511771267	0.7325670498028156	6.245501132888351	2.5992381442608927	0.4161776655708994
2	1	undersample	1.0	10.0	l2	liblinear		0.8200162544990132	0.3279200121346269	0.7878787878310376	0.7379310344771041	10.458645992059523	3.00637947036277	0.28745397521427074
2	2	undersample	1.0	10.0	l2	liblinear		0.8327025511634426	0.3440447936018227	0.77439024385522	0.733333333327714	9.439188654297293	2.9039633054972573	0.3076496632772892
2	3	undersample	1.0	10.0	l2	liblinear		0.7975422857676853	0.2914741422948382	0.7012195121523647	0.7348659003775107	6.504954264654149	2.6447729156795203	0.4065782391431761
2	1	smote	0.6	0.01	l2	liblinear		0.8082851503541159	0.3113661288839741	0.4787878787588613	0.8528735632118555	5.325035949678125	3.25426114210652	0.611124717205499
2	2	smote	0.6	0.01	l2	liblinear		0.8109288851509204	0.33628975394770566	0.5975609755733194	0.8421455938632787	7.921594011526027	3.7855195324770534	0.4778734491761546
2	3	smote	0.6	0.01	l2	liblinear		0.7648163723016541	0.28444344915621356	0.524390243870464	0.8306513409898035	5.408051628560111	3.096512343057686	0.5725744688945607
2	1	smote	0.6	0.1	l2	liblinear		0.8185301288749565	0.3214959133723356	0.509090909060055	0.8398467432885837	5.438241701039981	3.178773180926725	0.5845222226765713
2	2	smote	0.6	0.1	l2	liblinear		0.8120549481356883	0.3220676457935468	0.646341463375223	0.8191570881163284	8.278345446263948	3.5740489959069914	0.4317346909866536
2	3	smote	0.6	0.1	l2	liblinear		0.7748481450331746	0.28888106072670866	0.5548780487466537	0.8199233716412268	5.675895888624398	3.0813438867131113	0.5428823731826664
2	1	smote	0.6	1.0	l2	liblinear		0.8212748171368862	0.32838181482648704	0.5454545454214875	0.8321839080396002	5.950684538407555	3.250311138499692	0.5462079291910595
2	2	smote	0.6	1.0	l2	liblinear		0.816246145220073	0.32559617901716	0.6341463414247471	0.8122605363922433	7.499319252709865	3.3777997202104997	0.4504141684589232
2	3	smote	0.6	1.0	l2	liblinear		0.783323988412298	0.29593281086307033	0.5670731706971297	0.8199233716412268	5.964039183985151	3.1490657303771363	0.5280088835084663
2	1	smote	0.6	10.0	l2	liblinear		0.8215441774062464	0.32839268256996207	0.5575757575419651	0.8329501915644986	6.28402622301527	3.337781284433106	0.5311532929904409
2	2	smote	0.6	10.0	l2	liblinear		0.8169843939818707	0.3269206672299189	0.6402439023999851	0.8114942528673449	7.661223159702514	3.3964156434194908	0.4433254972485545
2	3	smote	0.6	10.0	l2	liblinear		0.7849967292776376	0.29695935577708343	0.5670731706971297	0.81839080459143	5.90265607944228	3.1224913374923555	0.5289976641771118
2	1	smote	0.8	0.01	l2	liblinear		0.8093440148612562	0.30895718742883393	0.6181818181443526	0.8007662835187681	6.5073256242142925	3.1027970467770487	0.47681600105549204
2	2	smote	0.8	0.01	l2	liblinear		0.81321371834408	0.3377560100826315	0.7134146341028406	0.7708812260477328	8.375577684100435	3.113732631591951	0.3717633177407033
2	3	smote	0.8	0.01	l2	liblinear		0.7676852630595272	0.2838601554458969	0.6585365853256989	0.7655172413734443	6.296218158644432	2.8084647293401086	0.4460558061384877
2	1	smote	0.8	0.1	l2	liblinear		0.8172808545222339	0.31815926570663994	0.6303030302648301	0.7954022988444798	6.6281079226726485	3.0806944354608143	0.4647924272086246
2	2	smote	0.8	0.1	l2	liblinear		0.8123025885431269	0.323015102533834	0.7195121950780785	0.7662835248983427	8.410548341967598	3.0785684405835543	0.36603658064913497
2	3	smote	0.8	0.1	l2	liblinear		0.7742547425474255	0.2858412237799396	0.652439024350461	0.7701149425228344	6.2885961586783585	2.838109632393881	0.4513105147627082
2	1	smote	0.8	1.0	l2	liblinear		0.8192174619760827	0.32274260207063266	0.6484848484455463	0.7946360153195814	7.138380948385002	3.157733902939994	0.44235994889998054
2	2	smote	0.8	1.0	l2	liblinear		0.8157835716288198	0.32631500923926654	0.7195121950780785	0.7670498084232411	8.446652832497065	3.08869531001884	0.36567090974416283
2	3	smote	0.8	1.0	l2	liblinear		0.7800299037473133	0.288668929243996	0.6585365853256989	0.7701149425228344	6.460713941486175	2.8646340214816743	0.44339278643492697
2	1	smote	0.8	10.0	l2	liblinear		0.819463601532567	0.3224611495274343	0.654545454505785	0.7946360153195814	7.331499957831552	3.187245434743171	0.43473305323060624
2	2	smote	0.8	10.0	l2	liblinear		0.8162788524436968	0.3270271308497616	0.7317073170285544	0.7662835248983427	8.941877270714587	3.13074756669514	0.35012194671132796
2	3	smote	0.8	10.0	l2	liblinear		0.781062517521727	0.2889687000300825	0.652439024350461	0.7716475095726311	6.343400109682814	2.8571573472127554	0.450414168171022
2	1	smote	1.0	0.01	l2	liblinear		0.8133611981887844	0.31236966919514375	0.7151515151081727	0.7532567049750709	7.66446370710059	2.8983623893500137	0.37815591846566465
2	2	smote	1.0	0.01	l2	liblinear		0.8154798616951686	0.3413247172172691	0.8170731706818858	0.7203065134044422	11.503195638343854	2.9213163002620304	0.25395692441258555
2	3	smote	1.0	0.01	l2	liblinear		0.7703158583309971	0.28589061044595443	0.7378048780037924	0.7103448275807637	6.900885605925443	2.547183419407703	0.36910963256827634
2	1	smote	1.0	0.1	l2	liblinear		0.8188645071403692	0.3197865347714632	0.7151515151081727	0.7586206896493592	7.890577072641028	2.9627704397763015	0.3754820887743857
2	2	smote	1.0	0.1	l2	liblinear		0.814802354920101	0.32996789520243763	0.7865853658056959	0.7279693486534256	9.86317850782513	2.8915320130165947	0.29316430926305964
2	3	smote	1.0	0.1	l2	liblinear		0.7749556116250818	0.2878868156723531	0.7012195121523647	0.7272030651285273	6.256305596111908	2.5704815443689872	0.41086251979177657
2	1	smote	1.0	1.0	l2	liblinear		0.8200023220712876	0.3240046082680178	0.7272727272286501	0.7563218390746642	8.276729097896006	2.9845624844725633	0.3605968452518237
2	2	smote	1.0	1.0	l2	liblinear		0.8176432109148678	0.3310090037039764	0.7865853658056959	0.7325670498028156	10.096110749084147	2.941243163242589	0.29132436592460037
2	3	smote	1.0	1.0	l2	liblinear		0.7796981590505561	0.2907113136069908	0.7012195121523647	0.733333333327714	6.454081318722213	2.629573071906966	0.40742793242133474
2	1	smote	1.0	10.0	l2	liblinear		0.8201091373505167	0.3261624972647154	0.7272727272286501	0.7563218390746642	8.276729097896006	2.9845624844725633	0.3605968452518237
2	2	smote	1.0	10.0	l2	liblinear		0.8180824222035323	0.3327469112048639	0.780487804830458	0.7318007662779173	9.701586746028527	2.9101044208731124	0.29996168668476164
2	3	smote	1.0	10.0	l2	liblinear		0.7806092888515092	0.29033721185768374	0.7012195121523647	0.7325670498028156	6.428863497377623	2.6220384788596727	0.40785411226114615
2	1	class_weight		0.01	l2	liblinear	balanced	0.8177081156391501	0.31078726899689796	0.7636363635900826	0.7379310344771041	9.09716548143993	2.9138754866593	0.32030585808651546
2	2	class_weight		0.01	l2	liblinear	balanced	0.8194514531352209	0.33709957032770854	0.8231707316571237	0.7126436781554587	11.544826876887356	2.8646340464230873	0.2481313891947389
2	3	class_weight		0.01	l2	liblinear	balanced	0.7717409587888984	0.2803176819752614	0.7439024389790303	0.6973180076574919	6.691982813264629	2.4577029133606927	0.3672607827935969
2	1	class_weight		0.1	l2	liblinear	balanced	0.8249344014861255	0.3273082119682277	0.7757575757105601	0.7517241379252743	10.474473837637008	3.1245789984661645	0.298304138437403
2	2	class_weight		0.1	l2	liblinear	balanced	0.8270675637790861	0.3399212040406235	0.8048780487314099	0.7272030651285273	10.996136975010142	2.9504657726670116	0.26831838030127125
2	3	class_weight		0.1	l2	liblinear	balanced	0.7872628726287262	0.288587372684566	0.7378048780037924	0.7203065134044422	7.246893555795186	2.6379050174007888	0.36400492495469
2	1	class_weight		1.0	l2	liblinear	balanced	0.8226541274817137	0.3226125112305218	0.7818181817707989	0.7455938697260874	10.50175639405785	3.073110503264722	0.29262823121530407
2	2	class_weight		1.0	l2	liblinear	balanced	0.8309176712456781	0.34474920496670824	0.7865853658056959	0.7348659003775107	10.21560633515449	2.9667452706318094	0.29041302798311874
2	3	class_weight		1.0	l2	liblinear	balanced	0.7982665171479302	0.290492700411258	0.7317073170285544	0.7226053639791372	7.104469764564137	2.63778456983457	0.37128520300651907
2	1	class_weight		10.0	l2	liblinear	balanced	0.821191222570533	0.31974184323452814	0.7818181817707989	0.7432950191513924	10.37562126928688	3.0455901117710567	0.29353326696977333
2	2	class_weight		10.0	l2	liblinear	balanced	0.8304177179702832	0.34592577667629926	0.780487804830458	0.7363984674273073	9.932815959275185	2.9608620541938784	0.2980888770118497
2	3	class_weight		10.0	l2	liblinear	balanced	0.8002990374731332	0.29057332641758865	0.7317073170285544	0.7210727969293405	7.050449204170131	2.6232912485422992	0.37207433201365503
3	1	none		0.01	l2	liblinear		0.6983397190293742	0.22208582052982614	0.012121212120477502	0.9954022988429472	2.656435935373314	2.6363578977517395	0.9924417284382533
3	2	none		0.01	l2	liblinear		0.7153512132822478	0.27016846263158867	0.024242424240955004	0.9984674329425406	16.18622970312377	15.818078525292716	0.9772552752280351
3	3	none		0.01	l2	liblinear		0.709573871600785	0.23721350176533174	0.01829268292571386	0.9954022988429472	4.034152709050552	3.9786498761787463	0.9862417520564323
3	1	none		0.1	l2	liblinear		0.7732636711947057	0.27918364446349264	0.018181818180716253	0.9931034482682521	2.6666627967567393	2.6363598105730683	0.98863635369003
3	2	none		0.1	l2	liblinear		0.7799465923603853	0.3054641664967863	0.042424242421671254	0.9961685823678456	11.518957249327665	11.072698350253258	0.9612587316191293
3	3	none		0.1	l2	liblinear		0.7773245491075602	0.2805612147608194	0.048780487801903624	0.9908045976935571	5.525635009767402	5.3048722750283765	0.9600475258309418
3	1	none		1.0	l2	liblinear		0.808600952049228	0.3009225982409158	0.018181818180716253	0.9915708812184555	2.178448591872923	2.157022232300586	0.9901643851331824
3	2	none		1.0	l2	liblinear		0.8054011378149308	0.32073241648146744	0.024242424240955004	0.9969348658927438	8.08071895606034	7.909065085574756	0.9787575892409874
3	3	none		1.0	l2	liblinear		0.7969909354265956	0.279811816279853	0.048780487801903624	0.9869731800690654	3.8853665463560265	3.7446169221926735	0.9637744183624004
3	1	none		10.0	l2	liblinear		0.8144293509810749	0.3019015424070353	0.030303030301193756	0.9923371647433539	4.046869713902942	3.954540289706539	0.9771849673470078
3	2	none		10.0	l2	liblinear		0.8065482410309996	0.3176434718259222	0.030303030301193756	0.9961685823678456	8.124978775142317	7.9090702501809	0.973426563664171
3	3	none		10.0	l2	liblinear		0.7965049995327539	0.2722773155613848	0.05487804877714158	0.9869731800690654	4.399237605416483	4.212694037466758	0.9575963772194477
3	1	undersample	0.6	0.01	l2	liblinear		0.7569395100429582	0.2552505529883755	0.4666666666383838	0.842911877388177	4.69512163306908	2.970731517902459	0.6327272652592286
3	2	undersample	0.6	0.01	l2	liblinear		0.7647277371415302	0.3099930890433265	0.4727272726986226	0.869731800759619	5.985800726588437	3.628876726372353	0.6062474900634718
3	3	undersample	0.6	0.01	l2	liblinear		0.7627044201476497	0.2712410647959981	0.4451219511923706	0.8605363984608388	4.949824525395241	3.191670904545456	0.6448048488733765
3	1	undersample	0.6	0.1	l2	liblinear		0.7832067804481596	0.2883449067989711	0.5878787878431588	0.81839080459143	6.4281455376456424	3.237053906604545	0.503575070502944
3	2	undersample	0.6	0.1	l2	liblinear		0.7878648554510623	0.3251888554710355	0.5393939393612488	0.8360153256640919	5.9701791355468306	3.2892946164188603	0.5509540806124891
3	3	undersample	0.6	0.1	l2	liblinear		0.7886085412578264	0.29232342464475025	0.5487804877714157	0.8260536398404135	5.775687212964391	3.15488323940269	0.5462351171933639
3	1	undersample	0.6	1.0	l2	liblinear		0.8034691745036573	0.3038097850889849	0.6181818181443526	0.820689655166125	7.410255926514345	3.447552254955255	0.4652406360915478
3	2	undersample	0.6	1.0	l2	liblinear		0.8049645884128643	0.3455042763185221	0.5393939393612488	0.8383141762387869	6.071713229609268	3.3360618355585605	0.54944323763066
3	3	undersample	0.6	1.0	l2	liblinear		0.8025791982057753	0.29841377584287854	0.5670731706971297	0.8145593869669383	5.753637178707908	3.0579770571415077	0.5314858939874731
3	1	undersample	0.6	10.0	l2	liblinear		0.810179960524788	0.308275864467579	0.6121212120841139	0.8222222222159218	7.298827647035485	3.443181624172148	0.47174446605577336
3	2	undersample	0.6	10.0	l2	liblinear		0.8064507140369208	0.3452783908386439	0.5454545454214875	0.8352490421391936	6.083720520916669	3.3107820397287573	0.544203496447384
3	3	undersample	0.6	10.0	l2	liblinear		0.8020605550883095	0.29368679726961017	0.5914634145980815	0.8053639846681582	5.990539076217645	3.0388177809820904	0.5072694931814672
3	1	undersample	0.8	0.01	l2	liblinear		0.7653872053872054	0.26605661479068926	0.6666666666262626	0.7486590038256808	5.957316780657865	2.6524389186374613	0.4452405263517622
3	2	undersample	0.8	0.01	l2	liblinear		0.7742203645651922	0.3160619794818792	0.5999999999636363	0.7701149425228344	5.024999748987957	2.6099998862398235	0.519402978381339
3	3	undersample	0.8	0.01	l2	liblinear		0.7734884590225213	0.27381085333731536	0.6585365853256989	0.7540229884999692	5.911882216288358	2.677228065084187	0.45285543723944516
3	1	undersample	0.8	0.1	l2	liblinear		0.7839034018344364	0.2935729648218631	0.6666666666262626	0.7586206896493592	6.285713963766689	2.7619046472490947	0.4393939336585553
3	2	undersample	0.8	0.1	l2	liblinear		0.7901219087425985	0.3323890122080519	0.6484848484455463	0.7739463601473261	6.316189024775317	2.868720982245515	0.4541854127276807
3	3	undersample	0.8	0.1	l2	liblinear		0.7894449116904962	0.28969027363583644	0.6585365853256989	0.7448275862011892	5.629343360347299	2.5807513818378673	0.45844624503153697
3	1	undersample	0.8	1.0	l2	liblinear		0.801551143620109	0.3125944836090042	0.7090909090479338	0.7670498084232411	8.026109743899367	3.0439591992122956	0.3792571016444058
3	2	undersample	0.8	1.0	l2	liblinear		0.8050156739811912	0.3409284633460287	0.6484848484455463	0.7747126436722245	6.343947583166001	2.878478536173447	0.4537361690018003
3	3	undersample	0.8	1.0	l2	liblinear		0.8001495187365667	0.294315663180076	0.6951219511771267	0.7440613026762908	6.628382900342324	2.715970391684217	0.409748556508424
3	1	undersample	0.8	10.0	l2	liblinear		0.8082154882154883	0.3126583014679123	0.7151515151081727	0.7724137930975294	8.520953725832628	3.142332276715345	0.3687770515616494
3	2	undersample	0.8	10.0	l2	liblinear		0.8051364216881459	0.3406742631319782	0.6606060605660239	0.7724137930975294	6.606060249572309	2.902662865779429	0.4393939337605574
3	3	undersample	0.8	10.0	l2	liblinear		0.8005980749462668	0.2888449151250343	0.7134146341028406	0.7563218390746642	7.7264146736296295	2.9276920103008917	0.3789198556775631
3	1	undersample	1.0	0.01	l2	liblinear		0.7746197608266574	0.26637318022591483	0.7757575757105601	0.6651340996117615	6.8714203119837745	2.3166215241532306	0.3371386627883662
3	2	undersample	1.0	0.01	l2	liblinear		0.7794403808196911	0.3104553603093503	0.7878787878310376	0.655172413788083	7.057142540055007	2.2848484184161393	0.32376395047660533
3	3	undersample	1.0	0.01	l2	liblinear		0.7731006447995514	0.2696648443144665	0.780487804830458	0.6245210727921493	5.913831966724986	2.078646037070276	0.35148884676259873
3	1	undersample	1.0	0.1	l2	liblinear		0.7877348194589575	0.2919657181262326	0.7454545454093664	0.711111111105662	7.2087908573337245	2.580419490892306	0.35795454048708564
3	2	undersample	1.0	0.1	l2	liblinear		0.7902240798792523	0.32901100291057717	0.7333333332888888	0.7126436781554587	6.819999674373524	2.551999910987239	0.3741935432015494
3	3	undersample	1.0	0.1	l2	liblinear		0.7879029997196524	0.2832635676411627	0.7499999999542682	0.6858237547840167	6.548780193440442	2.3871950457830557	0.3645251344191362
3	1	undersample	1.0	1.0	l2	liblinear		0.8025635667014979	0.30860768005026956	0.7696969696503213	0.7195402298795438	8.574417144435666	2.744411228304251	0.3200697022702067
3	2	undersample	1.0	1.0	l2	liblinear		0.8039521653314758	0.33522611489950016	0.7333333332888888	0.7180076628297472	7.002037702379156	2.600543385832166	0.3713980738675793
3	3	undersample	1.0	1.0	l2	liblinear		0.7992617512382022	0.288856209363377	0.7560975609295062	0.706513409956272	7.4626628184972645	2.5762592255212042	0.3452198248202979
3	1	undersample	1.0	10.0	l2	liblinear		0.8091396725879484	0.3088266697167319	0.7818181817707989	0.7325670498028156	9.815663235715997	2.923417447102805	0.29783187123910393
3	2	undersample	1.0	10.0	l2	liblinear		0.8035016835016835	0.3344931041492524	0.7030303029876951	0.7126436781554587	5.871020143992746	2.4465453692109067	0.41671553673751593
3	3	undersample	1.0	10.0	l2	liblinear		0.8007148864592095	0.2850400536036708	0.780487804830458	0.711111111105662	8.7521362860658	2.70168846161141	0.3086890201185945
3	1	smote	0.6	0.01	l2	liblinear		0.7753488912109601	0.2776663453839722	0.49696969693957754	0.8620689655106356	6.174698312235631	3.6030300414197036	0.5835151447857856
3	2	smote	0.6	0.01	l2	liblinear		0.7795518402414954	0.3064869975560539	0.5212121211805326	0.8444444444379737	5.909583671612123	3.35064913490803	0.5669856392604629
3	3	smote	0.6	0.01	l2	liblinear		0.7654564993925801	0.2844681168808613	0.5060975609447501	0.816091954016735	4.547067633821766	2.751905337908651	0.6052043897409604
3	1	smote	0.6	0.1	l2	liblinear		0.7873400673400672	0.2958330337001471	0.509090909060055	0.8467432950126687	5.729629223616775	3.321817964727601	0.5797614082494578
3	2	smote	0.6	0.1	l2	liblinear		0.7871496574944851	0.2977792472066478	0.5393939393612488	0.8245210727906168	5.502412892043419	3.073838649465028	0.5586346671449757
3	3	smote	0.6	0.1	l2	liblinear		0.7755490141108308	0.2876835122250114	0.5487804877714157	0.8022988505685649	4.9355748332472285	2.775808140678804	0.5624082675486023
3	1	smote	0.6	1.0	l2	liblinear		0.7957645419714385	0.3026928574601123	0.5333333333010101	0.8421455938632787	6.0970869536770245	3.3786405623209044	0.5541401208510645
3	2	smote	0.6	1.0	l2	liblinear		0.793730407523511	0.29424763657699654	0.5454545454214875	0.8245210727906168	5.638427591389959	3.108376162380365	0.5512842109992985
3	3	smote	0.6	1.0	l2	liblinear		0.781347537613307	0.28576452509471345	0.5487804877714157	0.796168582369378	4.7505585714675265	2.692325193178265	0.5667386487650388
3	1	smote	0.6	10.0	l2	liblinear		0.7974178567282015	0.3050838552649068	0.5333333333010101	0.8398467432885837	5.99316431823036	3.3301433323994263	0.5556569277331437
3	2	smote	0.6	10.0	l2	liblinear		0.7951793800069662	0.2942979087151064	0.5454545454214875	0.8237547892657184	5.608695299392515	3.0948614841808917	0.5517970335149329
3	3	smote	0.6	10.0	l2	liblinear		0.7820624240725166	0.28229093984541664	0.5487804877714157	0.7954022988444798	4.728211101606996	2.6822415787157703	0.5672846397492775
3	1	smote	0.8	0.01	l2	liblinear		0.7809172181585975	0.28700015431521364	0.6242424242045913	0.7900383141701913	6.251059220195666	2.9731252728621103	0.4756194279436783
3	2	smote	0.8	0.01	l2	liblinear		0.7828073841866945	0.3112523730475876	0.6484848484455463	0.7747126436722245	6.343947583166001	2.878478536173447	0.4537361690018003
3	3	smote	0.8	0.01	l2	liblinear		0.7707831043827681	0.28427268008947376	0.6341463414247471	0.7463601532509858	5.100503286861673	2.5001841175626347	0.490183796763311
3	1	smote	0.8	0.1	l2	liblinear		0.7904562870080112	0.30025980913429184	0.5999999999636363	0.7900383141701913	5.644160274025883	2.8576640972169796	0.5063045523221922
3	2	smote	0.8	0.1	l2	liblinear		0.7880599094392199	0.29787210576603573	0.654545454505785	0.7793103448216145	6.690789104019541	2.9659089562563343	0.4432823757016421
3	3	smote	0.8	0.1	l2	liblinear		0.7767031118587048	0.28706330202379426	0.6402439023999851	0.7432950191513924	5.153048078827545	2.4940843584048995	0.48400175366535475
3	1	smote	0.8	1.0	l2	liblinear		0.7973992801579008	0.3062682762041461	0.6181818181443526	0.7954022988444798	6.294274652510904	3.0214503117019524	0.4800315231801798
3	2	smote	0.8	1.0	l2	liblinear		0.7932056194125159	0.29351662080497354	0.6666666666262626	0.7739463601473261	6.847457252216225	2.949152411654268	0.4306930637975407
3	3	smote	0.8	1.0	l2	liblinear		0.7806933931408279	0.2845112043316137	0.6585365853256989	0.7432950191513924	5.584221483273386	2.565343911502182	0.45939149500857573
3	1	smote	0.8	10.0	l2	liblinear		0.7985928247997213	0.30745619146206427	0.6181818181443526	0.796168582369378	6.324023982643559	3.0328091469025362	0.47956951017040994
3	2	smote	0.8	10.0	l2	liblinear		0.7942087542087543	0.2920877371417342	0.6666666666262626	0.7731800766224278	6.817567195565346	2.9391890593517926	0.4311199151932068
3	3	smote	0.8	10.0	l2	liblinear		0.7813849172974487	0.28041625727590586	0.6646341463009369	0.7402298850517991	5.647304640534459	2.5585472788045482	0.45305634903545094
3	1	smote	1.0	0.01	l2	liblinear		0.7828584697550215	0.2887438411024103	0.6727272726865013	0.7318007662779173	5.60872989963416	2.5083115945830357	0.44721560556149187
3	2	smote	1.0	0.01	l2	liblinear		0.7856356670149773	0.3128866692353745	0.7515151514696051	0.7057471264313736	7.253810623894551	2.5539771857302287	0.3520876468402892
3	3	smote	1.0	0.01	l2	liblinear		0.7723717409587889	0.2843468782323285	0.7073170731276026	0.6957854406076952	5.527287758342929	2.325059823862251	0.42065111683029544
3	1	smote	1.0	0.1	l2	liblinear		0.790191570881226	0.30053482381736346	0.7090909090479338	0.7440613026762908	7.08626460548939	2.7705497009918134	0.39097462264998617
3	2	smote	1.0	0.1	l2	liblinear		0.7902147915941019	0.3006271176554556	0.7393939393491276	0.7164750957799504	7.169704236525649	2.6078623156738474	0.3637335875992206
3	3	smote	1.0	0.1	l2	liblinear		0.7767731987664706	0.28520805212017786	0.6951219511771267	0.7003831417570853	5.329718444649877	2.320036102284988	0.4353018031030742
3	1	smote	1.0	1.0	l2	liblinear		0.7955601996981307	0.30551978869172003	0.7333333332888888	0.7478927203007825	8.158054265829511	2.908814474043211	0.35655737234384527
3	2	smote	1.0	1.0	l2	liblinear		0.7943712991988854	0.29577160973122407	0.7454545454093664	0.7233716475040355	7.658092209286163	2.6947871096198286	0.3518875144610066
3	3	smote	1.0	1.0	l2	liblinear		0.7802261470890571	0.2803215651575672	0.7256097560533165	0.6973180076574919	6.092264146073045	2.3972675958190366	0.39349369584403643
3	1	smote	1.0	10.0	l2	liblinear		0.7964100777893881	0.30623446927806286	0.7333333332888888	0.7463601532509858	8.0921445759158	2.8912385564645255	0.35728952299593264
3	2	smote	1.0	10.0	l2	liblinear		0.7950121908742598	0.2953234312300355	0.7515151514696051	0.7210727969293405	7.818546905467279	2.694305597493733	0.3446043813364112
3	3	smote	1.0	10.0	l2	liblinear		0.7808429118773946	0.2797676428848572	0.7256097560533165	0.6980842911823902	6.114438532280788	2.4033520311397383	0.39306175985039504
3	1	class_weight		0.01	l2	liblinear	balanced	0.7839823522582143	0.2752611049057543	0.7090909090479338	0.7187739463546454	6.229904341904837	2.5214267122201957	0.4047295931915077
3	2	class_weight		0.01	l2	liblinear	balanced	0.7906699175664692	0.3209490545040829	0.7636363635900826	0.6927203065081018	7.283329788808288	2.485150678395577	0.3412107755138332
3	3	class_weight		0.01	l2	liblinear	balanced	0.7891271843752918	0.27654934115303753	0.7926829267809339	0.6651340996117615	7.594561493524287	2.3671651911713236	0.31169213880803226
3	1	class_weight		0.1	l2	liblinear	balanced	0.8002461395564843	0.29193762377159543	0.7333333332888888	0.7363984674273073	7.682412389462731	2.781976638420693	0.3621227839073511
3	2	class_weight		0.1	l2	liblinear	balanced	0.8042447463137117	0.3257134450981105	0.7575757575298439	0.7187739463546454	7.987056808794544	2.6938319575002088	0.3372746610069762
3	3	class_weight		0.1	l2	liblinear	balanced	0.798444070647603	0.2880131875337587	0.7926829267809339	0.6865900383089151	8.376240046403405	2.529220504707643	0.30195175961214726
3	1	class_weight		1.0	l2	liblinear	balanced	0.812070126552885	0.2987857719580521	0.7393939393491276	0.7509578544003759	8.555276802476065	2.9689509294877126	0.3470315353298296
3	2	class_weight		1.0	l2	liblinear	balanced	0.8096040868454661	0.32334764157681206	0.7636363635900826	0.7218390804542388	8.383979213024947	2.7453041835785723	0.3274464344417514
3	3	class_weight		1.0	l2	liblinear	balanced	0.7998037566582561	0.2762067475834711	0.8048780487314099	0.6942528735578986	9.366540845521971	2.632495787524171	0.28105313768180773
3	1	class_weight		10.0	l2	liblinear	balanced	0.8136955764541973	0.29942144942445464	0.7393939393491276	0.7524904214501725	8.625818508233491	2.9873345258310113	0.3463247501348845
3	2	class_weight		10.0	l2	liblinear	balanced	0.8092139788691513	0.3195522319693678	0.7757575757105601	0.7187739463546454	8.84188773230061	2.758483924480214	0.3119790614377768
3	3	class_weight		10.0	l2	liblinear	balanced	0.7989627137650687	0.2740364556006233	0.8109756097066478	0.6942528735578986	9.741934944375728	2.6524389374296566	0.2722702271319959
4	1	none		0.01	l2	liblinear		0.7001184256356671	0.25443416933295326	0.03636363636143251	0.9969348658927438	12.273544827900936	11.863597628362134	0.9665991098722894
4	2	none		0.01	l2	liblinear		0.6978520840589806	0.24472475649072445	0.024242424240955004	0.9977011494176422	10.782561752720856	10.545408637217628	0.9780058553090129
4	3	none		0.01	l2	liblinear		0.6956312494159425	0.2519243194705313	0.048780487801903624	0.9931034482682521	7.384604665521434	7.073160467388544	0.9578251936175997
4	1	none		0.1	l2	liblinear		0.7807128758852897	0.30158532108471076	0.030303030301193756	0.9961685823678456	8.124978775142317	7.9090702501809	0.973426563664171
4	2	none		0.1	l2	liblinear		0.7693300824335306	0.28560399144770793	0.04848484848191001	0.9938697317931505	8.261133006821888	7.909077997102475	0.9573841636443786
4	3	none		0.1	l2	liblinear		0.755611625081768	0.2851639841967023	0.05487804877714158	0.9892720306437605	5.354372883053364	5.115413346244346	0.9553711339176515
4	1	none		1.0	l2	liblinear		0.8174294670846395	0.31351913060430514	0.030303030301193756	0.9938697317931505	5.066397977838272	4.943173748189047	0.9756781285536156
4	2	none		1.0	l2	liblinear		0.7893927783582956	0.29777176296955865	0.04848484848191001	0.9923371647433539	6.598717493983011	6.3272644635304625	0.9588627492103965
4	3	none		1.0	l2	liblinear		0.7857162881973647	0.30347806676781486	0.060975609752379534	0.9885057471188621	5.584410719599393	5.304873429721228	0.9499432689037017
4	1	none		10.0	l2	liblinear		0.8207082317427145	0.30589233023736445	0.030303030301193756	0.9923371647433539	4.046869713902942	3.954540289706539	0.9771849673470078
4	2	none		10.0	l2	liblinear		0.7882038778590501	0.2957331069468422	0.042424242421671254	0.9908045976935571	4.773728980291215	4.6136313422233535	0.9664627618228582
4	3	none		10.0	l2	liblinear		0.7911223250163536	0.3087377826765738	0.060975609752379534	0.9877394635939638	5.231326896356365	4.9733191109948915	0.9506802303150953
4	1	undersample	0.6	0.01	l2	liblinear		0.7541437362127017	0.2757976171357496	0.4303030302769513	0.8758620689588057	5.329195766215027	3.466329686700364	0.6504414147034252
4	2	undersample	0.6	0.01	l2	liblinear		0.7602461395564843	0.2736742282945308	0.4545454545179063	0.8482758620624654	4.659090583728847	2.9958675708302174	0.6430155135214402
4	3	undersample	0.6	0.01	l2	liblinear		0.7521119521540044	0.28058595700600664	0.4573170731428465	0.8505747126371604	4.796888164157953	3.0605063614655137	0.6380191092142907
4	1	undersample	0.6	0.1	l2	liblinear		0.7868942296528504	0.29341492089302057	0.49696969693957754	0.8444444444379737	5.363166581321956	3.1948049890983534	0.5956937728902701
4	2	undersample	0.6	0.1	l2	liblinear		0.7816881458260767	0.296778737854105	0.5878787878431588	0.8130268199171417	6.202808203459105	3.144187610975866	0.5068974319074339
4	3	undersample	0.6	0.1	l2	liblinear		0.770624240725166	0.29007316993921417	0.5487804877714157	0.820689655166125	5.566527721678976	3.0605063956280856	0.5498052813145244
4	1	undersample	0.6	1.0	l2	liblinear		0.8106954603506329	0.2957649981394122	0.5636363636022038	0.8275862068902101	6.199999596593818	3.269090719165279	0.527272720946832
4	2	undersample	0.6	1.0	l2	liblinear		0.7931452455590386	0.3078291140047845	0.6242424242045913	0.7992337164689715	6.613456887882738	3.1092989426938558	0.4701472965305308
4	3	undersample	0.6	1.0	l2	liblinear		0.7881926922717503	0.29805103653161985	0.5609756097218918	0.8168582375416333	5.699209321428967	3.063067492422667	0.537454805162792
4	1	undersample	0.6	10.0	l2	liblinear		0.8128456983629397	0.2919686680636556	0.5818181817829201	0.82298850574082	6.468661357650085	3.2868947372540425	0.508125946132614
4	2	undersample	0.6	10.0	l2	liblinear		0.7942923487751073	0.31060776147345953	0.6303030302648301	0.7992337164689715	6.787135126227261	3.1394863110695246	0.462564275619971
4	3	undersample	0.6	10.0	l2	liblinear		0.793729557985235	0.3084826106320519	0.5792682926476056	0.8191570881163284	6.236489414629342	3.2031571189732473	0.5136154082286257
4	1	undersample	0.8	0.01	l2	liblinear		0.7696040868454661	0.2897755566197791	0.6242424242045913	0.7670498084232411	5.47023529252316	2.6797247651185168	0.4898737562676457
4	2	undersample	0.8	0.01	l2	liblinear		0.7700174155346569	0.2806112158330082	0.6484848484455463	0.7540229884999692	5.655172136428222	2.636363528962664	0.46618624664466124
4	3	undersample	0.8	0.01	l2	liblinear		0.7584244463134285	0.2912285846018822	0.6402439023999851	0.7417624521015957	5.111904406700879	2.4792826713915472	0.48500175727514877
4	1	undersample	0.8	0.1	l2	liblinear		0.7926761871589458	0.3032169010378071	0.6787878787467401	0.7685823754730378	7.018367730507553	2.9331726604769837	0.4179280286986595
4	2	undersample	0.8	0.1	l2	liblinear		0.7858307210031348	0.30227676000542825	0.6969696969274564	0.7532567049750709	7.021428203921466	2.824675209959759	0.4022935302774864
4	3	undersample	0.8	0.1	l2	liblinear		0.768666479768246	0.29556065716956587	0.6402439023999851	0.7318007662779173	4.855931988949754	2.3871950327474747	0.491603875346792
4	1	undersample	0.8	1.0	l2	liblinear		0.8128085452223384	0.3054690455140005	0.7212121211684114	0.7724137930975294	8.779973131957922	3.1689622112637803	0.36093073131732634
4	2	undersample	0.8	1.0	l2	liblinear		0.7959317311041448	0.3126882050129363	0.7212121211684114	0.7486590038256808	7.705659714759296	2.869456648344163	0.37238298568926614
4	3	undersample	0.8	1.0	l2	liblinear		0.7844780861601719	0.30462919251890597	0.6585365853256989	0.7478927203007825	5.721232897177044	2.612128297088836	0.4565673670032514
4	1	undersample	0.8	10.0	l2	liblinear		0.8171833275281551	0.301107206721291	0.7393939393491276	0.7731800766224278	9.671432470148638	3.259827865826533	0.33705738825906406
4	2	undersample	0.8	10.0	l2	liblinear		0.7973110414489725	0.31553441925051995	0.7030303029876951	0.7463601532509858	6.966150452755985	2.7717658888420247	0.3978906051453338
4	3	undersample	0.8	10.0	l2	liblinear		0.7910569105691057	0.3101087270030789	0.6646341463009369	0.7532567049750709	6.050084395854976	2.6936258563683713	0.44522119356103196
4	1	undersample	1.0	0.01	l2	liblinear		0.775687913618948	0.28646981540715205	0.7878787878310376	0.6245210727921493	6.177842316209208	2.098330185149369	0.33965420546028186
4	2	undersample	1.0	0.01	l2	liblinear		0.775715778474399	0.28152570411324984	0.8121212120719926	0.6513409961635913	8.07515026543428	2.3292706622896637	0.28844919351019577
4	3	undersample	1.0	0.01	l2	liblinear		0.7638818801981123	0.2896314254149064	0.77439024385522	0.6130268199186741	5.437516523505411	2.0011470140669823	0.3680259087105698
4	1	undersample	1.0	0.1	l2	liblinear		0.7925647277371416	0.2931059514597996	0.7636363635900826	0.6973180076574919	7.443037613837945	2.5228998013762602	0.3389610341690817
4	2	undersample	1.0	0.1	l2	liblinear		0.786805990943922	0.2986339869510457	0.7939393938912763	0.6957854406076952	8.812268020829807	2.609800692574454	0.2961553822787635
4	3	undersample	1.0	0.1	l2	liblinear		0.7704186524623867	0.29438847601089785	0.7378048780037924	0.6735632183856433	5.806255899188807	2.2601768457380698	0.3892657896789014
4	1	undersample	1.0	1.0	l2	liblinear		0.8113177754557064	0.2991667005381061	0.7878787878310376	0.7157088122550521	9.35078885566303	2.7713794661271356	0.29637920558337094
4	2	undersample	1.0	1.0	l2	liblinear		0.7962986183675839	0.3102868049661961	0.7636363635900826	0.7011494252819835	7.57988128428912	2.555244669541535	0.33710878810714334
4	3	undersample	1.0	1.0	l2	liblinear		0.7851696103167929	0.30362215772451806	0.7195121950780785	0.6927203065081018	5.782933720485656	2.341554573574526	0.40490772139587017
4	1	undersample	1.0	10.0	l2	liblinear		0.8156275397654708	0.29685368286957464	0.7999999999515152	0.7118773946305604	9.882978164189968	2.7765956480914586	0.280947251236718
4	2	undersample	1.0	10.0	l2	liblinear		0.7983141762452108	0.3132220685125038	0.7333333332888888	0.708812260530967	6.6940786322912205	2.518420965944094	0.37621621097410285
4	3	undersample	1.0	10.0	l2	liblinear		0.7915335015419119	0.30915466143539383	0.7621951219047441	0.7080459770060686	7.773066438089786	2.61066824146453	0.3358607808806317
4	1	smote	0.6	0.01	l2	liblinear		0.7788412864274933	0.3001548989450461	0.4666666666383838	0.847509578537567	4.863064987029265	3.0603013065337823	0.6292947484900053
4	2	smote	0.6	0.01	l2	liblinear		0.7568187623360036	0.27611836213887686	0.5151515151202938	0.8360153256640919	5.416763658832412	3.1414611505123946	0.5799516637988046
4	3	smote	0.6	0.01	l2	liblinear		0.7612185777030184	0.2882658690164083	0.49999999996951217	0.8352490421391936	5.069767109290633	3.0348835364169062	0.5986238460850875
4	1	smote	0.6	0.1	l2	liblinear		0.7947892720306513	0.31057350896436703	0.5454545454214875	0.8321839080396002	5.950684538407555	3.250311138499692	0.5462079291910595
4	2	smote	0.6	0.1	l2	liblinear		0.7715267618715894	0.28365853746395425	0.5393939393612488	0.8199233716412268	5.332026548789323	2.9953576670317146	0.5617671979505742
4	3	smote	0.6	0.1	l2	liblinear		0.7653443603401551	0.28494305581311263	0.5121951219199881	0.8191570881163284	4.756143782194777	2.8322652420395027	0.5954961254705978
4	1	smote	0.6	1.0	l2	liblinear		0.8049645884128642	0.3103326863557005	0.5575757575419651	0.8252873563155151	5.953135884591293	3.1913873768347423	0.5360850783809187
4	2	smote	0.6	1.0	l2	liblinear		0.7770486473934751	0.2849105714908065	0.5515151514817264	0.8122605363922433	5.320463005272965	2.9376621809114294	0.5521440755805205
4	3	smote	0.6	1.0	l2	liblinear		0.772016633959443	0.2894542765124133	0.5060975609447501	0.8122605363922433	4.433358273394666	2.695744007475687	0.6080591273932721
4	1	smote	0.6	10.0	l2	liblinear		0.8065946824567514	0.31026312459794786	0.5636363636022038	0.8260536398404135	6.1339937306633	3.2402881594200412	0.5282509634599374
4	2	smote	0.6	10.0	l2	liblinear		0.7778149309183792	0.28471150499697456	0.5636363636022038	0.8130268199171417	5.616632176687837	3.0145303899046962	0.5367149278976039
4	3	smote	0.6	10.0	l2	liblinear		0.7731193346416223	0.2917043384784819	0.5060975609447501	0.8091954022926499	4.345678766384557	2.652438885128948	0.6103623816352377
4	1	smote	0.8	0.01	l2	liblinear		0.7833553930105654	0.30113485898215053	0.6484848484455463	0.7701149425228344	6.180172088536114	2.8209089679561727	0.4564450416173824
4	2	smote	0.8	0.01	l2	liblinear		0.7638174851967956	0.2813327971463176	0.6181818181443526	0.7693486589979361	5.4004110535260015	2.6801569358196438	0.4962875705666187
4	3	smote	0.8	0.01	l2	liblinear		0.7636856368563686	0.28887466839725123	0.6158536584990333	0.7509578544003759	4.834187809032047	2.4728892063121974	0.5115418050887576
4	1	smote	0.8	0.1	l2	liblinear		0.7958202716823407	0.30839272331887024	0.6787878787467401	0.7724137930975294	7.17209794556404	2.982552669424734	0.41585497302758817
4	2	smote	0.8	0.1	l2	liblinear		0.7740949727156624	0.2838259370859078	0.654545454505785	0.7647509578485461	6.159437363232807	2.7823510807787954	0.4517216192168716
4	3	smote	0.8	0.1	l2	liblinear		0.7659471077469395	0.28470133768162553	0.6158536584990333	0.7509578544003759	4.834187809032047	2.4728892063121974	0.5115418050887576
4	1	smote	0.8	1.0	l2	liblinear		0.8039103680482991	0.3079677243014734	0.6666666666262626	0.7701149425228344	6.699999639315399	2.8999998735998043	0.4328358153308987
4	2	smote	0.8	1.0	l2	liblinear		0.7786323000116102	0.2849351881579447	0.654545454505785	0.7570881225995626	5.90536248027651	2.6945797569255	0.45629370032264394
4	3	smote	0.8	1.0	l2	liblinear		0.7708578637510514	0.2892846014925712	0.6219512194742712	0.7593869731742576	5.192212609416627	2.5848608524263086	0.4978341595288806
4	1	smote	0.8	10.0	l2	liblinear		0.805168930686172	0.3079609302410174	0.6727272726865013	0.7708812260477328	6.916015974245043	2.9361506773126558	0.42454364175655457
4	2	smote	0.8	10.0	l2	liblinear		0.779092070126553	0.28471637657505816	0.6484848484455463	0.7563218390746642	5.725926847136071	2.6612348819880354	0.4647692671903123
4	3	smote	0.8	10.0	l2	liblinear		0.7717783384730399	0.29069535096692695	0.6158536584990333	0.7593869731742576	5.059700493404427	2.5595190793633056	0.5058637427457933
4	1	smote	1.0	0.01	l2	liblinear		0.7871868106350864	0.30575096238779	0.7272727272286501	0.7072796934811704	6.443280679596646	2.484531090556768	0.38560030979117527
4	2	smote	1.0	0.01	l2	liblinear		0.7689585510275165	0.2827250905968889	0.7090909090479338	0.7080459770060686	5.911417058580984	2.4287758650782987	0.4108618596684071
4	3	smote	1.0	0.01	l2	liblinear		0.7665078030090645	0.2892729748436017	0.7073170731276026	0.7011494252819835	5.669871548860848	2.3667916654571677	0.41743302090044204
4	1	smote	1.0	0.1	l2	liblinear		0.796637640775572	0.3105525867612342	0.7454545454093664	0.7187739463546454	7.485013248613059	2.6507306461802056	0.354138394053109
4	2	smote	1.0	0.1	l2	liblinear		0.7764867061418784	0.28424548718277937	0.6909090908672176	0.7187739463546454	5.71309478948678	2.4567747452401907	0.43002519276070694
4	3	smote	1.0	0.1	l2	liblinear		0.7686711522287637	0.28424759644887126	0.6951219511771267	0.7134099616803571	5.6756147206832885	2.4254922850699803	0.4273532203436507
4	1	smote	1.0	1.0	l2	liblinear		0.8025264135608964	0.30870185575763315	0.7575757575298439	0.7210727969293405	8.078639689759248	2.716033868441263	0.33619939642781704
4	2	smote	1.0	1.0	l2	liblinear		0.7799373040752352	0.2834690715198321	0.6969696969274564	0.7157088122550521	5.790296235113382	2.4516049123432353	0.42339886508280994
4	3	smote	1.0	1.0	l2	liblinear		0.7722782917484347	0.28672784219279684	0.6890243902018888	0.7141762452052555	5.536245352882093	2.4106616561316736	0.4354325805871777
4	1	smote	1.0	10.0	l2	liblinear		0.8036828050621154	0.3089452906874557	0.7696969696503213	0.7210727969293405	8.63989253877688	2.759490410336323	0.3193894266106288
4	2	smote	1.0	10.0	l2	liblinear		0.7803181237663998	0.2837575950802366	0.6969696969274564	0.7172413793048488	5.834146077062178	2.464892743376155	0.42249416666575945
4	3	smote	1.0	10.0	l2	liblinear		0.7728389870105598	0.2871534208272035	0.6951219511771267	0.7134099616803571	5.6756147206832885	2.4254922850699803	0.4273532203436507
4	1	class_weight		0.01	l2	liblinear	balanced	0.7925554394519911	0.2974322821246747	0.7575757575298439	0.6927203065081018	7.0448874497386695	2.4654272603130725	0.3499597697555343
4	2	class_weight		0.01	l2	liblinear	balanced	0.7805317543248577	0.2846331487014233	0.7636363635900826	0.6996168582321869	7.5247249069289515	2.5422077073761775	0.33784725203548654
4	3	class_weight		0.01	l2	liblinear	balanced	0.7687739463601533	0.3004587772000351	0.7378048780037924	0.6735632183856433	5.806255899188807	2.2601768457380698	0.3892657896789014
4	1	class_weight		0.1	l2	liblinear	balanced	0.8094229652850342	0.3037724598875664	0.7939393938912763	0.7157088122550521	9.699856755725904	2.792697769712729	0.28791122828340837
4	2	class_weight		0.1	l2	liblinear	balanced	0.7921746197608266	0.292857326908603	0.7272727272286501	0.7180076628297472	6.789854745797931	2.579051291734379	0.37983893918083317
4	3	class_weight		0.1	l2	liblinear	balanced	0.7824315484534157	0.3034758852173036	0.7439024389790303	0.7019157088068819	6.840004575266185	2.495610926175823	0.36485514451262746
4	1	class_weight		1.0	l2	liblinear	balanced	0.8187066062928131	0.3021169904502626	0.8181818181322313	0.7195402298795438	11.545081254958449	2.9172875261501883	0.2526866070731587
4	2	class_weight		1.0	l2	liblinear	balanced	0.79199814234297	0.2969987760043316	0.7212121211684114	0.7126436781554587	6.41565187511035	2.509818094276706	0.39120234061593595
4	3	class_weight		1.0	l2	liblinear	balanced	0.7926642369871975	0.3125979036495273	0.7499999999542682	0.7180076628297472	7.638586570575187	2.6596466446000955	0.34818569425651713
4	1	class_weight		10.0	l2	liblinear	balanced	0.8193428538256124	0.3010187660604976	0.8121212120719926	0.7149425287301537	10.841310489216628	2.8489735068668756	0.262788654682247
4	2	class_weight		10.0	l2	liblinear	balanced	0.790637408568443	0.29588181370581296	0.7151515151081727	0.7134099616803571	6.249743709687563	2.4953815364535674	0.3992774087820762
4	3	class_weight		10.0	l2	liblinear	balanced	0.7941454069713111	0.31379228213310806	0.7560975609295062	0.7226053639791372	8.07541394378781	2.7257107221623893	0.33753200274087036
