# Supplementary material for: Risk prediction for cardiovascular related diseases using PRS and EHR in the Framingham Heart Study
Source: PLoS One. 2026 Apr 17;21(4):e0345914. doi: 10.1371/journal.pone.0345914 (PMC13089760; doi:10.1371/journal.pone.0345914)
Supplement: S1 File — (ZIP) [file pone.0345914.s003.zip › logreg/ehr_model/af/af_logreg_nested_cv_outer_test_results.csv]

outer_fold	AUC	AUPRC	sensitivity	specificity	DOR	LR+	LR-
1	0.8357691861140136	0.33505120682546186	0.7999999999515152	0.7432950191513924	11.582088822575914	3.116417788788988	0.2690721613957536
2	0.7663067456170904	0.2518647143623705	0.7151515151081727	0.7095785440558654	6.134171393332295	2.462460936843212	0.4014333342850735
3	0.8030277544154752	0.30669029305885465	0.7560975609295062	0.704214559381577	7.380569588333745	2.5562364861039333	0.3463467665610534
4	0.8146902158676759	0.2850592268942851	0.7195121950780785	0.7478927203007825	7.609884622195687	2.8539920283007656	0.3750374800529439
