# Supplementary material for: Risk prediction for cardiovascular related diseases using PRS and EHR in the Framingham Heart Study
Source: PLoS One. 2026 Apr 17;21(4):e0345914. doi: 10.1371/journal.pone.0345914 (PMC13089760; doi:10.1371/journal.pone.0345914)
Supplement: S1 File — (ZIP) [file pone.0345914.s003.zip › logreg/ehr_model/chd/chd_logreg_nested_cv_all_results.csv]

outer_fold	inner_fold	sampling_method	sampling_ratio	C	penalty	solver	class_weight	AUC	AUPRC	sensitivity	specificity	DOR	LR+	LR-
1	1	none		0.01	l2	liblinear		0.7125497851378262	0.22650750630790675	0.025862068963287754	0.9992401215729542	34.91104463450357	34.03403452771338	0.9748787105890879
1	2	none		0.01	l2	liblinear		0.6984604202458041	0.1952958551081963	0.0086956521731569	0.9969604863146129	2.8771835090007083	2.8608601456084317	0.9943266072139483
1	3	none		0.01	l2	liblinear		0.7311087617285582	0.20843494667881396	0.0	0.99772036473406	0.0	0.0	1.0022848338308692
1	1	none		0.1	l2	liblinear		0.7582997065297139	0.2449194414344565	0.025862068963287754	0.9992401215729542	34.91104463450357	34.03403452771338	0.9748787105890879
1	2	none		0.1	l2	liblinear		0.7491806528346769	0.22222811701677309	0.0260869565194707	0.9886018237006946	2.3232122456439868	2.288693642519287	0.9851418541626816
1	3	none		0.1	l2	liblinear		0.770516717325228	0.22071742847439396	0.043478260865784504	0.9962006078951657	11.918150420201002	11.443448117919354	0.9601697910559559
1	1	none		1.0	l2	liblinear		0.7752070013625407	0.2589989974882413	0.034482758617717005	0.9992401215729542	46.96366718255336	45.37871270361784	0.9662514653633993
1	2	none		1.0	l2	liblinear		0.7758160433461081	0.24435708903513964	0.0173913043463138	0.9924012157979302	2.3115013802735422	2.2886926377841097	0.9901324888667178
1	3	none		1.0	l2	liblinear		0.7855490947535351	0.22684728447072808	0.0347826086926276	0.9954407294757186	7.867850595123842	7.628968761054635	0.9696382245875688
1	1	none		10.0	l2	liblinear		0.7774866366208992	0.26558428455298877	0.04310344827214626	0.9992401215729542	59.233454098550986	56.72339087952231	0.9576242201377106
1	2	none		10.0	l2	liblinear		0.7806396194000265	0.2469087872453709	0.0173913043463138	0.9924012157979302	2.3115013802735422	2.2886926377841097	0.9901324888667178
1	3	none		10.0	l2	liblinear		0.7857605391832959	0.226295865571432	0.043478260865784504	0.9946808510562715	8.499984004178168	8.17389766422506	0.9616368189878167
1	1	undersample	0.6	0.01	l2	liblinear		0.7616143486007756	0.27991420080210344	0.4051724137581748	0.8890577507531228	5.4586057999051825	3.6521017014495265	0.66905392709012
1	2	undersample	0.6	0.01	l2	liblinear		0.7550284128452491	0.21956006211964427	0.3999999999652174	0.8920972644309112	5.511736557042867	3.7070419094118634	0.6725723945491662
1	3	undersample	0.6	0.01	l2	liblinear		0.7750429496497951	0.2274569539412032	0.4173913043115312	0.8784194528808631	5.176118957036444	3.433043195406064	0.6632465698992441
1	1	undersample	0.6	0.1	l2	liblinear		0.7788229745309716	0.28182359515641986	0.5172413792657551	0.8685410334280507	7.0788598599004855	3.9346219843926877	0.5558270669959839
1	2	undersample	0.6	0.1	l2	liblinear		0.7665521342672129	0.21860286550897767	0.521739130389414	0.8427051671668488	5.84453187277709	3.3169500092437443	0.5675304751520402
1	3	undersample	0.6	0.1	l2	liblinear		0.7816373728029601	0.2213903265724024	0.5304347825625709	0.843465045586296	6.086838839008448	3.3886025690764683	0.5567097466901368
1	1	undersample	0.6	1.0	l2	liblinear		0.7866248296824232	0.2838453641797215	0.5172413792657551	0.8632218844919208	6.7619042233748345	3.7816089184173154	0.5592520576860359
1	2	undersample	0.6	1.0	l2	liblinear		0.7743227170609226	0.22282736030596706	0.521739130389414	0.8419452887474017	5.811188408902436	3.3010031352090157	0.5680426867661299
1	3	undersample	0.6	1.0	l2	liblinear		0.7839434386150389	0.21659196672892625	0.5304347825625709	0.8396656534890603	5.915832488830546	3.308303935010829	0.5592287952876935
1	1	undersample	0.6	10.0	l2	liblinear		0.7868672046955245	0.288607059679605	0.5172413792657551	0.8601823708141324	6.591614393033884	3.699400034770695	0.5612282133439316
1	2	undersample	0.6	10.0	l2	liblinear		0.7777719043213955	0.22555908962655605	0.5391304347357279	0.8427051671668488	6.2672495826356975	3.4275150095518696	0.5468930033320819
1	3	undersample	0.6	10.0	l2	liblinear		0.7830778379807057	0.21535360889076358	0.5130434782162571	0.8366261398112719	5.3952654210699285	3.140303144092709	0.5820479337080149
1	1	undersample	0.8	0.01	l2	liblinear		0.7716827376585264	0.28752427555570464	0.5775862068467599	0.7978723404194691	5.397421824109657	2.8575316187309046	0.529425280787287
1	2	undersample	0.8	0.01	l2	liblinear		0.7551605656138497	0.2177609078159273	0.5304347825625709	0.8024316109361518	4.58803393355553	2.684815917302393	0.5851778583820185
1	3	undersample	0.8	0.01	l2	liblinear		0.7750561649266553	0.22153645662828647	0.6434782608136106	0.7651975683832433	5.8819161875631325	2.740509239950291	0.4659211545594153
1	1	undersample	0.8	0.1	l2	liblinear		0.7865527722460958	0.28947188735107976	0.6034482758100476	0.783434650449974	5.504957753218458	2.7864487518404464	0.5061707685516349
1	2	undersample	0.8	0.1	l2	liblinear		0.761299061715343	0.21490008916139774	0.5826086956015123	0.790273556224998	5.259661550646125	2.777945676927072	0.5281605285019145
1	3	undersample	0.8	0.1	l2	liblinear		0.7787432271706093	0.22335812686818388	0.6695652173330813	0.743920972638724	5.886537275525415	2.614681874129586	0.4441799470353026
1	1	undersample	0.8	1.0	l2	liblinear		0.793247563148517	0.2920869462234721	0.6379310344277646	0.790273556224998	6.63906104239222	3.0417289900498075	0.45815649294936833
1	2	undersample	0.8	1.0	l2	liblinear		0.7672459363023655	0.21873596043019916	0.5739130434283555	0.7879939209666567	5.006363569459987	2.7070592455393725	0.5407236525907635
1	3	undersample	0.8	1.0	l2	liblinear		0.7803753138628253	0.21836144130208715	0.6434782608136106	0.7515197568331952	5.458789920616373	2.589655526395667	0.4744010136802187
1	1	undersample	0.8	10.0	l2	liblinear		0.7938960800754638	0.29126240292657085	0.5948275861556184	0.8001519756778105	5.877922159966368	2.9763994836028944	0.5063693162007955
1	2	undersample	0.8	10.0	l2	liblinear		0.7703250958107573	0.22117033690941082	0.5652173912551985	0.7917933130638922	4.943795354227525	2.7146936173174407	0.5491112340558566
1	3	undersample	0.8	10.0	l2	liblinear		0.7796022201665125	0.21636099037050502	0.6521739129867675	0.7575987841887721	5.860109424179388	2.6904728340551127	0.45911647389259713
1	1	undersample	1.0	0.01	l2	liblinear		0.7751939000104812	0.28637188251203904	0.7241379309720571	0.6732522796301426	5.40872071121978	2.216198809253792	0.40974545987729244
1	2	undersample	1.0	0.01	l2	liblinear		0.757089996035417	0.21185461669194183	0.6782608695062382	0.7006079027302387	4.933186790858347	2.265460087413409	0.4592285137630809
1	3	undersample	1.0	0.01	l2	liblinear		0.7852385357473239	0.22411085007854467	0.7913043477572779	0.6329787233994455	6.539250931670681	2.156017584392835	0.3297040504376998
1	1	undersample	1.0	0.1	l2	liblinear		0.7870178702442093	0.2877780464637207	0.7155172413176278	0.7051671732469212	6.015619848894366	2.4268573649985616	0.40342597534456975
1	2	undersample	1.0	0.1	l2	liblinear		0.7605788291264702	0.2103972251040068	0.6608695651599245	0.7264437689914405	5.1749285446712046	2.4158453220566294	0.4668364499051914
1	3	undersample	1.0	0.1	l2	liblinear		0.7842804281749703	0.21857022056324715	0.7652173912378072	0.6588145896606473	6.293491441970341	2.242819726812184	0.35637129001562556
1	1	undersample	1.0	1.0	l2	liblinear		0.7928414212346713	0.2851984039510552	0.6982758620087693	0.723404255313652	6.052746970573108	2.5245357174790883	0.4170892438136368
1	2	undersample	1.0	1.0	l2	liblinear		0.7668032245275538	0.21386432967989574	0.6521739129867675	0.7294832826692289	5.056179550236956	2.4108450498490974	0.47681158774797044
1	3	undersample	1.0	1.0	l2	liblinear		0.7824963657988635	0.21154919200344455	0.7478260868914934	0.6808510638246137	6.326436503159086	2.343188332135461	0.3703804294409708
1	1	undersample	1.0	10.0	l2	liblinear		0.7939222827795828	0.28689681627066094	0.6896551723543402	0.7218844984747578	5.7680628816879205	2.479743645264985	0.42990925002861685
1	2	undersample	1.0	10.0	l2	liblinear		0.7703052728954671	0.21579042135990859	0.6434782608136106	0.7355623100248058	5.020465150517493	2.4333832160617512	0.4846927710684884
1	3	undersample	1.0	10.0	l2	liblinear		0.7798136645962733	0.20801046851525395	0.7217391303720228	0.6846504559218493	5.631249763228069	2.288695579360672	0.40642763494407647
1	1	smote	0.6	0.01	l2	liblinear		0.7602452573105545	0.25062306427177217	0.47413793099360885	0.8677811550086035	5.917655447799282	3.5860084480724117	0.6059846539780308
1	2	smote	0.6	0.01	l2	liblinear		0.7706686930091186	0.2220466615103486	0.4782608695236295	0.8495440729418728	5.175925557432497	3.1787437496657787	0.6141401499374209
1	3	smote	0.6	0.01	l2	liblinear		0.7680983216598388	0.1978767822654436	0.5043478260431002	0.8161094224861999	4.515876202455268	2.742651665111741	0.6073354310425533
1	1	smote	0.6	0.1	l2	liblinear		0.7453621213709254	0.2225947320900337	0.4224137930670333	0.85030395136132	4.154178056204763	2.8218097183614534	0.6792702764882601
1	2	smote	0.6	0.1	l2	liblinear		0.7713492797674111	0.21681483356172793	0.4956521738699433	0.8411854103279546	5.205328799759993	3.1209484196885717	0.5995679596222978
1	3	smote	0.6	0.1	l2	liblinear		0.7606713360644906	0.18724711580182404	0.521739130389414	0.8100303951306229	4.6516360963831165	2.746434637708569	0.5904233551991954
1	1	smote	0.6	1.0	l2	liblinear		0.7410910805995179	0.21729361960004445	0.4224137930670333	0.8449848024251901	3.9865376296378088	2.7249829205510543	0.6835462583939669
1	2	smote	0.6	1.0	l2	liblinear		0.7707149464781288	0.21513880648052736	0.4956521738699433	0.8381458966501661	5.089120593094422	3.0623390633182948	0.601742276766337
1	3	smote	0.6	1.0	l2	liblinear		0.7598453812607374	0.1849701785733959	0.521739130389414	0.8092705167111758	4.628757431646678	2.7354926676145332	0.5909777433192926
1	1	smote	0.6	10.0	l2	liblinear		0.7405997798972854	0.21680934031463084	0.4224137930670333	0.843465045586296	3.940732963714434	2.6985267773827317	0.6847778732593541
1	2	smote	0.6	10.0	l2	liblinear		0.7706554777322585	0.21487568042401292	0.4956521738699433	0.8381458966501661	5.089120593094422	3.0623390633182948	0.601742276766337
1	3	smote	0.6	10.0	l2	liblinear		0.7598453812607374	0.18491980863300844	0.5304347825625709	0.8092705167111758	4.793049746375338	2.781084212074776	0.5802326934427137
1	1	smote	0.8	0.01	l2	liblinear		0.7646538622785872	0.25128231668707174	0.5862068965011891	0.7781155015138441	4.968036274999109	2.6419460308458826	0.5317887863381178
1	2	smote	0.8	0.01	l2	liblinear		0.7737412448790801	0.22533478949870864	0.6173913042941399	0.7796352583527384	5.708933865612894	2.8016790329625842	0.4907534474604508
1	3	smote	0.8	0.01	l2	liblinear		0.769188582000793	0.19617887152139	0.6521739129867675	0.7401215805414885	5.339912032257147	2.5095346094927984	0.46995803319121604
1	1	smote	0.8	0.1	l2	liblinear		0.7503013310973692	0.22679227357944562	0.5517241378834721	0.7826747720305268	4.432490360615592	2.5387025595295594	0.5727485699150119
1	2	smote	0.8	0.1	l2	liblinear		0.7719373595876834	0.2168391399116993	0.6260869564672968	0.7773556230943971	5.846177957643652	2.8120491388482485	0.4810064114982718
1	3	smote	0.8	0.1	l2	liblinear		0.7613056693537731	0.18724753113511405	0.608695652120983	0.7370820668637	4.3609503559789795	2.3151544731407987	0.5308830049755454
1	1	smote	0.8	1.0	l2	liblinear		0.7462661146630333	0.22313037310342504	0.5517241378834721	0.7826747720305268	4.432490360615592	2.5387025595295594	0.5727485699150119
1	2	smote	0.8	1.0	l2	liblinear		0.7706620853706885	0.21520029086656223	0.6173913042941399	0.7773556230943971	5.6339587478578474	2.7729929008086893	0.49219260711190926
1	3	smote	0.8	1.0	l2	liblinear		0.759984141667768	0.18525027697042265	0.608695652120983	0.7355623100248058	4.326947450066693	2.301848988166521	0.5319798706733929
1	1	smote	0.8	10.0	l2	liblinear		0.7457879153128603	0.2229466255982685	0.5517241378834721	0.7826747720305268	4.432490360615592	2.5387025595295594	0.5727485699150119
1	2	smote	0.8	10.0	l2	liblinear		0.7705233249636579	0.21507839809507645	0.6173913042941399	0.7781155015138441	5.6587792777162	2.7824894514105343	0.49171195027520376
1	3	smote	0.8	10.0	l2	liblinear		0.7599048500066077	0.1851728888246245	0.608695652120983	0.7363221884442529	4.343899907483123	2.308482558485837	0.5314308718463046
1	1	smote	1.0	0.01	l2	liblinear		0.7622104601194842	0.24658132095103996	0.6465517240821939	0.7196048632164165	4.694626015512094	2.3058591830093973	0.49116993099004325
1	2	smote	1.0	0.01	l2	liblinear		0.7748513281353245	0.2224378938031629	0.6869565216793951	0.7211246200553106	5.674462352513799	2.4633099457633834	0.43410454347758753
1	3	smote	1.0	0.01	l2	liblinear		0.7700806131888464	0.19501215318367005	0.7304347825451796	0.6747720364690367	5.62194731074229	2.245916224901972	0.3994907893197528
1	1	smote	1.0	0.1	l2	liblinear		0.7481592600356358	0.22461317934142117	0.6206896551189061	0.7348024316053587	4.533993029146751	2.3404801011993257	0.5162072461985784
1	2	smote	1.0	0.1	l2	liblinear		0.7719637901414034	0.21471042860459066	0.6782608695062382	0.7287234042497818	5.662956813727935	2.5002556620409666	0.44151062557114495
1	3	smote	1.0	0.1	l2	liblinear		0.7620523324963657	0.18661329940010948	0.6782608695062382	0.6808510638246137	4.49729712594353	2.125217324494953	0.4725543409756615
1	1	smote	1.0	1.0	l2	liblinear		0.7446939524158895	0.22171075650070907	0.6034482758100476	0.7340425531859116	4.1999998205196745	2.268965431685093	0.5402298777727926
1	2	smote	1.0	1.0	l2	liblinear		0.7696445090524646	0.21228882451321185	0.6695652173330813	0.7272036474108876	5.401627083193138	2.454450678807564	0.4543909801600669
1	3	smote	1.0	1.0	l2	liblinear		0.7607109818950707	0.184238943535963	0.6782608695062382	0.6808510638246137	4.49729712594353	2.125217324494953	0.4725543409756615
1	1	smote	1.0	10.0	l2	liblinear		0.7442092023896867	0.22064935376931688	0.5948275861556184	0.7348024316053587	4.067731339748849	2.2429600969826873	0.5514031947950278
1	2	smote	1.0	10.0	l2	liblinear		0.7692876965772433	0.21192830009929903	0.6695652173330813	0.7264437689914405	5.380993909550768	2.4476327605047428	0.45486628452607636
1	3	smote	1.0	10.0	l2	liblinear		0.76055239857275	0.18404971743182147	0.6782608695062382	0.6816109422440607	4.513061815529661	2.130289442055084	0.4720275245497499
1	1	class_weight		0.01	l2	liblinear	balanced	0.7837949376375642	0.2831838130825353	0.6810344826999108	0.7097264437636039	5.220461074997575	2.346181540158854	0.44942035851791756
1	2	class_weight		0.01	l2	liblinear	balanced	0.7715078630897317	0.22795475575944174	0.6869565216793951	0.7256838905719933	5.805247500566766	2.504251383811532	0.43137718512683
1	3	class_weight		0.01	l2	liblinear	balanced	0.7879080216730541	0.21988196991723938	0.7913043477572779	0.6671732522745656	7.600646518989743	2.377526233663174	0.312805779313195
1	1	class_weight		0.1	l2	liblinear	balanced	0.7863693533172622	0.2769590081499284	0.6810344826999108	0.7279635258303346	5.7135736454593875	2.5034674476794043	0.43816139353225786
1	2	class_weight		0.1	l2	liblinear	balanced	0.7788621646623497	0.23162169945724762	0.6695652173330813	0.7325227963470173	5.5493418489116895	2.5032607757076315	0.4510914606396325
1	3	class_weight		0.1	l2	liblinear	balanced	0.7862495044271176	0.21328100487388083	0.7565217390646504	0.6793313069857194	6.582430308032572	2.359200420725061	0.35840870992919044
1	1	class_weight		1.0	l2	liblinear	balanced	0.7871881878209831	0.27671107241924736	0.6810344826999108	0.7363221884442529	5.962379963111292	2.582828084219156	0.43318742525217796
1	2	class_weight		1.0	l2	liblinear	balanced	0.7836130566935376	0.2352714870758427	0.6695652173330813	0.7393617021220413	5.748120027659273	2.5689440005365545	0.44691898058737467
1	3	class_weight		1.0	l2	liblinear	balanced	0.7844588344125809	0.21143658472343663	0.7652173912378072	0.6907294832774261	7.279278932264371	2.474265489657322	0.3399052900552694
1	1	class_weight		10.0	l2	liblinear	balanced	0.7870375222722985	0.2769510439794523	0.6724137930454817	0.7348024316053587	5.687377203171465	2.535520109632603	0.4458153490056793
1	2	class_weight		10.0	l2	liblinear	balanced	0.7844125809435708	0.2359182254063452	0.6782608695062382	0.7378419452831472	5.933254710372168	2.587221073053017	0.43605426364009653
1	3	class_weight		10.0	l2	liblinear	balanced	0.7836659178009778	0.21045861691806536	0.7652173912378072	0.6930091185357674	7.357535399997139	2.492638747644936	0.3387871805646428
2	1	none		0.01	l2	liblinear		0.7049837543234462	0.2096565649503369	0.025862068963287754	0.99772036473406	11.619418013728572	11.344777781741287	0.9763636743374778
2	2	none		0.01	l2	liblinear		0.7113981762917934	0.22504248646254543	0.0086956521731569	0.9999999999924013	876526.935821292	868904.9625498094	0.9913043379213322
2	3	none		0.01	l2	liblinear		0.7001784062376107	0.18845417860696737	0.0086956521731569	0.9946808510562715	1.6403477908837512	1.6347795328450114	0.9966054305841947
2	1	none		0.1	l2	liblinear		0.765472696782308	0.24256023537967397	0.04310344827214626	0.9969604863146129	14.774726121922942	14.180987790742082	0.9598139096435009
2	2	none		0.1	l2	liblinear		0.7533963261530329	0.22939173676930777	0.0173913043463138	0.9969604863146129	5.805290619409451	5.721720291216863	0.9856044439935385
2	3	none		0.1	l2	liblinear		0.745268930884102	0.21117997224717372	0.0347826086926276	0.991641337378483	4.2751791554337295	4.161259839641275	0.9733533135331989
2	1	none		1.0	l2	liblinear		0.7879611675924957	0.25164359464829106	0.034482758617717005	0.99772036473406	15.63088375512168	15.126370375655048	0.9677232878396809
2	2	none		1.0	l2	liblinear		0.7628584643848288	0.23560392348037804	0.0173913043463138	0.99772036473406	7.746278676502995	7.628952015542045	0.9848537932440221
2	3	none		1.0	l2	liblinear		0.7660301308312409	0.21813113707472054	0.0173913043463138	0.9931610942173773	2.5703010565587583	2.5429914476362083	0.9893749276739885
2	1	none		10.0	l2	liblinear		0.7907648569332355	0.24775677546083646	0.034482758617717005	0.99772036473406	15.63088375512168	15.126370375655048	0.9677232878396809
2	2	none		10.0	l2	liblinear		0.762111801242236	0.23273222534075957	0.0173913043463138	0.9969604863146129	5.805290619409451	5.721720291216863	0.9856044439935385
2	3	none		10.0	l2	liblinear		0.7702259812343069	0.21904898567780265	0.0347826086926276	0.9931610942173773	5.233225573653735	5.085982895272417	0.9718638670087418
2	1	undersample	0.6	0.01	l2	liblinear		0.7685842678964468	0.24371820103130773	0.47413793099360885	0.8624620060724738	5.653925835299777	3.4473230485695394	0.6097220042235485
2	2	undersample	0.6	0.01	l2	liblinear		0.7712039117219506	0.24237185539515002	0.3739130434457467	0.8951367781086996	5.098026872028495	3.565721146505758	0.6994316007021547
2	3	undersample	0.6	0.01	l2	liblinear		0.7551936038059998	0.20983058326522738	0.3304347825799622	0.9194528875310073	5.633422463845848	4.102378489152929	0.7282213359901425
2	1	undersample	0.6	0.1	l2	liblinear		0.7819476469971701	0.2468932025859502	0.5775862068467599	0.8259878419390123	6.490419325754975	3.3192288406195125	0.5114043652840907
2	2	undersample	0.6	0.1	l2	liblinear		0.7728161754988767	0.23356669024803545	0.4956521738699433	0.8548632218780027	5.788499298659529	3.415069192886603	0.5899748723805588
2	3	undersample	0.6	0.1	l2	liblinear		0.7595083917008061	0.20651838375548776	0.40869565213837433	0.8776595744614161	4.958439474261694	3.340642448583398	0.6737285826195187
2	1	undersample	0.6	1.0	l2	liblinear		0.7887079446598889	0.24305818235634308	0.5689655171923306	0.8115501519695172	5.684515789037364	3.019187826081022	0.5311248805146065
2	2	undersample	0.6	1.0	l2	liblinear		0.7703779569181975	0.2301006695053401	0.521739130389414	0.8449848024251901	5.946523644501321	3.365728682701175	0.5659993677731673
2	3	undersample	0.6	1.0	l2	liblinear		0.764450905246465	0.204513347064055	0.4434782608310019	0.8609422492335795	4.933657412034156	3.1891658429328933	0.6464100619993028
2	1	undersample	0.6	10.0	l2	liblinear		0.7898150089089193	0.23971268404186416	0.5689655171923306	0.8077507598722816	5.546086631437333	2.959520085588607	0.5336231160458353
2	2	undersample	0.6	10.0	l2	liblinear		0.7678538390379278	0.2274901276472961	0.5043478260431002	0.843465045586296	5.482881582393855	3.2219499837120518	0.5876380659449726
2	3	undersample	0.6	10.0	l2	liblinear		0.7669618078498744	0.20476277786673133	0.4434782608310019	0.857142857136344	4.781249646452597	3.1043476083711465	0.6492753547938855
2	1	undersample	0.8	0.01	l2	liblinear		0.7772770149879469	0.25747934827457103	0.6724137930454817	0.7424012157998299	5.9156960346853955	2.6103142102558707	0.4412522441643218
2	2	undersample	0.8	0.01	l2	liblinear		0.7747456059204441	0.23863830727703828	0.6260869564672968	0.7986322188389162	6.64080698138708	3.1091712972431615	0.4681917784313726
2	3	undersample	0.8	0.01	l2	liblinear		0.7625743359323378	0.21098832109986843	0.5043478260431002	0.8343465045529306	5.125060021951055	3.0445949494515974	0.5940603398127526
2	1	undersample	0.8	0.1	l2	liblinear		0.7865003668378577	0.2559871497595553	0.655172413736623	0.7370820668637	5.326589349703015	2.491927351633713	0.4678279354324089
2	2	undersample	0.8	0.1	l2	liblinear		0.7755253072551871	0.22769225401258117	0.6521739129867675	0.7910334346444451	7.097726859345513	3.120948466888061	0.439710974761091
2	3	undersample	0.8	0.1	l2	liblinear		0.7607440200872209	0.2025063992544805	0.5391304347357279	0.8085106382917288	4.939203069674548	2.8154587898334023	0.5700228763072271
2	1	undersample	0.8	1.0	l2	liblinear		0.7912954616916467	0.24925951751513054	0.6637931033910524	0.7401215805414885	5.622881725522013	2.55424470885924	0.4542590040684688
2	2	undersample	0.8	1.0	l2	liblinear		0.7739659045857011	0.22542006130287962	0.6260869564672968	0.7917933130638922	6.3676791491507325	3.0070452376439345	0.4722356613034118
2	3	undersample	0.8	1.0	l2	liblinear		0.7627527421699484	0.19860585514382204	0.5391304347357279	0.8077507598722816	4.915056769156062	2.8043304948006993	0.5705591160713385
2	1	undersample	0.8	10.0	l2	liblinear		0.7922584110680222	0.247151673174369	0.655172413736623	0.7355623100248058	5.285057229044415	2.477605930614591	0.46879452206272354
2	2	undersample	0.8	10.0	l2	liblinear		0.7722743491476147	0.22202957887594743	0.6347826086404538	0.7879939209666567	6.460231757630725	2.9941715897632455	0.4634774165221332
2	3	undersample	0.8	10.0	l2	liblinear		0.7648407559138364	0.19704716684744317	0.5478260869088847	0.8024316109361518	4.920709782971584	2.7728426686893566	0.5635046043718833
2	1	undersample	1.0	0.01	l2	liblinear		0.779766271879258	0.2606311154116572	0.7844827585530618	0.6284194528827628	6.1559915702415955	2.1112050766034836	0.34295125179333413
2	2	undersample	1.0	0.01	l2	liblinear		0.7748116823047444	0.2368998890917274	0.7913043477572779	0.649696048627282	7.032266496765556	2.2589077915546105	0.32122043757455937
2	3	undersample	1.0	0.01	l2	liblinear		0.7666512488436632	0.2176756700881774	0.6782608695062382	0.7021276595691328	4.969111763153856	2.277018556858821	0.4582345126651966
2	1	undersample	1.0	0.1	l2	liblinear		0.7855177654333927	0.257917484051246	0.7672413792442033	0.6732522796301426	6.791903225327899	2.3481154050427078	0.34572273179147267
2	2	undersample	1.0	0.1	l2	liblinear		0.7741971719307519	0.2278999145286697	0.7217391303720228	0.70288753798858	6.1361090587394465	2.429178167735353	0.395882485646905
2	3	undersample	1.0	0.1	l2	liblinear		0.7609158186864016	0.2086231549655848	0.608695652120983	0.7332826747664645	4.276669648988354	2.282175065928932	0.5336336940829844
2	1	undersample	1.0	1.0	l2	liblinear		0.7889699717010796	0.2532980015597547	0.7758620688986326	0.6709726443718012	7.058979957160104	2.3580472323853976	0.33404927852270927
2	2	undersample	1.0	1.0	l2	liblinear		0.7732324567199682	0.22357419322286062	0.7130434781988658	0.7180851063775222	6.329330749466981	2.529286210259134	0.3996135210944425
2	3	undersample	1.0	1.0	l2	liblinear		0.7610347561781419	0.20403046739637143	0.608695652120983	0.7363221884442529	4.343899907483123	2.308482558485837	0.5314308718463046
2	1	undersample	1.0	10.0	l2	liblinear		0.790299758935122	0.24978918431049993	0.7758620688986326	0.6778115501468251	7.2822928367368585	2.4081001201973598	0.3306788262106586
2	2	undersample	1.0	10.0	l2	liblinear		0.7704176027487776	0.22076429708884013	0.6956521738525521	0.7203647416358635	5.888198487725138	2.4877125761786427	0.42249128022478866
2	3	undersample	1.0	10.0	l2	liblinear		0.7621448394343862	0.20235854532410194	0.6173913042941399	0.7317629179275702	4.4020729500535225	2.3016626802956504	0.5228588127434226
2	1	smote	0.6	0.01	l2	liblinear		0.7822620794465989	0.2408894641411076	0.5689655171923306	0.8594224923946853	8.0698371947358	4.047343607174495	0.5015396753129453
2	2	smote	0.6	0.01	l2	liblinear		0.7611140478393021	0.21607359400877005	0.46956521735047263	0.8381458966501661	4.584160399980994	2.9011633231436478	0.6328668772833673
2	3	smote	0.6	0.01	l2	liblinear		0.7522862428967887	0.21180533624843267	0.4434782608310019	0.8495440729418728	4.49952619943944	2.947562386053722	0.6550828265930917
2	1	smote	0.6	0.1	l2	liblinear		0.7811222618174195	0.2211292050040874	0.5603448275379014	0.8381458966501661	6.599925899069986	3.462036373006869	0.5245568450238896
2	2	smote	0.6	0.1	l2	liblinear		0.7517444165455267	0.19862275886217096	0.5043478260431002	0.8328267477140363	5.069218172137625	3.016916815204405	0.595144391514723
2	3	smote	0.6	0.1	l2	liblinear		0.7459296947271046	0.20847027551671504	0.434782608657845	0.8381458966501661	3.9833872460622626	2.6862623362441185	0.6743663446394079
2	1	smote	0.6	1.0	l2	liblinear		0.7789932921077455	0.21765451063530886	0.5603448275379014	0.8389057750696133	6.637069461168785	3.4783667322424163	0.5240817029597853
2	2	smote	0.6	1.0	l2	liblinear		0.7494846042024581	0.1968486692144035	0.4956521738699433	0.8328267477140363	4.895924448899019	2.9649010080457083	0.6055855211885881
2	3	smote	0.6	1.0	l2	liblinear		0.7417470596008987	0.20696741323373646	0.434782608657845	0.837386018230719	3.961178752137562	2.673709709277174	0.6749782923132611
2	1	smote	0.6	10.0	l2	liblinear		0.7785871501938999	0.2164151872036348	0.5603448275379014	0.8404255319085074	6.712417829930588	3.5114940323766928	0.5231339964557639
2	2	smote	0.6	10.0	l2	liblinear		0.7493128056032774	0.19704116636325023	0.4956521738699433	0.8320668692945892	4.869324074751278	2.9514851671798294	0.6061385673200133
2	3	smote	0.6	10.0	l2	liblinear		0.7409475353508657	0.20705344921652916	0.434782608657845	0.837386018230719	3.961178752137562	2.673709709277174	0.6749782923132611
2	1	smote	0.8	0.01	l2	liblinear		0.783886647101981	0.23478266660444527	0.6034482758100476	0.7682370820610317	5.044190768276619	2.60373080878991	0.5161840378288436
2	2	smote	0.8	0.01	l2	liblinear		0.761556759614114	0.21661673637500883	0.608695652120983	0.7667173252221374	5.112558558930898	2.6092620320303572	0.5103632458833688
2	3	smote	0.8	0.01	l2	liblinear		0.7545989163472975	0.21041618566059955	0.5304347825625709	0.7819148936110797	4.050135299105583	2.432237427961954	0.6005323792510653
2	1	smote	0.8	0.1	l2	liblinear		0.7808929881563778	0.2180886709191768	0.6034482758100476	0.7743161094166086	5.221050823442418	2.673864968879648	0.5121315626087257
2	2	smote	0.8	0.1	l2	liblinear		0.7512752742169949	0.19961642160064713	0.5999999999478262	0.7644376899637961	4.867741698275443	2.5470966657808916	0.5232604306029358
2	3	smote	0.8	0.1	l2	liblinear		0.7472974758821196	0.206240332547925	0.5391304347357279	0.7773556230943971	4.08435809667166	2.4214867584526583	0.5928683676346461
2	1	smote	0.8	1.0	l2	liblinear		0.7780237920553401	0.2138953705696947	0.6034482758100476	0.7773556230943971	5.313102558472069	2.7103682432645315	0.5101290931814702
2	2	smote	0.8	1.0	l2	liblinear		0.7494779965640279	0.19881860278732286	0.5913043477746692	0.7613981762860077	4.616885536875349	2.4782053791064116	0.536769931405918
2	3	smote	0.8	1.0	l2	liblinear		0.7432998546319546	0.20484017184964426	0.521739130389414	0.7773556230943971	3.808873535328841	2.34337428237354	0.6152407588619211
2	1	smote	0.8	10.0	l2	liblinear		0.7774735352688398	0.2131141682042626	0.6034482758100476	0.7758358662555028	5.266764651191807	2.691992866164445	0.5111283666126284
2	2	smote	0.8	10.0	l2	liblinear		0.749213691026827	0.19896530657725037	0.5913043477746692	0.7606382978665606	4.597635715479143	2.4703380607715104	0.5373061650965765
2	3	smote	0.8	10.0	l2	liblinear		0.7425003303819215	0.20439214117815818	0.521739130389414	0.7773556230943971	3.808873535328841	2.34337428237354	0.6152407588619211
2	1	smote	1.0	0.01	l2	liblinear		0.7827992348810398	0.2325511781841959	0.7155172413176278	0.7044072948274742	5.9936898464526145	2.420618657330607	0.4038611705653004
2	2	smote	1.0	0.01	l2	liblinear		0.7611470860314523	0.20714795271268605	0.7130434781988658	0.7074468085052626	6.008815156426707	2.43731216939594	0.40562274689061945
2	3	smote	1.0	0.01	l2	liblinear		0.7548632218844985	0.20734612234425792	0.6260869564672968	0.7317629179275702	4.5678896493589995	2.3340804645251665	0.5109756579110455
2	1	smote	1.0	0.1	l2	liblinear		0.7791636096845195	0.2153151182675913	0.6637931033910524	0.7211246200553106	5.105358541534782	2.3802498439274453	0.4662257848316183
2	2	smote	1.0	0.1	l2	liblinear		0.7511761596405445	0.19754079583534992	0.6956521738525521	0.7097264437636039	5.5886310181699885	2.396539867105982	0.42882412587768676
2	3	smote	1.0	0.1	l2	liblinear		0.7462798995638958	0.20324080013616946	0.6434782608136106	0.7393617021220413	5.119959944425963	2.4688552732429225	0.4822020579928824
2	1	smote	1.0	1.0	l2	liblinear		0.7761765014149461	0.2113416965457634	0.6637931033910524	0.7249240121525462	5.203144690331747	2.4131262217911345	0.4637822534982837
2	2	smote	1.0	1.0	l2	liblinear		0.7485793577375447	0.19726312492374304	0.6695652173330813	0.7074468085052626	4.899999795448596	2.2886955737010655	0.4670807388251201
2	3	smote	1.0	1.0	l2	liblinear		0.7417206290471786	0.2029519121268187	0.6434782608136106	0.7408814589609356	5.160574828005908	2.4833353622628147	0.48121292557958106
2	1	smote	1.0	10.0	l2	liblinear		0.7757441567969814	0.2110289178051498	0.6637931033910524	0.7249240121525462	5.203144690331747	2.4131262217911345	0.4637822534982837
2	2	smote	1.0	10.0	l2	liblinear		0.7482754063697634	0.1971552795862297	0.6608695651599245	0.7074468085052626	4.712354118254922	2.258972254562091	0.47937233721202005
2	3	smote	1.0	10.0	l2	liblinear		0.7409211047971455	0.20241543037633264	0.6260869564672968	0.7401215805414885	4.768665635968861	2.4091532251130867	0.5052048856717455
2	1	class_weight		0.01	l2	liblinear	balanced	0.7835525626244628	0.24929469119643025	0.7155172413176278	0.6930091185357674	5.677767533584492	2.3307442051615155	0.4105036239326961
2	2	class_weight		0.01	l2	liblinear	balanced	0.7717325227963526	0.23194761694839833	0.7391304347183365	0.7044072948274742	6.751927703256539	2.5005028770311046	0.37033909713011354
2	3	class_weight		0.01	l2	liblinear	balanced	0.7644376899696048	0.21037257444942203	0.6434782608136106	0.7089665653441568	4.396739298856797	2.2110113893423664	0.5028752434673263
2	1	class_weight		0.1	l2	liblinear	balanced	0.7910137826223667	0.2481545531441251	0.7241379309720571	0.7013677811496857	6.165076058506913	2.4248485629292955	0.393320127483682
2	2	class_weight		0.1	l2	liblinear	balanced	0.7701797277652968	0.22064307150324577	0.6956521738525521	0.7135258358608395	5.693065300945349	2.4283242143657433	0.4265407173586891
2	3	class_weight		0.1	l2	liblinear	balanced	0.7674705960089864	0.21006587198528742	0.6173913042941399	0.723404255313652	4.22027954517096	2.232106942473665	0.5289002485214397
2	1	class_weight		1.0	l2	liblinear	balanced	0.7922584110680222	0.24189275176220323	0.7155172413176278	0.7006079027302387	5.885709631323138	2.389900147477586	0.4060513070338517
2	2	class_weight		1.0	l2	liblinear	balanced	0.7683692348354698	0.22264859515013483	0.6782608695062382	0.7218844984747578	5.471865062582324	2.4387739676457354	0.44569335775545604
2	3	class_weight		1.0	l2	liblinear	balanced	0.7694132417074137	0.20739065697066172	0.6434782608136106	0.7158054711191809	4.545976072948158	2.2642175438967955	0.49807070299176553
2	1	class_weight		10.0	l2	liblinear	balanced	0.7922584110680222	0.24114016292514015	0.7241379309720571	0.7021276595691328	6.18749972082532	2.4310344008922082	0.39289445635610426
2	2	class_weight		10.0	l2	liblinear	balanced	0.7677877626536276	0.22210117011969271	0.6782608695062382	0.7203647416358635	5.4306695582108615	2.425519761774176	0.4466336390878789
2	3	class_weight		10.0	l2	liblinear	balanced	0.7701334742962864	0.20738654378363597	0.6521739129867675	0.7173252279580751	4.7580643146932955	2.3071527933115745	0.48489313997001954
3	1	none		0.01	l2	liblinear		0.7358701918037942	0.23091610537351673	0.034482758617717005	0.9969604863146129	11.714247140623746	11.344790232593665	0.9684608818016724
3	2	none		0.01	l2	liblinear		0.745905827481396	0.25506544849448964	0.025862068963287754	0.99772036473406	11.619418013728572	11.344777781741287	0.9763636743374778
3	3	none		0.01	l2	liblinear		0.7000925069380203	0.15772583799421727	0.0	0.9969604863146129	0.0	0.0	1.0030487704343583
3	1	none		0.1	l2	liblinear		0.7864283094015303	0.2591708995437715	0.07758620688986326	0.9924012157979302	10.985032253164276	10.210331379777282	0.9294766765009578
3	2	none		0.1	l2	liblinear		0.782484802431611	0.26580599729792365	0.04310344827214626	0.9954407294757186	9.834813243022824	9.45400223622781	0.9612792743763275
3	3	none		0.1	l2	liblinear		0.7529271838245011	0.18127978702289582	0.0	0.9946808510562715	0.0	0.0	1.0053475834832892
3	1	none		1.0	l2	liblinear		0.7969879991615135	0.2545514155395486	0.06896551723543401	0.9939209726368244	12.111091164666464	11.34480890892368	0.9367288738533082
3	2	none		1.0	l2	liblinear		0.7937061104706006	0.27372117942230706	0.05172413792657551	0.9954407294757186	11.90906476223345	11.344802683473372	0.9526191007340777
3	3	none		1.0	l2	liblinear		0.7705761860710982	0.19322313257944407	0.0	0.9954407294757186	0.0	0.0	1.0045801425875764
3	1	none		10.0	l2	liblinear		0.7955796038151137	0.246079082412155	0.06034482758100476	0.9939209726368244	10.499982708018766	9.926707795308221	0.9454022893511467
3	2	none		10.0	l2	liblinear		0.7940532963001783	0.2731993031468652	0.05172413792657551	0.9962006078951657	14.30178050294598	13.613757243741851	0.9518924652717043
3	3	none		10.0	l2	liblinear		0.775267609356416	0.19765308051611863	0.0	0.9946808510562715	0.0	0.0	1.0053475834832892
3	1	undersample	0.6	0.01	l2	liblinear		0.7892385494183001	0.257088902953629	0.44827586203032105	0.8723404255252862	5.552082873083083	3.5114939773214875	0.6324642484759452
3	2	undersample	0.6	0.01	l2	liblinear		0.7912103029032597	0.2901664470119764	0.4568965516847503	0.9004559270448295	7.60995920661044	4.589891615059759	0.6031427257813851
3	3	undersample	0.6	0.01	l2	liblinear		0.7574666314259284	0.18551706790573635	0.34782608692627603	0.8958966565281468	4.589780568244818	3.341161214564706	0.7279566242846761
3	1	undersample	0.6	0.1	l2	liblinear		0.8026281312231422	0.256270070667533	0.5603448275379014	0.8411854103279546	6.75063279204333	3.5282954381714404	0.5226614273588924
3	2	undersample	0.6	0.1	l2	liblinear		0.7929462320511476	0.26801904126012643	0.5172413792657551	0.8609422492335795	6.633488941528885	3.719615334052309	0.5607328662946596
3	3	undersample	0.6	0.1	l2	liblinear		0.7678670543147879	0.18577243899977383	0.4956521738699433	0.8472644376835315	5.451620818940944	3.2451652640745072	0.5952661267789199
3	1	undersample	0.6	1.0	l2	liblinear		0.8036565873598156	0.24141337797162457	0.5517241378834721	0.8320668692945892	6.098154833946518	3.2853797384240515	0.5387497967670193
3	2	undersample	0.6	1.0	l2	liblinear		0.7921798029556649	0.25295217967375727	0.5344827585746136	0.8586626139752382	6.975308099359369	3.781608927342728	0.5421421969786481
3	3	undersample	0.6	1.0	l2	liblinear		0.7717985991806529	0.18677271829680847	0.48695652169678644	0.8297872340362479	4.627118352158302	2.860869396786566	0.6182831587138765
3	1	undersample	0.6	10.0	l2	liblinear		0.8016520804947072	0.23810066908483893	0.5344827585746136	0.8252279635195652	5.421255696808383	3.058170739188817	0.5641074422622557
3	2	undersample	0.6	10.0	l2	liblinear		0.7919767319987422	0.2536810144157509	0.5431034482290429	0.8525835866196613	6.874732026657069	3.6841447904879634	0.5358964840309721
3	3	undersample	0.6	10.0	l2	liblinear		0.7738733976476807	0.18906876301444836	0.4782608695236295	0.8320668692945892	4.541854914353209	2.847924284120888	0.6270398972239963
3	1	undersample	0.8	0.01	l2	liblinear		0.7919505292946232	0.2586806221992769	0.6465517240821939	0.77659574467495	6.358884673182838	2.8940885400798875	0.45512517135217223
3	2	undersample	0.8	0.01	l2	liblinear		0.7946232051147679	0.2787291026880454	0.6120689654644769	0.81079027355007	6.760999136748736	3.2348703451973098	0.47846038908724364
3	3	undersample	0.8	0.01	l2	liblinear		0.7673318356019558	0.1900171285445903	0.5652173912551985	0.8031914893555989	5.305405102612705	2.8719152473913896	0.5413187379269175
3	1	undersample	0.8	0.1	l2	liblinear		0.8010166649198196	0.2584663069627439	0.6724137930454817	0.7727963525777144	6.9816929801264545	2.9595201092899615	0.42389719053779246
3	2	undersample	0.8	0.1	l2	liblinear		0.7914985326485694	0.25406471916674256	0.6724137930454817	0.7925531914833394	7.842104791994866	3.2413791537202012	0.4133302424889702
3	3	undersample	0.8	0.1	l2	liblinear		0.7704242103872077	0.18625868570857798	0.608695652120983	0.7773556230943971	5.431171502761942	2.73393666276913	0.5033788027255467
3	1	undersample	0.8	1.0	l2	liblinear		0.8022219893092969	0.24550840314956304	0.6637931033910524	0.7689969604804788	6.572536760724769	2.873525283634655	0.43720184801102846
3	2	undersample	0.8	1.0	l2	liblinear		0.7886227858715019	0.24114661821256117	0.6465517240821939	0.7879939209666567	6.799107925759633	3.049684690803891	0.44854187580381505
3	3	undersample	0.8	1.0	l2	liblinear		0.7706224395401083	0.18324054327277622	0.6347826086404538	0.769756838899926	5.810859356455709	2.7570094939517173	0.47445812516184205
3	1	undersample	0.8	10.0	l2	liblinear		0.8013376480452783	0.24203547666995381	0.6724137930454817	0.7750759878360557	7.073257075324886	2.989515244198184	0.42265043411111985
3	2	undersample	0.8	10.0	l2	liblinear		0.7880594277329421	0.24091501180383604	0.655172413736623	0.7925531914833394	7.258973931723122	3.158266867727375	0.4350844657721387
3	3	undersample	0.8	10.0	l2	liblinear		0.7714351790670014	0.18564044942319322	0.6260869564672968	0.7667173252221374	5.503219174640791	2.6838123758026535	0.4876804349602596
3	1	undersample	1.0	0.01	l2	liblinear		0.795795776124096	0.26081482888141727	0.7758620688986326	0.670212765952354	7.0347391325264965	2.3526139439963907	0.3344280191956554
3	2	undersample	1.0	0.01	l2	liblinear		0.7941581071166542	0.2699528666556058	0.7413793102809156	0.6998480243107915	6.684050322456779	2.4700130121696904	0.369538352670767
3	3	undersample	1.0	0.01	l2	liblinear		0.7692678736619533	0.19471851510227006	0.7043478260257089	0.6838905775024021	5.154128750728926	2.2281771868071707	0.4323091725154832
3	1	undersample	1.0	0.1	l2	liblinear		0.7995165601090033	0.2588892333161695	0.7413793102809156	0.7006079027302387	6.708290719699646	2.4762820805189447	0.369137551860142
3	2	undersample	1.0	0.1	l2	liblinear		0.7878760088041086	0.23667634253853342	0.7413793102809156	0.7325227963470173	7.850757164214065	2.7717475449806357	0.3530547956708507
3	3	undersample	1.0	0.1	l2	liblinear		0.7690101757631822	0.19162517984886807	0.6608695651599245	0.7104863221830511	4.782286630115737	2.282688497884677	0.4773215464934536
3	1	undersample	1.0	1.0	l2	liblinear		0.7995362121370925	0.24510141340001765	0.7241379309720571	0.7036474164080271	6.2326920248696585	2.4435012435527117	0.3920458722291659
3	2	undersample	1.0	1.0	l2	liblinear		0.7843255423959753	0.22753359307710477	0.7413793102809156	0.7355623100248058	7.973945937335869	2.8036067109586162	0.35159589157634225
3	3	undersample	1.0	1.0	l2	liblinear		0.7708272763314391	0.19198279166679483	0.6782608695062382	0.7135258358608395	5.2506987471340425	2.3676161090065997	0.4509144726293646
3	1	undersample	1.0	10.0	l2	liblinear		0.7985012053243895	0.23954342063252104	0.7155172413176278	0.7104863221830511	6.172353173310875	2.471445294047819	0.4004056739673881
3	2	undersample	1.0	10.0	l2	liblinear		0.7837032281731474	0.2264353744467248	0.7241379309720571	0.7401215805414885	7.475876803194833	2.7864487733009895	0.37272533669247015
3	3	undersample	1.0	10.0	l2	liblinear		0.7727434914761464	0.19537982229715115	0.6956521738525521	0.7120060790219453	5.650960925210844	2.4155098390096326	0.4274511564437862
3	1	smote	0.6	0.01	l2	liblinear		0.7888651608846033	0.24948522888376218	0.5603448275379014	0.8335866261334834	6.384187948912854	3.3671860671216503	0.5274258888091099
3	2	smote	0.6	0.01	l2	liblinear		0.7981409181427523	0.27280892717496014	0.5517241378834721	0.8632218844919208	7.767520738111737	4.033716179645136	0.5193054821441666
3	3	smote	0.6	0.01	l2	liblinear		0.7639817629179331	0.186465286287772	0.48695652169678644	0.8381458966501661	4.9150947639235225	3.0086138165934124	0.6121171436053471
3	1	smote	0.6	0.1	l2	liblinear		0.7874895189183524	0.24366971613504818	0.5258620689201843	0.8229483282612239	5.155130387045831	2.970104908102746	0.576145438341371
3	2	smote	0.6	0.1	l2	liblinear		0.7900442825699612	0.2507733582588013	0.5344827585746136	0.8510638297807671	6.560846075926723	3.588669709320188	0.546982752251938
3	3	smote	0.6	0.1	l2	liblinear		0.752854499801771	0.1755512624781484	0.4782608695236295	0.824468085100118	4.305555293549915	2.724637525603476	0.6328190667135687
3	1	smote	0.6	1.0	l2	liblinear		0.7868147992872865	0.24259812640521725	0.5172413792657551	0.8191489361639883	4.852940883959584	2.860040409462917	0.5893416856543202
3	2	smote	0.6	1.0	l2	liblinear		0.787640184467037	0.24882275621793656	0.5258620689201843	0.8510638297807671	6.337661871366297	3.5307879398150233	0.55711206247695
3	3	smote	0.6	1.0	l2	liblinear		0.7482555834544733	0.172379015803365	0.48695652169678644	0.823708206680671	4.434833160874495	2.7622187335319834	0.6228461339995427
3	1	smote	0.6	10.0	l2	liblinear		0.7865527722460957	0.2417671022488485	0.5086206896113258	0.8183890577445412	4.6643908247431565	2.8006058186176257	0.6004226226321702
3	2	smote	0.6	10.0	l2	liblinear		0.7871685357928938	0.248402339573152	0.5258620689201843	0.85030395136132	6.299861098561111	3.5128651595928297	0.5576099284786703
3	3	smote	0.6	10.0	l2	liblinear		0.7473239064358398	0.17184911195976646	0.48695652169678644	0.823708206680671	4.434833160874495	2.7622187335319834	0.6228461339995427
3	1	smote	0.8	0.01	l2	liblinear		0.7902146001467352	0.250149645744988	0.6120689654644769	0.7591185410276663	4.972239508155206	2.5409549687476196	0.5110282629904862
3	2	smote	0.8	0.01	l2	liblinear		0.7969290430772455	0.2653858304910669	0.6465517240821939	0.7917933130638922	6.956560037465943	3.1053358686181007	0.44638956356706394
3	3	smote	0.8	0.01	l2	liblinear		0.7644509052464649	0.18492903535677035	0.5913043477746692	0.7735562309971615	4.942452985191308	2.61126338015785	0.5283334689388544
3	1	smote	0.8	0.1	l2	liblinear		0.7872078398490724	0.24622408177742766	0.6293103447733354	0.7689969604804788	5.65146849835192	2.7242512429263614	0.482043063180149
3	2	smote	0.8	0.1	l2	liblinear		0.7889765223771095	0.25024872769352347	0.6120689654644769	0.7910334346444451	5.972605726961226	2.9290280726620828	0.49041040826016014
3	3	smote	0.8	0.1	l2	liblinear		0.753396326153033	0.17482218164938276	0.5826086956015123	0.7788753799332913	4.916594822295566	2.634752607277404	0.5358897068685611
3	1	smote	0.8	1.0	l2	liblinear		0.7861073262760717	0.24438846102668402	0.6034482758100476	0.7727963525777144	5.175948551889386	2.6559795852602215	0.5131387043117379
3	2	smote	0.8	1.0	l2	liblinear		0.7861662823603397	0.24689730697263157	0.6120689654644769	0.7895136778055508	5.918090325653491	2.9078798565364425	0.49135441288393034
3	3	smote	0.8	1.0	l2	liblinear		0.7485331042685344	0.1714702622582983	0.5652173912551985	0.7788753799332913	4.579037569295506	2.5561032757168847	0.5582184446500993
3	1	smote	0.8	10.0	l2	liblinear		0.7860614715438633	0.24424644018719588	0.6034482758100476	0.7720364741582673	5.153622927460441	2.647126320364679	0.5136437620850305
3	2	smote	0.8	10.0	l2	liblinear		0.7856160255738392	0.2465575974661463	0.6120689654644769	0.7917933130638922	6.000161869578373	2.9397179556251354	0.4899397648800579
3	3	smote	0.8	10.0	l2	liblinear		0.747905378617682	0.1709992738817297	0.5652173912551985	0.7788753799332913	4.579037569295506	2.5561032757168847	0.5582184446500993
3	1	smote	1.0	0.01	l2	liblinear		0.7906338434126402	0.2500102955529562	0.7499999999353448	0.7104863221830511	7.362204361774181	2.5905510913513283	0.3518716528951393
3	2	smote	1.0	0.01	l2	liblinear		0.7975513573000734	0.2667391338219637	0.7068965516631986	0.743920972638724	7.006283459653756	2.760462390624774	0.3939980927774736
3	3	smote	1.0	0.01	l2	liblinear		0.7667767939738338	0.1862710949795444	0.6869565216793951	0.7241641337330991	5.761172065015636	2.4904538560266567	0.43228248875572806
3	1	smote	1.0	0.1	l2	liblinear		0.7871095797086259	0.2466036118061064	0.7241379309720571	0.7165653495386279	6.636393785713276	2.5548672480398578	0.3849782373035183
3	2	smote	1.0	0.1	l2	liblinear		0.7898215595849493	0.25367691059159686	0.6982758620087693	0.7477203647359596	6.859207909315299	2.7678644516799653	0.403525366147442
3	3	smote	1.0	0.1	l2	liblinear		0.7533368574071627	0.17527060927841212	0.6608695651599245	0.7317629179275702	5.316190649496309	2.4637516014432315	0.4634430385815372
3	1	smote	1.0	1.0	l2	liblinear		0.7857666911225238	0.2467453823411457	0.7241379309720571	0.7165653495386279	6.636393785713276	2.5548672480398578	0.3849782373035183
3	2	smote	1.0	1.0	l2	liblinear		0.7869982182161199	0.2503563096139308	0.6896551723543402	0.749999999994301	6.666666325723312	2.758620579009652	0.4137930980134494
3	3	smote	1.0	1.0	l2	liblinear		0.7477600105722215	0.1710984589498511	0.6521739129867675	0.7279635258303346	5.017457878637957	2.3973766422448533	0.477807019023958
3	1	smote	1.0	10.0	l2	liblinear		0.785792893826643	0.24645496313451024	0.7241379309720571	0.7173252279580751	6.66129000431695	2.561735170506496	0.3845704213798566
3	2	smote	1.0	10.0	l2	liblinear		0.7866117283303636	0.25001995072718464	0.6896551723543402	0.7507598784137481	6.69376659426891	2.7670310072664948	0.41337427909391317
3	3	smote	1.0	10.0	l2	liblinear		0.746867979384168	0.17062722982844244	0.6521739129867675	0.7256838905719933	4.9601798380698865	2.377453845390695	0.47930798346094144
3	1	class_weight		0.01	l2	liblinear	balanced	0.8003157425846348	0.25674014849799326	0.7844827585530618	0.6930091185357674	8.217029286163054	2.555394249032505	0.31098759391856257
3	2	class_weight		0.01	l2	liblinear	balanced	0.8006956817943611	0.2774454811675653	0.7327586206264863	0.7363221884442529	7.656874193230492	2.778992242514282	0.36294081577081033
3	3	class_weight		0.01	l2	liblinear	balanced	0.776860050218052	0.20085670179108828	0.7130434781988658	0.7127659574413924	6.1661052160861765	2.4824475783677338	0.4025957115085315
3	1	class_weight		0.1	l2	liblinear	balanced	0.8035648778953989	0.25301402115400806	0.7413793102809156	0.70288753798858	6.781755862211122	2.495281686634883	0.3679403490062769
3	2	class_weight		0.1	l2	liblinear	balanced	0.80129179331307	0.27111878254007254	0.7241379309720571	0.7530395136720894	8.00423033016877	2.932201472459617	0.36633146117316784
3	3	class_weight		0.1	l2	liblinear	balanced	0.7791000396458305	0.1976577602912046	0.7130434781988658	0.7203647416358635	6.401185467892741	2.5499053905831084	0.39834892136169864
3	1	class_weight		1.0	l2	liblinear	balanced	0.8011607797924745	0.2424557918325703	0.7327586206264863	0.7066869300858155	6.606217307838856	2.498213243135532	0.37816091428131043
3	2	class_weight		1.0	l2	liblinear	balanced	0.8005777696258254	0.2690280631795364	0.7068965516631986	0.7530395136720894	7.354026757869253	2.862387151686769	0.38922717748933594
3	3	class_weight		1.0	l2	liblinear	balanced	0.7812078763050088	0.19891211534970646	0.7043478260257089	0.7211246200553106	6.160361949828049	2.525672222871317	0.40998762440219855
3	1	class_weight		10.0	l2	liblinear	balanced	0.8003746986689027	0.24013056607665717	0.7327586206264863	0.7097264437636039	6.704103719600198	2.5243725432088935	0.376541381480655
3	2	class_weight		10.0	l2	liblinear	balanced	0.8004598574572895	0.2695368914703024	0.7068965516631986	0.7515197568331952	7.294297149637312	2.8448801973356765	0.3900142900723696
3	3	class_weight		10.0	l2	liblinear	balanced	0.7813730672657593	0.1993819582144146	0.6956521738525521	0.7211246200553106	5.910470728518605	2.4944910843173504	0.42204608393989296
4	1	none		0.01	l2	liblinear		0.7363090870977885	0.20857265773027012	0.0	0.9962006078951657	0.0	0.0	1.0038138724636225
4	2	none		0.01	l2	liblinear		0.7279635258358663	0.22623751839789785	0.017241379308858502	0.9954407294757186	3.8304009483402575	3.781600894491124	0.987259795303077
4	3	none		0.01	l2	liblinear		0.7224197171930752	0.23836849925080195	0.0347826086926276	0.99772036473406	15.771702527627031	15.25790403108409	0.9674227526571748
4	1	none		0.1	l2	liblinear		0.780382035426056	0.24009761159480444	0.0	0.9924012157979302	0.0	0.0	1.0076569576946663
4	2	none		0.1	l2	liblinear		0.7725867309506342	0.25277025237487194	0.04310344827214626	0.9924012157979302	5.88287513287408	5.672406322098491	0.964223468142606
4	3	none		0.1	l2	liblinear		0.7782344390114972	0.27308139948973054	0.0260869565194707	0.9954407294757186	5.848201447365178	5.721726570790977	0.9783737040875707
4	1	none		1.0	l2	liblinear		0.7939353841316424	0.24700032289765347	0.0	0.9931610942173773	0.0	0.0	1.006885988339235
4	2	none		1.0	l2	liblinear		0.7885834818153233	0.25023611353161673	0.05172413792657551	0.9908814589590359	5.927266219441595	5.672407567190273	0.9570023174110114
4	3	none		1.0	l2	liblinear		0.7974824897581604	0.28552175741888447	0.0347826086926276	0.9962006078951657	9.448623757450028	9.154758494335484	0.9688986073374892
4	1	none		10.0	l2	liblinear		0.7939419348076722	0.24301749393001507	0.0	0.991641337378483	0.0	0.0	1.0084291086123163
4	2	none		10.0	l2	liblinear		0.7904635258358662	0.2477606435795037	0.06034482758100476	0.991641337378483	7.618839914766324	7.2194270924865025	0.9475756279254397
4	3	none		10.0	l2	liblinear		0.8014470728161754	0.28855070083268197	0.0347826086926276	0.9962006078951657	9.448623757450028	9.154758494335484	0.9688986073374892
4	1	undersample	0.6	0.01	l2	liblinear		0.7812860287181637	0.23862009262205197	0.4224137930670333	0.8715805471058391	4.963613477744632	3.2893284518342276	0.6626882646979794
4	2	undersample	0.6	0.01	l2	liblinear		0.7736217377633371	0.24740064826924843	0.5517241378834721	0.8556231002974497	7.293926564547064	3.8214153428006665	0.5239174313100178
4	3	undersample	0.6	0.01	l2	liblinear		0.7793246993524514	0.26314514092513025	0.5391304347357279	0.8609422492335795	7.242601756367109	3.877025142389008	0.5353083326105323
4	1	undersample	0.6	0.1	l2	liblinear		0.7901752960905565	0.2418020655904692	0.5603448275379014	0.8389057750696133	6.637069461168785	3.4783667322424163	0.5240817029597853
4	2	undersample	0.6	0.1	l2	liblinear		0.7784102819410963	0.23873657316206312	0.6206896551189061	0.8115501519695172	7.046920381348293	3.293659446633842	0.4673898948656008
4	3	undersample	0.6	0.1	l2	liblinear		0.7975221355887406	0.27353166013927727	0.6347826086404538	0.8214285714223296	7.99523756276941	3.554782409194472	0.44461247102841334
4	1	undersample	0.6	1.0	l2	liblinear		0.7954813436746673	0.23933270291015218	0.5517241378834721	0.8457446808446373	6.748010123467962	3.576694179089185	0.5300368621514361
4	2	undersample	0.6	1.0	l2	liblinear		0.7821310659260037	0.23465057187273308	0.6293103447733354	0.8047112461944932	6.995475097536513	3.2224605886700273	0.46064927310656567
4	3	undersample	0.6	1.0	l2	liblinear		0.8040372670807454	0.2688958161712781	0.6347826086404538	0.8161094224861999	7.713694896035043	3.451958130226847	0.4475103176383418
4	1	undersample	0.6	10.0	l2	liblinear		0.7949507389162561	0.23606711479297482	0.5431034482290429	0.843465045586296	6.40501878129316	3.469534428063513	0.5416899594653231
4	2	undersample	0.6	10.0	l2	liblinear		0.7845482653809873	0.23415971716130257	0.6293103447733354	0.8069908814528345	7.098150085621443	3.2605211448304696	0.4593480039896212
4	3	undersample	0.6	10.0	l2	liblinear		0.806316902339104	0.26708841767339425	0.608695652120983	0.824468085100118	7.306396822889793	3.4677204871316962	0.474614300061544
4	1	undersample	0.8	0.01	l2	liblinear		0.7850526674352793	0.2483708734233449	0.6120689654644769	0.7917933130638922	6.000161869578373	2.9397179556251354	0.4899397648800579
4	2	undersample	0.8	0.01	l2	liblinear		0.7767071061733573	0.2511326410034511	0.6724137930454817	0.7598784194471134	6.4956692160077125	2.8003054265017586	0.43110344268210066
4	3	undersample	0.8	0.01	l2	liblinear		0.7807519492533369	0.2620806179113418	0.6695652173330813	0.7537993920915366	6.2040282769535775	2.719591945061744	0.43835904054855274
4	1	undersample	0.8	0.1	l2	liblinear		0.789042029137407	0.24907392692892402	0.6293103447733354	0.7849544072888682	6.196811228285196	2.9264041526051594	0.4722435431435358
4	2	undersample	0.8	0.1	l2	liblinear		0.7782006603081437	0.242536215969801	0.6982758620087693	0.7446808510581712	6.749999657542665	2.7349136856896137	0.40517240843613045
4	3	undersample	0.8	0.1	l2	liblinear		0.7986322188449848	0.2764080400967618	0.6956521738525521	0.743920972638724	6.640101403584839	2.7165525964982713	0.40911310912069093
4	1	undersample	0.8	1.0	l2	liblinear		0.7932082590923384	0.244271443203048	0.6206896551189061	0.790273556224998	6.166007559069298	2.9595200984268395	0.4799734687989056
4	2	undersample	0.8	1.0	l2	liblinear		0.7814366942668484	0.23896547566216494	0.6982758620087693	0.7454407294776183	6.7770572244099	2.7430776068184817	0.40475938865733246
4	3	undersample	0.8	1.0	l2	liblinear		0.8041562045724857	0.2687674597382603	0.6956521738525521	0.7454407294776183	6.693389852694617	2.7327708203173837	0.4082790355149162
4	1	undersample	0.8	10.0	l2	liblinear		0.7930968975998324	0.2401498198419497	0.6120689654644769	0.7940729483222335	6.084050495566209	2.972260957242419	0.4885332392569668
4	2	undersample	0.8	10.0	l2	liblinear		0.7837556335813857	0.23737949747022513	0.7068965516631986	0.7469604863165126	7.119413161391559	2.793621096708255	0.39239484521896784
4	3	undersample	0.8	10.0	l2	liblinear		0.8062376106779436	0.2661083838382495	0.7130434781988658	0.7537993920915366	7.607930753009823	2.896188824611208	0.3806802194389218
4	1	undersample	1.0	0.01	l2	liblinear		0.7908172623414736	0.2532382521823941	0.7586206895897741	0.6770516717273781	6.588907268996936	2.3490465801665548	0.35651533985469036
4	2	undersample	1.0	0.01	l2	liblinear		0.7767398595535059	0.24651871841848447	0.7758620688986326	0.6481762917883878	6.377304930310085	2.205257999211904	0.3457977875509284
4	3	undersample	1.0	0.01	l2	liblinear		0.7823443901149729	0.26286486757169264	0.7478260868914934	0.6185410334299504	4.808627390711565	1.9604364632225808	0.4076914794694059
4	1	undersample	1.0	0.1	l2	liblinear		0.790384917723509	0.25095522600915365	0.6896551723543402	0.7135258358608395	5.534924600692739	2.4073903849333607	0.4349454605547492
4	2	undersample	1.0	0.1	l2	liblinear		0.7747288020123677	0.23662818444996223	0.7413793102809156	0.6892097264385318	6.357130930346136	2.385464892226225	0.37524236244179904
4	3	undersample	1.0	0.1	l2	liblinear		0.7973635522664201	0.2698775610302701	0.7391304347183365	0.6793313069857194	6.0023694109696475	2.3049659282945996	0.38400933205784676
4	1	undersample	1.0	1.0	l2	liblinear		0.7916622995493136	0.24234764750671994	0.6896551723543402	0.7279635258303346	5.946616729856238	2.535156909042435	0.4263191937102622
4	2	undersample	1.0	1.0	l2	liblinear		0.776176501414946	0.2318326392331045	0.7499999999353448	0.696048632213556	6.8699996788621345	2.4674999185636004	0.3591703006123417
4	3	undersample	1.0	1.0	l2	liblinear		0.8012488436632749	0.2586365052127109	0.7478260868914934	0.6861702127607434	6.483927236827713	2.3829033873458743	0.36750926336311673
4	1	undersample	1.0	10.0	l2	liblinear		0.7912299549313488	0.23803928197528632	0.6982758620087693	0.7332826747664645	6.362637054222152	2.6180370368403865	0.4114704250616849
4	2	undersample	1.0	10.0	l2	liblinear		0.7780368934073996	0.23128676902885598	0.7499999999353448	0.696048632213556	6.8699996788621345	2.4674999185636004	0.3591703006123417
4	3	undersample	1.0	10.0	l2	liblinear		0.802900753270781	0.2572636145711194	0.7652173912378072	0.6876899695996377	7.176714088845693	2.450185047707225	0.3414076338568719
4	1	smote	0.6	0.01	l2	liblinear		0.789376113614925	0.23467907521690842	0.5086206896113258	0.8563829787168968	6.172189266919538	3.5415067772060684	0.573784529658744
4	2	smote	0.6	0.01	l2	liblinear		0.7799693428361808	0.24504339886588583	0.6034482758100476	0.8328267477140363	7.581027144321354	3.609717651963981	0.4761515171275446
4	3	smote	0.6	0.01	l2	liblinear		0.7818620325095811	0.2683945890971042	0.5478260869088847	0.8487841945224257	6.800444031444116	3.622809460628996	0.5327313004670416
4	1	smote	0.6	0.1	l2	liblinear		0.7873650560737868	0.22581323444917156	0.49137931030246734	0.8457446808446373	5.296902026267502	3.1854932532513054	0.6013879781965619
4	2	smote	0.6	0.1	l2	liblinear		0.7740344303532125	0.2331153803437708	0.5862068965011891	0.8199088145834355	6.449718297161878	3.2550558351575614	0.5046818513132157
4	3	smote	0.6	0.1	l2	liblinear		0.7755120919783269	0.25173894396720764	0.5391304347357279	0.8343465045529306	5.891985066468798	3.254567014931018	0.5523718949209259
4	1	smote	0.6	1.0	l2	liblinear		0.7871226810606854	0.22204369568200297	0.4827586206480381	0.8457446808446373	5.117241023300417	3.129607406703037	0.611580994774437
4	2	smote	0.6	1.0	l2	liblinear		0.7715320721098418	0.2301638508526136	0.5775862068467599	0.8191489361639883	6.193276922454042	3.1937117905669243	0.5156739749606851
4	3	smote	0.6	1.0	l2	liblinear		0.7723206026166247	0.24510469971294943	0.5391304347357279	0.830547112455695	5.733648834906338	3.181594664645775	0.5548987562579352
4	1	smote	0.6	10.0	l2	liblinear		0.7870178702442092	0.22147630023873485	0.49137931030246734	0.8457446808446373	5.296902026267502	3.1854932532513054	0.6013879781965619
4	2	smote	0.6	10.0	l2	liblinear		0.770988365999371	0.22932749754477466	0.5862068965011891	0.8183890577445412	6.383890812024047	3.227816875694891	0.5056190506542492
4	3	smote	0.6	10.0	l2	liblinear		0.7717457380732127	0.24424221950860775	0.5391304347357279	0.8290273556168007	5.672284748602041	3.153313824837628	0.5559159858630031
4	1	smote	0.8	0.01	l2	liblinear		0.7906207420605808	0.23410740003008798	0.6379310344277646	0.7925531914833394	6.731379342629325	3.0751545817345494	0.4568386890553071
4	2	smote	0.8	0.01	l2	liblinear		0.7797007651189602	0.24001547756308356	0.6982758620087693	0.7659574468026904	7.5740255546073625	2.9835421919391982	0.3939176194598421
4	3	smote	0.8	0.01	l2	liblinear		0.785271573939474	0.26568563084612323	0.6260869564672968	0.7750759878360557	5.769955699287871	2.78354864208746	0.4824211362197199
4	1	smote	0.8	0.1	l2	liblinear		0.7875812283827691	0.22541686841174893	0.6206896551189061	0.7955927051611278	6.369043229004401	3.036533628816133	0.4767644771662771
4	2	smote	0.8	0.1	l2	liblinear		0.7718465045592705	0.22619786341908085	0.6724137930454817	0.770516717319373	6.89194803905509	2.9301209041883634	0.4251513242213319
4	3	smote	0.8	0.1	l2	liblinear		0.7771904321395533	0.24855164384228418	0.5913043477746692	0.77659574467495	5.029381708380867	2.6467907714936856	0.5262656275997716
4	1	smote	0.8	1.0	l2	liblinear		0.7872602452573105	0.22334193195397314	0.6034482758100476	0.7993920972583634	6.063899518040321	3.008098073315931	0.49606659934382735
4	2	smote	0.8	1.0	l2	liblinear		0.7689904098102924	0.22331896125294065	0.6724137930454817	0.7712765957388201	6.921664248787622	2.939855524706581	0.4247324559270373
4	3	smote	0.8	1.0	l2	liblinear		0.7736156997489098	0.24368774810087754	0.5913043477746692	0.7750759878360557	4.985623668680633	2.6289070508603785	0.5272975209739087
4	1	smote	0.8	10.0	l2	liblinear		0.7872405932292212	0.22300813844324432	0.6034482758100476	0.7993920972583634	6.063899518040321	3.008098073315931	0.49606659934382735
4	2	smote	0.8	10.0	l2	liblinear		0.7684794570799706	0.22296633679709327	0.6724137930454817	0.7727963525777144	6.9816929801264545	2.9595201092899615	0.42389719053779246
4	3	smote	0.8	10.0	l2	liblinear		0.7730936963129377	0.24337769854175378	0.5913043477746692	0.7750759878360557	4.985623668680633	2.6289070508603785	0.5272975209739087
4	1	smote	1.0	0.01	l2	liblinear		0.7895005764594907	0.23294885729865417	0.6724137930454817	0.7408814589609356	5.868960977721167	2.5950044500831955	0.44215737696064705
4	2	smote	1.0	0.01	l2	liblinear		0.7803754847500263	0.23603390659021556	0.7241379309720571	0.7218844984747578	6.813524258946338	2.6037308275282345	0.38214155559426155
4	3	smote	1.0	0.01	l2	liblinear		0.7875313862825426	0.2666606179725074	0.6956521738525521	0.7135258358608395	5.693065300945349	2.4283242143657433	0.4265407173586891
4	1	smote	1.0	0.1	l2	liblinear		0.7859042553191489	0.2261972707852901	0.6724137930454817	0.756838905769325	6.388815461663182	2.7653016101111128	0.43283478178646206
4	2	smote	1.0	0.1	l2	liblinear		0.7717154910386752	0.22494965819012114	0.6896551723543402	0.7340425531859116	6.133333039328072	2.5931033504972496	0.42278860002162916
4	3	smote	1.0	0.1	l2	liblinear		0.7784921369102684	0.2501480445002167	0.6347826086404538	0.7325227963470173	4.760010612791479	2.373221254891651	0.49857477227341385
4	1	smote	1.0	1.0	l2	liblinear		0.7851509275757258	0.2244841780176589	0.6724137930454817	0.7560790273498779	6.3625181202334735	2.756686963704084	0.43326979161164975
4	2	smote	1.0	1.0	l2	liblinear		0.7682567340949584	0.22188712162943391	0.6896551723543402	0.7348024316053587	6.157274457209011	2.6005334457770286	0.42235138327471305
4	3	smote	1.0	1.0	l2	liblinear		0.7749768732654949	0.2450560807302672	0.6260869564672968	0.7378419452831472	4.712638819202877	2.3882040674335543	0.5067657658328928
4	1	smote	1.0	10.0	l2	liblinear		0.7850264647311602	0.22404840094007375	0.6724137930454817	0.7560790273498779	6.3625181202334735	2.756686963704084	0.43326979161164975
4	2	smote	1.0	10.0	l2	liblinear		0.7678374908290536	0.22139099129728151	0.6896551723543402	0.7325227963470173	6.0858582959002385	2.5783698092843124	0.4236657547814838
4	3	smote	1.0	10.0	l2	liblinear		0.7742830712303422	0.2442268978769193	0.6260869564672968	0.7393617021220413	4.749881134725169	2.402129455047168	0.5057241095965541
4	1	class_weight		0.01	l2	liblinear	balanced	0.7917736610418196	0.24074503727421756	0.7155172413176278	0.723404255313652	6.578088261751108	2.5868699327254854	0.3932555727453815
4	2	class_weight		0.01	l2	liblinear	balanced	0.7905617859763127	0.2530374449380258	0.7499999999353448	0.6983282674718972	6.9445840555604486	2.486146013047534	0.35799781869024466
4	3	class_weight		0.01	l2	liblinear	balanced	0.7983216598387735	0.2833053525856106	0.7130434781988658	0.7006079027302387	5.814797468324842	2.3816375277935835	0.4095821879642738
4	1	class_weight		0.1	l2	liblinear	balanced	0.793666806414422	0.23561579275369635	0.6810344826999108	0.7355623100248058	5.93911124272999	2.5754061647177986	0.4336349329168091
4	2	class_weight		0.1	l2	liblinear	balanced	0.792743161094225	0.2446874326664112	0.7413793102809156	0.7150455926997338	7.193421868905506	2.6017470348589082	0.36168419013085784
4	3	class_weight		0.1	l2	liblinear	balanced	0.804717853839038	0.2795254018559871	0.7130434781988658	0.7135258358608395	6.189052041747887	2.489032319724887	0.4021669620880137
4	1	class_weight		1.0	l2	liblinear	balanced	0.7931493030080704	0.2322315913634578	0.6896551723543402	0.7431610942192769	6.42997995635486	2.685166187756123	0.4176010099071191
4	2	class_weight		1.0	l2	liblinear	balanced	0.7951931139293575	0.24084637925478633	0.7499999999353448	0.7112462006024982	7.389473319224181	2.59736833082914	0.35149572164733167
4	3	class_weight		1.0	l2	liblinear	balanced	0.8074335932337782	0.27957724950077417	0.7043478260257089	0.7180851063775222	6.068257211595402	2.498441256475486	0.41172302172999853
4	1	class_weight		10.0	l2	liblinear	balanced	0.7926645529818678	0.2312513292970555	0.6896551723543402	0.743920972638724	6.455654145474589	2.6931340396339256	0.41717445116933194
4	2	class_weight		10.0	l2	liblinear	balanced	0.7952782727177445	0.239300333205867	0.7499999999353448	0.7097264437636039	7.3350781737295145	2.5837695442255733	0.3522483891349008
4	3	class_weight		10.0	l2	liblinear	balanced	0.8077507598784194	0.2796297443881924	0.7130434781988658	0.7188449847969693	6.353152854319404	2.5361221186921887	0.3991910966594157
