# Supplementary material for: Risk prediction for cardiovascular related diseases using PRS and EHR in the Framingham Heart Study
Source: PLoS One. 2026 Apr 17;21(4):e0345914. doi: 10.1371/journal.pone.0345914 (PMC13089760; doi:10.1371/journal.pone.0345914)
Supplement: S1 File — (ZIP) [file pone.0345914.s003.zip › logreg/ehr_model/chd/chd_logreg_nested_cv_outer_test_results.csv]

outer_fold	AUC	AUPRC	sensitivity	specificity	DOR	LR+	LR-
1	0.8040889319777801	0.242216475017275	0.7327586206264863	0.7097264437636039	6.704103719600198	2.5243725432088935	0.376541381480655
2	0.8151137197358768	0.2693460485035067	0.7499999999353448	0.7173252279580751	7.612902841351927	2.653225712310299	0.34851694438676184
3	0.762871679661689	0.22620336630589852	0.6347826086404538	0.7135258358608395	4.32910175638222	2.215845845608741	0.5118488608060532
4	0.7741178802695917	0.20584211986700718	0.7130434781988658	0.7363221884442529	6.938956947029284	2.7042224256548377	0.38971597271878217
