# Supplementary material for: Risk prediction for cardiovascular related diseases using PRS and EHR in the Framingham Heart Study
Source: PLoS One. 2026 Apr 17;21(4):e0345914. doi: 10.1371/journal.pone.0345914 (PMC13089760; doi:10.1371/journal.pone.0345914)
Supplement: S1 File — (ZIP) [file pone.0345914.s003.zip › logreg/ehr_model/chf/chf_logreg_nested_cv_all_results.csv]

outer_fold	inner_fold	sampling_method	sampling_ratio	C	penalty	solver	class_weight	AUC	AUPRC	sensitivity	specificity	DOR	LR+	LR-
1	1	none		0.01	l2	liblinear		0.7030982514062117	0.24925839519070864	0.05319148935604346	0.998563218383631	39.04467184891811	37.02101874067757	0.9481708155592213
1	2	none		0.01	l2	liblinear		0.7754723037417461	0.2666341794711322	0.021276595742417383	0.9978448275790386	10.065170652519376	9.872294584198588	0.9808372678783925
1	3	none		0.01	l2	liblinear		0.7711886664194784	0.23392732961903334	0.04301075268354723	0.9949712643606684	8.89243815871718	8.552978370420043	0.9618260064154902
1	1	none		0.1	l2	liblinear		0.802931645879188	0.3007650484973126	0.11702127658329561	0.9942528735560758	22.927670890235934	20.36166667088785	0.8880826377476675
1	2	none		0.1	l2	liblinear		0.8618244069454634	0.30362646473401617	0.05319148935604346	0.997126436774446	19.494314121534707	18.510573832963253	0.9495370559137605
1	3	none		0.1	l2	liblinear		0.8473303670745272	0.27824540068744286	0.09677419353798128	0.9935344827514833	16.464260213919353	14.967718767279546	0.9091036225230945
1	1	none		1.0	l2	liblinear		0.8423132183908045	0.32109560181487096	0.10638297871208692	0.9949712643606684	23.554374867172847	21.15497309707377	0.8981334881875038
1	2	none		1.0	l2	liblinear		0.8787906578625582	0.28203192034858715	0.010638297871208692	0.9935344827514833	1.6523271915288096	1.645387524064527	0.9958000545998801
1	3	none		1.0	l2	liblinear		0.8706355827462613	0.2971481175428038	0.08602150536709446	0.989224137923928	8.63999196913911	7.982788284774372	0.9239346780515421
1	1	none		10.0	l2	liblinear		0.8541666666666667	0.3224615335365258	0.08510638296966953	0.9935344827514833	14.294551505602746	13.163100192516216	0.9208473623262281
1	2	none		10.0	l2	liblinear		0.8747325140621179	0.2681265385827846	0.03191489361362608	0.9935344827514833	5.065926223447282	4.936162572193583	0.9743849996645509
1	3	none		10.0	l2	liblinear		0.87496910147077	0.3028180477629202	0.1290322580506417	0.9870689655101504	11.308633208693893	9.97848690041456	0.882377790771119
1	1	undersample	0.6	0.01	l2	liblinear		0.8085335656639766	0.2831070089008084	0.48936170207559987	0.9001436781544531	8.638788044970168	4.900657705237175	0.5672853174934236
1	2	undersample	0.6	0.01	l2	liblinear		0.8565434702861335	0.3096976071774461	0.5851063829164781	0.8591954022926782	8.605441485011708	4.1554491180621556	0.4828862109219359
1	3	undersample	0.6	0.01	l2	liblinear		0.8496014089729329	0.2668515903395519	0.6881720429367557	0.8520114942467528	12.705723745905654	4.650171936883257	0.36599031293471257
1	1	undersample	0.6	0.1	l2	liblinear		0.83039098801663	0.30669667736104744	0.5851063829164781	0.8692528735569738	9.375879721132412	4.475099025755271	0.47729909780199004
1	2	undersample	0.6	0.1	l2	liblinear		0.8717061017363659	0.2958868091695943	0.7553191488558172	0.8218390804538661	14.239830585998867	4.23953304902482	0.2977235495199628
1	3	undersample	0.6	0.1	l2	liblinear		0.859048634285008	0.2741825789122135	0.7419354837911898	0.8132183907987557	12.517306775928395	3.97220822350729	0.31733728104938996
1	1	undersample	0.6	1.0	l2	liblinear		0.8444989606260699	0.3118216632267635	0.6595744680149389	0.8635057471202335	12.257235770662628	4.8322504851060115	0.3942365516130087
1	2	undersample	0.6	1.0	l2	liblinear		0.8765667033504525	0.2830009346405684	0.7872340424694433	0.8153735632125333	16.34046560640463	4.263928901668514	0.2609429156408257
1	3	undersample	0.6	1.0	l2	liblinear		0.8650352243233221	0.27630453236548097	0.7741935483038502	0.8096264367757929	14.58113095934826	4.0667070286697085	0.27890202030255756
1	1	undersample	0.6	10.0	l2	liblinear		0.8533183541208119	0.3192952144255551	0.6595744680149389	0.8649425287294186	12.4082435857681	4.883657401351295	0.3935816736278674
1	2	undersample	0.6	10.0	l2	liblinear		0.869077097089753	0.26167895790516227	0.7553191488558172	0.8089080459712005	13.067341308258111	3.95264736900178	0.30248289572343456
1	3	undersample	0.6	10.0	l2	liblinear		0.8653828327771598	0.27155607920967895	0.7741935483038502	0.7952586206839422	13.317292274271566	3.781324093238095	0.2839409004614645
1	1	undersample	0.8	0.01	l2	liblinear		0.8161683785766692	0.2909084847085877	0.6276595744013128	0.8247126436722363	7.931147006425341	3.580746220053727	0.45147897748476357
1	2	undersample	0.8	0.01	l2	liblinear		0.8639337246270481	0.3051672018451873	0.829787233954278	0.783045977005869	17.595197268160007	3.82471449137212	0.21737263056102762
1	3	undersample	0.8	0.01	l2	liblinear		0.8517952045482635	0.26458362933129626	0.7634408601329634	0.7701149425232032	10.811362949241191	3.320967597036378	0.30717380449759435
1	1	undersample	0.8	0.1	l2	liblinear		0.8288624969430178	0.30545360306211333	0.691489361628565	0.8340517241319394	11.26511334345875	4.166896681164534	0.3698938875686474
1	2	undersample	0.8	0.1	l2	liblinear		0.872470347273172	0.28296833537771304	0.8404255318254867	0.7816091953966839	18.849121248652104	3.8482641009972482	0.2041614493185577
1	3	undersample	0.8	0.1	l2	liblinear		0.8568702879742925	0.2671427488886911	0.8064516128165107	0.7679597701094256	13.789988710109965	3.475481723328753	0.2520293278326514
1	1	undersample	0.8	1.0	l2	liblinear		0.8427182685253117	0.3131899990983532	0.7021276594997737	0.836206896545717	12.033833653031397	4.286673869812894	0.3562184647944438
1	2	undersample	0.8	1.0	l2	liblinear		0.874625519686965	0.2682414145069763	0.8085106382118606	0.7859195402242392	15.50037168395435	3.776666965738338	0.24365008063930138
1	3	undersample	0.8	1.0	l2	liblinear		0.8629186750710666	0.26776899785595654	0.838709677329171	0.7650862068910554	16.9357785017727	3.5702869147293472	0.21081326406092601
1	1	undersample	0.8	10.0	l2	liblinear		0.8522025556370753	0.3219694269259081	0.691489361628565	0.8383620689594946	11.625286455334086	4.278013919116195	0.36799211953185285
1	2	undersample	0.8	10.0	l2	liblinear		0.8668989973098556	0.2515332943519896	0.8085106382118606	0.7859195402242392	15.50037168395435	3.776666965738338	0.24365008063930138
1	3	undersample	0.8	10.0	l2	liblinear		0.8643940798417995	0.263800301851341	0.8064516128165107	0.7679597701094256	13.789988710109965	3.475481723328753	0.2520293278326514
1	1	undersample	1.0	0.01	l2	liblinear		0.8225269014428956	0.2841455626106344	0.7659574467270258	0.7521551724083897	9.932015217595907	3.09047166029394	0.31116258818236603
1	2	undersample	1.0	0.01	l2	liblinear		0.8653322939594033	0.3105715428284786	0.8936170211815302	0.6932471264318014	18.98360495585728	2.9131495384390007	0.15345606671530088
1	3	undersample	1.0	0.01	l2	liblinear		0.8512004078605858	0.2616918020123244	0.8602150536709446	0.6817528735583208	13.182843369540338	2.702978142361336	0.2050375578896945
1	1	undersample	1.0	0.1	l2	liblinear		0.8291223404255319	0.3003369779203591	0.7340425531133998	0.7952586206839422	10.720420338604505	3.58521818947054	0.33442887209896754
1	2	undersample	1.0	0.1	l2	liblinear		0.8725926265590609	0.2967276751265941	0.8936170211815302	0.7385057471211315	23.723074665875806	3.4173484777196763	0.1440516580848003
1	3	undersample	1.0	0.1	l2	liblinear		0.8505592633790632	0.25962788939662773	0.838709677329171	0.7219827586155031	13.503875056485661	3.0167540796568715	0.2233991303977024
1	1	undersample	1.0	1.0	l2	liblinear		0.8421909391049156	0.3111396385936795	0.7021276594997737	0.8045977011436451	9.705881710865059	3.593241367561964	0.370212761451725
1	2	undersample	1.0	1.0	l2	liblinear		0.8773691611640988	0.28505362660580347	0.8723404254391128	0.7478448275808345	20.266380028957897	3.4595379601954557	0.1707032905032101
1	3	undersample	1.0	1.0	l2	liblinear		0.8551476949697194	0.2555644345458778	0.838709677329171	0.7356321839027613	14.469564196775183	3.172510398525879	0.21925402940174876
1	1	undersample	1.0	10.0	l2	liblinear		0.8518510026901442	0.32000696673683565	0.7127659573709824	0.8081896551666079	10.45567968531188	3.7159931119990692	0.35540425101798906
1	2	undersample	1.0	10.0	l2	liblinear		0.8718436659329909	0.26594860789033375	0.8617021275679041	0.747126436776242	18.40908941829582	3.4076400969167997	0.1851063806251727
1	3	undersample	1.0	10.0	l2	liblinear		0.8568548387096774	0.25213749983570344	0.8494623655000578	0.7413793103395017	16.17618926024044	3.284587686195192	0.20305076007650996
1	1	smote	0.6	0.01	l2	liblinear		0.8185833944729762	0.3073964026062578	0.5425531914316433	0.8800287356258619	8.700040980680896	4.522359158573714	0.5198089390171319
1	2	smote	0.6	0.01	l2	liblinear		0.8751910613842014	0.30866788187366406	0.6595744680149389	0.8591954022926782	11.822703076892076	4.684324460360975	0.39621432693252995
1	3	smote	0.6	0.01	l2	liblinear		0.8661475713756026	0.29457177443543753	0.6989247311076425	0.84554597700542	12.708470726259598	4.525130989180249	0.35607202153326234
1	1	smote	0.6	0.1	l2	liblinear		0.8274562851552948	0.30935559874525415	0.5957446807876868	0.8728448275799365	10.115966984500195	4.685178137841167	0.4631468295478013
1	2	smote	0.6	0.1	l2	liblinear		0.8759018097334311	0.2905848060656021	0.7340425531133998	0.8512931034421604	15.799998610287876	4.936169880098296	0.3124158326750874
1	3	smote	0.6	0.1	l2	liblinear		0.8679474107032505	0.28793707889341924	0.7526881719620766	0.8419540229824573	16.213437342118354	4.762463041080125	0.29373554653793826
1	1	smote	0.6	1.0	l2	liblinear		0.8327525067253607	0.3117529512758479	0.5957446807876868	0.8728448275799365	10.115966984500195	4.685178137841167	0.4631468295478013
1	2	smote	0.6	1.0	l2	liblinear		0.8754967595989241	0.2825145025121423	0.7234042552421911	0.8491379310283826	14.720877860169864	4.795136459562444	0.32573711689625656
1	3	smote	0.6	1.0	l2	liblinear		0.8694073662093684	0.28801946813182333	0.7526881719620766	0.8405172413732722	16.039951628728378	4.719557971330159	0.2942376585773284
1	1	smote	0.6	10.0	l2	liblinear		0.8339905844949866	0.3115466498310084	0.6063829786588955	0.8735632183845291	10.643733684054565	4.795937724385423	0.4505879008540872
1	2	smote	0.6	10.0	l2	liblinear		0.8751146368305209	0.28152752543108794	0.7234042552421911	0.8498563218329752	14.803826478152757	4.818079694681886	0.32546176853356557
1	3	smote	0.6	10.0	l2	liblinear		0.8697935978247436	0.2873268567224938	0.7526881719620766	0.8412356321778648	16.12630198383451	4.740913435917711	0.2939863881630845
1	1	smote	0.8	0.01	l2	liblinear		0.8243305209097579	0.30976963453738504	0.6382978722725215	0.8462643678100126	9.714127894437379	4.151918599876203	0.42741031905833216
1	2	smote	0.8	0.01	l2	liblinear		0.8775449376375641	0.30605061348619284	0.8191489360830693	0.8124999999941631	19.62744928107385	4.3687940926380175	0.2225859220829178
1	3	smote	0.8	0.01	l2	liblinear		0.8664102088740576	0.2913609593993714	0.7741935483038502	0.7974137930977198	13.495439749082056	3.821550943306727	0.28317349263200314
1	1	smote	0.8	0.1	l2	liblinear		0.8312087307410124	0.3116751419183867	0.6489361701437303	0.8426724137870498	9.900787956085392	4.124744709538212	0.4166077113079784
1	2	smote	0.8	0.1	l2	liblinear		0.876398569332355	0.28957105608125244	0.7978723403406519	0.8211206896492736	18.1198462736464	4.460394520597876	0.24616071637906964
1	3	smote	0.8	0.1	l2	liblinear		0.8660548757879125	0.28017322675771744	0.7956989246456239	0.8053160919482377	16.110699835407235	4.087132273730306	0.25369053823725446
1	1	smote	0.8	1.0	l2	liblinear		0.8356489973098556	0.3091246224920749	0.6595744680149389	0.846982758614605	10.724470986057778	4.3104582133272675	0.40192734090905907
1	2	smote	0.8	1.0	l2	liblinear		0.8760240890193202	0.2819654406604763	0.8085106382118606	0.8168103448217183	18.82614217940881	4.413516654583169	0.23443552185370484
1	3	smote	0.8	1.0	l2	liblinear		0.8668891360771226	0.27997634985944647	0.7741935483038502	0.8067528735574229	14.3133287108986	4.00623555182097	0.2798954379939038
1	1	smote	0.8	10.0	l2	liblinear		0.8363826730251895	0.3094183924027525	0.6595744680149389	0.8448275862008274	10.548610290605213	4.250590742003064	0.4029526657461804
1	2	smote	0.8	10.0	l2	liblinear		0.875871239911959	0.2813806038272807	0.7978723403406519	0.8153735632125333	17.43292913195193	4.321549562501872	0.24789576986530806
1	3	smote	0.8	10.0	l2	liblinear		0.8670513533555804	0.2798402478174824	0.7741935483038502	0.8060344827528303	14.247617973944502	3.9913976431353064	0.2801448991654915
1	1	smote	1.0	0.01	l2	liblinear		0.8251406211787724	0.3084198359509817	0.7021276594997737	0.8146551724079407	10.360464397020438	3.788223446747108	0.36564223358867176
1	2	smote	1.0	0.01	l2	liblinear		0.877644289557349	0.3060088767463444	0.8510638296966954	0.7787356321783138	20.111315536934192	3.8463662252156805	0.19125382509357577
1	3	smote	1.0	0.01	l2	liblinear		0.8678083673217155	0.2964585699904463	0.838709677329171	0.767241379304833	17.140739400407718	3.603345125481468	0.21022109197858543
1	1	smote	1.0	0.1	l2	liblinear		0.8307348985081927	0.31180300681528833	0.6595744680149389	0.8196839080400885	8.807519324147444	3.657878918442779	0.4153131768145923
1	2	smote	1.0	0.1	l2	liblinear		0.8767042675470776	0.289383869329391	0.829787233954278	0.7866379310288317	17.973483392093357	3.8891036212035015	0.2163800614843257
1	3	smote	1.0	0.1	l2	liblinear		0.8672367445309602	0.2861943135333968	0.8064516128165107	0.7729885057415734	14.187762696686288	3.552470239122586	0.2503897318549512
1	1	smote	1.0	1.0	l2	liblinear		0.8338759476644656	0.3076264914731915	0.6595744680149389	0.8218390804538661	8.937499388178598	3.7021274512611106	0.4142240688466873
1	2	smote	1.0	1.0	l2	liblinear		0.8760164465639521	0.28832716138882275	0.8191489360830693	0.7866379310288317	16.699345098092287	3.839243318367559	0.22990381531864376
1	3	smote	1.0	1.0	l2	liblinear		0.868016932394018	0.2844752052919321	0.8064516128165107	0.7722701149369808	14.12986229220103	3.5412637088922523	0.25062265253273047
1	1	smote	1.0	10.0	l2	liblinear		0.8347013328442162	0.3075700801128735	0.6595744680149389	0.8218390804538661	8.937499388178598	3.7021274512611106	0.4142240688466873
1	2	smote	1.0	10.0	l2	liblinear		0.8758330276351186	0.2855639440911051	0.8085106382118606	0.7866379310288317	15.56677771975252	3.7893830155316173	0.2434275691529617
1	3	smote	1.0	10.0	l2	liblinear		0.8681328018786305	0.28369829078710057	0.8064516128165107	0.7729885057415734	14.187762696686288	3.552470239122586	0.2503897318549512
1	1	class_weight		0.01	l2	liblinear	balanced	0.8330276351186108	0.3127804925848551	0.7446808509846085	0.8031609195344601	11.90085074532601	3.7831959557594983	0.31789288998829085
1	2	class_weight		0.01	l2	liblinear	balanced	0.8767042675470775	0.3280924458582915	0.8617021275679041	0.7607758620635002	19.814967141267207	3.6020700042231373	0.1817853030183277
1	3	class_weight		0.01	l2	liblinear	balanced	0.8694691632678284	0.29440537154615604	0.8817204300127183	0.747126436776242	22.02479140037331	3.4868033807254277	0.15831265309592962
1	1	class_weight		0.1	l2	liblinear	balanced	0.8459433846906335	0.32471917774680026	0.7234042552421911	0.8160919540171259	11.605768394573388	3.933510423869392	0.3389271760455718
1	2	class_weight		0.1	l2	liblinear	balanced	0.8818323550990461	0.30960966962873354	0.8617021275679041	0.7679597701094256	20.62133663214107	3.7135891945908432	0.1800847857063426
1	3	class_weight		0.1	l2	liblinear	balanced	0.8743047830923247	0.29698819134430865	0.8602150536709446	0.756465517235945	19.115042665870963	3.5322103407518215	0.18478693515594372
1	1	class_weight		1.0	l2	liblinear	balanced	0.8563753362680363	0.3298830345022553	0.7127659573709824	0.818965517235496	11.225748751393022	3.937183165962596	0.35072787935116906
1	2	class_weight		1.0	l2	liblinear	balanced	0.8774608706285155	0.2971461007258305	0.829787233954278	0.7679597701094256	16.1342867019423	3.5760488540504416	0.22164281314506937
1	3	class_weight		1.0	l2	liblinear	balanced	0.8768848102830304	0.2995912559887273	0.838709677329171	0.7557471264313524	16.08941055379048	3.433775950053219	0.213418370901733
1	1	class_weight		10.0	l2	liblinear	balanced	0.8582783076546833	0.3308724161596669	0.7127659573709824	0.818965517235496	11.225748751393022	3.937183165962596	0.35072787935116906
1	2	class_weight		10.0	l2	liblinear	balanced	0.8743656762044509	0.2860057085599577	0.829787233954278	0.767241379304833	16.06944322862151	3.5650116667038283	0.22185034386628308
1	3	class_weight		10.0	l2	liblinear	balanced	0.876753491533803	0.30084510670118375	0.838709677329171	0.756465517235945	16.15221117086415	3.4439050822330257	0.21321569438883603
2	1	none		0.01	l2	liblinear		0.7568024454067573	0.25371337195933175	0.07526881719620766	0.995692749454446	18.815847741569687	17.474869792564647	0.9287314525722427
2	2	none		0.01	l2	liblinear		0.7620368672046954	0.2544725478861404	0.021276595742417383	0.9964080459698534	6.030417980336549	5.9233877521733564	0.9822515970175919
2	3	none		0.01	l2	liblinear		0.7743789395624769	0.27629901536677187	0.032258064512660424	0.995689655165261	7.699982120462478	7.483853591977781	0.9719312847610175
2	1	none		0.1	l2	liblinear		0.8448386324865496	0.31126569481655547	0.1182795698797549	0.9942569992749875	23.22404486682342	20.59539421798598	0.8868133912007278
2	2	none		0.1	l2	liblinear		0.8283963071655661	0.2980475910476539	0.07446808509846085	0.9906609195331132	8.534915693596965	7.973804875592435	0.9342570069233793
2	3	none		0.1	l2	liblinear		0.8546764923989618	0.3188244662093994	0.07526881719620766	0.995689655165261	18.802281912964567	17.46232504794816	0.9287343387764386
2	1	none		1.0	l2	liblinear		0.8742251966437411	0.32510585997946595	0.1182795698797549	0.992821249095529	18.552413138028697	16.476321116376784	0.8880958400543336
2	2	none		1.0	l2	liblinear		0.8595240278796772	0.31838708205248173	0.06382978722725216	0.9913793103377057	7.8408999840978275	7.404246723318077	0.9443108138001595
2	3	none		1.0	l2	liblinear		0.8795729823260413	0.3281156659886277	0.07526881719620766	0.9942528735560758	14.081370818240558	13.096751387516012	0.9300764404085708
2	1	none		10.0	l2	liblinear		0.8775521231348756	0.31603370613179416	0.1182795698797549	0.9913854989160705	15.43799017654041	13.730270786975666	0.8893820034592521
2	2	none		10.0	l2	liblinear		0.867686170212766	0.32316984659619513	0.07446808509846085	0.9913793103377057	9.252862815344907	8.63828784387109	0.9335800090991043
2	3	none		10.0	l2	liblinear		0.8807394018044742	0.3176921570250782	0.07526881719620766	0.9942528735560758	14.081370818240558	13.096751387516012	0.9300764404085708
2	1	undersample	0.6	0.01	l2	liblinear		0.845263182270801	0.2970777849430894	0.6021505375696613	0.8729361091107471	10.397922416325548	4.7389583772852015	0.45576011087228774
2	2	undersample	0.6	0.01	l2	liblinear		0.8216403766202005	0.2947974636357653	0.5425531914316433	0.9066091953957859	11.513773259880699	5.8094920119388425	0.5045688989763296
2	3	undersample	0.6	0.01	l2	liblinear		0.8580985045111853	0.3267095344499622	0.5376344085443404	0.9051724137866008	11.099364481957457	5.669598619102955	0.510803885873422
2	1	undersample	0.6	0.1	l2	liblinear		0.8613497595504404	0.3051422219382546	0.731182795620303	0.8499641062394117	15.40899387546775	4.873385485030625	0.3162688862314024
2	2	undersample	0.6	0.1	l2	liblinear		0.8372309855710443	0.2971118648758574	0.6808510637573563	0.8699712643615664	14.273295172660418	5.236158054239597	0.36684997039339384
2	3	undersample	0.6	0.1	l2	liblinear		0.8711917562724014	0.33741895333623345	0.6666666665949821	0.8843390804534171	15.291923905043623	5.763974655992019	0.37692932157291803
2	1	undersample	0.6	1.0	l2	liblinear		0.8721873576793338	0.30775000725735285	0.7204301074494162	0.8521177315085994	14.848579741783233	4.871645979482993	0.32808833677800203
2	2	undersample	0.6	1.0	l2	liblinear		0.8542507336757152	0.30935716108437655	0.6808510637573563	0.862787356315641	13.414309455755173	4.9620136734879505	0.36990450799657015
2	3	undersample	0.6	1.0	l2	liblinear		0.8827555308367322	0.34908075144192185	0.6881720429367557	0.8764367816028992	15.65356703003911	5.56939189647219	0.3557905830184831
2	1	undersample	0.6	10.0	l2	liblinear		0.8750742962122441	0.30356111566596	0.6774193547658689	0.8463747307907655	11.569625243857063	4.4095565407776265	0.3811321743046643
2	2	undersample	0.6	10.0	l2	liblinear		0.8623746637319638	0.3183776072585166	0.691489361628565	0.8635057471202335	14.179672044079354	5.06606905696598	0.357276874910839
2	3	undersample	0.6	10.0	l2	liblinear		0.8853896304535904	0.3395517767979013	0.6881720429367557	0.8836206896488247	16.7560646794625	5.913181490149558	0.35289797668521494
2	1	undersample	0.8	0.01	l2	liblinear		0.8494083319824931	0.2970401659847727	0.7956989246456239	0.7997128499583653	15.551026908456182	3.972790489815813	0.2554680380718305
2	2	undersample	0.8	0.01	l2	liblinear		0.8358859134262657	0.30499952348850795	0.691489361628565	0.8333333333273468	11.20689570673064	4.148935920686209	0.3702127616058284
2	3	undersample	0.8	0.01	l2	liblinear		0.860879372141886	0.32947679351741604	0.7204301074494162	0.8369252873503095	13.22517685124641	4.417791401043866	0.33404402213160134
2	1	undersample	0.8	0.1	l2	liblinear		0.8590494716284958	0.31371888316025875	0.7634408601329634	0.8104809763043038	13.80147967865178	4.02830705309944	0.29187500245467557
2	2	undersample	0.8	0.1	l2	liblinear		0.8413655539251651	0.3020639257833646	0.7234042552421911	0.8218390804538661	12.064515235066368	4.060397849770251	0.3365570559622043
2	3	undersample	0.8	0.1	l2	liblinear		0.8704965393647264	0.33553353046478884	0.7634408601329634	0.8433908045916424	17.37989838457375	4.8748147220483995	0.28048579113536476
2	1	undersample	0.8	1.0	l2	liblinear		0.8703810913245181	0.32692624174055657	0.7634408601329634	0.8147882268426793	14.197497149876172	4.121988607412138	0.29033205091878594
2	2	undersample	0.8	1.0	l2	liblinear		0.853073795549034	0.31339805245826446	0.7340425531133998	0.8168103448217183	12.306352036699268	4.007008541661036	0.3256048914128293
2	3	undersample	0.8	1.0	l2	liblinear		0.8818285749598318	0.3453479659567256	0.7634408601329634	0.8477011494191976	17.963120163600856	5.012781167380558	0.27905959221421267
2	1	undersample	0.8	10.0	l2	liblinear		0.8739781858601765	0.325009320336539	0.784946236474737	0.8205312275605131	16.687798627804433	4.373720185789996	0.2620908914627434
2	2	undersample	0.8	10.0	l2	liblinear		0.8608538151137198	0.3284462014841299	0.7659574467270258	0.8175287356263109	14.66284781842023	4.197687824322395	0.28628051860570797
2	3	undersample	0.8	10.0	l2	liblinear		0.8858222098628106	0.3414240328432321	0.7634408601329634	0.8477011494191976	17.963120163600856	5.012781167380558	0.27905959221421267
2	1	undersample	1.0	0.01	l2	liblinear		0.8485283560660445	0.28981064939724066	0.8709677418418315	0.7229002153573375	17.60945456495596	3.1431554937274453	0.17849248572911494
2	2	undersample	1.0	0.01	l2	liblinear		0.8420763022743948	0.30170278741920326	0.7872340424694433	0.7255747126384657	9.782721952677933	2.8686642595938334	0.2932378304978138
2	3	undersample	1.0	0.01	l2	liblinear		0.866232542330985	0.3350894515896759	0.8172043009873975	0.7543103448221674	13.725489244527328	3.3261647387402196	0.24233486633720883
2	1	undersample	1.0	0.1	l2	liblinear		0.8558228932681842	0.30141505109557415	0.8172043009873975	0.7753050969075714	15.425670714809584	3.6369506088962478	0.23577259763154718
2	2	undersample	1.0	0.1	l2	liblinear		0.8427641232575203	0.2968501837164653	0.7553191488558172	0.7744252873507586	10.597894646513852	3.348421046405561	0.3159515217041781
2	3	undersample	1.0	0.1	l2	liblinear		0.8705815103201088	0.33585101224509917	0.8172043009873975	0.7966954022931273	17.51901749869784	4.019605409856984	0.22944238939002032
2	1	undersample	1.0	1.0	l2	liblinear		0.8660738407861118	0.32151294180322826	0.8064516128165107	0.7889447236124268	15.575395640771063	3.8210443652928765	0.24532565962797967
2	2	undersample	1.0	1.0	l2	liblinear		0.8526611029591588	0.30858573198233263	0.7765957445982345	0.7808908045920914	12.388914064105752	3.5443318921834934	0.2860889784168656
2	3	undersample	1.0	1.0	l2	liblinear		0.8777963168953158	0.34404119343034784	0.8064516128165107	0.8132183907987557	18.14102411986552	4.317617634247054	0.2380029608200984
2	1	undersample	1.0	10.0	l2	liblinear		0.8680808034025735	0.31872869166600204	0.8064516128165107	0.79540559941999	16.19882914598428	3.941708918294885	0.24333294220118065
2	2	undersample	1.0	10.0	l2	liblinear		0.8602653460503791	0.3180225455117121	0.7872340424694433	0.7758620689599436	12.807691427495698	3.512274801920993	0.2742316750623682
2	3	undersample	1.0	10.0	l2	liblinear		0.882384748485972	0.34044320169101877	0.7741935483038502	0.8196839080400885	15.585656122501783	4.293535296564761	0.27547990966574776
2	1	smote	0.6	0.01	l2	liblinear		0.8599603238928901	0.3187383739312828	0.6989247311076425	0.8564249820469748	13.847320226260663	4.868010412899355	0.351548905844919
2	2	smote	0.6	0.01	l2	liblinear		0.8472578870139398	0.30632484487654404	0.6489361701437303	0.8678160919477887	12.135703792257921	4.909342828583787	0.40453712378500106
2	3	smote	0.6	0.01	l2	liblinear		0.8669200346063528	0.3240620162204038	0.6236559139114349	0.8886494252809725	13.225067768638487	5.600831962266875	0.4235011818463294
2	1	smote	0.6	0.1	l2	liblinear		0.8674246810087304	0.3315902111524803	0.7096774192785293	0.8549892318675163	14.412539998305352	4.893963251684361	0.33956284653047974
2	2	smote	0.6	0.1	l2	liblinear		0.8511784666177549	0.305016890377907	0.691489361628565	0.8541666666605304	13.128077702569659	4.741641011540977	0.36118318216017886
2	3	smote	0.6	0.1	l2	liblinear		0.8669354838709676	0.30689295183444465	0.6451612902532085	0.8800287356258619	13.336961143023068	5.377631384003072	0.40321263539458146
2	1	smote	0.6	1.0	l2	liblinear		0.8716238643293271	0.3302677275448609	0.7096774192785293	0.8513998564188702	14.005366491953403	4.775751586899091	0.3409943930841989
2	2	smote	0.6	1.0	l2	liblinear		0.855970286133529	0.30670994052825123	0.7021276594997737	0.8491379310283826	13.267345832005553	4.654103034281196	0.3507938181863314
2	3	smote	0.6	1.0	l2	liblinear		0.8693532937832159	0.3079029765244551	0.6666666665949821	0.8793103448212694	14.571427139844	5.523809065239415	0.37908496309334605
2	1	smote	0.6	10.0	l2	liblinear		0.8723031439841296	0.3279157531323138	0.7204301074494162	0.8521177315085994	14.848579741783233	4.871645979482993	0.32808833677800203
2	2	smote	0.6	10.0	l2	liblinear		0.8571166544387381	0.30819999280373656	0.7021276594997737	0.8498563218329752	13.342104145462386	4.676371468367713	0.35049728918036466
2	3	smote	0.6	10.0	l2	liblinear		0.8696236559139785	0.3067029612291647	0.6774193547658689	0.8771551724074917	14.994735378819398	5.514430789618966	0.36775778300569034
2	1	smote	0.8	0.01	l2	liblinear		0.8624458699025079	0.3247789035599965	0.7634408601329634	0.8198133524707839	14.683446874157546	4.236944458604969	0.2885524324147216
2	2	smote	0.8	0.01	l2	liblinear		0.8509109806798728	0.30853093261389064	0.7340425531133998	0.8218390804538661	12.7316119445014	4.1201095828551075	0.3236125538147904
2	3	smote	0.8	0.01	l2	liblinear		0.8684340625386231	0.3209532475796191	0.7204301074494162	0.84554597700542	14.107154455800927	4.664365788847333	0.3306383057185413
2	1	smote	0.8	0.1	l2	liblinear		0.8675173100525669	0.332658160419456	0.7634408601329634	0.8183776022913254	14.541860167520284	4.203450828366593	0.28905866474610553
2	2	smote	0.8	0.1	l2	liblinear		0.8534177060405967	0.306056977661784	0.7340425531133998	0.8139367816033483	12.073667078304872	3.9451242431876947	0.32675442323070203
2	3	smote	0.8	0.1	l2	liblinear		0.8669277592386603	0.3023089839322881	0.7204301074494162	0.8426724137870498	13.802422468314294	4.5791718985795775	0.33176580205884776
2	1	smote	0.8	1.0	l2	liblinear		0.8707670456738377	0.33460342866321224	0.7526881719620766	0.8212491026502423	13.982886991072217	4.210821545589749	0.30114105967168303
2	2	smote	0.8	1.0	l2	liblinear		0.8572007214477867	0.3079249755915606	0.7340425531133998	0.8103448275803855	11.79272643198027	3.8704059849486288	0.3282028027484255
2	3	smote	0.8	1.0	l2	liblinear		0.8684417871709307	0.30276497949865805	0.731182795620303	0.8433908045916424	14.648072166747887	4.668836635201283	0.3187338535455291
2	1	smote	0.8	10.0	l2	liblinear		0.8714077298937083	0.3339102998689483	0.7526881719620766	0.8212491026502423	13.982886991072217	4.210821545589749	0.30114105967168303
2	2	smote	0.8	10.0	l2	liblinear		0.8579420396184886	0.3086075549829741	0.7340425531133998	0.8103448275803855	11.79272643198027	3.8704059849486288	0.3282028027484255
2	3	smote	0.8	10.0	l2	liblinear		0.8687353231986158	0.3022710201107522	0.731182795620303	0.8433908045916424	14.648072166747887	4.668836635201283	0.3187338535455291
2	1	smote	1.0	0.01	l2	liblinear		0.862723757034018	0.3185415976109002	0.7956989246456239	0.7867910983432391	14.372495845828409	3.732015319915884	0.2596636809795382
2	2	smote	1.0	0.01	l2	liblinear		0.8518662876008805	0.3068284380759688	0.7765957445982345	0.7722701149369808	11.788342319002759	3.41016160563078	0.2892825297624918
2	3	smote	1.0	0.01	l2	liblinear		0.8694846125324435	0.3217374317546715	0.7956989246456239	0.7981321839023123	15.398762633341137	3.94168273383283	0.25597398139709876
2	1	smote	1.0	0.1	l2	liblinear		0.8676794108792811	0.327312243019934	0.7741935483038502	0.7946877243302607	13.270728317529958	3.7708096511535625	0.2841448809908369
2	2	smote	1.0	0.1	l2	liblinear		0.8532190022010271	0.2965970847064489	0.7659574467270258	0.7772988505691286	11.422873149389837	3.4393958643254683	0.30109725505272333
2	3	smote	1.0	0.1	l2	liblinear		0.8666496724755901	0.30384558513810683	0.7526881719620766	0.8139367816033483	13.31374753468629	4.045335440259519	0.30384647873055554
2	1	smote	1.0	1.0	l2	liblinear		0.8705895066731507	0.3299107232909705	0.7741935483038502	0.8004307250480946	13.751283674793376	3.879322153659191	0.28210617335000504
2	2	smote	1.0	1.0	l2	liblinear		0.8561460626069944	0.30027982223710903	0.7659574467270258	0.7794540229829062	11.566478356583334	3.4730055943736535	0.30026472809090826
2	3	smote	1.0	1.0	l2	liblinear		0.8675071066617229	0.30188014982046824	0.7741935483038502	0.8168103448217183	15.28739374976042	4.226185726964449	0.2764490562138326
2	1	smote	1.0	10.0	l2	liblinear		0.8710680900663069	0.3282139332818902	0.7741935483038502	0.8011486001378239	13.813304808345643	3.8933269260723047	0.2818533900437069
2	2	smote	1.0	10.0	l2	liblinear		0.8568033137686476	0.300500715759803	0.7659574467270258	0.7780172413737212	11.470431723955054	3.4505265947761954	0.3008192335834873
2	3	smote	1.0	10.0	l2	liblinear		0.8677774687924855	0.3008582368956183	0.7741935483038502	0.8153735632125333	15.141744225134552	4.193297123867988	0.2769361911086755
2	1	class_weight		0.01	l2	liblinear	balanced	0.8615504558120866	0.31097968467041276	0.8064516128165107	0.7796123474459469	14.73941259867591	3.6592411910476943	0.24826233875712864
2	2	class_weight		0.01	l2	liblinear	balanced	0.8540291024700416	0.3156250560961186	0.7765957445982345	0.7701149425232032	11.645237332542848	3.3781913419696976	0.2900920890703448
2	3	class_weight		0.01	l2	liblinear	balanced	0.8737177110369546	0.33695696171878375	0.8172043009873975	0.7852011494196466	16.342316264181914	3.80450947821342	0.23280110684975225
2	1	class_weight		0.1	l2	liblinear	balanced	0.871623864329327	0.320967475821044	0.8064516128165107	0.7910983488816146	15.77892204303143	3.860436573357314	0.24465780393870495
2	2	class_weight		0.1	l2	liblinear	balanced	0.8625351552946932	0.3208833818800644	0.7765957445982345	0.7765804597645362	12.082834895250128	3.475952501827944	0.287676891320101
2	3	class_weight		0.1	l2	liblinear	balanced	0.8784915338029909	0.3316163289127029	0.8064516128165107	0.7981321839023123	16.47390142961321	3.994948716722463	0.24250166659381583
2	1	class_weight		1.0	l2	liblinear	balanced	0.8759619912156791	0.31703722386983096	0.838709677329171	0.8004307250480946	20.856113273743976	4.202598999797456	0.20150440957409974
2	2	class_weight		1.0	l2	liblinear	balanced	0.8696579236977257	0.3288742661741477	0.7765957445982345	0.775143678155351	11.983416208758852	3.453741943699308	0.28821012002743895
2	3	class_weight		1.0	l2	liblinear	balanced	0.8795807069583489	0.31924409769870293	0.7956989246456239	0.8060344827528303	16.184794040355932	4.102269799889065	0.2534644325910068
2	1	class_weight		10.0	l2	liblinear	balanced	0.8762321592602027	0.31371722276855235	0.838709677329171	0.801866475227553	21.044925675466242	4.233052614199888	0.2011436138586814
2	2	class_weight		10.0	l2	liblinear	balanced	0.8700476889214968	0.32716102832806004	0.7765957445982345	0.7722701149369808	11.788342319002759	3.41016160563078	0.2892825297624918
2	3	class_weight		10.0	l2	liblinear	balanced	0.8786228525522186	0.3165998052439247	0.7956989246456239	0.8053160919482377	16.110699835407235	4.087132273730306	0.25369053823725446
3	1	none		0.01	l2	liblinear		0.7941628264208911	0.3391489762367274	0.032258064512660424	0.9992821249030921	46.39935317307715	44.93485747455027	0.9684371427106407
3	2	none		0.01	l2	liblinear		0.7218146246025924	0.24840103242057604	0.07446808509846085	0.9942528735560758	13.91951598139737	12.95742424511045	0.9308818010074589
3	3	none		0.01	l2	liblinear		0.7080861450994932	0.13422675960656638	0.021505376341773616	0.9964080459698534	6.0966863097690025	5.987080093587727	0.9820219916887454
3	1	none		0.1	l2	liblinear		0.8552671190051641	0.3661703133651172	0.05376344085443404	0.9978463747236336	26.325635232524167	24.964041704007947	0.948278786827131
3	2	none		0.1	l2	liblinear		0.816779775006114	0.28953728128039224	0.12765957445450432	0.9935344827514833	22.4877700394569	19.74465028877433	0.8780172524555698
3	3	none		0.1	l2	liblinear		0.8177836484983315	0.1883510506839824	0.032258064512660424	0.995689655165261	7.699982120462478	7.483853591977781	0.9719312847610175
3	1	none		1.0	l2	liblinear		0.8741402866868906	0.35746358801596034	0.05376344085443404	0.9971284996339044	19.730044864872244	18.72305302785163	0.948961492930311
3	2	none		1.0	l2	liblinear		0.8538686109073124	0.30596807636787315	0.10638297871208692	0.9935344827514833	18.293622457746658	16.45387524064527	0.8994323073908991
3	3	none		1.0	l2	liblinear		0.8436688913607713	0.20711156580130238	0.032258064512660424	0.9920977011422982	4.1848431841304174	4.08210626710964	0.9754502249310548
3	1	none		10.0	l2	liblinear		0.8751360489081352	0.3338026302448073	0.05376344085443404	0.995692749454446	13.134439173500446	12.48204985183189	0.9503298584435044
3	2	none		10.0	l2	liblinear		0.8609608094888725	0.30562469173163836	0.10638297871208692	0.9935344827514833	18.293622457746658	16.45387524064527	0.8994323073908991
3	3	none		10.0	l2	liblinear		0.8474694104560623	0.20969377088832714	0.04301075268354723	0.9913793103377057	5.168533324048312	4.989241519649484	0.9653108832151771
3	1	undersample	0.6	0.01	l2	liblinear		0.8767184617403454	0.3865060597773308	0.6989247311076425	0.8808327350977687	17.158991361045192	5.865072702896523	0.34180753448140644
3	2	undersample	0.6	0.01	l2	liblinear		0.8060956224015653	0.28826117873023765	0.5638297871740607	0.8793103448212694	9.418117600923589	4.671732134968467	0.49603670698793967
3	3	undersample	0.6	0.01	l2	liblinear		0.7977150537634408	0.17619302953455052	0.3225806451266042	0.8879310344763799	3.7728934284323046	2.8784116533537496	0.7629188765135196
3	1	undersample	0.6	0.1	l2	liblinear		0.8821141035438329	0.3876116738656392	0.7204301074494162	0.8485283560599532	14.435653165723531	4.756204139254768	0.32947618928608763
3	2	undersample	0.6	0.1	l2	liblinear		0.8219078625580827	0.2945280970078696	0.6276595744013128	0.8491379310283826	9.488162528571014	4.1604860457968265	0.43849227270159347
3	3	undersample	0.6	0.1	l2	liblinear		0.8234998764058831	0.19361229730926552	0.5698924730570009	0.853448275855938	7.716175879067626	3.8886777859400152	0.5039643691025015
3	1	undersample	0.6	1.0	l2	liblinear		0.88462280681441	0.384733313975009	0.731182795620303	0.8391959798934732	14.194998836946025	4.5470427273241905	0.3203270840388792
3	2	undersample	0.6	1.0	l2	liblinear		0.8384079236977257	0.30187911034334797	0.6489361701437303	0.8484195402237902	10.346257982219726	4.281133124219801	0.41378564386413363
3	3	undersample	0.6	1.0	l2	liblinear		0.8349786800148311	0.20321644137397174	0.6344086020823217	0.8448275862008274	9.447711699739418	4.088410727561921	0.4327408332324078
3	1	undersample	0.6	10.0	l2	liblinear		0.8859968042979877	0.3804008955669498	0.7419354837911898	0.8341708542653685	14.462120039255478	4.474095526232275	0.3093664946402564
3	2	undersample	0.6	10.0	l2	liblinear		0.8473648813890926	0.3030861974606498	0.6382978722725215	0.853448275855938	10.276815782158943	4.35544400754117	0.4238125891420839
3	3	undersample	0.6	10.0	l2	liblinear		0.8361142009640342	0.20432068461989436	0.6344086020823217	0.8441091953962349	9.39617711439917	4.069570126340204	0.43310912329888085
3	1	undersample	0.8	0.01	l2	liblinear		0.8840670325513897	0.3868415454065351	0.8064516128165107	0.7961234745097192	16.270538633547957	3.955588174368187	0.2431135256645308
3	2	undersample	0.8	0.01	l2	liblinear		0.815900892638787	0.29118572410880783	0.7127659573709824	0.8067528735574229	10.35949261946495	3.688364911853578	0.3560372060431228
3	3	undersample	0.8	0.01	l2	liblinear		0.8150336793968608	0.18454847275423436	0.6344086020823217	0.8103448275803855	7.414438036423104	3.3450633617734984	0.4511553365469696
3	1	undersample	0.8	0.1	l2	liblinear		0.8857961080363416	0.38264862084935003	0.784946236474737	0.8033022254070116	14.906385724242076	3.990620626963165	0.26771214375657876
3	2	undersample	0.8	0.1	l2	liblinear		0.8224734042553192	0.29357781002323013	0.6702127658861476	0.8139367816033483	8.890147621524605	3.602069961171373	0.4051754847747021
3	3	undersample	0.8	0.1	l2	liblinear		0.8285517859349895	0.19699319551272323	0.6989247311076425	0.8031609195344601	9.472105741106775	3.55074151914963	0.37486294193477654
3	1	undersample	0.8	1.0	l2	liblinear		0.8854178727740083	0.380834967460468	0.8064516128165107	0.7975592246891776	16.41548334237455	3.983641989820903	0.2426758775590109
3	2	undersample	0.8	1.0	l2	liblinear		0.8350452433357789	0.2988462491499976	0.6702127658861476	0.8139367816033483	8.890147621524605	3.602069961171373	0.4051754847747021
3	3	undersample	0.8	1.0	l2	liblinear		0.837342417500927	0.20637011709848121	0.7204301074494162	0.7945402298793496	9.965303279844	3.5064288836791513	0.3518637301403845
3	1	undersample	0.8	10.0	l2	liblinear		0.8859196134281238	0.3748575643203797	0.8279569891582842	0.7961234745097192	18.792472023818895	4.061070525684672	0.21610091171681228
3	2	undersample	0.8	10.0	l2	liblinear		0.8451332844216188	0.3041771014789181	0.6808510637573563	0.8182471264309035	9.604215412917288	3.7460261999008058	0.3900397838661964
3	3	undersample	0.8	10.0	l2	liblinear		0.8385320108762823	0.20602225336034866	0.6989247311076425	0.7916666666609795	8.821428024017594	3.3548385481928524	0.38030559801027075
3	1	undersample	1.0	0.01	l2	liblinear		0.8878262279137623	0.3838760644944816	0.9032258063544919	0.6956209619476266	21.33018672766846	2.967437516261228	0.13911914325204422
3	2	undersample	1.0	0.01	l2	liblinear		0.8276702739056003	0.296508678688412	0.7978723403406519	0.7183908045925403	10.069816819782488	2.8332608629970473	0.28136169833127894
3	3	undersample	1.0	0.01	l2	liblinear		0.8250834260289212	0.19395338181174	0.838709677329171	0.7147988505695777	13.032744730704398	2.940765314573634	0.2256443477572236
3	1	undersample	1.0	0.1	l2	liblinear		0.8867532748226541	0.38170079812357666	0.8709677418418315	0.7516152189465067	20.42557627669661	3.5065260563971323	0.17167328865731632
3	2	undersample	1.0	0.1	l2	liblinear		0.8284650892638785	0.2916140282435303	0.7446808509846085	0.7816091953966839	10.438595822553077	3.409854266706422	0.3266583188280279
3	3	undersample	1.0	0.1	l2	liblinear		0.8336654925225561	0.2013802949243702	0.8279569891582842	0.7492816091900196	14.382341389399237	3.302338346461428	0.22961061159847465
3	1	undersample	1.0	1.0	l2	liblinear		0.8834340674185057	0.3766309750378794	0.8494623655000578	0.7516152189465067	17.075349624114274	3.419945166115722	0.2002855034096922
3	2	undersample	1.0	1.0	l2	liblinear		0.8385837001711911	0.29515721551082014	0.7127659573709824	0.7895114942472018	9.307672276669448	3.3862462986249975	0.36381235876087065
3	3	undersample	1.0	1.0	l2	liblinear		0.8383543443332098	0.20868783664916374	0.8172043009873975	0.7499999999946121	13.411763789683866	3.2688170731264585	0.24372759543551964
3	1	undersample	1.0	10.0	l2	liblinear		0.8823302379794518	0.3695084394262084	0.838709677329171	0.7530509691259653	15.856975561259318	3.396286433673517	0.2141824752130751
3	2	undersample	1.0	10.0	l2	liblinear		0.848159696747371	0.29733853943627436	0.7340425531133998	0.7887931034426093	10.307754434490258	3.4754666174419846	0.3371700923273217
3	3	undersample	1.0	10.0	l2	liblinear		0.8393971696947224	0.21037841432964996	0.7956989246456239	0.7557471264313524	12.050773207413174	3.2576848756915155	0.2703299364375873
3	1	smote	0.6	0.01	l2	liblinear		0.858540011887394	0.3491484954853568	0.6344086020823217	0.8607322325853501	10.724832330568148	4.555315047453231	0.4247446300135855
3	2	smote	0.6	0.01	l2	liblinear		0.8366730863291758	0.30999446760762384	0.5638297871740607	0.8620689655110484	8.079267638581427	4.087765660465393	0.505957441012618
3	3	smote	0.6	0.01	l2	liblinear		0.8242491657397107	0.19918908394454624	0.6021505375696613	0.8563218390743081	9.020539821006514	4.190967449614071	0.4646027225165604
3	1	smote	0.6	0.1	l2	liblinear		0.8510602165975808	0.33651991214871463	0.6451612902532085	0.8528356065983286	10.536584516479564	4.383949347399597	0.4160692903072254
3	2	smote	0.6	0.1	l2	liblinear		0.8434213744191734	0.30418701824570027	0.5851063829164781	0.872126436775344	9.618264782429726	4.575663040935971	0.47572644840387085
3	3	smote	0.6	0.1	l2	liblinear		0.8312167840810778	0.20162841538152942	0.6559139784240953	0.8541666666605304	11.165177655324715	4.49769554344828	0.40283241079030535
3	1	smote	0.6	1.0	l2	liblinear		0.8510370593366218	0.3330375258254492	0.6451612902532085	0.8442211055215778	9.853371680341969	4.1415189843151925	0.4203148952600701
3	2	smote	0.6	1.0	l2	liblinear		0.8476782220591832	0.30282424391855556	0.5851063829164781	0.8714080459707515	9.556652937319075	4.550100679568083	0.47611863838156626
3	3	smote	0.6	1.0	l2	liblinear		0.8344920281794586	0.20573142080399506	0.6666666665949821	0.8498563218329752	11.320573249083198	4.440191091172345	0.3922231569259272
3	1	smote	0.6	10.0	l2	liblinear		0.8511142502064856	0.3324790722882132	0.6451612902532085	0.844938980611307	9.90740664635203	4.160692682079238	0.41995778830145875
3	2	smote	0.6	10.0	l2	liblinear		0.8483125458547321	0.30191325849755823	0.5851063829164781	0.8706896551661589	9.49572566821195	4.524822344415632	0.47651147553743534
3	3	smote	0.6	10.0	l2	liblinear		0.8350250278086763	0.20580859511377014	0.6666666665949821	0.8491379310283826	11.257141952593194	4.41904732547406	0.39255498700402097
3	1	smote	0.8	0.01	l2	liblinear		0.8626465661641541	0.3546558603614936	0.7204301074494162	0.8097631012145746	10.968939729989986	3.7870154222386656	0.3452489853869154
3	2	smote	0.8	0.01	l2	liblinear		0.8400510516018587	0.31115373950626407	0.6702127658861476	0.8340517241319394	10.214075491242976	4.038684475590241	0.39540381084044723
3	3	smote	0.8	0.01	l2	liblinear		0.8278565690273143	0.20091432725650893	0.7096774192785293	0.8146551724079407	10.744185292830329	3.8289570321916213	0.35637480370939423
3	1	smote	0.8	0.1	l2	liblinear		0.8546032775243344	0.342892288818732	0.6989247311076425	0.816941852111867	10.359943253253055	3.8180474400641353	0.3685394063587968
3	2	smote	0.8	0.1	l2	liblinear		0.8447664465639522	0.30581948335981674	0.6489361701437303	0.8369252873503095	9.486716696364814	3.979379266140127	0.41946853675917256
3	3	smote	0.8	0.1	l2	liblinear		0.8328312322333457	0.20277662253898632	0.7419354837911898	0.8146551724079407	12.63662697563622	4.003000533654877	0.3167776033119049
3	1	smote	0.8	1.0	l2	liblinear		0.8542559186099468	0.34279726278959827	0.7096774192785293	0.8183776022913254	11.014491966764968	3.9074331643971147	0.3547538157949045
3	2	smote	0.8	1.0	l2	liblinear		0.8484424675959893	0.30366767121794935	0.6382978722725215	0.8390804597640872	9.201679993535361	3.966565102479829	0.43106965393816554
3	3	smote	0.8	1.0	l2	liblinear		0.8351408972932889	0.20697820424747568	0.7526881719620766	0.8081896551666079	12.823643422589923	3.924126894066106	0.3060071647747935
3	1	smote	0.8	10.0	l2	liblinear		0.8542636376969333	0.3422881482999427	0.7096774192785293	0.8190954773810547	11.067900441082111	3.9229388506996874	0.3544429009732885
3	2	smote	0.8	10.0	l2	liblinear		0.8489468696502812	0.3031508635343582	0.6382978722725215	0.8390804597640872	9.201679993535361	3.966565102479829	0.43106965393816554
3	3	smote	0.8	10.0	l2	liblinear		0.8354730564825114	0.20751571302323324	0.7419354837911898	0.8103448275803855	12.284090021660543	3.9120232535995147	0.31846259054277054
3	1	smote	1.0	0.01	l2	liblinear		0.8622451736408618	0.35280404026634715	0.7741935483038502	0.783201722894593	12.385997258771539	3.5710316656120007	0.28831199193291346
3	2	smote	1.0	0.01	l2	liblinear		0.8410216434336023	0.31109189168071216	0.7021276594997737	0.8038793103390527	9.661694810409536	3.580079311942132	0.3705436039511409
3	3	smote	1.0	0.01	l2	liblinear		0.8301662340872574	0.20180950869801031	0.784946236474737	0.784482758615054	13.285999061151127	3.642150368151763	0.27413446429795313
3	1	smote	1.0	0.1	l2	liblinear		0.8538004924777497	0.3432178549589263	0.7419354837911898	0.7903804737918854	10.840324625578807	3.5394386287286737	0.32650669076586286
3	2	smote	1.0	0.1	l2	liblinear		0.8448581560283688	0.3054017353395832	0.7021276594997737	0.8081896551666079	9.931781033153197	3.660530528237889	0.3685673714211874
3	3	smote	1.0	0.1	l2	liblinear		0.8338122605363985	0.20331450766650375	0.7956989246456239	0.7880747126380168	14.483138987105693	3.7546198332637677	0.25924074137347625
3	1	smote	1.0	1.0	l2	liblinear		0.8531906846058248	0.3436517717773784	0.7419354837911898	0.7903804737918854	10.840324625578807	3.5394386287286737	0.32650669076586286
3	2	smote	1.0	1.0	l2	liblinear		0.8478616409880165	0.3071580915643078	0.691489361628565	0.8139367816033483	9.804952067040213	3.7164213885101467	0.37903513092670216
3	3	smote	1.0	1.0	l2	liblinear		0.8354267086886664	0.20627308175051662	0.7741935483038502	0.7902298850517944	12.915850361150884	3.690675917245158	0.28574779707789927
3	1	smote	1.0	10.0	l2	liblinear		0.8531366509969202	0.3445068436974954	0.7419354837911898	0.7889447236124268	10.747023103142595	3.515360816069446	0.32710087945854227
3	2	smote	1.0	10.0	l2	liblinear		0.8482666911225238	0.30633166354147623	0.691489361628565	0.8146551724079407	9.851643270946735	3.730826121796394	0.3787008847836034
3	3	smote	1.0	10.0	l2	liblinear		0.8354344333209738	0.20654037733515968	0.7741935483038502	0.7880747126380168	12.749635912574723	3.653143621553936	0.28652924045105876
3	1	class_weight		0.01	l2	liblinear	balanced	0.8797752201869563	0.3773431260779344	0.8494623655000578	0.7674084709205499	18.617943805454104	3.6521636550583767	0.1961636315503886
3	2	class_weight		0.01	l2	liblinear	balanced	0.8371469185619956	0.3072671501980291	0.7340425531133998	0.7902298850517944	10.39725959644997	3.499271182179266	0.3365570558035752
3	3	class_weight		0.01	l2	liblinear	balanced	0.8342293906810034	0.19965821386240384	0.8172043009873975	0.7686781609140182	14.85568032015094	3.5327588129543464	0.2378052427262819
3	1	class_weight		0.1	l2	liblinear	balanced	0.8765795181745902	0.3694719067703564	0.8279569891582842	0.7760229719973006	16.674077232989735	3.696615494791505	0.22169834506565456
3	2	class_weight		0.1	l2	liblinear	balanced	0.8503454389826364	0.3120124485607031	0.7446808509846085	0.8002873563160899	11.687649069280964	3.7287614843035057	0.3190343366167147
3	3	class_weight		0.1	l2	liblinear	balanced	0.8431976887900138	0.2060733336052075	0.8064516128165107	0.7715517241323884	14.072326041186187	3.5301276599810363	0.250856006954783
3	1	class_weight		1.0	l2	liblinear	balanced	0.8762090019992436	0.3459179912988323	0.8279569891582842	0.7702799712794668	16.136912836453963	3.604200111447563	0.22335126839976455
3	2	class_weight		1.0	l2	liblinear	balanced	0.8588514918072878	0.31651316002842794	0.7340425531133998	0.8017241379252751	11.159999235063259	3.702127472357094	0.3317318650995514
3	3	class_weight		1.0	l2	liblinear	balanced	0.8459940056853293	0.2100598698853318	0.784946236474737	0.7701149425232032	12.22749918251195	3.4145159800514877	0.2792489131923243
3	1	class_weight		10.0	l2	liblinear	balanced	0.8750665771252576	0.3415512368213192	0.8279569891582842	0.7695620961897376	16.071649872301485	3.5929720742047944	0.2235596184608629
3	2	class_weight		10.0	l2	liblinear	balanced	0.8600437148447052	0.31647728563887567	0.7234042552421911	0.7988505747069049	10.386812496109366	3.5963524043113413	0.34624215097656935
3	3	class_weight		10.0	l2	liblinear	balanced	0.8457004696576443	0.20894768552628645	0.7741935483038502	0.7701149425232032	11.485713537678977	3.367741788543933	0.2932113588449593
4	1	none		0.01	l2	liblinear		0.7883349157461655	0.27881346073365887	0.06451612902532085	0.9964106245441752	19.14477419659724	17.97414343467196	0.9388537602297189
4	2	none		0.01	l2	liblinear		0.7350513573000734	0.2808742011315887	0.07446808509846085	0.998563218383631	55.91915070325418	51.829426236948606	0.926863606223206
4	3	none		0.01	l2	liblinear		0.7304276718023965	0.2065685141702462	0.03191489361362608	0.9964080459698534	9.145029463652167	8.885081628260036	0.9715749492250828
4	1	none		0.1	l2	liblinear		0.8666296150491319	0.3517790478098115	0.1290322580506417	0.992821249095529	20.488860297704818	17.974168490592856	0.8772654029818211
4	2	none		0.1	l2	liblinear		0.8307348985081926	0.35232853421149685	0.08510638296966953	0.995689655165261	21.488322183757344	19.744635008644817	0.9188541862373149
4	3	none		0.1	l2	liblinear		0.8113383467840547	0.22032065006261614	0.05319148935604346	0.9928160919468908	7.764034124437517	7.404245004301265	0.9536595032929921
4	1	none		1.0	l2	liblinear		0.8886058556993879	0.3761234956798404	0.08602150536709446	0.989949748736612	9.270578996590862	8.559131261638091	0.9232574548018859
4	2	none		1.0	l2	liblinear		0.8664098801662997	0.34961263561758626	0.08510638296966953	0.9949712643606684	18.405278970793645	16.923978477659016	0.9195176188560892
4	3	none		1.0	l2	liblinear		0.8391339569576913	0.2424570922933497	0.07446808509846085	0.9928160919468908	11.119524731830102	10.365943006021771	0.9322289526596025
4	1	none		10.0	l2	liblinear		0.8888219901350068	0.36077045122436713	0.07526881719620766	0.9892318736468828	7.4775124254723	6.989957661004045	0.9347971876873766
4	2	none		10.0	l2	liblinear		0.871973587674248	0.33241957548770074	0.10638297871208692	0.9949712643606684	23.554374867172847	21.15497309707377	0.8981334881875038
4	3	none		10.0	l2	liblinear		0.8476858645145512	0.25092767331818494	0.06382978722725216	0.9935344827514833	10.477256503879213	9.872325144387165	0.9422624172615572
4	1	undersample	0.6	0.01	l2	liblinear		0.8551513327003682	0.32012665286272607	0.7096774192785293	0.8657573582134548	15.764704413306719	5.286527119614441	0.3353394280900776
4	2	undersample	0.6	0.01	l2	liblinear		0.8227408901932012	0.32451621536934844	0.5212765956892259	0.8886494252809725	8.690034995857932	4.681399716082051	0.5387089501265611
4	3	undersample	0.6	0.01	l2	liblinear		0.8211589019320127	0.25415249019175756	0.4468085105907651	0.9102011494187486	8.1867682721039	4.975659019487068	0.6077683857956202
4	1	undersample	0.6	0.1	l2	liblinear		0.8734610070320883	0.362464087099099	0.7634408601329634	0.8320172289961808	15.98465290505318	4.544756644525406	0.28431999816787745
4	2	undersample	0.6	0.1	l2	liblinear		0.8480527023722182	0.3589735076212221	0.6595744680149389	0.8491379310283826	10.905356272472183	4.3720361837186985	0.40090722076648116
4	3	undersample	0.6	0.1	l2	liblinear		0.8284803741746147	0.23783565717578345	0.5212765956892259	0.8728448275799365	7.474575630624609	4.09953087061102	0.5484633507578394
4	1	undersample	0.6	1.0	l2	liblinear		0.8850010420767431	0.3769326086201807	0.784946236474737	0.8312993539064516	17.9859558920088	4.652893798109868	0.2586959317696092
4	2	undersample	0.6	1.0	l2	liblinear		0.8629860601614086	0.3580361631260342	0.6808510637573563	0.8390804597640872	11.12380866845301	4.231002775978484	0.38035557701917966
4	3	undersample	0.6	1.0	l2	liblinear		0.8385225605282466	0.23539724029424214	0.5851063829164781	0.864224137924826	8.976393229386971	4.30935462960994	0.4800763992533233
4	1	undersample	0.6	10.0	l2	liblinear		0.8858347034712735	0.3641494978993445	0.784946236474737	0.8391959798934732	19.048435788715402	4.881384104333322	0.2562616672567295
4	2	undersample	0.6	10.0	l2	liblinear		0.8677855221325508	0.3408899059804209	0.6702127658861476	0.8390804597640872	10.596773387818939	4.1648933576038205	0.39303409624892605
4	3	undersample	0.6	10.0	l2	liblinear		0.8470591831743701	0.23954266527478676	0.6170212765301042	0.864224137924826	10.254849216764669	4.544410336679574	0.44314744547407503
4	1	undersample	0.8	0.01	l2	liblinear		0.8659966499162479	0.3247911362117063	0.7956989246456239	0.7903804737918854	14.685290905984983	3.7959196887814763	0.2584844635513173
4	2	undersample	0.8	0.01	l2	liblinear		0.8313080826607973	0.3233039060923906	0.7021276594997737	0.8211206896492736	10.820136917950824	3.925147178126131	0.36276316091831184
4	3	undersample	0.8	0.01	l2	liblinear		0.8294662509170947	0.25676318255952524	0.6489361701437303	0.8247126436722363	8.696969098969811	3.702127447852159	0.42568017877871944
4	1	undersample	0.8	0.1	l2	liblinear		0.8803695898849084	0.3560354601612672	0.8064516128165107	0.7925340990610731	15.916953789774556	3.887152396105744	0.24421458328498816
4	2	undersample	0.8	0.1	l2	liblinear		0.8488780875519687	0.3461868016516263	0.7234042552421911	0.8204022988446811	11.947076044056796	4.027914668782052	0.3371464728656366
4	3	undersample	0.8	0.1	l2	liblinear		0.8295656028368794	0.23949964876501884	0.6595744680149389	0.8261494252814214	9.20712745432223	3.7939157298931616	0.4120628998179945
4	1	undersample	0.8	1.0	l2	liblinear		0.8895321461377549	0.36838726664566585	0.8172043009873975	0.7989949748686361	17.770586785783745	4.065591195033128	0.22878203552511184
4	2	undersample	0.8	1.0	l2	liblinear		0.8635668867693812	0.3569058272021529	0.7127659573709824	0.8117816091895705	10.702572058175981	3.7869090073125675	0.35383166585586556
4	3	undersample	0.8	1.0	l2	liblinear		0.8344567742724383	0.23057783489218553	0.6702127658861476	0.8168103448217183	9.061479464477227	3.6585730162992065	0.40375006532065033
4	1	undersample	0.8	10.0	l2	liblinear		0.8900416058788567	0.3643562728683947	0.8172043009873975	0.8033022254070116	18.257619782025472	4.154618734920556	0.2275553222131703
4	2	undersample	0.8	10.0	l2	liblinear		0.8700476889214968	0.35152823783417275	0.7021276594997737	0.8089080459712005	9.97797999224319	3.674291920480528	0.3682400469390694
4	3	undersample	0.8	10.0	l2	liblinear		0.8434443017852775	0.23694361157172592	0.6808510637573563	0.8132183907987557	9.288204505019737	3.6451716537684913	0.3924516906272297
4	1	undersample	1.0	0.01	l2	liblinear		0.8744490501663462	0.32566003041739927	0.8602150536709446	0.7078248384730236	14.908333841960323	2.9441757462663842	0.1974852205748507
4	2	undersample	1.0	0.01	l2	liblinear		0.8373303374908292	0.319564989423234	0.7872340424694433	0.7234195402246881	9.67766178739727	2.846311032405779	0.29411142878910773
4	3	undersample	1.0	0.01	l2	liblinear		0.8393250183418929	0.2696554605130493	0.8085106382118606	0.7162356321787627	10.657102040721675	2.849232325846048	0.2673552536503708
4	1	undersample	1.0	0.1	l2	liblinear		0.8837428308979614	0.35200633521515706	0.8494623655000578	0.755204594395153	17.40846113832834	3.470090987615857	0.1993335761247225
4	2	undersample	1.0	0.1	l2	liblinear		0.8498639642944485	0.33777337108707683	0.7872340424694433	0.7729885057415734	12.598733320804508	3.4678156291729936	0.2752511236553596
4	3	undersample	1.0	0.1	l2	liblinear		0.8339982269503546	0.25149411090492185	0.7127659573709824	0.7715517241323884	8.380852063938024	3.120031978633617	0.3722809889760833
4	1	undersample	1.0	1.0	l2	liblinear		0.8924653991925835	0.3784557573408533	0.8494623655000578	0.761665470202716	18.033346230696257	3.5641597152580995	0.197642716405996
4	2	undersample	1.0	1.0	l2	liblinear		0.8635210320371729	0.3468422688878474	0.7765957445982345	0.7744252873507586	11.934181795522091	3.4427427660226186	0.28847747635054266
4	3	undersample	1.0	1.0	l2	liblinear		0.8393173758865247	0.24322114475933632	0.7127659573709824	0.7787356321783138	8.733525210668342	3.2213317136181323	0.3688466625536156
4	1	undersample	1.0	10.0	l2	liblinear		0.8919790967124408	0.3653808126927141	0.838709677329171	0.7623833452924452	16.683986631867416	3.5296753212212946	0.21156065587103365
4	2	undersample	1.0	10.0	l2	liblinear		0.8703686720469553	0.3400110224763227	0.7872340424694433	0.7801724137874988	13.131371631487337	3.581142932156917	0.2727165829543718
4	3	undersample	1.0	10.0	l2	liblinear		0.847143250183419	0.24904065754207777	0.7234042552421911	0.7780172413737212	9.166541638886695	3.2588306728441845	0.3555136396647147
4	1	smote	0.6	0.01	l2	liblinear		0.8775521231348756	0.3658861181166496	0.7741935483038502	0.8549892318675163	20.214990994222546	5.338869001837485	0.26410443621832064
4	2	smote	0.6	0.01	l2	liblinear		0.8419693078992418	0.3403713305524706	0.6063829786588955	0.8670977011431962	10.050985256230298	4.562621852659049	0.4539477111779631
4	3	smote	0.6	0.01	l2	liblinear		0.8284956590853509	0.24733560567634133	0.5425531914316433	0.8714080459707515	8.037286566561896	4.219184266508586	0.524951319228693
4	1	smote	0.6	0.1	l2	liblinear		0.8850241993377023	0.39272847431293095	0.7741935483038502	0.8499641062394117	19.42310140524137	5.1600552194441915	0.2656658644546192
4	2	smote	0.6	0.1	l2	liblinear		0.8554047444362926	0.33762512755679497	0.6276595744013128	0.8685344827523813	11.13676716741245	4.774328202549251	0.42869964141405864
4	3	smote	0.6	0.1	l2	liblinear		0.8229013817559305	0.2251291318472687	0.553191489302852	0.8584770114880858	7.51027255513123	3.9088451708877625	0.5204664766945646
4	1	smote	0.6	1.0	l2	liblinear		0.8880809577843132	0.39079131578931137	0.784946236474737	0.8413496051626609	19.356559328125986	4.947647232791658	0.25560570736540467
4	2	smote	0.6	1.0	l2	liblinear		0.8608996698459281	0.33303077083344473	0.6170212765301042	0.8649425287294186	10.317966021953334	4.568582730296374	0.4427793828159765
4	3	smote	0.6	1.0	l2	liblinear		0.8258437270726339	0.22284574497831222	0.5957446807876868	0.8591954022926782	8.992480475070076	4.231002738390559	0.47050451320916353
4	1	smote	0.6	10.0	l2	liblinear		0.888629012960347	0.39018781362767857	0.7741935483038502	0.8427853553421193	18.379646102931687	4.924436274650063	0.26792877639075535
4	2	smote	0.6	10.0	l2	liblinear		0.8618167644900955	0.3315033033901744	0.6170212765301042	0.8656609195340111	10.38175787313619	4.593013652167891	0.44241193105024945
4	3	smote	0.6	10.0	l2	liblinear		0.8266308999755441	0.22341511195147423	0.5957446807876868	0.8584770114880858	8.939352739625804	4.20952556864836	0.4708982408306936
4	1	smote	0.8	0.01	l2	liblinear		0.8796285575342149	0.3656575241133472	0.8279569891582842	0.8076094759453869	20.201723984678214	4.3035224847562175	0.2130274765660069
4	2	smote	0.8	0.01	l2	liblinear		0.8454084128148692	0.3397721188757025	0.6595744680149389	0.8290229884997916	9.39443210486384	3.857679015739171	0.4106346055550914
4	3	smote	0.8	0.01	l2	liblinear		0.8309412448031304	0.2559964816925221	0.6382978722725215	0.8304597701089766	8.644067189470002	3.7648753634111	0.4355444253784503
4	1	smote	0.8	0.1	l2	liblinear		0.8857883889493552	0.387121520407483	0.8279569891582842	0.8076094759453869	20.201723984678214	4.3035224847562175	0.2130274765660069
4	2	smote	0.8	0.1	l2	liblinear		0.8564441183663487	0.336080894147027	0.7127659573709824	0.8254310344768289	11.733423910805014	4.083004756342713	0.3479806636192985
4	3	smote	0.8	0.1	l2	liblinear		0.8252476155539251	0.2305965355110333	0.6276595744013128	0.8297413793043841	8.215189304149295	3.6865066507167366	0.44874274129056013
4	1	smote	0.8	1.0	l2	liblinear		0.8879420142185582	0.3904132563580891	0.8064516128165107	0.80473797558647	17.172179982336036	4.130099408411318	0.24051106155059498
4	2	smote	0.8	1.0	l2	liblinear		0.8609608094888727	0.33243624861969295	0.7127659573709824	0.8247126436722363	11.675166105734206	4.066271131247452	0.3482837826605876
4	3	smote	0.8	1.0	l2	liblinear		0.8276014918072878	0.22707586271364572	0.6276595744013128	0.8268678160860139	8.050858964861309	3.6253198218763445	0.4503022295125012
4	1	smote	0.8	10.0	l2	liblinear		0.8881118341322588	0.3894523999087929	0.8064516128165107	0.80473797558647	17.172179982336036	4.130099408411318	0.24051106155059498
4	2	smote	0.8	10.0	l2	liblinear		0.8618320494008314	0.3319090428791202	0.7127659573709824	0.8239942528676438	11.617383874554806	4.049674107165614	0.3485874302442265
4	3	smote	0.8	10.0	l2	liblinear		0.8284574468085105	0.22803776625176286	0.6382978722725215	0.8290229884997916	8.556598513998406	3.7332377571669397	0.4362992683942644
4	1	smote	1.0	0.01	l2	liblinear		0.8811800940184796	0.3681079490946186	0.8494623655000578	0.7674084709205499	18.617943805454104	3.6521636550583767	0.1961636315503886
4	2	smote	1.0	0.01	l2	liblinear		0.8473190266568843	0.3343372887962421	0.7234042552421911	0.7816091953966839	9.36032330937876	3.312429859086239	0.3538798453856879
4	3	smote	1.0	0.01	l2	liblinear		0.8321487527512839	0.25739255515708276	0.7127659573709824	0.7931034482701645	9.51234507268139	3.445035294021506	0.36216465788146085
4	1	smote	1.0	0.1	l2	liblinear		0.8862901296034705	0.391883486278242	0.838709677329171	0.7731514716383837	17.72278339616912	3.697223193001997	0.2086141286686006
4	2	smote	1.0	0.1	l2	liblinear		0.8569790902421129	0.3330972537513901	0.7446808509846085	0.7916666666609795	11.083332592672841	3.5744679130540837	0.32250839468481063
4	3	smote	1.0	0.1	l2	liblinear		0.8252246881878209	0.23153258820185835	0.6808510637573563	0.8038793103390527	8.744321783745608	3.471592060065097	0.39701100422391267
4	1	smote	1.0	1.0	l2	liblinear		0.8880192050884221	0.3915340179676814	0.8494623655000578	0.7724335965486545	19.15367123479634	3.732810798469063	0.19488747411258578
4	2	smote	1.0	1.0	l2	liblinear		0.8612282954267548	0.32962044389944745	0.7553191488558172	0.7945402298793496	11.937670200597681	3.6762384755414295	0.3079527491034783
4	3	smote	1.0	1.0	l2	liblinear		0.8271123746637319	0.2277922360974849	0.691489361628565	0.8038793103390527	9.187191521173368	3.5258356860036146	0.3837773040875268
4	1	smote	1.0	10.0	l2	liblinear		0.8880732386973269	0.39135927787261027	0.8494623655000578	0.7731514716383837	19.232141256000112	3.7446234903481765	0.19470652009996564
4	2	smote	1.0	10.0	l2	liblinear		0.8617479823917827	0.3282225289915255	0.7553191488558172	0.7931034482701645	11.833332521472816	3.650709042918313	0.3085106345114866
4	3	smote	1.0	10.0	l2	liblinear		0.8276932012717045	0.22880186810092867	0.691489361628565	0.8053160919482377	9.271535212142965	3.551856612238063	0.3830925988255786
4	1	class_weight		0.01	l2	liblinear	balanced	0.8813576330191665	0.34595036693852393	0.8602150536709446	0.7508973438567775	18.55020908739446	3.453255105573061	0.1861571966009581
4	2	class_weight		0.01	l2	liblinear	balanced	0.8502384446074835	0.3456958645795256	0.7765957445982345	0.7772988505691286	12.133025296633503	3.487165251329989	0.28741101619291143
4	3	class_weight		0.01	l2	liblinear	balanced	0.8378805942773294	0.26374602147929704	0.7446808509846085	0.7708333333277958	9.810605459192619	3.2495162987845143	0.33122483767132194
4	1	class_weight		0.1	l2	liblinear	balanced	0.8913152552316113	0.3667299502910405	0.8602150536709446	0.7659727207410915	20.141574497699963	3.6757040445794913	0.1824933717859787
4	2	class_weight		0.1	l2	liblinear	balanced	0.8666162264612374	0.35255535153255996	0.7978723403406519	0.7909482758563869	14.934887649931309	3.8166262700912807	0.2555510433156796
4	3	class_weight		0.1	l2	liblinear	balanced	0.8415719002201026	0.2517158746237845	0.7234042552421911	0.7859195402242392	9.601444931172056	3.3791230746079863	0.3519390053077193
4	1	class_weight		1.0	l2	liblinear	balanced	0.8894858316158364	0.3495814625381661	0.8494623655000578	0.7674084709205499	18.617943805454104	3.6521636550583767	0.1961636315503886
4	2	class_weight		1.0	l2	liblinear	balanced	0.8734332966495476	0.3419530197593954	0.7765957445982345	0.7931034482701645	13.325395869481273	3.753545917366716	0.2816836228264995
4	3	class_weight		1.0	l2	liblinear	balanced	0.8498181095622401	0.2600529673491049	0.7340425531133998	0.7866379310288317	10.175756922803533	3.440360895680021	0.33809384599318776
4	1	class_weight		10.0	l2	liblinear	balanced	0.8867841511705995	0.3425077466804325	0.8279569891582842	0.7674084709205499	15.878278126553074	3.55970381568981	0.22418700746614173
4	2	class_weight		10.0	l2	liblinear	balanced	0.8735632183908045	0.3377079004526004	0.7978723403406519	0.7945402298793496	15.26499700027379	3.8833505023324957	0.2543957492826808
4	3	class_weight		10.0	l2	liblinear	balanced	0.851063829787234	0.26059217949839	0.7340425531133998	0.7859195402242392	10.132348345106132	3.4288160609992806	0.33840288972416704
