# Supplementary material for: Risk prediction for cardiovascular related diseases using PRS and EHR in the Framingham Heart Study
Source: PLoS One. 2026 Apr 17;21(4):e0345914. doi: 10.1371/journal.pone.0345914 (PMC13089760; doi:10.1371/journal.pone.0345914)
Supplement: S1 File — (ZIP) [file pone.0345914.s003.zip › logreg/ehr_model/chf/chf_logreg_nested_cv_outer_test_results.csv]

outer_fold	AUC	AUPRC	sensitivity	specificity	DOR	LR+	LR-
1	0.8615427367251002	0.2908462110989425	0.784946236474737	0.7939698492405315	14.065852626157996	3.8098608164031313	0.27085885065079385
2	0.8643999144044999	0.2738776254522358	0.08510638296966953	0.989224137923928	8.539526946346273	7.897865005158147	0.9248597690931887
3	0.8791574957202251	0.3433052217843528	0.07446808509846085	0.9942528735560758	13.91951598139737	12.95742424511045	0.9308818010074589
4	0.871863799283154	0.3064023724084027	0.7956989246456239	0.7995689655114974	15.53706727997571	3.9699385226287522	0.255514010187403
