# Supplementary material for: Risk prediction for cardiovascular related diseases using PRS and EHR in the Framingham Heart Study
Source: PLoS One. 2026 Apr 17;21(4):e0345914. doi: 10.1371/journal.pone.0345914 (PMC13089760; doi:10.1371/journal.pone.0345914)
Supplement: S1 File — (ZIP) [file pone.0345914.s003.zip › logreg/ehr_model/dem/dem_logreg_nested_cv_all_results.csv]

outer_fold	inner_fold	sampling_method	sampling_ratio	C	penalty	solver	class_weight	AUC	AUPRC	sensitivity	specificity	DOR	LR+	LR-
1	1	none		0.01	l2	liblinear		0.6809546819779615	0.13366598817415395	0.012345679010821523	0.9969301611588878	4.059361765717044	4.021591827416688	0.9906955868745285
1	2	none		0.01	l2	liblinear		0.7078915702604626	0.13174320890252084	0.0	0.9976976208672472	0.0	0.0	1.0023076822691774
1	3	none		0.01	l2	liblinear		0.6615976426669699	0.155160881806848	0.0	0.999232540283966	0.0	0.0	1.0007680391474596
1	1	none		0.1	l2	liblinear		0.8486967397174612	0.2310738723253139	0.012345679010821523	0.9969301611588878	4.059361765717044	4.021591827416688	0.9906955868745285
1	2	none		0.1	l2	liblinear		0.8591664061093582	0.2306024253711475	0.012345679010821523	0.9946277820338095	2.3142814027824143	2.2980556835111425	0.9929888636729406
1	3	none		0.1	l2	liblinear		0.8346076954416682	0.23530136564573412	0.04938271604328609	0.9961627014505284	13.485679107370537	12.869102238360929	0.9542791283288499
1	1	none		1.0	l2	liblinear		0.8962508172024672	0.33595326632983924	0.012345679010821523	0.999232540283966	16.274787772950955	16.08620998704646	0.9884128781718557
1	2	none		1.0	l2	liblinear		0.9046265503159849	0.27530105295640844	0.024691358021643045	0.9938603223254501	4.09809458488354	4.0215983826006365	0.9813337048036864
1	3	none		1.0	l2	liblinear		0.8923850942269975	0.30869798340635346	0.08641975307575066	0.9884881043669341	8.122515454537462	7.50698935782843	0.9242197590907214
1	1	none		10.0	l2	liblinear		0.8985058222714913	0.3413554889008519	0.09876543208657218	0.995395241742169	23.689446204932462	21.448513053530636	0.9054037241347711
1	2	none		10.0	l2	liblinear		0.9101219408203292	0.2856462628053071	0.03703703703246457	0.9892555640752936	3.54120549179257	3.4470867359757844	0.9734218216234615
1	3	none		10.0	l2	liblinear		0.9090702367755322	0.32731595793690316	0.12345679010821523	0.9846508058251371	9.035205365644194	8.043204631442585	0.8902071635996582
1	1	undersample	0.6	0.01	l2	liblinear		0.8393166766152184	0.21407181890287003	0.6666666665843622	0.8273215656114558	9.582221541325138	3.8607405165423763	0.40290661242489434
1	2	undersample	0.6	0.01	l2	liblinear		0.8367111035312621	0.19587277253834137	0.6049382715302546	0.8434382194870036	8.2492334604332	3.863894693258748	0.4683943822537307
1	3	undersample	0.6	0.01	l2	liblinear		0.8456742749400717	0.21395336804132564	0.5432098764761469	0.8695318495712239	7.925595514616469	4.163543616242605	0.5253287944493505
1	1	undersample	0.6	0.1	l2	liblinear		0.8685559440228152	0.24058070846793073	0.8148148147142205	0.8112049117359079	18.905689447043443	4.315868484966881	0.2282840997679099
1	2	undersample	0.6	0.1	l2	liblinear		0.866632557346295	0.21416250540097692	0.7037037036168268	0.8303914044448935	11.627827177509454	4.148985844873246	0.356815221387186
1	3	undersample	0.6	0.1	l2	liblinear		0.870166661929261	0.22998299171713582	0.6543209875735406	0.8472755180288007	10.501075987326526	4.284322567574376	0.4079889020643459
1	1	undersample	0.6	1.0	l2	liblinear		0.8946306244848071	0.2980065212304694	0.8765432097683281	0.8165771296944239	31.60836474107441	4.778810627703794	0.1511881538563171
1	2	undersample	0.6	1.0	l2	liblinear		0.8907175274532656	0.2355855979672791	0.802469135703399	0.8342287029866906	20.444153227246	4.840820466228034	0.23678262474256562
1	3	undersample	0.6	1.0	l2	liblinear		0.894308480903518	0.2684864536706578	0.7654320986709343	0.849577897153879	18.430180912897676	5.088561011331871	0.2760993422191001
1	1	undersample	0.6	10.0	l2	liblinear		0.902447343736676	0.3404069276698105	0.851851851746685	0.8265541059030963	27.401545871404124	4.911340260135275	0.1792358726463394
1	2	undersample	0.6	10.0	l2	liblinear		0.9025041926039624	0.2513469358420044	0.851851851746685	0.8511128165705978	32.869841621859806	5.72145818673523	0.17406405311767026
1	3	undersample	0.6	10.0	l2	liblinear		0.9110599471305534	0.3229997624226178	0.8148148147142205	0.8580199539458326	26.59026745618261	5.738938533756863	0.21582852738548913
1	1	undersample	0.8	0.01	l2	liblinear		0.8491231062221084	0.2250171760549491	0.8395061727358635	0.7413660782752006	14.993835941438608	3.2459243345886413	0.2164839069420181
1	2	undersample	0.8	0.01	l2	liblinear		0.8477397837848081	0.1954721365861912	0.7901234566925774	0.7382962394417629	10.62066521950963	3.0191519786175602	0.28427144722205133
1	3	undersample	0.8	0.01	l2	liblinear		0.8585315937579944	0.2273767279335222	0.851851851746685	0.7659247889427021	18.81475255120015	3.6392226733737236	0.19342388242007788
1	1	undersample	0.8	0.1	l2	liblinear		0.870384582587192	0.2455322302879734	0.851851851746685	0.7735993860262963	19.647455970286096	3.762586148373986	0.19150499472246116
1	2	undersample	0.8	0.1	l2	liblinear		0.8676274125238055	0.2150696767083368	0.802469135703399	0.7774366845680935	14.190731735675183	3.6055766786649452	0.25407967706790546
1	3	undersample	0.8	0.1	l2	liblinear		0.8719384516263513	0.23688985634544954	0.827160493725042	0.7943207981520006	18.482141327953343	4.021604742127894	0.2175940810074858
1	1	undersample	0.8	1.0	l2	liblinear		0.8948769695763812	0.30107198583156924	0.9012345677899711	0.7927858787352818	34.911569982363986	4.349291056016999	0.12458020962959837
1	2	undersample	0.8	1.0	l2	liblinear		0.88925840652625	0.23541321540531954	0.8888888887791496	0.7958557175687195	31.18796651922357	4.354218666575601	0.13961212738932796
1	3	undersample	0.8	1.0	l2	liblinear		0.8922429720587818	0.2630555500543044	0.8641975307575065	0.8188795088195021	28.771183441258184	4.771395425282529	0.16583937700416115
1	1	undersample	0.8	10.0	l2	liblinear		0.9024852429815335	0.34234028861372934	0.8765432097683281	0.800460475818876	28.481920129091712	4.392829788670757	0.15423221060734163
1	2	undersample	0.8	10.0	l2	liblinear		0.9028642354301091	0.252881603081248	0.8888888887791496	0.8181120491111428	35.98311813344841	4.887013326419695	0.13581404892328525
1	3	undersample	0.8	10.0	l2	liblinear		0.9112494433548411	0.3057268382432959	0.8888888887791496	0.8280890253198152	38.53570959293519	5.170634619031455	0.13417773510059613
1	1	undersample	1.0	0.01	l2	liblinear		0.85651345896933	0.22920020963586266	0.9012345677899711	0.6538756715222266	17.238357804173795	2.60378848755198	0.1510461927259664
1	2	undersample	1.0	0.01	l2	liblinear		0.8512549387453455	0.19476916771981403	0.9259259258116141	0.6400613967717571	22.228142760850062	2.5724551125735142	0.11572963688279414
1	3	undersample	1.0	0.01	l2	liblinear		0.8680537790284528	0.23380073134205287	0.9382716048224357	0.6577129700640237	29.207171307590563	2.74118355459189	0.09385308949133939
1	1	undersample	1.0	0.1	l2	liblinear		0.8698634679704007	0.24063782755321345	0.8765432097683281	0.7367613200250441	19.871718425092826	3.329841862728162	0.1675668703017778
1	2	undersample	1.0	0.1	l2	liblinear		0.8651450119856362	0.21007262782700467	0.8395061727358635	0.7398311588584818	14.874516744344362	3.2267743392509978	0.2169330436723415
1	3	undersample	1.0	0.1	l2	liblinear		0.8747050965009522	0.2411876739636378	0.8765432097683281	0.7544128933173108	21.81031054575028	3.5691742368589536	0.1636461806111834
1	1	undersample	1.0	1.0	l2	liblinear		0.891560785651346	0.291608043702419	0.9012345677899711	0.7728319263179368	31.043493187780875	3.9672587503590906	0.12779677905209855
1	2	undersample	1.0	1.0	l2	liblinear		0.8866149341974362	0.2300147183305589	0.9012345677899711	0.776669224859734	31.733673427382097	4.0354247052144565	0.12716537204910125
1	3	undersample	1.0	1.0	l2	liblinear		0.8898268951991132	0.25889904203841724	0.8765432097683281	0.7828089025266094	25.590103506638915	4.035815369999523	0.15770999570406055
1	1	undersample	1.0	10.0	l2	liblinear		0.8970751257781189	0.3253051419714221	0.8765432097683281	0.7828089025266094	25.590103506638915	4.035815369999523	0.15770999570406055
1	2	undersample	1.0	10.0	l2	liblinear		0.9018788550638128	0.24868770552344038	0.9012345677899711	0.796623177277079	35.74244859246893	4.431353147375473	0.12398011228824121
1	3	undersample	1.0	10.0	l2	liblinear		0.9081701297101654	0.3000957945045882	0.9135802468007926	0.805832693777392	43.873511915982334	4.7051185780072045	0.1072427971638645
1	1	smote	0.6	0.01	l2	liblinear		0.8507338241285543	0.22377350401709287	0.6543209875735406	0.844205679195363	10.256860573715809	4.1999024238824605	0.40947249805427877
1	2	smote	0.6	0.01	l2	liblinear		0.8725069402992145	0.2397906377166139	0.6913580246060053	0.8457405986120818	12.28099403191229	4.481788296646862	0.3649369230366002
1	3	smote	0.6	0.01	l2	liblinear		0.8604739300569437	0.257060276532229	0.6543209875735406	0.8649270913210674	12.120737570860024	4.844205588900148	0.3996625980368497
1	1	smote	0.6	0.1	l2	liblinear		0.8754062325308167	0.26331431561637325	0.7530864196601128	0.8472755180288007	16.92060151692936	4.931012766453528	0.29142064437330717
1	2	smote	0.6	0.1	l2	liblinear		0.8887846659655305	0.26177215521445046	0.6913580246060053	0.8541826554040355	13.12168309518326	4.741260232855291	0.3613301790056867
1	3	smote	0.6	0.1	l2	liblinear		0.8760694693158239	0.2757675848426662	0.7283950616384698	0.8580199539458326	16.20687813404671	5.130263234722044	0.31654850676490415
1	1	smote	0.6	1.0	l2	liblinear		0.8888130903991738	0.3192791792398988	0.7530864196601128	0.8541826554040355	17.866577303305995	5.164587039360227	0.2890641432334558
1	2	smote	0.6	1.0	l2	liblinear		0.9006187051722992	0.2797754513705001	0.7160493826276483	0.8641596316127079	16.04224856998439	5.271255801320964	0.3285858349534106
1	3	smote	0.6	1.0	l2	liblinear		0.8948106458978805	0.30201294004292134	0.7901234566925774	0.8695318495712239	25.09065474911814	6.056063441807426	0.24136728401293436
1	1	smote	0.6	10.0	l2	liblinear		0.8904522327392626	0.3292205907445285	0.7777777776817559	0.853415195695676	20.37696140450298	5.305991492863753	0.26039168371402033
1	2	smote	0.6	10.0	l2	liblinear		0.902466293359105	0.2825470820302199	0.7407407406492913	0.8664620107377863	18.53858604516143	5.547040877816217	0.2992159530892667
1	3	smote	0.6	10.0	l2	liblinear		0.8990743109443545	0.3100038132498627	0.7901234566925774	0.8664620107377863	24.427313182328152	5.916843603003965	0.24222243824226036
1	1	smote	0.8	0.01	l2	liblinear		0.8583989464009929	0.23006200994712805	0.8148148147142205	0.7989255564021572	17.482441330915453	4.052304010453182	0.23179278905760087
1	2	smote	0.8	0.01	l2	liblinear		0.8759557715812512	0.24193536096019502	0.7654320986709343	0.8112049117359079	14.020965989126045	4.0543006979991905	0.28915985966543545
1	3	smote	0.8	0.01	l2	liblinear		0.8661398671631467	0.2583976543141273	0.7407407406492913	0.8150422102777051	12.590396226144174	4.004917563690081	0.318093042176849
1	1	smote	0.8	0.1	l2	liblinear		0.8806837023772301	0.2723461840609213	0.8395061727358635	0.8181120491111428	23.527423936013996	4.615512586063045	0.19617584837767682
1	2	smote	0.8	0.1	l2	liblinear		0.8903195853822613	0.2624243868370861	0.8148148147142205	0.8303914044448935	21.54207945597171	4.804088873011127	0.2230095134227436
1	3	smote	0.8	0.1	l2	liblinear		0.8791677325829282	0.2735088491008757	0.802469135703399	0.8380660015284876	21.024879562938924	4.955531844594401	0.23569845522829266
1	1	smote	0.8	1.0	l2	liblinear		0.8912291672588424	0.3205272012385667	0.8395061727358635	0.8234842670696587	24.402673227235287	4.755984700283415	0.194896043231388
1	2	smote	0.8	1.0	l2	liblinear		0.9008461006414447	0.2795307918754438	0.802469135703399	0.8426707597786441	21.759144273736894	5.1005717917955975	0.234410485542876
1	3	smote	0.8	1.0	l2	liblinear		0.8956918033408184	0.2984694516126969	0.8395061727358635	0.8426707597786441	28.016507376744592	5.335982797570779	0.19045851953105675
1	1	smote	0.8	10.0	l2	liblinear		0.892422993471855	0.33222657460335936	0.8395061727358635	0.8250191864863775	24.662615685321946	4.797703861934944	0.19453344594605024
1	2	smote	0.8	10.0	l2	liblinear		0.9027221132618931	0.2817187475422068	0.802469135703399	0.844205679195363	22.013544690146535	5.150823727403019	0.23398428466511928
1	3	smote	0.8	10.0	l2	liblinear		0.8993490804695716	0.3055838753989848	0.827160493725042	0.844205679195363	25.932439298517906	5.309310611323111	0.20473624910025942
1	1	smote	1.0	0.01	l2	liblinear		0.8591285068645007	0.23038403020474688	0.827160493725042	0.7743668457346558	16.424439941079385	3.66595263785027	0.22320106419196115
1	2	smote	1.0	0.01	l2	liblinear		0.8785139706091356	0.24252403506182368	0.827160493725042	0.7866462010684064	17.645168159568957	3.876942707829743	0.21971695006349934
1	3	smote	1.0	0.01	l2	liblinear		0.8673336933761595	0.26322904983882284	0.7901234566925774	0.7904834996102036	14.203834338205702	3.7711751461619274	0.26550401210888647
1	1	smote	1.0	0.1	l2	liblinear		0.8805889542650862	0.2708667599968885	0.8641975307575065	0.7935533384436413	24.460964213632618	4.186056981410745	0.17113212301206526
1	2	smote	1.0	0.1	l2	liblinear		0.8910870450906265	0.26242727635937346	0.8395061727358635	0.8112049117359079	22.475294993063283	4.446652378450725	0.19784621981914716
1	3	smote	1.0	0.1	l2	liblinear		0.879650947954862	0.2786301253164519	0.851851851746685	0.8173445894027833	25.730039480872843	4.663709672351578	0.18125543175004002
1	1	smote	1.0	1.0	l2	liblinear		0.8902911609486182	0.3142626436488688	0.851851851746685	0.8035303146523137	23.516599362191723	4.335792602717633	0.18437157093905382
1	2	smote	1.0	1.0	l2	liblinear		0.8999744180097211	0.27557601943215226	0.827160493725042	0.825786646194737	22.68470523467883	4.747973838847678	0.2093028568315822
1	3	smote	1.0	1.0	l2	liblinear		0.8946685237296647	0.29659430754489075	0.8641975307575065	0.8273215656114558	30.488885605284626	5.004663632554931	0.1641471384837568
1	1	smote	1.0	10.0	l2	liblinear		0.8912575916924855	0.3205850171413864	0.851851851746685	0.8042977743606732	23.631370331747604	4.352795710094092	0.18419564386973442
1	2	smote	1.0	10.0	l2	liblinear		0.9018599054413841	0.27981857671543103	0.8395061727358635	0.829623944736534	25.470544945237922	4.927371526262616	0.19345370435344408
1	3	smote	1.0	10.0	l2	liblinear		0.8985531963275631	0.30412122561861415	0.851851851746685	0.829623944736534	27.99887097548573	4.999832872237066	0.17857265018385687
1	1	class_weight		0.01	l2	liblinear	balanced	0.8675610888453047	0.23780743610943317	0.8641975307575065	0.7382962394417629	17.952544552065994	3.3021974766129563	0.18394034826152214
1	2	class_weight		0.01	l2	liblinear	balanced	0.8749040675364543	0.22609203482928464	0.8641975307575065	0.7574827321507485	19.876292906937476	3.563447266197218	0.17928127161934354
1	3	class_weight		0.01	l2	liblinear	balanced	0.8709151720151975	0.24982960986793806	0.827160493725042	0.756715272442389	14.885532946379966	3.399968703458705	0.2284075798193184
1	1	class_weight		0.1	l2	liblinear	balanced	0.8903101105710469	0.2852706056558375	0.8888888887791496	0.7782041442764528	28.069201249318464	4.007689168954513	0.14277887185549354
1	2	class_weight		0.1	l2	liblinear	balanced	0.8939200136437281	0.2583958725652971	0.9012345677899711	0.7889485801934847	34.11090513833762	4.270213040566425	0.1251861444936574
1	3	class_weight		0.1	l2	liblinear	balanced	0.8869465525899397	0.2815424489845741	0.8641975307575065	0.7897160399018441	23.898471542782413	4.109669083925505	0.1719636687887662
1	1	class_weight		1.0	l2	liblinear	balanced	0.8993680300920004	0.3318835844428232	0.8641975307575065	0.7920184190269224	24.233476402966392	4.15516357344037	0.17146377440906402
1	2	class_weight		1.0	l2	liblinear	balanced	0.9058298513402121	0.27534517066064584	0.9135802468007926	0.8104374520275485	45.19606095940358	4.819412950386331	0.1066334630965884
1	3	class_weight		1.0	l2	liblinear	balanced	0.9069099798186522	0.3141093301443812	0.8765432097683281	0.8104374520275485	30.354652619463796	4.624031344289588	0.1523335186441262
1	1	class_weight		10.0	l2	liblinear	balanced	0.897179348701477	0.3300983987647863	0.8641975307575065	0.7927858787352818	24.34679903459773	4.170553067413561	0.17129778818230093
1	2	class_weight		10.0	l2	liblinear	balanced	0.9068436561401514	0.2798560941875171	0.9012345677899711	0.8142747505693456	40.00670986324227	4.8525147874485635	0.12129251328012611
1	3	class_weight		10.0	l2	liblinear	balanced	0.9113631410894139	0.3254538490919022	0.8888888887791496	0.8188795088195021	36.169487262752085	4.907721008862031	0.13568676303081595
2	1	none		0.01	l2	liblinear		0.7409605061349693	0.1697726335936027	0.0124999999984375	0.9984662576610548	8.240452558329796	8.149946820641189	0.9890168871852013
2	2	none		0.01	l2	liblinear		0.7269643652350226	0.1473222373627463	0.0	0.9976976208672472	0.0	0.0	1.0023076822691774
2	3	none		0.01	l2	liblinear		0.6819021630994003	0.1574125320188812	0.012345679010821523	0.9969301611588878	4.059361765717044	4.021591827416688	0.9906955868745285
2	1	none		0.1	l2	liblinear		0.8646280674846627	0.2645110833579086	0.037499999995312505	0.9946319018328633	7.218910472140209	6.9857012615516645	0.9676946703138002
2	2	none		0.1	l2	liblinear		0.8600096643074386	0.2529258767030451	0.03703703703246457	0.9946277820338095	7.120865852853542	6.894167050533427	0.9681641420842202
2	3	none		0.1	l2	liblinear		0.842936054499114	0.23211606611446298	0.024691358021643045	0.9969301611588878	8.221492182667246	8.043183654833376	0.9783118920401448
2	1	none		1.0	l2	liblinear		0.9039493865030674	0.3318138193368613	0.062499999992187506	0.9938650306672251	10.799982375262395	10.18748338047264	0.9432870275610336
2	2	none		1.0	l2	liblinear		0.9056687795495675	0.3205259713984565	0.03703703703246457	0.9930928626170907	5.5299065156399285	5.362132147941034	0.9696605317787105
2	3	none		1.0	l2	liblinear		0.8992732819798566	0.2915418334310387	0.03703703703246457	0.9946277820338095	7.120865852853542	6.894167050533427	0.9681641420842202
2	1	none		10.0	l2	liblinear		0.9101322852760736	0.33266592387971095	0.12499999998437501	0.9915644171703102	16.79218784722665	14.818164236712146	0.8824439199706543
2	2	none		10.0	l2	liblinear		0.9132012544650048	0.3238334042990314	0.07407407406492914	0.990023023783653	7.938453569828189	7.424493976303303	0.9352569529583398
2	3	none		10.0	l2	liblinear		0.9090797115867467	0.3255764915016338	0.1111111110973937	0.9869531849502153	9.455875089233551	8.516333335766433	0.9006393549872892
2	1	undersample	0.6	0.01	l2	liblinear		0.863611963190184	0.2439860758545669	0.6374999999203126	0.8588957055148858	10.704646784255479	4.517934461649012	0.4220535666106775
2	2	undersample	0.6	0.01	l2	liblinear		0.8572430194328376	0.21668917824556955	0.6666666665843622	0.853415195695676	11.643978096643778	4.547992708168931	0.3905875254986995
2	3	undersample	0.6	0.01	l2	liblinear		0.825161308660925	0.22436216527193226	0.4938271604328609	0.8848810437384124	7.499186291760304	4.289711560740786	0.5720235928079588
2	1	undersample	0.6	0.1	l2	liblinear		0.8860812883435584	0.27236760305183555	0.7499999999062501	0.8351226993800989	15.195347581643654	4.548836932664785	0.2993572049780825
2	2	undersample	0.6	0.1	l2	liblinear		0.8748566934803824	0.24363630229290673	0.802469135703399	0.8334612432783312	20.33121934978487	4.818512539152768	0.23700065662276967
2	3	undersample	0.6	0.1	l2	liblinear		0.855262783889031	0.2406949625535083	0.5802469135086116	0.8618572524876297	8.624345700894017	4.200342630750309	0.4870331837546164
2	1	undersample	0.6	1.0	l2	liblinear		0.9041890337423313	0.312340503446942	0.8374999998953125	0.8289877300549925	24.983440112000658	4.897309129874345	0.19602219942831448
2	2	undersample	0.6	1.0	l2	liblinear		0.8957012781520328	0.2902991557033816	0.827160493725042	0.8288564850281747	23.177448148624705	4.833139283891775	0.2085276610748919
2	3	undersample	0.6	1.0	l2	liblinear		0.8865770349525786	0.2625927493838471	0.6666666665843622	0.8749040675297399	13.987728729890422	5.329242926826772	0.38099414778908375
2	1	undersample	0.6	10.0	l2	liblinear		0.9111867331288344	0.3223318310344968	0.8374999998953125	0.8504601226928646	29.31084495274825	5.600512445052183	0.19107303665152842
2	2	undersample	0.6	10.0	l2	liblinear		0.9061140956766436	0.3171496857615032	0.8765432097683281	0.8426707597786441	38.028288081539756	5.571393803345961	0.14650655351923736
2	3	undersample	0.6	10.0	l2	liblinear		0.9018409558189554	0.2976793431409876	0.6790123455951838	0.8833461243216935	16.018470020058142	5.820743489571182	0.36337698432483345
2	1	undersample	0.8	0.01	l2	liblinear		0.8674654907975461	0.2411138924942852	0.7999999999	0.777607361957227	13.986205894504295	3.5972412170124226	0.25719920786836514
2	2	undersample	0.8	0.01	l2	liblinear		0.8612224401428801	0.2187255916687957	0.827160493725042	0.7689946277761398	15.931180571842972	3.5806979290355505	0.2247603530432847
2	3	undersample	0.8	0.01	l2	liblinear		0.8367869020209773	0.23354712622506074	0.7160493826276483	0.8188795088195021	11.401251938955715	3.9534419238055243	0.3467550608442318
2	1	undersample	0.8	0.1	l2	liblinear		0.8847967791411042	0.2666357468773496	0.8374999998953125	0.7937116564356311	19.82985246472132	4.059851103683294	0.20473429707091997
2	2	undersample	0.8	0.1	l2	liblinear		0.8727248609571454	0.24671034312591947	0.851851851746685	0.7866462010684064	21.200537700021798	3.9926723408992877	0.1883288143625624
2	3	undersample	0.8	0.1	l2	liblinear		0.8584557952682793	0.2479302455958295	0.7160493826276483	0.8419033000702848	13.428871847615342	4.529185856846618	0.3372722425199238
2	1	undersample	0.8	1.0	l2	liblinear		0.9010352760736198	0.2998342606546151	0.8624999998921876	0.8013803680920141	25.308877851415307	4.342470823161367	0.17157894536322763
2	2	undersample	0.8	1.0	l2	liblinear		0.8916081597074177	0.29015690869216393	0.8765432097683281	0.8066001534857514	29.611504807077377	4.532284695380576	0.1530582261453419
2	3	undersample	0.8	1.0	l2	liblinear		0.8898079455766843	0.2723775297292727	0.7654320986709343	0.8457405986120818	17.890545660094023	4.961979899859025	0.27735206154285014
2	1	undersample	0.8	10.0	l2	liblinear		0.9082246932515339	0.3117572254531812	0.8874999998890626	0.8266871165580776	37.62929734364426	5.120796163884172	0.1360853417172862
2	2	undersample	0.8	10.0	l2	liblinear		0.9012250930900201	0.3060240918629071	0.8888888887791496	0.820414428236221	36.54700421670219	4.949667339933587	0.13543290566621924
2	3	undersample	0.8	10.0	l2	liblinear		0.9056687795495675	0.3028299183784022	0.7777777776817559	0.8595548733625514	21.42076290969946	5.537947388591651	0.25853174313770144
2	1	undersample	1.0	0.01	l2	liblinear		0.8675901073619631	0.2391387954567966	0.9249999998843751	0.6671779141053131	24.723499690766218	2.779262588914974	0.11241379159270003
2	2	undersample	1.0	0.01	l2	liblinear		0.8681674767630254	0.23640253030933306	0.9382716048224357	0.6577129700640237	29.207171307590563	2.74118355459189	0.09385308949133939
2	3	undersample	1.0	0.01	l2	liblinear		0.8590337587523568	0.23997223794789221	0.8395061727358635	0.7283192632330905	14.022597898920923	3.0900466180480723	0.220361911544214
2	1	undersample	1.0	0.1	l2	liblinear		0.8790835889570553	0.2563101603539901	0.8874999998890626	0.7484662576629719	23.47425253438609	3.5283535177414618	0.15030737519034754
2	2	undersample	1.0	0.1	l2	liblinear		0.8747050965009521	0.2521040172252107	0.8888888887791496	0.7436684574002789	23.209578665063425	3.467731068469784	0.14940946953051987
2	3	undersample	1.0	0.1	l2	liblinear		0.8691244326956785	0.24930232482640854	0.7777777776817559	0.8119723714442674	15.114284535324481	4.136507715865492	0.2736819963296954
2	1	undersample	1.0	1.0	l2	liblinear		0.895398773006135	0.2905719492673509	0.8874999998890626	0.7691717791352058	26.28755736077874	3.844850331192413	0.14626121459475686
2	2	undersample	1.0	1.0	l2	liblinear		0.88925840652625	0.2923957301458846	0.9135802468007926	0.7697620874844991	35.34380524803318	3.9679833661602184	0.1122681325589009
2	3	undersample	1.0	1.0	l2	liblinear		0.8939673876998	0.2696639887062973	0.802469135703399	0.825786646194737	19.256606239445546	4.606243276494017	0.2392032649290222
2	1	undersample	1.0	10.0	l2	liblinear		0.9041027607361963	0.32206058426348255	0.9124999998859376	0.78527607361361	38.1387707410584	4.249642658580541	0.1114257799771682
2	2	undersample	1.0	10.0	l2	liblinear		0.8998133462190766	0.3280981084201155	0.9135802468007926	0.7866462010684064	38.97738458050887	4.281996423573149	0.10985847511021994
2	3	undersample	1.0	10.0	l2	liblinear		0.9075353173588017	0.302470780665146	0.827160493725042	0.8472755180288007	26.54988957187621	5.416030415612892	0.20399445110502806
2	1	smote	0.6	0.01	l2	liblinear		0.8774635736196319	0.27879945174315907	0.6999999999125001	0.8427914110364817	12.508942084926336	4.45268264285557	0.35595995948624387
2	2	smote	0.6	0.01	l2	liblinear		0.8727438105795742	0.2558625678251575	0.7283950616384698	0.8465080583204413	14.790226015436826	4.745493517204875	0.32085333681511413
2	3	smote	0.6	0.01	l2	liblinear		0.8564187108571861	0.24099359532251563	0.5802469135086116	0.8795088257798964	10.090295053271706	4.815679398159647	0.4772585213645707
2	1	smote	0.6	0.1	l2	liblinear		0.8914398006134969	0.30702104806353386	0.7749999999031251	0.8466257668646732	19.013331591298158	5.052999669698899	0.26576086654262066
2	2	smote	0.6	0.1	l2	liblinear		0.8917408070644193	0.29977307831747224	0.7407407406492913	0.8465080583204413	15.757141493929836	4.825925610716822	0.30626909423923815
2	3	smote	0.6	0.1	l2	liblinear		0.8821617729266745	0.2597791194320984	0.6419753085627191	0.8887183422802094	14.320093637759381	5.768922426461342	0.40285506709598934
2	1	smote	0.6	1.0	l2	liblinear		0.902396472392638	0.32437933884665276	0.8124999998984376	0.8558282208523327	25.723401579026977	5.635637906013901	0.2190860190657981
2	2	smote	0.6	1.0	l2	liblinear		0.9059814483196422	0.3367266318708002	0.8148148147142205	0.8557175748207544	26.09574195251462	5.647359733719188	0.21640923193669082
2	3	smote	0.6	1.0	l2	liblinear		0.897937333598628	0.28483219211841826	0.6543209875735406	0.8925556408220066	15.724232993827306	6.089858338593675	0.38729127097912985
2	1	smote	0.6	10.0	l2	liblinear		0.9040835889570552	0.32453887895940015	0.8124999998984376	0.8550613496866943	25.56437124866337	5.605819718093865	0.21928250876669816
2	2	smote	0.6	10.0	l2	liblinear		0.9085112229138834	0.3330963102180745	0.827160493725042	0.8595548733625514	29.28961426247258	5.889563095803819	0.2010802446945742
2	3	smote	0.6	10.0	l2	liblinear		0.9007418777180864	0.292807274393879	0.6666666665843622	0.8940905602387254	16.884056105304477	6.294685394807199	0.3728183077992161
2	1	smote	0.8	0.01	l2	liblinear		0.8811157975460122	0.2817410421648761	0.7999999999	0.8059815950858438	16.616599459559495	4.123319944933894	0.24814462121464706
2	2	smote	0.8	0.01	l2	liblinear		0.8761357929943245	0.2627470488027099	0.802469135703399	0.8081350729024702	17.11124860846758	4.182468917160636	0.24442802753613413
2	3	smote	0.8	0.01	l2	liblinear		0.8614119363671678	0.2439272115183741	0.6790123455951838	0.8480429777371601	11.805554600826815	4.468449636609755	0.37850398982875877
2	1	smote	0.8	0.1	l2	liblinear		0.8932323619631902	0.30799061238863074	0.8249999998968751	0.8174846625704181	21.11524419749764	4.520167818846997	0.2140712920682319
2	2	smote	0.8	0.1	l2	liblinear		0.8941000350568015	0.3091533317044728	0.8148148147142205	0.8181120491111428	19.790715565069274	4.479762215884721	0.22635674810487252
2	3	smote	0.8	0.1	l2	liblinear		0.8832040021602571	0.26162463785220347	0.7160493826276483	0.8572524942374732	15.143991171034209	5.016195054622598	0.33123334836440754
2	1	smote	0.8	1.0	l2	liblinear		0.9035563650306748	0.3240749556323509	0.8374999998953125	0.8335889570488222	25.81672906837419	5.032718590759839	0.19494020018042063
2	2	smote	0.8	1.0	l2	liblinear		0.9064267644467183	0.335973266035545	0.8641975307575065	0.8334612432783312	31.847503816173255	5.1891673498568265	0.1629379514744434
2	3	smote	0.8	1.0	l2	liblinear		0.8967435073856154	0.28372463993494546	0.7283950616384698	0.8626247121959891	16.840018740819595	5.3022273529674075	0.3148587460722246
2	1	smote	0.8	10.0	l2	liblinear		0.905118865030675	0.3248396061942643	0.8374999998953125	0.8374233128770137	26.547167105681616	5.151414776631603	0.19404761685691987
2	2	smote	0.8	10.0	l2	liblinear		0.9081511800877368	0.33520842128269107	0.8641975307575065	0.8319263238616122	31.498543659840706	5.141777696515488	0.16323857499753544
2	3	smote	0.8	10.0	l2	liblinear		0.8985342467051345	0.2906165433048761	0.7160493826276483	0.8649270913210674	16.147725764134066	5.30120611615488	0.3282942769843295
2	1	smote	1.0	0.01	l2	liblinear		0.8824482361963191	0.28301559416771543	0.8249999998968751	0.7783742331228652	16.55709214241049	3.7224911809524754	0.2248275834526829
2	2	smote	1.0	0.01	l2	liblinear		0.8779549567474867	0.2626014166494702	0.8888888887791496	0.7735993860262963	27.335590431784567	3.9261768504772037	0.14362874608174264
2	3	smote	1.0	0.01	l2	liblinear		0.8630605535184711	0.24783130794400116	0.7407407406492913	0.8188795088195021	12.917674574625515	4.089767507385025	0.31660244687088673
2	1	smote	1.0	0.1	l2	liblinear		0.8942868098159509	0.3091680752671975	0.8374999998953125	0.7998466257607374	20.595636276522253	4.184290978033967	0.203163947736222
2	2	smote	1.0	0.1	l2	liblinear		0.894014761755872	0.30466431221398715	0.8888888887791496	0.7989255564021572	31.786256036958967	4.420695284130744	0.13907567349637184
2	3	smote	1.0	0.1	l2	liblinear		0.8831282036705419	0.2637878719587421	0.7901234566925774	0.8334612432783312	18.840876621373994	4.744381577011956	0.25181319765243493
2	1	smote	1.0	1.0	l2	liblinear		0.9035276073619632	0.3222305813459494	0.8624999998921876	0.8159509202391415	27.809088062265154	4.686249744635328	0.16851503566214873
2	2	smote	1.0	1.0	l2	liblinear		0.9055550818149948	0.33070702253956014	0.8765432097683281	0.8042977743606732	29.17960478359238	4.478963701691023	0.15349636991702797
2	3	smote	1.0	1.0	l2	liblinear		0.8957676018305335	0.2865270980851291	0.7654320986709343	0.8434382194870036	17.579461807653615	4.889009611878415	0.27810916452261675
2	1	smote	1.0	10.0	l2	liblinear		0.9050996932515338	0.3237029201459109	0.8624999998921876	0.8174846625704181	28.095489849789082	4.725629992430951	0.16819887237209102
2	2	smote	1.0	10.0	l2	liblinear		0.9074879433027296	0.33626706323875666	0.8765432097683281	0.8089025326108297	30.053812059467013	4.586890532224277	0.1526225765506934
2	3	smote	1.0	10.0	l2	liblinear		0.897766786996769	0.29215136701001565	0.7407407406492913	0.8457405986120818	15.664533121016369	4.801916032121637	0.3065470153741002
2	1	class_weight		0.01	l2	liblinear	balanced	0.884394171779141	0.28222600644755785	0.8499999998937501	0.7546012269880783	17.42499862918756	3.4637498583375463	0.1987804853129597
2	2	class_weight		0.01	l2	liblinear	balanced	0.8763916128971131	0.24823094752756888	0.8765432097683281	0.7521105141922325	21.54179374848933	3.5360240130871334	0.16414713830027122
2	3	class_weight		0.01	l2	liblinear	balanced	0.8732365007627223	0.25587726974917585	0.7901234566925774	0.7973906369854383	14.816398169318614	3.8997379288854064	0.26320416987692014
2	1	class_weight		0.1	l2	liblinear	balanced	0.8992235429447852	0.3129900888724328	0.8874999998890626	0.7837423312823333	28.590225544598372	4.103900518823798	0.14354207267514554
2	2	class_weight		0.1	l2	liblinear	balanced	0.8957012781520328	0.2883314510962363	0.9259259258116141	0.7835763622349687	45.257085820563105	4.278302927491923	0.09453331776340683
2	3	class_weight		0.1	l2	liblinear	balanced	0.895559155983817	0.2736964234600489	0.8148148147142205	0.8165771296944239	19.588282813154013	4.442274668006343	0.22678223070888168
2	1	class_weight		1.0	l2	liblinear	balanced	0.9105253067484662	0.3350858775682015	0.8999999998875001	0.8059815950858438	37.38734725396617	4.638734938050631	0.12407231068486858
2	2	class_weight		1.0	l2	liblinear	balanced	0.9091270856428185	0.31056363076837806	0.9135802468007926	0.8042977743606732	43.44649281230761	4.668215689086418	0.1074474589879685
2	3	class_weight		1.0	l2	liblinear	balanced	0.9101787896876155	0.30905564702606286	0.8148148147142205	0.83499616269505	22.266044409011474	4.938156461335895	0.22177968156197916
2	1	class_weight		10.0	l2	liblinear	balanced	0.9111771472392638	0.3290492341419529	0.8874999998890626	0.8128834355765884	34.271398624331894	4.743032532654256	0.1383962248500949
2	2	class_weight		10.0	l2	liblinear	balanced	0.9104156599679752	0.3123938854128492	0.9135802468007926	0.8096699923191891	44.971192069880956	4.799979834672711	0.10673453746794345
2	3	class_weight		10.0	l2	liblinear	balanced	0.9105956813810484	0.31854909579299073	0.802469135703399	0.8503453568622384	23.08333105303259	5.3621395584987415	0.232294867467188
3	1	none		0.01	l2	liblinear		0.7018021472392637	0.12696365436771198	0.0	0.9992331288266931	0.0	0.0	1.0007674497006847
3	2	none		0.01	l2	liblinear		0.6985020323470055	0.15165646940016467	0.024691358021643045	0.9969301611588878	8.221492182667246	8.043183654833376	0.9783118920401448
3	3	none		0.01	l2	liblinear		0.7557109424594715	0.21588809356054103	0.0	0.9976976208672472	0.0	0.0	1.0023076822691774
3	1	none		0.1	l2	liblinear		0.8521280674846625	0.2352501794804555	0.062499999992187506	0.9938650306672251	10.799982375262395	10.18748338047264	0.9432870275610336
3	2	none		0.1	l2	liblinear		0.844897340420492	0.25187562414946957	0.03703703703246457	0.9907904834920125	4.137816015052223	4.02160056766675	0.9719138095215268
3	3	none		0.1	l2	liblinear		0.882076499625745	0.2974700402594119	0.024691358021643045	0.9961627014505284	6.572134756622948	6.4345511191804645	0.9790655991913153
3	1	none		1.0	l2	liblinear		0.9006134969325152	0.2996487129003025	0.062499999992187506	0.9930981595015868	9.592578677052419	9.055542423956648	0.9440154345247885
3	2	none		1.0	l2	liblinear		0.8955781056062457	0.32071779193537137	0.08641975307575066	0.9915579432003718	11.110551929472107	10.236800433699125	0.9213583976363255
3	3	none		1.0	l2	liblinear		0.9144708791677325	0.33773552488566344	0.07407407406492914	0.995395241742169	17.29329573475723	16.086384790147978	0.9302093056145174
3	1	none		10.0	l2	liblinear		0.909097009202454	0.29612344214799335	0.11249999998593752	0.983128834348289	7.3866793494206	6.668177861957614	0.902730100043379
3	2	none		10.0	l2	liblinear		0.9061140956766436	0.33676703758418103	0.1111111110973937	0.9915579432003718	14.681800759463796	13.161600557613161	0.8964568193251954
3	3	none		10.0	l2	liblinear		0.9186871701581346	0.3563181416993981	0.09876543208657218	0.9907904834920125	11.789941513928389	10.724268180444666	0.9096116422524934
3	1	undersample	0.6	0.01	l2	liblinear		0.8410563650306748	0.18469154254322753	0.5374999999328125	0.8642638036743538	7.399755087657721	3.959886713227351	0.5351375271641917
3	2	undersample	0.6	0.01	l2	liblinear		0.8338781349781605	0.2171330835346164	0.6049382715302546	0.8488104374455195	8.596763304233987	4.00119043469263	0.4654298608819871
3	3	undersample	0.6	0.01	l2	liblinear		0.8808258245454459	0.28798746026895783	0.7283950616384698	0.853415195695676	15.613515991970713	4.969103144110498	0.3182565022849889
3	1	undersample	0.6	0.1	l2	liblinear		0.8668807515337422	0.2048403261267438	0.6874999999140625	0.8397239263739286	11.526314892695476	4.289473415871698	0.37214611439488776
3	2	undersample	0.6	0.1	l2	liblinear		0.8643112285987701	0.2658320652043207	0.7283950616384698	0.829623944736534	13.058762294294977	4.2752194124925635	0.32738319187972886
3	3	undersample	0.6	0.1	l2	liblinear		0.8957486522081046	0.3105415578099114	0.7530864196601128	0.8326937835699717	15.180044626319377	4.501245624442272	0.29652386296924993
3	1	undersample	0.6	1.0	l2	liblinear		0.8912001533742331	0.23104202645877542	0.7749999999031251	0.8504601226928646	19.58917195722342	5.182563755122916	0.264562666076355
3	2	undersample	0.6	1.0	l2	liblinear		0.8902722113261892	0.3194383325806652	0.802469135703399	0.8403683806535659	21.386716740473837	5.027005857102872	0.23505270604357048
3	3	undersample	0.6	1.0	l2	liblinear		0.9075637417924449	0.3301322477921618	0.802469135703399	0.8342287029866906	20.444153227246	4.840820466228034	0.23678262474256562
3	1	undersample	0.6	10.0	l2	liblinear		0.9010832055214725	0.2486901748970026	0.8249999998968751	0.8627300613430773	29.628887363913154	6.010055427053365	0.2028444422143407
3	2	undersample	0.6	10.0	l2	liblinear		0.9057256284168539	0.36424809347136344	0.7654320986709343	0.8618572524876297	20.35847753478847	5.540877512904663	0.27216560274959967
3	3	undersample	0.6	10.0	l2	liblinear		0.9141487355864434	0.35568086654799086	0.827160493725042	0.8434382194870036	25.781860126214106	5.283284580578288	0.2049225423183421
3	1	undersample	0.8	0.01	l2	liblinear		0.853958972392638	0.19410807632421334	0.7874999999015626	0.790644171773078	13.995474092162095	3.7615382812873213	0.2687681829541709
3	2	undersample	0.8	0.01	l2	liblinear		0.8417517030973157	0.22522031209883855	0.7530864196601128	0.7421335379835601	8.777826890348503	2.9204510914939763	0.33270774648413665
3	3	undersample	0.8	0.01	l2	liblinear		0.8878087604104488	0.302925017410789	0.9135802468007926	0.7544128933173108	32.47410336873044	3.7199844158811626	0.11455232647692223
3	1	undersample	0.8	0.1	l2	liblinear		0.8684432515337424	0.20573089998191849	0.7499999999062501	0.8059815950858438	12.46244969667248	3.865612448375526	0.3101807764795361
3	2	undersample	0.8	0.1	l2	liblinear		0.8644154515221285	0.25597298331170093	0.802469135703399	0.7858787413600471	14.910393155544062	3.747732024943113	0.25135030557163274
3	3	undersample	0.8	0.1	l2	liblinear		0.8984773978378481	0.327139017391101	0.8765432097683281	0.791250959318563	26.912129651117038	4.199028483755758	0.1560273478565147
3	1	undersample	0.8	1.0	l2	liblinear		0.8889474693251534	0.22793303142513885	0.8374999998953125	0.8220858895642479	23.81432133447025	4.70732732086742	0.19766790817215288
3	2	undersample	0.8	1.0	l2	liblinear		0.8878087604104488	0.2920527121934071	0.8148148147142205	0.8066001534857514	18.35079211719243	4.213109716832648	0.22958733914148385
3	3	undersample	0.8	1.0	l2	liblinear		0.9080564319755928	0.33968149239508444	0.8888888887791496	0.8019953952355949	32.40309716664122	4.4892331920485296	0.13854332642742542
3	1	undersample	0.8	10.0	l2	liblinear		0.8991947852760737	0.24494412246710914	0.874999999890625	0.8351226993800989	35.455809821709245	5.306976421442249	0.14967860256388055
3	2	undersample	0.8	10.0	l2	liblinear		0.9045886510711274	0.33193079487391997	0.851851851746685	0.83499616269505	29.09767133801567	5.162618118669345	0.17742374527915397
3	3	undersample	0.8	10.0	l2	liblinear		0.9160057985844632	0.36344503516150967	0.8765432097683281	0.8181120491111428	31.93501758212158	4.819138141330533	0.1509044987868831
3	1	undersample	1.0	0.01	l2	liblinear		0.8630080521472393	0.20462357848680027	0.874999999890625	0.6970858895652065	16.108859543928602	2.8886074991640442	0.17931792937906393
3	2	undersample	1.0	0.01	l2	liblinear		0.848005078498811	0.23084878786273735	0.8888888887791496	0.6638526477308991	15.799085564117874	2.644342894077374	0.1673731511456728
3	3	undersample	1.0	0.01	l2	liblinear		0.8940716106231583	0.3169315918786514	0.9382716048224357	0.6615502686058209	29.710653923413183	2.772262732296396	0.09330869802920101
3	1	undersample	1.0	0.1	l2	liblinear		0.8700440950920245	0.2143866894830974	0.8374999998953125	0.7799079754541419	18.26293070294109	3.805226307364668	0.2083579129018193
3	2	undersample	1.0	0.1	l2	liblinear		0.8603318078887278	0.25096962819907487	0.8395061727358635	0.7398311588584818	14.874516744344362	3.2267743392509978	0.2169330436723415
3	3	undersample	1.0	0.1	l2	liblinear		0.8995480515050737	0.32423376042163526	0.9259259258116141	0.7413660782752006	35.83085598515243	3.5800636043257072	0.09991564944752233
3	1	undersample	1.0	1.0	l2	liblinear		0.8898197852760736	0.23399103145006822	0.874999999890625	0.8013803680920141	28.243240333679346	4.405405182917328	0.15598085943529616
3	2	undersample	1.0	1.0	l2	liblinear		0.8822186217939607	0.2858916630366227	0.827160493725042	0.7705295471928586	16.069755110467433	3.604649084706948	0.2243126232621566
3	3	undersample	1.0	1.0	l2	liblinear		0.9049107946524165	0.34232551941744555	0.9135802468007926	0.7674597083594209	34.88919901092518	3.9286964038295964	0.11260493695218905
3	1	undersample	1.0	10.0	l2	liblinear		0.9006518404907976	0.2510543469689265	0.8624999998921876	0.8205521472329713	28.682980695137054	4.806409987796529	0.16757009154845637
3	2	undersample	1.0	10.0	l2	liblinear		0.9001544394227945	0.32249651615748065	0.851851851746685	0.7989255564021572	22.84637194359281	4.2364996472919625	0.18543423127698644
3	3	undersample	1.0	10.0	l2	liblinear		0.9127085642818568	0.35012853767905966	0.8888888887791496	0.7897160399018441	30.043792402326645	4.227088200609091	0.14069754721923236
3	1	smote	0.6	0.01	l2	liblinear		0.8642733895705522	0.24035462448181968	0.6749999999156251	0.8596625766805241	12.722571408767342	4.809835722012949	0.37805530346425836
3	2	smote	0.6	0.01	l2	liblinear		0.8643017537875558	0.2692686278138059	0.6913580246060053	0.853415195695676	13.04125544114357	4.716436882545558	0.3616551162132153
3	3	smote	0.6	0.01	l2	liblinear		0.8953980841931725	0.3007942811151803	0.7160493826276483	0.8702993092795833	16.921017143375845	5.520782683905209	0.32626776912499533
3	1	smote	0.6	0.1	l2	liblinear		0.8841449386503067	0.27958016336059904	0.7749999999031251	0.8673312883369071	22.51830211204478	5.841618055770581	0.2594164427460517
3	2	smote	0.6	0.1	l2	liblinear		0.8851368636479918	0.3011660015790943	0.7283950616384698	0.8572524942374732	16.105326011352943	5.102681176254022	0.3168318984417818
3	3	smote	0.6	0.1	l2	liblinear		0.9035748462711881	0.3022482929246599	0.7283950616384698	0.8664620107377863	17.40099101920103	5.4545901965192805	0.31346433180101824
3	1	smote	0.6	1.0	l2	liblinear		0.9001246165644172	0.30493876971205464	0.7874999999015626	0.8696319018338219	24.720412585325228	6.0405877708814275	0.2443562583281144
3	2	smote	0.6	1.0	l2	liblinear		0.8976720388846252	0.33464234309230567	0.7654320986709343	0.8664620107377863	21.173016618137112	5.731942240410091	0.2707191956657636
3	3	smote	0.6	1.0	l2	liblinear		0.9115431625024871	0.31629059430942896	0.7530864196601128	0.8779739063631775	21.94465174698031	6.171519021056919	0.28123111146931884
3	1	smote	0.6	10.0	l2	liblinear		0.9034317484662577	0.31000233160611834	0.7999999999	0.8665644171712688	25.97700870397406	5.9954018484919915	0.23079645763080894
3	2	smote	0.6	10.0	l2	liblinear		0.8994438285817155	0.33947089905219974	0.7407407406492913	0.8710667689879428	19.302719154045178	5.745149465218367	0.29763419476510344
3	3	smote	0.6	10.0	l2	liblinear		0.9125664421136408	0.3222015863485219	0.7654320986709343	0.8779739063631775	23.478315888364293	6.272691464025065	0.26716955590288366
3	1	smote	0.8	0.01	l2	liblinear		0.870868481595092	0.25409582039100564	0.7499999999062501	0.8351226993800989	15.195347581643654	4.548836932664785	0.2993572049780825
3	2	smote	0.8	0.01	l2	liblinear		0.8688591379816757	0.27344068176495245	0.7654320986709343	0.8158096699860644	14.453069057043585	4.155658209942079	0.28752772501188334
3	3	smote	0.8	0.01	l2	liblinear		0.8980415565219863	0.3011022923209563	0.7777777776817559	0.829623944736534	17.042791351420554	4.565064796390365	0.26785897520137997
3	1	smote	0.8	0.1	l2	liblinear		0.8881614263803681	0.29016348519952223	0.8499999998937501	0.8412576687052051	30.030592567687453	5.354589033780501	0.17830446473560588
3	2	smote	0.8	0.1	l2	liblinear		0.8871360488142273	0.3049353213473907	0.8148148147142205	0.8319263238616122	21.778993405865698	4.847961828143175	0.22259805676085784
3	3	smote	0.8	0.1	l2	liblinear		0.9052803122897777	0.3037970246021706	0.7901234566925774	0.8388334612368471	19.59439598130206	4.902527619758905	0.25020048734817746
3	1	smote	0.8	1.0	l2	liblinear		0.9027894938650307	0.31060725127736666	0.8624999998921876	0.8458588956990349	34.42197702732801	5.595522024111822	0.16255666185151718
3	2	smote	0.8	1.0	l2	liblinear		0.8983921245369186	0.3345778523533873	0.802469135703399	0.8480429777371601	22.672030614950604	5.280895025084256	0.23292553225830476
3	3	smote	0.8	1.0	l2	liblinear		0.9117895075940611	0.3230068440559007	0.8395061727358635	0.8465080583204413	28.847689223875495	5.469382358812399	0.18959515363223023
3	1	smote	0.8	10.0	l2	liblinear		0.905051763803681	0.3123722167794726	0.8624999998921876	0.8496932515272263	35.460107150065866	5.738264923386126	0.16182310291677715
3	2	smote	0.8	10.0	l2	liblinear		0.9000407416882219	0.339809523156073	0.7901234566925774	0.8503453568622384	21.391249827177102	5.279645103752607	0.24681329667481322
3	3	smote	0.8	10.0	l2	liblinear		0.9130780819192176	0.3205752801696414	0.827160493725042	0.8472755180288007	26.54988957187621	5.416030415612892	0.20399445110502806
3	1	smote	1.0	0.01	l2	liblinear		0.8740893404907975	0.2545539535843028	0.8499999998937501	0.7975460122638226	22.323230294130493	4.198484640453508	0.18807692085339117
3	2	smote	1.0	0.01	l2	liblinear		0.8705646040002653	0.27476737229605885	0.827160493725042	0.7828089025266094	17.248862842011764	3.80844548999955	0.2207939939226009
3	3	smote	1.0	0.01	l2	liblinear		0.9003818348919397	0.29996479429757844	0.851851851746685	0.8050652340690325	23.747045009676427	4.369932700198924	0.18402005221903683
3	1	smote	1.0	0.1	l2	liblinear		0.8904236963190185	0.29261974726007217	0.874999999890625	0.8159509202391415	31.03332996946197	4.754166407601057	0.1531954869795167
3	2	smote	1.0	0.1	l2	liblinear		0.8877424367319481	0.30591527590287787	0.8395061727358635	0.8050652340690325	21.602663110523164	4.306600342225027	0.19935505655784405
3	3	smote	1.0	0.1	l2	liblinear		0.9068815553850089	0.3053570194650845	0.851851851746685	0.8196469685278616	26.13191229483773	4.723246388269432	0.18074628728504383
3	1	smote	1.0	1.0	l2	liblinear		0.9034509202453989	0.31008423051917083	0.874999999890625	0.8259202453924394	33.211450009703036	5.026431428507469	0.15134633070595985
3	2	smote	1.0	1.0	l2	liblinear		0.8977573121855547	0.3340165617100491	0.8148148147142205	0.8250191864863775	20.74561216197146	4.656594924819211	0.224461668376267
3	3	smote	1.0	1.0	l2	liblinear		0.9120642771192784	0.3201362325707937	0.8765432097683281	0.8234842670696587	33.123039760055356	4.965807554707683	0.1499200332895107
3	1	smote	1.0	10.0	l2	liblinear		0.9055885736196319	0.313600703230387	0.874999999890625	0.830521472386269	34.303163494787704	5.162895622128224	0.15050784688942992
3	2	smote	1.0	10.0	l2	liblinear		0.8997754469742191	0.34080101126120715	0.827160493725042	0.8319263238616122	23.688190802616457	4.921415795236253	0.20775818632002724
3	3	smote	1.0	10.0	l2	liblinear		0.9132581033322912	0.31914497093929556	0.8765432097683281	0.8227168073612993	32.94891406076693	4.944310553519861	0.15005988406513313
3	1	class_weight		0.01	l2	liblinear	balanced	0.8764474693251534	0.2273155164011646	0.8499999998937501	0.7745398772946739	19.46711854721547	3.770067859423691	0.19366336397493028
3	2	class_weight		0.01	l2	liblinear	balanced	0.8672768445088732	0.2665791513597102	0.8395061727358635	0.7559478127340297	16.202224221835188	3.439863201972986	0.21230807528974677
3	3	class_weight		0.01	l2	liblinear	balanced	0.9020209772320287	0.3099033695258072	0.9135802468007926	0.7751343054430152	36.440756132325184	4.0627815993580105	0.1114900366007091
3	1	class_weight		0.1	l2	liblinear	balanced	0.8964148773006135	0.27827586446515873	0.8874999998890626	0.7998466257607374	31.525326469105195	4.4340993946330105	0.14065196386547055
3	2	class_weight		0.1	l2	liblinear	balanced	0.8884719971954559	0.3004649026175184	0.851851851746685	0.7805065234015311	20.4466765571355	3.880989203588638	0.18981026027760395
3	3	class_weight		0.1	l2	liblinear	balanced	0.9117137091043461	0.3211433865138164	0.9135802468007926	0.800460475818876	42.40768672199254	4.578442314952619	0.1079625474714088
3	1	class_weight		1.0	l2	liblinear	balanced	0.9088381901840491	0.29549827279190366	0.9249999998843751	0.8213190183986095	56.69097833685619	5.176823743780796	0.09131652564029634
3	2	class_weight		1.0	l2	liblinear	balanced	0.9036790691945462	0.331034348810369	0.8641975307575065	0.8119723714442674	27.480516688263055	4.596119684294991	0.1672501089272761
3	3	class_weight		1.0	l2	liblinear	balanced	0.9201273414627213	0.34015806337281057	0.9012345677899711	0.8073676131941109	38.24501523292428	4.678520242356341	0.12233018685997425
3	1	class_weight		10.0	l2	liblinear	balanced	0.9104582055214725	0.29206852161991187	0.9249999998843751	0.8220858895642479	56.988496893168836	5.199137637972972	0.09123134231517553
3	2	class_weight		10.0	l2	liblinear	balanced	0.905460333702851	0.33016698979216896	0.8395061727358635	0.825786646194737	24.79430459570441	4.81883912002451	0.1943526527828622
3	3	class_weight		10.0	l2	liblinear	balanced	0.9201557658963644	0.35321982041629474	0.9135802468007926	0.8119723714442674	45.65130573134562	4.858755094826134	0.10643188755446491
4	1	none		0.01	l2	liblinear		0.6695648006134969	0.12149171924498986	0.0	0.9984662576610548	0.0	0.0	1.0015360882872268
4	2	none		0.01	l2	liblinear		0.7362307306026928	0.16047853885889504	0.012345679010821523	0.999232540283966	16.274787772950955	16.08620998704646	0.9884128781718557
4	3	none		0.01	l2	liblinear		0.7376045782287788	0.2088132088776763	0.012345679010821523	0.9976976208672472	5.416643121221872	5.362116609741302	0.9899335133538018
4	1	none		0.1	l2	liblinear		0.8467120398773007	0.247671523061009	0.062499999992187506	0.9953987729985017	14.422190843794224	13.583303788054183	0.941833580691874
4	2	none		0.1	l2	liblinear		0.8729996304823627	0.2841369140773339	0.06172839505410761	0.9961627014505284	17.07890281451611	16.08637779795116	0.9418858928976171
4	3	none		0.1	l2	liblinear		0.8655998029239267	0.29303749620951236	0.06172839505410761	0.9976976208672472	28.50864799108622	26.810583048706512	0.9404368376922987
4	1	none		1.0	l2	liblinear		0.8994631901840491	0.35508779818442154	0.08749999998906251	0.9953987729985017	20.744247097977453	19.016625303275855	0.9167180185434394
4	2	none		1.0	l2	liblinear		0.913182304842576	0.3660218550971757	0.09876543208657218	0.995395241742169	23.689446204932462	21.448513053530636	0.9054037241347711
4	3	none		1.0	l2	liblinear		0.9034137744805434	0.32354144851390776	0.08641975307575066	0.9946277820338095	17.51348087144309	16.086389784577996	0.9185146989067793
4	1	none		10.0	l2	liblinear		0.9101514570552147	0.3883907780195548	0.12499999998437501	0.9900306748390336	14.186798926201197	12.538448950316774	0.8838109903208593
4	2	none		10.0	l2	liblinear		0.9200515429730063	0.36635898201007167	0.1111111110973937	0.9923254029087313	16.16247890432523	14.47775889710407	0.8957635039266716
4	3	none		10.0	l2	liblinear		0.9096860995044673	0.3232029083770107	0.09876543208657218	0.9869531849502153	8.290082271289663	7.570074076236829	0.9131482349159309
4	1	undersample	0.6	0.01	l2	liblinear		0.8244919478527607	0.18453780588703014	0.5874999999265625	0.8527607361897795	8.248736736785194	3.990103894996132	0.4837230160001252
4	2	undersample	0.6	0.01	l2	liblinear		0.862814208426897	0.22257241916722853	0.5308641974653254	0.8756715272380993	7.969947316815889	4.269851812492348	0.5357440348173773
4	3	undersample	0.6	0.01	l2	liblinear		0.8688307135480325	0.27605348707931293	0.6666666665843622	0.8710667689879428	13.511903510145201	5.170634518696531	0.38267253608606705
4	1	undersample	0.6	0.1	l2	liblinear		0.853853527607362	0.22158215284160065	0.64999999991875	0.8343558282144605	9.354496675105953	3.9240738365341983	0.41948528919058986
4	2	undersample	0.6	0.1	l2	liblinear		0.8867949556105095	0.2624121865285301	0.6419753085627191	0.8549501151123949	10.5688734314103	4.425892959523805	0.41876675717219597
4	3	undersample	0.6	0.1	l2	liblinear		0.8883582994608832	0.28501032786691904	0.7530864196601128	0.8472755180288007	16.92060151692936	4.931012766453528	0.29142064437330717
4	1	undersample	0.6	1.0	l2	liblinear		0.881978527607362	0.27127651501048017	0.7374999999078126	0.8412576687052051	14.889117686666651	4.645893426368375	0.3120328131758701
4	2	undersample	0.6	1.0	l2	liblinear		0.9070900012317255	0.3153788029326015	0.7901234566925774	0.8610897927792703	23.337014193098405	5.688015413848671	0.24373362990714895
4	3	undersample	0.6	1.0	l2	liblinear		0.908918639796102	0.30946725618885285	0.8395061727358635	0.8472755180288007	29.018937744807697	5.496866690472785	0.18942341889364822
4	1	undersample	0.6	10.0	l2	liblinear		0.8989359662576687	0.31222762294449535	0.7749999999031251	0.856595092017971	20.574567231276955	5.404277697088781	0.2626678573888863
4	2	undersample	0.6	10.0	l2	liblinear		0.9138834408724406	0.34962451418372964	0.7530864196601128	0.878741366071537	22.10284573093986	6.210579264801929	0.2809854947808743
4	3	undersample	0.6	10.0	l2	liblinear		0.9156647053807453	0.3378647748574404	0.8641975307575065	0.8511128165705978	36.37769013974605	5.804377870600958	0.1595587153699522
4	1	undersample	0.8	0.01	l2	liblinear		0.83576495398773	0.19114246071571572	0.724999999909375	0.7791411042885036	9.300504480711467	3.282638739759166	0.3529527514945089
4	2	undersample	0.8	0.01	l2	liblinear		0.8680253545948097	0.23098570943664357	0.8641975307575065	0.7720644666095775	21.55494146088827	3.7914118961133414	0.17589524367038967
4	3	undersample	0.8	0.01	l2	liblinear		0.8716921065347772	0.2798937222574835	0.827160493725042	0.7559478127340297	14.823673682218988	3.3892769784145598	0.22863946568408774
4	1	undersample	0.8	0.1	l2	liblinear		0.8546108128834355	0.221526906351304	0.6999999999125001	0.8105828220796735	9.985154517357012	3.6955463630203247	0.3701040636621976
4	2	undersample	0.8	0.1	l2	liblinear		0.8824744416967492	0.24801160219715135	0.851851851746685	0.7996930161105166	22.95593657918519	4.252731445895905	0.18525627136435865
4	3	undersample	0.8	0.1	l2	liblinear		0.8878182352216631	0.284408489151326	0.851851851746685	0.7950882578603601	22.310859398208763	4.15716445177912	0.18632918411938384
4	1	undersample	0.8	1.0	l2	liblinear		0.8800613496932517	0.2673110886300268	0.7749999999031251	0.8190184049016948	15.587569373789272	4.2822031525367565	0.2747190978897358
4	2	undersample	0.8	1.0	l2	liblinear		0.9026936888282501	0.2912517613506207	0.8641975307575065	0.8234842670696587	29.687743885715097	4.8958666032329266	0.1649120366034699
4	3	undersample	0.8	1.0	l2	liblinear		0.9046833991832712	0.2961257965183642	0.8888888887791496	0.8104374520275485	34.202425233449176	4.689158546321837	0.13710016679494694
4	1	undersample	0.8	10.0	l2	liblinear		0.8975268404907976	0.30590435514546316	0.7999999999	0.8389570552082902	20.8380933044004	4.96761873833417	0.23839122214239342
4	2	undersample	0.8	10.0	l2	liblinear		0.9098755957287551	0.3271143398789234	0.8641975307575065	0.8342287029866906	32.02440722860721	5.213191271322498	0.16278805455676051
4	3	undersample	0.8	10.0	l2	liblinear		0.91396871417337	0.332674564462358	0.9135802468007926	0.8211818879445804	48.546896931861426	5.108991394718116	0.10523825892352978
4	1	undersample	1.0	0.01	l2	liblinear		0.841995782208589	0.1954415290591581	0.8499999998937501	0.6825153374180789	12.181963803315087	2.677294601283226	0.21977527783615758
4	2	undersample	1.0	0.01	l2	liblinear		0.8690960082620354	0.2347572540543488	0.9259259258116141	0.6822716807315252	26.84178447053607	2.914206384880535	0.10856976069015017
4	3	undersample	1.0	0.01	l2	liblinear		0.8741460826393035	0.2857766639440678	0.9259259258116141	0.6331542593965223	21.574265654580945	2.5240197665869766	0.11699214199248471
4	1	undersample	1.0	0.1	l2	liblinear		0.8539781441717792	0.21862985722376185	0.7624999999046875	0.7714723926321206	10.838219018447724	3.3365770347013672	0.3078528788392255
4	2	undersample	1.0	0.1	l2	liblinear		0.8802099618165108	0.24530141764157576	0.8888888887791496	0.7720644666095775	27.09764034586819	3.8997379502880083	0.14391429030484684
4	3	undersample	1.0	0.1	l2	liblinear		0.8855821797750679	0.2840487215613985	0.8888888887791496	0.7398311588584818	22.749260429258936	3.4165845945010567	0.1501844149014276
4	1	undersample	1.0	1.0	l2	liblinear		0.8773868865030676	0.26363724565366925	0.7874999999015626	0.7952453987669077	14.393257357357019	3.8460672272971372	0.2672131115197959
4	2	undersample	1.0	1.0	l2	liblinear		0.9012345679012347	0.2848075120786652	0.9012345677899711	0.8104374520275485	39.01214092079451	4.754285748354084	0.12186681494576768
4	3	undersample	1.0	1.0	l2	liblinear		0.9015093374264518	0.29310444010745873	0.9012345677899711	0.7805065234015311	32.44798584196891	4.105974084956095	0.12654017357112762
4	1	undersample	1.0	10.0	l2	liblinear		0.895015337423313	0.30487644821321447	0.8124999998984376	0.8159509202391415	19.211109453126834	4.41458309277241	0.2297932303926773
4	2	undersample	1.0	10.0	l2	liblinear		0.9090797115867466	0.31594317290154716	0.8888888887791496	0.8158096699860644	35.433329201468545	4.825925663158543	0.13619734350632903
4	3	undersample	1.0	10.0	l2	liblinear		0.9120169030632064	0.31192541313377964	0.9012345677899711	0.7989255564021572	36.25619796125322	4.482093829743671	0.1236228209028337
4	1	smote	0.6	0.01	l2	liblinear		0.8576303680981595	0.2494647658669245	0.5874999999265625	0.8627300613430773	8.951243547679226	4.279887955628911	0.4781333278800256
4	2	smote	0.6	0.01	l2	liblinear		0.890509081606549	0.2915170731677094	0.6913580246060053	0.8618572524876297	13.975109865009673	5.004663560042921	0.3581126351516063
4	3	smote	0.6	0.01	l2	liblinear		0.8829008082013967	0.30618654757047103	0.7530864196601128	0.8449731389037225	16.62400844736731	4.857779908312914	0.29221470606519934
4	1	smote	0.6	0.1	l2	liblinear		0.8824194785276073	0.33153648718402673	0.6999999999125001	0.8719325153307368	15.886226017353923	5.4658678357085355	0.34406332069526313
4	2	smote	0.6	0.1	l2	liblinear		0.9021536245890301	0.32488510994756425	0.7283950616384698	0.8641596316127079	17.060604450567585	5.362139522033394	0.3142994943094738
4	3	smote	0.6	0.1	l2	liblinear		0.8928209355428592	0.2990913574935172	0.7901234566925774	0.8457405986120818	20.640325834010866	5.122043767596414	0.24815710771160002
4	1	smote	0.6	1.0	l2	liblinear		0.8998753834355828	0.3929794576368188	0.7499999999062501	0.8742331288276517	20.85365637606524	5.963414158918879	0.2859649091190942
4	2	smote	0.6	1.0	l2	liblinear		0.9126706650369991	0.3637903555512311	0.7777777776817559	0.8756715272380993	24.65123188005921	6.255829399698092	0.25377349025085505
4	3	smote	0.6	1.0	l2	liblinear		0.9042854571122669	0.30965739421586175	0.827160493725042	0.8488104374455195	26.868017503961	5.47101549233482	0.20362556421768316
4	1	smote	0.6	10.0	l2	liblinear		0.9032687883435583	0.40789568627658823	0.7624999999046875	0.8757668711589283	22.63222630876261	6.1376538258454065	0.2711908901841797
4	2	smote	0.6	10.0	l2	liblinear		0.9142150592649442	0.3627841092744795	0.7901234566925774	0.878741366071537	27.282200921334063	6.516017589300385	0.238837670584817
4	3	smote	0.6	10.0	l2	liblinear		0.9055835062486379	0.31547709324649287	0.851851851746685	0.8518802762789572	33.06994441122123	5.75110304580345	0.1739072386572429
4	1	smote	0.8	0.01	l2	liblinear		0.8592983128834356	0.25289534626378474	0.7124999999109376	0.832822085883184	12.345830717511964	4.261926349875456	0.34521178233651073
4	2	smote	0.8	0.01	l2	liblinear		0.8948580199539523	0.29558702506162965	0.8148148147142205	0.8288564850281747	21.309415083399255	4.76100287666951	0.22342249399817357
4	3	smote	0.8	0.01	l2	liblinear		0.8859895966572866	0.297950879042067	0.8395061727358635	0.8112049117359079	22.475294993063283	4.446652378450725	0.19784621981914716
4	1	smote	0.8	0.1	l2	liblinear		0.8810007668711657	0.32575643994631026	0.7374999999078126	0.8412576687052051	14.889117686666651	4.645893426368375	0.3120328131758701
4	2	smote	0.8	0.1	l2	liblinear		0.9053845352131359	0.32844148906001697	0.851851851746685	0.8372985418201282	29.59079872302563	5.235674030949339	0.17693587064168334
4	3	smote	0.8	0.1	l2	liblinear		0.8946211496735927	0.30216423414196697	0.8395061727358635	0.8165771296944239	23.28676961751256	4.576889051885323	0.1965445999678559
4	1	smote	0.8	1.0	l2	liblinear		0.8972296779141105	0.38554701417008697	0.7874999999015626	0.8450920245333966	20.217237488200947	5.083663037315398	0.25145190276910573
4	2	smote	0.8	1.0	l2	liblinear		0.9148593464275224	0.3566579533065632	0.8395061727358635	0.8480429777371601	29.19191604866315	5.524628641626605	0.1892519949871686
4	3	smote	0.8	1.0	l2	liblinear		0.9046454999384137	0.3140074952377783	0.9012345677899711	0.8227168073612993	42.346314890190556	5.0835869071401385	0.12004790728211849
4	1	smote	0.8	10.0	l2	liblinear		0.9002971625766871	0.3899596568482907	0.7874999999015626	0.8481595091959497	20.700532800663925	5.186363293926626	0.25054249264323075
4	2	smote	0.8	10.0	l2	liblinear		0.9162142444311797	0.36637554463595207	0.827160493725042	0.8549501151123949	28.207857890440017	5.702592851694133	0.2021632621578199
4	3	smote	0.8	10.0	l2	liblinear		0.9058109017177832	0.3145738904300358	0.8765432097683281	0.8219493476529398	32.776289445004885	4.92299887129738	0.15019999599999725
4	1	smote	1.0	0.01	l2	liblinear		0.8602473159509203	0.2630389523909818	0.7499999999062501	0.7990797545950992	11.931296877620793	3.7328242411141	0.31285988104132145
4	2	smote	1.0	0.01	l2	liblinear		0.8968477303089736	0.2984436769438058	0.8765432097683281	0.8035303146523137	29.037887588264887	4.461467750622492	0.1536429758081519
4	3	smote	1.0	0.01	l2	liblinear		0.8868897037226533	0.2928694776257675	0.8765432097683281	0.7812739831098905	25.36069928836298	4.007493859926938	0.15801983852073137
4	1	smote	1.0	0.1	l2	liblinear		0.8809720092024539	0.33017212339404606	0.7874999999015626	0.8205521472329713	16.945699954620206	4.388461293205527	0.2589719595827037
4	2	smote	1.0	0.1	l2	liblinear		0.9061993689775731	0.33022044509076737	0.8888888887791496	0.8227168073612993	37.125536690858965	5.01394873033	0.1350538956736258
4	3	smote	1.0	0.1	l2	liblinear		0.8949906673109538	0.2984148167920909	0.9012345677899711	0.7973906369854383	35.91240103524226	4.448138575134917	0.12386078590639964
4	1	smote	1.0	1.0	l2	liblinear		0.8955233895705521	0.3762257078029731	0.8124999998984376	0.8259202453924394	20.559469513291678	4.667400612185507	0.2270194959832666
4	2	smote	1.0	1.0	l2	liblinear		0.9145182532238045	0.35601322646963496	0.8765432097683281	0.8357636224034094	36.130369580447734	5.337082863277275	0.14771735146771894
4	3	smote	1.0	1.0	l2	liblinear		0.9038022417403333	0.30895669811974424	0.9135802468007926	0.8027628549439543	43.02611991999677	4.631887164166383	0.10765290345766161
4	1	smote	1.0	10.0	l2	liblinear		0.8984470858895706	0.3858806385771204	0.8249999998968751	0.8266871165580776	22.486723558949627	4.760176715723315	0.21168830925399748
4	2	smote	1.0	10.0	l2	liblinear		0.9155794320798158	0.35830197036766864	0.8641975307575065	0.8326937835699717	31.672223370725465	5.165363831327197	0.16308812469980533
4	3	smote	1.0	10.0	l2	liblinear		0.9050244923869891	0.3089056083808533	0.9259259258116141	0.8050652340690325	51.62400804223424	4.74992684804231	0.09201002618619337
4	1	class_weight		0.01	l2	liblinear	balanced	0.8604390337423312	0.23366318516460013	0.7624999999046875	0.7753067484603121	11.077958685644537	3.3935152068189907	0.3063303621484812
4	2	class_weight		0.01	l2	liblinear	balanced	0.897473067849123	0.2918148281091804	0.9012345677899711	0.7805065234015311	32.44798584196891	4.105974084956095	0.12654017357112762
4	3	class_weight		0.01	l2	liblinear	balanced	0.8872781709824431	0.3071533654326974	0.9135802468007926	0.7544128933173108	32.47410336873044	3.7199844158811626	0.11455232647692223
4	1	class_weight		0.1	l2	liblinear	balanced	0.8847871932515338	0.3107642067250389	0.8249999998968751	0.7975460122638226	18.571427026625692	4.074999798087228	0.21942307430283453
4	2	class_weight		0.1	l2	liblinear	balanced	0.9106051561922629	0.3433258025351862	0.9259259258116141	0.8112049117359079	53.70934143718878	4.904396005644183	0.09131363999847754
4	3	class_weight		0.1	l2	liblinear	balanced	0.8993869797144292	0.31977683324732675	0.9259259258116141	0.7797390636931717	44.25086490527721	4.203768036671281	0.09499854077792963
4	1	class_weight		1.0	l2	liblinear	balanced	0.9029907975460123	0.3656210390711322	0.8249999998968751	0.8236196318955245	22.013662562742084	4.677391038407924	0.21247672007963536
4	2	class_weight		1.0	l2	liblinear	balanced	0.9223160228532447	0.37771876183039754	0.9135802468007926	0.8227168073612993	49.05874385948069	5.153225083950278	0.10504191889061117
4	3	class_weight		1.0	l2	liblinear	balanced	0.9114957884464152	0.3300615441832689	0.9382716048224357	0.7996930161105166	60.68351464826603	4.684167969392591	0.07719011315853785
4	1	class_weight		10.0	l2	liblinear	balanced	0.9061924846625766	0.3793816822834657	0.8249999998968751	0.8266871165580776	22.486723558949627	4.760176715723315	0.21168830925399748
4	2	class_weight		10.0	l2	liblinear	balanced	0.9221360014401712	0.365688341861049	0.9135802468007926	0.829623944736534	51.4761830578032	5.362139602109317	0.10416737933592084
4	3	class_weight		10.0	l2	liblinear	balanced	0.9129549093734306	0.3294629696640656	0.9259259258116141	0.8027628549439543	50.875478835371375	4.694480233952414	0.09227391727139422
