# Supplementary material for: Risk prediction for cardiovascular related diseases using PRS and EHR in the Framingham Heart Study
Source: PLoS One. 2026 Apr 17;21(4):e0345914. doi: 10.1371/journal.pone.0345914 (PMC13089760; doi:10.1371/journal.pone.0345914)
Supplement: S1 File — (ZIP) [file pone.0345914.s003.zip › logreg/ehr_model/dem/dem_logreg_nested_cv_outer_test_results.csv]

outer_fold	AUC	AUPRC	sensitivity	specificity	DOR	LR+	LR-
1	0.9258531441717792	0.4256284914365608	0.12499999998437501	0.9915644171703102	16.79218784722665	14.818164236712146	0.8824439199706543
2	0.9122158740987086	0.32599705616274266	0.07407407406492914	0.9892555640752936	7.365707419864045	6.894173471951569	0.9359825207965897
3	0.9102640629885449	0.35292438052769837	0.851851851746685	0.8165771296944239	25.59832384436931	4.644196243824814	0.181425784597343
4	0.9048918450299878	0.29187299614519957	0.9012345677899711	0.7981580966937978	36.08364589195963	4.465051648726508	0.12374168899836639
