# Supplementary material for: Risk prediction for cardiovascular related diseases using PRS and EHR in the Framingham Heart Study
Source: PLoS One. 2026 Apr 17;21(4):e0345914. doi: 10.1371/journal.pone.0345914 (PMC13089760; doi:10.1371/journal.pone.0345914)
Supplement: S1 File — (ZIP) [file pone.0345914.s003.zip › logreg/ehr_model/dia/dia_logreg_nested_cv_all_results.csv]

outer_fold	inner_fold	sampling_method	sampling_ratio	C	penalty	solver	class_weight	AUC	AUPRC	sensitivity	specificity	DOR	LR+	LR-
1	1	none		0.01	l2	liblinear		0.9087602078693393	0.758184960286724	0.4411764705622837	0.9955456570081994	176.44697061390755	99.04389512335138	0.5613238527943025
1	2	none		0.01	l2	liblinear		0.9465038276722018	0.7923958820558787	0.4152046783382921	0.9955423476894835	158.56630956281296	93.14404039954742	0.587413802280535
1	3	none		0.01	l2	liblinear		0.9328861113539026	0.7815371374166729	0.4411764705622837	0.9918276374369107	95.81327905687161	53.98389111074888	0.563428062206002
1	1	none		0.1	l2	liblinear		0.9111620594785798	0.7735788426094836	0.588235294083045	0.9903489235264266	146.59325252099222	60.95016304058079	0.4157774012546735
1	2	none		0.1	l2	liblinear		0.9489933352449972	0.8089463902934031	0.5789473683871961	0.9881129271843381	114.29677723496344	48.703906363334085	0.4261179221199228
1	3	none		0.1	l2	liblinear		0.9411415086093873	0.8007612229466854	0.5941176470238754	0.9873699851338235	114.43213275194141	47.04010113352463	0.4110742224054654
1	1	none		1.0	l2	liblinear		0.9120223590549806	0.7737539808854	0.6058823529055363	0.9896065330290305	146.3740572710306	58.29448168287202	0.39825691318504364
1	2	none		1.0	l2	liblinear		0.9491888463109233	0.8126971987866273	0.6140350876833898	0.9873699851338235	124.37155726696538	48.61709253857354	0.39090200656168245
1	3	none		1.0	l2	liblinear		0.9441176470588235	0.8047075542869406	0.6294117646688581	0.9873699851338235	132.7758029449253	49.83456258700134	0.3753286378536489
1	1	none		10.0	l2	liblinear		0.9125813354294948	0.7724782844077113	0.5999999999647059	0.9896065330290305	142.82128894371698	57.72851584129074	0.40420104621676894
1	2	none		10.0	l2	liblinear		0.9497275879148094	0.8137716647159269	0.6140350876833898	0.9873699851338235	124.37155726696538	48.61709253857354	0.39090200656168245
1	3	none		10.0	l2	liblinear		0.9452364303819596	0.8051973076818365	0.6176470587871972	0.986627043083309	119.1793961078682	46.18623994472763	0.3875354319729135
1	1	undersample	0.6	0.01	l2	liblinear		0.9179920520546748	0.7549504817876942	0.6470588234913495	0.9569413511436011	40.74424271831176	15.027379873797234	0.3688221565497651
1	2	undersample	0.6	0.01	l2	liblinear		0.9525603260255642	0.7905338206941549	0.7719298245162614	0.9420505200524365	55.02168504791154	13.32073544072181	0.24209972629710613
1	3	undersample	0.6	0.01	l2	liblinear		0.9344419194126388	0.7509688784869947	0.7705882352487889	0.9569093610627274	74.59237643523306	17.88295730636455	0.2397424162503814
1	1	undersample	0.6	0.1	l2	liblinear		0.9158216516005065	0.761633281039132	0.7235294117221452	0.944320712687867	44.38467181821668	12.994585899065967	0.2927719170356897
1	2	undersample	0.6	0.1	l2	liblinear		0.9530425866548491	0.8037714763489646	0.8362573098926165	0.9301634472442039	68.02278344793824	11.974491253483272	0.17603646846383766
1	3	undersample	0.6	0.1	l2	liblinear		0.9399484310811992	0.7672496514085237	0.811764705834602	0.9323922733957475	59.47457678185363	12.006979476126142	0.2018842256821883
1	1	undersample	0.6	1.0	l2	liblinear		0.9147648368924407	0.7608429807695237	0.7235294117221452	0.9413511506982826	42.004839671597644	12.336632294926117	0.2936954877420795
1	2	undersample	0.6	1.0	l2	liblinear		0.9524212959342386	0.8068614209328357	0.8713450291888102	0.9279346210926603	87.20757387777346	12.091033468357043	0.13864658834825055
1	3	undersample	0.6	1.0	l2	liblinear		0.9421728869854035	0.7707129875168265	0.8176470587754325	0.9279346210926603	57.73560654199617	11.3459050339234	0.19651485688150627
1	1	undersample	0.6	10.0	l2	liblinear		0.9150836281060307	0.7581242698785531	0.7352941176038061	0.938381588708698	42.302535578802015	11.933024283885702	0.2820876738849677
1	2	undersample	0.6	10.0	l2	liblinear		0.95213454637088	0.8056954630501248	0.8596491227567457	0.9286775631431748	79.75258852483537	12.052995384222186	0.15112982298929314
1	3	undersample	0.6	10.0	l2	liblinear		0.9430731579407395	0.7707142562122955	0.8176470587754325	0.9242199108400876	54.685632579435534	10.789733291982376	0.19730470758389868
1	1	undersample	0.8	0.01	l2	liblinear		0.9189396916895934	0.7518007160223987	0.7176470587813149	0.9227913882633795	30.377799879801973	9.29490829702158	0.30597699734745154
1	2	undersample	0.8	0.01	l2	liblinear		0.9529817609898942	0.7861981257884111	0.8362573098926165	0.9190193164864858	57.95903344483068	10.326625688295207	0.17817110629587107
1	3	undersample	0.8	0.01	l2	liblinear		0.9330784022375667	0.7398948096237941	0.8235294117162629	0.9264487369916312	58.78113431229526	11.19667108443603	0.19048068104876087
1	1	undersample	0.8	0.1	l2	liblinear		0.9189309576837417	0.7615498790795723	0.7647058823079584	0.9213066072685873	38.0495223767697	9.717534834755648	0.2553917591405366
1	2	undersample	0.8	0.1	l2	liblinear		0.953477055690241	0.8007601569749221	0.8771929824048424	0.9108469539308258	72.9761776384861	9.839180181599442	0.1348272788495391
1	3	undersample	0.8	0.1	l2	liblinear		0.936994143868543	0.7511001097338046	0.8352941175979238	0.9130757800823694	53.27166424979912	9.609450879109875	0.180385773219568
1	1	undersample	0.8	1.0	l2	liblinear		0.9184898903882266	0.7605924847985721	0.7823529411304498	0.9213066072685873	42.08387908475328	9.941785638634625	0.23623737720978485
1	2	undersample	0.8	1.0	l2	liblinear		0.9527167348783051	0.8026316591658449	0.8713450291888102	0.9063893016277387	65.57718964038807	9.308176856473898	0.14194228590377447
1	3	undersample	0.8	1.0	l2	liblinear		0.938641727121755	0.7585040597928536	0.8411764705387543	0.9101040118803113	53.61952014722732	9.357218209188813	0.17451140270000115
1	1	undersample	0.8	10.0	l2	liblinear		0.9184811563823748	0.7578827954827498	0.7647058823079584	0.9265033407503601	40.96969020991351	10.404633163858719	0.25395927332748514
1	2	undersample	0.8	10.0	l2	liblinear		0.9523213680560987	0.8009911493137963	0.8654970759727779	0.9034175334256804	60.18995691586927	8.961222642771888	0.14888234682403745
1	3	undersample	0.8	10.0	l2	liblinear		0.9395769600559392	0.7582859639987399	0.8411764705387543	0.9108469539308258	54.11048522406922	9.435195018845821	0.17436906061127025
1	1	undersample	1.0	0.01	l2	liblinear		0.9192366478885541	0.7491420989782411	0.7941176470121107	0.8930957683675346	32.22321022305196	7.4283081277754235	0.2305266220877407
1	2	undersample	1.0	0.01	l2	liblinear		0.9528687990406924	0.7864629724429281	0.8947368420529394	0.8722139673040697	58.01743314248916	7.001835436613259	0.12068501616130829
1	3	undersample	1.0	0.01	l2	liblinear		0.9330303295166507	0.7388805007506936	0.8294117646570934	0.904160475476195	45.869279557792204	8.654171462519795	0.18867030586175496
1	1	undersample	1.0	0.1	l2	liblinear		0.920690859862876	0.7607774928850334	0.8058823528937716	0.907943578315457	40.94598625204467	8.754221059266692	0.21379923775482831
1	2	undersample	1.0	0.1	l2	liblinear		0.9539289034870484	0.7995990073540233	0.8947368420529394	0.8841010401123024	64.83973324259367	7.71997234246267	0.11906236050018225
1	3	undersample	1.0	0.1	l2	liblinear		0.9350275325583428	0.7451592081768303	0.8352941175979238	0.9011887072741368	46.25294709468246	8.453426830281948	0.1827651403584689
1	1	undersample	1.0	1.0	l2	liblinear		0.9204594087078039	0.760966300217329	0.7999999999529411	0.9064587973206648	38.761899274411874	8.552380036972457	0.22063881825829926
1	2	undersample	1.0	1.0	l2	liblinear		0.9535161579034261	0.8023803214760739	0.8947368420529394	0.8811292719102443	63.006240101639676	7.526973050149233	0.11946391989022925
1	3	undersample	1.0	1.0	l2	liblinear		0.9361943886023949	0.7479338232228169	0.8470588234795847	0.8989598811225933	49.27601085188815	8.383390172703878	0.17013125727937323
1	1	undersample	1.0	10.0	l2	liblinear		0.920577317786803	0.7584183961345793	0.811764705834602	0.9049740163258726	41.069818360070315	8.542554246982004	0.2080007698448753
1	2	undersample	1.0	10.0	l2	liblinear		0.9531816167461745	0.8004738525456551	0.8830409356208747	0.8833580980617879	57.178016872251696	7.570528645729348	0.13240277449397045
1	3	undersample	1.0	10.0	l2	liblinear		0.936806223232235	0.748030432496127	0.8470588234795847	0.8997028231731078	49.68204393535186	8.44548935297223	0.1699907690420583
1	1	smote	0.6	0.01	l2	liblinear		0.920703960871654	0.7700020064381905	0.6999999999588234	0.9524870081592244	46.77603081126817	14.732809396144782	0.31496492269359877
1	2	smote	0.6	0.01	l2	liblinear		0.9522648870814976	0.8028504799199249	0.8011695905964228	0.9361069836483202	59.03555630269482	12.539233721480464	0.2124013715875244
1	3	smote	0.6	0.01	l2	liblinear		0.9399746525653353	0.7859919312440149	0.7882352940712802	0.9487369985070674	68.88806790844116	15.37629708274065	0.22320696255114228
1	1	smote	0.6	0.1	l2	liblinear		0.9164024629896502	0.7717120190563419	0.7117647058404843	0.9517446176618283	48.70391343994356	14.74995169146005	0.30284940495816565
1	2	smote	0.6	0.1	l2	liblinear		0.9502055038537403	0.8031312432705136	0.8187134502445197	0.931649331345233	61.5567907087303	11.978131985781237	0.19458667731543275
1	3	smote	0.6	0.1	l2	liblinear		0.9397779914343152	0.7915196852244969	0.7941176470121107	0.9427934621029511	63.5677046212101	13.881586570146403	0.21837481811224008
1	1	smote	0.6	1.0	l2	liblinear		0.9152408402113629	0.7703608957963344	0.7176470587813149	0.9495174461696398	47.805749213001995	14.21574112584438	0.29736466600382355
1	2	smote	0.6	1.0	l2	liblinear		0.9492236038337548	0.8016803716219567	0.8187134502445197	0.931649331345233	61.5567907087303	11.978131985781237	0.19458667731543275
1	3	smote	0.6	1.0	l2	liblinear		0.9383052180753431	0.7907562170480378	0.7941176470121107	0.941307578001922	61.86074675721233	13.530154058671748	0.21871952973937875
1	1	smote	0.6	10.0	l2	liblinear		0.9150661600943273	0.770043559205694	0.7176470587813149	0.9487750556722437	47.07607666412847	14.009715932386055	0.29759734570872937
1	2	smote	0.6	10.0	l2	liblinear		0.9489759564835814	0.8010015794159435	0.8187134502445197	0.9309063892947185	60.846329314046194	11.84933488630937	0.194741973943705
1	3	smote	0.6	10.0	l2	liblinear		0.937890044576523	0.7909042862469445	0.7941176470121107	0.9405646359514075	61.03927327976934	13.3610271614151	0.21889229397904222
1	1	smote	0.8	0.01	l2	liblinear		0.9210533211057251	0.7676539330576193	0.747058823485467	0.9413511506982826	47.405348307934844	12.737823589070056	0.2687001270884973
1	2	smote	0.8	0.01	l2	liblinear		0.9523257127464525	0.8015711938438903	0.8362573098926165	0.9190193164864858	57.95903344483068	10.326625688295207	0.17817110629587107
1	3	smote	0.8	0.01	l2	liblinear		0.9404422690324272	0.7837997877097443	0.8176470587754325	0.9323922733957475	61.83798903700759	12.093986573779231	0.1955753436315914
1	1	smote	0.8	0.1	l2	liblinear		0.9175728197737891	0.7695211353046192	0.7705882352487889	0.9391239792060941	51.81831385128746	12.658319295776598	0.2442827223965906
1	2	smote	0.8	0.1	l2	liblinear		0.9498231711025953	0.8007192578384308	0.824561403460552	0.9153046062339131	50.79297434255848	9.735609806381447	0.19167236068501742
1	3	smote	0.8	0.1	l2	liblinear		0.9391880080412551	0.7885471678974091	0.7999999999529411	0.9264487369916312	50.38382972370152	10.876766196309285	0.21587810518012984
1	1	smote	0.8	1.0	l2	liblinear		0.916612079130093	0.7687973611248923	0.7647058823079584	0.9368968077139058	48.25293210574839	12.118337177897452	0.2511419755551905
1	2	smote	0.8	1.0	l2	liblinear		0.9485588662096052	0.7990843565285677	0.8304093566765842	0.9160475482844277	53.42873711405863	9.891423547411618	0.1851330116975857
1	3	smote	0.8	1.0	l2	liblinear		0.937745826413775	0.7883288539768752	0.7999999999529411	0.9264487369916312	50.38382972370152	10.876766196309285	0.21587810518012984
1	1	smote	0.8	10.0	l2	liblinear		0.9165116380627976	0.7687379639746671	0.7647058823079584	0.9368968077139058	48.25293210574839	12.118337177897452	0.2511419755551905
1	2	smote	0.8	10.0	l2	liblinear		0.9484154914279259	0.799264778830124	0.8304093566765842	0.9167904903349422	53.94949855417165	9.979739818463324	0.18498298494744128
1	3	smote	0.8	10.0	l2	liblinear		0.9372345074731229	0.7881036712919233	0.7999999999529411	0.9286775631431748	52.08332415247559	11.216665092251889	0.2153599977332765
1	1	smote	1.0	0.01	l2	liblinear		0.9214201493515	0.7679979430540221	0.7823529411304498	0.9287305122425484	46.84205272629612	10.97738816390987	0.23434898892308523
1	2	smote	1.0	0.01	l2	liblinear		0.9529774162995402	0.7995005026228307	0.8654970759727779	0.9004457652236223	58.20115894686928	8.69372348629522	0.14937370769918798
1	3	smote	1.0	0.01	l2	liblinear		0.9396687352504153	0.781942957240018	0.8235294117162629	0.9093610698297968	46.819665048413675	9.085823490100688	0.19405997485263685
1	1	smote	1.0	0.1	l2	liblinear		0.9179833180488232	0.7682662166114401	0.7823529411304498	0.9294729027399445	47.37296472478379	11.092939601870674	0.23416180922148638
1	2	smote	1.0	0.1	l2	liblinear		0.950922377762137	0.798034414318069	0.8596491227567457	0.9034175334256804	57.29229867842572	8.900673841131537	0.1553554923353116
1	3	smote	1.0	0.1	l2	liblinear		0.9382484048597151	0.7870553827316827	0.8352941175979238	0.9093610698297968	50.880554175347406	9.215620968530697	0.18112264320010685
1	1	smote	1.0	1.0	l2	liblinear		0.9169920083846457	0.7674308491314135	0.7823529411304498	0.9287305122425484	46.84205272629612	10.97738816390987	0.23434898892308523
1	2	smote	1.0	1.0	l2	liblinear		0.9499926140263983	0.7972393602431129	0.8538011695407134	0.9034175334256804	54.62645308556037	8.840125039491188	0.16182863784658577
1	3	smote	1.0	1.0	l2	liblinear		0.9364959356699589	0.7857822552567115	0.8294117646570934	0.9056463595772241	46.66819833928961	8.790457612828963	0.1883607565528485
1	1	smote	1.0	10.0	l2	liblinear		0.9168609982968688	0.7673421705171791	0.7823529411304498	0.9287305122425484	46.84205272629612	10.97738816390987	0.23434898892308523
1	2	smote	1.0	10.0	l2	liblinear		0.949857928625427	0.7971420129503272	0.8596491227567457	0.9034175334256804	57.29229867842572	8.900673841131537	0.1553554923353116
1	3	smote	1.0	10.0	l2	liblinear		0.9361026134079189	0.7856275350871181	0.8294117646570934	0.9063893016277387	47.077168666891545	8.860223141980457	0.18820636249180364
1	1	class_weight		0.01	l2	liblinear	balanced	0.9245643914581423	0.7640734134873931	0.8058823528937716	0.9072011878180609	40.58520628283836	8.684187298345	0.21397419621260091
1	2	class_weight		0.01	l2	liblinear	balanced	0.9539332481774023	0.7895104164403237	0.8830409356208747	0.8796433878092152	55.180238775078855	7.336870373622747	0.13296190782584874
1	3	class_weight		0.01	l2	liblinear	balanced	0.9408355912944673	0.7716075782072835	0.8529411764204152	0.8967310549710497	50.36402136679028	8.259415195799185	0.16399434493142317
1	1	class_weight		0.1	l2	liblinear	balanced	0.9223328529630115	0.7656946630797976	0.8235294117162629	0.9109131403050416	47.716659351364626	9.244116608161255	0.193729323398879
1	2	class_weight		0.1	l2	liblinear	balanced	0.9537638052535996	0.7945254507638789	0.8947368420529394	0.876671619607157	60.4216774675981	7.254913805352501	0.12007136354375907
1	3	class_weight		0.1	l2	liblinear	balanced	0.9426842059260554	0.7793622115787918	0.8470588234795847	0.8982169390720787	48.875905258107196	8.322197549722564	0.17027197792071755
1	1	class_weight		1.0	l2	liblinear	balanced	0.9221800078606053	0.7635306463495823	0.8176470587754325	0.9101707498076455	45.431611390720455	9.102235251905407	0.20035025214730667
1	2	class_weight		1.0	l2	liblinear	balanced	0.9534249194059938	0.7926734407688344	0.8947368420529394	0.8774145616576716	60.839384561052306	7.298882976340916	0.1199696943124506
1	3	class_weight		1.0	l2	liblinear	balanced	0.9435713661393235	0.7805304165161686	0.8529411764204152	0.9004457652236223	52.45969356865304	8.567602298991089	0.1633178006116618
1	1	class_weight		10.0	l2	liblinear	balanced	0.9219616577143107	0.7619903726360087	0.811764705834602	0.9094283593102493	43.30173538934901	8.962679819265606	0.20698199057520486
1	2	class_weight		10.0	l2	liblinear	balanced	0.9531772720558205	0.7909293156621984	0.8888888888369071	0.8796433878092152	58.469126945909	7.385458919143429	0.12631381243788026
1	3	class_weight		10.0	l2	liblinear	balanced	0.9438073594965475	0.780654143222963	0.8529411764204152	0.9004457652236223	52.45969356865304	8.567602298991089	0.1633178006116618
2	1	none		0.01	l2	liblinear		0.9137691602253373	0.7511067901814237	0.352941176449827	0.9962880475055955	146.39960450866602	95.08209659495772	0.649469617421906
2	2	none		0.01	l2	liblinear		0.9430063519372974	0.8358545655482018	0.53801169587497	0.9947994056389688	222.7626790626959	103.45176416540471	0.4644034735668704
2	3	none		0.01	l2	liblinear		0.9318634734725986	0.790889091390678	0.4999999999705882	0.9910846953863962	111.16654078730255	56.08327037698065	0.5044977460675026
2	1	none		0.1	l2	liblinear		0.9179745840429713	0.7750525780900933	0.5470588234972318	0.9933184855160111	179.55817046675978	81.87634795145357	0.45598786144364845
2	2	none		0.1	l2	liblinear		0.9481504653163368	0.863065696835716	0.6666666666276803	0.9910846953863962	222.33307935824703	74.77769383599993	0.3363318307312213
2	3	none		0.1	l2	liblinear		0.9339568219561228	0.8013347478029912	0.6294117646688581	0.9851411589822798	112.60468419727344	42.35938323348438	0.37617779765917775
2	1	none		1.0	l2	liblinear		0.9198654963098826	0.7811405307738202	0.5764705882013841	0.9903489235264266	139.67079346803487	59.73115977976917	0.4276567555745385
2	2	none		1.0	l2	liblinear		0.9490845737424294	0.8656719309722629	0.6783625730597449	0.9881129271843381	175.318030578706	57.06720341562377	0.32550674607780367
2	3	none		1.0	l2	liblinear		0.9335110567258106	0.7992435123992978	0.641176470550519	0.9829123328307362	102.78468498802383	37.52274017113487	0.36506157651463406
2	1	none		10.0	l2	liblinear		0.9213764793222413	0.7832452659361289	0.5823529411422145	0.9903489235264266	143.0832732840358	60.340661410174974	0.42171707841460604
2	2	none		10.0	l2	liblinear		0.9488716839150875	0.8637605084722426	0.6842105262757772	0.9873699851338235	169.3822151187741	54.17333168583908	0.319828914470327
2	3	none		10.0	l2	liblinear		0.9335110567258108	0.7970133458177924	0.6529411764321799	0.9814264487297072	99.41079207998702	35.15433399821478	0.35362692790759875
2	1	undersample	0.6	0.01	l2	liblinear		0.9274771824097122	0.7464740055443713	0.6705882352546713	0.9584261321383933	46.93047251287786	16.130038133247062	0.3437007300430697
2	2	undersample	0.6	0.01	l2	liblinear		0.9484415595700494	0.8372921298011713	0.8011695905964228	0.9606240713153	98.30241299280625	20.346679148698684	0.20698045496770787
2	3	undersample	0.6	0.01	l2	liblinear		0.9338956384931387	0.773486271294943	0.7941176470121107	0.9442793462039801	65.36570022158904	14.251762145533425	0.21803119133678828
2	1	undersample	0.6	0.1	l2	liblinear		0.9261714485348704	0.7651791461435893	0.747058823485467	0.9435783221904709	49.393196762955064	13.240632325771998	0.2680659017755764
2	2	undersample	0.6	0.1	l2	liblinear		0.9509049990007211	0.859020584212628	0.8596491227567457	0.9450222882544947	105.2837586004584	15.636317684026746	0.14851594243065977
2	3	undersample	0.6	0.1	l2	liblinear		0.9360938729132069	0.7859352718852395	0.8294117646570934	0.9338781574967766	68.66988194864895	12.543686137902144	0.1826664775772214
2	1	undersample	0.6	1.0	l2	liblinear		0.9239617450543691	0.766353275038677	0.758823529367128	0.9413511506982826	50.50076177909587	12.938419236142026	0.25620244676170606
2	2	undersample	0.6	1.0	l2	liblinear		0.9507442454576263	0.8600541481530917	0.8654970759727779	0.9435364041534656	107.5285786107315	15.328406023610347	0.1425519163962497
2	3	undersample	0.6	1.0	l2	liblinear		0.9353072283891268	0.7851419983802591	0.8411764705387543	0.9294205051936894	69.74384640340453	11.918140724381267	0.17088446711136687
2	1	undersample	0.6	10.0	l2	liblinear		0.9225424691034543	0.7648628204602355	0.758823529367128	0.9398663697034904	49.17614217246906	12.61895214767453	0.25660718995923487
2	2	undersample	0.6	10.0	l2	liblinear		0.9500881972141845	0.8561854908929607	0.8596491227567457	0.9450222882544947	105.2837586004584	15.636317684026746	0.14851594243065977
2	3	undersample	0.6	10.0	l2	liblinear		0.9347128747487108	0.7799871567159596	0.8352941175979238	0.9294205051936894	66.7826942240366	11.834797082952027	0.17721352144648087
2	1	undersample	0.8	0.01	l2	liblinear		0.929870300013101	0.7413569531152611	0.7705882352487889	0.9361544172165097	49.25192876821261	12.069560351048288	0.24505760810566962
2	2	undersample	0.8	0.01	l2	liblinear		0.9490671949810137	0.8388546065404264	0.8362573098926165	0.9301634472442039	68.02278344793824	11.974491253483272	0.17603646846383766
2	3	undersample	0.8	0.01	l2	liblinear		0.9331701774320428	0.7700040739647154	0.8176470587754325	0.9294205051936894	59.04549008367026	11.58476615866431	0.19620068445182262
2	1	undersample	0.8	0.1	l2	liblinear		0.9280579937988559	0.7543916633207951	0.7882352940712802	0.925760950252964	46.41610331356104	10.617527979976211	0.22874663657328462
2	2	undersample	0.8	0.1	l2	liblinear		0.9512960211325737	0.8611433056678587	0.8713450291888102	0.9242199108400876	82.60069702672071	11.498335827590877	0.13920384954940854
2	3	undersample	0.8	0.1	l2	liblinear		0.9361332051394109	0.7846321907355195	0.8470588234795847	0.9227340267390585	66.14199996850407	10.962894507132722	0.16574784329069436
2	1	undersample	0.8	1.0	l2	liblinear		0.9266256168391633	0.75435820793518	0.7705882352487889	0.919821826273795	38.53489433918365	9.610946512335806	0.24940891344845625
2	2	undersample	0.8	1.0	l2	liblinear		0.9512786423711581	0.8619754782599511	0.8713450291888102	0.9190193164864858	76.86112009121442	10.759910682209691	0.13999158353181998
2	3	undersample	0.8	1.0	l2	liblinear		0.9356786994143869	0.7840766311634971	0.8470588234795847	0.9190193164864858	62.8539058409924	10.460009500143714	0.1664178022296077
2	1	undersample	0.8	10.0	l2	liblinear		0.9249748897331761	0.7511992401653323	0.7705882352487889	0.9168522642842105	37.038684932535375	9.267698463921876	0.2502167155884666
2	2	undersample	0.8	10.0	l2	liblinear		0.9504792193460372	0.8564961095806404	0.8654970759727779	0.9182763744359713	72.30354427800495	10.590535651031823	0.14647324738710032
2	3	undersample	0.8	10.0	l2	liblinear		0.9350668647845468	0.7802173248885304	0.8470588234795847	0.9190193164864858	62.8539058409924	10.460009500143714	0.1664178022296077
2	1	undersample	1.0	0.01	l2	liblinear		0.9300013101008777	0.7365993789629977	0.8352941175979238	0.9049740163258726	48.29742581213603	8.790164515010467	0.18200067362239095
2	2	undersample	1.0	0.01	l2	liblinear		0.9475552427378501	0.8285453186527818	0.8771929824048424	0.8937592867689914	60.08990070021127	8.256654846912934	0.1374050239691093
2	3	undersample	1.0	0.01	l2	liblinear		0.9348789441482388	0.7692705318959554	0.8588235293612456	0.8952451708700205	51.988762981278036	8.19841390139142	0.1576958733266296
2	1	undersample	1.0	0.1	l2	liblinear		0.9270885191493079	0.7503784773443192	0.8294117646570934	0.9027468448336842	45.1318702615969	8.528378107166889	0.18896574873621083
2	2	undersample	1.0	0.1	l2	liblinear		0.9499187542903816	0.8520257201640207	0.8947368420529394	0.8997028231731078	76.24813482833653	8.920856809246397	0.11699769531214473
2	3	undersample	1.0	0.1	l2	liblinear		0.9372257669784111	0.786034972012662	0.8647058823020761	0.9034175334256804	59.783268041271356	8.95303074607629	0.14975812533471555
2	1	undersample	1.0	1.0	l2	liblinear		0.9247696405956591	0.7496044701183264	0.8235294117162629	0.8923533778701385	38.68505233933539	7.650303548027241	0.19775863540445066
2	2	undersample	1.0	1.0	l2	liblinear		0.9498579286254268	0.8543663233812041	0.8947368420529394	0.894502228819506	72.07041033995903	8.481096304027027	0.11767791446333183
2	3	undersample	1.0	1.0	l2	liblinear		0.936338606765143	0.7862093386917479	0.8647058823020761	0.9093610698297968	64.12258372806733	9.540114664605722	0.14877931406878178
2	1	undersample	1.0	10.0	l2	liblinear		0.9228874623345997	0.7472640608234447	0.811764705834602	0.8901262063779501	34.93707325007136	7.3881551295607855	0.21147034061231684
2	2	undersample	1.0	10.0	l2	liblinear		0.9491714675495078	0.8504697937690703	0.8888888888369071	0.8952451708700205	68.36878301393017	8.4854207807429	0.12411249290960996
2	3	undersample	1.0	10.0	l2	liblinear		0.9356874399090989	0.7822523127034013	0.8529411764204152	0.9101040118803113	58.718998715483124	9.488088393932713	0.1615846321344184
2	1	smote	0.6	0.01	l2	liblinear		0.9287872832874798	0.769368241942364	0.705882352899654	0.9532293986566205	48.91427416624176	15.092433744712494	0.3085486499150755
2	2	smote	0.6	0.01	l2	liblinear		0.9513916043203602	0.8587534869299608	0.847953216324681	0.9442793462039801	94.51023453122555	15.217930989279607	0.16101885811265615
2	3	smote	0.6	0.01	l2	liblinear		0.9352285639367188	0.7779823618355736	0.811764705834602	0.9375928677493494	64.79016562546855	13.007560938686288	0.2007644241253715
2	1	smote	0.6	0.1	l2	liblinear		0.9246735665312895	0.7708062991326371	0.7294117646629757	0.9547141796514127	56.82963676776127	16.10684311291931	0.28342328863449906
2	2	smote	0.6	0.1	l2	liblinear		0.9527471477107825	0.8663824067050314	0.8538011695407134	0.9398216939008929	91.20491817553217	14.187854112344983	0.15556017684254686
2	3	smote	0.6	0.1	l2	liblinear		0.9341360020977187	0.7769062720892871	0.811764705834602	0.9353640415978057	62.40731547043315	12.559024424039482	0.20124281432865743
2	1	smote	0.6	1.0	l2	liblinear		0.9211100921437617	0.7653630766375865	0.7235294117221452	0.9524870081592244	52.46308608641603	15.228029880048808	0.29026179150678777
2	2	smote	0.6	1.0	l2	liblinear		0.9528383862082149	0.8641678259514817	0.8538011695407134	0.9420505200524365	94.93741435486156	14.73354071473776	0.15519213226401865
2	3	smote	0.6	1.0	l2	liblinear		0.9339349707193427	0.7753918805267003	0.811764705834602	0.9331352154462621	60.18332196859052	12.140390339227066	0.20172348983543775
2	1	smote	0.6	10.0	l2	liblinear		0.9197606882396611	0.7630351877627586	0.7176470587813149	0.9517446176618283	50.129475609927376	14.871852118662199	0.29666880485823993
2	2	smote	0.6	10.0	l2	liblinear		0.9527123901879513	0.8635707848171589	0.8538011695407134	0.9420505200524365	94.93741435486156	14.73354071473776	0.15519213226401865
2	3	smote	0.6	10.0	l2	liblinear		0.9338650467616467	0.7746553156301976	0.811764705834602	0.9331352154462621	60.18332196859052	12.140390339227066	0.20172348983543775
2	1	smote	0.8	0.01	l2	liblinear		0.9299969430979518	0.7707339856437276	0.7529411764262975	0.9450631031852632	52.42727341380791	13.705561890578112	0.26142044920260354
2	2	smote	0.8	0.01	l2	liblinear		0.9520259291120322	0.8586300052931353	0.8713450291888102	0.921991084688544	80.04717097360229	11.169811988947481	0.1395403616719861
2	3	smote	0.8	0.01	l2	liblinear		0.9352591556682108	0.776264610254213	0.8411764705387543	0.9249628528906021	65.28601677539285	11.2101324589415	0.1717080067030001
2	1	smote	0.8	0.1	l2	liblinear		0.9254246910345431	0.7710770695779117	0.7529411764262975	0.9391239792060941	47.01508969588139	12.368434121064157	0.26307370103766403
2	2	smote	0.8	0.1	l2	liblinear		0.9529513481574169	0.8644216573698099	0.8830409356208747	0.9257057949411167	94.07298085188823	11.885729392537547	0.1263458258064666
2	3	smote	0.8	0.1	l2	liblinear		0.9339524517087668	0.7760969639591941	0.8294117646570934	0.9182763744359713	54.63196586696066	10.148982713908604	0.18577003420128918
2	1	smote	0.8	1.0	l2	liblinear		0.9210227520852439	0.7645081089593341	0.747058823485467	0.9376391982113019	44.40779899968801	11.97961992567999	0.26976386471408237
2	2	smote	0.8	1.0	l2	liblinear		0.9528992118731697	0.8628760848235216	0.8771929824048424	0.9286775631431748	93.00593325506475	12.298974881859372	0.1322385951235029
2	3	smote	0.8	1.0	l2	liblinear		0.9334367625207587	0.7738218612887166	0.8294117646570934	0.9167904903349422	53.569572524950715	9.96775090152802	0.1860711201529504
2	1	smote	0.8	10.0	l2	liblinear		0.9194287960172933	0.7624837086615015	0.7411764705446366	0.9368968077139058	42.51656970259133	11.745465264731376	0.276256173104431
2	2	smote	0.8	10.0	l2	liblinear		0.9528644543503384	0.8622031456314029	0.8771929824048424	0.9286775631431748	93.00593325506475	12.298974881859372	0.1322385951235029
2	3	smote	0.8	10.0	l2	liblinear		0.9332838038632987	0.7730681536455777	0.8294117646570934	0.9160475482844277	53.05247841874594	9.879540727073715	0.18622202941338975
2	1	smote	1.0	0.01	l2	liblinear		0.9308616096772784	0.7703435974003724	0.7823529411304498	0.9309576837347369	48.46904110378576	11.331497408193075	0.23378834541493737
2	2	smote	1.0	0.01	l2	liblinear		0.9524212959342387	0.8574268864242882	0.8888888888369071	0.9049034175267096	76.12498659049973	9.347221238096068	0.12278781114442547
2	3	smote	1.0	0.01	l2	liblinear		0.9352416746787868	0.7739244996840656	0.8588235293612456	0.9078751857287677	59.95025908495116	9.322389878679305	0.15550206823904852
2	1	smote	1.0	0.1	l2	liblinear		0.9252107078911742	0.7674690373205377	0.7647058823079584	0.9279881217451523	41.88143626780588	10.619161652888337	0.25355293849453986
2	2	smote	1.0	0.1	l2	liblinear		0.9534075406445782	0.8626951641366365	0.8888888888369071	0.9086181277792823	79.54470106480235	9.727189539496946	0.12228581682801884
2	3	smote	1.0	0.1	l2	liblinear		0.9334717244996067	0.7735028966570768	0.8411764705387543	0.9049034175267096	50.39756180773987	8.845495392224633	0.17551434178489478
2	1	smote	1.0	1.0	l2	liblinear		0.9202192235468797	0.7603480999728516	0.7647058823079584	0.9250185597555679	40.09405290196177	10.198600851478508	0.254366912606108
2	2	smote	1.0	1.0	l2	liblinear		0.9533814725024548	0.8614703440019773	0.8947368420529394	0.9108469539308258	86.84165030941382	10.035963785231433	0.11556623902306254
2	3	smote	1.0	1.0	l2	liblinear		0.9328555196224106	0.7718248472606677	0.8470588234795847	0.9056463595772241	53.16050056282021	8.977488625867876	0.16887516105410064
2	1	smote	1.0	10.0	l2	liblinear		0.9186340014847809	0.7583491272203038	0.758823529367128	0.9242761692581717	38.403867603644066	10.020932931205236	0.2609355039599109
2	2	smote	1.0	10.0	l2	liblinear		0.9533293362182076	0.861181126869495	0.8947368420529394	0.9108469539308258	86.84165030941382	10.035963785231433	0.11556623902306254
2	3	smote	1.0	10.0	l2	liblinear		0.9327331526964426	0.7713824700482217	0.8470588234795847	0.9056463595772241	53.16050056282021	8.977488625867876	0.16887516105410064
2	1	class_weight		0.01	l2	liblinear	balanced	0.9349141883925063	0.7575035339099542	0.8235294117162629	0.9235337787607756	56.362449812412905	10.769844392354754	0.19108189698238373
2	2	class_weight		0.01	l2	liblinear	balanced	0.950435772442498	0.8411639666643345	0.8888888888369071	0.8937592867689914	67.30068826528652	8.366743578205107	0.12431883121637796
2	3	class_weight		0.01	l2	liblinear	balanced	0.9367231885324709	0.7766654191955907	0.876470588183737	0.895988112920535	61.12039850245346	8.426637844266168	0.13786947466849264
2	1	class_weight		0.1	l2	liblinear	balanced	0.9324599327481549	0.7636576496502838	0.8176470587754325	0.919821826273795	51.43995568515598	10.19787454362349	0.19824811070291673
2	2	class_weight		0.1	l2	liblinear	balanced	0.9514393959142531	0.8514885332424437	0.8947368420529394	0.8907875185669333	69.32992049265505	8.192623667058255	0.11816864804607694
2	3	class_weight		0.1	l2	liblinear	balanced	0.9362730530548029	0.7779800446627332	0.876470588183737	0.895988112920535	61.12039850245346	8.426637844266168	0.13786947466849264
2	1	class_weight		1.0	l2	liblinear	balanced	0.9319533604087514	0.7641408191737015	0.8176470587754325	0.9175946547816066	49.92850110655646	9.92225634618621	0.19872929543238857
2	2	class_weight		1.0	l2	liblinear	balanced	0.9507876923611653	0.8486023103245266	0.8947368420529394	0.8967310549710497	73.80933985969334	8.664141530260567	0.11738542586395062
2	3	class_weight		1.0	l2	liblinear	balanced	0.935814177082423	0.7744472546538007	0.876470588183737	0.8997028231731078	63.646903271213	8.738735511061543	0.13730023654654339
2	1	class_weight		10.0	l2	liblinear	balanced	0.9318223503209748	0.763906238910087	0.8176470587754325	0.9168522642842105	49.44267641840591	9.83366478232932	0.19889020983989047
2	2	class_weight		10.0	l2	liblinear	balanced	0.950279363589757	0.8462631414860052	0.8947368420529394	0.8937592867689914	71.50698096022595	8.421787943851193	0.11777573484001236
2	3	class_weight		10.0	l2	liblinear	balanced	0.9356393671881829	0.7727074185491705	0.8705882352429065	0.8989598811225933	59.852931729296834	8.616262121945653	0.14395721770799816
3	1	none		0.01	l2	liblinear		0.9436263592296606	0.7898505947223382	0.47058823526643595	0.9940608760134072	148.77752577422814	79.23516060232986	0.5325747871005396
3	2	none		0.01	l2	liblinear		0.9228743613258221	0.7834092165699643	0.4176470587989619	0.9962880475055955	192.48836855977086	112.5138143040333	0.5845226556856197
3	3	none		0.01	l2	liblinear		0.9196923345861376	0.7796647763299931	0.4764705882072664	0.9977711738410271	407.4251332259359	213.77551072521797	0.5246988691108025
3	1	none		0.1	l2	liblinear		0.9537796410323596	0.8131038977280327	0.6058823529055363	0.9881217520342382	127.88515151962235	51.00767761164554	0.39885534580586196
3	2	none		0.1	l2	liblinear		0.9270142800995675	0.7967391345956768	0.6058823529055363	0.9903489235264266	157.75184321363437	62.7786679317982	0.397958369774876
3	3	none		0.1	l2	liblinear		0.9246613058299099	0.8048755882319408	0.6058823529055363	0.9910846953863962	170.8978155187395	67.95972763328243	0.3976629292657768
3	1	none		1.0	l2	liblinear		0.9576488056246998	0.8172622515772842	0.6352941176096886	0.9858945805420498	121.75203378525046	45.03897733164163	0.3699238091871407
3	2	none		1.0	l2	liblinear		0.9285514651294816	0.7991578664505198	0.6352941176096886	0.9888641425316343	154.6837293038397	57.04936049341535	0.36881292688850326
3	3	none		1.0	l2	liblinear		0.9284459400402063	0.8083797469340508	0.6117647058463668	0.9881129271843381	130.98473618408815	51.464662552895746	0.3929057899595193
3	1	none		10.0	l2	liblinear		0.959172889645836	0.8176189795286674	0.6352941176096886	0.9858945805420498	121.75203378525046	45.03897733164163	0.3699238091871407
3	2	none		10.0	l2	liblinear		0.9290755054805886	0.798887870466772	0.6294117646688581	0.9888641425316343	150.81890955995655	56.52112567403187	0.37476152248251976
3	3	none		10.0	l2	liblinear		0.9302770736823704	0.8084285677302011	0.6117647058463668	0.986627043083309	116.25580346407709	45.74637099287309	0.39349751554081025
3	1	undersample	0.6	0.01	l2	liblinear		0.9461286519061968	0.7780519593399164	0.747058823485467	0.944320712687867	50.09115243636141	13.417174058385186	0.2678551581443367
3	2	undersample	0.6	0.01	l2	liblinear		0.9338399056727368	0.7815605454006498	0.758823529367128	0.9576837416409972	71.20665628352594	17.932193900686627	0.2518331027540297
3	3	undersample	0.6	0.01	l2	liblinear		0.9307883926230224	0.767173744459094	0.7294117646629757	0.9546805349111838	56.78544576878897	16.094885548287763	0.28343327700492493
3	1	undersample	0.6	0.1	l2	liblinear		0.9531551596139569	0.7972197965207414	0.7941176470121107	0.9346696362217174	55.183431174751384	12.155412575889695	0.2202728566399287
3	2	undersample	0.6	0.1	l2	liblinear		0.9343115419887331	0.7847342716122058	0.8176470587754325	0.9339272457243213	63.378748233269604	12.374948554655935	0.19525390238572798
3	3	undersample	0.6	0.1	l2	liblinear		0.9323310899396906	0.7819690975079981	0.7882352940712802	0.9390787518503784	57.3766823924277	12.938591848109686	0.22550260375546627
3	1	undersample	0.6	1.0	l2	liblinear		0.9554871391763833	0.8007905355211004	0.8235294117162629	0.9302152932373408	62.20566220729905	11.800999558644355	0.18970940132846997
3	2	undersample	0.6	1.0	l2	liblinear		0.9350364644744313	0.7844786602277757	0.8235294117162629	0.9250185597555679	57.57094699743106	10.983108609284546	0.19077518447047895
3	3	undersample	0.6	1.0	l2	liblinear		0.9335678699414387	0.7797960103146531	0.7882352940712802	0.9338781574967766	52.57115132208704	11.920949946658775	0.22675838594272596
3	1	undersample	0.6	10.0	l2	liblinear		0.9568496440892615	0.7991979806017183	0.8235294117162629	0.9294729027399445	61.501743061069526	11.676778528284919	0.18986092640777305
3	2	undersample	0.6	10.0	l2	liblinear		0.9357482859513516	0.7824237796318605	0.8235294117162629	0.9250185597555679	57.57094699743106	10.983108609284546	0.19077518447047895
3	3	undersample	0.6	10.0	l2	liblinear		0.9347128747487107	0.7759985898212063	0.7941176470121107	0.931649331345233	52.57452463411153	11.618284743347258	0.22098695705683677
3	1	undersample	0.8	0.01	l2	liblinear		0.9448403860430586	0.7700034312592565	0.8058823528937716	0.9123979212998338	43.23907926193504	9.19935089278576	0.2127554660603862
3	2	undersample	0.8	0.01	l2	liblinear		0.9371326258788593	0.7771861933855921	0.8235294117162629	0.925760950252964	58.1933230452659	11.092939680572162	0.19062219715499398
3	3	undersample	0.8	0.01	l2	liblinear		0.9334892054890308	0.7656790985373915	0.7823529411304498	0.9271916790421457	45.776054015432386	10.745376673767204	0.23473793115466218
3	1	undersample	0.8	0.1	l2	liblinear		0.9508843180924932	0.7882198263059201	0.8470588234795847	0.9042316258284765	52.293373039585	8.84486911633052	0.16913937807571539
3	2	undersample	0.8	0.1	l2	liblinear		0.9372461679549324	0.7828422931589297	0.8294117646570934	0.9116555308024377	50.173275274550434	9.38838252475633	0.18711917792191016
3	3	undersample	0.8	0.1	l2	liblinear		0.9346997640066427	0.7772224328614773	0.8235294117162629	0.9153046062339131	50.43274049736005	9.723425063191142	0.19279984515956888
3	1	undersample	0.8	1.0	l2	liblinear		0.9529499104764401	0.7897733776413747	0.8588235293612456	0.9034892353310803	56.94935003115072	8.898732108486751	0.15625694646428334
3	2	undersample	0.8	1.0	l2	liblinear		0.9373728110397835	0.7827844036388583	0.8294117646570934	0.907943578315457	47.954108430320616	9.009818754427764	0.187884178640884
3	3	undersample	0.8	1.0	l2	liblinear		0.9348527226641028	0.7735743946128836	0.8352941175979238	0.9101040118803113	51.34296719977742	9.291783116816864	0.1809747879827926
3	1	undersample	0.8	10.0	l2	liblinear		0.9542731123629853	0.786987350605903	0.8529411764204152	0.9020044543362881	53.38635548047139	8.703876116049843	0.1630355828535654
3	2	undersample	0.8	10.0	l2	liblinear		0.9377745753089656	0.7826357984162841	0.8352941175979238	0.907943578315457	50.019001554775706	9.07371817821803	0.18140541386239797
3	3	undersample	0.8	10.0	l2	liblinear		0.9356918101564549	0.7689600034568153	0.8411764705387543	0.9101040118803113	53.61952014722732	9.357218209188813	0.17451140270000115
3	1	undersample	1.0	0.01	l2	liblinear		0.9405083191405738	0.7524084497837474	0.876470588183737	0.8671121009586703	46.297413301981095	6.595563091531107	0.1424607155811607
3	2	undersample	1.0	0.01	l2	liblinear		0.9380933665225556	0.7773162209337257	0.8529411764204152	0.8878990348857617	45.93906647197733	7.608686503852549	0.1656256129867845
3	3	undersample	1.0	0.01	l2	liblinear		0.9348046499431868	0.755534622998647	0.8352941175979238	0.8893016344659043	40.74160529890991	7.54567638023422	0.18520811630905623
3	1	undersample	1.0	0.1	l2	liblinear		0.9459321367745317	0.7701914768951423	0.876470588183737	0.8693392724508587	47.207515227669866	6.707987453798798	0.1420957436410861
3	2	undersample	1.0	0.1	l2	liblinear		0.9372592689637101	0.7846047389438768	0.8588235293612456	0.8908685968753463	49.659856794780154	7.869627129085804	0.1584705865143459
3	3	undersample	1.0	0.1	l2	liblinear		0.9365527488855869	0.7695217604294826	0.8470588234795847	0.8937592867689914	46.592785215313945	7.97301446863977	0.17112121470882527
3	1	undersample	1.0	1.0	l2	liblinear		0.9485654395388445	0.7748876009563658	0.8882352940653979	0.8730512249378394	54.65557835357171	6.996800273673139	0.12801620507708192
3	2	undersample	1.0	1.0	l2	liblinear		0.9368313026769728	0.7843918290613637	0.8529411764204152	0.8908685968753463	47.346932078061826	7.815725573407134	0.16507352761635902
3	3	undersample	1.0	1.0	l2	liblinear		0.9363691984966349	0.7666399154239963	0.8588235293612456	0.8922734026679624	50.38677428756403	7.972250780293847	0.15822108855247233
3	1	undersample	1.0	10.0	l2	liblinear		0.9502074326389799	0.7723439587141208	0.8941176470062283	0.8745360059326316	58.861266560396224	7.126487422847817	0.12107260428932197
3	2	undersample	1.0	10.0	l2	liblinear		0.9372592689637103	0.7830678147112967	0.8529411764204152	0.8916109873727424	47.71095212234771	7.869257935405701	0.16493608088383202
3	3	undersample	1.0	10.0	l2	liblinear		0.9370203653526789	0.7607302366896685	0.8705882352429065	0.8855869242133315	52.07083069916523	7.609166637338858	0.14613106828642428
3	1	smote	0.6	0.01	l2	liblinear		0.953596226909472	0.801855883530059	0.7823529411304498	0.9420935411956787	58.48127694809319	13.51063114855427	0.23102488982470862
3	2	smote	0.6	0.01	l2	liblinear		0.9326608148827461	0.7847449949905512	0.7882352940712802	0.9450631031852632	64.03226842015293	14.348010104198961	0.2240746707539806
3	3	smote	0.6	0.01	l2	liblinear		0.9329298138274627	0.7991545718467028	0.7529411764262975	0.9479940564565529	55.553729247597474	14.477980406556163	0.26061220456491674
3	1	smote	0.6	0.1	l2	liblinear		0.9539281191318397	0.8066933094231634	0.811764705834602	0.9413511506982826	69.21833987157085	13.841099647965887	0.19996288529114614
3	2	smote	0.6	0.1	l2	liblinear		0.931045023800166	0.7841758671048114	0.7941176470121107	0.9346696362217174	55.183431174751384	12.155412575889695	0.2202728566399287
3	3	smote	0.6	0.1	l2	liblinear		0.9310331264749585	0.8078421154516452	0.7705882352487889	0.9405646359514075	53.1557586528544	12.96514487515095	0.2439085561409281
3	1	smote	0.6	1.0	l2	liblinear		0.9541464692781345	0.8068459372085327	0.811764705834602	0.9420935411956787	70.16104277837965	14.018549612785632	0.1998053101271047
3	2	smote	0.6	1.0	l2	liblinear		0.9311978689025722	0.7839990821681512	0.7941176470121107	0.9339272457243213	54.52005404285934	12.018834927183821	0.22044795429833997
3	3	smote	0.6	1.0	l2	liblinear		0.9314264487369985	0.8080196694695768	0.7823529411304498	0.9383358097998639	54.69845888687175	12.687311902064087	0.23195006976923435
3	1	smote	0.6	10.0	l2	liblinear		0.9542949473776147	0.8065541153092609	0.811764705834602	0.9420935411956787	70.16104277837965	14.018549612785632	0.1998053101271047
3	2	smote	0.6	10.0	l2	liblinear		0.9313463470020524	0.7838824798621792	0.7941176470121107	0.9346696362217174	55.183431174751384	12.155412575889695	0.2202728566399287
3	3	smote	0.6	10.0	l2	liblinear		0.9316886635783584	0.8072965907347553	0.7823529411304498	0.9375928677493494	54.00449407945551	12.536272498878816	0.23213386538515776
3	1	smote	0.8	0.01	l2	liblinear		0.9527883313681821	0.7992555705265139	0.8352941175979238	0.9227913882633795	60.6133135586466	10.818663755549709	0.17848658181257393
3	2	smote	0.8	0.01	l2	liblinear		0.9342198349272894	0.7857313056733777	0.8235294117162629	0.9272457312477562	59.476179791672095	11.319326173525772	0.19031695745107213
3	3	smote	0.8	0.01	l2	liblinear		0.9332138799056027	0.79766105911107	0.7941176470121107	0.9294205051936894	50.792472240214536	11.251391592947352	0.22151690179227837
3	1	smote	0.8	0.1	l2	liblinear		0.9527184593213679	0.8027306335692755	0.8352941175979238	0.919821826273795	58.180545656332555	10.41797255535637	0.17906280967333946
3	2	smote	0.8	0.1	l2	liblinear		0.9321542425433424	0.7850894018599032	0.8176470587754325	0.9220489977659834	53.03777908569885	10.489242350320936	0.19776925053733016
3	3	smote	0.8	0.1	l2	liblinear		0.9311467529062145	0.8057029239344172	0.7999999999529411	0.9279346210926603	51.505145637095076	11.101029385709225	0.2155324236703561
3	1	smote	0.8	1.0	l2	liblinear		0.9529586444822917	0.8029148694695101	0.8235294117162629	0.9183370452790027	52.47877927076488	10.084490742282789	0.19216320115725158
3	2	smote	0.8	1.0	l2	liblinear		0.9321760775579719	0.784888832405848	0.8176470587754325	0.9235337787607756	54.154704174438805	10.692916932409362	0.19745129354634
3	3	smote	0.8	1.0	l2	liblinear		0.9313303032951665	0.8058919505919364	0.7999999999529411	0.9257057949411167	49.83999150343561	10.7679985489972	0.2160513620845023
3	1	smote	0.8	10.0	l2	liblinear		0.9530503515437355	0.8024264521067468	0.8235294117162629	0.9190794357763988	53.003049347671485	10.177008994531748	0.19200798047949194
3	2	smote	0.8	10.0	l2	liblinear		0.9322459496047862	0.7848678132191442	0.8176470587754325	0.9235337787607756	54.154704174438805	10.692916932409362	0.19745129354634
3	3	smote	0.8	10.0	l2	liblinear		0.9314002272528626	0.805519953023568	0.7999999999529411	0.9271916790421457	50.93876668162799	10.987753591220597	0.21570512593104985
3	1	smote	1.0	0.01	l2	liblinear		0.9523865670989999	0.7959641533043993	0.8529411764204152	0.9034892353310803	54.296914690146686	8.837781888565608	0.16276765256424897
3	2	smote	1.0	0.01	l2	liblinear		0.934359579020918	0.7837486576184565	0.8235294117162629	0.907943578315457	46.02687484036733	8.945919330637494	0.19436294341937013
3	3	smote	1.0	0.01	l2	liblinear		0.9347128747487108	0.7993913505491608	0.811764705834602	0.9138187221328841	45.727363645961915	9.419268682620208	0.20598756355765477
3	1	smote	1.0	0.1	l2	liblinear		0.9517358836630421	0.7973363440961188	0.8470588234795847	0.8982925018493074	48.916331974892756	8.328380459627029	0.1702576549431059
3	2	smote	1.0	0.1	l2	liblinear		0.9324861347657103	0.7829552907257522	0.8176470587754325	0.9101707498076455	45.431611390720455	9.102235251905407	0.20035025214730667
3	3	smote	1.0	0.1	l2	liblinear		0.9329167030853946	0.8070182915075488	0.8058823528937716	0.9175334323854567	46.19027389117985	9.772229868208466	0.21156465599940424
3	1	smote	1.0	1.0	l2	liblinear		0.9513603214114154	0.7963256901643504	0.8470588234795847	0.8975501113519113	48.521732065170376	8.268029882481368	0.17039848013172973
3	2	smote	1.0	1.0	l2	liblinear		0.9324337307305997	0.782267089121026	0.8176470587754325	0.9116555308024377	46.270526958027276	9.255213978305887	0.20002394880862645
3	3	smote	1.0	1.0	l2	liblinear		0.9328598898697666	0.8062006201235151	0.8058823528937716	0.9182763744359713	46.64792645921844	9.861068310677155	0.21139348718573475
3	1	smote	1.0	10.0	l2	liblinear		0.9513166513821565	0.7961075036538433	0.8470588234795847	0.8982925018493074	48.916331974892756	8.328380459627029	0.1702576549431059
3	2	smote	1.0	10.0	l2	liblinear		0.9325298047949692	0.7822250402466795	0.8176470587754325	0.9109131403050416	45.8475736932376	9.178087203817247	0.20018696751002235
3	3	smote	1.0	10.0	l2	liblinear		0.9329298138274625	0.8060122207198862	0.8058823528937716	0.9182763744359713	46.64792645921844	9.861068310677155	0.21139348718573475
3	1	class_weight		0.01	l2	liblinear	balanced	0.9524389711341108	0.78638967088037	0.8941176470062283	0.8856718633935734	65.41701692126261	7.820625747430496	0.11955031674210101
3	2	class_weight		0.01	l2	liblinear	balanced	0.9380060264640377	0.7820654830453874	0.8529411764204152	0.8975501113519113	50.813035959296776	8.325446756665267	0.16384469243687613
3	3	class_weight		0.01	l2	liblinear	balanced	0.936788742242811	0.7819310661449381	0.8411764705387543	0.9004457652236223	47.90380724498323	8.44942847417742	0.17638322465536854
3	1	class_weight		0.1	l2	liblinear	balanced	0.9544303244683174	0.791535761510018	0.8823529411245674	0.8849294728961773	57.677410623262176	7.667931021547784	0.132945122915783
3	2	class_weight		0.1	l2	liblinear	balanced	0.9366740905716406	0.7851823686480287	0.8529411764204152	0.8923533778701385	48.07999313229088	7.923528674742501	0.16479886284802878
3	3	class_weight		0.1	l2	liblinear	balanced	0.937177694257495	0.7899066071935561	0.8294117646570934	0.9056463595772241	46.66819833928961	8.790457612828963	0.1883607565528485
3	1	class_weight		1.0	l2	liblinear	balanced	0.9560461155508974	0.7912781717170935	0.8941176470062283	0.8908685968753463	68.93422897702568	8.193036463157823	0.11885293990226681
3	2	class_weight		1.0	l2	liblinear	balanced	0.9368749727062317	0.7828324982666703	0.8588235293612456	0.8930957683675346	50.821173131002666	8.033577678927495	0.1580753980237226
3	3	class_weight		1.0	l2	liblinear	balanced	0.938694170090027	0.7882401252065143	0.8411764705387543	0.9026745913751659	49.12213008775638	8.642926816285128	0.17594771052524172
3	1	class_weight		10.0	l2	liblinear	balanced	0.9563867417791171	0.7901849347173487	0.8941176470062283	0.8871566443883656	66.38887815016767	7.923528708665554	0.11935023253223569
3	2	class_weight		10.0	l2	liblinear	balanced	0.9369754137735273	0.782171984528682	0.8588235293612456	0.8945805493623269	51.622644966067035	8.146726649579662	0.15781303222080692
3	3	class_weight		10.0	l2	liblinear	balanced	0.9389389039419631	0.7867096392427099	0.8470588234795847	0.9056463595772241	53.16050056282021	8.977488625867876	0.16887516105410064
4	1	none		0.01	l2	liblinear		0.9492379579894318	0.8357420245742007	0.4529411764439446	0.9977728285003878	370.9230614142575	203.36967441711423	0.5482799315105256
4	2	none		0.01	l2	liblinear		0.9289794314162191	0.7824247580046765	0.49411764702975774	0.9940608760134072	163.48228108503798	83.19691863244635	0.5089047965653678
4	3	none		0.01	l2	liblinear		0.9128889584039345	0.7704796450635865	0.4385964912024212	0.9955423476894835	174.47877360219783	98.39159197135291	0.5639172501916633
4	1	none		0.1	l2	liblinear		0.9573038123935542	0.8538056420093963	0.6235294117280277	0.992576095018615	221.44032285646782	83.9892985428157	0.3792863704540942
4	2	none		0.1	l2	liblinear		0.9356565788899079	0.8036692678167519	0.6529411764321799	0.9858945805420498	131.49678207022902	46.290060035298346	0.35202427003581127
4	3	none		0.1	l2	liblinear		0.9119852628103194	0.7753329768054525	0.5614035087390992	0.9888558692348526	113.57856324582589	50.376562946409685	0.4435393473114341
4	1	none		1.0	l2	liblinear		0.9599764181842002	0.8570401852813369	0.6529411764321799	0.9903489235264266	193.05585880511808	67.65468097504467	0.3504409524954158
4	2	none		1.0	l2	liblinear		0.9375605921655967	0.8026694446625893	0.6882352940771626	0.9829250185524654	127.07785551546677	40.30662599110901	0.3171805548404513
4	3	none		1.0	l2	liblinear		0.9121286375919988	0.7765445296941631	0.5906432748192606	0.9873699851338235	112.79738802186492	46.76501282281835	0.4145930372588009
4	1	none		10.0	l2	liblinear		0.9606795056552688	0.8574531917601466	0.6705882352546713	0.9910913140238227	226.47295531191128	75.27344485072625	0.33237276602111665
4	2	none		10.0	l2	liblinear		0.9382505786278877	0.8010807086043689	0.6882352940771626	0.9821826280550693	121.6909667683645	38.62718418476597	0.3174202982657054
4	3	none		10.0	l2	liblinear		0.9128498561907492	0.7756537752452711	0.5906432748192606	0.9873699851338235	112.79738802186492	46.76501282281835	0.4145930372588009
4	1	undersample	0.6	0.01	l2	liblinear		0.9519498668064108	0.8179250536142223	0.7764705881896193	0.9524870081592244	69.63649623618484	16.34227596883287	0.23467974633646285
4	2	undersample	0.6	0.01	l2	liblinear		0.9369754137735272	0.7648298886430651	0.7705882352487889	0.9517446176618283	66.24929385626702	15.968955963481543	0.2410434039589085
4	3	undersample	0.6	0.01	l2	liblinear		0.9278998635767229	0.7722668373546627	0.6783625730597449	0.9598811292647855	50.461939285072965	16.908811029324404	0.33508047380388273
4	1	undersample	0.6	0.1	l2	liblinear		0.9568889471155946	0.8324469204030905	0.8176470587754325	0.9391239792060941	69.171897661091	13.431346428343108	0.1941734460203949
4	2	undersample	0.6	0.1	l2	liblinear		0.9405388881610551	0.7815223617241361	0.811764705834602	0.9272457312477562	54.96236275698103	11.157621513903976	0.20300475461024767
4	3	undersample	0.6	0.1	l2	liblinear		0.9263879113335594	0.7764568750785079	0.7309941520040354	0.9494799405575819	51.07096047463739	14.469381377973159	0.28331914522048723
4	1	undersample	0.6	1.0	l2	liblinear		0.9591161186077994	0.8362588743647545	0.8294117646570934	0.9331848552269252	67.90688337028095	12.413527551856093	0.18280218818317862
4	2	undersample	0.6	1.0	l2	liblinear		0.9409493864360889	0.7812695835492603	0.8235294117162629	0.9168522642842105	51.45832501053796	9.90441057213025	0.19247439662131854
4	3	undersample	0.6	1.0	l2	liblinear		0.9245153497910203	0.7761535900331088	0.7543859648681646	0.9465081723555238	54.347210521665176	14.102823871598009	0.2594948883807735
4	1	undersample	0.6	10.0	l2	liblinear		0.9598541421022752	0.8354752811038151	0.8470588234795847	0.9331848552269252	77.35383064731604	12.677645159342394	0.16389161699833626
4	2	undersample	0.6	10.0	l2	liblinear		0.9403423730293899	0.7750820325811794	0.811764705834602	0.919821826273795	49.47395026308408	10.124508539712528	0.20464321104610922
4	3	undersample	0.6	10.0	l2	liblinear		0.924584864836683	0.7759764098897053	0.7660818713002291	0.9457652303050093	57.11060418078901	14.125287787810194	0.24733212718235692
4	1	undersample	0.8	0.01	l2	liblinear		0.9514651294816366	0.8033248464074475	0.8411764705387543	0.9101707498076455	53.66329117937852	9.364170079298367	0.17449860671728376
4	2	undersample	0.8	0.01	l2	liblinear		0.9382680466395914	0.762058979881157	0.811764705834602	0.9190794357763988	48.980496655848356	10.031623151752722	0.20480851250719123
4	3	undersample	0.8	0.01	l2	liblinear		0.92953781184015	0.7666519491093502	0.7426900584360999	0.9375928677493494	43.36416940795766	11.90072212332967	0.2744367493293692
4	1	undersample	0.8	0.1	l2	liblinear		0.9546312066029083	0.8127528129165565	0.876470588183737	0.9057164068232687	68.15896861564934	9.29610832268283	0.13638861957425147
4	2	undersample	0.8	0.1	l2	liblinear		0.9413293156906415	0.7791097492787747	0.8411764705387543	0.895322939859723	45.300230011303164	8.03591913120514	0.17739244759237965
4	3	undersample	0.8	0.1	l2	liblinear		0.9263444644300202	0.7672297874479307	0.7719298245162614	0.9309063892947185	45.60131541981224	11.172230035663118	0.24499796720328829
4	1	undersample	0.8	1.0	l2	liblinear		0.9556530852875671	0.8153315533068874	0.8647058823020761	0.901262063838892	58.33866359176115	8.75758425125796	0.15011628873014002
4	2	undersample	0.8	1.0	l2	liblinear		0.9414603257784183	0.7791044782772987	0.8470588234795847	0.889383815880554	44.5307114698722	7.657638469869165	0.17196307383821882
4	3	undersample	0.8	1.0	l2	liblinear		0.9225776178931728	0.7583901627874403	0.783625730948326	0.9286775631431748	47.15652338596189	10.987084227794373	0.23299181040771771
4	1	undersample	0.8	10.0	l2	liblinear		0.9564828158434866	0.8160463490966381	0.8647058823020761	0.9034892353310803	59.83243190804368	8.959682328407894	0.1497462403643176
4	2	undersample	0.8	10.0	l2	liblinear		0.9409144504126818	0.773789342592012	0.8470588234795847	0.889383815880554	44.5307114698722	7.657638469869165	0.17196307383821882
4	3	undersample	0.8	10.0	l2	liblinear		0.9212351085738119	0.7432959500605066	0.783625730948326	0.9279346210926603	46.63303743086404	10.873815333958683	0.23317835308817955
4	1	undersample	1.0	0.01	l2	liblinear		0.9518057557098563	0.7986280003745141	0.9058823528878892	0.8745360059326316	67.09022582628529	7.220256994201078	0.10762009270909316
4	2	undersample	1.0	0.01	l2	liblinear		0.9381676055722958	0.7560993021728852	0.8529411764204152	0.8700816629482548	38.84342371207922	6.565209577987453	0.16901726372569004
4	3	undersample	1.0	0.01	l2	liblinear		0.9311714154132235	0.7672777019455527	0.8011695905964228	0.9130757800823694	42.32603687228208	9.216873032474508	0.21775893256970544
4	1	undersample	1.0	0.1	l2	liblinear		0.9551421459452377	0.8089800076941969	0.9176470587695501	0.8737936154352355	77.14788568443005	7.271002883286133	0.09424758756900978
4	2	undersample	1.0	0.1	l2	liblinear		0.941429756757937	0.7761423348654138	0.8647058823020761	0.8723088344404432	43.66152103936557	6.771853094098629	0.1550988718734252
4	3	undersample	1.0	0.1	l2	liblinear		0.9282344047339747	0.7692467652256842	0.824561403460552	0.9167904903349422	51.78392018498981	9.90945996058682	0.191361708564119
4	1	undersample	1.0	1.0	l2	liblinear		0.9560504825538234	0.8119920784868488	0.9235294117103806	0.8752783964300277	84.75410528081599	7.404726296234573	0.08736715966925053
4	2	undersample	1.0	1.0	l2	liblinear		0.9418795580593039	0.7758265963541765	0.8647058823020761	0.8678544914560665	41.97434730548331	6.543588400348163	0.15589493108687053
4	3	undersample	1.0	1.0	l2	liblinear		0.9252496024608325	0.7637103656515334	0.8304093566765842	0.9160475482844277	53.42873711405863	9.891423547411618	0.1851330116975857
4	1	undersample	1.0	10.0	l2	liblinear		0.9566618629634481	0.8133146547180194	0.9235294117103806	0.877505567922216	86.51466923844313	7.539357672439859	0.08714541561170328
4	2	undersample	1.0	10.0	l2	liblinear		0.9412550766409014	0.7698375965985682	0.8705882352429065	0.8700816629482548	45.053500491320115	6.701041500290641	0.14873519208672012
4	3	undersample	1.0	10.0	l2	liblinear		0.9242981152733245	0.7517700434059804	0.8304093566765842	0.9160475482844277	53.42873711405863	9.891423547411618	0.1851330116975857
4	1	smote	0.6	0.01	l2	liblinear		0.958932704484912	0.843455447668086	0.8294117646570934	0.9450631031852632	83.64070792012762	15.097533020089951	0.1805045958972538
4	2	smote	0.6	0.01	l2	liblinear		0.9390279051486965	0.786473830535134	0.811764705834602	0.9398663697034904	67.40276389126838	13.499344157977403	0.20027878242094643
4	3	smote	0.6	0.01	l2	liblinear		0.9219954293857476	0.7752450041744848	0.7076023391399062	0.9598811292647855	57.90072498859224	17.637639090933213	0.30461861255452294
4	1	smote	0.6	0.1	l2	liblinear		0.9604611555089743	0.8467047474775249	0.8588235293612456	0.9368968077139058	90.31958845198227	13.609824830561752	0.15068518535822856
4	2	smote	0.6	0.1	l2	liblinear		0.9398707367133935	0.7922074357748287	0.7999999999529411	0.9302152932373408	53.31913936757388	11.463828142683086	0.21500398816383443
4	3	smote	0.6	0.1	l2	liblinear		0.9159823779359245	0.7702165382635365	0.7368421052200677	0.9539375928606691	57.98708266900649	15.996600938054284	0.27586489303993694
4	1	smote	0.6	1.0	l2	liblinear		0.9602864753919386	0.8463964698312607	0.8647058823020761	0.9368968077139058	94.89205096289604	13.703042808853272	0.14440663597091838
4	2	smote	0.6	1.0	l2	liblinear		0.9401021878684659	0.7915884908594345	0.8058823528937716	0.9302152932373408	55.33880365906909	11.548120996673404	0.20868034145499326
4	3	smote	0.6	1.0	l2	liblinear		0.9140229225863072	0.7686760498644828	0.7309941520040354	0.9517087667091255	53.55349926416407	15.137198841641133	0.28265563434872254
4	1	smote	0.6	10.0	l2	liblinear		0.9601991353334207	0.8463226033513647	0.8647058823020761	0.9368968077139058	94.89205096289604	13.703042808853272	0.14440663597091838
4	2	smote	0.6	10.0	l2	liblinear		0.9401021878684659	0.7906372836739542	0.8058823528937716	0.9302152932373408	55.33880365906909	11.548120996673404	0.20868034145499326
4	3	smote	0.6	10.0	l2	liblinear		0.9137057601904714	0.7683685584165716	0.7309941520040354	0.9517087667091255	53.55349926416407	15.137198841641133	0.28265563434872254
4	1	smote	0.8	0.01	l2	liblinear		0.9595484518974627	0.8413947323182588	0.876470588183737	0.9272457312477562	90.4280672258413	12.046997141823859	0.13322187023478216
4	2	smote	0.8	0.01	l2	liblinear		0.9394427704266562	0.7870487951819205	0.8294117646570934	0.9146250927920222	52.087547875133765	9.714934922122415	0.1865116481301048
4	3	smote	0.8	0.01	l2	liblinear		0.9238506121668708	0.7741210370977821	0.7485380116521323	0.9472511144060384	53.45560582220825	14.190591162591476	0.26546496685928317
4	1	smote	0.8	0.1	l2	liblinear		0.9606882396611206	0.8446746078897331	0.8705882352429065	0.9272457312477562	85.73838740174679	11.96614481201296	0.13956576881437
4	2	smote	0.8	0.1	l2	liblinear		0.9400366828245774	0.7913521489898228	0.811764705834602	0.9146250927920222	46.199992830412015	9.508234179098533	0.20580595655070386
4	3	smote	0.8	0.1	l2	liblinear		0.9179114204530643	0.7694549705304313	0.7660818713002291	0.9450222882544947	56.294582654796635	13.934405555153086	0.2475265706765119
4	1	smote	0.8	1.0	l2	liblinear		0.9604262194855671	0.8443549291682322	0.8705882352429065	0.9265033407503601	84.80439097172615	11.845274678854542	0.1396776003586873
4	2	smote	0.8	1.0	l2	liblinear		0.940298703000131	0.7902100031903857	0.8176470587754325	0.9131403117972299	47.138123396113144	9.413422746032017	0.1996987066190035
4	3	smote	0.8	1.0	l2	liblinear		0.9157521093471669	0.7670944193669271	0.7660818713002291	0.9435364041534656	54.726962343437506	13.567710737114563	0.2479163762954932
4	1	smote	0.8	10.0	l2	liblinear		0.960347613432901	0.8441757591339938	0.8705882352429065	0.9272457312477562	85.73838740174679	11.96614481201296	0.13956576881437
4	2	smote	0.8	10.0	l2	liblinear		0.9403511070352417	0.7896074412625255	0.8176470587754325	0.9131403117972299	47.138123396113144	9.413422746032017	0.1996987066190035
4	3	smote	0.8	10.0	l2	liblinear		0.915313295621421	0.7664858124777956	0.7660818713002291	0.9435364041534656	54.726962343437506	13.567710737114563	0.2479163762954932
4	1	smote	1.0	0.01	l2	liblinear		0.9598061050700905	0.8400762431912533	0.8882352940653979	0.9101707498076455	80.52456121644354	9.88803973408429	0.12279531585723795
4	2	smote	1.0	0.01	l2	liblinear		0.9392942923271759	0.7836368424387107	0.8352941175979238	0.9020044543362881	46.680187982582105	8.523795920545362	0.1825998527881676
4	3	smote	1.0	0.01	l2	liblinear		0.9246326564305761	0.7726256552143116	0.783625730948326	0.9375928677493494	54.41054289333277	12.556667437213985	0.23077635740052863
4	1	smote	1.0	0.1	l2	liblinear		0.9602864753919385	0.8415306742570241	0.8882352940653979	0.913882702294626	84.33800596020285	10.314248293783677	0.12229655340998544
4	2	smote	1.0	0.1	l2	liblinear		0.9397833966548758	0.7874748547057591	0.8294117646570934	0.9020044543362881	44.75312834034229	8.463769188710538	0.18912127609970159
4	3	smote	1.0	0.1	l2	liblinear		0.9192322063206556	0.768436504669143	0.783625730948326	0.9368499256988347	53.727811657993335	12.408941961362773	0.2309593679912798
4	1	smote	1.0	1.0	l2	liblinear		0.9595964889296476	0.8402075388790212	0.8823529411245674	0.913882702294626	79.59050264093051	10.245942013692394	0.12873321411238647
4	2	smote	1.0	1.0	l2	liblinear		0.9399973797982443	0.7869013351667689	0.8411764705387543	0.9034892353310803	49.58147405016844	8.715881448723325	0.1757890647641803
4	3	smote	1.0	1.0	l2	liblinear		0.9171945465446676	0.765865500117328	0.783625730948326	0.9361069836483202	53.06095789075355	12.264651961156076	0.23114266907502903
4	1	smote	1.0	10.0	l2	liblinear		0.9595309838857592	0.8404880896829062	0.8823529411245674	0.9153674832894183	81.11840599484226	10.42569536109863	0.1285244011152964
4	2	smote	1.0	10.0	l2	liblinear		0.9399930127953187	0.7864867942645524	0.8411764705387543	0.9034892353310803	49.58147405016844	8.715881448723325	0.1757890647641803
4	3	smote	1.0	10.0	l2	liblinear		0.9168295925549385	0.7655321097674607	0.783625730948326	0.9361069836483202	53.06095789075355	12.264651961156076	0.23114266907502903
4	1	class_weight		0.01	l2	liblinear	balanced	0.9594742128477226	0.8319012857870539	0.9117647058287197	0.8930957683675346	86.32637297908519	8.52879822077919	0.09879712378952588
4	2	class_weight		0.01	l2	liblinear	balanced	0.939656753570025	0.7648872197327825	0.8470588234795847	0.8834446919013851	41.979416281832634	7.267440364779467	0.17311912810303706
4	3	class_weight		0.01	l2	liblinear	balanced	0.9308499083270335	0.7736625900807278	0.8011695905964228	0.9234769687895731	48.62677658897773	10.4696517274232	0.21530629779660532
4	1	class_weight		0.1	l2	liblinear	balanced	0.961640246298965	0.8370167258530088	0.9176470587695501	0.8945805493623269	94.55732580602036	8.70472162557827	0.09205760215620218
4	2	class_weight		0.1	l2	liblinear	balanced	0.9408838813922005	0.772407415102256	0.8588235293612456	0.8804751299118005	44.81262334303158	7.185311783852074	0.16034123422598437
4	3	class_weight		0.1	l2	liblinear	balanced	0.9267658993943501	0.7696122578892812	0.8128654970284873	0.9197622585370003	49.79223723869316	10.130711319886961	0.20345964318494394
4	1	class_weight		1.0	l2	liblinear	balanced	0.9623214987554042	0.8369613567780622	0.9235294117103806	0.8938381588649308	101.68260465610535	8.699258743476305	0.08555305753694545
4	2	class_weight		1.0	l2	liblinear	balanced	0.9407659723132014	0.769738028514314	0.8588235293612456	0.8804751299118005	44.81262334303158	7.185311783852074	0.16034123422598437
4	3	class_weight		1.0	l2	liblinear	balanced	0.9267354865618727	0.7687358217254857	0.8128654970284873	0.9205052005875148	50.29818097696522	10.225390853013627	0.20329543039965367
4	1	class_weight		10.0	l2	liblinear	balanced	0.9624743438578104	0.836928280025093	0.9176470587695501	0.8908685968753463	90.96208190015913	8.408642685872502	0.09244117549421407
4	2	class_weight		10.0	l2	liblinear	balanced	0.9403292720206123	0.7658961518807611	0.8588235293612456	0.8819599109065928	45.45282399208112	7.275693056489585	0.1600712994912908
4	3	class_weight		10.0	l2	liblinear	balanced	0.9270526489577087	0.7686547409387866	0.8187134502445197	0.9212481426380295	52.83017983756242	10.396114754732512	0.19678362364837237
