# Supplementary material for: Risk prediction for cardiovascular related diseases using PRS and EHR in the Framingham Heart Study
Source: PLoS One. 2026 Apr 17;21(4):e0345914. doi: 10.1371/journal.pone.0345914 (PMC13089760; doi:10.1371/journal.pone.0345914)
Supplement: S1 File — (ZIP) [file pone.0345914.s003.zip › logreg/ehr_model/dia/dia_logreg_nested_cv_outer_test_results.csv]

outer_fold	AUC	AUPRC	sensitivity	specificity	DOR	LR+	LR-
1	0.9456220795667932	0.808714081291217	0.8647058823020761	0.8878990348857617	50.62250926305138	7.713633903905688	0.15237556395314175
2	0.9434298440979956	0.7667381505595282	0.8235294117162629	0.9034892353310803	43.68717318944769	8.533030788959898	0.1953211830640774
3	0.9409165558770627	0.7717309172955977	0.8362573098926165	0.9004457652236223	46.192957065521774	8.400016611758218	0.18184625283706687
4	0.9422777729219474	0.7961946977579384	0.8705882352429065	0.9034175334256804	62.925863880889416	9.013935717138033	0.14324690249690678
