# Supplementary material for: Risk prediction for cardiovascular related diseases using PRS and EHR in the Framingham Heart Study
Source: PLoS One. 2026 Apr 17;21(4):e0345914. doi: 10.1371/journal.pone.0345914 (PMC13089760; doi:10.1371/journal.pone.0345914)
Supplement: S1 File — (ZIP) [file pone.0345914.s003.zip › logreg/ehr_model/stroke/stroke_logreg_nested_cv_all_results.csv]

outer_fold	inner_fold	sampling_method	sampling_ratio	C	penalty	solver	class_weight	AUC	AUPRC	sensitivity	specificity	DOR	LR+	LR-
1	1	none		0.01	l2	liblinear		0.5359485035211268	0.07291104901055807	0.0	0.9999999999929579	0.0	0.0	0.9999999900070423
1	2	none		0.01	l2	liblinear		0.5430347711267606	0.05336356985321472	0.0	0.9978873239366347	0.0	0.0	1.002117138870809
1	3	none		0.01	l2	liblinear		0.6255171654929578	0.08785907173973113	0.0	0.9999999999929579	0.0	0.0	0.9999999900070423
1	1	none		0.1	l2	liblinear		0.7083516725352113	0.10716401907350134	0.015624999997558595	0.9999999999929579	1586184.5726670336	1561400.438981821	0.9843749901656237
1	2	none		0.1	l2	liblinear		0.6844300176056338	0.0846709205482005	0.0	0.9978873239366347	0.0	0.0	1.002117138870809
1	3	none		0.1	l2	liblinear		0.7535651408450704	0.1667215161057188	0.0	0.9999999999929579	0.0	0.0	0.9999999900070423
1	1	none		1.0	l2	liblinear		0.7672645246478873	0.11462032979489481	0.015624999997558595	0.9999999999929579	1586184.5726670336	1561400.438981821	0.9843749901656237
1	2	none		1.0	l2	liblinear		0.7382702464788732	0.1041620528741272	0.015624999997558595	0.9992957746408501	22.523489458194906	22.187184716795745	0.9850687005111591
1	3	none		1.0	l2	liblinear		0.804962588028169	0.16542852554181875	0.0	0.9999999999929579	0.0	0.0	0.9999999900070423
1	1	none		10.0	l2	liblinear		0.7789282570422535	0.11840864902385909	0.015624999997558595	0.9999999999929579	1586184.5726670336	1561400.438981821	0.9843749901656237
1	2	none		10.0	l2	liblinear		0.7491637323943663	0.1120358141609247	0.015624999997558595	0.9992957746408501	22.523489458194906	22.187184716795745	0.9850687005111591
1	3	none		10.0	l2	liblinear		0.8042803697183099	0.14691245171842998	0.0	0.9999999999929579	0.0	0.0	0.9999999900070423
1	1	undersample	0.6	0.01	l2	liblinear		0.7121698943661972	0.10899999522865075	0.18749999997070316	0.9218309859090013	2.721413371146155	2.3986483412205475	0.8813980042275589
1	2	undersample	0.6	0.01	l2	liblinear		0.6929687499999999	0.08656043076421334	0.2968749999536133	0.8971830985852312	3.684322313487664	2.8874141021023663	0.7837028955606901
1	3	undersample	0.6	0.01	l2	liblinear		0.777937940140845	0.1527574267845032	0.4374999999316407	0.8732394366135688	5.358024245062117	3.4513886159059615	0.6441532185126769
1	1	undersample	0.6	0.1	l2	liblinear		0.7424295774647888	0.10143677724554835	0.3124999999511719	0.8661971830924916	2.9425835082113743	2.3355261407682253	0.7936991778907987
1	2	undersample	0.6	0.1	l2	liblinear		0.7237455985915493	0.09105622526775746	0.42187499993408206	0.8521126760503372	4.2046329063538295	2.8526783779716935	0.6784607359216878
1	3	undersample	0.6	0.1	l2	liblinear		0.785662411971831	0.16911856760155888	0.49999999992187505	0.8260563380223518	4.7489875585872205	2.8744937613259376	0.6052855852692941
1	1	undersample	0.6	1.0	l2	liblinear		0.7622799295774648	0.10206263168138371	0.4374999999316407	0.8591549295714145	4.744444088790011	3.106249778837479	0.6547131072178435
1	2	undersample	0.6	1.0	l2	liblinear		0.7401298415492958	0.09559727962612882	0.46874999992675787	0.8443661971771524	4.7870638183248815	3.011877633945262	0.629170134424604
1	3	undersample	0.6	1.0	l2	liblinear		0.794487235915493	0.15927160191827902	0.5156249999194337	0.8176056337970592	4.771826841137805	2.8269786089551596	0.5924310867413664
1	1	undersample	0.6	10.0	l2	liblinear		0.7694542253521127	0.1040762722787339	0.42187499993408206	0.8563380281629835	4.349761208430579	2.9365806773617837	0.6751130678559039
1	2	undersample	0.6	10.0	l2	liblinear		0.7480193661971831	0.09934569549146671	0.42187499993408206	0.8464788732334756	4.023555391021458	2.747992939732275	0.682976281531715
1	3	undersample	0.6	10.0	l2	liblinear		0.7993287852112676	0.15765378056318244	0.5937499999072267	0.815492957740736	6.459776461057622	3.2180341761295197	0.4981649335594633
1	1	undersample	0.8	0.01	l2	liblinear		0.7409110915492958	0.10878507943149034	0.48437499992431643	0.8260563380223518	4.461170133069742	2.7846658312845016	0.6242007598030486
1	2	undersample	0.8	0.01	l2	liblinear		0.7107614436619718	0.08939393282150533	0.46874999992675787	0.7809859154874579	3.146396671738728	2.1402732137858567	0.6802299282687567
1	3	undersample	0.8	0.01	l2	liblinear		0.7808758802816901	0.15185911426315746	0.6874999998925782	0.7302816901357023	5.9566576818306185	2.548955518625792	0.42791706275722435
1	1	undersample	0.8	0.1	l2	liblinear		0.7551166373239437	0.126871864834614	0.5468749999145508	0.7978873239380431	4.764507728181294	2.705792548553376	0.5679059947586972
1	2	undersample	0.8	0.1	l2	liblinear		0.7335717429577465	0.09417916525122064	0.5156249999194337	0.7654929577410882	3.474861799808382	2.198761167106175	0.6327621813560486
1	3	undersample	0.8	0.1	l2	liblinear		0.7789282570422535	0.15027318490737443	0.578124999909668	0.7366197183046718	3.832639964828305	2.195019969749402	0.5727174875716078
1	1	undersample	0.8	1.0	l2	liblinear		0.7679797535211268	0.10439915820384549	0.5937499999072267	0.7985915492901509	5.795050771234506	2.9479893635778702	0.5087081066244669
1	2	undersample	0.8	1.0	l2	liblinear		0.7493727992957747	0.09778670028592265	0.5624999999121094	0.7669014084453035	4.230038641231876	2.413141890000224	0.5704774949755731
1	3	undersample	0.8	1.0	l2	liblinear		0.7862455985915493	0.14909619334948349	0.6406249998999024	0.7401408450652104	5.077294452289842	2.465277682473366	0.48554947026729756
1	1	undersample	0.8	10.0	l2	liblinear		0.7740867077464789	0.10508989921934783	0.6249999999023438	0.8021126760506894	6.755634233475942	3.1583628291360943	0.4675153586511885
1	2	undersample	0.8	10.0	l2	liblinear		0.7576474471830985	0.10039236987481887	0.5312499999169923	0.7676056337974113	3.7434341684587333	2.2859847497078745	0.6106651297716638
1	3	undersample	0.8	10.0	l2	liblinear		0.792143485915493	0.14454882864961371	0.6874999998925782	0.7436619718257489	6.38241726400724	2.6820053894039546	0.4202177975270561
1	1	undersample	1.0	0.01	l2	liblinear		0.7644146126760563	0.11592975819580348	0.7968749998754884	0.6457746478827763	7.152010686682802	2.24962717269177	0.3145447063383892
1	2	undersample	1.0	0.01	l2	liblinear		0.7156580105633802	0.0916050730071301	0.734374999885254	0.6007042253478824	4.159248753233689	1.839175438641484	0.4421893246031736
1	3	undersample	1.0	0.01	l2	liblinear		0.7852662852112676	0.15791058532998864	0.8593749998657227	0.547183098587696	7.384654938005917	1.8978421039651383	0.25699806504852946
1	1	undersample	1.0	0.1	l2	liblinear		0.7655479753521127	0.13122623875934544	0.734374999885254	0.708450704220363	6.718101414554288	2.5188706861141354	0.37493786763566384
1	2	undersample	1.0	0.1	l2	liblinear		0.731987235915493	0.09471962778858069	0.6093749999047852	0.6830985915444853	3.3626665495586887	1.9229166056583198	0.5718427752772617
1	3	undersample	1.0	0.1	l2	liblinear		0.7759242957746479	0.15041290101143998	0.7499999998828126	0.6633802816854693	5.912133644003823	2.228033406235857	0.3768577439676497
1	1	undersample	1.0	1.0	l2	liblinear		0.7709397007042252	0.10758305617270189	0.7031249998901368	0.7267605633751637	6.299511364200369	2.573292431145722	0.40849078910698183
1	2	undersample	1.0	1.0	l2	liblinear		0.7462918133802817	0.09829125890182525	0.5937499999072267	0.7021126760513936	3.4448080194157615	1.9932032424368353	0.578610824392705
1	3	undersample	1.0	1.0	l2	liblinear		0.7819212147887324	0.14632090296528397	0.734374999885254	0.6830985915444853	5.959476866474426	2.3173610375882316	0.3888530872617337
1	1	undersample	1.0	10.0	l2	liblinear		0.7769586267605634	0.10854470127407173	0.7031249998901368	0.7246478873188406	6.233005492194398	2.5535485001665	0.40968172433575706
1	2	undersample	1.0	10.0	l2	liblinear		0.7525308098591549	0.10036972112643631	0.6093749999047852	0.7154929577414403	3.9231681602442756	2.1418625481064906	0.545952256286013
1	3	undersample	1.0	10.0	l2	liblinear		0.7881382042253521	0.14311938622500883	0.7656249998803711	0.6950704225303165	7.446189013415454	2.5108255523301444	0.3371960439554538
1	1	smote	0.6	0.01	l2	liblinear		0.7644256161971831	0.12683000996092025	0.48437499992431643	0.8514084506982296	5.382593319822471	3.259774661497514	0.6056141369006668
1	2	smote	0.6	0.01	l2	liblinear		0.7140624999999999	0.10646699243601743	0.3906249999389649	0.8457746478813678	3.515396087387376	2.53281946998115	0.720493330442763
1	3	smote	0.6	0.01	l2	liblinear		0.7818221830985916	0.15267090882362402	0.48437499992431643	0.8309859154871058	4.618686574968165	2.865885246554766	0.6204978739843704
1	1	smote	0.6	0.1	l2	liblinear		0.7609705105633803	0.105141881529825	0.4374999999316407	0.8373239436560752	4.003366744205538	2.689393773554196	0.6717830029969525
1	2	smote	0.6	0.1	l2	liblinear		0.7174955985915493	0.12081606009666895	0.46874999992675787	0.8345070422476444	4.4493113526247035	2.8324466368153924	0.63660336799118
1	3	smote	0.6	0.1	l2	liblinear		0.7773547535211267	0.13292013444547793	0.5156249999194337	0.8211267605575978	4.886715475139746	2.882627791057526	0.589890644719383
1	1	smote	0.6	1.0	l2	liblinear		0.7619388204225352	0.10297378751691014	0.42187499993408206	0.8330985915434289	3.6424903637101185	2.527689721485842	0.6939454693536424
1	2	smote	0.6	1.0	l2	liblinear		0.721005721830986	0.12479798590325167	0.48437499992431643	0.8330985915434289	4.68904201991133	2.9021622728170775	0.618924337551903
1	3	smote	0.6	1.0	l2	liblinear		0.7784661091549296	0.12874634060627616	0.49999999992187505	0.8190140845012747	4.525291558295343	2.7626457612329447	0.6104901044256043
1	1	smote	0.6	10.0	l2	liblinear		0.762411971830986	0.10145219679890141	0.42187499993408206	0.8323943661913212	3.6241196922346024	2.5170691770716913	0.6945325636523031
1	2	smote	0.6	10.0	l2	liblinear		0.7214238556338027	0.1250919041609354	0.48437499992431643	0.8338028168955367	4.712891323257745	2.9144595698428093	0.6184015974082129
1	3	smote	0.6	10.0	l2	liblinear		0.7786641725352113	0.12952479685364954	0.49999999992187505	0.8190140845012747	4.525291558295343	2.7626457612329447	0.6104901044256043
1	1	smote	0.8	0.01	l2	liblinear		0.7674515845070423	0.12532426073859562	0.5312499999169923	0.778169014079027	3.9756611800798995	2.3948411614499965	0.6023755579808375
1	2	smote	0.8	0.01	l2	liblinear		0.7171324823943661	0.10897140735216228	0.5156249999194337	0.7809859154874579	3.7959753339440687	2.3543005351644424	0.6202096404979901
1	3	smote	0.8	0.01	l2	liblinear		0.7868397887323944	0.1519838939606353	0.6406249998999024	0.7619718309805495	5.706457133686247	2.691383022543536	0.4716381640004347
1	1	smote	0.8	0.1	l2	liblinear		0.7618727992957747	0.1087081571215201	0.5624999999121094	0.7753521126705961	4.437527768584674	2.5039183833860195	0.5642597566909092
1	2	smote	0.8	0.1	l2	liblinear		0.720125440140845	0.1276163348115374	0.5156249999194337	0.7788732394311347	3.7495375198511587	2.3318072189674255	0.6218919451070364
1	3	smote	0.8	0.1	l2	liblinear		0.7815360915492957	0.13103092506972622	0.6249999999023438	0.7647887323889804	5.419161404168904	2.6571855152963235	0.49033148543251814
1	1	smote	0.8	1.0	l2	liblinear		0.7615757042253521	0.10279980940042391	0.5624999999121094	0.7774647887269193	4.491862342168609	2.527689759374522	0.5627264421544059
1	2	smote	0.8	1.0	l2	liblinear		0.7224141725352113	0.1291717509556346	0.5156249999194337	0.7760563380227039	3.688983389043001	2.3024763118634084	0.6241492661128205
1	3	smote	0.8	1.0	l2	liblinear		0.7816021126760564	0.1300691099092964	0.6406249998999024	0.7647887323889804	5.796146540083967	2.7236151531787316	0.46990100688134256
1	1	smote	0.8	10.0	l2	liblinear		0.7616197183098591	0.1028238797928034	0.5624999999121094	0.7774647887269193	4.491862342168609	2.527689759374522	0.5627264421544059
1	2	smote	0.8	10.0	l2	liblinear		0.7227882922535211	0.12933913851370202	0.5156249999194337	0.7753521126705961	3.6740821374069816	2.2952585181038514	0.624716159171915
1	3	smote	0.8	10.0	l2	liblinear		0.7815911091549296	0.12991033464173465	0.6249999999023438	0.7654929577410882	5.44044016603004	2.6651650510377873	0.48988039851528986
1	1	smote	1.0	0.01	l2	liblinear		0.7694652288732394	0.12720307663582356	0.6718749998950196	0.7225352112625174	5.332124489599772	2.4214783387016237	0.45413011082232524
1	2	smote	1.0	0.01	l2	liblinear		0.7231294014084507	0.111262590592989	0.5624999999121094	0.7274647887272714	3.431893550579862	2.0639534122791794	0.6014036704639375
1	3	smote	1.0	0.01	l2	liblinear		0.7884903169014085	0.15003169281653236	0.7499999998828126	0.6999999999950705	6.999999666127366	2.4999999162349655	0.357142852210742
1	1	smote	1.0	0.1	l2	liblinear		0.7655039612676057	0.10965511384343193	0.6093749999047852	0.726056338023056	4.134601369823433	2.2244536459162023	0.5380092070799035
1	2	smote	1.0	0.1	l2	liblinear		0.7240096830985916	0.12724250937530734	0.5468749999145508	0.7387323943609949	3.4124917259521435	2.0931602968741867	0.6133817839998548
1	3	smote	1.0	0.1	l2	liblinear		0.7825814260563381	0.13208186076036946	0.7187499998876954	0.7126760563330093	6.3387796604569715	2.5015317752474227	0.3946393226861726
1	1	smote	1.0	1.0	l2	liblinear		0.765393926056338	0.10578827576166853	0.6249999999023438	0.7288732394314869	4.480519287666413	2.3051947197682114	0.5144927467020529
1	2	smote	1.0	1.0	l2	liblinear		0.7254511443661972	0.12993571791824846	0.5468749999145508	0.7415492957694257	3.4628392797284175	2.1159740321965668	0.6110517487644199
1	3	smote	1.0	1.0	l2	liblinear		0.7815470950704225	0.13001115770471994	0.7031249998901368	0.7126760563330093	5.87461273680532	2.4471506496985658	0.41656372948989084
1	1	smote	1.0	10.0	l2	liblinear		0.765481954225352	0.10441408672313682	0.6249999999023438	0.7295774647835945	4.4965275836594865	2.311197830795461	0.513996132088491
1	2	smote	1.0	10.0	l2	liblinear		0.7257702464788732	0.13017976024272754	0.5468749999145508	0.7415492957694257	3.4628392797284175	2.1159740321965668	0.6110517487644199
1	3	smote	1.0	10.0	l2	liblinear		0.7814590669014084	0.13006358625017178	0.7031249998901368	0.7105633802766862	5.814444609873566	2.429288236814695	0.4178022737623213
1	1	class_weight		0.01	l2	liblinear	balanced	0.7751980633802816	0.13486772570479652	0.734374999885254	0.7014084506992859	6.494450310055933	2.45946336060243	0.3787023040040389
1	2	class_weight		0.01	l2	liblinear	balanced	0.742506602112676	0.09862176841311779	0.6249999999023438	0.7056338028119322	3.99521515496316	2.123205669131162	0.5314371183592961
1	3	class_weight		0.01	l2	liblinear	balanced	0.794850352112676	0.1551020167860632	0.812499999873047	0.6697183098544387	8.786779927598882	2.4600212470595952	0.27996845026981726
1	1	class_weight		0.1	l2	liblinear	balanced	0.7821742957746479	0.13359010420222645	0.734374999885254	0.7232394366146251	7.224816281910964	2.653466824780257	0.3672711732720008
1	2	class_weight		0.1	l2	liblinear	balanced	0.7539722711267606	0.11040550785232486	0.5937499999072267	0.7133802816851171	3.6376864963953266	2.0715601239246446	0.5694718578966438
1	3	class_weight		0.1	l2	liblinear	balanced	0.8002530809859154	0.14769418442347393	0.7656249998803711	0.6880281690092392	7.2043638409211495	2.454147776443213	0.3406473851944973
1	1	class_weight		1.0	l2	liblinear	balanced	0.786300616197183	0.13500225704901167	0.7031249998901368	0.7295774647835945	6.389802322311228	2.600097559644894	0.4069136046146731
1	2	class_weight		1.0	l2	liblinear	balanced	0.7574823943661971	0.11173596425588722	0.5937499999072267	0.7197183098540866	3.752995598188753	2.1184044466624936	0.5644569394525558
1	3	class_weight		1.0	l2	liblinear	balanced	0.8007262323943661	0.1409295903997689	0.734374999885254	0.6894366197134547	6.137521403683219	2.3646541184641032	0.3852783398310961
1	1	class_weight		10.0	l2	liblinear	balanced	0.7866527288732394	0.13011131969190484	0.7187499998876954	0.73098591548781	6.944153230002645	2.6717930939307206	0.384754330152961
1	2	class_weight		10.0	l2	liblinear	balanced	0.7579225352112676	0.11242310614096468	0.6093749999047852	0.7239436619667329	4.09102023891887	2.2074297665900815	0.5395792728376319
1	3	class_weight		10.0	l2	liblinear	balanced	0.8002090669014085	0.14030295589709335	0.7187499998876954	0.688732394361347	5.654600060356351	2.3091062602608945	0.4083588899423198
2	1	none		0.01	l2	liblinear		0.5105449507389163	0.07454989557172526	0.0	0.9999999999929627	0.0	0.0	0.9999999900070374
2	2	none		0.01	l2	liblinear		0.5362896126760563	0.08612797534630677	0.0	0.9992957746408501	0.0	0.0	1.000704711627902
2	3	none		0.01	l2	liblinear		0.5493397887323943	0.056549312361653815	0.0	0.9992957746408501	0.0	0.0	1.000704711627902
2	1	none		0.1	l2	liblinear		0.7028611013370867	0.09951402195885425	0.0	0.9999999999929627	0.0	0.0	0.9999999900070374
2	2	none		0.1	l2	liblinear		0.6883472711267605	0.13229410789060309	0.03124999999511719	0.9992957746408501	45.7735430848487	44.37436943359149	0.9694326893944163
2	3	none		0.1	l2	liblinear		0.7006712147887324	0.09237691375065882	0.0	0.9999999999929579	0.0	0.0	0.9999999900070423
2	1	none		1.0	l2	liblinear		0.7702872097114708	0.10768188120220895	0.0	0.9999999999929627	0.0	0.0	0.9999999900070374
2	2	none		1.0	l2	liblinear		0.7529819542253521	0.1512322908695078	0.015624999997558595	0.9992957746408501	22.523489458194906	22.187184716795745	0.9850687005111591
2	3	none		1.0	l2	liblinear		0.7657350352112676	0.11059271122245828	0.0	0.9999999999929579	0.0	0.0	0.9999999900070423
2	1	none		10.0	l2	liblinear		0.7743666432090078	0.11229622838608924	0.0	0.9999999999929627	0.0	0.0	0.9999999900070374
2	2	none		10.0	l2	liblinear		0.7668904049295775	0.15567221396392703	0.015624999997558595	0.9992957746408501	22.523489458194906	22.187184716795745	0.9850687005111591
2	3	none		10.0	l2	liblinear		0.7697293133802816	0.11234746103673295	0.0	0.9999999999929579	0.0	0.0	0.9999999900070423
2	1	undersample	0.6	0.01	l2	liblinear		0.7242808761435608	0.11148767078912478	0.24999999996093752	0.9232934553066623	4.0122318856983945	3.2591738862526585	0.8123094424695813
2	2	undersample	0.6	0.01	l2	liblinear		0.6852442781690141	0.12334639895107995	0.23437499996337893	0.9295774647821862	4.040815745914184	3.3281245265769277	0.8236268851243608
2	3	undersample	0.6	0.01	l2	liblinear		0.7172645246478873	0.0946852965099298	0.3281249999487305	0.8718309859093534	3.3220033126703203	2.5600959535797547	0.7706482141650376
2	1	undersample	0.6	0.1	l2	liblinear		0.7486475193525686	0.10575577586012619	0.46874999992675787	0.8339197748006059	4.430458339452475	2.8224309735832303	0.6370516802167806
2	2	undersample	0.6	0.1	l2	liblinear		0.718155809859155	0.1250596443520403	0.3124999999511719	0.8556338028108759	2.6940131143730452	2.164633995972391	0.8034979330588807
2	3	undersample	0.6	0.1	l2	liblinear		0.742693661971831	0.09600584871517018	0.48437499992431643	0.8028169014027972	3.824675117505403	2.4564730892531816	0.6422697289406988
2	1	undersample	0.6	1.0	l2	liblinear		0.7589285714285714	0.09360075211007982	0.5156249999194337	0.8099929626966222	4.53799257121521	2.7137151344505286	0.5979990153099586
2	2	undersample	0.6	1.0	l2	liblinear		0.7425726232394366	0.13089546066059154	0.3749999999414063	0.8408450704166138	3.169911299373267	2.3561945417655874	0.7432998237308169
2	3	undersample	0.6	1.0	l2	liblinear		0.7583956866197183	0.09931702118818315	0.5312499999169923	0.7950704225296122	4.397021528576196	2.592353824914412	0.5895704089908401
2	1	undersample	0.6	10.0	l2	liblinear		0.7623152709359606	0.09192812212818766	0.48437499992431643	0.8015482054834515	3.794218579459557	2.440768936842423	0.6432863177977207
2	2	undersample	0.6	10.0	l2	liblinear		0.7518705985915493	0.13149624638893248	0.46874999992675787	0.8338028168955367	4.426719556248419	2.8204447450091705	0.6371410397482377
2	3	undersample	0.6	10.0	l2	liblinear		0.7666923415492958	0.1015396665946113	0.49999999992187505	0.7978873239380431	3.9477349814233342	2.4738674729630867	0.6266548907479593
2	1	undersample	0.8	0.01	l2	liblinear		0.7480427515833921	0.10632882906223268	0.578124999909668	0.7741027445406468	4.695972996528858	2.559238593411361	0.5449857885348476
2	2	undersample	0.8	0.01	l2	liblinear		0.7192451584507042	0.12705479789435878	0.4062499999365235	0.815492957740736	3.0241058974285124	2.2018128573517766	0.7280872104984765
2	3	undersample	0.8	0.01	l2	liblinear		0.7306227992957747	0.09796805858078957	0.5937499999072267	0.7352112676004563	4.058101299823149	2.2423536383254103	0.5525622531507822
2	1	undersample	0.8	0.1	l2	liblinear		0.7538375263898663	0.1064380491592822	0.6093749999047852	0.7515833919721916	4.719773151075706	2.4530363739054293	0.5197360653125065
2	2	undersample	0.8	0.1	l2	liblinear		0.7315140845070423	0.12778685943947302	0.49999999992187505	0.7788732394311347	3.522292823483816	2.2611463941502308	0.6419529755878889
2	3	undersample	0.8	0.1	l2	liblinear		0.7412301936619718	0.09728487871541	0.5937499999072267	0.7253521126709482	3.8599603944386085	2.1618588952671396	0.5600728079444337
2	1	undersample	0.8	1.0	l2	liblinear		0.7563555594651654	0.10269066627668245	0.6249999999023438	0.7396199859201997	4.73423402094827	2.400337745228859	0.5070171198266472
2	2	undersample	0.8	1.0	l2	liblinear		0.7489986795774648	0.129395874094314	0.5312499999169923	0.7690140845016267	3.773170554147666	2.299923680504653	0.6095466954825964
2	3	undersample	0.8	1.0	l2	liblinear		0.7549845950704226	0.10125834973915096	0.578124999909668	0.7429577464736412	3.960933364161519	2.2491437477182945	0.5678317460372315
2	1	undersample	0.8	10.0	l2	liblinear		0.7600391449683321	0.09512678090991426	0.6874999998925782	0.7311752287070291	5.983769349601179	2.5574279148890153	0.42739412327478427
2	2	undersample	0.8	10.0	l2	liblinear		0.7568221830985915	0.12952273541866202	0.578124999909668	0.7626760563326572	4.403890328223415	2.4360162173938265	0.5531509623986578
2	3	undersample	0.8	10.0	l2	liblinear		0.7625990316901408	0.1043660515739846	0.578124999909668	0.7478873239383952	4.065176728177954	2.293121417017471	0.5640889756331701
2	1	undersample	1.0	0.01	l2	liblinear		0.7488894264602393	0.11043745400300849	0.7968749998754884	0.5643912737469079	5.082887860960009	1.829336589366513	0.35990102252464923
2	2	undersample	1.0	0.01	l2	liblinear		0.741956426056338	0.1302166910546765	0.7812499998779298	0.6021126760520978	5.404551002222849	1.9634955255454893	0.36330408773872414
2	3	undersample	1.0	0.01	l2	liblinear		0.7426276408450705	0.09985428228558299	0.7812499998779298	0.5584507042214194	4.516974113789015	1.7693380776589773	0.3917086943420728
2	1	undersample	1.0	0.1	l2	liblinear		0.7452718156228009	0.10251384734909373	0.6874999998925782	0.6769880365891838	4.610893069254949	2.128404073177174	0.4616034236968677
2	2	undersample	1.0	0.1	l2	liblinear		0.7375550176056338	0.12691406648106607	0.6406249998999024	0.6823943661923776	3.8300393867507974	2.0170453906919135	0.526638279326593
2	3	undersample	1.0	0.1	l2	liblinear		0.7444102112676056	0.09515115949823437	0.6874999998925782	0.6549295774601765	4.1755100571499035	1.9923468807001772	0.477150530516265
2	1	undersample	1.0	1.0	l2	liblinear		0.7459975369458127	0.09915420210078534	0.6874999998925782	0.6861365235701187	4.8094168491102725	2.1904427549464858	0.4554487114706105
2	2	undersample	1.0	1.0	l2	liblinear		0.7494828345070422	0.12137272881054774	0.6249999999023438	0.693661971826101	3.773946219895518	2.040229818105546	0.5406091294068752
2	3	undersample	1.0	1.0	l2	liblinear		0.755699823943662	0.09783607963939069	0.7031249998901368	0.6830985915444853	5.105262951261491	2.2187499296057536	0.4346005092656157
2	1	undersample	1.0	10.0	l2	liblinear		0.7533976952850105	0.10083949736832326	0.7031249998901368	0.693173821247761	5.350675776862686	2.291606862991436	0.4282836234245422
2	2	undersample	1.0	10.0	l2	liblinear		0.7551386443661972	0.12398502297312078	0.6249999999023438	0.7042253521077168	3.968253814169281	2.1130951662868953	0.5324999925809218
2	3	undersample	1.0	10.0	l2	liblinear		0.7631382042253521	0.10014667732004234	0.6874999998925782	0.6971830985866396	5.0651160688019266	2.270348761843443	0.44823231696036875
2	1	smote	0.6	0.01	l2	liblinear		0.7391691590429275	0.09597246726606644	0.3124999999511719	0.8627726952789391	2.857808646018855	2.2772434233402006	0.7968495014298761
2	2	smote	0.6	0.01	l2	liblinear		0.7414282570422535	0.13961144511362528	0.46874999992675787	0.8302816901349981	4.316572831010045	2.7619292973181273	0.6398430797485534
2	3	smote	0.6	0.01	l2	liblinear		0.7504181338028169	0.10270653215471498	0.45312499992919925	0.8345070422476444	4.178115233994061	2.738031748921546	0.6553269964560019
2	1	smote	0.6	0.1	l2	liblinear		0.734990763546798	0.08959159264661654	0.3749999999414063	0.8451794510848334	3.2754543273832213	2.422158933988129	0.7394879180527796
2	2	smote	0.6	0.1	l2	liblinear		0.7414392605633802	0.1345093316751598	0.48437499992431643	0.8119718309801974	4.056633522214815	2.5760766415405403	0.635028179614247
2	3	smote	0.6	0.1	l2	liblinear		0.757493397887324	0.11527310586054014	0.46874999992675787	0.8225352112618132	4.089635608928887	2.6413688982810783	0.6458689990907333
2	1	smote	0.6	1.0	l2	liblinear		0.7357934553131598	0.09021925371430366	0.3593749999438477	0.8423645320137765	2.9977132197713803	2.27978501118419	0.7605080319794315
2	2	smote	0.6	1.0	l2	liblinear		0.7426166373239437	0.13469003291567455	0.49999999992187505	0.805633802811228	4.144927306196312	2.5724636352875163	0.6206293630270983
2	3	smote	0.6	1.0	l2	liblinear		0.7614986795774648	0.10903703718012092	0.49999999992187505	0.8211267605575978	4.590550903367014	2.7952754337527526	0.6089193751880636
2	1	smote	0.6	10.0	l2	liblinear		0.736442206192822	0.0897125861685781	0.3593749999438477	0.8437719915493049	3.0297734773090133	2.300323613572971	0.7592394614657263
2	2	smote	0.6	10.0	l2	liblinear		0.7430237676056338	0.13482201440392638	0.49999999992187505	0.8049295774591203	4.126353562478841	2.563176763434372	0.6211723458401487
2	3	smote	0.6	10.0	l2	liblinear		0.762224911971831	0.10916575158552452	0.5156249999194337	0.8190140845012747	4.817245849784937	2.8489784412714743	0.591412288668266
2	1	smote	0.8	0.01	l2	liblinear		0.7419510907811401	0.09350521553569024	0.5468749999145508	0.7874736101281671	4.4719111622608185	2.5732097294470315	0.5754161009377048
2	2	smote	0.8	0.01	l2	liblinear		0.7479313380281689	0.14060100475840862	0.5312499999169923	0.7408450704173181	3.2398549388066002	2.0499319857551854	0.6327233756063559
2	3	smote	0.8	0.01	l2	liblinear		0.7549405809859155	0.1021536401255918	0.5468749999145508	0.7661971830931958	3.955130682394851	2.3390435742359093	0.591394753426529
2	1	smote	0.8	0.1	l2	liblinear		0.7354855735397607	0.08927084302796778	0.5468749999145508	0.7874736101281671	4.4719111622608185	2.5732097294470315	0.5754161009377048
2	2	smote	0.8	0.1	l2	liblinear		0.7469410211267605	0.13556801844296998	0.578124999909668	0.7429577464736412	3.960933364161519	2.2491437477182945	0.5678317460372315
2	3	smote	0.8	0.1	l2	liblinear		0.7596830985915493	0.10818449228335122	0.5624999999121094	0.7669014084453035	4.230038641231876	2.413141890000224	0.5704774949755731
2	1	smote	0.8	1.0	l2	liblinear		0.7361673117522871	0.08915173139704485	0.5468749999145508	0.7874736101281671	4.4719111622608185	2.5732097294470315	0.5754161009377048
2	2	smote	0.8	1.0	l2	liblinear		0.7480633802816902	0.13536070657044716	0.578124999909668	0.7408450704173181	3.91747165100965	2.2308083374394663	0.5694510380668111
2	3	smote	0.8	1.0	l2	liblinear		0.7631822183098591	0.10663007956551164	0.578124999909668	0.7654929577410882	4.4732508135332525	2.4652776722099534	0.5511154483041865
2	1	smote	0.8	10.0	l2	liblinear		0.7364092188599578	0.08924982158631975	0.5468749999145508	0.7867698803604029	4.453169223630031	2.5647172884942773	0.5759307843845957
2	2	smote	0.8	10.0	l2	liblinear		0.7482174295774647	0.13531329072587145	0.578124999909668	0.7415492957694257	3.9318799392057753	2.236886834036371	0.5689102488641639
2	3	smote	0.8	10.0	l2	liblinear		0.7636223591549296	0.10678337077345063	0.578124999909668	0.7654929577410882	4.4732508135332525	2.4652776722099534	0.5511154483041865
2	1	smote	1.0	0.01	l2	liblinear		0.7427647783251232	0.09408466759289497	0.6406249998999024	0.7255453905649153	4.712485860596736	2.3341745940312952	0.4953170398713649
2	2	smote	1.0	0.01	l2	liblinear		0.7513974471830986	0.1407472399191448	0.7187499998876954	0.6823943661923776	5.4907610424383915	2.2630265358982444	0.41215169691406695
2	3	smote	1.0	0.01	l2	liblinear		0.7617407570422535	0.10507347407491328	0.6718749998950196	0.7077464788682554	4.958691701454497	2.298945704071394	0.4636193965860277
2	1	smote	1.0	0.1	l2	liblinear		0.7364532019704433	0.09157164309093038	0.6093749999047852	0.7361013370813787	4.35135981037162	2.3091249120934334	0.5306674164420865
2	2	smote	1.0	0.1	l2	liblinear		0.7496698943661972	0.13572930693349458	0.656249999897461	0.6992957746429628	4.439642148295765	2.1823769762280576	0.49156595485277566
2	3	smote	1.0	0.1	l2	liblinear		0.7639414612676056	0.11055295356184497	0.6718749998950196	0.7197183098540866	5.257956216406214	2.397141873854927	0.45590752806112167
2	1	smote	1.0	1.0	l2	liblinear		0.7367830752990852	0.08915731358068257	0.6093749999047852	0.737508796616907	4.383056108095676	2.32150627844229	0.5296546923786387
2	2	smote	1.0	1.0	l2	liblinear		0.7498899647887325	0.13484897309657445	0.6406249998999024	0.7070422535161477	4.302257352458852	2.1867487230542517	0.5082793754264593
2	3	smote	1.0	1.0	l2	liblinear		0.7655149647887324	0.1082151048208776	0.6718749998950196	0.7211267605583019	5.29485305939098	2.40924865056117	0.4550170836827253
2	1	smote	1.0	10.0	l2	liblinear		0.7369260204081632	0.08925391376205495	0.6093749999047852	0.7389162561524355	4.41509414486505	2.334021136606504	0.5286458263115708
2	2	smote	1.0	10.0	l2	liblinear		0.7500990316901409	0.13491603518513182	0.6406249998999024	0.7070422535161477	4.302257352458852	2.1867487230542517	0.5082793754264593
2	3	smote	1.0	10.0	l2	liblinear		0.7659991197183099	0.10856806455177637	0.6718749998950196	0.7190140845019788	5.239646504844589	2.391133999698327	0.4563540584447852
2	1	class_weight		0.01	l2	liblinear	balanced	0.7712548381421535	0.10224499503833534	0.7187499998876954	0.6959887403188179	5.850565587071524	2.364221565343454	0.40410135937322245
2	2	class_weight		0.01	l2	liblinear	balanced	0.7517275528169013	0.14607740778338268	0.734374999885254	0.6732394366149772	5.696247226940121	2.247440663595415	0.3945475884550416
2	3	class_weight		0.01	l2	liblinear	balanced	0.7687279929577465	0.10878022779522517	0.7031249998901368	0.6880281690092392	5.223357275357881	2.253809182447849	0.43148668785247035
2	1	class_weight		0.1	l2	liblinear	balanced	0.7775554187192119	0.10094729012547017	0.734374999885254	0.7093596059063382	6.747756408433094	2.5267477939804754	0.3744574601633628
2	2	class_weight		0.1	l2	liblinear	balanced	0.7636663732394366	0.14900835460699732	0.7187499998876954	0.6802816901360544	5.4375915519918525	2.2480726165255582	0.4134316711092704
2	3	class_weight		0.1	l2	liblinear	balanced	0.7805347711267606	0.11250956851698789	0.7187499998876954	0.708450704220363	6.2098762578457105	2.465277692792558	0.39699303630714106
2	1	class_weight		1.0	l2	liblinear	balanced	0.7783801020408164	0.10035274404660308	0.734374999885254	0.718508092887273	7.056911417010277	2.6088670943654995	0.3696896375244079
2	2	class_weight		1.0	l2	liblinear	balanced	0.7724031690140846	0.1507437521954188	0.6874999998925782	0.6866197183050239	4.820224527061872	2.19382015433742	0.4551281986593267
2	3	class_weight		1.0	l2	liblinear	balanced	0.7824273767605634	0.11215464111370789	0.734374999885254	0.7098591549245785	6.764134457372706	2.5310982132949005	0.37419394330559674
2	1	class_weight		10.0	l2	liblinear	balanced	0.7771045918367347	0.0991537503006355	0.7499999998828126	0.7206192821905657	7.738034866814736	2.684508719564894	0.3469238234758161
2	2	class_weight		10.0	l2	liblinear	balanced	0.7733164612676057	0.15027509394822794	0.6874999998925782	0.6873239436571316	4.8360358428379016	2.198761190562927	0.45466187879043574
2	3	class_weight		10.0	l2	liblinear	balanced	0.7819982394366196	0.11167866352366046	0.7499999998828126	0.711267605628794	7.3902435353299	2.597560885194522	0.35148514374041284
3	1	none		0.01	l2	liblinear		0.5241137403237157	0.10136169446682256	0.0	0.9992962702251985	0.0	0.0	1.0007042153450654
3	2	none		0.01	l2	liblinear		0.6099911971830986	0.08082202919940683	0.0	0.9992957746408501	0.0	0.0	1.000704711627902
3	3	none		0.01	l2	liblinear		0.5568551936619718	0.05525996698089132	0.0	0.9992957746408501	0.0	0.0	1.000704711627902
3	1	none		0.1	l2	liblinear		0.6939655172413793	0.12760915946305482	0.015624999997558595	0.9992962702251985	22.5393620231201	22.202809272740254	0.985068211982742
3	2	none		0.1	l2	liblinear		0.7606954225352113	0.13359815226201951	0.0	0.9978873239366347	0.0	0.0	1.002117138870809
3	3	none		0.1	l2	liblinear		0.7339568661971831	0.08784465631289785	0.0	0.9999999999929579	0.0	0.0	0.9999999900070423
3	1	none		1.0	l2	liblinear		0.7748614532019704	0.15328240399028295	0.015624999997558595	0.9999999999929627	1586185.346970343	1561401.2011866337	0.9843749901656188
3	2	none		1.0	l2	liblinear		0.8111905809859156	0.14622206676095423	0.0	0.9992957746408501	0.0	0.0	1.000704711627902
3	3	none		1.0	l2	liblinear		0.7931668133802817	0.10813529562940871	0.0	0.9999999999929579	0.0	0.0	0.9999999900070423
3	1	none		10.0	l2	liblinear		0.8001077586206897	0.16587358858870277	0.015624999997558595	0.9999999999929627	1586185.346970343	1561401.2011866337	0.9843749901656188
3	2	none		10.0	l2	liblinear		0.7981514084507042	0.13681811659835513	0.0	0.9992957746408501	0.0	0.0	1.000704711627902
3	3	none		10.0	l2	liblinear		0.7988226232394366	0.11626121011696906	0.0	0.9999999999929579	0.0	0.0	0.9999999900070423
3	1	undersample	0.6	0.01	l2	liblinear		0.7293169422941591	0.11100367055774453	0.2968749999536133	0.8986629134349144	3.7442897466855274	2.92957870332253	0.7824123836764814
3	2	undersample	0.6	0.01	l2	liblinear		0.7701144366197183	0.13381252563870252	0.3124999999511719	0.9084507042189547	4.510489006482776	3.4134611648346653	0.7567829374650333
3	3	undersample	0.6	0.01	l2	liblinear		0.7422865316901408	0.0927089080792321	0.23437499996337893	0.8978873239373389	2.691766095785864	2.295258395411865	0.8526960689814695
3	1	undersample	0.6	0.1	l2	liblinear		0.7523421006333568	0.1027250647472409	0.49999999992187505	0.8275862068907278	4.799999698455826	2.8999998312489272	0.6041666594649722
3	2	undersample	0.6	0.1	l2	liblinear		0.801881602112676	0.1458494920330676	0.5312499999169923	0.8514084506982296	6.493838381382435	3.5752367255134025	0.5505583062900169
3	3	undersample	0.6	0.1	l2	liblinear		0.7660651408450705	0.0951905263191689	0.4374999999316407	0.8176056337970592	3.486486286198246	2.398648516689226	0.6879844877978599
3	1	undersample	0.6	1.0	l2	liblinear		0.7663067382125264	0.10094863113119593	0.5468749999145508	0.8128078817676792	5.240471557843916	2.9214636591760628	0.5574810538564058
3	2	undersample	0.6	1.0	l2	liblinear		0.8078014964788732	0.14690509422292927	0.5468749999145508	0.847887323937691	6.727330287624507	3.595196522205502	0.534416522040826
3	3	undersample	0.6	1.0	l2	liblinear		0.788468309859155	0.104176258340948	0.5156249999194337	0.8049295774591203	4.392569919023061	2.6432760372916966	0.6017607100387102
3	1	undersample	0.6	10.0	l2	liblinear		0.7788529204785362	0.10478397386645338	0.49999999992187505	0.8106966924643865	4.282527636706342	2.641263800502653	0.6167534647152333
3	2	undersample	0.6	10.0	l2	liblinear		0.7945972711267606	0.1483538557860411	0.5468749999145508	0.8408450704166138	6.376258327665221	3.4361170400748144	0.5388923722559442
3	3	undersample	0.6	10.0	l2	liblinear		0.7918794014084507	0.11097330700316024	0.578124999909668	0.7985915492901509	5.433566126769814	2.870410696115295	0.528273803025575
3	1	undersample	0.8	0.01	l2	liblinear		0.7491973082336383	0.11288301496721415	0.578124999909668	0.7733990147728825	4.677133421844927	2.5512906478200827	0.5454816809656831
3	2	undersample	0.8	0.01	l2	liblinear		0.782768485915493	0.14299336871797452	0.656249999897461	0.7788732394311347	6.724377159900871	2.967754642322178	0.44134267077936423
3	3	undersample	0.8	0.01	l2	liblinear		0.7522117077464787	0.10131535088210732	0.5468749999145508	0.7429577464736412	3.4884268721103178	2.127568410003792	0.609893356839226
3	1	undersample	0.8	0.1	l2	liblinear		0.7553879310344828	0.10396760662646475	0.5468749999145508	0.7607318789531266	3.837220919545124	2.2856157128899715	0.5956434936742464
3	2	undersample	0.8	0.1	l2	liblinear		0.8065030809859154	0.15287392640830239	0.7031249998901368	0.7697183098537345	7.916465025029765	3.0533255549335467	0.3856930417951814
3	3	undersample	0.8	0.1	l2	liblinear		0.7604973591549296	0.10209290287654683	0.5937499999072267	0.7345070422483486	4.043460346242576	2.236405750914785	0.5530920347860917
3	1	undersample	0.8	1.0	l2	liblinear		0.7631179627023223	0.1011895856601938	0.6093749999047852	0.7494722026688989	4.666853717033563	2.432364719894852	0.5212001105473736
3	2	undersample	0.8	1.0	l2	liblinear		0.8127090669014084	0.15514195157400015	0.734374999885254	0.7760563380227039	9.580835517807012	3.279284444169097	0.34227540408828017
3	3	undersample	0.8	1.0	l2	liblinear		0.7749999999999999	0.11040028123202761	0.6249999999023438	0.7352112676004563	4.6276593698638955	2.3603722508688527	0.5100574644632239
3	1	undersample	0.8	10.0	l2	liblinear		0.774399630541872	0.1035440760128765	0.6249999999023438	0.7459535538300778	4.89381325451846	2.460179958126653	0.5027122575462059
3	2	undersample	0.8	10.0	l2	liblinear		0.8050506161971831	0.15566008073465515	0.6249999999023438	0.7866197183043196	6.14411406996198	2.929042766488055	0.47672336022645484
3	3	undersample	0.8	10.0	l2	liblinear		0.781569102112676	0.114869389023755	0.6249999999023438	0.7330985915441331	4.577836211014959	2.34168856620629	0.5115273706808195
3	1	undersample	1.0	0.01	l2	liblinear		0.7618754398311048	0.11616519994688727	0.7499999998828126	0.6016889514384118	4.5318019697020615	1.8829504824477405	0.41549706931556707
3	2	undersample	1.0	0.01	l2	liblinear		0.8041483274647887	0.15026712432508885	0.8593749998657227	0.609154929573175	9.52452401385561	2.198761204636979	0.23085259758840815
3	3	undersample	1.0	0.01	l2	liblinear		0.7676386443661971	0.09940602191865117	0.89062499986084	0.5887323943620513	11.656555043269558	2.1655607346552763	0.18578049947442327
3	1	undersample	1.0	0.1	l2	liblinear		0.7573451794510908	0.10509377082642084	0.6249999999023438	0.7030260379964601	3.9454974778915965	2.104561540143639	0.5334084009637498
3	2	undersample	1.0	0.1	l2	liblinear		0.8152838908450704	0.15792386037082992	0.812499999873047	0.7021126760513936	10.213553390904394	2.7275412791240905	0.26705114983954054
3	3	undersample	1.0	0.1	l2	liblinear		0.7625550176056338	0.09680644895357347	0.7031249998901368	0.6725352112628695	4.864176381387075	2.147177353418571	0.44142669517352395
3	1	undersample	1.0	1.0	l2	liblinear		0.7624142329345531	0.1013187690998831	0.656249999897461	0.7065446868352813	4.5964680916690055	2.2362858946303823	0.48652265262515776
3	2	undersample	1.0	1.0	l2	liblinear		0.8187940140845071	0.15779401883157596	0.812499999873047	0.7211267605583019	11.205386518384083	2.9135099960274617	0.260009762197275
3	3	undersample	1.0	1.0	l2	liblinear		0.7739106514084506	0.10245979557678737	0.7499999998828126	0.6859154929529161	6.551569209655047	2.3878923002447183	0.36447638089665446
3	1	undersample	1.0	10.0	l2	liblinear		0.7740147783251232	0.10385118262953837	0.656249999897461	0.7051372272997528	4.565415305508118	2.2256114993142226	0.4874937557104381
3	2	undersample	1.0	10.0	l2	liblinear		0.8085057218309859	0.1607981292458487	0.7499999998828126	0.7401408450652104	8.544714975236902	2.886178750212722	0.3377735445980225
3	3	undersample	1.0	10.0	l2	liblinear		0.7806668133802818	0.10795984327865074	0.7499999998828126	0.6950704225303165	6.838336862014944	2.4595842145274887	0.3596757802041641
3	1	smote	0.6	0.01	l2	liblinear		0.7503188775510204	0.12485954561498241	0.46874999992675787	0.8318085854973132	4.363770336064162	2.787002971838613	0.6386685626344408
3	2	smote	0.6	0.01	l2	liblinear		0.7866637323943662	0.14916875566973753	0.49999999992187505	0.8669014084445994	6.513226983699713	3.756613473611565	0.5767668496554411
3	3	smote	0.6	0.01	l2	liblinear		0.7780589788732395	0.09673244373762938	0.45312499992919925	0.8197183098533823	3.767410493578192	2.5134275944851105	0.6671499060416469
3	1	smote	0.6	0.1	l2	liblinear		0.7532327586206896	0.11456183453693766	0.48437499992431643	0.8177339901420286	4.214577966606468	2.657516745588453	0.6305534562414268
3	2	smote	0.6	0.1	l2	liblinear		0.7874889964788732	0.1505126331736037	0.49999999992187505	0.8507042253461219	5.6981127938646425	3.34905637879232	0.5877483375578733
3	3	smote	0.6	0.1	l2	liblinear		0.7832856514084506	0.09679896690314573	0.5156249999194337	0.8126760563323051	4.6182388773953225	2.752584439009501	0.5960246894763408
3	1	smote	0.6	1.0	l2	liblinear		0.757938951442646	0.115254211185897	0.49999999992187505	0.8198451794453213	4.550780976685312	2.77539047042161	0.6098712372959186
3	2	smote	0.6	1.0	l2	liblinear		0.7885453345070421	0.15052375912469174	0.5468749999145508	0.8521126760503372	6.954022466389376	3.697916415889232	0.5317665227890781
3	3	smote	0.6	1.0	l2	liblinear		0.7877970950704225	0.09863752200927446	0.5468749999145508	0.810563380275982	5.164081224767647	2.8868492894498234	0.559024754289937
3	1	smote	0.6	10.0	l2	liblinear		0.7585547149894439	0.11528569916929302	0.49999999992187505	0.8191414496775571	4.529182608450042	2.764591286309325	0.6103951816514605
3	2	smote	0.6	10.0	l2	liblinear		0.788743397887324	0.15059514169211918	0.5468749999145508	0.8535211267545527	7.032492835761838	3.7334733020744015	0.5308890202865058
3	3	smote	0.6	10.0	l2	liblinear		0.7880171654929577	0.09885737843736911	0.5468749999145508	0.810563380275982	5.164081224767647	2.8868492894498234	0.559024754289937
3	1	smote	0.8	0.01	l2	liblinear		0.7535406403940886	0.12716802492076448	0.5624999999121094	0.7670654468630045	4.233922974080167	2.4148412856244397	0.5703554972701981
3	2	smote	0.8	0.01	l2	liblinear		0.7901848591549295	0.1502847248112679	0.6249999999023438	0.7978873239380431	6.5795582666885455	3.092334341203858	0.4699911681099269
3	3	smote	0.8	0.01	l2	liblinear		0.7834286971830986	0.098128832066858	0.6093749999047852	0.7507042253468261	4.697626900493577	2.444385494734947	0.5203447399157748
3	1	smote	0.8	0.1	l2	liblinear		0.7543433321604504	0.11889231901780387	0.578124999909668	0.7698803659340614	4.584663949695165	2.512280089152284	0.5479747416324126
3	2	smote	0.8	0.1	l2	liblinear		0.7883802816901408	0.14837761881873865	0.6093749999047852	0.7985915492901509	6.185454186653591	3.0255680310404456	0.4891424102233589
3	3	smote	0.8	0.1	l2	liblinear		0.7866637323943662	0.09835276804981385	0.6718749998950196	0.7577464788679033	6.4047615737604335	2.773437385020644	0.4330274107837956
3	1	smote	0.8	1.0	l2	liblinear		0.7570043103448275	0.11754106973763243	0.578124999909668	0.7719915552373541	4.639803153473997	2.5355419408086832	0.5464761780922096
3	2	smote	0.8	1.0	l2	liblinear		0.7881492077464789	0.14535344525439364	0.6406249998999024	0.7936619718253968	6.856654889551964	3.1047353438429304	0.4528061168730128
3	3	smote	0.8	1.0	l2	liblinear		0.7894806338028169	0.09967216521655249	0.6874999998925782	0.7598591549242264	6.961289951357929	2.862903106077663	0.4112604210526098
3	1	smote	0.8	10.0	l2	liblinear		0.7573891625615764	0.11641839183752185	0.578124999909668	0.7705840957018256	4.602930925185235	2.519986469457706	0.5474743080849046
3	2	smote	0.8	10.0	l2	liblinear		0.7881602112676056	0.14516938096576804	0.656249999897461	0.7943661971775046	7.37484389391931	3.191352583944649	0.4327349237625947
3	3	smote	0.8	10.0	l2	liblinear		0.7900858274647886	0.0999713251568275	0.6874999998925782	0.7584507042200109	6.907871353901195	2.846209794197361	0.4120241358448665
3	1	smote	1.0	0.01	l2	liblinear		0.7568943525686137	0.13471470720314194	0.656249999897461	0.7311752287070291	5.192527132835559	2.4411811914849695	0.47013353558089294
3	2	smote	1.0	0.01	l2	liblinear		0.7912522007042254	0.1419017147544043	0.6874999998925782	0.7387323943609949	6.2204848709916964	2.6314015160704063	0.4230219200655412
3	3	smote	1.0	0.01	l2	liblinear		0.7846610915492958	0.09797575802948144	0.734374999885254	0.7091549295724708	6.741062205889542	2.524969646403356	0.37456553609410614
3	1	smote	1.0	0.1	l2	liblinear		0.7548381421534132	0.11846302289283377	0.6718749998950196	0.7318789584747933	5.589301077763201	2.5058644074124676	0.4483323257515922
3	2	smote	1.0	0.1	l2	liblinear		0.7876430457746479	0.1378000625705604	0.656249999897461	0.7436619718257489	5.538461274388592	2.5600960535219572	0.46223957725875076
3	3	smote	1.0	0.1	l2	liblinear		0.7863226232394366	0.09765356957878184	0.7656249998803711	0.7126760563330093	8.102613958794363	2.6646751518939937	0.32886610227501784
3	1	smote	1.0	1.0	l2	liblinear		0.7563005805770585	0.1174265065618984	0.6718749998950196	0.7318789584747933	5.589301077763201	2.5058644074124676	0.4483323257515922
3	2	smote	1.0	1.0	l2	liblinear		0.7869168133802817	0.13922873653455534	0.6718749998950196	0.7443661971778567	5.962350489132296	2.628271246583781	0.4408112525003155
3	3	smote	1.0	1.0	l2	liblinear		0.7884132922535212	0.09890029480068233	0.7656249998803711	0.7154929577414403	8.215181087748164	2.691058073262001	0.3275713538589601
3	1	smote	1.0	10.0	l2	liblinear		0.7565644792399718	0.1161082871290215	0.6874999998925782	0.7318789584747933	6.005249058105275	2.5641403238639198	0.42698316739263514
3	2	smote	1.0	10.0	l2	liblinear		0.7864326584507043	0.14008441875513408	0.6718749998950196	0.745774647882072	6.0067270493954	2.6428323055484757	0.43997874778532114
3	3	smote	1.0	10.0	l2	liblinear		0.7887544014084508	0.09908067603702347	0.7656249998803711	0.7140845070372248	8.158620264343623	2.677801630015326	0.32821745119480167
3	1	class_weight		0.01	l2	liblinear	balanced	0.7666915904292751	0.13886061427693142	0.6718749998950196	0.7065446868352813	4.929998651211843	2.289530796883487	0.4644079866067936
3	2	class_weight		0.01	l2	liblinear	balanced	0.8105413732394365	0.1485377998823283	0.7499999998828126	0.6978873239387473	6.930069602034565	2.4825173999173002	0.35822401118277
3	3	class_weight		0.01	l2	liblinear	balanced	0.7888974471830985	0.10391291394280554	0.7031249998901368	0.6950704225303165	5.398687020560145	2.30586020111952	0.4271149889502955
3	1	class_weight		0.1	l2	liblinear	balanced	0.7836690710767066	0.15226699164390722	0.7031249998901368	0.7178043631195088	6.024412374040594	2.4916224175063464	0.4135876169431415
3	2	class_weight		0.1	l2	liblinear	balanced	0.8150088028169014	0.1446645812591879	0.7656249998803711	0.7204225352061943	8.417631793007336	2.738507458245825	0.32532990767598435
3	3	class_weight		0.1	l2	liblinear	balanced	0.7996698943661973	0.1086037371158517	0.734374999885254	0.7119718309809017	6.8340281482703675	2.549663725216829	0.3730835755369028
3	1	class_weight		1.0	l2	liblinear	balanced	0.799250087966221	0.15782716874008615	0.7656249998803711	0.7220267417260942	8.48506283614269	2.754311609294564	0.3246070863154675
3	2	class_weight		1.0	l2	liblinear	balanced	0.8056448063380282	0.1354417679186708	0.734374999885254	0.7338028168962408	7.621225870619384	2.758763123392541	0.3619841602931098
3	3	class_weight		1.0	l2	liblinear	balanced	0.8033780809859156	0.11482411855291165	0.7499999998828126	0.7133802816851171	7.466830093067485	2.616707524957446	0.3504442203283298
3	1	class_weight		10.0	l2	liblinear	balanced	0.8014822308233638	0.15775834937365357	0.7656249998803711	0.7227304714938584	8.514889559176012	2.7613022476445326	0.324291013207557
3	2	class_weight		10.0	l2	liblinear	balanced	0.801606514084507	0.13441947997295392	0.7499999998828126	0.7330985915441331	8.240105097566119	2.810026279447548	0.34101824719159163
3	3	class_weight		10.0	l2	liblinear	balanced	0.8032460387323943	0.11605918617681174	0.7499999998828126	0.7126760563330093	7.441176099058848	2.610294026345137	0.350790509078736
4	1	none		0.01	l2	liblinear		0.5005277973258269	0.06580611020271152	0.0	0.9999999999929627	0.0	0.0	0.9999999900070374
4	2	none		0.01	l2	liblinear		0.6359044894366197	0.07995624945525867	0.0	0.9992957746408501	0.0	0.0	1.000704711627902
4	3	none		0.01	l2	liblinear		0.5994828345070422	0.10704501761630811	0.0	0.9999999999929579	0.0	0.0	0.9999999900070423
4	1	none		0.1	l2	liblinear		0.6915684377199155	0.11366208243085789	0.0	0.9992962702251985	0.0	0.0	1.0007042153450654
4	2	none		0.1	l2	liblinear		0.7438160211267605	0.11948719609059646	0.0	0.9999999999929579	0.0	0.0	0.9999999900070423
4	3	none		0.1	l2	liblinear		0.7422315140845069	0.12314414148568018	0.015624999997558595	0.9999999999929579	1586184.5726670336	1561400.438981821	0.9843749901656237
4	1	none		1.0	l2	liblinear		0.7905964109781844	0.139254421962897	0.0	0.9992962702251985	0.0	0.0	1.0007042153450654
4	2	none		1.0	l2	liblinear		0.7590228873239436	0.12480273375182288	0.0	0.9999999999929579	0.0	0.0	0.9999999900070423
4	3	none		1.0	l2	liblinear		0.7769806338028169	0.1386659784047267	0.0	0.9999999999929579	0.0	0.0	0.9999999900070423
4	1	none		10.0	l2	liblinear		0.8184487156931739	0.15102024709201886	0.0	0.9999999999929627	0.0	0.0	0.9999999900070374
4	2	none		10.0	l2	liblinear		0.7486685739436619	0.10713900497260673	0.0	0.9999999999929579	0.0	0.0	0.9999999900070423
4	3	none		10.0	l2	liblinear		0.7779929577464789	0.13583754044617688	0.015624999997558595	0.9999999999929579	1586184.5726670336	1561400.438981821	0.9843749901656237
4	1	undersample	0.6	0.01	l2	liblinear		0.7212460415200563	0.12565544357246136	0.3124999999511719	0.9169598873967844	5.019259782405439	3.7632410713597704	0.7497601607230757
4	2	undersample	0.6	0.01	l2	liblinear		0.7585167253521128	0.11426159190394172	0.3749999999414063	0.8999999999936621	5.3999994405097835	3.7499996241764295	0.6944444367983895
4	3	undersample	0.6	0.01	l2	liblinear		0.7610695422535211	0.12292248284193275	0.3749999999414063	0.8732394366135688	4.133332995579426	2.9583330993479673	0.7157257983275376
4	1	undersample	0.6	0.1	l2	liblinear		0.7617214989444053	0.1452164883478098	0.48437499992431643	0.8550316678335326	5.540599765304093	3.34124673487752	0.6030478325460022
4	2	undersample	0.6	0.1	l2	liblinear		0.7642715669014085	0.11474881633220972	0.5156249999194337	0.8197183098533823	4.840221481097341	2.860107262689954	0.5909042025158145
4	3	undersample	0.6	0.1	l2	liblinear		0.7778169014084507	0.1301126989760402	0.5156249999194337	0.8239436619660286	4.9819351748102525	2.928749833092869	0.5878739245909728
4	1	undersample	0.6	1.0	l2	liblinear		0.7953685784658691	0.1463737657682826	0.5312499999169923	0.8479943701558903	6.322530406037377	3.4949361119878115	0.5527748898487221
4	2	undersample	0.6	1.0	l2	liblinear		0.7607284330985915	0.12625139966399127	0.45312499992919925	0.8014084506985817	3.343667503118113	2.2816931470962225	0.6823923465870249
4	3	undersample	0.6	1.0	l2	liblinear		0.7835277288732394	0.12522055711166957	0.5312499999169923	0.8133802816844129	4.93962235000397	2.8466979601353355	0.5762986943195817
4	1	undersample	0.6	10.0	l2	liblinear		0.8135445988740324	0.15014727053993088	0.5468749999145508	0.8395496129427197	6.3150328350154625	3.408374238670896	0.5397239039869889
4	2	undersample	0.6	10.0	l2	liblinear		0.7548525528169014	0.1187566436698518	0.45312499992919925	0.8021126760506894	3.3585153276596436	2.2898130511236685	0.6817932312770341
4	3	undersample	0.6	10.0	l2	liblinear		0.7813270246478873	0.12837628307178017	0.49999999992187505	0.8049295774591203	4.126353562478841	2.563176763434372	0.6211723458401487
4	1	undersample	0.8	0.01	l2	liblinear		0.7530018472906405	0.12950901091056374	0.49999999992187505	0.8289936664262563	4.847736318419647	2.9238681412204928	0.6031409096310553
4	2	undersample	0.8	0.01	l2	liblinear		0.7644036091549297	0.11595271957349916	0.5937499999072267	0.7563380281636878	4.536682757665714	2.4367773562069166	0.5371275535461726
4	3	undersample	0.8	0.01	l2	liblinear		0.773899647887324	0.1256767391320137	0.6093749999047852	0.7464788732341798	4.593333123942316	2.403645738097453	0.5232900874607471
4	1	undersample	0.8	0.1	l2	liblinear		0.7726513019000704	0.1360169359726032	0.578124999909668	0.7952146375735735	5.321369184052362	2.823077610767203	0.5305171394636565
4	2	undersample	0.8	0.1	l2	liblinear		0.7592759683098592	0.11878037453429041	0.578124999909668	0.7507042253468261	4.1265953364397925	2.3190323924408474	0.5619723190923857
4	3	undersample	0.8	0.1	l2	liblinear		0.7806668133802817	0.12766217272239896	0.6249999999023438	0.7542253521073646	5.114612935080632	2.5429798387731655	0.4971988730926216
4	1	undersample	0.8	1.0	l2	liblinear		0.7980405524278678	0.14500132034423588	0.6718749998950196	0.7973258268768662	8.055389715357961	3.315049749019217	0.4115318793509182
4	2	undersample	0.8	1.0	l2	liblinear		0.7543573943661972	0.13247823302536615	0.6093749999047852	0.7492957746426107	4.662471694930724	2.4306529925036795	0.5213228315191043
4	3	undersample	0.8	1.0	l2	liblinear		0.7838358274647887	0.12642319245115718	0.656249999897461	0.7626760563326572	6.135149399589832	2.7652075981227218	0.450715599029438
4	1	undersample	0.8	10.0	l2	liblinear		0.8136875439831105	0.14901431916671323	0.656249999897461	0.7973258268768662	7.510416212417509	3.2379555688094674	0.43112863550115393
4	2	undersample	0.8	10.0	l2	liblinear		0.749449823943662	0.1233488584154387	0.5468749999145508	0.745774647882072	3.540452613926877	2.1511425742836425	0.6075896992427717
4	3	undersample	0.8	10.0	l2	liblinear		0.7824493838028169	0.12783061670731055	0.6249999999023438	0.753521126755257	5.095237851484284	2.5357141823859424	0.4976635449304667
4	1	undersample	1.0	0.01	l2	liblinear		0.7683189655172413	0.1384603189155412	0.7656249998803711	0.6734693877503627	6.7374996954688715	2.344726490292356	0.348011358649002
4	2	undersample	1.0	0.01	l2	liblinear		0.7689370598591548	0.11095690335385057	0.7968749998754884	0.5978873239394515	5.8330861294442595	1.9817206158860112	0.3397379215012476
4	3	undersample	1.0	0.01	l2	liblinear		0.7773217429577465	0.1200425850515088	0.8593749998657227	0.5788732394325432	8.40022255582003	2.0406563057193883	0.24292882815388145
4	1	undersample	1.0	0.1	l2	liblinear		0.7744216220971147	0.14213891277125232	0.7187499998876954	0.7452498240623135	7.476058536251124	2.821391463335404	0.3773902217183024
4	2	undersample	1.0	0.1	l2	liblinear		0.759375	0.1100735816048815	0.6874999998925782	0.6978873239387473	5.082051070500859	2.2756409499241914	0.44778001392249017
4	3	undersample	1.0	0.1	l2	liblinear		0.7816021126760563	0.12184262342835192	0.7187499998876954	0.6880281690092392	5.6360669785819955	2.30389383094669	0.40877686218797704
4	1	undersample	1.0	1.0	l2	liblinear		0.796259236453202	0.14828332043350126	0.7187499998876954	0.7473610133656062	7.559888176006635	2.844968549838858	0.37632414765991634
4	2	undersample	1.0	1.0	l2	liblinear		0.7587147887323944	0.10635283248269783	0.6718749998950196	0.7140845070372248	5.11400400127556	2.3499075528705924	0.4595044315851976
4	3	undersample	1.0	1.0	l2	liblinear		0.7844850352112676	0.12254326256258291	0.7187499998876954	0.6999999999950705	5.962962697518473	2.3958332530585085	0.401785708709183
4	1	undersample	1.0	10.0	l2	liblinear		0.8118292575650949	0.14954799431519206	0.734374999885254	0.7431386347590209	7.998710284691838	2.859032422435202	0.3574366667486129
4	2	undersample	1.0	10.0	l2	liblinear		0.7556227992957747	0.10444736672824989	0.6406249998999024	0.7183098591498711	4.545651982877626	2.2742186688690516	0.500306365726845
4	3	undersample	1.0	10.0	l2	liblinear		0.7832416373239436	0.12458361768231299	0.7656249998803711	0.7028169014035014	7.725434052149334	2.5762736095472407	0.3334794543454994
4	1	smote	0.6	0.01	l2	liblinear		0.7649982406755806	0.1310156058421573	0.5468749999145508	0.8318085854973132	5.968835270844137	3.251503467145048	0.5447467152158237
4	2	smote	0.6	0.01	l2	liblinear		0.7599031690140845	0.11551233211341631	0.48437499992431643	0.8323943661913212	4.66539313086668	2.8899683144156456	0.6194479621966715
4	3	smote	0.6	0.01	l2	liblinear		0.7700044014084506	0.12034180040471637	0.48437499992431643	0.8401408450645061	4.936990723708755	3.030010823087752	0.6137363716660271
4	1	smote	0.6	0.1	l2	liblinear		0.7775004398311048	0.1322092318342895	0.5468749999145508	0.8184377199097929	5.44038993645938	3.0120516746227546	0.5536462745130188
4	2	smote	0.6	0.1	l2	liblinear		0.7521786971830986	0.12601446442332395	0.46874999992675787	0.8140845070365206	3.8636361427906065	2.5213066820943784	0.6525735214902874
4	3	smote	0.6	0.1	l2	liblinear		0.7578014964788733	0.11074000233872291	0.45312499992919925	0.838028169008183	4.2869562411171485	2.7975541745684773	0.6525735217138333
4	1	smote	0.6	1.0	l2	liblinear		0.7798755277973258	0.13612842662684338	0.5468749999145508	0.8163265306065002	5.363984349309231	2.977430392892664	0.5550781183088745
4	2	smote	0.6	1.0	l2	liblinear		0.7513204225352113	0.11700931873508635	0.46874999992675787	0.8112676056280897	3.792800488983616	2.4836752410733536	0.6548394017453095
4	3	smote	0.6	1.0	l2	liblinear		0.7559308978873239	0.10986735212577557	0.4374999999316407	0.8352112675997521	3.9420700235863233	2.654914368294751	0.6734822854462451
4	1	smote	0.6	10.0	l2	liblinear		0.7801284306826178	0.13617027386818684	0.5468749999145508	0.8163265306065002	5.363984349309231	2.977430392892664	0.5550781183088745
4	2	smote	0.6	10.0	l2	liblinear		0.7507592429577465	0.11664593475783994	0.46874999992675787	0.8119718309801974	3.8103104258904468	2.4929773950392327	0.6542714577785442
4	3	smote	0.6	10.0	l2	liblinear		0.7559198943661972	0.10981411370187186	0.4374999999316407	0.8352112675997521	3.9420700235863233	2.654914368294751	0.6734822854462451
4	1	smote	0.8	0.01	l2	liblinear		0.775829081632653	0.12951361626070806	0.6406249998999024	0.774806474308411	6.13328771518995	2.8447752637858237	0.46382549369198195
4	2	smote	0.8	0.01	l2	liblinear		0.7595290492957746	0.12182006724306149	0.578124999909668	0.7591549295721187	4.319471316399819	2.4004019466894695	0.5557165976264512
4	3	smote	0.8	0.01	l2	liblinear		0.7714788732394366	0.1197461823801242	0.5624999999121094	0.7760563380227039	4.455525384158579	2.5117923402146274	0.5637477242504191
4	1	smote	0.8	0.1	l2	liblinear		0.7828114004222378	0.13221179507353892	0.6406249998999024	0.7712878254695898	6.011504700004946	2.8010094924117315	0.4659414858802955
4	2	smote	0.8	0.1	l2	liblinear		0.7533780809859154	0.12073234952756792	0.5624999999121094	0.7647887323889804	4.180495952787503	2.391466963766691	0.5720533996372204
4	3	smote	0.8	0.1	l2	liblinear		0.7576694542253521	0.10958324430832495	0.578124999909668	0.7816901408395657	4.90680978095689	2.6481853620864397	0.539695939161088
4	1	smote	0.8	1.0	l2	liblinear		0.782536505981703	0.13176319937638928	0.6406249998999024	0.7712878254695898	6.011504700004946	2.8010094924117315	0.4659414858802955
4	2	smote	0.8	1.0	l2	liblinear		0.7521016725352113	0.11666539511469688	0.5468749999145508	0.7704225352058421	4.050137313703458	2.382093454093813	0.5881512721884103
4	3	smote	0.8	1.0	l2	liblinear		0.7567011443661973	0.10957318019528585	0.6093749999047852	0.7823943661916734	5.60893173799949	2.8003639484715768	0.4992686706116077
4	1	smote	0.8	10.0	l2	liblinear		0.7822726073187896	0.13148228702091294	0.6406249998999024	0.7712878254695898	6.011504700004946	2.8010094924117315	0.4659414858802955
4	2	smote	0.8	10.0	l2	liblinear		0.751881602112676	0.11616680310740404	0.5468749999145508	0.7697183098537345	4.03406075836541	2.374808764948314	0.5886893794752789
4	3	smote	0.8	10.0	l2	liblinear		0.7561729753521127	0.10937221332914755	0.5937499999072267	0.7823943661916734	5.254916326712359	2.7285597446646137	0.5192394174280835
4	1	smote	1.0	0.01	l2	liblinear		0.7819977128782548	0.12936159818377124	0.656249999897461	0.7241379310293868	5.0113634159319895	2.378906163349003	0.4747023745419092
4	2	smote	1.0	0.01	l2	liblinear		0.7602332746478873	0.11238242851760218	0.656249999897461	0.7169014084456556	4.8344638369431925	2.3180969326388055	0.4794940995483562
4	3	smote	1.0	0.01	l2	liblinear		0.7718199823943662	0.11863004686310245	0.656249999897461	0.7302816901357023	5.169000478920525	2.433093904142802	0.47070876901155084
4	1	smote	1.0	0.1	l2	liblinear		0.7843947923997185	0.12986534424389506	0.7031249998901368	0.7262491203326795	6.283317248182058	2.5684848028973315	0.40877845867281243
4	2	smote	1.0	0.1	l2	liblinear		0.7538842429577465	0.12085619746314401	0.6249999999023438	0.7281690140793792	4.4645939362089475	2.29922271294203	0.5149903218854537
4	3	smote	1.0	0.1	l2	liblinear		0.7567671654929577	0.10905968760784975	0.6406249998999024	0.7401408450652104	5.077294452289842	2.465277682473366	0.48554947026729756
4	1	smote	1.0	1.0	l2	liblinear		0.7827674173117523	0.13076574154956738	0.7031249998901368	0.7290640394037364	6.373205433781144	2.5951703583054373	0.40720016348722976
4	2	smote	1.0	1.0	l2	liblinear		0.7526408450704226	0.11644893581830561	0.6249999999023438	0.73098591548781	4.528795614839872	2.3232983425484526	0.5130057734660306
4	3	smote	1.0	1.0	l2	liblinear		0.7550176056338028	0.10842073105236905	0.6249999999023438	0.7443661971778567	4.853075993576933	2.444903485194215	0.5037842885418021
4	1	smote	1.0	10.0	l2	liblinear		0.7824815270935961	0.1305674583469459	0.7031249998901368	0.7290640394037364	6.373205433781144	2.5951703583054373	0.40720016348722976
4	2	smote	1.0	10.0	l2	liblinear		0.7524317781690141	0.11614002704300315	0.6249999999023438	0.7302816901357023	4.512619473884249	2.317232289659811	0.5135004752658775
4	3	smote	1.0	10.0	l2	liblinear		0.7547095070422535	0.10825483445726856	0.6249999999023438	0.7450704225299644	4.87108633152562	2.45165736196002	0.5033081219238624
4	1	class_weight		0.01	l2	liblinear	balanced	0.7878144792399718	0.1365175737438561	0.7187499998876954	0.7044334975319886	6.090740465053007	2.4317707506376736	0.39925698750145405
4	2	class_weight		0.01	l2	liblinear	balanced	0.7652398767605634	0.10822999520649387	0.7031249998901368	0.6908450704176702	5.292530650947861	2.2743450285480247	0.42972731300392114
4	3	class_weight		0.01	l2	liblinear	balanced	0.7826144366197183	0.14309949701782132	0.7187499998876954	0.6929577464739933	5.767583847806297	2.340882950880203	0.40586889674689697
4	1	class_weight		0.1	l2	liblinear	balanced	0.8098830049261083	0.14198339515173297	0.734374999885254	0.7192118226550372	7.0815269979577975	2.6154056081534387	0.36932790598587156
4	2	class_weight		0.1	l2	liblinear	balanced	0.7599141725352113	0.10610883934536575	0.6874999998925782	0.708450704220363	5.345893487908394	2.3580917061494033	0.4411033736500955
4	3	class_weight		0.1	l2	liblinear	balanced	0.7833516725352112	0.13133740480940945	0.7187499998876954	0.7070422535161477	6.167734760807498	2.453425396597453	0.3977838590774444
4	1	class_weight		1.0	l2	liblinear	balanced	0.8233968156228009	0.1476626039726959	0.7968749998754884	0.7192118226550372	10.048582414022231	2.8379933194856464	0.282427222275608
4	2	class_weight		1.0	l2	liblinear	balanced	0.7545334507042253	0.09822172266790363	0.7187499998876954	0.7218309859104097	6.631504602066076	2.58386066615457	0.3896341411019319
4	3	class_weight		1.0	l2	liblinear	balanced	0.7818882042253521	0.12470089332038578	0.7499999998828126	0.7169014084456556	7.597014540201493	2.6492536373014923	0.34872298154915493
4	1	class_weight		10.0	l2	liblinear	balanced	0.8255849753694582	0.14812805171473403	0.7968749998754884	0.718508092887273	10.013653267622947	2.8308983364391587	0.28270384051100944
4	2	class_weight		10.0	l2	liblinear	balanced	0.7526518485915492	0.09728845660070862	0.6874999998925782	0.7176056337977634	5.590523439397649	2.4345385667320283	0.43547595090471586
4	3	class_weight		10.0	l2	liblinear	balanced	0.7806448063380281	0.1240694073465837	0.7499999998828126	0.7169014084456556	7.597014540201493	2.6492536373014923	0.34872298154915493
