# Supplementary material for: Risk prediction for cardiovascular related diseases using PRS and EHR in the Framingham Heart Study
Source: PLoS One. 2026 Apr 17;21(4):e0345914. doi: 10.1371/journal.pone.0345914 (PMC13089760; doi:10.1371/journal.pone.0345914)
Supplement: S1 File — (ZIP) [file pone.0345914.s003.zip › logreg/ehr_model/stroke/stroke_logreg_nested_cv_outer_test_results.csv]

outer_fold	AUC	AUPRC	sensitivity	specificity	DOR	LR+	LR-
1	0.8003276741731176	0.1392122409648459	0.7499999998828126	0.7382125263846713	8.459676955484754	2.8649192448973793	0.33865585830002237
2	0.8278829225352111	0.16944846794826082	0.8437499998681641	0.6802816901360544	11.489867138944552	2.639041767225655	0.22968426182945434
3	0.7640294894366197	0.11940297117367199	0.6718749998950196	0.7176056337977634	5.203301042482477	2.3792081447608457	0.45724974843906463
4	0.7858054577464788	0.11232461400230856	0.734374999885254	0.7154929577414403	6.952824355483282	2.5812189682308992	0.3712475343443706
