# Supplementary material for: Risk prediction for cardiovascular related diseases using PRS and EHR in the Framingham Heart Study
Source: PLoS One. 2026 Apr 17;21(4):e0345914. doi: 10.1371/journal.pone.0345914 (PMC13089760; doi:10.1371/journal.pone.0345914)
Supplement: S1 File — (ZIP) [file pone.0345914.s003.zip › logreg/prs_ehr_model/af/af_logreg_nested_cv_all_results.csv]

outer_fold	inner_fold	sampling_method	sampling_ratio	C	penalty	solver	class_weight	AUC	AUPRC	sensitivity	specificity	DOR	LR+	LR-
1	1	none		0.01	l2	liblinear		0.746703819807268	0.2657230691976583	0.04848484848191001	0.9915708812184555	5.9942024928953215	5.752059286134895	0.9596037559642916
1	2	none		0.01	l2	liblinear		0.7943977198392674	0.35578503840267484	0.042682926826665676	0.9969348658927438	14.501545002664443	13.925259411334554	0.9602603904453315
1	3	none		0.01	l2	liblinear		0.7304177179702831	0.32382304926574035	0.05487804877714158	0.9969348658927438	18.8854221990734	17.90390495743014	0.9480277740073166
1	1	none		0.1	l2	liblinear		0.8035388366422849	0.32237125615816753	0.10909090908429751	0.9800766283449803	6.023544849803841	5.475521724837921	0.9090198215724723
1	2	none		0.1	l2	liblinear		0.8427483412765162	0.42335511414582694	0.08536585365333135	0.9931034482682521	13.439980485601845	12.378030817929954	0.9209857630962072
1	3	none		0.1	l2	liblinear		0.788487057284366	0.3610961198768122	0.14024390243047294	0.983908045969472	9.973651331985925	8.71515137396634	0.873817520197439
1	1	none		1.0	l2	liblinear		0.8282317427145014	0.3605584816623884	0.14545454544573003	0.9800766283449803	8.373154539045844	7.300695633117228	0.8719169717148954
1	2	none		1.0	l2	liblinear		0.8562097000280348	0.4319757453541319	0.12195121950475907	0.9885057471188621	11.944434030357451	10.609746859442456	0.8882586410568175
1	3	none		1.0	l2	liblinear		0.8162648350621438	0.3752382210826899	0.18902439023237655	0.9777777777702853	10.255634459638296	8.506093729846837	0.8294068651497639
1	1	none		10.0	l2	liblinear		0.831947056774643	0.37154695090440026	0.15151515150596878	0.9800766283449803	8.784336234435626	7.604891284497112	0.8657331634052993
1	2	none		10.0	l2	liblinear		0.8552518456219045	0.42563024563244845	0.14024390243047294	0.9854406130192688	11.040679219135644	9.632535098540144	0.8724585505064122
1	3	none		10.0	l2	liblinear		0.8200728903840764	0.3748819202776676	0.17682926828190065	0.9747126436706919	8.28013138950142	6.992791023751456	0.844526567515157
1	1	undersample	0.6	0.01	l2	liblinear		0.7904098455822594	0.29885284691598474	0.5151515151202938	0.8390804597636853	5.540178196337994	3.201298502038937	0.5778331189334638
1	2	undersample	0.6	0.01	l2	liblinear		0.8405055602280161	0.39934097090535703	0.5304878048457019	0.9026819923302477	10.48021153620398	5.451074914471716	0.5201302274137136
1	3	undersample	0.6	0.01	l2	liblinear		0.7651481169984115	0.32508962553235243	0.42682926826665674	0.867432950184924	4.872708997904603	3.2197234279922986	0.6607666045006539
1	1	undersample	0.6	0.1	l2	liblinear		0.817940322767909	0.33846311462175516	0.6303030302648301	0.8214559386910234	7.844085880012867	3.530237804278974	0.45005087652512094
1	2	undersample	0.6	0.1	l2	liblinear		0.8489113166993739	0.41630952746860866	0.6341463414247471	0.8559386973114488	10.298580722521637	4.401919777003002	0.42742973936115075
1	3	undersample	0.6	0.1	l2	liblinear		0.7869871974581815	0.3365644623485063	0.49999999996951217	0.8321839080396002	4.958903790316179	2.9794518769569502	0.6008287221031047
1	1	undersample	0.6	1.0	l2	liblinear		0.833939393939394	0.36740556069820635	0.6484848484455463	0.8214559386910234	8.487789867302357	3.6320715870947136	0.4279172268635796
1	2	undersample	0.6	1.0	l2	liblinear		0.8535230352303523	0.4225663690748513	0.6158536584990333	0.8590038314110422	9.767166212221603	4.367874822298654	0.4471997946714056
1	3	undersample	0.6	1.0	l2	liblinear		0.806106905896645	0.3494925334923946	0.5975609755733194	0.8306513409898035	7.283147730176089	3.5285838327866657	0.48448608907592156
1	1	undersample	0.6	10.0	l2	liblinear		0.8376500638569604	0.3729976277522038	0.6666666666262626	0.82298850574082	9.298700654697166	3.7662335531035906	0.40502792809166305
1	2	undersample	0.6	10.0	l2	liblinear		0.8522334361274647	0.4190193185417035	0.6280487804495092	0.8528735632118555	9.788165206529838	4.268768764285263	0.43611530622264616
1	3	undersample	0.6	10.0	l2	liblinear		0.8112045603214653	0.3523277458526223	0.6280487804495092	0.8298850574649052	8.237261281547996	3.691908154398963	0.4481960624821342
1	1	undersample	0.8	0.01	l2	liblinear		0.7987042842215256	0.3056918714320598	0.7212121211684114	0.7563218390746642	8.02932687430568	2.959691130435292	0.3686101084778613
1	2	undersample	0.8	0.01	l2	liblinear		0.8471871787683394	0.4117247906952977	0.7134146341028406	0.816091954016735	11.046541770518461	3.8791918618712313	0.3511679792637716
1	3	undersample	0.8	0.01	l2	liblinear		0.7695916269507522	0.3229151600254068	0.5731707316723677	0.7900383141701913	5.052867299254285	2.729882369291635	0.5402640039974619
1	1	undersample	0.8	0.1	l2	liblinear		0.8215488215488215	0.34347442228161873	0.7454545454093664	0.7586206896493592	9.204081095875186	3.0883115601058058	0.3355371857217798
1	2	undersample	0.8	0.1	l2	liblinear		0.8506588169329969	0.42234980760736857	0.7317073170285544	0.8061302681930566	11.340279485055596	3.774221341653163	0.33281553891366594
1	3	undersample	0.8	0.1	l2	liblinear		0.785295766750771	0.32807778452430447	0.5975609755733194	0.7923371647448864	5.665436340439699	2.877553636709621	0.5079138493738556
1	1	undersample	0.8	1.0	l2	liblinear		0.8348450017415534	0.3691690677304484	0.7696969696503213	0.7639846743236477	10.818437461954941	3.2612159182139178	0.3014498000749386
1	2	undersample	0.8	1.0	l2	liblinear		0.8529109429025326	0.42719030007075504	0.7317073170285544	0.8099616858175482	11.62389947107601	3.8503145098567475	0.33124119863549834
1	3	undersample	0.8	1.0	l2	liblinear		0.8031165311653117	0.33960757334650304	0.6646341463009369	0.796168582369378	7.741011151939707	3.260704956182565	0.42122467139908476
1	1	undersample	0.8	10.0	l2	liblinear		0.8384906536630675	0.37497278761056235	0.7575757575298439	0.7639846743236477	10.115664966574052	3.209858187218423	0.3173155790220759
1	2	undersample	0.8	10.0	l2	liblinear		0.8496262031585833	0.4177789507165179	0.7195121950780785	0.8114942528673449	11.042947266103836	3.816924246890476	0.345643608040853
1	3	undersample	0.8	10.0	l2	liblinear		0.8089150546677879	0.34478860311999804	0.6890243902018888	0.7931034482697847	8.49346353026681	3.3302843915808937	0.3920996769784967
1	1	undersample	1.0	0.01	l2	liblinear		0.798346685243237	0.30420893176699876	0.8060606060117539	0.6383141762403195	7.33507646909075	2.2286208935330736	0.30383061847732407
1	2	undersample	1.0	0.01	l2	liblinear		0.8496262031585833	0.41843217634542423	0.8414634145828376	0.708812260530967	12.920039641445603	2.889762416575581	0.22366512546178638
1	3	undersample	1.0	0.01	l2	liblinear		0.7784552845528455	0.3283169493231733	0.7317073170285544	0.6919540229832035	6.126186975707059	2.375318452009756	0.38773194487321977
1	1	undersample	1.0	0.1	l2	liblinear		0.8190224079879251	0.3393544645353186	0.8121212120719926	0.6988505747072885	10.031026274510369	2.696738286368116	0.2688397091442656
1	2	undersample	1.0	0.1	l2	liblinear		0.8521259695355574	0.4362590398270171	0.7926829267809339	0.7509578544003759	11.529411033913235	3.1829267011939173	0.2760701805614679
1	3	undersample	1.0	0.1	l2	liblinear		0.7905008877674984	0.33575789696978064	0.7012195121523647	0.7463601532509858	6.906097432663464	2.764626668458683	0.40031676737168176
1	1	undersample	1.0	1.0	l2	liblinear		0.8321653314756763	0.3632376476201495	0.8181818181322313	0.7149425287301537	11.286289636650046	2.8702345031867775	0.2543116013081349
1	2	undersample	1.0	1.0	l2	liblinear		0.8548967386225587	0.44109289887073794	0.7865853658056959	0.7724137930975294	12.5090900646591	3.456208273556294	0.2762957281944858
1	3	undersample	1.0	1.0	l2	liblinear		0.8068544995794786	0.34317794521813555	0.7256097560533165	0.7478927203007825	7.8449168355960595	2.8781784014219585	0.3668844913579132
1	1	undersample	1.0	10.0	l2	liblinear		0.8366237083478463	0.36961756290855147	0.8181818181322313	0.7218390804542388	11.67768522454066	2.94139733954847	0.25188187266687667
1	2	undersample	1.0	10.0	l2	liblinear		0.8515092047472199	0.42435911193286374	0.7682926828799821	0.7708812260477328	11.156133766700789	3.3532505263297927	0.30057459733741737
1	3	undersample	1.0	10.0	l2	liblinear		0.8117045135968601	0.3457027327324224	0.7317073170285544	0.7532567049750709	8.32580416734994	2.965459658387198	0.3561769548650154
1	1	smote	0.6	0.01	l2	liblinear		0.8023870892836411	0.3255581899111243	0.5878787878431588	0.8260536398404135	6.774163846758082	3.379655392083269	0.49890368771623905
1	2	smote	0.6	0.01	l2	liblinear		0.8440145780768151	0.4236509872204726	0.6097560975237953	0.8613026819857372	9.70303787089808	4.396307457783843	0.4530856644329017
1	3	smote	0.6	0.01	l2	liblinear		0.7930427062891319	0.37078223526682663	0.5304878048457019	0.8490421455873637	6.354802095664734	3.5141448702244364	0.5529904399499358
1	1	smote	0.6	0.1	l2	liblinear		0.8148055265296644	0.3533738083009682	0.5999999999636363	0.8237547892657184	7.010869106787464	3.404347632598981	0.4855813895019697
1	2	smote	0.6	0.1	l2	liblinear		0.844981777403981	0.4147561473769723	0.6036585365485574	0.8528735632118555	8.829085850073005	4.1029913365460295	0.4647130312161643
1	3	smote	0.6	0.1	l2	liblinear		0.8067189982244649	0.36375097016860986	0.5792682926476056	0.8375478927138886	7.098372488449379	3.565778657272874	0.5023374854012604
1	1	smote	0.6	1.0	l2	liblinear		0.8210054568675258	0.3664029366285227	0.6181818181443526	0.82298850574082	7.527519601386023	3.4923256583324203	0.4639410812579208
1	2	smote	0.6	1.0	l2	liblinear		0.8465236893748248	0.41762823775208335	0.6097560975237953	0.8590038314110422	9.519360637167107	4.32462853692936	0.4542982041095075
1	3	smote	0.6	1.0	l2	liblinear		0.8142790393421176	0.36754701359768255	0.6341463414247471	0.8360153256640919	8.836759487619084	3.867107126454288	0.4376159658418654
1	1	smote	0.6	10.0	l2	liblinear		0.8219203529548358	0.36945249837788674	0.6181818181443526	0.8214559386910234	7.449008299774287	3.4623486157351477	0.4648066429661486
1	2	smote	0.6	10.0	l2	liblinear		0.8467713297822633	0.41642358450547023	0.6036585365485574	0.8582375478861438	9.220789276205302	4.258239646428619	0.4618085748049054
1	3	smote	0.6	10.0	l2	liblinear		0.8156947948789832	0.3685927601725772	0.6341463414247471	0.8367816091889902	8.886384333127582	3.885262557859661	0.4372152186251876
1	1	smote	0.8	0.01	l2	liblinear		0.8033112736561012	0.33116290737762966	0.7090909090479338	0.7563218390746642	7.565447704263359	2.909948422360749	0.3846366349299365
1	2	smote	0.8	0.01	l2	liblinear		0.8432296047098402	0.417069652001491	0.7073170731276026	0.8153256704918367	10.669432171629984	3.830077719575851	0.3589767057206385
1	3	smote	0.8	0.01	l2	liblinear		0.7962526866647976	0.3694981291327661	0.6280487804495092	0.7877394635954963	6.266437479558517	2.9588578333942483	0.4721754234972964
1	1	smote	0.8	0.1	l2	liblinear		0.8117868338557994	0.35642769551846104	0.6909090908672176	0.7639846743236477	7.235675696251467	2.9273906667432024	0.40457736323133126
1	2	smote	0.8	0.1	l2	liblinear		0.8428744977104943	0.4115490551589103	0.6768292682514128	0.8137931034420399	9.153039220615668	3.6348236526916264	0.39711657227190844
1	3	smote	0.8	0.1	l2	liblinear		0.8064713578170265	0.36302065958620544	0.6646341463009369	0.7984674329440731	7.851917943837232	3.2978993074479246	0.4200119324371164
1	1	smote	0.8	1.0	l2	liblinear		0.8166678277023105	0.36784510791843805	0.7030303029876951	0.7716475095726311	7.999725608503471	3.0787063932821037	0.38485148915761236
1	2	smote	0.8	1.0	l2	liblinear		0.8438697318007662	0.4144421921688527	0.6768292682514128	0.8153256704918367	9.246378458190613	3.6649881626975813	0.3963701125587481
1	3	smote	0.8	1.0	l2	liblinear		0.811961498925334	0.3657537129873149	0.6646341463009369	0.7992337164689715	7.8894512855956105	3.310486708757301	0.4196092364379007
1	1	smote	0.8	10.0	l2	liblinear		0.8174526877975155	0.3705256413329684	0.7030303029876951	0.7731800766224278	8.069773392059119	3.099508462589163	0.38408865172613543
1	2	smote	0.8	10.0	l2	liblinear		0.8440005606952621	0.4131966499444496	0.6768292682514128	0.816091954016735	9.293631447180555	3.6802589458778345	0.3959979340538638
1	3	smote	0.8	10.0	l2	liblinear		0.8130875619101019	0.3658987565089351	0.6646341463009369	0.7999999999938698	7.92727223915349	3.323170565244298	0.41920731188694976
1	1	smote	1.0	0.01	l2	liblinear		0.8084569836293974	0.33513161341787917	0.7878787878310376	0.7072796934811704	8.974569450941859	2.6915753481031652	0.299911352078845
1	2	smote	1.0	0.01	l2	liblinear		0.8454910756004111	0.41677377820759004	0.7621951219047441	0.7693486589979361	10.690858854553225	3.30453352470467	0.3090989660188699
1	3	smote	1.0	0.01	l2	liblinear		0.7988459022521259	0.3708002520109971	0.7134146341028406	0.7394636015269007	7.065393883148286	2.7382531227933984	0.3875584429440634
1	1	smote	1.0	0.1	l2	liblinear		0.8139463601532567	0.3575322155013503	0.7636363635900826	0.7172413793048488	8.19512152464799	2.7006650927425695	0.32954545001788216
1	2	smote	1.0	0.1	l2	liblinear		0.8443696850761612	0.41401636730997415	0.7256097560533165	0.782375478921208	9.506963417400454	3.334227775041619	0.3507142642275658
1	3	smote	1.0	0.1	l2	liblinear		0.8077235772357723	0.3616981335570604	0.7195121950780785	0.755555555549766	7.928853319965924	2.9434588593809257	0.37123385454493973
1	1	smote	1.0	1.0	l2	liblinear		0.8176663183559734	0.36630199022293536	0.7696969696503213	0.7210727969293405	8.63989253877688	2.759490410336323	0.3193894266106288
1	2	smote	1.0	1.0	l2	liblinear		0.8443837024577143	0.41181194475180305	0.7195121950780785	0.7862068965456996	9.433379496092384	3.3654601097891716	0.3567607999709395
1	3	smote	1.0	1.0	l2	liblinear		0.8132884777123633	0.36594432844596003	0.7134146341028406	0.762452107273851	7.990047597834069	3.003245349319217	0.3758732639130781
1	1	smote	1.0	10.0	l2	liblinear		0.8182282596075698	0.36697871762065787	0.7757575757105601	0.7226053639791372	9.011795833469936	2.7965845297973617	0.3103248776778597
1	2	smote	1.0	10.0	l2	liblinear		0.8442762358658069	0.4106148247733416	0.7256097560533165	0.7877394635954963	9.81403868801112	3.4184862346982094	0.34832613210847263
1	3	smote	1.0	10.0	l2	liblinear		0.8142837118026353	0.36652130493758345	0.7134146341028406	0.7609195402240543	7.922871900856819	2.9839937773730205	0.3766303097518966
1	1	class_weight		0.01	l2	liblinear	balanced	0.8143504005572971	0.3279454460656935	0.7999999999515152	0.6835249042093217	8.639224736924145	2.5278449562495697	0.292600892653398
1	2	class_weight		0.01	l2	liblinear	balanced	0.8538968320717689	0.4244744200079748	0.8109756097066478	0.7517241379252743	12.990142497574704	3.266429407455919	0.2514544608085974
1	3	class_weight		0.01	l2	liblinear	balanced	0.7914634146341464	0.36676905568916024	0.7256097560533165	0.7164750957799504	6.682582263998239	2.55924513035971	0.3829724741768718
1	1	class_weight		0.1	l2	liblinear	balanced	0.8280691977243702	0.3562650849040179	0.8181818181322313	0.704214559381577	10.713729941061727	2.766132737163343	0.25818577145803256
1	2	class_weight		0.1	l2	liblinear	balanced	0.8589617792729651	0.43379616637725005	0.8109756097066478	0.7655172413734443	14.006640379629937	3.4585723055762454	0.24692374986222207
1	3	class_weight		0.1	l2	liblinear	balanced	0.8074852817493693	0.3761020996398199	0.7195121950780785	0.7417624521015957	7.3683391864121335	2.786241478325739	0.37813696331738117
1	1	class_weight		1.0	l2	liblinear	balanced	0.835885289678393	0.3784479437812943	0.8121212120719926	0.7149425287301537	10.841310489216628	2.8489735068668756	0.262788654682247
1	2	class_weight		1.0	l2	liblinear	balanced	0.8578917858144098	0.42477602251165714	0.7987804877561718	0.7777777777718179	13.893938405613953	3.594512033053329	0.2587107981320512
1	3	class_weight		1.0	l2	liblinear	balanced	0.8177132978226332	0.3771665193739456	0.7317073170285544	0.7532567049750709	8.32580416734994	2.965459658387198	0.3561769548650154
1	1	class_weight		10.0	l2	liblinear	balanced	0.8366794380587483	0.380513202092939	0.8121212120719926	0.7118773946305604	10.6799925075357	2.8186652791231475	0.2639201451063191
1	2	class_weight		10.0	l2	liblinear	balanced	0.8567703952901597	0.419134964637388	0.7926829267809339	0.7770114942469195	13.323225267955621	3.5548150275984933	0.26681338961640994
1	3	class_weight		10.0	l2	liblinear	balanced	0.8185543407158209	0.37717300397089015	0.7256097560533165	0.7494252873505792	7.909071947010225	2.8957819383422705	0.36613421633447274
2	1	none		0.01	l2	liblinear		0.7966283524904214	0.34401844577583424	0.05454545454214876	0.9961685823678456	14.999960811672178	14.236326450325619	0.9490908995740877
2	2	none		0.01	l2	liblinear		0.791612933370713	0.36344841391562205	0.060975609752379534	0.9954022988429472	14.058410949263203	13.262166253929154	0.943361675882729
2	3	none		0.01	l2	liblinear		0.7464068778618821	0.2840841234145648	0.06707317072761748	0.9915708812184555	8.45750629335257	7.957307625252268	0.9408574188033995
2	1	none		0.1	l2	liblinear		0.8471798444212236	0.41135631868254324	0.12121212120477502	0.9915708812184555	16.22568604427561	14.380148215337238	0.8862582459589539
2	2	none		0.1	l2	liblinear		0.8462059620596205	0.42194528935326325	0.12195121950475907	0.9892720306437605	12.807527719222122	11.367585213876325	0.8875706018375472
2	3	none		0.1	l2	liblinear		0.7982057751611998	0.340873964881774	0.12195121950475907	0.9770114942453869	5.902775202429077	5.304875739108438	0.8987087426093496
2	1	none		1.0	l2	liblinear		0.8606896551724138	0.42726346250748787	0.15151515150596878	0.9877394635939638	14.386148948739129	12.357944457628237	0.8590168472327584
2	2	none		1.0	l2	liblinear		0.8599943930473788	0.4366604875986012	0.17682926828190065	0.983908045969472	13.134383341584241	10.98866912369669	0.8366337959363553
2	3	none		1.0	l2	liblinear		0.8245117278758995	0.36194607246388694	0.15853658535618678	0.9770114942453869	8.007242879397127	6.896338460840968	0.8612625450032272
2	1	none		10.0	l2	liblinear		0.8601137814930918	0.4199483547723126	0.18787878786740128	0.983908045969472	14.14498051352563	11.67531741377108	0.8254035600230888
2	2	none		10.0	l2	liblinear		0.8607279693486591	0.4390780911371083	0.1951219512076145	0.9831417624445737	14.137732624200915	11.574272507631404	0.8186795346830427
2	3	none		10.0	l2	liblinear		0.8311466218110457	0.3626116127434098	0.1707317073066627	0.9754789271955903	8.19025399730991	6.9626495970218425	0.8501139912640299
2	1	undersample	0.6	0.01	l2	liblinear		0.8349564611633578	0.3669122965563577	0.5151515151202938	0.8804597701081958	7.825720444485841	4.3094401984349116	0.5506764713546884
2	2	undersample	0.6	0.01	l2	liblinear		0.8267731987664704	0.3831197896143879	0.5914634145980815	0.8835249042077892	10.982029577859741	5.0780242745882544	0.46239396176873176
2	3	undersample	0.6	0.01	l2	liblinear		0.787426408746846	0.3134091865372827	0.5365853658209399	0.8659003831351273	7.476691117007003	4.001393429391398	0.5351823810833429
2	1	undersample	0.6	0.1	l2	liblinear		0.851777545570649	0.40775829778596256	0.6363636363250689	0.8536398467367537	10.206805463073328	4.347929259825249	0.4259833474329791
2	2	undersample	0.6	0.1	l2	liblinear		0.8491075600411175	0.41701664677391487	0.6768292682514128	0.8490421455873637	11.779330527799685	4.483564144769108	0.38062978336454817
2	3	undersample	0.6	0.1	l2	liblinear		0.8069152415662089	0.3437850058536828	0.5975609755733194	0.8467432950126687	8.203787266113878	3.89908511103553	0.4752786612474714
2	1	undersample	0.6	1.0	l2	liblinear		0.858753047718565	0.4131707890235118	0.6727272726865013	0.842911877388177	11.029809440154686	4.282483097236012	0.38826445825503386
2	2	undersample	0.6	1.0	l2	liblinear		0.8586814316419027	0.4323171254309816	0.7012195121523647	0.8406130268134819	12.377844388204503	4.399477913022436	0.3554316608986041
2	3	undersample	0.6	1.0	l2	liblinear		0.8230025231286795	0.35888768443877617	0.6280487804495092	0.8444444444379737	9.166275655834589	4.037456186028142	0.44046854425498677
2	1	undersample	0.6	10.0	l2	liblinear		0.8585069081620806	0.41109400816635316	0.6787878787467401	0.8421455938632787	11.273858802687961	4.300087988408423	0.38142112216667023
2	2	undersample	0.6	10.0	l2	liblinear		0.8595318194561254	0.4323462070216803	0.6951219511771267	0.8398467432885837	11.956362699844737	4.340354495732405	0.3630162855652699
2	3	undersample	0.6	10.0	l2	liblinear		0.8297869358003925	0.36315278718683186	0.6280487804495092	0.845210727962872	9.22001228686041	4.05744359159741	0.4400692074108856
2	1	undersample	0.8	0.01	l2	liblinear		0.8457308719377684	0.3774068881564546	0.7393939393491276	0.8030651340934631	11.569630904458693	3.754509890366173	0.3245142222491259
2	2	undersample	0.8	0.01	l2	liblinear		0.8310251378375852	0.38500957837131194	0.7621951219047441	0.7678160919481394	10.599136173017037	3.282721423171523	0.3097159300148643
2	3	undersample	0.8	0.01	l2	liblinear		0.793808989814036	0.3153642082890177	0.6768292682514128	0.7877394635954963	7.772494602931286	3.188672034046229	0.4102507778028846
2	1	undersample	0.8	0.1	l2	liblinear		0.8540438871473354	0.4057143784437947	0.7333333332888888	0.8030651340934631	11.214007011619861	3.7237352191336632	0.3320610646252575
2	2	undersample	0.8	0.1	l2	liblinear		0.850126156433978	0.4149482605178395	0.77439024385522	0.7655172413734443	11.205881637804431	3.3025464872795722	0.2947154433685259
2	3	undersample	0.8	0.1	l2	liblinear		0.8085879824315485	0.33915425676372574	0.6768292682514128	0.7900383141701913	7.88052562832508	3.2235844999082066	0.4090570316168222
2	1	undersample	0.8	1.0	l2	liblinear		0.8585115523046557	0.41555170211393194	0.7272727272286501	0.796168582369378	10.416039413285105	3.568010761061807	0.34254965014347055
2	2	undersample	0.8	1.0	l2	liblinear		0.8582048406690964	0.42951505914264965	0.7926829267809339	0.7754789271971229	13.206182581075195	3.5305500796862184	0.26734068879857553
2	3	undersample	0.8	1.0	l2	liblinear		0.822483880011214	0.3523483368573794	0.6585365853256989	0.7999999999938698	7.714285242592215	3.2926827618934333	0.4268292630107812
2	1	undersample	0.8	10.0	l2	liblinear		0.8577359804946012	0.4066976855544779	0.7454545454093664	0.8038314176183615	12.000278173128848	3.800070828663098	0.3166652184088095
2	2	undersample	0.8	10.0	l2	liblinear		0.858994486496589	0.4349208492115893	0.7682926828799821	0.7793103448216145	11.708880801338154	3.4813260614581303	0.2973235447039018
2	3	undersample	0.8	10.0	l2	liblinear		0.8295720026165779	0.3573364111525637	0.6768292682514128	0.8061302681930566	8.70847881914194	3.4911547410291757	0.40089144458508047
2	1	undersample	1.0	0.01	l2	liblinear		0.8486381051898293	0.38125197035643466	0.8363636363129476	0.7164750957799504	12.915915069987557	2.949877045598287	0.22839085736121817
2	2	undersample	1.0	0.01	l2	liblinear		0.8373563218390805	0.39301979234812073	0.8292682926323617	0.6720306513358466	9.95260292039178	2.5284931982976726	0.2540534490320157
2	3	undersample	1.0	0.01	l2	liblinear		0.7945612559573872	0.3130560613498903	0.7378048780037924	0.6835249042093217	6.077594196023432	2.3313204245890615	0.38359263363429263
2	1	undersample	1.0	0.1	l2	liblinear		0.8528735632183908	0.4055306324978688	0.7999999999515152	0.7532567049750709	12.211179327454095	3.2422358931712014	0.26551373001049694
2	2	undersample	1.0	0.1	l2	liblinear		0.8515465844313614	0.42098812464801916	0.8231707316571237	0.7203065134044422	11.988662447632302	2.943117168174434	0.24549169360165443
2	3	undersample	1.0	0.1	l2	liblinear		0.807120829828988	0.3319386727659976	0.7256097560533165	0.7371647509522057	7.416779662659768	2.7607017364491826	0.37222376662749035
2	1	undersample	1.0	1.0	l2	liblinear		0.8559154766051318	0.4084636057815107	0.7939393938912763	0.760153256699156	12.211237686069243	3.3101944594406256	0.2710777091092549
2	2	undersample	1.0	1.0	l2	liblinear		0.8584057564713576	0.430376944710208	0.8109756097066478	0.7402298850517991	12.225520193482971	3.1218971383578435	0.2553590331286536
2	3	undersample	1.0	1.0	l2	liblinear		0.8202878235678908	0.3424506501308821	0.7439024389790303	0.7501915708754775	8.723195536086372	2.9778915459626076	0.341376213156248
2	1	undersample	1.0	10.0	l2	liblinear		0.8561105305932892	0.4066556313091562	0.7939393938912763	0.757854406124461	12.05872966790168	3.2787685639725885	0.27189998728579384
2	2	undersample	1.0	10.0	l2	liblinear		0.8599943930473787	0.4357677152253378	0.7865853658056959	0.7471264367758842	10.889609720062001	3.1105874598788708	0.28564727579282456
2	3	undersample	1.0	10.0	l2	liblinear		0.82799738342211	0.3455580002868522	0.7560975609295062	0.7609195402240543	9.866345560240605	3.1625233196090132	0.3205364338433363
2	1	smote	0.6	0.01	l2	liblinear		0.8468640427261117	0.4085198668394754	0.6181818181443526	0.869731800759619	10.809522855441244	4.7454541806407695	0.43900680316863366
2	2	smote	0.6	0.01	l2	liblinear		0.846117185309784	0.4260846214111061	0.6707317072761748	0.8597701149359406	12.489373546038543	4.783086423688566	0.3829724750535594
2	3	smote	0.6	0.01	l2	liblinear		0.8012382020371929	0.3417922277553651	0.6036585365485574	0.8344827586142952	7.678845618722912	3.6471034378274694	0.47495464059682085
2	1	smote	0.6	0.1	l2	liblinear		0.8569929176825728	0.4296999618571008	0.6666666666262626	0.8551724137865505	11.809522826452229	4.603174284849121	0.3897849417288235
2	2	smote	0.6	0.1	l2	liblinear		0.8498364638818802	0.43246467112189824	0.6707317072761748	0.8567049808363472	12.178648209953202	4.680774421771134	0.3843426806728198
2	3	smote	0.6	0.1	l2	liblinear		0.808531912905336	0.3542400588077253	0.6097560975237953	0.8352490421391936	7.921511070777473	3.7010774834352516	0.46721861159462985
2	1	smote	0.6	1.0	l2	liblinear		0.8606710786021131	0.43388969470900735	0.6727272726865013	0.8551724137865505	12.13756512137964	4.645021323802295	0.382697942789588
2	2	smote	0.6	1.0	l2	liblinear		0.8521026072329688	0.434624217289651	0.6890243902018888	0.8498084291122621	12.536713652992729	4.587636578090928	0.36593612805606707
2	3	smote	0.6	1.0	l2	liblinear		0.8155312587608634	0.3596046333140624	0.6219512194742712	0.8421455938632787	8.776854972527204	3.940030533802647	0.4489114219577456
2	1	smote	0.6	10.0	l2	liblinear		0.8609775920120748	0.4350489923313562	0.6727272726865013	0.8544061302616521	12.062864491939697	4.620573844831145	0.3830411696400907
2	2	smote	0.6	10.0	l2	liblinear		0.8524109896271376	0.4365653421976105	0.6951219511771267	0.8467432950126687	12.596998973807821	4.535670435286229	0.36005959187160247
2	3	smote	0.6	10.0	l2	liblinear		0.8170871881132604	0.35985623304694614	0.6158536584990333	0.8421455938632787	8.552858054394578	3.901402783471249	0.45615192876234784
2	1	smote	0.8	0.01	l2	liblinear		0.8484012539184953	0.41172817271520346	0.7272727272286501	0.8099616858175482	11.365590599577596	3.8269792704044843	0.33671625976839326
2	2	smote	0.8	0.01	l2	liblinear		0.8485328473974394	0.4263155708768042	0.7439024389790303	0.7954022988444798	11.292669113122992	3.6359274733702667	0.32197236313409155
2	3	smote	0.8	0.01	l2	liblinear		0.8036959162695075	0.34641356803586804	0.6890243902018888	0.7839080459710046	8.037755053840506	3.1885701687149965	0.3966990866204514
2	1	smote	0.8	0.1	l2	liblinear		0.8567514222686635	0.42821229325685883	0.7090909090479338	0.8176245210665317	10.927782838036425	3.8880822921692872	0.35579789976775333
2	2	smote	0.8	0.1	l2	liblinear		0.8491309223437061	0.4282808802901873	0.7317073170285544	0.793869731794683	10.503547805288655	3.549732350818127	0.33795554717191073
2	3	smote	0.8	0.1	l2	liblinear		0.8076020932623119	0.353707206806345	0.6585365853256989	0.791570881219988	7.32431679664655	3.159522803651672	0.431374395473322
2	1	smote	0.8	1.0	l2	liblinear		0.8594914663880181	0.4322738407235261	0.7272727272286501	0.8137931034420399	11.65432015416037	3.905723695604567	0.33513096666278697
2	2	smote	0.8	1.0	l2	liblinear		0.8505747126436782	0.4309916655862374	0.7560975609295062	0.7977011494191748	12.223862782044934	3.737527531092642	0.3057566560992402
2	3	smote	0.8	1.0	l2	liblinear		0.8116858237547893	0.35774984021185197	0.6707317072761748	0.7984674329440731	8.070693771510452	3.328155264396988	0.41237535184873914
2	1	smote	0.8	10.0	l2	liblinear		0.8597933356554046	0.43229034160250845	0.7272727272286501	0.8168582375416333	11.894001926180994	3.9710914526284817	0.3338734395987715
2	2	smote	0.8	10.0	l2	liblinear		0.8510045790113073	0.43161162439109085	0.7499999999542682	0.7984674329440731	11.885930735045394	3.721482704734814	0.3130998041998344
2	3	smote	0.8	10.0	l2	liblinear		0.812620315858331	0.35823828502042937	0.6768292682514128	0.7977011494191748	8.25836141068201	3.3456899673490583	0.4051275693066505
2	1	smote	1.0	0.01	l2	liblinear		0.8505747126436782	0.41362821287310714	0.7636363635900826	0.7747126436722245	11.109889392785941	3.389610238858451	0.30509845849235506
2	2	smote	1.0	0.01	l2	liblinear		0.8504719185122886	0.43222077977464574	0.7865853658056959	0.7478927203007825	10.933911614189498	3.120042132633887	0.28535460440760585
2	3	smote	1.0	0.01	l2	liblinear		0.8057144192131576	0.34795986014110786	0.7439024389790303	0.7463601532509858	8.547546641651074	2.932908291756168	0.3431286577588269
2	1	smote	1.0	0.1	l2	liblinear		0.8568953906884942	0.42818403681728107	0.7575757575298439	0.7839080459710046	11.336435420402038	3.5058025453838337	0.30925086255156814
2	2	smote	1.0	0.1	l2	liblinear		0.849841136342398	0.42500529326175257	0.77439024385522	0.7616858237489527	10.970538981498242	3.249450886819864	0.2961979153982003
2	3	smote	1.0	0.1	l2	liblinear		0.8083777217082515	0.35845896159627594	0.7317073170285544	0.7547892720248676	8.39488589415995	2.9839937804956937	0.3554537529357847
2	1	smote	1.0	1.0	l2	liblinear		0.859435736677116	0.4319045897721558	0.7575757575298439	0.782375478921208	11.234594332002782	3.4811137961995646	0.30985664288183035
2	2	smote	1.0	1.0	l2	liblinear		0.8509858891692365	0.4300192014565044	0.7621951219047441	0.7708812260477328	10.783808595317812	3.326637426914477	0.3084844551600047
2	3	smote	1.0	1.0	l2	liblinear		0.8120082235305112	0.358696624684207	0.7378048780037924	0.7547892720248676	8.661700091284834	3.008860395333158	0.3473752585527165
2	1	smote	1.0	10.0	l2	liblinear		0.8597561825148032	0.4322444045947284	0.7575757575298439	0.7831417624461062	11.28533494495947	3.4934145510955057	0.30955345634667847
2	2	smote	1.0	10.0	l2	liblinear		0.851074665919073	0.4317558271051711	0.7621951219047441	0.7678160919481394	10.599136173017037	3.282721423171523	0.3097159300148643
2	3	smote	1.0	10.0	l2	liblinear		0.8126763853845435	0.35955873629183077	0.7378048780037924	0.7563218390746642	8.733874009181246	3.0277840448410926	0.3466713573288872
2	1	class_weight		0.01	l2	liblinear	balanced	0.8522837571113432	0.405316055183762	0.8121212120719926	0.7532567049750709	13.195951821539376	3.2913606794313712	0.2494219888026159
2	2	class_weight		0.01	l2	liblinear	balanced	0.8500000000000001	0.4171897324381437	0.8292682926323617	0.7287356321783239	13.048425286178452	3.057048254148234	0.23428483181814747
2	3	class_weight		0.01	l2	liblinear	balanced	0.8068264648163723	0.33069051376892167	0.7499999999542682	0.7164750957799504	7.581080700184955	2.6452701767583555	0.3489304764798259
2	1	class_weight		0.1	l2	liblinear	balanced	0.8609543712991987	0.4243306745955529	0.7939393938912763	0.7693486589979361	12.851670026736953	3.442162339140915	0.26783773653253234
2	2	class_weight		0.1	l2	liblinear	balanced	0.8580646668535651	0.433208098157737	0.8170731706818858	0.7509578544003759	13.46871702942433	3.2808629073845	0.24359133579908301
2	3	class_weight		0.1	l2	liblinear	balanced	0.8189608447808616	0.3496124310837778	0.7621951219047441	0.7379310344771041	9.024965757104399	2.908376012017318	0.3222589425869239
2	1	class_weight		1.0	l2	liblinear	balanced	0.8606478578892371	0.419046024800738	0.8060606060117539	0.7693486589979361	13.863371117419884	3.4947144359216926	0.25208257556466424
2	2	class_weight		1.0	l2	liblinear	balanced	0.8585926548920662	0.4366951288466972	0.8048780487314099	0.7609195402240543	13.128604876136313	3.3665570821644337	0.2564291470906958
2	3	class_weight		1.0	l2	liblinear	balanced	0.8289038407625454	0.3553300269742077	0.7560975609295062	0.7440613026762908	9.012274940642243	2.954213408498622	0.3277988452231292
2	1	class_weight		10.0	l2	liblinear	balanced	0.8597329618019273	0.4155901577726195	0.8060606060117539	0.7678160919481394	13.744429731215197	3.4716470148966656	0.25258573439157356
2	2	class_weight		10.0	l2	liblinear	balanced	0.8576581627885244	0.4342763747798224	0.7926829267809339	0.7639846743236477	12.37681353956434	3.3586077129663283	0.2713628656084945
2	3	class_weight		10.0	l2	liblinear	balanced	0.8311466218110458	0.356152732566734	0.7621951219047441	0.7463601532509858	9.431403902321499	3.00502898745509	0.3186194679247462
3	1	none		0.01	l2	liblinear		0.7544223847672124	0.2921348529742564	0.03636363636143251	0.9961685823678456	9.811295124062392	9.490884300217079	0.9673426476416502
3	2	none		0.01	l2	liblinear		0.7482967607105538	0.33247903004571466	0.05454545454214876	0.9977011494176422	25.038352523303093	23.72716943373966	0.9476330026615511
3	3	none		0.01	l2	liblinear		0.7883095037846931	0.33564374239469663	0.05487804877714158	0.9938697317931505	9.413694304681433	8.951967092753685	0.9509515296417609
3	1	none		0.1	l2	liblinear		0.8157297109021248	0.3720435211096736	0.09696969696382002	0.9900383141686588	10.672162732775854	9.734255954567207	0.9121165120496318
3	2	none		0.1	l2	liblinear		0.8068779751538372	0.3811979983222363	0.14545454544573003	0.9877394635939638	13.71275474376703	11.863626679323108	0.8651526818554113
3	3	none		0.1	l2	liblinear		0.8369264554714513	0.3957758247282739	0.12804878047999702	0.983908045969472	8.979015384240318	7.957312124056223	0.8862120949511335
3	1	none		1.0	l2	liblinear		0.8428607918263091	0.403857513262154	0.13939393938549127	0.9854406130192688	10.962927957158632	9.574156097946469	0.8733210713170294
3	2	none		1.0	l2	liblinear		0.8334889121096019	0.4034663496777359	0.14545454544573003	0.9892720306437605	15.696033965904313	13.55842890964659	0.863812398860663
3	3	none		1.0	l2	liblinear		0.8508971124194001	0.3977061208854273	0.20121951218285247	0.9770114942453869	10.706102187319273	8.753044969528922	0.8175753144627509
3	1	none		10.0	l2	liblinear		0.8483501683501684	0.40847230818767616	0.15151515150596878	0.9846743294943704	11.473206776260973	9.886357180049034	0.8616908296094399
3	2	none		10.0	l2	liblinear		0.8375525368628817	0.4062576720435446	0.15757575756620754	0.9885057471188621	16.086316902250488	13.709078972327076	0.8522198645450031
3	3	none		10.0	l2	liblinear		0.8501588636576021	0.3886369332128188	0.20121951218285247	0.9731800766208952	9.140672688862923	7.502610440472653	0.8207941148803165
3	1	undersample	0.6	0.01	l2	liblinear		0.8008777429467084	0.317342241501124	0.5393939393612488	0.8444444444379737	6.35714240605413	3.467532244265286	0.5454545390381076
3	2	undersample	0.6	0.01	l2	liblinear		0.7905909671426913	0.37043801427064493	0.5030303029998163	0.8781609195335007	7.295443440554481	4.128644600626997	0.5659209835994246
3	3	undersample	0.6	0.01	l2	liblinear		0.8233903373516493	0.36311192852786084	0.6341463414247471	0.8812260536330941	12.860213804216828	5.339102618302948	0.4151643643708422
3	1	undersample	0.6	0.1	l2	liblinear		0.8242610008127249	0.3700899312924315	0.6606060605660239	0.8245210727906168	9.145663744810143	3.7645889077717762	0.4116255442314306
3	2	undersample	0.6	0.1	l2	liblinear		0.8162777197259954	0.3890326997715376	0.5939393939033976	0.867432950184924	9.570873135864465	4.480293933741241	0.46811756612296157
3	3	undersample	0.6	0.1	l2	liblinear		0.8437856275114475	0.39443947034154103	0.6646341463009369	0.8536398467367537	11.558875774093872	4.541086395930789	0.39286573963530796
3	1	undersample	0.6	1.0	l2	liblinear		0.840575873679322	0.3988271197129754	0.7090909090479338	0.8337164750893968	12.221197214950974	4.264348297798414	0.3489304771524014
3	2	undersample	0.6	1.0	l2	liblinear		0.8341948217810287	0.4142315628013724	0.5999999999636363	0.8643678160853305	9.559321231136398	4.423728486918935	0.46276595213861604
3	3	undersample	0.6	1.0	l2	liblinear		0.8525698532847397	0.3997881957437334	0.6646341463009369	0.8421455938632787	10.572902983058418	4.210424786122436	0.39822787432552975
3	1	undersample	0.6	10.0	l2	liblinear		0.8453221873911528	0.400962116599139	0.6727272726865013	0.8344827586142952	10.363425157345693	4.064393693433473	0.39218632142273363
3	2	undersample	0.6	10.0	l2	liblinear		0.8373853477301754	0.4169945230892855	0.6242424242045913	0.8605363984608388	10.25070811558947	4.476023654595415	0.43665505852040726
3	3	undersample	0.6	10.0	l2	liblinear		0.8514624801420428	0.39441013719227747	0.6890243902018888	0.8275862068902101	10.635293343719251	3.996341231236173	0.37576219063513727
3	1	undersample	0.8	0.01	l2	liblinear		0.8095344247068386	0.330894583100954	0.7333333332888888	0.7524904214501725	8.360680649781724	2.962848177258626	0.3543788140896366
3	2	undersample	0.8	0.01	l2	liblinear		0.7985742482294207	0.38143100578732353	0.6363636363250689	0.8045977011432599	7.205881912804338	3.2566843250128694	0.45194804638238034
3	3	undersample	0.8	0.01	l2	liblinear		0.8286608728156246	0.3633931576958492	0.7317073170285544	0.7854406130208013	9.983765600656351	3.4102785863976517	0.3415823871441651
3	1	undersample	0.8	0.1	l2	liblinear		0.8271821664925112	0.37950756819326925	0.7575757575298439	0.7685823754730378	10.378724520129861	3.2736302014252048	0.31541738016927334
3	2	undersample	0.8	0.1	l2	liblinear		0.8185533495878323	0.3911855622778929	0.654545454505785	0.8061302681930566	7.878510011322229	3.3762125456255316	0.42853438809983957
3	3	undersample	0.8	0.1	l2	liblinear		0.8423885618166527	0.38849450270253494	0.7378048780037924	0.7862068965456996	10.348086356281785	3.451022654953303	0.33349379128224066
3	1	undersample	0.8	1.0	l2	liblinear		0.8400928828515035	0.4042816123787217	0.7636363635900826	0.7854406130208013	11.82692227981523	3.5590907428963185	0.30093126008795407
3	2	undersample	0.8	1.0	l2	liblinear		0.835091141298038	0.41185588751332336	0.6969696969274564	0.820689655166125	10.52692233046058	3.8869461698024934	0.3692386000878954
3	3	undersample	0.8	1.0	l2	liblinear		0.8503177273152042	0.3948172682796571	0.7317073170285544	0.784674329495903	9.938530591485774	3.3981423642343125	0.3419159636898594
3	1	undersample	0.8	10.0	l2	liblinear		0.8449692325554394	0.4094324447199036	0.7696969696503213	0.7931034482697847	12.811402606052058	3.720201840057521	0.2903820780861329
3	2	undersample	0.8	10.0	l2	liblinear		0.8381841402531057	0.4192598064335578	0.7030303029876951	0.816091954016735	10.505101307057318	3.822727064504821	0.36389244117862085
3	3	undersample	0.8	10.0	l2	liblinear		0.849696290066349	0.3906558076364189	0.7317073170285544	0.7770114942469195	9.503279643343122	3.281367717783225	0.3452879159510967
3	1	undersample	1.0	0.01	l2	liblinear		0.8155393010565424	0.3361651657230466	0.8545454544936639	0.6773946360101349	12.336103732848958	2.6488878468605743	0.21472644692878165
3	2	undersample	1.0	0.01	l2	liblinear		0.8055636828050623	0.3793336210876921	0.7636363635900826	0.6950191570827968	7.362581787431809	2.5038829693265896	0.3400821842108416
3	3	undersample	1.0	0.01	l2	liblinear		0.8258947761891412	0.35398760923393846	0.8109756097066478	0.6712643678109482	8.760658246017655	2.466953702696667	0.2815945498400752
3	1	undersample	1.0	0.1	l2	liblinear		0.8287008011145943	0.38158383905945503	0.8181818181322313	0.7379310344771041	12.671051800924676	3.1220094499921074	0.2463891216239649
3	2	undersample	1.0	0.1	l2	liblinear		0.8200023220712876	0.3924661901632211	0.6909090908672176	0.760153256699156	7.08438225682561	2.8806272395132164	0.4066165636240178
3	3	undersample	1.0	0.1	l2	liblinear		0.8396551724137932	0.37929932173810904	0.7926829267809339	0.7386973180020023	10.809038502215232	3.033581172546849	0.2806522581851063
3	1	undersample	1.0	1.0	l2	liblinear		0.8402089864158829	0.40528487108099975	0.8181818181322313	0.7509578544003759	13.569229839680105	3.2853145531216494	0.24211502467311752
3	2	undersample	1.0	1.0	l2	liblinear		0.8355927086961569	0.4109015728447104	0.7333333332888888	0.7724137930975294	9.33333277128539	3.22222208036065	0.3452380908286802
3	3	undersample	1.0	1.0	l2	liblinear		0.8487290907391832	0.38962306299325433	0.7682926828799821	0.7471264367758842	9.796650142652673	3.0382482166258735	0.3101313279966426
3	1	undersample	1.0	10.0	l2	liblinear		0.8449320794148379	0.4079250645689258	0.8121212120719926	0.7586206896493592	13.58525251912027	3.364502024830715	0.24765839900604678
3	2	undersample	1.0	10.0	l2	liblinear		0.8385603158016951	0.41644938421068356	0.7393939393491276	0.7716475095726311	9.587481859038352	3.237949827417385	0.33772681702548124
3	3	undersample	1.0	10.0	l2	liblinear		0.8488739370152321	0.38543993012882977	0.77439024385522	0.7478927203007825	10.18253451034718	3.0716693863915014	0.30166058179766736
3	1	smote	0.6	0.01	l2	liblinear		0.8179635434807849	0.3762254085507922	0.5878787878431588	0.8567049808363472	8.52831011495267	4.102576281077836	0.4810538243211507
3	2	smote	0.6	0.01	l2	liblinear		0.8043887147335423	0.3887484830841581	0.5515151514817264	0.8559386973114488	7.30642554432482	3.828336290910087	0.5239684158308362
3	3	smote	0.6	0.01	l2	liblinear		0.8283805251845621	0.38107502344673216	0.6280487804495092	0.8505747126371604	9.611600761138412	4.203095403079305	0.43729399622560655
3	1	smote	0.6	0.1	l2	liblinear		0.8285429002670381	0.4003175911191283	0.6060606060238751	0.8544061302616521	9.028339368857567	4.162679139487518	0.4610680745523264
3	2	smote	0.6	0.1	l2	liblinear		0.8174387553697898	0.38274794609611784	0.5454545454214875	0.8544061302616521	7.042104728217967	3.746411225538766	0.5320016244725407
3	3	smote	0.6	0.1	l2	liblinear		0.8338846836744229	0.39553892540802515	0.646341463375223	0.8383141762387869	9.475730628927327	3.997514490538343	0.4218687246741167
3	1	smote	0.6	1.0	l2	liblinear		0.835750609543713	0.41132384827484636	0.6484848484455463	0.8536398467367537	10.75988358284243	4.430746960012397	0.4117839025209131
3	2	smote	0.6	1.0	l2	liblinear		0.8254916985951468	0.3909538497167326	0.5575757575419651	0.8551724137865505	7.441617170926633	3.849927583691992	0.5173509226350629
3	3	smote	0.6	1.0	l2	liblinear		0.8372768900102795	0.3981556969390721	0.6402439023999851	0.8367816091889902	9.123895253722734	3.922620851685235	0.4299282983159823
3	1	smote	0.6	10.0	l2	liblinear		0.837037037037037	0.41268309244535994	0.6666666666262626	0.8528735632118555	11.593749048572997	4.531249691540724	0.3908355749826202
3	2	smote	0.6	10.0	l2	liblinear		0.8266945315221177	0.3911626391415486	0.5575757575419651	0.8567049808363472	7.534685518379642	3.8911032768985656	0.5164254290454453
3	3	smote	0.6	10.0	l2	liblinear		0.8377908606672273	0.39828046364168773	0.6402439023999851	0.8375478927138886	9.175327119363507	3.941123779091071	0.429534951295687
3	1	smote	0.8	0.01	l2	liblinear		0.8223522582143271	0.38303354233991527	0.6969696969274564	0.8015325670436665	9.288802488754008	3.511758334493192	0.37806361432023855
3	2	smote	0.8	0.01	l2	liblinear		0.810152095669337	0.3906580945422937	0.6242424242045913	0.7954022988444798	6.45849908385757	3.051072373581383	0.47241197519440226
3	3	smote	0.8	0.01	l2	liblinear		0.8315671432576395	0.38437112119977335	0.7256097560533165	0.796168582369378	10.329239086668577	3.5598521998690393	0.3446383675222668
3	1	smote	0.8	0.1	l2	liblinear		0.8307256472773713	0.40287319311940567	0.6969696969274564	0.8030651340934631	9.378987716595216	3.5390871917386058	0.37734211888204683
3	2	smote	0.8	0.1	l2	liblinear		0.8210008127249506	0.38169493084625844	0.6484848484455463	0.8076628352428532	7.746805393433074	3.371604315517015	0.4352251111028363
3	3	smote	0.8	0.1	l2	liblinear		0.8336790954116438	0.3974429988454914	0.6768292682514128	0.7992337164689715	8.337389658112414	3.371229584147343	0.40435071875202405
3	1	smote	0.8	1.0	l2	liblinear		0.8370091721815859	0.41171376229019324	0.7151515151081727	0.8084291187677516	10.594892891651256	3.73309071387661	0.35234812150572525
3	2	smote	0.8	1.0	l2	liblinear		0.8277069546035063	0.3888648388276294	0.654545454505785	0.8061302681930566	7.878510011322229	3.3762125456255316	0.42853438809983957
3	3	smote	0.8	1.0	l2	liblinear		0.8358330997103075	0.39789146219404814	0.6829268292266508	0.7992337164689715	8.574280143249847	3.4016010218423647	0.39672145990908564
3	1	smote	0.8	10.0	l2	liblinear		0.8379380006966213	0.4116541285526374	0.7151515151081727	0.8114942528673449	10.807990946130035	3.7937913726682995	0.351017250430508
3	2	smote	0.8	10.0	l2	liblinear		0.8288912109601765	0.3895190665493147	0.6424242423853076	0.8053639846681582	7.434004612774225	3.300644067767084	0.44399272873134554
3	3	smote	0.8	10.0	l2	liblinear		0.8363190356041492	0.3978680983828322	0.6768292682514128	0.796168582369378	8.180521557889962	3.3205344049198597	0.40590741062372115
3	1	smote	1.0	0.01	l2	liblinear		0.8244932079414838	0.38519738822125055	0.7515151514696051	0.7570881225995626	9.426174717878112	3.0937767579515003	0.3282112581492846
3	2	smote	1.0	0.01	l2	liblinear		0.8130035992104957	0.3943959349185072	0.7212121211684114	0.7486590038256808	7.705659714759296	2.869456648344163	0.37238298568926614
3	3	smote	1.0	0.01	l2	liblinear		0.8326838613213718	0.3855882031251677	0.77439024385522	0.7455938697260874	10.059507707524387	3.0439133388111386	0.30259067607644974
3	1	smote	1.0	0.1	l2	liblinear		0.8319191919191918	0.4064890772963684	0.7575757575298439	0.7739463601473261	10.699151862701955	3.3513095586980315	0.3132313191468409
3	2	smote	1.0	0.1	l2	liblinear		0.8221757807964704	0.3846878687668029	0.7090909090479338	0.757854406124461	7.628757496437231	2.928365816677808	0.3838588055470151
3	3	smote	1.0	0.1	l2	liblinear		0.8332725913466031	0.3963714683099079	0.7256097560533165	0.7609195402240543	8.416452514488476	3.0350022180118756	0.36060348806373654
3	1	smote	1.0	1.0	l2	liblinear		0.8368466271914548	0.4137176326614745	0.7454545454093664	0.7770114942469195	10.204712172375249	3.3430176567246304	0.32759547728619454
3	2	smote	1.0	1.0	l2	liblinear		0.8277115987460815	0.3912205455459885	0.7151515151081727	0.7647509578485461	8.161618500477772	3.0399761808509065	0.37247221235062195
3	3	smote	1.0	1.0	l2	liblinear		0.8350200915802262	0.3955928870037168	0.7195121950780785	0.7586206896493592	8.06211135345348	2.9808361131884697	0.3697339197988735
3	1	smote	1.0	10.0	l2	liblinear		0.837608266573784	0.415138002452145	0.7515151514696051	0.7762452107220211	10.492147681709584	3.358654893189442	0.32011127656189337
3	2	smote	1.0	10.0	l2	liblinear		0.8286915128294438	0.39237279160616767	0.7151515151081727	0.7670498084232411	8.266936818283543	3.0699759445047086	0.37135591202845997
3	3	smote	1.0	10.0	l2	liblinear		0.8353565087375011	0.39766695029740734	0.7134146341028406	0.760153256699156	7.889605980614403	2.974460251325529	0.3770099773978615
3	1	class_weight		0.01	l2	liblinear	balanced	0.8227098571926159	0.35640633015931905	0.7696969696503213	0.7463601532509858	9.834472311605419	3.034605757611527	0.30856822441665127
3	2	class_weight		0.01	l2	liblinear	balanced	0.816709624985487	0.3925568171837588	0.7454545454093664	0.7256704980787305	7.7468072630647145	2.717369123681109	0.35077277050236283
3	3	class_weight		0.01	l2	liblinear	balanced	0.8432296047098401	0.38260919340996513	0.8414634145828376	0.7095785440558654	12.968133918079165	2.897387119258951	0.2234235864528126
3	1	class_weight		0.1	l2	liblinear	balanced	0.8362753976547079	0.38536468968243914	0.7878787878310376	0.7609195402240543	11.821427804517969	3.295454407335732	0.27876956520108187
3	2	class_weight		0.1	l2	liblinear	balanced	0.8325089980262393	0.4092929006241903	0.7575757575298439	0.7524904214501725	9.50077343863547	3.060793571548168	0.3221625582706279
3	3	class_weight		0.1	l2	liblinear	balanced	0.8492944584618259	0.3961447275352115	0.7987804877561718	0.7264367816036289	10.541379564162192	2.91991176021217	0.27699521082850254
3	1	class_weight		1.0	l2	liblinear	balanced	0.8456704980842912	0.3923865195753894	0.7939393938912763	0.7754789271971229	13.307768597894357	3.536146289604044	0.26572044219989444
3	2	class_weight		1.0	l2	liblinear	balanced	0.839814234296993	0.41434958827186535	0.7515151514696051	0.7632183907987493	9.74851942337387	3.1738745347072768	0.32557502317861053
3	3	class_weight		1.0	l2	liblinear	balanced	0.8498785160265396	0.3926543687095006	0.780487804830458	0.7325670498028156	9.73957282501794	2.9184428286438093	0.29964791923435363
3	1	class_weight		10.0	l2	liblinear	balanced	0.8472541507024266	0.393286599447335	0.7818181817707989	0.7747126436722245	12.32227808228519	3.4703152445455574	0.2816293463066531
3	2	class_weight		10.0	l2	liblinear	balanced	0.8402414954139091	0.4151123365685548	0.7515151514696051	0.7563218390746642	9.387022000062053	3.084047900621649	0.3285437923476734
3	3	class_weight		10.0	l2	liblinear	balanced	0.848588916923652	0.38742673168097813	0.7865853658056959	0.7318007662779173	10.056734108322475	2.9328396116611835	0.29162941761249944
4	1	none		0.01	l2	liblinear		0.7368443051201672	0.30437341590306805	0.06666666666262626	0.9961685823678456	18.571380049989806	17.39995455039798	0.9369230675290461
4	2	none		0.01	l2	liblinear		0.7605526529664461	0.3115293117593931	0.04848484848191001	0.9961685823678456	13.248373032010498	12.65451240028944	0.9551748155966084
4	3	none		0.01	l2	liblinear		0.7481123259508456	0.3150464329661417	0.060975609752379534	0.9931034482682521	9.350635776495023	8.84145058423568	0.9455453834438022
4	1	none		0.1	l2	liblinear		0.8002461395564843	0.36078579263044475	0.12121212120477502	0.9885057471188621	11.862058623369535	10.54544536332852	0.8890063335155223
4	2	none		0.1	l2	liblinear		0.8211029838616046	0.3817724349916586	0.07878787878310377	0.9915708812184555	10.060992832055843	9.347096339969205	0.9290431267954009
4	3	none		0.1	l2	liblinear		0.8025745257452573	0.360416778208712	0.10975609755428316	0.9854406130192688	8.344622950933141	7.538505729292286	0.9033967969760766
4	1	none		1.0	l2	liblinear		0.828826192964124	0.38600787478286847	0.12121212120477502	0.9831417624445737	8.043882363467043	7.1900783759555	0.8938567187620625
4	2	none		1.0	l2	liblinear		0.8357320329734123	0.40562516256300446	0.12727272726501376	0.9892720306437605	13.447904104259365	11.863625295940766	0.8821913860691607
4	3	none		1.0	l2	liblinear		0.829123446406878	0.3886391824454598	0.15243902438094883	0.983908045969472	10.996909896598515	9.472990623876456	0.8614229454437444
4	1	none		10.0	l2	liblinear		0.8328062231510508	0.3842678718000309	0.13333333332525252	0.9823754789196754	8.575245956362043	7.565213095178503	0.8822152796461018
4	2	none		10.0	l2	liblinear		0.8341112272146755	0.4044297270638405	0.14545454544573003	0.9846743294943704	10.936163055724618	9.490902892847073	0.8678457641062105
4	3	none		10.0	l2	liblinear		0.8343472572656762	0.39356643302521577	0.15853658535618678	0.9823754789196754	10.501569319778959	8.995222887556482	0.8565598634481159
4	1	undersample	0.6	0.01	l2	liblinear		0.7755067920585162	0.32745034489857916	0.49696969693957754	0.8666666666600256	6.421686227676411	3.727272447315749	0.5804195737616322
4	2	undersample	0.6	0.01	l2	liblinear		0.8038964356205736	0.33702604062675723	0.509090909060055	0.8636015325604323	6.565958695606823	3.732379705525754	0.5684439718397013
4	3	undersample	0.6	0.01	l2	liblinear		0.795271469956079	0.340652651278786	0.5365853658209399	0.8628352490355339	7.283739492861409	3.9119768229680187	0.5370835618111608
4	1	undersample	0.6	0.1	l2	liblinear		0.8039707419017765	0.3564067587757861	0.5636363636022038	0.842911877388177	6.930893814775208	3.5880263787653077	0.5176859443160782
4	2	undersample	0.6	0.1	l2	liblinear		0.8262486938349006	0.3697401018135302	0.6848484848069788	0.8268199233653117	10.374999251744475	3.9545452258123683	0.3811610031101882
4	3	undersample	0.6	0.1	l2	liblinear		0.812732454910756	0.36234238897514576	0.6158536584990333	0.8337164750893968	8.038036156986491	3.7036358339996	0.46076375886915066
4	1	undersample	0.6	1.0	l2	liblinear		0.8240845233948683	0.37106149479687234	0.5939393939033976	0.8329501915644986	7.293303621528915	3.555462672548308	0.48749685795611103
4	2	undersample	0.6	1.0	l2	liblinear		0.8351747358643912	0.39296794509392086	0.7212121211684114	0.8214559386910234	11.90221968800291	4.0394067183576725	0.3393826282174139
4	3	undersample	0.6	1.0	l2	liblinear		0.8289692552097934	0.37693016231133547	0.6280487804495092	0.8344827586142952	8.512977536985119	3.794461152487165	0.4457266627184362
4	1	undersample	0.6	10.0	l2	liblinear		0.8281342157204226	0.37141801762070104	0.6181818181443526	0.8344827586142952	8.16269783727945	3.7348482588307594	0.457550708314418
4	2	undersample	0.6	10.0	l2	liblinear		0.8360199698130732	0.3991585975846165	0.7030303029876951	0.820689655166125	10.835164060812042	3.9207457017138196	0.36185382808761446
4	3	undersample	0.6	10.0	l2	liblinear		0.8341743762265209	0.38300142552372407	0.6646341463009369	0.8344827586142952	9.991665931838895	4.015497724476709	0.40188469590085923
4	1	undersample	0.8	0.01	l2	liblinear		0.7874561709044468	0.3369091949042171	0.654545454505785	0.7632183907987493	6.107306788599876	2.764342336680531	0.45262869072951867
4	2	undersample	0.8	0.01	l2	liblinear		0.8104586090792988	0.3414805877876307	0.7151515151081727	0.7762452107220211	8.709850838731148	3.196139333841566	0.3669568292180617
4	3	undersample	0.8	0.01	l2	liblinear		0.8010045790113074	0.35142568993149165	0.7134146341028406	0.7563218390746642	7.7264146736296295	2.9276920103008917	0.3789198556775631
4	1	undersample	0.8	0.1	l2	liblinear		0.807634970393591	0.3592368635811242	0.6969696969274564	0.7632183907987493	7.413591828604429	2.9435126733172328	0.3970427111759963
4	2	undersample	0.8	0.1	l2	liblinear		0.8274283060489956	0.3699203411909526	0.7575757575298439	0.762452107273851	10.030241326501738	3.18914942559268	0.31795339927305133
4	3	undersample	0.8	0.1	l2	liblinear		0.8110597140454162	0.36062028604583685	0.7195121950780785	0.7762452107220211	8.899195418370361	3.215627988315021	0.36133917148118083
4	1	undersample	0.8	1.0	l2	liblinear		0.8247021943573667	0.3732606840191491	0.7090909090479338	0.7808429118714112	8.684658570633152	3.2355370421626954	0.37255776136749424
4	2	undersample	0.8	1.0	l2	liblinear		0.8352443980030186	0.3911496013525414	0.7757575757105601	0.7609195402240543	11.01039431761935	3.2447551087613364	0.2946992546365923
4	3	undersample	0.8	1.0	l2	liblinear		0.8248668348752454	0.3775066615244931	0.7256097560533165	0.7831417624461062	9.549901251851376	3.3460094980846296	0.3503710995898464
4	1	undersample	0.8	10.0	l2	liblinear		0.8295599674910019	0.3735965281300089	0.7090909090479338	0.7785440612967162	8.569203643953028	3.2019501539694657	0.3736578334833865
4	2	undersample	0.8	10.0	l2	liblinear		0.8360524788110995	0.3963511944593006	0.7636363635900826	0.7662835248983427	10.592685341053667	3.267362005970317	0.30845454149197404
4	3	undersample	0.8	10.0	l2	liblinear		0.8308802915615363	0.38506928903516485	0.7256097560533165	0.791570881219988	10.043054908258748	3.4813260521717497	0.34664013923476483
4	1	undersample	1.0	0.01	l2	liblinear		0.7946871008939975	0.334033831634693	0.7878787878310376	0.652873563213388	6.985808581686149	2.269716972372802	0.32490396436927277
4	2	undersample	1.0	0.01	l2	liblinear		0.8120701265528854	0.3384021945940869	0.8303030302527089	0.6643678160868631	9.68517559960265	2.473847995843912	0.2554262308980386
4	3	undersample	1.0	0.01	l2	liblinear		0.8044621997944117	0.3459634064396512	0.8170731706818858	0.6498084291137947	8.288256340404828	2.333217630801334	0.2815088544673086
4	1	undersample	1.0	0.1	l2	liblinear		0.8090467897364448	0.3568174473265344	0.7696969696503213	0.7019157088068819	7.869841305339886	2.5821452742379156	0.32810638681970017
4	2	undersample	1.0	0.1	l2	liblinear		0.8268431440845234	0.3672402655587771	0.7999999999515152	0.7103448275807637	9.809523257317622	2.7619046663340012	0.2815533941650495
4	3	undersample	1.0	0.1	l2	liblinear		0.8120409307541352	0.36159821982109497	0.7865853658056959	0.7180076628297472	9.384549168681051	2.7893855053122953	0.2972316902314059
4	1	undersample	1.0	1.0	l2	liblinear		0.8245350052246604	0.3674902426674107	0.7757575757105601	0.7141762452052555	8.644010844273044	2.7141115304657975	0.3139875103030304
4	2	undersample	1.0	1.0	l2	liblinear		0.8345524207593172	0.38659624477308313	0.8060606060117539	0.7272030651285273	11.079441040484829	2.954800708605906	0.26669220829954393
4	3	undersample	1.0	1.0	l2	liblinear		0.8243575366788151	0.37608684100101597	0.77439024385522	0.7409961685766974	9.820005824834272	2.989879376304679	0.30446817766068685
4	1	undersample	1.0	10.0	l2	liblinear		0.8292163009404387	0.36695187031437043	0.7757575757105601	0.7241379310289339	9.08108058133866	2.812121109954825	0.30966810545903983
4	2	undersample	1.0	10.0	l2	liblinear		0.8353140601416463	0.3946931016892629	0.7939393938912763	0.7256704980787305	10.191997434979612	2.89410857887988	0.2839589094702019
4	3	undersample	1.0	10.0	l2	liblinear		0.8304597701149425	0.3832816970150453	0.780487804830458	0.7448275862011892	10.378377755653853	3.058668304400435	0.29471544326379717
4	1	smote	0.6	0.01	l2	liblinear		0.797538604435156	0.35950226675519315	0.5272727272407713	0.8482758620624654	6.236013535502667	3.4752063821630528	0.5572801117281075
4	2	smote	0.6	0.01	l2	liblinear		0.8119958202716824	0.3734319618175019	0.5575757575419651	0.8482758620624654	7.046076692705735	3.674930886885067	0.5215570276475524
4	3	smote	0.6	0.01	l2	liblinear		0.8092421269040276	0.36448595158816416	0.5670731706971297	0.8513409961620587	7.501306244490518	3.81458988632413	0.5085234073882489
4	1	smote	0.6	0.1	l2	liblinear		0.8107465459189598	0.3756764678504248	0.5515151514817264	0.8482758620624654	6.875306621894616	3.6349859859406646	0.5287016444636634
4	2	smote	0.6	0.1	l2	liblinear		0.8215906188319981	0.38884951432307663	0.6424242423853076	0.8406130268134819	9.475390427704433	4.030594152306208	0.4253749846304519
4	3	smote	0.6	0.1	l2	liblinear		0.8162321278385197	0.3653622026134234	0.5975609755733194	0.8390804597636853	7.742423690590261	3.7134144030093608	0.4796191055906969
4	1	smote	0.6	1.0	l2	liblinear		0.8191570881226053	0.3763900582982015	0.5757575757226814	0.842911877388177	7.282229441890922	3.6651882363731643	0.5033057791981843
4	2	smote	0.6	1.0	l2	liblinear		0.8250969464762568	0.39402877828462557	0.6484848484455463	0.8367816091889902	9.457988621539306	3.973111151826721	0.4200799151099215
4	3	smote	0.6	1.0	l2	liblinear		0.822801607326418	0.3733672377855557	0.6097560975237953	0.8421455938632787	8.335861039801443	3.8627750331398505	0.4633924355669501
4	1	smote	0.6	10.0	l2	liblinear		0.8206339254615117	0.3760585112659616	0.5757575757226814	0.8383141762387869	7.036560104156773	3.560964880652396	0.5060661399286838
4	2	smote	0.6	10.0	l2	liblinear		0.8255938697318007	0.3937989010018472	0.6424242423853076	0.8367816091889902	9.210789492928038	3.935979271903107	0.4273226722657403
4	3	smote	0.6	10.0	l2	liblinear		0.8240818615082702	0.37659507042232254	0.5975609755733194	0.8413793103383803	7.876152263503973	3.7672319996575263	0.47830867089154305
4	1	smote	0.8	0.01	l2	liblinear		0.8016208057587368	0.36066850772612	0.6363636363250689	0.7885057471203947	6.524456153190874	3.008893138095777	0.4611714757834146
4	2	smote	0.8	0.01	l2	liblinear		0.8148287472425404	0.3792539038757989	0.7212121211684114	0.784674329495903	9.427200404860333	3.3494013323445126	0.3552911887123642
4	3	smote	0.8	0.01	l2	liblinear		0.8105784506120923	0.3651946300271628	0.7012195121523647	0.7877394635954963	8.709938317681917	3.3035791343722196	0.37928845495567853
4	1	smote	0.8	0.1	l2	liblinear		0.8117218158597469	0.3734704055154947	0.6303030302648301	0.7954022988444798	6.6281079226726485	3.0806944354608143	0.4647924272086246
4	2	smote	0.8	0.1	l2	liblinear		0.8212562405665853	0.3897507672391753	0.7272727272286501	0.7800766283465129	9.458768291584674	3.306936814815564	0.34961599843501967
4	3	smote	0.8	0.1	l2	liblinear		0.8159097280627978	0.3690490970274803	0.6768292682514128	0.7984674329440731	8.29772529058845	3.3584112213460515	0.40473877126036184
4	1	smote	0.8	1.0	l2	liblinear		0.8183954487402763	0.3746379028726556	0.654545454505785	0.7923371647448864	7.229364500990966	3.151962276649328	0.43599436768247435
4	2	smote	0.8	1.0	l2	liblinear		0.8236433298502265	0.39330275232177325	0.7454545454093664	0.7808429118714112	10.434315018901366	3.40146201868386	0.3259880412062594
4	3	smote	0.8	1.0	l2	liblinear		0.8209139332772638	0.37439691225728516	0.6707317072761748	0.8015325670436665	8.226797712815568	3.379555343108583	0.4107983906758752
4	1	smote	0.8	10.0	l2	liblinear		0.8197097410890515	0.3739146901210162	0.6606060605660239	0.7946360153195814	7.531516074595624	3.216756966546349	0.42710615756123177
4	2	smote	0.8	10.0	l2	liblinear		0.8238476721235342	0.39288153657630803	0.7454545454093664	0.7800766283465129	10.38775444169193	3.3896102351859527	0.3263082652111978
4	3	smote	0.8	10.0	l2	liblinear		0.8217970283151108	0.37467986302149026	0.6707317072761748	0.7999999999938698	8.148147642801694	3.3536583685951635	0.4115853607631183
4	1	smote	1.0	0.01	l2	liblinear		0.8057912457912457	0.36777546597779975	0.7333333332888888	0.7318007662779173	7.5035710434944205	2.7342856121130388	0.3643979008432189
4	2	smote	1.0	0.01	l2	liblinear		0.8199187275049343	0.38404420079698365	0.7696969696503213	0.7302681992281206	9.04836971420463	2.8535639435619924	0.3153677339906451
4	3	smote	1.0	0.01	l2	liblinear		0.813293150172881	0.37070486323034096	0.7499999999542682	0.7363984674273073	8.38081350020911	2.84520338020193	0.3394901099186618
4	1	smote	1.0	0.1	l2	liblinear		0.8142389411354929	0.3766275475321592	0.7151515151081727	0.7486590038256808	7.478333802217942	2.8453435672656404	0.380478267985099
4	2	smote	1.0	0.1	l2	liblinear		0.8241170323928945	0.38931802550627376	0.7696969696503213	0.7463601532509858	9.834472311605419	3.034605757611527	0.30856822441665127
4	3	smote	1.0	0.1	l2	liblinear		0.81825063078217	0.37104458601554097	0.7378048780037924	0.7655172413734443	9.186729963718994	3.1465206689828995	0.3425071368748296
4	1	smote	1.0	1.0	l2	liblinear		0.8196493672355741	0.3771130698153075	0.7272727272286501	0.7524904214501725	8.10732669582228	2.938361828686241	0.3624328780443888
4	2	smote	1.0	1.0	l2	liblinear		0.8261743875536978	0.3922380769353732	0.7636363635900826	0.7425287356264941	9.317307160544344	2.96590897547001	0.3183225401064981
4	3	smote	1.0	1.0	l2	liblinear		0.8228156247079713	0.37864976703349923	0.7378048780037924	0.7655172413734443	9.186729963718994	3.1465206689828995	0.3425071368748296
4	1	smote	1.0	10.0	l2	liblinear		0.8205735516080344	0.3770841145916615	0.7272727272286501	0.7540229884999692	8.174454376671182	2.956669378275885	0.3616962258630113
4	2	smote	1.0	10.0	l2	liblinear		0.8264205271101823	0.3931943528107341	0.7636363635900826	0.7425287356264941	9.317307160544344	2.96590897547001	0.3183225401064981
4	3	smote	1.0	10.0	l2	liblinear		0.8240117746005047	0.3804023089509257	0.7378048780037924	0.7662835248983427	9.22607646461465	3.1568371297509326	0.34216462974242445
4	1	class_weight		0.01	l2	liblinear	balanced	0.8102867758040171	0.3588273953868672	0.7636363635900826	0.6950191570827968	7.362581787431809	2.5038829693265896	0.3400821842108416
4	2	class_weight		0.01	l2	liblinear	balanced	0.8257471264367816	0.3769714678708799	0.8060606060117539	0.7172413793048488	10.542682307489848	2.850702042339379	0.2703962666965056
4	3	class_weight		0.01	l2	liblinear	balanced	0.8117278758994486	0.36564437877962697	0.77439024385522	0.7226053639791372	8.94139118026719	2.7916553364082533	0.3122171025416338
4	1	class_weight		0.1	l2	liblinear	balanced	0.8256217345872519	0.37335096546210966	0.7878787878310376	0.7172413793048488	9.421602264094266	2.786400492512175	0.2957459166913813
4	2	class_weight		0.1	l2	liblinear	balanced	0.8366794380587486	0.3949830686192285	0.8121212120719926	0.7287356321783239	11.612355755728302	2.99383656119369	0.25781473699626295
4	3	class_weight		0.1	l2	liblinear	balanced	0.8240631716661995	0.3793753683536419	0.7621951219047441	0.7524904214501725	9.744383008047189	3.079456946983299	0.31602379001280695
4	1	class_weight		1.0	l2	liblinear	balanced	0.8338279345175896	0.3813547917079201	0.7636363635900826	0.733333333327714	8.884614894411875	2.863636256016106	0.32231404525716567
4	2	class_weight		1.0	l2	liblinear	balanced	0.8363450597933357	0.4000039505899939	0.7878787878310376	0.7325670498028156	10.174375171366108	2.94607959785554	0.28955876370698247
4	3	class_weight		1.0	l2	liblinear	balanced	0.8331043827679656	0.38758768706994573	0.7560975609295062	0.7655172413734443	10.120587615378945	3.224533578131236	0.31861129012167777
4	1	class_weight		10.0	l2	liblinear	balanced	0.8349193080227562	0.3806580318376759	0.7696969696503213	0.7348659003775107	9.263233430323348	2.903047709501628	0.31339463036374743
4	2	class_weight		10.0	l2	liblinear	balanced	0.834413096482062	0.39719857390609786	0.7999999999515152	0.7340996168526123	11.043226991817749	3.0086454197458736	0.27244258508339975
4	3	class_weight		10.0	l2	liblinear	balanced	0.8342818428184281	0.3902750832498524	0.77439024385522	0.7708812260477328	11.548584622330276	3.3798636257451085	0.2926647395148301
