# Supplementary material for: Risk prediction for cardiovascular related diseases using PRS and EHR in the Framingham Heart Study
Source: PLoS One. 2026 Apr 17;21(4):e0345914. doi: 10.1371/journal.pone.0345914 (PMC13089760; doi:10.1371/journal.pone.0345914)
Supplement: S1 File — (ZIP) [file pone.0345914.s003.zip › logreg/prs_ehr_model/af/af_logreg_nested_cv_outer_test_results.csv]

outer_fold	AUC	AUPRC	sensitivity	specificity	DOR	LR+	LR-
1	0.8589016602809706	0.4189292554960923	0.7696969696503213	0.7616858237489527	10.681840594673465	3.2297572450827556	0.3023596083127171
2	0.8135376756066413	0.36464970033788424	0.15151515150596878	0.9785440612951837	8.144128843127215	7.061685017542823	0.8670890493169017
3	0.8344033267918887	0.3765927247273502	0.7926829267809339	0.7432950191513924	11.07111433031818	3.087913967548923	0.27891626485886306
4	0.8617232034389309	0.3972273239385228	0.7987804877561718	0.755555555549766	12.269971647408129	3.2677382252449254	0.26631993915287294
