# Supplementary material for: Risk prediction for cardiovascular related diseases using PRS and EHR in the Framingham Heart Study
Source: PLoS One. 2026 Apr 17;21(4):e0345914. doi: 10.1371/journal.pone.0345914 (PMC13089760; doi:10.1371/journal.pone.0345914)
Supplement: S1 File — (ZIP) [file pone.0345914.s003.zip › logreg/prs_ehr_model/chd/chd_logreg_nested_cv_all_results.csv]

outer_fold	inner_fold	sampling_method	sampling_ratio	C	penalty	solver	class_weight	AUC	AUPRC	sensitivity	specificity	DOR	LR+	LR-
1	1	none		0.01	l2	liblinear		0.7131458966565349	0.22828015005597185	0.034482758617717005	0.9992401215729542	46.96366718255336	45.37871270361784	0.9662514653633993
1	2	none		0.01	l2	liblinear		0.6994713889255979	0.19650824685894983	0.0086956521731569	0.9969604863146129	2.8771835090007083	2.8608601456084317	0.9943266072139483
1	3	none		0.01	l2	liblinear		0.7301440465177745	0.2074768050368837	0.0	0.99772036473406	0.0	0.0	1.0022848338308692
1	1	none		0.1	l2	liblinear		0.7590923383293156	0.24650063186588053	0.025862068963287754	0.9992401215729542	34.91104463450357	34.03403452771338	0.9748787105890879
1	2	none		0.1	l2	liblinear		0.7501321527686006	0.22281298887674555	0.0260869565194707	0.9886018237006946	2.3232122456439868	2.288693642519287	0.9851418541626816
1	3	none		0.1	l2	liblinear		0.7695387868375841	0.22104886981236932	0.0260869565194707	0.9962006078951657	7.0231957846503015	6.866068870751612	0.9776274236190227
1	1	none		1.0	l2	liblinear		0.7761175453306782	0.259315658213434	0.034482758617717005	0.9992401215729542	46.96366718255336	45.37871270361784	0.9662514653633993
1	2	none		1.0	l2	liblinear		0.7765957446808511	0.2456116135159957	0.0173913043463138	0.9924012157979302	2.3115013802735422	2.2886926377841097	0.9901324888667178
1	3	none		1.0	l2	liblinear		0.7840689837452094	0.22709418070865203	0.0521739130389414	0.9939209726368244	8.999985179122465	8.58259456587496	0.9536231788230506
1	1	none		10.0	l2	liblinear		0.7779320825909233	0.2650765634734524	0.04310344827214626	0.9992401215729542	59.233454098550986	56.72339087952231	0.9576242201377106
1	2	none		10.0	l2	liblinear		0.7817232721025504	0.2487285974877113	0.0173913043463138	0.9924012157979302	2.3115013802735422	2.2886926377841097	0.9901324888667178
1	3	none		10.0	l2	liblinear		0.7836394872472578	0.22438937073965726	0.060869565212098305	0.9939209726368244	10.597204770058417	10.013026993520787	0.9448743423208894
1	1	undersample	0.6	0.01	l2	liblinear		0.7618174195576983	0.27951425275528485	0.4051724137581748	0.8860182370753342	5.294878742286567	3.55471233129499	0.6713491377917972
1	2	undersample	0.6	0.01	l2	liblinear		0.7561517113783534	0.2204686424032058	0.3999999999652174	0.8958966565281468	5.737225703386221	3.8423353967494114	0.669720094349667
1	3	undersample	0.6	0.01	l2	liblinear		0.7738007136249505	0.22529507457187536	0.434782608657845	0.8791793313003102	5.597483788827671	3.598577771099389	0.6428920298629809
1	1	undersample	0.6	0.1	l2	liblinear		0.779871082695734	0.2842250185062774	0.5172413792657551	0.8693009118474978	7.1262452539034085	3.957497691852686	0.5553412041807724
1	2	undersample	0.6	0.1	l2	liblinear		0.7677349015461874	0.2219497641983119	0.5130434782162571	0.8449848024251901	5.742996795403996	3.3096332046561554	0.576290265367172
1	3	undersample	0.6	0.1	l2	liblinear		0.7798929562574336	0.22132223308894614	0.5304347825625709	0.8419452887474017	6.017449723903101	3.3560198541291664	0.5577146379177145
1	1	undersample	0.6	1.0	l2	liblinear		0.7873126506655487	0.2859172148927566	0.5086206896113258	0.8662613981697094	6.704544910871874	3.803095326402421	0.5672413728171162
1	2	undersample	0.6	1.0	l2	liblinear		0.7756442447469273	0.22489001399993966	0.521739130389414	0.8351063829723777	5.524926319583699	3.1640951793850376	0.5726945376484563
1	3	undersample	0.6	1.0	l2	liblinear		0.7819215012554513	0.21646897220361788	0.5304347825625709	0.8366261398112719	5.784754132619402	3.2467540981297507	0.5612605075078692
1	1	undersample	0.6	10.0	l2	liblinear		0.7879808196205849	0.28702735676297486	0.5258620689201843	0.8609422492335795	6.866666126315628	3.7816089229531804	0.5507197793983287
1	2	undersample	0.6	10.0	l2	liblinear		0.7786507202325889	0.2268699258956471	0.5391304347357279	0.837386018230719	6.023981251701923	3.3154000395036958	0.5503669152899838
1	3	undersample	0.6	10.0	l2	liblinear		0.7813400290736092	0.21236654262563032	0.5130434782162571	0.8358662613918247	5.365409696902948	3.125764704497239	0.5825770681868736
1	1	undersample	0.8	0.01	l2	liblinear		0.772671889739021	0.287877680753184	0.5948275861556184	0.7963525835805749	5.740869793414243	2.920869645219736	0.508785200312638
1	2	undersample	0.8	0.01	l2	liblinear		0.7557816836262721	0.21804344545853171	0.521739130389414	0.8031914893555989	4.45208820555446	2.650998689899744	0.595450611708783
1	3	undersample	0.8	0.01	l2	liblinear		0.77364213030263	0.22161135145596625	0.6434782608136106	0.7689969604804788	6.008343717583285	2.785583403128333	0.46361917260042024
1	1	undersample	0.8	0.1	l2	liblinear		0.7877318939314538	0.2876199759194791	0.6206896551189061	0.783434650449974	5.919616903281336	2.866061573321602	0.4841633438367828
1	2	undersample	0.8	0.1	l2	liblinear		0.7624553984405973	0.21634587646541387	0.5826086956015123	0.7879939209666567	5.188097093476873	2.7480752947142113	0.5296884760095306
1	3	undersample	0.8	0.1	l2	liblinear		0.7769657724329325	0.2215069648610123	0.6695652173330813	0.743920972638724	5.886537275525415	2.614681874129586	0.4441799470353026
1	1	undersample	0.8	1.0	l2	liblinear		0.7944070328057856	0.29025833886206603	0.6379310344277646	0.7887537993861038	6.578622442902651	3.0198460487120338	0.4590392607473273
1	2	undersample	0.8	1.0	l2	liblinear		0.7683361966433198	0.2204993434625421	0.5826086956015123	0.7857142857083153	5.1180552842597615	2.71884045251875	0.5312252897501537
1	3	undersample	0.8	1.0	l2	liblinear		0.7791066472842605	0.21831285523741892	0.6521739129867675	0.7507598784137481	5.647865578794161	2.6166488873043976	0.46329870892295655
1	1	undersample	0.8	10.0	l2	liblinear		0.7950031443244944	0.29153545337778086	0.6293103447733354	0.7849544072888682	6.196811228285196	2.9264041526051594	0.4722435431435358
1	2	undersample	0.8	10.0	l2	liblinear		0.7716201929430421	0.22292014744732105	0.5652173912551985	0.7887537993861038	4.853956577092058	2.6756332793503725	0.5512272696130593
1	3	undersample	0.8	10.0	l2	liblinear		0.7782873001189375	0.2159841479386651	0.6347826086404538	0.7575987841887721	5.432228424303302	2.618726891813643	0.48207229758148795
1	1	undersample	1.0	0.01	l2	liblinear		0.7757507074730113	0.2888551582133457	0.7499999999353448	0.6717325227912483	6.138888626062427	2.2847221523903314	0.37217194025995864
1	2	undersample	1.0	0.01	l2	liblinear		0.757116426589137	0.21146712686084923	0.6782608695062382	0.7006079027302387	4.933186790858347	2.265460087413409	0.4592285137630809
1	3	undersample	1.0	0.01	l2	liblinear		0.785284789216334	0.2243191629149176	0.782608695584121	0.6375379939161282	6.3320752079578675	2.15914678188798	0.3409856401979732
1	1	undersample	1.0	0.1	l2	liblinear		0.7882887013939839	0.28443466848025706	0.7155172413176278	0.6983282674718972	5.82222705643642	2.3718404492292566	0.4073768281477339
1	2	undersample	1.0	0.1	l2	liblinear		0.7612263776926126	0.21118660376182913	0.6608695651599245	0.7264437689914405	5.1749285446712046	2.4158453220566294	0.4668364499051914
1	3	undersample	1.0	0.1	l2	liblinear		0.7839830844456191	0.21901961262417455	0.7652173912378072	0.6610942249189887	6.357747609468376	2.257905957712971	0.35514242351691866
1	1	undersample	1.0	1.0	l2	liblinear		0.7940401949481185	0.28321837590197774	0.7327586206264863	0.7082066869247098	6.654905601198457	2.5112247699972756	0.37734941018486917
1	2	undersample	1.0	1.0	l2	liblinear		0.7675168494779966	0.2151138228755706	0.6434782608136106	0.7310030395081232	4.904781373048215	2.39213943427308	0.4877158028633198
1	3	undersample	1.0	1.0	l2	liblinear		0.7822320602616626	0.2119667375972958	0.7478260868914934	0.6823708206635078	6.3708956098119085	2.3543997592087056	0.36955552871933806
1	1	undersample	1.0	10.0	l2	liblinear		0.7950555497327324	0.2822672622475063	0.7241379309720571	0.723404255313652	6.865384279710623	2.6180370403486846	0.3813387372112537
1	2	undersample	1.0	10.0	l2	liblinear		0.7713889255979913	0.21732123755688496	0.6347826086404538	0.7378419452831472	4.891856232290245	2.4213735683701314	0.4949805154674267
1	3	undersample	1.0	10.0	l2	liblinear		0.7797608034888331	0.20701923194804006	0.7130434781988658	0.6861702127607434	5.4329735802237735	2.2720706716553685	0.41820019622330845
1	1	smote	0.6	0.01	l2	liblinear		0.7631275547636516	0.2557273068222531	0.47413793099360885	0.8677811550086035	5.917655447799282	3.5860084480724117	0.6059846539780308
1	2	smote	0.6	0.01	l2	liblinear		0.7724791859389455	0.22576777995155037	0.46956521735047263	0.8525835866196613	5.11982386460586	3.1852978561213665	0.6221498803784223
1	3	smote	0.6	0.01	l2	liblinear		0.7662349676225717	0.19551856746265198	0.48695652169678644	0.8153495440667528	4.191113658032481	2.6371800322065013	0.6292313226202005
1	1	smote	0.6	0.1	l2	liblinear		0.7502096216329526	0.22539304449382003	0.4396551723758918	0.8480243161029786	4.378153542547707	2.8929308437558556	0.6607650398416325
1	2	smote	0.6	0.1	l2	liblinear		0.7727500991145764	0.2180245926478975	0.5130434782162571	0.8396656534890603	5.517518244020977	3.199834953535064	0.5799409728871059
1	3	smote	0.6	0.1	l2	liblinear		0.7582859785912515	0.18499190101444318	0.521739130389414	0.8115501519695172	4.697946941908511	2.768583302965502	0.5893176934989633
1	1	smote	0.6	1.0	l2	liblinear		0.7463185200712715	0.22043880911443484	0.43103448272146255	0.8465045592640844	4.177917505950261	2.8081254568452634	0.672135199191154
1	2	smote	0.6	1.0	l2	liblinear		0.7716334082199023	0.21639094828538036	0.5043478260431002	0.8381458966501661	5.269252591605589	3.1160643100431775	0.5913674099273267
1	3	smote	0.6	1.0	l2	liblinear		0.7573410862957579	0.18124888509562576	0.5478260869088847	0.8092705167111758	5.140591181035349	2.87226730099526	0.5587425936895558
1	1	smote	0.6	10.0	l2	liblinear		0.7458206686930091	0.21992738098946013	0.4224137930670333	0.8465045592640844	4.033249318589261	2.7519629477083583	0.6823190658440225
1	2	smote	0.6	10.0	l2	liblinear		0.7713889255979913	0.2161520527876137	0.5043478260431002	0.837386018230719	5.239875040064579	3.101503262761522	0.5919040409644095
1	3	smote	0.6	10.0	l2	liblinear		0.757116426589137	0.18038451823005264	0.5478260869088847	0.8092705167111758	5.140591181035349	2.87226730099526	0.5587425936895558
1	1	smote	0.8	0.01	l2	liblinear		0.7655644062467246	0.25468659148353057	0.5948275861556184	0.7811550151916327	5.240247952256837	2.7180314846884297	0.5186837449390854
1	2	smote	0.8	0.01	l2	liblinear		0.7744813003832431	0.2272328669416892	0.6260869564672968	0.7781155015138441	5.871933423921218	2.821679443683922	0.48053667868057987
1	3	smote	0.8	0.01	l2	liblinear		0.767113783533765	0.19531634421099334	0.6173913042941399	0.743920972638724	4.687685247548701	2.4109404293922156	0.5143136228645256
1	1	smote	0.8	0.1	l2	liblinear		0.7511463683052091	0.227859965362328	0.5775862068467599	0.783434650449974	4.946437264188594	2.6670295196187133	0.5391819056239129
1	2	smote	0.8	0.1	l2	liblinear		0.7725056164926656	0.21885085559604087	0.6173913042941399	0.7819148936110797	5.785476407358568	2.830964875168832	0.4893226794103513
1	3	smote	0.8	0.1	l2	liblinear		0.7582132945685212	0.18375902315601242	0.5999999999478262	0.7492401215748539	4.481817977847826	2.392727177045826	0.5338742322990627
1	1	smote	0.8	1.0	l2	liblinear		0.7471570066030815	0.2230520647689849	0.5689655171923306	0.783434650449974	4.775157647279082	2.6272231088781353	0.550185617981339
1	2	smote	0.8	1.0	l2	liblinear		0.7711312276992204	0.21643822236629112	0.6173913042941399	0.7819148936110797	5.785476407358568	2.830964875168832	0.4893226794103513
1	3	smote	0.8	1.0	l2	liblinear		0.756581207876305	0.18164321953859203	0.5913043477746692	0.7492401215748539	4.322888264064112	2.3580499715813934	0.5454801938682584
1	1	smote	0.8	10.0	l2	liblinear		0.7466526045487896	0.2225471482740059	0.5689655171923306	0.7826747720305268	4.753845908403631	2.618037014514858	0.5507197787686708
1	2	smote	0.8	10.0	l2	liblinear		0.7709329985463196	0.21629806898771795	0.608695652120983	0.7826747720305268	5.602175302480719	2.800851193391925	0.4999577817798592
1	3	smote	0.8	10.0	l2	liblinear		0.756330117615964	0.18143837786532463	0.5999999999478262	0.7477203647359596	4.445782931558097	2.37831315847878	0.5349593425128006
1	1	smote	1.0	0.01	l2	liblinear		0.7643263284770989	0.25039402144127276	0.6637931033910524	0.7241641337330991	5.183371953916648	2.406478491393777	0.46426890853196046
1	2	smote	1.0	0.01	l2	liblinear		0.7758755120919782	0.22428858071471736	0.6956521738525521	0.723404255313652	5.978021700567045	2.5150500760266645	0.42071610680300514
1	3	smote	1.0	0.01	l2	liblinear		0.7666446412052332	0.19526505557538715	0.7304347825451796	0.6785714285662723	5.720429867879187	2.2724636971830114	0.3972539988190108
1	1	smote	1.0	0.1	l2	liblinear		0.7508188345037208	0.22645731431423774	0.655172413736623	0.7325227963470173	5.203408855421113	2.4494513188200964	0.47073972752190607
1	2	smote	1.0	0.1	l2	liblinear		0.7727831373067267	0.21711561655555126	0.6782608695062382	0.7348024316053587	5.841090098131852	2.5575681105840125	0.43785800410630454
1	3	smote	1.0	0.1	l2	liblinear		0.7572221488040175	0.18266187940262693	0.6956521738525521	0.6823708206635078	4.910457768837439	2.1901393108918192	0.44601529325559425
1	1	smote	1.0	1.0	l2	liblinear		0.7472094120113195	0.22223166139368875	0.6379310344277646	0.7332826747664645	4.843982962366092	2.391786922545538	0.49376451005050936
1	2	smote	1.0	1.0	l2	liblinear		0.7704506409409277	0.21477577419739674	0.6695652173330813	0.7317629179275702	5.527881063457243	2.4961693856727476	0.45155988374916023
1	3	smote	1.0	1.0	l2	liblinear		0.7556164926655213	0.18000665896706247	0.6956521738525521	0.6816109422440607	4.8932831346482475	2.184912248261625	0.44651252322963225
1	1	smote	1.0	10.0	l2	liblinear		0.7468360234776228	0.22183001461713941	0.6379310344277646	0.7332826747664645	4.843982962366092	2.391786922545538	0.49376451005050936
1	2	smote	1.0	10.0	l2	liblinear		0.7700343597198361	0.21396562290454385	0.6695652173330813	0.7310030395081232	5.506541525373473	2.489118059986853	0.4520292807112931
1	3	smote	1.0	10.0	l2	liblinear		0.7554380864279105	0.1797939340421094	0.6956521738525521	0.6823708206635078	4.910457768837439	2.1901393108918192	0.44601529325559425
1	1	class_weight		0.01	l2	liblinear	balanced	0.7842862383397967	0.2848459055819411	0.6896551723543402	0.7104863221830511	5.453484742926959	2.3821159460701873	0.43680618977157465
1	2	class_weight		0.01	l2	liblinear	balanced	0.7728756442447469	0.22950619786725499	0.6782608695062382	0.7256838905719933	5.576850835418061	2.4725519992063227	0.44335988471035787
1	3	class_weight		0.01	l2	liblinear	balanced	0.7868772300779702	0.21833972674016983	0.782608695584121	0.6618541033384359	7.046291815410905	2.314411264979176	0.32845803936964724
1	1	class_weight		0.1	l2	liblinear	balanced	0.7871161303846556	0.2774563037183797	0.6724137930454817	0.7317629179275702	5.599671725540704	2.506789004646365	0.44766712613096843
1	2	class_weight		0.1	l2	liblinear	balanced	0.7798665257037136	0.23296677785737877	0.6782608695062382	0.7332826747664645	5.795795523708985	2.542995073463667	0.43876548182264674
1	3	class_weight		0.1	l2	liblinear	balanced	0.78419452887538	0.21170768260301281	0.7739130434109641	0.6785714285662723	7.226495388322759	2.4077293934439052	0.33318077322371004
1	1	class_weight		1.0	l2	liblinear	balanced	0.7876663871711561	0.276470363428643	0.6810344826999108	0.7363221884442529	5.962379963111292	2.582828084219156	0.43318742525217796
1	2	class_weight		1.0	l2	liblinear	balanced	0.7842936434518303	0.23604495641984768	0.6782608695062382	0.7363221884442529	5.886906800192807	2.572309136598504	0.43695427242795626
1	3	class_weight		1.0	l2	liblinear	balanced	0.7822254526232325	0.21027266448817922	0.7652173912378072	0.6869300911801905	7.151384057723177	2.4442379968106605	0.34178529716316264
1	1	class_weight		10.0	l2	liblinear	balanced	0.7874371135101143	0.27683177521255153	0.6810344826999108	0.7310030395081232	5.802259615971894	2.531755214397393	0.43633951666099674
1	2	class_weight		10.0	l2	liblinear	balanced	0.7849610149332629	0.23655711368220744	0.6782608695062382	0.7355623100248058	5.863932620570047	2.564917443956981	0.43740567146358394
1	3	class_weight		10.0	l2	liblinear	balanced	0.7815052200343596	0.21038208903690608	0.7565217390646504	0.6907294832774261	6.939539866104447	2.446148836365762	0.35249437486746854
2	1	none		0.01	l2	liblinear		0.7049051462110889	0.20952063502952872	0.025862068963287754	0.99772036473406	11.619418013728572	11.344777781741287	0.9763636743374778
2	2	none		0.01	l2	liblinear		0.7110215409012819	0.22447612711256645	0.0086956521731569	0.9999999999924013	876526.935821292	868904.9625498094	0.9913043379213322
2	3	none		0.01	l2	liblinear		0.7004757499669618	0.18958907920477552	0.0086956521731569	0.9946808510562715	1.6403477908837512	1.6347795328450114	0.9966054305841947
2	1	none		0.1	l2	liblinear		0.7656626663871712	0.24268618391683777	0.05172413792657551	0.9969604863146129	17.890850175019313	17.017185348890496	0.9511669374853295
2	2	none		0.1	l2	liblinear		0.7535086560063433	0.22970464691576847	0.0260869565194707	0.9969604863146129	8.78568535624986	8.582580436825294	0.9768822807731286
2	3	none		0.1	l2	liblinear		0.7444495837187789	0.21047879856967455	0.043478260865784504	0.991641337378483	5.3925555250958395	5.201574799551594	0.9645843647634195
2	1	none		1.0	l2	liblinear		0.7878629074520491	0.25120457485403	0.034482758617717005	0.99772036473406	15.63088375512168	15.126370375655048	0.9677232878396809
2	2	none		1.0	l2	liblinear		0.7627923880005286	0.23394975877662713	0.0173913043463138	0.9962006078951657	4.64069574013368	4.577379247167742	0.986356239900556
2	3	none		1.0	l2	liblinear		0.7650588079820273	0.21956967682341572	0.043478260865784504	0.9931610942173773	6.601000438872183	6.3574786190905215	0.9631083366761185
2	1	none		10.0	l2	liblinear		0.7905879886804319	0.24759991407891524	0.034482758617717005	0.99772036473406	15.63088375512168	15.126370375655048	0.9677232878396809
2	2	none		10.0	l2	liblinear		0.7619201797277653	0.2367500360690926	0.0173913043463138	0.9969604863146129	5.805290619409451	5.721720291216863	0.9856044439935385
2	3	none		10.0	l2	liblinear		0.7692480507466631	0.2201386458648643	0.0347826086926276	0.9924012157979302	4.706300106720032	4.577385275568219	0.9726080200387691
2	1	undersample	0.6	0.01	l2	liblinear		0.7689380044020543	0.24309923507487874	0.47413793099360885	0.8624620060724738	5.653925835299777	3.4473230485695394	0.6097220042235485
2	2	undersample	0.6	0.01	l2	liblinear		0.7718911061186732	0.24144521267799196	0.3739130434457467	0.8966565349475939	5.181780526816117	3.6181582171117546	0.6982461234260501
2	3	undersample	0.6	0.01	l2	liblinear		0.7551869961675698	0.21041123940561268	0.3217391304068053	0.9194528875310073	5.414851755178515	3.9944211604910094	0.7376787559368382
2	1	undersample	0.6	0.1	l2	liblinear		0.7824323970233726	0.24768693264853953	0.5775862068467599	0.8252279635195652	6.456255126794715	3.304797411704044	0.5118752716920898
2	2	undersample	0.6	0.1	l2	liblinear		0.7727236685608564	0.2338991643936071	0.4956521738699433	0.8548632218780027	5.788499298659529	3.415069192886603	0.5899748723805588
2	3	undersample	0.6	0.1	l2	liblinear		0.7591053257565746	0.2066166317470443	0.40869565213837433	0.8837386018169929	5.253844203038123	3.515316548506333	0.6690941642188591
2	1	undersample	0.6	1.0	l2	liblinear		0.7893171575306571	0.2434385052124559	0.5775862068467599	0.8123100303889643	5.917788620247229	3.077341731528428	0.5200154770350649
2	2	undersample	0.6	1.0	l2	liblinear		0.7703647416413374	0.23032904332088386	0.5391304347357279	0.8449848024251901	6.376618117638691	3.4779196387912146	0.5454175725851578
2	3	undersample	0.6	1.0	l2	liblinear		0.7639619400026431	0.2051969121640471	0.4434782608310019	0.8624620060724738	4.996978207285705	3.224405241948159	0.6452710134451101
2	1	undersample	0.6	10.0	l2	liblinear		0.7899787758096636	0.2402951399517692	0.5689655171923306	0.81079027355007	5.6563852052276795	3.0070625744087667	0.531622654529568
2	2	undersample	0.6	10.0	l2	liblinear		0.7677216862693274	0.22738566755821343	0.5130434782162571	0.8457446808446373	5.776477424695952	3.3259368154440256	0.5757724843621826
2	3	undersample	0.6	10.0	l2	liblinear		0.7663605127527422	0.20465509176221808	0.4521739130041588	0.8548632218780027	4.861630161091947	3.115501719826375	0.6408347751632172
2	1	undersample	0.8	0.01	l2	liblinear		0.7768446703699823	0.2572741224704804	0.6810344826999108	0.7492401215748539	6.379524658493292	2.7158828590052	0.4257186766406178
2	2	undersample	0.8	0.01	l2	liblinear		0.7750231267345051	0.23811863147972714	0.6173913042941399	0.7963525835805749	6.310040341943407	3.031667598993284	0.4804513714026697
2	3	undersample	0.8	0.01	l2	liblinear		0.7625875512091979	0.21111475478945085	0.5043478260431002	0.8335866261334834	5.097011604244285	3.030692690244479	0.5946018715654292
2	1	undersample	0.8	0.1	l2	liblinear		0.7852753904202914	0.2525748405293371	0.6724137930454817	0.7378419452831472	5.777116430926101	2.564917443114828	0.4439788285403301
2	2	undersample	0.8	0.1	l2	liblinear		0.7752345711642658	0.22711796540559806	0.6521739129867675	0.7910334346444451	7.097726859345513	3.120948466888061	0.439710974761091
2	3	undersample	0.8	0.1	l2	liblinear		0.7606977666182106	0.202943777649988	0.5391304347357279	0.8092705167111758	4.963541770983724	2.826675756535018	0.5694876435661347
2	1	undersample	0.8	1.0	l2	liblinear		0.79035871501939	0.24701972797455407	0.6724137930454817	0.7393617021220413	5.822770935976466	2.579873229380897	0.4430662307550569
2	2	undersample	0.8	1.0	l2	liblinear		0.7738337518171006	0.22496675688555176	0.6260869564672968	0.7895136778055508	6.280580622433356	2.9744779622503565	0.47359919062580474
2	3	undersample	0.8	1.0	l2	liblinear		0.7628584643848291	0.1991927048676431	0.5391304347357279	0.8069908814528345	4.891100596978106	2.7932898241337893	0.5710963657031662
2	1	undersample	0.8	10.0	l2	liblinear		0.7905945393564616	0.24581282314767758	0.6724137930454817	0.7340425531859116	5.665262893462046	2.528275766734818	0.4462768555718618
2	2	undersample	0.8	10.0	l2	liblinear		0.7723866790009251	0.22246566126755885	0.6347826086404538	0.7879939209666567	6.460231757630725	2.9941715897632455	0.4634774165221332
2	3	undersample	0.8	10.0	l2	liblinear		0.7646623496762257	0.19694656513820835	0.5478260869088847	0.8024316109361518	4.920709782971584	2.7728426686893566	0.5635046043718833
2	1	undersample	1.0	0.01	l2	liblinear		0.7793863326695315	0.25806702028831185	0.7931034482074911	0.6306990881411042	6.546638955924178	2.1475804723566974	0.328043202221641
2	2	undersample	1.0	0.01	l2	liblinear		0.7752015329721158	0.2370015905656724	0.7913043477572779	0.6542553191439647	7.174999674061985	2.2886955857458684	0.3189819676605186
2	3	undersample	1.0	0.01	l2	liblinear		0.7665058807982028	0.21745495739753945	0.6782608695062382	0.696048632213556	4.827567372232596	2.2314781872210614	0.4622365607532475
2	1	undersample	1.0	0.1	l2	liblinear		0.7846465255214338	0.2568920075892401	0.7758620688986326	0.6732522796301426	7.132378919166246	2.3744987242004916	0.33291818617430863
2	2	undersample	1.0	0.1	l2	liblinear		0.774170741377032	0.22729702065019278	0.7217391303720228	0.7021276595691328	6.113839011204582	2.422981284862592	0.3963109298893385
2	3	undersample	1.0	0.1	l2	liblinear		0.760783665917801	0.20771581675423373	0.608695652120983	0.7317629179275702	4.243625881688835	2.269244896066134	0.5347419675757997
2	1	undersample	1.0	1.0	l2	liblinear		0.7876008804108583	0.2515661792945726	0.7758620688986326	0.6740121580495896	7.1570733640288955	2.3800336860916445	0.3325428556430404
2	2	undersample	1.0	1.0	l2	liblinear		0.7722809567860448	0.2231239981428126	0.6956521738525521	0.7188449847969693	5.844015177596751	2.474265481650916	0.4233844964496246
2	3	undersample	1.0	1.0	l2	liblinear		0.7607109818950707	0.20244838125734674	0.608695652120983	0.7363221884442529	4.343899907483123	2.308482558485837	0.5314308718463046
2	1	undersample	1.0	10.0	l2	liblinear		0.7884786709988472	0.25221311007621344	0.7931034482074911	0.6816109422440607	8.206443502757367	2.49098831752428	0.3035405330729289
2	2	undersample	1.0	10.0	l2	liblinear		0.7696709396061847	0.2197619777443893	0.6782608695062382	0.7264437689914405	5.598197942547696	2.4794201989528566	0.4428961191469612
2	3	undersample	1.0	10.0	l2	liblinear		0.761583190167834	0.20102012432061966	0.6173913042941399	0.7355623100248058	4.488505550969841	2.3347325451403287	0.5201580957721668
2	1	smote	0.6	0.01	l2	liblinear		0.7818428361806938	0.23940488879488675	0.5603448275379014	0.8579027355557911	7.694767142780654	3.9433889898986587	0.5124767052438661
2	2	smote	0.6	0.01	l2	liblinear		0.7604334610810097	0.2142861431277221	0.46956521735047263	0.843465045586296	4.770013999331399	2.9997465365594964	0.6288758249514201
2	3	smote	0.6	0.01	l2	liblinear		0.7538786837584248	0.21099897236743312	0.4434782608310019	0.8518237082002141	4.581009288935477	2.9929094966226426	0.6533297057574913
2	1	smote	0.6	0.1	l2	liblinear		0.7805720050309193	0.22128129834646051	0.5775862068467599	0.8389057750696133	7.120523180838167	3.5853934009267983	0.5035294793183335
2	2	smote	0.6	0.1	l2	liblinear		0.7520021144442977	0.20495103254825583	0.521739130389414	0.8351063829723777	5.524926319583699	3.1640951793850376	0.5726945376484563
2	3	smote	0.6	0.1	l2	liblinear		0.7462270384564557	0.20732003875876137	0.42608695648468814	0.8419452887474017	3.9548365677821415	2.6958192270873633	0.6816512240986998
2	1	smote	0.6	1.0	l2	liblinear		0.7789081333193586	0.2182179480194646	0.5689655171923306	0.8366261398112719	6.75962744115209	3.4825980221627018	0.5152056063570367
2	2	smote	0.6	1.0	l2	liblinear		0.75001982291529	0.20402165846219025	0.5304347825625709	0.8328267477140363	5.6276090574385425	3.1729642366804947	0.5638210024931276
2	3	smote	0.6	1.0	l2	liblinear		0.7422624553984405	0.20547910555604787	0.42608695648468814	0.8396656534890603	3.888050873538285	2.65749004615624	0.6835018608841675
2	1	smote	0.6	10.0	l2	liblinear		0.7787771197987632	0.2181670788161772	0.5689655171923306	0.837386018230719	6.797382707004364	3.4988718436946487	0.5147380876635662
2	2	smote	0.6	10.0	l2	liblinear		0.7500264305537201	0.20402654436180928	0.5304347825625709	0.8328267477140363	5.6276090574385425	3.1729642366804947	0.5638210024931276
2	3	smote	0.6	10.0	l2	liblinear		0.741595083917008	0.2047853979487361	0.42608695648468814	0.8404255319085074	3.9101007535559966	2.6701447598681147	0.6828838664422584
2	1	smote	0.8	0.01	l2	liblinear		0.7840045592705167	0.23879304139219446	0.6120689654644769	0.7689969604804788	5.2523389167594825	2.6496142225722146	0.5044636707647092
2	2	smote	0.8	0.01	l2	liblinear		0.7605523985727501	0.21150189703775266	0.6260869564672968	0.7735562309971615	5.7199934583133825	2.76486710840243	0.4833689184004336
2	3	smote	0.8	0.01	l2	liblinear		0.7537927844588344	0.20886248489004894	0.5478260869088847	0.7819148936110797	4.343808410666606	2.5119829174033295	0.5782904392829226
2	1	smote	0.8	0.1	l2	liblinear		0.7821507179540927	0.22041426703847009	0.6034482758100476	0.7743161094166086	5.221050823442418	2.673864968879648	0.5121315626087257
2	2	smote	0.8	0.1	l2	liblinear		0.7520747984670278	0.19998093105749648	0.608695652120983	0.7644376899637961	5.048028425672976	2.584011110212498	0.511885203853171
2	3	smote	0.8	0.1	l2	liblinear		0.746028809303555	0.2059064440803374	0.5304347825625709	0.7727963525777144	3.8422517674812804	2.3346225522095954	0.6076183069381468
2	1	smote	0.8	1.0	l2	liblinear		0.7803230793417881	0.21664623806868327	0.6034482758100476	0.7712765957388201	5.131445646044274	2.6383318811469314	0.5141498150460407
2	2	smote	0.8	1.0	l2	liblinear		0.7504889652438217	0.1970610662489365	0.6173913042941399	0.7606382978665606	5.127777527694722	2.5793235634526064	0.5030100269062198
2	3	smote	0.8	1.0	l2	liblinear		0.7423417470596009	0.2054298092522323	0.5391304347357279	0.7720364741582673	3.961760816569862	2.364985403235839	0.5969530905870946
2	1	smote	0.8	10.0	l2	liblinear		0.7798579813436746	0.21620992507571654	0.6034482758100476	0.770516717319373	5.109415234034862	2.629595683245967	0.514656866139111
2	2	smote	0.8	10.0	l2	liblinear		0.7503435971983614	0.1970458251728402	0.6173913042941399	0.7621580547054548	5.170853652570663	2.595804863484065	0.5020070158986296
2	3	smote	0.8	10.0	l2	liblinear		0.7419056429232193	0.20584810526620873	0.5391304347357279	0.7720364741582673	3.961760816569862	2.364985403235839	0.5969530905870946
2	1	smote	1.0	0.01	l2	liblinear		0.7831791740907662	0.2339364725390966	0.7155172413176278	0.7044072948274742	5.9936898464526145	2.420618657330607	0.4038611705653004
2	2	smote	1.0	0.01	l2	liblinear		0.7614113915686533	0.2118009352214782	0.7304347825451796	0.7089665653441568	6.6008587824486895	2.50979671222647	0.38022274509057663
2	3	smote	1.0	0.01	l2	liblinear		0.7540108365270254	0.2077079708970815	0.6521739129867675	0.7264437689914405	4.979166447817856	2.384057883608516	0.47880661528430657
2	1	smote	1.0	0.1	l2	liblinear		0.7809846976207945	0.22020705300121385	0.6637931033910524	0.7188449847969693	5.04795542927403	2.360950521555526	0.46770430209909986
2	2	smote	1.0	0.1	l2	liblinear		0.7525769789877098	0.19692392863022273	0.6782608695062382	0.7104863221830511	5.173440936036966	2.3427592478290107	0.4528435184744248
2	3	smote	1.0	0.1	l2	liblinear		0.7446940663406899	0.20461021910057509	0.6347826086404538	0.730243161088676	4.705097044849607	2.3531658647492697	0.50013119713953
2	1	smote	1.0	1.0	l2	liblinear		0.7785478461377213	0.2157094085901462	0.655172413736623	0.7249240121525462	5.007182100829671	2.381786920209431	0.47567410614903677
2	2	smote	1.0	1.0	l2	liblinear		0.7509052464649135	0.19604013276975624	0.6782608695062382	0.7104863221830511	5.173440936036966	2.3427592478290107	0.4528435184744248
2	3	smote	1.0	1.0	l2	liblinear		0.7406303687062243	0.20382660450592202	0.6260869564672968	0.7340425531859116	4.621395146099785	2.354086867753999	0.5093887770074742
2	1	smote	1.0	10.0	l2	liblinear		0.778226863012263	0.2153642399044461	0.655172413736623	0.7241641337330991	4.98815405187675	2.3752255239730786	0.4761732395169071
2	2	smote	1.0	10.0	l2	liblinear		0.7507334478657327	0.19584289077326522	0.6695652173330813	0.7097264437636039	4.954394941459245	2.3066696220895073	0.4655804795138439
2	3	smote	1.0	10.0	l2	liblinear		0.7398176291793312	0.20367061578405873	0.6173913042941399	0.7348024316053587	4.471020904488598	2.328042767326473	0.5206960048607844
2	1	class_weight		0.01	l2	liblinear	balanced	0.7837032281731474	0.249408003508903	0.7155172413176278	0.6937689969552145	5.6980973565562625	2.3365276893525655	0.410054003321507
2	2	class_weight		0.01	l2	liblinear	balanced	0.7717655609885027	0.229920922059544	0.7391304347183365	0.7066869300858155	6.826424546950919	2.5199368365522132	0.36914445489821157
2	3	class_weight		0.01	l2	liblinear	balanced	0.7638099643187525	0.2115337524705329	0.6695652173330813	0.7104863221830511	4.972717016005195	2.3127238728568438	0.46508253248393927
2	1	class_weight		0.1	l2	liblinear	balanced	0.790863117073682	0.2477013121731676	0.7241379309720571	0.7006079027302387	6.142766221881384	2.418694125158039	0.39374672197594845
2	2	class_weight		0.1	l2	liblinear	balanced	0.7698955993128056	0.2243614294176129	0.6956521738525521	0.7150455926997338	5.735618790004034	2.4412752763875196	0.4256341483652917
2	3	class_weight		0.1	l2	liblinear	balanced	0.7661821065151315	0.21006338774503408	0.6521739129867675	0.7218844984747578	4.866803068758223	2.34497496889013	0.48183065702315864
2	1	class_weight		1.0	l2	liblinear	balanced	0.7919570799706529	0.2418347421794565	0.7241379309720571	0.6990881458913444	6.0984845764456415	2.406478498669563	0.3946026930984347
2	2	class_weight		1.0	l2	liblinear	balanced	0.7679859918065284	0.22254464268987142	0.6695652173330813	0.7203647416358635	5.219965445536074	2.394423354571943	0.45870481851942396
2	3	class_weight		1.0	l2	liblinear	balanced	0.7683824501123298	0.20886634047716254	0.6347826086404538	0.7158054711191809	4.3777691096901705	2.233620009519812	0.5102187689154309
2	1	class_weight		10.0	l2	liblinear	balanced	0.7918260664500577	0.24063553991948242	0.7241379309720571	0.7036474164080271	6.2326920248696585	2.4435012435527117	0.3920458722291659
2	2	class_weight		10.0	l2	liblinear	balanced	0.7672987974098058	0.22216711212392795	0.6695652173330813	0.7218844984747578	5.259562608843651	2.4075076347272	0.45773912417802365
2	3	class_weight		10.0	l2	liblinear	balanced	0.7690630368706224	0.20879072173039004	0.6521739129867675	0.7180851063775222	4.775943193403221	2.3133715337735983	0.48438002554333437
3	1	none		0.01	l2	liblinear		0.7351889214966986	0.2304255276037594	0.034482758617717005	0.9969604863146129	11.714247140623746	11.344790232593665	0.9684608818016724
3	2	none		0.01	l2	liblinear		0.7408290535583272	0.25066260426804243	0.025862068963287754	0.99772036473406	11.619418013728572	11.344777781741287	0.9763636743374778
3	3	none		0.01	l2	liblinear		0.7004559270516718	0.15758247307933687	0.0	0.9969604863146129	0.0	0.0	1.0030487704343583
3	1	none		0.1	l2	liblinear		0.7852950424483807	0.2570357675771993	0.07758620688986326	0.9924012157979302	10.985032253164276	10.210331379777282	0.9294766765009578
3	2	none		0.1	l2	liblinear		0.7787967718268525	0.26118425866422856	0.04310344827214626	0.9954407294757186	9.834813243022824	9.45400223622781	0.9612792743763275
3	3	none		0.1	l2	liblinear		0.7531386282542619	0.1819922200020071	0.0	0.9946808510562715	0.0	0.0	1.0053475834832892
3	1	none		1.0	l2	liblinear		0.7957564720679174	0.2547815166251877	0.06896551723543401	0.9931610942173773	10.757185897308585	10.084276430289075	0.9374455753563086
3	2	none		1.0	l2	liblinear		0.790024630541872	0.26756431048163076	0.05172413792657551	0.9954407294757186	11.90906476223345	11.344802683473372	0.9526191007340777
3	3	none		1.0	l2	liblinear		0.7703713492797674	0.19370496355288508	0.0086956521731569	0.9954407294757186	1.9152004743373627	1.9072421902636587	0.9958446630875745
3	1	none		10.0	l2	liblinear		0.7941253537365056	0.24515625953970127	0.06034482758100476	0.9946808510562715	12.009151710073494	11.344806240872593	0.9446800568990104
3	2	none		10.0	l2	liblinear		0.7907452049051462	0.26601907686890874	0.06034482758100476	0.9946808510562715	12.009151710073494	11.344806240872593	0.9446800568990104
3	3	none		10.0	l2	liblinear		0.774692744813004	0.1977342150788393	0.0086956521731569	0.9939209726368244	1.4342081651746827	1.4304324276458265	0.9973673613338562
3	1	undersample	0.6	0.01	l2	liblinear		0.7881052824651504	0.25732922707740596	0.44827586203032105	0.8753799392030747	5.7073165885979895	3.597140165012497	0.6302681920827128
3	2	undersample	0.6	0.01	l2	liblinear		0.7883935122104602	0.2875286499181252	0.47413793099360885	0.9027355623031708	8.368339250581306	4.87473010150106	0.5825206019795438
3	3	undersample	0.6	0.01	l2	liblinear		0.7579489890313202	0.1860107228890027	0.3391304347531191	0.8966565349475939	4.452398938302839	3.2815853597060096	0.7370375747221096
3	1	undersample	0.6	0.1	l2	liblinear		0.8014490095377843	0.255410067199413	0.5517241378834721	0.8404255319085074	6.482050829890553	3.457471047263205	0.5333915257960226
3	2	undersample	0.6	0.1	l2	liblinear		0.79064039408867	0.2602044567953631	0.5172413792657551	0.863981762911368	6.805665855664994	3.8027352236697403	0.5587601913261299
3	3	undersample	0.6	0.1	l2	liblinear		0.7674375578168363	0.18554589928424886	0.4782608695236295	0.8457446808446373	5.025861720021341	3.100449573719007	0.6168990903807088
3	1	undersample	0.6	1.0	l2	liblinear		0.802831202180065	0.2420261755168371	0.5603448275379014	0.8282674771973536	6.146971662157426	3.262892699438871	0.530813027503687
3	2	undersample	0.6	1.0	l2	liblinear		0.7896184886280265	0.24793127767058534	0.49137931030246734	0.8586626139752382	5.869327054053096	3.4766404654602496	0.5923405485414491
3	3	undersample	0.6	1.0	l2	liblinear		0.7719043213955333	0.1882831143713287	0.4608695651773157	0.8335866261334834	4.282000021558416	2.7694260790165064	0.6467599304655269
3	1	undersample	0.6	10.0	l2	liblinear		0.8007349858505398	0.23759843481342455	0.5431034482290429	0.824468085100118	5.583190042113617	3.0940437105034455	0.5541712947854878
3	2	undersample	0.6	10.0	l2	liblinear		0.790306309611152	0.24879732267424595	0.5258620689201843	0.8563829787168968	6.613467509196174	3.6615578543994944	0.5536517391479343
3	3	undersample	0.6	10.0	l2	liblinear		0.77369499141007	0.1899506369992566	0.46956521735047263	0.8320668692945892	4.386172854364198	2.796143842591418	0.6374905621759877
3	1	undersample	0.8	0.01	l2	liblinear		0.7939222827795829	0.26123569805951424	0.6465517240821939	0.7788753799332913	6.44329861662963	2.923924503060299	0.45379309769702453
3	2	undersample	0.8	0.01	l2	liblinear		0.7907517555811762	0.27455540163970543	0.6120689654644769	0.8092705167111758	6.694554703196951	3.20909448722549	0.479358906238746
3	3	undersample	0.8	0.01	l2	liblinear		0.7680190299986784	0.19006283639528415	0.5304347825625709	0.8031914893555989	4.610109853376417	2.695182001398073	0.58462423695241
3	1	undersample	0.8	0.1	l2	liblinear		0.8031259826014044	0.2606273131449933	0.6724137930454817	0.770516717319373	6.89194803905509	2.9301209041883634	0.4251513242213319
3	2	undersample	0.8	0.1	l2	liblinear		0.7880463263808826	0.24543171898398364	0.6724137930454817	0.7887537993861038	7.664141917848027	3.183080970264036	0.4153212359246575
3	3	undersample	0.8	0.1	l2	liblinear		0.7685278181577904	0.18661972563456455	0.5826086956015123	0.7803951367721855	4.960279443856328	2.652986188503766	0.5348461047263962
3	1	undersample	0.8	1.0	l2	liblinear		0.8037810502043811	0.24635458792796683	0.6637931033910524	0.7689969604804788	6.572536760724769	2.873525283634655	0.43720184801102846
3	2	undersample	0.8	1.0	l2	liblinear		0.7861793837123991	0.23521823946787107	0.6465517240821939	0.7910334346444451	6.924611572640406	3.094043738727552	0.44681837198005525
3	3	undersample	0.8	1.0	l2	liblinear		0.7675829258622968	0.18500828643791264	0.5826086956015123	0.7667173252221374	4.587608355436742	2.497436516371913	0.5443874622680324
3	1	undersample	0.8	10.0	l2	liblinear		0.803309401530238	0.24266556379246007	0.6465517240821939	0.7743161094166086	6.27617606184888	2.864855323799623	0.45646508842422645
3	2	undersample	0.8	10.0	l2	liblinear		0.7860287181637146	0.23599079417430482	0.6465517240821939	0.7895136778055508	6.8614066674644345	3.071704073806101	0.4476784650817312
3	3	undersample	0.8	10.0	l2	liblinear		0.7684419188582	0.18685842299191624	0.6173913042941399	0.7651975683832433	5.25867876146724	2.6294075140063606	0.5000129463481305
3	1	undersample	1.0	0.01	l2	liblinear		0.7985012053243895	0.26235654799887376	0.7844827585530618	0.6679331306940127	7.3216472563739305	2.3624239797495434	0.32266289590453023
3	2	undersample	1.0	0.01	l2	liblinear		0.7905159312441044	0.264170251989668	0.7413793102809156	0.7059270516663684	6.881481154649542	2.5210727109420445	0.36635610640651756
3	3	undersample	1.0	0.01	l2	liblinear		0.7710188978459098	0.19527298541493487	0.7304347825451796	0.6785714285662723	5.720429867879187	2.2724636971830114	0.3972539988190108
3	1	undersample	1.0	0.1	l2	liblinear		0.8023792055340111	0.2613565963693572	0.7413793102809156	0.7006079027302387	6.708290719699646	2.4762820805189447	0.369137551860142
3	2	undersample	1.0	0.1	l2	liblinear		0.7848037417461482	0.23282174195544666	0.7413793102809156	0.7249240121525462	7.554695747681954	2.6951799360264617	0.35675557964150706
3	3	undersample	1.0	0.1	l2	liblinear		0.7698030923747852	0.1915947156256452	0.6608695651599245	0.7127659574413924	4.835707298862039	2.3008050726335094	0.4757949317606283
3	1	undersample	1.0	1.0	l2	liblinear		0.8013310973692485	0.2452850110466815	0.7241379309720571	0.7006079027302387	6.142766221881384	2.418694125158039	0.39374672197594845
3	2	undersample	1.0	1.0	l2	liblinear		0.7822227753904203	0.22403124293915108	0.7241379309720571	0.7241641337330991	6.8915285876908525	2.625249263338666	0.38093859163733423
3	3	undersample	1.0	1.0	l2	liblinear		0.7714880401744416	0.19371803244811803	0.6869565216793951	0.7165653495386279	5.5478847693868	2.423685658490653	0.4368666084028439
3	1	undersample	1.0	10.0	l2	liblinear		0.8005908709778848	0.2397336079602631	0.7241379309720571	0.7051671732469212	6.27835022893838	2.4560966103599906	0.3912009457923782
3	2	undersample	1.0	10.0	l2	liblinear		0.7818624882087831	0.22333419360229279	0.7241379309720571	0.7332826747664645	7.216879975421187	2.715001371538179	0.3762015314950458
3	3	undersample	1.0	10.0	l2	liblinear		0.7733117483811286	0.19517075992894392	0.6956521738525521	0.7150455926997338	5.735618790004034	2.4412752763875196	0.4256341483652917
3	1	smote	0.6	0.01	l2	liblinear		0.7892909548265381	0.24877914047038524	0.5517241378834721	0.8328267477140363	6.131468122946667	3.3003132817956398	0.538258236739375
3	2	smote	0.6	0.01	l2	liblinear		0.7924221779687664	0.2645650673483573	0.5517241378834721	0.8594224923946853	7.524323730523437	3.92469683119951	0.5216012623214508
3	3	smote	0.6	0.01	l2	liblinear		0.7645500198229152	0.18499255466724682	0.4956521738699433	0.8396656534890603	5.1466739466672395	3.0913659720592994	0.6006531504865181
3	1	smote	0.6	0.1	l2	liblinear		0.7872602452573105	0.24524722266399	0.5172413792657551	0.8191489361639883	4.852940883959584	2.860040409462917	0.5893416856543202
3	2	smote	0.6	0.1	l2	liblinear		0.7865200188659469	0.24462657046552133	0.5344827585746136	0.8525835866196613	6.6403202373546195	3.6256663017500586	0.5460077384447432
3	3	smote	0.6	0.1	l2	liblinear		0.7533302497687326	0.1750412787935624	0.4782608695236295	0.830547112455695	4.492899567005365	2.822382363798671	0.6281872712215704
3	1	smote	0.6	1.0	l2	liblinear		0.7859828634315063	0.24405796618682646	0.4999999999568966	0.8168693009056469	4.4605806500668805	2.7302903070139113	0.6120930158200744
3	2	smote	0.6	1.0	l2	liblinear		0.7844631065926004	0.24087999447617808	0.5258620689201843	0.8518237082002141	6.37585034437901	3.548894543411693	0.5566150847285676
3	3	smote	0.6	1.0	l2	liblinear		0.7485132813532444	0.17178424498652412	0.4956521738699433	0.8282674771973536	4.739853226921799	2.8861868265784136	0.6089190194301135
3	1	smote	0.6	10.0	l2	liblinear		0.7857404884184048	0.2437389120710911	0.4999999999568966	0.8161094224861999	4.438016268579023	2.7190081162766093	0.6126629348222344
3	2	smote	0.6	10.0	l2	liblinear		0.7842338329315586	0.24015942442842628	0.5258620689201843	0.8518237082002141	6.37585034437901	3.548894543411693	0.5566150847285676
3	3	smote	0.6	10.0	l2	liblinear		0.7476873265494912	0.171338597021295	0.48695652169678644	0.8282674771973536	4.577770825266779	2.835551969971775	0.6194176232115812
3	1	smote	0.8	0.01	l2	liblinear		0.7901752960905565	0.24947071021843636	0.6034482758100476	0.7583586626082193	4.775772263929734	2.4972889876816398	0.5229078779122998
3	2	smote	0.8	0.01	l2	liblinear		0.7908238130175034	0.2529489044008135	0.6465517240821939	0.790273556224998	6.8928946184182145	3.0828334358612914	0.4472480050245996
3	3	smote	0.8	0.01	l2	liblinear		0.7669023391040042	0.18543601408031143	0.5826086956015123	0.77659574467495	4.852182293514451	2.607867377795249	0.5374627686101503
3	1	smote	0.8	0.1	l2	liblinear		0.7862448904726967	0.24595864320175312	0.6379310344277646	0.7727963525777144	5.992832937947657	2.8077498472750912	0.46851794742476527
3	2	smote	0.8	0.1	l2	liblinear		0.7837687349334451	0.2367830051212713	0.6206896551189061	0.7857142857083153	5.999999670501536	2.8965515886351167	0.4827586146172237
3	3	smote	0.8	0.1	l2	liblinear		0.7557089996035417	0.17612378465918627	0.5652173912551985	0.7781155015138441	4.558903880058105	2.547349497770208	0.5587635798429471
3	1	smote	0.8	1.0	l2	liblinear		0.7849413059427732	0.24393594396395568	0.6120689654644769	0.7750759878360557	5.436936655340364	2.7212254145906543	0.5005070930058376
3	2	smote	0.8	1.0	l2	liblinear		0.7813515354784614	0.232734551217956	0.6206896551189061	0.7864741641277624	6.027175339116357	2.906859600922941	0.4822921811790798
3	3	smote	0.8	1.0	l2	liblinear		0.7513677811550152	0.17311649041638474	0.5739130434283555	0.77659574467495	4.682215507692959	2.568943984096813	0.5486599096205289
3	1	smote	0.8	10.0	l2	liblinear		0.7847840897180589	0.2439546915001281	0.6120689654644769	0.7750759878360557	5.436936655340364	2.7212254145906543	0.5005070930058376
3	2	smote	0.8	10.0	l2	liblinear		0.780997798972854	0.23215127834056493	0.6206896551189061	0.7872340425472095	6.054545119640492	2.9172412418665012	0.48182664819157717
3	3	smote	0.8	10.0	l2	liblinear		0.7506607638430025	0.17264684594819513	0.5739130434283555	0.7781155015138441	4.7235110827741185	2.5865394900435956	0.5475883082483232
3	1	smote	1.0	0.01	l2	liblinear		0.7912889110156168	0.2505706967967826	0.7586206895897741	0.7120060790219453	7.770071224189866	2.6341551261633414	0.3390129861695412
3	2	smote	1.0	0.01	l2	liblinear		0.792854522586731	0.2567625899842863	0.7068965516631986	0.7431610942192769	6.978419413276551	2.752295342450026	0.39440095380761253
3	3	smote	1.0	0.01	l2	liblinear		0.7674309501784062	0.18688303321946123	0.6956521738525521	0.7226443768942049	5.955381329118131	2.5081595281217925	0.42115850017943113
3	1	smote	1.0	0.1	l2	liblinear		0.7865789749502149	0.24746251768765262	0.7068965516631986	0.7165653495386279	6.097302983417248	2.4940370754674803	0.40903937712746913
3	2	smote	1.0	0.1	l2	liblinear		0.7867165391468399	0.24084850373616945	0.6896551723543402	0.743920972638724	6.455654145474589	2.6931340396339256	0.41717445116933194
3	3	smote	1.0	0.1	l2	liblinear		0.7541562045724859	0.17654551404440022	0.6347826086404538	0.7355623100248058	4.8347014810062605	2.400499659087944	0.4965145459697144
3	1	smote	1.0	1.0	l2	liblinear		0.7853736505607379	0.2476582515229742	0.7155172413176278	0.7188449847969693	6.430630326751771	2.5449206920663463	0.39574979410230365
3	2	smote	1.0	1.0	l2	liblinear		0.7842862383397967	0.23818415620968533	0.6810344826999108	0.7477203647359596	6.328231529848228	2.6995221195397194	0.4265839584921362
3	3	smote	1.0	1.0	l2	liblinear		0.7490947535350866	0.17334990103812442	0.6347826086404538	0.7310030395081232	4.723298152118763	2.3598132257018225	0.4996113102473286
3	1	smote	1.0	10.0	l2	liblinear		0.7852688397442616	0.24780136134062092	0.7155172413176278	0.7188449847969693	6.430630326751771	2.5449206920663463	0.39574979410230365
3	2	smote	1.0	10.0	l2	liblinear		0.7837949376375642	0.23769018252916255	0.6810344826999108	0.7492401215748539	6.379524658493292	2.7158828590052	0.4257186766406178
3	3	smote	1.0	10.0	l2	liblinear		0.7484868507995243	0.1729821379131799	0.6260869564672968	0.7310030395081232	4.550256011065551	2.3274870171305646	0.5115068176313375
3	1	class_weight		0.01	l2	liblinear	balanced	0.8010363169479091	0.25768945310794955	0.7844827585530618	0.6930091185357674	8.217029286163054	2.555394249032505	0.31098759391856257
3	2	class_weight		0.01	l2	liblinear	balanced	0.797223823498585	0.2723338368492036	0.7413793102809156	0.7370820668637	8.036608434602808	2.819812529480254	0.3508709516035458
3	3	class_weight		0.01	l2	liblinear	balanced	0.7776331439143651	0.20128674008482123	0.7130434781988658	0.7112462006024982	6.120573883049083	2.4693820652502008	0.40345595874324963
3	1	class_weight		0.1	l2	liblinear	balanced	0.8040954826538098	0.2532606296516627	0.7413793102809156	0.7036474164080271	6.806495405919315	2.5016798445896806	0.3675430052225002
3	2	class_weight		0.1	l2	liblinear	balanced	0.7984225972120322	0.2685131624709328	0.7327586206264863	0.7408814589609356	7.8398444417296265	2.827889464834251	0.3607073338577516
3	3	class_weight		0.1	l2	liblinear	balanced	0.7796022201665125	0.1987334432250528	0.6782608695062382	0.7211246200553106	5.451211185733387	2.4321288072094163	0.4461630030152821
3	1	class_weight		1.0	l2	liblinear	balanced	0.8015079656220523	0.24261826945560186	0.7327586206264863	0.7074468085052626	6.630498222971204	2.5047021084801484	0.3777547264091988
3	2	class_weight		1.0	l2	liblinear	balanced	0.7979312965097998	0.26522633107861	0.7155172413176278	0.7507598784137481	7.576126719388017	2.870794670038988	0.37892642251232267
3	3	class_weight		1.0	l2	liblinear	balanced	0.7816373728029602	0.1997896039340965	0.7043478260257089	0.7249240121525462	6.278355243515722	2.560557197056183	0.40783884233329604
3	1	class_weight		10.0	l2	liblinear	balanced	0.8007939419348077	0.24070480696911015	0.7327586206264863	0.7097264437636039	6.704103719600198	2.5243725432088935	0.376541381480655
3	2	class_weight		10.0	l2	liblinear	balanced	0.7980426580023059	0.26526309785276436	0.7068965516631986	0.7507598784137481	7.26470549920599	2.836206782448157	0.39040904137285276
3	3	class_weight		10.0	l2	liblinear	balanced	0.7816638033566804	0.19950411870400836	0.7043478260257089	0.7256838905719933	6.302346123712792	2.56765015302195	0.4074117859597743
4	1	none		0.01	l2	liblinear		0.7361453201970444	0.20835014138551147	0.0	0.9962006078951657	0.0	0.0	1.0038138724636225
4	2	none		0.01	l2	liblinear		0.7268040561785978	0.22272761420647783	0.017241379308858502	0.9954407294757186	3.8304009483402575	3.781600894491124	0.987259795303077
4	3	none		0.01	l2	liblinear		0.7219307519492535	0.23854722763887584	0.0347826086926276	0.99772036473406	15.771702527627031	15.25790403108409	0.9674227526571748
4	1	none		0.1	l2	liblinear		0.7803754847500263	0.23995361917057045	0.0	0.9924012157979302	0.0	0.0	1.0076569576946663
4	2	none		0.1	l2	liblinear		0.7718268525311812	0.250487759299487	0.04310344827214626	0.9931610942173773	6.541531966481873	6.302672768930672	0.9634857302249059
4	3	none		0.1	l2	liblinear		0.7776992202986652	0.2728872354433647	0.0260869565194707	0.9954407294757186	5.848201447365178	5.721726570790977	0.9783737040875707
4	1	none		1.0	l2	liblinear		0.7937716172308982	0.24649473504435102	0.0	0.9931610942173773	0.0	0.0	1.006885988339235
4	2	none		1.0	l2	liblinear		0.7877384446074834	0.2482211703296644	0.05172413792657551	0.9908814589590359	5.927266219441595	5.672407567190273	0.9570023174110114
4	3	none		1.0	l2	liblinear		0.7970265627064888	0.2863832158959523	0.0347826086926276	0.9962006078951657	9.448623757450028	9.154758494335484	0.9688986073374892
4	1	none		10.0	l2	liblinear		0.7940467456241485	0.2433774225088039	0.0	0.991641337378483	0.0	0.0	1.0084291086123163
4	2	none		10.0	l2	liblinear		0.7897560528246516	0.2458690257738917	0.05172413792657551	0.991641337378483	6.471066629531645	6.188080364988431	0.9562689823092793
4	3	none		10.0	l2	liblinear		0.8010241839566539	0.2889839853996303	0.0347826086926276	0.9969604863146129	11.81978089859996	11.443440582433727	0.9681601175527187
4	1	undersample	0.6	0.01	l2	liblinear		0.7814628969709674	0.2384763030134265	0.4224137930670333	0.8700607902669449	4.897005801714772	3.2508567769979924	0.663845798771484
4	2	undersample	0.6	0.01	l2	liblinear		0.7729273661041819	0.24682749651768646	0.5517241378834721	0.8548632218780027	7.24929465271296	3.801407934008506	0.5243831356879567
4	3	undersample	0.6	0.01	l2	liblinear		0.777646359191225	0.26438977776984834	0.5565217390820416	0.8579027355557911	7.576386111089267	3.9164842623392233	0.5169330244195123
4	1	undersample	0.6	0.1	l2	liblinear		0.7905486846242533	0.2418338039466771	0.5603448275379014	0.8404255319085074	6.712417829930588	3.5114940323766928	0.5231339964557639
4	2	undersample	0.6	0.1	l2	liblinear		0.7774342312126611	0.23685067504258456	0.6293103447733354	0.8092705167111758	7.203279455760391	3.2994915150346587	0.45805406596620285
4	3	undersample	0.6	0.1	l2	liblinear		0.7961807849874456	0.2736991825194687	0.6260869564672968	0.8206686930028825	7.6625931103022955	3.4912304607530444	0.4556199623118683
4	1	undersample	0.6	1.0	l2	liblinear		0.7957171680117388	0.2391731202230597	0.5344827585746136	0.8457446808446373	6.295018707586133	3.464922485992648	0.5504228953071862
4	2	undersample	0.6	1.0	l2	liblinear		0.7814497956189079	0.2332034460820404	0.6293103447733354	0.8031914893555989	6.928346533829433	3.197576724385781	0.46152088950651143
4	3	undersample	0.6	1.0	l2	liblinear		0.8029337914629311	0.27134085455463897	0.6173913042941399	0.8161094224861999	7.161344397132403	3.357383934878166	0.46882033275890345
4	1	undersample	0.6	10.0	l2	liblinear		0.7951996646053873	0.2359974954339744	0.5431034482290429	0.8389057750696133	6.190102814005174	3.3713400635580344	0.5446339266012372
4	2	undersample	0.6	10.0	l2	liblinear		0.7843189917199456	0.2328914505139896	0.6293103447733354	0.8069908814528345	7.098150085621443	3.2605211448304696	0.4593480039896212
4	3	undersample	0.6	10.0	l2	liblinear		0.8047905378617681	0.2681754387287804	0.6260869564672968	0.8191489361639883	7.584130831945513	3.4618923912777357	0.4564652683540756
4	1	undersample	0.8	0.01	l2	liblinear		0.7854653600251547	0.24864553199683015	0.6120689654644769	0.7971124620000221	6.198834433099564	3.016789209087112	0.48667038612778396
4	2	undersample	0.8	0.01	l2	liblinear		0.7762289068231842	0.2528457584880847	0.6637931033910524	0.7591185410276663	6.22203316840053	2.755683557655869	0.44289116127356304
4	3	undersample	0.8	0.01	l2	liblinear		0.7801176159640545	0.26258516636648827	0.6695652173330813	0.7522796352526423	6.153535371180316	2.702907332575893	0.43924461435607093
4	1	undersample	0.8	0.1	l2	liblinear		0.7899787758096636	0.2476994946069925	0.6120689654644769	0.7895136778055508	5.918090325653491	2.9078798565364425	0.49135441288393034
4	2	undersample	0.8	0.1	l2	liblinear		0.7768381196939524	0.2405329097624785	0.6896551723543402	0.7477203647359596	6.586345047824451	2.7336932856098426	0.41505466231978905
4	3	undersample	0.8	0.1	l2	liblinear		0.7981168230474429	0.2766771066115914	0.6956521738525521	0.7446808510581712	6.666666329855642	2.7246375741471383	0.4086956467700512
4	1	undersample	0.8	1.0	l2	liblinear		0.7936275023582433	0.24409240725675316	0.6206896551189061	0.7887537993861038	6.109875395347641	2.938228587936033	0.4808982731586622
4	2	undersample	0.8	1.0	l2	liblinear		0.7802772246095795	0.2380979057101581	0.6982758620087693	0.7477203647359596	6.859207909315299	2.7678644516799653	0.403525366147442
4	3	undersample	0.8	1.0	l2	liblinear		0.803673846967094	0.26881734896242326	0.6956521738525521	0.7431610942192769	6.613693666220421	2.7085154589519718	0.40953142517755764
4	1	undersample	0.8	10.0	l2	liblinear		0.7935488942458861	0.24037102325152584	0.6293103447733354	0.7933130699027865	6.516073497078101	3.0447513736346594	0.4672677970620242
4	2	undersample	0.8	10.0	l2	liblinear		0.7831071166544389	0.23593979811047186	0.7155172413176278	0.7522796352526423	7.638036398487501	2.8884069065669773	0.3781609145982312
4	3	undersample	0.8	10.0	l2	liblinear		0.8059865204176028	0.26597445557215177	0.7043478260257089	0.7522796352526423	7.234752414505828	2.843318103099316	0.39300833917286243
4	1	undersample	1.0	0.01	l2	liblinear		0.7918064144219683	0.2539554902064011	0.7672413792442033	0.6671732522745656	6.607643882364663	2.305227453728764	0.3488728249724255
4	2	undersample	1.0	0.01	l2	liblinear		0.7764188764280473	0.24543225950137407	0.7758620688986326	0.649696048627282	6.4199897151647365	2.214825278761628	0.3449889038498091
4	3	undersample	1.0	0.01	l2	liblinear		0.7828531782740847	0.2612383553708546	0.7478260868914934	0.6193009118493975	4.824144644765733	1.9643495099524966	0.4071912445333491
4	1	undersample	1.0	0.1	l2	liblinear		0.7913740698040038	0.25122504602906476	0.7241379309720571	0.7180851063775222	6.686320434336513	2.5686401168126105	0.3841634685586668
4	2	undersample	1.0	0.1	l2	liblinear		0.7734710722146525	0.23515127445012704	0.7155172413176278	0.6907294832774261	5.617377469747713	2.313564273001258	0.41185842135180384
4	3	undersample	1.0	0.1	l2	liblinear		0.7983018369234836	0.2702582841459228	0.7391304347183365	0.6785714285662723	5.981481225814145	2.2995168364351906	0.38443935369995064
4	1	undersample	1.0	1.0	l2	liblinear		0.7929200293470285	0.2413444155877324	0.6982758620087693	0.7294832826692289	6.24077016749951	2.5812668550989857	0.41361350016283654
4	2	undersample	1.0	1.0	l2	liblinear		0.7744209202389687	0.22804731424505795	0.7241379309720571	0.6983282674718972	6.07651106472458	2.400416840183826	0.3950320757833615
4	3	undersample	1.0	1.0	l2	liblinear		0.8017906700145369	0.25779808802711274	0.7391304347183365	0.6861702127607434	6.194914981961473	2.3551952084232477	0.3801819965781647
4	1	undersample	1.0	10.0	l2	liblinear		0.791786762393879	0.23736766820601368	0.6982758620087693	0.730243161088676	6.264868915251003	2.588538029068951	0.41318310110508544
4	2	undersample	1.0	10.0	l2	liblinear		0.7769494811864585	0.22731142489565437	0.7241379309720571	0.7006079027302387	6.142766221881384	2.418694125158039	0.39374672197594845
4	3	undersample	1.0	10.0	l2	liblinear		0.8042685344257964	0.25694015774913154	0.7652173912378072	0.6869300911801905	7.151384057723177	2.4442379968106605	0.34178529716316264
4	1	smote	0.6	0.01	l2	liblinear		0.7908893197778011	0.2351812152574142	0.5258620689201843	0.8518237082002141	6.37585034437901	3.548894543411693	0.5566150847285676
4	2	smote	0.6	0.01	l2	liblinear		0.7780630961115187	0.2411560490866521	0.6034482758100476	0.8343465045529306	7.664538755885802	3.642834325669401	0.47528421018506617
4	3	smote	0.6	0.01	l2	liblinear		0.7817100568256905	0.2685992172113987	0.5478260869088847	0.8449848024251901	6.604071925313645	3.5340151168362337	0.5351266749911532
4	1	smote	0.6	0.1	l2	liblinear		0.7891009852216748	0.22695801727964116	0.5086206896113258	0.843465045586296	5.577414022644284	3.2492465278690035	0.582572220549332
4	2	smote	0.6	0.1	l2	liblinear		0.7715124200817525	0.22839629779868	0.5862068965011891	0.824468085100118	6.654039971415128	3.339602735146576	0.5018909839665324
4	3	smote	0.6	0.1	l2	liblinear		0.7750231267345051	0.2507362031902689	0.5391304347357279	0.8313069908751421	5.764745500238389	3.195926171293973	0.554391536194331
4	1	smote	0.6	1.0	l2	liblinear		0.7889372183209309	0.22380349412257075	0.4999999999568966	0.843465045586296	5.388349142131745	3.1941745528203764	0.5927927858203341
4	2	smote	0.6	1.0	l2	liblinear		0.7679816057017085	0.22400853165735862	0.5862068965011891	0.823708206680671	6.619252445021995	3.325207896588101	0.5023539830236112
4	3	smote	0.6	1.0	l2	liblinear		0.7720430818025638	0.24570058809472284	0.5304347825625709	0.8229483282612239	5.250595763678568	2.995931907301394	0.5705889368821808
4	1	smote	0.6	10.0	l2	liblinear		0.7889634210250498	0.22303408127516186	0.4999999999568966	0.8427051671668488	5.3574875542003975	3.1787437588609713	0.5933273149265433
4	2	smote	0.6	10.0	l2	liblinear		0.7675820144638926	0.22353592612908907	0.5862068965011891	0.823708206680671	6.619252445021995	3.325207896588101	0.5023539830236112
4	3	smote	0.6	10.0	l2	liblinear		0.7716466234967624	0.24352214857992377	0.5304347825625709	0.8214285714223296	5.196295976478768	2.9704346159022297	0.5716446055777143
4	1	smote	0.8	0.01	l2	liblinear		0.7913806204800337	0.2345389220699563	0.6206896551189061	0.790273556224998	6.166007559069298	2.9595200984268395	0.4799734687989056
4	2	smote	0.8	0.01	l2	liblinear		0.7783578765328583	0.236779467006651	0.6896551723543402	0.7651975683832433	7.241998886239566	2.9371720651865774	0.40557476449595614
4	3	smote	0.8	0.01	l2	liblinear		0.7854830183692348	0.2665645274559698	0.6260869564672968	0.769756838899926	5.597973463724876	2.719242240609913	0.4857547471868153
4	1	smote	0.8	0.1	l2	liblinear		0.7892516507703595	0.22795725951131265	0.6206896551189061	0.7978723404194691	6.459329767349083	3.0707802469944045	0.4754022929628748
4	2	smote	0.8	0.1	l2	liblinear		0.7699337071585788	0.22548343597988565	0.6896551723543402	0.7727963525777144	7.558528002655877	3.0354052402973966	0.4015868120943061
4	3	smote	0.8	0.1	l2	liblinear		0.7774481300383244	0.25144329593876646	0.5999999999478262	0.770516717319373	5.036423588677985	2.6145694221968876	0.5191321432355835
4	1	smote	0.8	1.0	l2	liblinear		0.7890092757572581	0.22529096474501584	0.6120689654644769	0.7993920972583634	6.287205021254647	3.0510709029347303	0.48528254283869715
4	2	smote	0.8	1.0	l2	liblinear		0.7667697306362017	0.22430821439715173	0.6810344826999108	0.7674772036415846	7.047341076144979	2.9288932701515322	0.41560258940670974
4	3	smote	0.8	1.0	l2	liblinear		0.7743161094224924	0.2452804193224619	0.5913043477746692	0.770516717319373	4.857827009532636	2.5766771117302656	0.5304176246078168
4	1	smote	0.8	10.0	l2	liblinear		0.7890354784613771	0.22506469597382325	0.6120689654644769	0.7986322188389162	6.257525842602522	3.0395574284015137	0.4857442769364729
4	2	smote	0.8	10.0	l2	liblinear		0.7660884603291058	0.2233774494697319	0.6810344826999108	0.7689969604804788	7.107752100553176	2.948162303988802	0.4147812404264682
4	3	smote	0.8	10.0	l2	liblinear		0.773926258755121	0.24418638697287748	0.5913043477746692	0.770516717319373	4.857827009532636	2.5766771117302656	0.5304176246078168
4	1	smote	1.0	0.01	l2	liblinear		0.7904569751598366	0.2332834303454593	0.655172413736623	0.7408814589609356	5.432551065079688	2.528465874440036	0.46542881784718876
4	2	smote	1.0	0.01	l2	liblinear		0.7796287076826329	0.2344838224883613	0.7241379309720571	0.7203647416358635	6.76222793403818	2.589580117015485	0.38294776139655995
4	3	smote	1.0	0.01	l2	liblinear		0.7880005286110744	0.266276702721332	0.6956521738525521	0.7097264437636039	5.5886310181699885	2.396539867105982	0.42882412587768676
4	1	smote	1.0	0.1	l2	liblinear		0.7870768263284771	0.22689085332547218	0.6724137930454817	0.7507598784137481	6.182926520037313	2.6978552320848324	0.43633951681497357
4	2	smote	1.0	0.1	l2	liblinear		0.7695603186248822	0.22258943878610982	0.6982758620087693	0.7287234042497818	6.216806426732916	2.5740364159956965	0.4140447968202786
4	3	smote	1.0	0.1	l2	liblinear		0.7792123694991411	0.24930054425983378	0.6347826086404538	0.7294832826692289	4.686998190988091	2.346555848519788	0.5006521671294087
4	1	smote	1.0	1.0	l2	liblinear		0.7863628026412326	0.2244590053315943	0.6724137930454817	0.749999999994301	6.157894429840549	2.689655064534411	0.43678160345225536
4	2	smote	1.0	1.0	l2	liblinear		0.7660622576249869	0.22034592885466764	0.6982758620087693	0.7325227963470173	6.337986706691551	2.610599431900366	0.4118972615963784
4	3	smote	1.0	1.0	l2	liblinear		0.7759151579225585	0.24421108127960015	0.6260869564672968	0.7340425531859116	4.621395146099785	2.354086867753999	0.5093887770074742
4	1	smote	1.0	10.0	l2	liblinear		0.7863169479090242	0.22421084408514888	0.6724137930454817	0.749999999994301	6.157894429840549	2.689655064534411	0.43678160345225536
4	2	smote	1.0	10.0	l2	liblinear		0.7654857981343675	0.2198534833348171	0.6982758620087693	0.7325227963470173	6.337986706691551	2.610599431900366	0.4118972615963784
4	3	smote	1.0	10.0	l2	liblinear		0.7753270781022862	0.2440473499837497	0.6260869564672968	0.7348024316053587	4.639434726177162	2.3608321020775502	0.5088620047530015
4	1	class_weight		0.01	l2	liblinear	balanced	0.7921404988994865	0.24058343962220954	0.7068965516631986	0.723404255313652	6.30769200913185	2.555702825102287	0.40517240827950907
4	2	class_weight		0.01	l2	liblinear	balanced	0.7892713027984488	0.25023845560146635	0.7586206895897741	0.6952887537941088	7.171356979466443	2.489637892067826	0.34716411796020896
4	3	class_weight		0.01	l2	liblinear	balanced	0.7984472049689441	0.2834087862898919	0.7130434781988658	0.7013677811496857	5.835916159299103	2.387697673971653	0.4091384369543882
4	1	class_weight		0.1	l2	liblinear	balanced	0.793666806414422	0.2355523985482495	0.6810344826999108	0.7355623100248058	5.93911124272999	2.5754061647177986	0.4336349329168091
4	2	class_weight		0.1	l2	liblinear	balanced	0.7915116340006291	0.24334902643227857	0.7499999999353448	0.7127659574413924	7.444444074702093	2.611111019931433	0.3507462638291741
4	3	class_weight		0.1	l2	liblinear	balanced	0.8048566142460685	0.2796443194348184	0.7130434781988658	0.7120060790219453	6.143279481848207	2.4758975849848732	0.4030253760825487
4	1	class_weight		1.0	l2	liblinear	balanced	0.7931951577402787	0.23223253496814522	0.6896551723543402	0.7424012157998299	6.40445723737123	2.6772453438521753	0.4180284418459953
4	2	class_weight		1.0	l2	liblinear	balanced	0.7936864584425113	0.23948636258276534	0.7499999999353448	0.7097264437636039	7.3350781737295145	2.5837695442255733	0.3522483891349008
4	3	class_weight		1.0	l2	liblinear	balanced	0.8074666314259283	0.2798052551107177	0.7043478260257089	0.7180851063775222	6.068257211595402	2.498441256475486	0.41172302172999853
4	1	class_weight		10.0	l2	liblinear	balanced	0.7925793941934808	0.23105340071371697	0.6896551723543402	0.7431610942192769	6.42997995635486	2.685166187756123	0.4176010099071191
4	2	class_weight		10.0	l2	liblinear	balanced	0.7938436746672256	0.23823103938746687	0.7499999999353448	0.7074468085052626	7.254545101139173	2.5636362757385047	0.35338345374549934
4	3	class_weight		10.0	l2	liblinear	balanced	0.8077705827937096	0.2794924262303916	0.7130434781988658	0.7188449847969693	6.353152854319404	2.5361221186921887	0.3991910966594157
