# Supplementary material for: Risk prediction for cardiovascular related diseases using PRS and EHR in the Framingham Heart Study
Source: PLoS One. 2026 Apr 17;21(4):e0345914. doi: 10.1371/journal.pone.0345914 (PMC13089760; doi:10.1371/journal.pone.0345914)
Supplement: S1 File — (ZIP) [file pone.0345914.s003.zip › logreg/prs_ehr_model/chd/chd_logreg_nested_cv_best_per_fold.csv]

outer_fold	sampling_method	sampling_ratio	C	penalty	solver	class_weight	mean_AUC
1	class_weight		1.0	l2	liblinear	balanced	0.7847284944154063
2	class_weight		1.0	l2	liblinear	balanced	0.7761085072965036
3	class_weight		0.1	l2	liblinear	balanced	0.7940401000107848
4	class_weight		1.0	l2	liblinear	balanced	0.7981160825362394
