# Supplementary material for: Risk prediction for cardiovascular related diseases using PRS and EHR in the Framingham Heart Study
Source: PLoS One. 2026 Apr 17;21(4):e0345914. doi: 10.1371/journal.pone.0345914 (PMC13089760; doi:10.1371/journal.pone.0345914)
Supplement: S1 File — (ZIP) [file pone.0345914.s003.zip › logreg/prs_ehr_model/chd/chd_logreg_nested_cv_outer_test_results.csv]

outer_fold	AUC	AUPRC	sensitivity	specificity	DOR	LR+	LR-
1	0.8037810502043812	0.24043177035988153	0.7413793102809156	0.7074468085052626	6.932120881040368	2.534169192109327	0.365569090077349
2	0.8162142333088774	0.2699937793667725	0.7413793102809156	0.7150455926997338	7.193421868905506	2.6017470348589082	0.36168419013085784
3	0.7619267873661953	0.22683422480863508	0.6521739129867675	0.7158054711191809	4.722593384193866	2.2948150782737797	0.4859226370681
4	0.7747522135588741	0.2062605231895546	0.7043478260257089	0.7355623100248058	6.6267745203536625	2.6635681148784034	0.4019403467599056
