# Supplementary material for: Risk prediction for cardiovascular related diseases using PRS and EHR in the Framingham Heart Study
Source: PLoS One. 2026 Apr 17;21(4):e0345914. doi: 10.1371/journal.pone.0345914 (PMC13089760; doi:10.1371/journal.pone.0345914)
Supplement: S1 File — (ZIP) [file pone.0345914.s003.zip › logreg/prs_ehr_model/chf/chf_logreg_nested_cv_all_results.csv]

outer_fold	inner_fold	sampling_method	sampling_ratio	C	penalty	solver	class_weight	AUC	AUPRC	sensitivity	specificity	DOR	LR+	LR-
1	1	none		0.01	l2	liblinear		0.7044280386402544	0.2502971847446307	0.05319148935604346	0.998563218383631	39.04467184891811	37.02101874067757	0.9481708155592213
1	2	none		0.01	l2	liblinear		0.776572817314747	0.26833503607236936	0.021276595742417383	0.9978448275790386	10.065170652519376	9.872294584198588	0.9808372678783925
1	3	none		0.01	l2	liblinear		0.7616796440489433	0.23238562947715613	0.04301075268354723	0.9949712643606684	8.89243815871718	8.552978370420043	0.9618260064154902
1	1	none		0.1	l2	liblinear		0.804047444362925	0.3032831726790241	0.11702127658329561	0.9942528735560758	22.927670890235934	20.36166667088785	0.8880826377476675
1	2	none		0.1	l2	liblinear		0.8625810100269014	0.30997363880586	0.06382978722725216	0.997126436774446	23.659008499182786	22.212688599555907	0.9388681002305349
1	3	none		0.1	l2	liblinear		0.8411197626992954	0.27982735960634253	0.09677419353798128	0.9913793103377057	12.321414255899318	11.22579341921134	0.9110799347260358
1	1	none		1.0	l2	liblinear		0.8442849718757642	0.317811693084909	0.10638297871208692	0.9949712643606684	23.554374867172847	21.15497309707377	0.8981334881875038
1	2	none		1.0	l2	liblinear		0.8796389704084128	0.2900730540656803	0.05319148935604346	0.9942528735560758	9.719084194839803	9.25530303222175	0.9522813826373545
1	3	none		1.0	l2	liblinear		0.8643940798417995	0.29683444724352503	0.1182795698797549	0.989224137923928	12.314622694986992	10.976333891564762	0.89132521883003
1	1	none		10.0	l2	liblinear		0.8561460626069943	0.32775619934607214	0.08510638296966953	0.9942528735560758	16.092995218985823	14.808484851554798	0.920182010192511
1	2	none		10.0	l2	liblinear		0.8755426143311323	0.27713875331403987	0.04255319148483477	0.9928160919468908	6.142213663611645	5.923396003441011	0.964374778609687
1	3	none		10.0	l2	liblinear		0.8693764676801384	0.30188092692348245	0.1290322580506417	0.9863505747055579	10.705645158491574	9.453303764382246	0.8830204548511082
1	1	undersample	0.6	0.01	l2	liblinear		0.8097792858889704	0.2798003681980872	0.48936170207559987	0.9001436781544531	8.638788044970168	4.900657705237175	0.5672853174934236
1	2	undersample	0.6	0.01	l2	liblinear		0.8563982636341403	0.30873185214593135	0.5851063829164781	0.8599137930972708	8.656804034350133	4.1767591120171	0.4824827972165838
1	3	undersample	0.6	0.01	l2	liblinear		0.8465038314176245	0.26652126308208607	0.6559139784240953	0.8520114942467528	10.974817072660176	4.432195127341854	0.40385137977697216
1	1	undersample	0.6	0.1	l2	liblinear		0.8306355465884079	0.30700823546990375	0.5851063829164781	0.8699712643615664	9.435471628545642	4.499823327862154	0.47690496147472694
1	2	undersample	0.6	0.1	l2	liblinear		0.8711023477622891	0.29391257451082675	0.7553191488558172	0.8218390804538661	14.239830585998867	4.23953304902482	0.2977235495199628
1	3	undersample	0.6	0.1	l2	liblinear		0.8577122728958102	0.27485082379311604	0.7526881719620766	0.8132183907987557	13.250835131926204	4.029776458630584	0.30411489434450806
1	1	undersample	0.6	1.0	l2	liblinear		0.8447893739300563	0.31272429939453444	0.6489361701437303	0.8635057471202335	11.694097870454971	4.754310961152689	0.40655644384706513
1	2	undersample	0.6	1.0	l2	liblinear		0.8765667033504526	0.282876274656845	0.7872340424694433	0.8153735632125333	16.34046560640463	4.263928901668514	0.2609429156408257
1	3	undersample	0.6	1.0	l2	liblinear		0.8638688048448894	0.27761624013863856	0.7634408601329634	0.8081896551666079	13.598058232188023	3.980185849695622	0.2927025054425436
1	1	undersample	0.6	10.0	l2	liblinear		0.8535629126925899	0.3198926570683632	0.6595744680149389	0.864224137924826	12.332340186670667	4.857817946105751	0.39390884043507746
1	2	undersample	0.6	10.0	l2	liblinear		0.8689930300807044	0.2612255744150507	0.7553191488558172	0.8081896551666079	13.006838324056492	3.93784344704379	0.3027517694051952
1	3	undersample	0.6	10.0	l2	liblinear		0.8651510938079348	0.27184834845058964	0.7741935483038502	0.7966954022931273	13.435637593248376	3.8080472303908275	0.2834288339206214
1	1	undersample	0.8	0.01	l2	liblinear		0.8184152604548791	0.2893650566135876	0.6489361701437303	0.8247126436722363	8.696969098969811	3.702127447852159	0.42568017877871944
1	2	undersample	0.8	0.01	l2	liblinear		0.864292920029347	0.30682555645761345	0.829787233954278	0.783045977005869	17.595197268160007	3.82471449137212	0.21737263056102762
1	3	undersample	0.8	0.01	l2	liblinear		0.8488521196391052	0.2634455590304087	0.7526881719620766	0.7708333333277958	10.237153512443443	3.2844573342515586	0.32083696194334754
1	1	undersample	0.8	0.1	l2	liblinear		0.8306126192223037	0.3078058892697793	0.691489361628565	0.8318965517181617	11.091953193100323	4.113474932022101	0.37085216187725434
1	2	undersample	0.8	0.1	l2	liblinear		0.8724779897285398	0.28296335246709775	0.8404255318254867	0.7816091953966839	18.849121248652104	3.8482641009972482	0.2041614493185577
1	3	undersample	0.8	0.1	l2	liblinear		0.8561287232727721	0.26752852110101727	0.8172043009873975	0.7650862068910554	14.560171645006909	3.4787410964029544	0.2389216992503104
1	1	undersample	0.8	1.0	l2	liblinear		0.8440709831254586	0.3168061047877711	0.7127659573709824	0.8354885057411244	12.602457366545794	4.332620752463443	0.34379173048743245
1	2	undersample	0.8	1.0	l2	liblinear		0.8750305698214722	0.26928387519850744	0.8191489360830693	0.7866379310288317	16.699345098092287	3.839243318367559	0.22990381531864376
1	3	undersample	0.8	1.0	l2	liblinear		0.8627255592633791	0.26884216536131056	0.838709677329171	0.764367816086463	16.86829137657419	3.559401894110138	0.21101139682530842
1	1	undersample	0.8	10.0	l2	liblinear		0.8531884323795549	0.32246615765587827	0.7021276594997737	0.8405172413732722	12.422778936102949	4.402529913078672	0.3543917034582574
1	2	undersample	0.8	10.0	l2	liblinear		0.8669830643189044	0.2521102051314101	0.8085106382118606	0.7837643678104615	15.303800993140575	3.7390257684862678	0.24432006252068705
1	3	undersample	0.8	10.0	l2	liblinear		0.8643940798417996	0.2638025997187087	0.8064516128165107	0.7679597701094256	13.789988710109965	3.475481723328753	0.2520293278326514
1	1	undersample	1.0	0.01	l2	liblinear		0.8239101858645147	0.28708385760471666	0.7659574467270258	0.7499999999946121	9.818181236990624	3.0638296642888863	0.3120567335387842
1	2	undersample	1.0	0.01	l2	liblinear		0.8657449865492787	0.3117857247080394	0.8936170211815302	0.6925287356272088	18.91962457510494	2.906343114505296	0.1536152535042007
1	3	undersample	1.0	0.01	l2	liblinear		0.8486744530960327	0.26186989564416074	0.8602150536709446	0.6853448275812835	13.403581820474455	2.7338340562471433	0.20396293758100503
1	1	undersample	1.0	0.1	l2	liblinear		0.8303298483736854	0.30263300072759164	0.7340425531133998	0.792385057465572	10.533840137594462	3.5355957947762757	0.33564166944394824
1	2	undersample	1.0	0.1	l2	liblinear		0.8717825262900465	0.29377298273316665	0.8936170211815302	0.7370689655119465	23.547538751833443	3.3986744430330376	0.14433246053339757
1	3	undersample	1.0	0.1	l2	liblinear		0.8495936843406255	0.2603500313095205	0.838709677329171	0.7212643678109105	13.455669195876874	3.0089789405554557	0.22362163948863903
1	1	undersample	1.0	1.0	l2	liblinear		0.843627720714111	0.3186547883023291	0.7127659573709824	0.8038793103390527	10.171346490444256	3.6343229378806488	0.3573099038147551
1	2	undersample	1.0	1.0	l2	liblinear		0.8766660552702371	0.28267942968069204	0.8723404254391128	0.7449712643624643	19.961031167052	3.4205572523143832	0.1713617409881158
1	3	undersample	1.0	1.0	l2	liblinear		0.8551013471758745	0.2558880736370378	0.838709677329171	0.7356321839027613	14.469564196775183	3.172510398525879	0.21925402940174876
1	1	undersample	1.0	10.0	l2	liblinear		0.8537386891660552	0.3292830866635661	0.7127659573709824	0.8074712643620153	10.407406698916912	3.7021274667794764	0.35572044696693617
1	2	undersample	1.0	10.0	l2	liblinear		0.8711711298606016	0.2629676901438789	0.8510638296966954	0.7449712643624643	16.69215163972272	3.3371290266481783	0.19992203112900167
1	3	undersample	1.0	10.0	l2	liblinear		0.8569938820912125	0.25196342125740845	0.8494623655000578	0.7385057471211315	15.936419534863093	3.248493317398526	0.20384084084431942
1	1	smote	0.6	0.01	l2	liblinear		0.816267730496454	0.30417472876363055	0.5212765956892259	0.8807471264304545	8.042034072603755	4.371186507915589	0.543542390896635
1	2	smote	0.6	0.01	l2	liblinear		0.8758024578136464	0.3134423827546697	0.6808510637573563	0.8591954022926782	13.017685946360285	4.8354317010177805	0.37145093150698544
1	3	smote	0.6	0.01	l2	liblinear		0.8601841552342109	0.2913560086253589	0.6666666665949821	0.8462643678100126	11.009344924793748	4.336448315421296	0.3938879411037335
1	1	smote	0.6	0.1	l2	liblinear		0.8261494252873562	0.30835388139504755	0.5851063829164781	0.8785919540166769	10.205582427483053	4.819337383977631	0.472225599681955
1	2	smote	0.6	0.1	l2	liblinear		0.8773462337979945	0.2978146480288054	0.7234042552421911	0.8541666666605304	15.318679967889322	4.960485981304406	0.32381940470821685
1	3	smote	0.6	0.1	l2	liblinear		0.8632817327895191	0.28901492211054447	0.7204301074494162	0.8419540229824573	13.727970903078582	4.5583574821766915	0.3320488786784027
1	1	smote	0.6	1.0	l2	liblinear		0.8322175348495965	0.30767047743814663	0.5957446807876868	0.8771551724074917	10.522621377016955	4.849570339812298	0.46087092377744404
1	2	smote	0.6	1.0	l2	liblinear		0.8769335412081194	0.2880978051475924	0.7446808509846085	0.853448275855938	16.985292581997694	5.081351342131364	0.2991618276663683
1	3	smote	0.6	1.0	l2	liblinear		0.8654600791002348	0.28739537710607566	0.7204301074494162	0.84554597700542	14.107154455800927	4.664365788847333	0.3306383057185413
1	1	smote	0.6	10.0	l2	liblinear		0.8334403277084862	0.3080485116607961	0.5957446807876868	0.8778735632120843	10.59318787431217	4.878097221826611	0.4604937789995982
1	2	smote	0.6	10.0	l2	liblinear		0.8768876864759111	0.2886953139710412	0.7446808509846085	0.8505747126375678	16.602562625845177	4.983633053634683	0.30017250950471014
1	3	smote	0.6	10.0	l2	liblinear		0.8657458904956125	0.2878638416887046	0.731182795620303	0.8441091953962349	14.728109359743243	4.690352010019217	0.3184625906946614
1	1	smote	0.8	0.01	l2	liblinear		0.822465761799951	0.306518608902229	0.6489361701437303	0.8505747126375678	10.522143683046504	4.342880232453081	0.41273720052207447
1	2	smote	0.8	0.01	l2	liblinear		0.8779882000489116	0.30889265098771995	0.8085106382118606	0.8160919540171259	18.736109512279576	4.39627635608932	0.2346418911485825
1	3	smote	0.8	0.01	l2	liblinear		0.8608330243480411	0.29043188037811607	0.7419354837911898	0.8002873563160899	11.520682657847127	3.7150148981820084	0.32246481335416
1	1	smote	0.8	0.1	l2	liblinear		0.8295350330154072	0.3073094002589356	0.6595744680149389	0.8505747126375678	11.028845265885924	4.414074990362147	0.4002300126312563
1	2	smote	0.8	0.1	l2	liblinear		0.8779882000489116	0.29598031704715927	0.7978723403406519	0.8239942528676438	18.480127304122597	4.533217284140613	0.24530226576567238
1	3	smote	0.8	0.1	l2	liblinear		0.8619685452972439	0.28231357633665666	0.7634408601329634	0.8089080459712005	13.661311351948417	3.995148953610132	0.292442556506643
1	1	smote	0.8	1.0	l2	liblinear		0.834166360968452	0.3066700360644585	0.6595744680149389	0.8491379310283826	10.905356272472183	4.3720361837186985	0.40090722076648116
1	2	smote	0.8	1.0	l2	liblinear		0.876880044020543	0.28709485475918867	0.8085106382118606	0.8182471264309035	19.008342675612283	4.448406112382207	0.23402387037172306
1	3	smote	0.8	1.0	l2	liblinear		0.8628568780126066	0.2824941643314608	0.7526881719620766	0.8096264367757929	12.943395276544427	3.9537429445399943	0.30546411746158114
1	1	smote	0.8	10.0	l2	liblinear		0.8349764612374664	0.3072831074194446	0.6595744680149389	0.8491379310283826	10.905356272472183	4.3720361837186985	0.40090722076648116
1	2	smote	0.8	10.0	l2	liblinear		0.8767959770114943	0.28728813837185624	0.8085106382118606	0.8182471264309035	19.008342675612283	4.448406112382207	0.23402387037172306
1	3	smote	0.8	10.0	l2	liblinear		0.8630808923495241	0.2823121566457454	0.7526881719620766	0.8081896551666079	12.823643422589923	3.924126894066106	0.3060071647747935
1	1	smote	1.0	0.01	l2	liblinear		0.8232987894350697	0.30885925019164323	0.7021276594997737	0.8160919540171259	10.459820697272468	3.81781894081441	0.36499849726981914
1	2	smote	1.0	0.01	l2	liblinear		0.8786683785766691	0.312146247430981	0.8510638296966954	0.7794540229829062	20.195438010802185	3.858895104859615	0.1910775542892994
1	3	smote	1.0	0.01	l2	liblinear		0.8617368063280186	0.29389524010240436	0.8172043009873975	0.7629310344772778	14.387164747728372	3.4471161786797007	0.2395966192958434
1	1	smote	1.0	0.1	l2	liblinear		0.8292216923453166	0.3097306592598433	0.6702127658861476	0.8211206896492736	9.328798423676691	3.746731397302216	0.40163064243139257
1	2	smote	1.0	0.1	l2	liblinear		0.8782327586206897	0.29666181878728937	0.829787233954278	0.7902298850517944	18.364724519617734	3.9556978581156916	0.21539651576275237
1	3	smote	1.0	0.1	l2	liblinear		0.8623161537510815	0.2856871760393703	0.7741935483038502	0.7701149425232032	11.485713537678977	3.367741788543933	0.2932113588449593
1	1	smote	1.0	1.0	l2	liblinear		0.8331499144044999	0.3062835187595805	0.6595744680149389	0.8247126436722363	9.115778054949184	3.762818061751374	0.4127807794256976
1	2	smote	1.0	1.0	l2	liblinear		0.8775907923697726	0.2928482876761292	0.8191489360830693	0.7852011494196466	16.557346733694633	3.8135627622504846	0.23032449933033763
1	3	smote	1.0	1.0	l2	liblinear		0.8632199357310593	0.2858380371009656	0.7634408601329634	0.775143678155351	11.125326028717655	3.3952384345592597	0.3051810180251721
1	1	smote	1.0	10.0	l2	liblinear		0.8338071655661531	0.3062818124475908	0.6595744680149389	0.8254310344768289	9.161264792919544	3.778302908854451	0.41242152722863495
1	2	smote	1.0	10.0	l2	liblinear		0.8777589263878699	0.2949654368151064	0.8191489360830693	0.7852011494196466	16.557346733694633	3.8135627622504846	0.23032449933033763
1	3	smote	1.0	10.0	l2	liblinear		0.8634593993325917	0.28535635802601583	0.7634408601329634	0.7729885057415734	10.989067187794019	3.363005159702715	0.30603189445847256
1	1	class_weight		0.01	l2	liblinear	balanced	0.8328977133773539	0.3125158882921625	0.7446808509846085	0.8017241379252751	11.793477437502924	3.755781493695602	0.31846259050087716
1	2	class_weight		0.01	l2	liblinear	balanced	0.8773768036194669	0.3287554883595395	0.8617021275679041	0.7629310344772778	20.051746546551918	3.6348160937883383	0.18127178521992204
1	3	class_weight		0.01	l2	liblinear	balanced	0.8649270794710172	0.2951012307946535	0.8494623655000578	0.7478448275808345	16.73565195190485	3.3688078799347054	0.20129527802439443
1	1	class_weight		0.1	l2	liblinear	balanced	0.8458669601369528	0.3244287894498511	0.7234042552421911	0.8160919540171259	11.605768394573388	3.933510423869392	0.3389271760455718
1	2	class_weight		0.1	l2	liblinear	balanced	0.882283259965762	0.31185460846960805	0.8617021275679041	0.7701149425232032	20.873075107105993	3.7484040917745958	0.17958081709617116
1	3	class_weight		0.1	l2	liblinear	balanced	0.8708518724508714	0.2996284076472118	0.8494623655000578	0.7586206896497226	17.734692469684397	3.519201082625311	0.1984359701356024
1	1	class_weight		1.0	l2	liblinear	balanced	0.8564441183663488	0.3301298324315805	0.7127659573709824	0.8196839080400885	11.280359226810006	3.9528691538010676	0.35042049295759126
1	2	class_weight		1.0	l2	liblinear	balanced	0.8780722670579604	0.2982790770788065	0.829787233954278	0.7650862068910554	15.877292385552831	3.532305139044778	0.2224752744042172
1	3	class_weight		1.0	l2	liblinear	balanced	0.8740730441230997	0.30149734315293286	0.838709677329171	0.7550287356267599	16.02697826876535	3.4237062262708666	0.21362143309780826
1	1	class_weight		10.0	l2	liblinear	balanced	0.8583929444852042	0.33135476301163114	0.7127659573709824	0.8182471264309035	11.171569979314748	3.921621178021156	0.35103580549257807
1	2	class_weight		10.0	l2	liblinear	balanced	0.8753362680361947	0.2911004430711311	0.8404255318254867	0.7665229885002406	17.29087043723202	3.599607046667557	0.20817962212057903
1	3	class_weight		10.0	l2	liblinear	balanced	0.8740266963292547	0.3002465230261272	0.8494623655000578	0.756465517235945	17.527811513224503	3.4880577114924236	0.1990013147723899
2	1	none		0.01	l2	liblinear		0.7592957105033616	0.2572851121918536	0.07526881719620766	0.995692749454446	18.815847741569687	17.474869792564647	0.9287314525722427
2	2	none		0.01	l2	liblinear		0.7610739178283198	0.26105441919685357	0.021276595742417383	0.9964080459698534	6.030417980336549	5.9233877521733564	0.9822515970175919
2	3	none		0.01	l2	liblinear		0.7762405759485849	0.2770699172882815	0.032258064512660424	0.995689655165261	7.699982120462478	7.483853591977781	0.9719312847610175
2	1	none		0.1	l2	liblinear		0.8483662552393304	0.31460191482553224	0.1290322580506417	0.9921033740057997	18.612770998634275	16.340155244006464	0.8779001825723706
2	2	none		0.1	l2	liblinear		0.8251100513573	0.30438389393430254	0.07446808509846085	0.9920977011422982	10.101345612105037	9.4235857442958	0.9329039917206184
2	3	none		0.1	l2	liblinear		0.8557502162897045	0.3186349532460071	0.07526881719620766	0.9964080459698534	22.57900684301632	20.954780327557046	0.9280647394040843
2	1	none		1.0	l2	liblinear		0.8774749322650117	0.33407264727519537	0.10752688170886808	0.9935391241852582	18.527414386841976	16.6427460246279	0.8982767639273671
2	2	none		1.0	l2	liblinear		0.8550073367571535	0.3294801447673861	0.08510638296966953	0.9913793103377057	10.697661991145072	9.872328964424101	0.9228492043980492
2	3	none		1.0	l2	liblinear		0.8804226918798664	0.33310649013045307	0.09677419353798128	0.9964080459698534	29.721345734630507	26.941860421144774	0.9064818384902198
2	1	none		10.0	l2	liblinear		0.8805085334506634	0.32770424679078547	0.1182795698797549	0.992821249095529	18.552413138028697	16.476321116376784	0.8880958400543336
2	2	none		10.0	l2	liblinear		0.8638955123502079	0.33694745016272853	0.12765957445450432	0.9906609195331132	15.523435502155484	13.66937978672989	0.8805640754971727
2	3	none		10.0	l2	liblinear		0.8810638363613892	0.3229971076817193	0.08602150536709446	0.9942528735560758	16.282324574303864	14.967715871446869	0.9192615980794961
2	1	undersample	0.6	0.01	l2	liblinear		0.8503423415078465	0.3018887617471914	0.6344086020823217	0.8801148600080394	12.73934361065637	5.291803047540623	0.415390547729683
2	2	undersample	0.6	0.01	l2	liblinear		0.8193476400097824	0.29854136813351406	0.5638297871740607	0.908045977004971	12.765242384932744	6.131648268266182	0.48033934301562137
2	3	undersample	0.6	0.01	l2	liblinear		0.8603927203065134	0.33057944897461544	0.5268817203734536	0.9094827586141561	11.189392607736197	5.8207878863614395	0.5202058752003301
2	1	undersample	0.6	0.1	l2	liblinear		0.8647461578244525	0.30962859310814694	0.7204301074494162	0.8513998564188702	14.764398575178364	4.848111459427865	0.328364971122795
2	2	undersample	0.6	0.1	l2	liblinear		0.8344644167278064	0.3010938757527009	0.691489361628565	0.8764367816028992	15.898154010078738	5.596239031617836	0.35200557681656147
2	3	undersample	0.6	0.1	l2	liblinear		0.8725744654554444	0.34159274010073015	0.6666666665949821	0.8771551724074917	14.280700373460325	5.426900142164697	0.3800163757684605
2	1	undersample	0.6	1.0	l2	liblinear		0.8748195663416931	0.31527402323856524	0.7096774192785293	0.8499641062394117	13.847952045110686	4.730050617823842	0.3415703971197941
2	2	undersample	0.6	1.0	l2	liblinear		0.8524623991195892	0.3163131513207007	0.691489361628565	0.8670977011431962	14.623484206010684	5.202989831979618	0.3557968547335794
2	3	undersample	0.6	1.0	l2	liblinear		0.8836438635520949	0.346422791924959	0.6989247311076425	0.8764367816028992	16.465945212969427	5.656413644854568	0.34352194222897287
2	1	undersample	0.6	10.0	l2	liblinear		0.8765872372615767	0.31298546115196435	0.6989247311076425	0.8463747307907655	12.789551690874505	4.549542462707075	0.3557233626928229
2	2	undersample	0.6	10.0	l2	liblinear		0.8608232452922475	0.3256695643040565	0.7127659573709824	0.864224137924826	15.794825110148759	5.249577457888472	0.33236058413633046
2	3	undersample	0.6	10.0	l2	liblinear		0.8859380793474232	0.3463192939291748	0.6989247311076425	0.8821839080396395	17.382402386247	5.932336238240148	0.34128401429193717
2	1	undersample	0.8	0.01	l2	liblinear		0.854279075870906	0.29867839727003304	0.7634408601329634	0.7989949748686361	12.82840817367491	3.7981180900967377	0.2960708694635043
2	2	undersample	0.8	0.01	l2	liblinear		0.8329359256541942	0.310280948290085	0.691489361628565	0.8369252873503095	11.503113197252523	4.2403221688378405	0.36862386565225613
2	3	undersample	0.8	0.01	l2	liblinear		0.8632199357310592	0.331700412142314	0.731182795620303	0.8405172413732722	14.335133952234948	4.584713457863583	0.3198235419207544
2	1	undersample	0.8	0.1	l2	liblinear		0.8629398914696369	0.314752993061457	0.7634408601329634	0.7997128499583653	12.885955413385185	3.8117314159043607	0.2958050966935211
2	2	undersample	0.8	0.1	l2	liblinear		0.838201577402788	0.30770886832826466	0.7234042552421911	0.8225574712584587	12.123948023997782	4.076836706534531	0.33626311967236094
2	3	undersample	0.8	0.1	l2	liblinear		0.8722268570016067	0.33775261856964084	0.7419354837911898	0.8426724137870498	15.398971296744936	4.715863597044639	0.30624535575644424
2	1	undersample	0.8	1.0	l2	liblinear		0.8728357609861904	0.33330441119392307	0.784946236474737	0.8097631012145746	15.536602555383709	4.1261511316928745	0.26557614263596285
2	2	undersample	0.8	1.0	l2	liblinear		0.8510332599657617	0.3203800210451971	0.7234042552421911	0.8204022988446811	11.947076044056796	4.027914668782052	0.3371464728656366
2	3	undersample	0.8	1.0	l2	liblinear		0.8830027190705724	0.3417702575217142	0.7634408601329634	0.8477011494191976	17.963120163600856	5.012781167380558	0.27905959221421267
2	1	undersample	0.8	10.0	l2	liblinear		0.876100934781434	0.3308598284443102	0.7956989246456239	0.8183776022913254	17.549405649893853	4.38106142674828	0.24964157411682616
2	2	undersample	0.8	10.0	l2	liblinear		0.859508742968941	0.3360065443005517	0.7553191488558172	0.8168103448217183	13.764193324540079	4.123153716781645	0.29955650011022233
2	3	undersample	0.8	10.0	l2	liblinear		0.8866255716227907	0.344261325143607	0.7634408601329634	0.8520114942467528	18.58031602451151	5.158784492479863	0.2776478236361069
2	1	undersample	1.0	0.01	l2	liblinear		0.8541710086530966	0.2939004110030893	0.8494623655000578	0.7236180904470667	14.774024922535716	3.073509174819111	0.2080346448035736
2	2	undersample	1.0	0.01	l2	liblinear		0.8389428955734899	0.30796889058985966	0.7765957445982345	0.7234195402246881	9.092269133084336	2.807847369805701	0.3088170002212104
2	3	undersample	1.0	0.01	l2	liblinear		0.8676075268817204	0.33462934971273134	0.8172043009873975	0.756465517235945	13.886516468952124	3.355599823714231	0.2416444536217282
2	1	undersample	1.0	0.1	l2	liblinear		0.8600066384148083	0.30367378160135	0.8172043009873975	0.7674084709205499	14.750180483773761	3.5134738960055274	0.23819869542401814
2	2	undersample	1.0	0.1	l2	liblinear		0.8395313646368305	0.3019824002043315	0.7446808509846085	0.7729885057415734	9.931433985020814	3.280366135704183	0.3303013483589065
2	3	undersample	1.0	0.1	l2	liblinear		0.8719101470769991	0.3376067983411278	0.8064516128165107	0.8002873563160899	16.696641358198875	4.038059671936965	0.24184861004921
2	1	undersample	1.0	1.0	l2	liblinear		0.8686674540135392	0.3264814038451295	0.8172043009873975	0.7846374730740515	16.28784187927242	3.7945517946252174	0.2329683490220806
2	2	undersample	1.0	1.0	l2	liblinear		0.8496499755441428	0.3116277889448275	0.7659574467270258	0.784482758615054	11.91272646671892	3.554042387812897	0.2983399542174252
2	3	undersample	1.0	1.0	l2	liblinear		0.8788236929922136	0.3462547085743669	0.8064516128165107	0.8175287356263109	18.667977408284663	4.419608596391732	0.2367481121843751
2	1	undersample	1.0	10.0	l2	liblinear		0.8698561934094435	0.3255911940095928	0.784946236474737	0.7910983488816146	13.822335766960041	3.7574915980677854	0.27184200436123657
2	2	undersample	1.0	10.0	l2	liblinear		0.8588744191733921	0.32673493931199654	0.7765957445982345	0.7772988505691286	12.133025296633503	3.487165251329989	0.28741101619291143
2	3	undersample	1.0	10.0	l2	liblinear		0.8830104437028797	0.34376814459069965	0.7741935483038502	0.8239942528676438	16.051310642145268	4.398683093767537	0.2740388639482803
2	1	smote	0.6	0.01	l2	liblinear		0.8643524843881466	0.32185538732540314	0.7096774192785293	0.8542713567777871	14.32950067249077	4.869855059981819	0.339848193456997
2	2	smote	0.6	0.01	l2	liblinear		0.8436888603570555	0.31587743669467205	0.6382978722725215	0.8663793103386037	11.442124234894273	4.776938557349353	0.41748702818312394
2	3	smote	0.6	0.01	l2	liblinear		0.8677465702632555	0.32298710312286144	0.6559139784240953	0.8857758620626023	14.782427731918876	5.742340742025749	0.38845720732341915
2	1	smote	0.6	0.1	l2	liblinear		0.8721796385923474	0.33435744053531885	0.6989247311076425	0.8513998564188702	13.300550984549117	4.703391714370317	0.35362381504560275
2	2	smote	0.6	0.1	l2	liblinear		0.8466312056737588	0.3068831842421862	0.6808510637573563	0.8520114942467528	12.282199628881385	4.600702022666357	0.37458289547955953
2	3	smote	0.6	0.1	l2	liblinear		0.8662634408602151	0.3071973567701121	0.6344086020823217	0.8778735632120843	12.473701238932987	5.194686480840905	0.4164510802848322
2	1	smote	0.6	1.0	l2	liblinear		0.8764560127828079	0.3367542028260506	0.7096774192785293	0.8485283560599532	13.69352175819826	4.685216017773354	0.3421483504076017
2	2	smote	0.6	1.0	l2	liblinear		0.8521643433602347	0.3118598842734956	0.691489361628565	0.8512931034421604	12.831083386551223	4.650015104440424	0.36240236588310687
2	3	smote	0.6	1.0	l2	liblinear		0.8684726857001607	0.30841304910028006	0.6559139784240953	0.8778735632120843	13.702572208816564	5.3707775479880535	0.39195395792234133
2	1	smote	0.6	10.0	l2	liblinear		0.8771738878725424	0.33689683471724174	0.731182795620303	0.8478104809702239	15.152451528620688	4.804422487418607	0.31707227882031264
2	2	smote	0.6	10.0	l2	liblinear		0.8533489239422841	0.31215287562634625	0.6808510637573563	0.8512931034421604	12.21255937826517	4.578476410525956	0.3748989991851117
2	3	smote	0.6	10.0	l2	liblinear		0.8688743665801508	0.30789340526001596	0.6559139784240953	0.8771551724074917	13.611292554784596	5.339369494710427	0.39227496853123067
2	1	smote	0.8	0.01	l2	liblinear		0.8662976943087172	0.3247905681437113	0.7741935483038502	0.8198133524707839	15.599315767792822	4.296619732669828	0.2754364127654688
2	2	smote	0.8	0.01	l2	liblinear		0.8463637197358768	0.3179214888162218	0.691489361628565	0.8232758620630513	10.441546772251165	3.9128176296273507	0.37473543054084235
2	3	smote	0.8	0.01	l2	liblinear		0.8704115684093436	0.3221443734286527	0.6989247311076425	0.84554597700542	12.708470726259598	4.525130989180249	0.35607202153326234
2	1	smote	0.8	0.1	l2	liblinear		0.8717859651560413	0.3363820847521145	0.7741935483038502	0.8198133524707839	15.599315767792822	4.296619732669828	0.2754364127654688
2	2	smote	0.8	0.1	l2	liblinear		0.8488322328197604	0.3089919235330434	0.7234042552421911	0.8182471264309035	11.774398656289694	3.9801528373946065	0.3380344793680386
2	3	smote	0.8	0.1	l2	liblinear		0.8675998022494129	0.3052606387080079	0.6989247311076425	0.84554597700542	12.708470726259598	4.525130989180249	0.35607202153326234
2	1	smote	0.8	1.0	l2	liblinear		0.8746574655149789	0.3380869122125837	0.7741935483038502	0.8226848528297008	15.907459668545185	4.366200615101899	0.2744750291374847
2	2	smote	0.8	1.0	l2	liblinear		0.8531043653705063	0.3132028841463391	0.7446808509846085	0.8218390804538661	13.454300044576767	4.1798213159399635	0.31066805166737665
2	3	smote	0.8	1.0	l2	liblinear		0.8688820912124584	0.30211581183875336	0.7204301074494162	0.8412356321778648	13.654193107620948	4.537731431521237	0.33233243877637986
2	1	smote	0.8	10.0	l2	liblinear		0.8751206107341625	0.3379390537941692	0.7741935483038502	0.82340272791943	15.98606141549575	4.383949397084354	0.27423573094585085
2	2	smote	0.8	10.0	l2	liblinear		0.8539297505502568	0.31237841761972834	0.7446808509846085	0.818965517235496	13.194443447471404	4.113474949513161	0.3117581149932502
2	3	smote	0.8	10.0	l2	liblinear		0.8691370040786058	0.3012555306402571	0.731182795620303	0.8412356321778648	14.412306498415798	4.605458766320062	0.3195504219052814
2	1	smote	1.0	0.01	l2	liblinear		0.8661047171340575	0.31937839372329935	0.7956989246456239	0.7889447236124268	14.55889616745443	3.7700971070889713	0.2589548629330734
2	2	smote	1.0	0.01	l2	liblinear		0.8475635852286623	0.31314469588197597	0.7765957445982345	0.7801724137874988	12.337067320401458	3.5327491087493907	0.2863524120952725
2	3	smote	1.0	0.01	l2	liblinear		0.8714234952416264	0.3208583200331142	0.7741935483038502	0.7966954022931273	13.435637593248376	3.8080472303908275	0.2834288339206214
2	1	smote	1.0	0.1	l2	liblinear		0.8710758091532933	0.3307712007115363	0.7956989246456239	0.7975592246891776	15.344157094809825	3.9305267632899574	0.25615787074924373
2	2	smote	1.0	0.1	l2	liblinear		0.8480527023722181	0.3081355789353469	0.7659574467270258	0.7794540229829062	11.566478356583334	3.4730055943736535	0.30026472809090826
2	3	smote	1.0	0.1	l2	liblinear		0.8679474107032505	0.30626976380230014	0.7634408601329634	0.8038793103390527	13.228270762307956	3.8927092420779497	0.29427195585434746
2	1	smote	1.0	1.0	l2	liblinear		0.8736153887718162	0.3342811266867316	0.7956989246456239	0.8004307250480946	15.620975694313666	3.9870811023719464	0.25523891875803656
2	2	smote	1.0	1.0	l2	liblinear		0.851453595011005	0.3097461395338368	0.7765957445982345	0.7808908045920914	12.388914064105752	3.5443318921834934	0.2860889784168656
2	3	smote	1.0	1.0	l2	liblinear		0.8691447287109134	0.30368737216037006	0.7741935483038502	0.8081896551666079	14.44622683050155	4.036244805325137	0.2793978461102938
2	1	smote	1.0	10.0	l2	liblinear		0.874225196643741	0.3323799656244008	0.7956989246456239	0.7989949748686361	15.481577756757549	3.958601953058572	0.2556975691004688
2	2	smote	1.0	10.0	l2	liblinear		0.8523019075568599	0.30988227857396355	0.7765957445982345	0.7808908045920914	12.388914064105752	3.5443318921834934	0.2860889784168656
2	3	smote	1.0	10.0	l2	liblinear		0.8694846125324435	0.30250201985752234	0.7741935483038502	0.8081896551666079	14.44622683050155	4.036244805325137	0.2793978461102938
2	1	class_weight		0.01	l2	liblinear	balanced	0.8644528325189696	0.31514690537138745	0.8064516128165107	0.7788944723562176	14.678029228312814	3.647360538367721	0.24849115196963534
2	2	class_weight		0.01	l2	liblinear	balanced	0.8496958302763512	0.32237497276032323	0.7553191488558172	0.7765804597645362	10.729902849326782	3.380720926435398	0.3150746904803973
2	3	class_weight		0.01	l2	liblinear	balanced	0.875262637498455	0.3388766453355211	0.7956989246456239	0.7873563218334242	14.421051572707219	3.7419353073969823	0.2594772748936231
2	1	class_weight		0.1	l2	liblinear	balanced	0.8737388941635984	0.324187963361156	0.7956989246456239	0.7910983488816146	14.749139794488414	3.80896408571255	0.25824990414997073
2	2	class_weight		0.1	l2	liblinear	balanced	0.8575369894839814	0.3264307206698207	0.7659574467270258	0.7837643678104615	11.862276457363796	3.542234938565938	0.2986134097173435
2	3	class_weight		0.1	l2	liblinear	balanced	0.8791326782845136	0.33248433928966964	0.8172043009873975	0.7995689655114974	17.834280641967563	4.077234158375475	0.2286177986028849
2	1	class_weight		1.0	l2	liblinear	balanced	0.8776138758307667	0.3256277375497078	0.8279569891582842	0.7975592246891776	18.959883161465413	4.089872442882793	0.21571189117854536
2	2	class_weight		1.0	l2	liblinear	balanced	0.8657602714600147	0.3377775905465664	0.7872340424694433	0.784482758615054	13.467999043007477	3.6527657874743666	0.27121814020998725
2	3	class_weight		1.0	l2	liblinear	balanced	0.8808320973921641	0.32688750988658843	0.7956989246456239	0.8103448275803855	16.641146983827976	4.195503199512523	0.25211621754067093
2	1	class_weight		10.0	l2	liblinear	balanced	0.8778840438752904	0.32161475098542425	0.8494623655000578	0.8011486001378239	22.734397088354108	4.271844821662667	0.18790226007387661
2	2	class_weight		10.0	l2	liblinear	balanced	0.866929567131328	0.33765649793939967	0.7978723403406519	0.783045977005869	14.24712339895064	3.6776100878578077	0.258129998765747
2	3	class_weight		10.0	l2	liblinear	balanced	0.8798665183537263	0.3210826064879841	0.784946236474737	0.8096264367757929	15.522828972274784	4.123189070734566	0.2656209717230458
3	1	none		0.01	l2	liblinear		0.7965866197346178	0.3356476269459639	0.032258064512660424	0.9992821249030921	46.39935317307715	44.93485747455027	0.9684371427106407
3	2	none		0.01	l2	liblinear		0.7223725238444607	0.25190806450323855	0.07446808509846085	0.9942528735560758	13.91951598139737	12.95742424511045	0.9308818010074589
3	3	none		0.01	l2	liblinear		0.7101022741317514	0.13542096410837257	0.021505376341773616	0.9964080459698534	6.0966863097690025	5.987080093587727	0.9820219916887454
3	1	none		0.1	l2	liblinear		0.8566951500976465	0.374320798025985	0.06451612902532085	0.9985642498133629	47.965182886891085	44.935170668322385	0.9368289138943607
3	2	none		0.1	l2	liblinear		0.8163135852286623	0.29752318511666803	0.12765957445450432	0.9928160919468908	20.224362042432308	17.770188010323036	0.8786525760761282
3	3	none		0.1	l2	liblinear		0.818038561364479	0.1895605625454257	0.021505376341773616	0.9949712643606684	4.34849997971773	4.276489185210021	0.9834400739729603
3	1	none		1.0	l2	liblinear		0.8742483539047002	0.35854401131524105	0.04301075268354723	0.9971284996339044	15.606687175879104	14.978442422281306	0.9597451462578391
3	2	none		1.0	l2	liblinear		0.8532724993886036	0.31285037748188527	0.11702127658329561	0.9935344827514833	20.365430299601705	18.0992627647098	0.8887247799232344
3	3	none		1.0	l2	liblinear		0.8444568038561365	0.2092531873621888	0.04301075268354723	0.9928160919468908	6.21122730024289	5.987088433578689	0.9639139065531044
3	1	none		10.0	l2	liblinear		0.8750974534732032	0.34261433745883185	0.05376344085443404	0.9971284996339044	19.730044864872244	18.72305302785163	0.948961492930311
3	2	none		10.0	l2	liblinear		0.8611518708730741	0.3139718341968187	0.10638297871208692	0.9935344827514833	18.293622457746658	16.45387524064527	0.8994323073908991
3	3	none		10.0	l2	liblinear		0.8484890619206525	0.21282185514655905	0.05376344085443404	0.9906609195331132	6.027091440891348	5.756817652110841	0.955156836145255
3	1	undersample	0.6	0.01	l2	liblinear		0.8771970451335016	0.3864607024580044	0.6881720429367557	0.8801148600080394	16.201526347354374	5.740260932925421	0.35430370249328463
3	2	undersample	0.6	0.01	l2	liblinear		0.8062331865981902	0.29163360824129664	0.553191489302852	0.8785919540166769	8.95970614485746	4.5564644357606685	0.508550645802022
3	3	undersample	0.6	0.01	l2	liblinear		0.798564763317266	0.17663706893387157	0.33333333329749104	0.8965517241314903	4.333332903502107	3.222221910193679	0.7435897353411779
3	1	undersample	0.6	0.1	l2	liblinear		0.8831716184609684	0.3903854013847776	0.7096774192785293	0.8485283560599532	13.69352175819826	4.685216017773354	0.3421483504076017
3	2	undersample	0.6	0.1	l2	liblinear		0.8220224993886034	0.29500567799701793	0.6170212765301042	0.8505747126375678	9.170939458343266	4.12929595872588	0.4502587641945293
3	3	undersample	0.6	0.1	l2	liblinear		0.8239324558151032	0.1945073886725745	0.5376344085443404	0.854885057465123	6.850103094508609	3.704886361831839	0.5408511729262634
3	1	undersample	0.6	1.0	l2	liblinear		0.8862283769075794	0.3901551217295415	0.7419354837911898	0.8413496051626609	15.246605050921634	4.676543274830471	0.3067268488129251
3	2	undersample	0.6	1.0	l2	liblinear		0.8387059794570799	0.30365061885639866	0.6489361701437303	0.8484195402237902	10.346257982219726	4.281133124219801	0.41378564386413363
3	3	undersample	0.6	1.0	l2	liblinear		0.8355194042763565	0.204132732950059	0.6451612902532085	0.8512931034421604	10.40843131653398	4.338475630936971	0.4168231883281885
3	1	undersample	0.6	10.0	l2	liblinear		0.8869925665192321	0.3854461178905011	0.7526881719620766	0.8341708542653685	15.30961665492314	4.538937490380568	0.2964762240356167
3	2	undersample	0.6	10.0	l2	liblinear		0.8475788701393984	0.30431967003783883	0.6382978722725215	0.8541666666605304	10.336133618387422	4.376899395268594	0.4234561445801156
3	3	undersample	0.6	10.0	l2	liblinear		0.8376127796316896	0.20797374112020298	0.6559139784240953	0.8462643678100126	10.493281889874904	4.266505600656436	0.4065940037158842
3	1	undersample	0.8	0.01	l2	liblinear		0.8837968645068661	0.3870455180874765	0.8064516128165107	0.7932519741508023	15.986688578457327	3.9006494523833712	0.24399357461511817
3	2	undersample	0.8	0.01	l2	liblinear		0.8160690266568844	0.29267956607869877	0.7127659573709824	0.8096264367757929	10.553318631319819	3.744038341558797	0.35477354250578275
3	3	undersample	0.8	0.01	l2	liblinear		0.8155280558645409	0.185429124915849	0.6344086020823217	0.8117816091895705	7.484283315736786	3.3705981952385615	0.45035683153636896
3	1	undersample	0.8	0.1	l2	liblinear		0.8856494453836	0.38076781460445097	0.7956989246456239	0.8025843503172823	15.833874362380993	4.030576530374816	0.2545540200579172
3	2	undersample	0.8	0.1	l2	liblinear		0.8224657617999511	0.29350785647864913	0.6702127658861476	0.8146551724079407	8.932482524607162	3.6160314718949667	0.4048181871734666
3	3	undersample	0.8	0.1	l2	liblinear		0.8287603510072921	0.19790470418892747	0.6989247311076425	0.8017241379252751	9.386645352753657	3.5250115094399197	0.375534739313377
3	1	undersample	0.8	1.0	l2	liblinear		0.885232614686335	0.38016878096861656	0.8064516128165107	0.7968413495994484	16.342754901916418	3.969565517052017	0.24289450447298705
3	2	undersample	0.8	1.0	l2	liblinear		0.8349458914159942	0.29902985353166095	0.6702127658861476	0.8146551724079407	8.932482524607162	3.6160314718949667	0.4048181871734666
3	3	undersample	0.8	1.0	l2	liblinear		0.8371570263255469	0.20682018914417746	0.7526881719620766	0.7974137930977198	11.979647640634807	3.7153967504370957	0.3101423966793516
3	1	undersample	0.8	10.0	l2	liblinear		0.8859350516020965	0.37486896824751526	0.8279569891582842	0.7961234745097192	18.792472023818895	4.061070525684672	0.21610091171681228
3	2	undersample	0.8	10.0	l2	liblinear		0.845133284421619	0.3044887262906403	0.6808510637573563	0.818965517235496	9.650792984295368	3.760891382412032	0.38969764370908794
3	3	undersample	0.8	10.0	l2	liblinear		0.83894141638858	0.20789742033368347	0.731182795620303	0.7995689655114974	10.850751955035095	3.648051615388583	0.3362026449409574
3	1	undersample	1.0	0.01	l2	liblinear		0.888073238697327	0.3838115458107737	0.9032258063544919	0.6941852117681682	21.186226550641056	2.95350588518537	0.1394068767396305
3	2	undersample	1.0	0.01	l2	liblinear		0.827502139887503	0.2988523155770816	0.7978723403406519	0.7191091953971329	10.105666396403059	2.8405070542043562	0.2810806177174741
3	3	undersample	1.0	0.01	l2	liblinear		0.8263734396242738	0.19599055225548823	0.838709677329171	0.7119252873512075	12.85087197625163	2.9114309982402986	0.22655512210470183
3	1	undersample	1.0	0.1	l2	liblinear		0.8867687129966267	0.38189112556703075	0.8709677418418315	0.752333094036236	20.504346057526384	3.516689899628186	0.17150947826955346
3	2	undersample	1.0	0.1	l2	liblinear		0.8287020053802887	0.29161576383403937	0.7553191488558172	0.7823275862012764	11.094704394880235	3.4699808807855352	0.31276009223280876
3	3	undersample	1.0	0.1	l2	liblinear		0.8345847237671487	0.20179265173936653	0.8172043009873975	0.7492816091900196	13.360524961770073	3.259450835468423	0.24396127481441002
3	1	undersample	1.0	1.0	l2	liblinear		0.8836424827671382	0.37717229005340513	0.8494623655000578	0.7530509691259653	17.207432212941637	3.4398285674385622	0.19990364354172263
3	2	undersample	1.0	1.0	l2	liblinear		0.838576057715823	0.29605305544191635	0.7234042552421911	0.7902298850517944	9.852475660220817	3.4485571070752186	0.35001933803033336
3	3	undersample	1.0	1.0	l2	liblinear		0.8392890248424174	0.2095193532650114	0.8172043009873975	0.748563218385427	13.309578927145978	3.250138119166302	0.24419540271417525
3	1	undersample	1.0	10.0	l2	liblinear		0.8827856641116488	0.3711928783681325	0.838709677329171	0.7559224694848822	16.1047046695883	3.4362427430197022	0.2133688665810535
3	2	undersample	1.0	10.0	l2	liblinear		0.8479915627292737	0.29747054051738436	0.7446808509846085	0.7895114942472018	10.93998789903564	3.5378692672201466	0.3233887633579678
3	3	undersample	1.0	10.0	l2	liblinear		0.8400228649116301	0.21085978367122996	0.784946236474737	0.756465517235945	11.33760989898978	3.2231419359360376	0.2842875924710667
3	1	smote	0.6	0.01	l2	liblinear		0.8627005997730589	0.3552596209099308	0.6344086020823217	0.857142857136704	10.411763850836236	4.440859903524783	0.42652329259758137
3	2	smote	0.6	0.01	l2	liblinear		0.8363062484715089	0.3143138931743197	0.6063829786588955	0.8692528735569738	10.242054347019302	4.637829899419099	0.4528222209979077
3	3	smote	0.6	0.01	l2	liblinear		0.8252842664689161	0.19913832105420862	0.559139784886114	0.853448275855938	7.3859391791652245	3.815306506960015	0.5165634783269143
3	1	smote	0.6	0.1	l2	liblinear		0.8547885356120078	0.34163697592285014	0.6559139784240953	0.8521177315085994	10.984070712104526	4.435379175350188	0.4038010298514977
3	2	smote	0.6	0.1	l2	liblinear		0.8426112741501589	0.3096248096661462	0.5957446807876868	0.872126436775344	10.05085658998312	4.658856914407534	0.4635283343453608
3	3	smote	0.6	0.1	l2	liblinear		0.8310159436410827	0.20357188449126928	0.6451612902532085	0.854885057465123	10.711070232464388	4.445863634198206	0.41507183041452295
3	1	smote	0.6	1.0	l2	liblinear		0.8542250422620012	0.33121806412078864	0.6559139784240953	0.8470926058804947	10.560445179633803	4.289615550019171	0.4061964596613215
3	2	smote	0.6	1.0	l2	liblinear		0.847036255808266	0.3065890695915006	0.5957446807876868	0.8714080459707515	9.986473685850676	4.632829782832958	0.46391046816978454
3	3	smote	0.6	1.0	l2	liblinear		0.8343529847979236	0.20674671821554078	0.6774193547658689	0.853448275855938	12.22941074529434	4.622390575740018	0.3779732768583739
3	1	smote	0.6	10.0	l2	liblinear		0.8543253903928244	0.32787368711619846	0.6451612902532085	0.8463747307907655	10.01699157731945	4.199577657883453	0.4192453917224263
3	2	smote	0.6	10.0	l2	liblinear		0.8480603448275863	0.3052600615514534	0.5957446807876868	0.8714080459707515	9.986473685850676	4.632829782832958	0.46391046816978454
3	3	smote	0.6	10.0	l2	liblinear		0.8350095785440613	0.20916674620484965	0.6666666665949821	0.8541666666605304	11.714284743628903	4.5714282572753016	0.39024389795704223
3	1	smote	0.8	0.01	l2	liblinear		0.864576337910752	0.3562511106625065	0.731182795620303	0.8133524766632207	11.85292222378168	3.917452229604269	0.33050517308002564
3	2	smote	0.8	0.01	l2	liblinear		0.839202739056004	0.3169164543597752	0.6276595744013128	0.837643678154902	8.697091657865801	3.8659383792937287	0.444509319253453
3	3	smote	0.8	0.01	l2	liblinear		0.8282814238042269	0.20091495080328378	0.7096774192785293	0.8204022988446811	11.16622141647293	3.9514836503945707	0.35387830774186013
3	1	smote	0.8	0.1	l2	liblinear		0.8565793637928505	0.3458945902257791	0.6881720429367557	0.8212491026502423	10.139315169518406	3.8498939845391984	0.37969959694318367
3	2	smote	0.8	0.1	l2	liblinear		0.8439869161164099	0.31204424472754655	0.6382978722725215	0.8397988505686796	9.250856608371357	3.984352388823787	0.4307009031692989
3	3	smote	0.8	0.1	l2	liblinear		0.8326844642195032	0.20500936571144385	0.7419354837911898	0.8232758620630513	13.393291654348468	4.198268841312484	0.3134605603855789
3	1	smote	0.8	1.0	l2	liblinear		0.8556530733544836	0.34163498661844816	0.7096774192785293	0.8241206030091592	11.453967411866152	4.0350228114851845	0.35228166379845666
3	2	smote	0.8	1.0	l2	liblinear		0.8480374174614821	0.312897860116731	0.6382978722725215	0.8397988505686796	9.250856608371357	3.984352388823787	0.4307009031692989
3	3	smote	0.8	1.0	l2	liblinear		0.8347083178840686	0.20853148069066293	0.731182795620303	0.8139367816033483	11.898686399884507	3.9297544276806757	0.3302679116521598
3	1	smote	0.8	10.0	l2	liblinear		0.8557302642243476	0.34059041158608516	0.7096774192785293	0.8241206030091592	11.453967411866152	4.0350228114851845	0.35228166379845666
3	2	smote	0.8	10.0	l2	liblinear		0.8488398752751284	0.3123046982462607	0.6382978722725215	0.8390804597640872	9.201679993535361	3.966565102479829	0.43106965393816554
3	3	smote	0.8	10.0	l2	liblinear		0.835326288468669	0.20934825371159907	0.7204301074494162	0.8139367816033483	11.272793972467824	3.871963921391254	0.3434786281129619
3	1	smote	1.0	0.01	l2	liblinear		0.86453774247582	0.3556720902271564	0.7956989246456239	0.7867910983432391	14.372495845828409	3.732015319915884	0.2596636809795382
3	2	smote	1.0	0.01	l2	liblinear		0.8412050623624359	0.3189536123617997	0.691489361628565	0.8074712643620153	9.400411112957848	3.5916161991144175	0.38207010969546856
3	3	smote	1.0	0.01	l2	liblinear		0.8313944506241503	0.20296589906308277	0.784946236474737	0.7823275862012764	13.118315912489836	3.606089475075436	0.27488965565000234
3	1	smote	1.0	0.1	l2	liblinear		0.8561702521825719	0.3466324628172032	0.7526881719620766	0.7889447236124268	11.376810831098783	3.5663080742733513	0.3134716761534485
3	2	smote	1.0	0.1	l2	liblinear		0.8454848373685497	0.3157356676493417	0.6702127658861476	0.8124999999941631	8.806451031469336	3.5744678939765597	0.4058919754551406
3	3	smote	1.0	0.1	l2	liblinear		0.8341212458286986	0.20584042749269163	0.784946236474737	0.7880747126380168	13.573049874586728	3.703881727408852	0.27288499091226753
3	1	smote	1.0	1.0	l2	liblinear		0.855521848875715	0.3450416676570618	0.7526881719620766	0.7860732232535099	11.18324991536375	3.5184381694754086	0.3146167781522271
3	2	smote	1.0	1.0	l2	liblinear		0.8489468696502812	0.31625553253118255	0.6808510637573563	0.8132183907987557	9.288204505019737	3.6451716537684913	0.3924516906272297
3	3	smote	1.0	1.0	l2	liblinear		0.8360215053763442	0.20778376709473514	0.7741935483038502	0.7859195402242392	12.586768063471299	3.616367009633253	0.287314969619629
3	1	smote	1.0	10.0	l2	liblinear		0.8553520289620143	0.34303162275173804	0.7526881719620766	0.7860732232535099	11.18324991536375	3.5184381694754086	0.3146167781522271
3	2	smote	1.0	10.0	l2	liblinear		0.8493901320616288	0.31541185561888085	0.6808510637573563	0.8124999999941631	9.2444438264014	3.631205479595235	0.3927986859285533
3	3	smote	1.0	10.0	l2	liblinear		0.8361914472871091	0.20823142229424957	0.7741935483038502	0.7866379310288317	12.640691762126119	3.6285433289599105	0.2870525815228553
3	1	class_weight		0.01	l2	liblinear	balanced	0.8810720268006701	0.3818496778171803	0.8602150536709446	0.7638190954719037	19.901798641841147	3.6421869878423765	0.18300792075984174
3	2	class_weight		0.01	l2	liblinear	balanced	0.8363291758376132	0.3135058150376716	0.7127659573709824	0.7945402298793496	9.596217980596833	3.469126448750363	0.3615097489242759
3	3	class_weight		0.01	l2	liblinear	balanced	0.8351872450871339	0.20072310101360638	0.8279569891582842	0.7701149425232032	16.1218737757999	3.6016127460817056	0.22339913058178443
3	1	class_weight		0.1	l2	liblinear	balanced	0.8780538637889911	0.3731436388756016	0.8494623655000578	0.7760229719973006	19.551051470137566	3.7926314816692064	0.1939860519497679
3	2	class_weight		0.1	l2	liblinear	balanced	0.8496805453656151	0.3171861529410415	0.7127659573709824	0.8053160919482377	10.264725288832453	3.661144507999234	0.3566724196053388
3	3	class_weight		0.1	l2	liblinear	balanced	0.844665368928439	0.20919152735061183	0.784946236474737	0.773706896546166	12.479522963726614	3.4687146440047267	0.2779524929992737
3	1	class_weight		1.0	l2	liblinear	balanced	0.8762707546951347	0.35133623252282153	0.8279569891582842	0.7709978463691961	16.20258497277635	3.6154985439050793	0.2231433063276017
3	2	class_weight		1.0	l2	liblinear	balanced	0.8589966984592811	0.32188325908720705	0.7340425531133998	0.8038793103390527	11.312966249975995	3.7428101897576833	0.3308425035419833
3	3	class_weight		1.0	l2	liblinear	balanced	0.8466583240637746	0.2107397993436582	0.784946236474737	0.7744252873507586	12.530890868132953	3.4797615054382365	0.27769465210000643
3	1	class_weight		10.0	l2	liblinear	balanced	0.8753367451697814	0.34785838168863714	0.8172043009873975	0.7724335965486545	15.174613835389847	3.5910584896664406	0.23664907567831003
3	2	class_weight		10.0	l2	liblinear	balanced	0.860013145023233	0.32002231316623364	0.7553191488558172	0.7988505747069049	12.259626467151117	3.7550150103839006	0.30629113357156174
3	3	class_weight		10.0	l2	liblinear	balanced	0.846542454579162	0.21030676952801178	0.7741935483038502	0.7722701149369808	11.626858181922309	3.3996131605365623	0.29239309459831314
4	1	none		0.01	l2	liblinear		0.7871307381762886	0.2786828212830048	0.05376344085443404	0.9964106245441752	15.772683288899005	14.978452862226632	0.9496451827598545
4	2	none		0.01	l2	liblinear		0.739415199315236	0.2867016232351587	0.07446808509846085	0.998563218383631	55.91915070325418	51.829426236948606	0.926863606223206
4	3	none		0.01	l2	liblinear		0.7345469552457813	0.20779195323146454	0.03191489361362608	0.9964080459698534	9.145029463652167	8.885081628260036	0.9715749492250828
4	1	none		0.1	l2	liblinear		0.8625770943812766	0.34390693008359574	0.1290322580506417	0.9906676238263413	15.726478840798178	13.82628790210637	0.8791725016647048
4	2	none		0.1	l2	liblinear		0.836076974810467	0.36368585989396063	0.07446808509846085	0.9964080459698534	22.319478028966675	20.731857132606752	0.928868358055047
4	3	none		0.1	l2	liblinear		0.8136387258498411	0.2281202037782009	0.05319148935604346	0.9935344827514833	8.632945434948416	8.226937620322635	0.9529699447292219
4	1	none		1.0	l2	liblinear		0.8839280889856348	0.3618621141887937	0.09677419353798128	0.9913854989160705	12.33034280667746	11.233857916616454	0.9110742474434177
4	2	none		1.0	l2	liblinear		0.8723022132550745	0.36558048174592905	0.09574468084087823	0.995689655165261	24.458766717758717	22.21271438472542	0.9081698352357979
4	3	none		1.0	l2	liblinear		0.8395084372707263	0.2474880515996496	0.05319148935604346	0.9935344827514833	8.632945434948416	8.226937620322635	0.9529699447292219
4	1	none		10.0	l2	liblinear		0.8845224586835869	0.35894012711410794	0.1290322580506417	0.9892318736468828	13.609863876430891	11.982784561721218	0.8804485139909419
4	2	none		10.0	l2	liblinear		0.8780416972364882	0.34778959084461947	0.10638297871208692	0.9949712643606684	23.554374867172847	21.15497309707377	0.8981334881875038
4	3	none		10.0	l2	liblinear		0.8487940205429201	0.2610289827396063	0.05319148935604346	0.9942528735560758	9.719084194839803	9.25530303222175	0.9522813826373545
4	1	undersample	0.6	0.01	l2	liblinear		0.8513303846421045	0.31732519981618157	0.6881720429367557	0.8643216080339963	14.058747134780038	5.072082460915095	0.36077769033769463
4	2	undersample	0.6	0.01	l2	liblinear		0.8295273905600392	0.3342328076278848	0.5425531914316433	0.8893678160855649	9.534580754543885	4.9041167153501775	0.5143505253408462
4	3	undersample	0.6	0.01	l2	liblinear		0.8210289801907558	0.253738149491513	0.46808510633318245	0.9145114942463038	9.41378034984464	5.475415056705374	0.5816382748571283
4	1	undersample	0.6	0.1	l2	liblinear		0.8701186423669809	0.35729294066387357	0.7419354837911898	0.8341708542653685	14.462120039255478	4.474095526232275	0.3093664946402564
4	2	undersample	0.6	0.1	l2	liblinear		0.8530967229151382	0.36407098502165364	0.6382978722725215	0.8512931034421604	10.102300988383726	4.292321634868084	0.4248855323931311
4	3	undersample	0.6	0.1	l2	liblinear		0.8292369772560528	0.2460134925607587	0.5319148935604346	0.8771551724074917	8.114034365343096	4.3299735176895515	0.5336400169863118
4	1	undersample	0.6	1.0	l2	liblinear		0.8827625068506897	0.37850860081770116	0.8064516128165107	0.8284278535475347	20.118547708972248	4.700364147022545	0.2336333622998469
4	2	undersample	0.6	1.0	l2	liblinear		0.8680912203472732	0.3680758027783524	0.6702127658861476	0.8441091953962349	11.004161469665817	4.299244747611707	0.39069261655433113
4	3	undersample	0.6	1.0	l2	liblinear		0.8401427610662754	0.24355089980361902	0.5957446807876868	0.8728448275799365	10.115966984500195	4.685178137841167	0.4631468295478013
4	1	undersample	0.6	10.0	l2	liblinear		0.8839126508116619	0.3702685229428631	0.7956989246456239	0.835606604444827	19.796826527021707	4.840211941339551	0.2444943252275627
4	2	undersample	0.6	10.0	l2	liblinear		0.872852470041575	0.35098201223848197	0.6808510637573563	0.8433908045916424	11.48868410996197	4.3474523862249415	0.37841168141862086
4	3	undersample	0.6	10.0	l2	liblinear		0.8493289924186843	0.2500259697574739	0.6276595744013128	0.8649425287294186	10.79574375187858	4.6473513980601036	0.4304799555189493
4	1	undersample	0.8	0.01	l2	liblinear		0.8631483068182696	0.32373436121907523	0.7956989246456239	0.7896625987021562	14.621877846050353	3.7829643320982553	0.25871944942429725
4	2	undersample	0.8	0.01	l2	liblinear		0.8352210198092443	0.3296389409994575	0.691489361628565	0.8211206896492736	10.288740443903883	3.865675251184826	0.3757189880893388
4	3	undersample	0.8	0.01	l2	liblinear		0.8291146979701638	0.26034455543945584	0.6595744680149389	0.8211206896492736	8.893824694661827	3.6872594703609107	0.41458646960241957
4	1	undersample	0.8	0.1	l2	liblinear		0.8785787617040657	0.3498411473796781	0.8172043009873975	0.7925340990610731	17.077955083335237	3.9389810947204875	0.23064710644335962
4	2	undersample	0.8	0.1	l2	liblinear		0.851048544876498	0.35016563020858427	0.7234042552421911	0.8211206896492736	12.00555981790636	4.044091032008741	0.336851506576258
4	3	undersample	0.8	0.1	l2	liblinear		0.8283428099779897	0.24470470629866461	0.6702127658861476	0.8168103448217183	9.061479464477227	3.6585730162992065	0.40375006532065033
4	1	undersample	0.8	1.0	l2	liblinear		0.8883820021767824	0.3785869366137721	0.8279569891582842	0.7932519741508023	18.464625212240083	4.004666771113594	0.21688317745072203
4	2	undersample	0.8	1.0	l2	liblinear		0.8652558694057226	0.35975495651125944	0.7340425531133998	0.8139367816033483	12.073667078304872	3.9451242431876947	0.32675442323070203
4	3	undersample	0.8	1.0	l2	liblinear		0.8340975788701394	0.23851481532862817	0.6595744680149389	0.818965517235496	8.764880361304911	3.643363526711656	0.4156774866143672
4	1	undersample	0.8	10.0	l2	liblinear		0.8886753274822654	0.3662274609462956	0.838709677329171	0.8033022254070116	21.236494462468137	4.263950806892148	0.20078410785089815
4	2	undersample	0.8	10.0	l2	liblinear		0.8716831743702618	0.3533540546995164	0.7127659573709824	0.8139367816033483	10.855283093186033	3.8307728158489205	0.35289477707870215
4	3	undersample	0.8	10.0	l2	liblinear		0.8440404133039863	0.2451519484672861	0.7021276594997737	0.8225574712584587	10.92683553253404	3.9569297445776326	0.36212951348336314
4	1	undersample	1.0	0.01	l2	liblinear		0.8726119074635852	0.3232215691210476	0.8924731181836051	0.7049533381141067	19.83114184103064	3.024854042511488	0.1525304931227735
4	2	undersample	1.0	0.01	l2	liblinear		0.8423285033015406	0.3259039852742169	0.7872340424694433	0.7270114942476509	9.853683643225175	2.8837624919855958	0.2926583091016392
4	3	undersample	1.0	0.01	l2	liblinear		0.8404026045487895	0.27809378812175395	0.8085106382118606	0.7191091953971329	10.80932018306453	2.878380481593748	0.2662869010032879
4	1	undersample	1.0	0.1	l2	liblinear		0.8827161923287714	0.34642613362885727	0.8494623655000578	0.7480258434978606	16.751728466015283	3.371228000442043	0.20124656627309034
4	2	undersample	1.0	0.1	l2	liblinear		0.853448275862069	0.3432501295603709	0.7765957445982345	0.7758620689599436	12.032966227193867	3.4648116289220603	0.28794325880863086
4	3	undersample	1.0	0.1	l2	liblinear		0.8349000366837858	0.2556873329568399	0.7340425531133998	0.7715517241323884	9.321508872299574	3.213167261577904	0.3447046194325127
4	1	undersample	1.0	1.0	l2	liblinear		0.8909524581432507	0.3801778667926498	0.838709677329171	0.7580760947540699	16.29436078202219	3.466832439763438	0.21276270503626246
4	2	undersample	1.0	1.0	l2	liblinear		0.8659895451210565	0.3507286613503508	0.7765957445982345	0.773706896546166	11.885259981719912	3.4318134243915805	0.2887453291570627
4	3	undersample	1.0	1.0	l2	liblinear		0.8412967718268525	0.2518279261697034	0.7234042552421911	0.783045977005869	9.439632628739155	3.3343664796577457	0.3532305245767587
4	1	undersample	1.0	10.0	l2	liblinear		0.890913862708319	0.3661150105305547	0.838709677329171	0.7659727207410915	17.01963057665091	3.583811443465004	0.2105692751160709
4	2	undersample	1.0	10.0	l2	liblinear		0.8729594644167278	0.3433958620844359	0.7872340424694433	0.783045977005869	13.354303692168568	3.6285752866863707	0.27171578816732
4	3	undersample	1.0	10.0	l2	liblinear		0.8504295059916851	0.25938791555831137	0.7446808509846085	0.7859195402242392	10.707493708821096	3.4785090473905744	0.3248667741406149
4	1	smote	0.6	0.01	l2	liblinear		0.8758925194328016	0.3580012251775041	0.7634408601329634	0.8549892318675163	19.028126025828648	5.264718043478631	0.2766808379370138
4	2	smote	0.6	0.01	l2	liblinear		0.8470515407190022	0.3496236868127108	0.5957446807876868	0.8728448275799365	10.115966984500195	4.685178137841167	0.4631468295478013
4	3	smote	0.6	0.01	l2	liblinear		0.8312698703839569	0.2510684439686817	0.553191489302852	0.8807471264304545	9.144003743860203	4.638810171665523	0.5073062315115785
4	1	smote	0.6	0.1	l2	liblinear		0.8839666844205667	0.37988943870208275	0.784946236474737	0.8521177315085994	21.031794096234655	5.307912783615799	0.2523756437045064
4	2	smote	0.6	0.1	l2	liblinear		0.8594552457813646	0.3518429982446151	0.6276595744013128	0.8749999999937141	11.799998909507648	5.021276193255903	0.4255319101097633
4	3	smote	0.6	0.1	l2	liblinear		0.8255609562240156	0.23190568226288424	0.553191489302852	0.864224137924826	7.880573808058591	4.074298922540307	0.5170053530325716
4	1	smote	0.6	1.0	l2	liblinear		0.886892218388409	0.3786971216878885	0.7956989246456239	0.8456568557010362	21.3395328579361	5.155388512433467	0.24158862020828478
4	2	smote	0.6	1.0	l2	liblinear		0.8648966740034238	0.3444074864622715	0.6382978722725215	0.8699712643615664	11.806953765711903	4.9088981758496235	0.4157632997628752
4	3	smote	0.6	1.0	l2	liblinear		0.8284956590853509	0.23168286258694612	0.5851063829164781	0.8692528735569738	9.375879721132412	4.475099025755271	0.47729909780199004
4	1	smote	0.6	10.0	l2	liblinear		0.8872318582158102	0.38220115444805275	0.7956989246456239	0.844938980611307	21.22270754429186	5.131520974564394	0.24179387816695005
4	2	smote	0.6	10.0	l2	liblinear		0.8659589752995842	0.34365053859229694	0.6382978722725215	0.8670977011431962	11.513512499962996	4.802759844904263	0.41714114001131924
4	3	smote	0.6	10.0	l2	liblinear		0.8291605527023723	0.231985176619875	0.5851063829164781	0.8685344827523813	9.316939091345994	4.4506449345798105	0.4776938861330955
4	1	smote	0.8	0.01	l2	liblinear		0.8787948961396846	0.3545666057132802	0.8064516128165107	0.8076094759453869	17.49067020904718	4.191742679957355	0.2396559111201149
4	2	smote	0.8	0.01	l2	liblinear		0.8489392271949132	0.3439000456921796	0.6595744680149389	0.8311781609135692	9.539095058115556	3.9069259789783506	0.40956986588193317
4	3	smote	0.8	0.01	l2	liblinear		0.8335778919051113	0.25949007203262064	0.6382978722725215	0.8311781609135692	8.688359837866761	3.7808961086887263	0.43516798249155453
4	1	smote	0.8	0.1	l2	liblinear		0.8851399856424983	0.36878482799880297	0.8172043009873975	0.8033022254070116	18.257619782025472	4.154618734920556	0.2275553222131703
4	2	smote	0.8	0.1	l2	liblinear		0.8591724749327463	0.34547960181748344	0.691489361628565	0.8326149425227543	11.149177792175882	4.131129329816507	0.3705321859001851
4	3	smote	0.8	0.1	l2	liblinear		0.8275938493519197	0.23628575901555707	0.6595744680149389	0.8326149425227543	9.63760659697121	3.9404618222865144	0.4088631016697454
4	1	smote	0.8	1.0	l2	liblinear		0.8873862399555381	0.3752644961750046	0.8064516128165107	0.8054558506761992	17.250921108544144	4.145339626846604	0.24029670231836278
4	2	smote	0.8	1.0	l2	liblinear		0.8637044509660063	0.3399994745481473	0.7127659573709824	0.8333333333273468	12.40740644675379	4.276595487476554	0.3446808470211271
4	3	smote	0.8	1.0	l2	liblinear		0.8293974688187821	0.2339209459783	0.6595744680149389	0.8326149425227543	9.63760659697121	3.9404618222865144	0.4088631016697454
4	1	smote	0.8	10.0	l2	liblinear		0.8873708017815652	0.3735939441169095	0.7956989246456239	0.80473797558647	16.05146932434713	4.075031416299167	0.25387278718487155
4	2	smote	0.8	10.0	l2	liblinear		0.8644992663242846	0.33914090135968233	0.7127659573709824	0.8326149425227543	12.34350564463682	4.258241001503168	0.34497824205381167
4	3	smote	0.8	10.0	l2	liblinear		0.830146429444852	0.23440569642192183	0.6702127658861476	0.8326149425227543	10.108956755446867	4.004017658129845	0.39608612974655855
4	1	smote	1.0	0.01	l2	liblinear		0.881110622235602	0.3593139780937004	0.8494623655000578	0.7580760947540699	17.68206727193533	3.511279009503995	0.19857852470996776
4	2	smote	1.0	0.01	l2	liblinear		0.8519044998777207	0.343635126156872	0.7340425531133998	0.792385057465572	10.533840137594462	3.5355957947762757	0.33564166944394824
4	3	smote	1.0	0.01	l2	liblinear		0.834815969674737	0.26430125328128523	0.7021276594997737	0.7995689655114974	9.403225198802108	3.503088362841167	0.37254114357009965
4	1	smote	1.0	0.1	l2	liblinear		0.8864676686041575	0.37970220756804207	0.8279569891582842	0.764536970561633	15.62595158002062	3.51629279539222	0.22502902438457859
4	2	smote	1.0	0.1	l2	liblinear		0.8610601614086574	0.34642083079886143	0.7446808509846085	0.8017241379252751	11.793477437502924	3.755781493695602	0.31846259050087716
4	3	smote	1.0	0.1	l2	liblinear		0.828136463683052	0.23805608023226854	0.6808510637573563	0.8074712643620153	8.947263097985596	3.536360565281888	0.39524494105973484
4	1	smote	1.0	1.0	l2	liblinear		0.8880500814363677	0.3796706962333117	0.8279569891582842	0.7709978463691961	16.20258497277635	3.6154985439050793	0.2231433063276017
4	2	smote	1.0	1.0	l2	liblinear		0.8650724504768892	0.33944491007466143	0.7659574467270258	0.8017241379252751	13.233200618869072	3.863089536372619	0.29192404130352845
4	3	smote	1.0	1.0	l2	liblinear		0.8294127537295182	0.23636386034801213	0.6808510637573563	0.8060344827528303	8.865184610940581	3.5101653031868376	0.39594947748782067
4	1	smote	1.0	10.0	l2	liblinear		0.8881581486541772	0.3789993152581483	0.8279569891582842	0.7724335965486545	16.33517225109746	3.6383092592673143	0.2227285418230687
4	2	smote	1.0	10.0	l2	liblinear		0.8658825507459037	0.33860459888268535	0.7659574467270258	0.8017241379252751	13.233200618869072	3.863089536372619	0.29192404130352845
4	3	smote	1.0	10.0	l2	liblinear		0.8299247982391782	0.23598386757660933	0.6808510637573563	0.8045977011436451	8.784313160406523	3.484355265514631	0.39665653011740415
4	1	class_weight		0.01	l2	liblinear	balanced	0.8786713907479023	0.341466047925134	0.8602150536709446	0.7458722182286729	18.061710852271993	3.3849704027845786	0.18741138366422652
4	2	class_weight		0.01	l2	liblinear	balanced	0.8541437393005625	0.35252009029767756	0.7765957445982345	0.7816091953966839	12.441101904791733	3.5559908781366976	0.28582602899153786
4	3	class_weight		0.01	l2	liblinear	balanced	0.8388893983859135	0.26957555348480333	0.7553191488558172	0.7715517241323884	10.42575816384214	3.306302544522191	0.3171282498889422
4	1	class_weight		0.1	l2	liblinear	balanced	0.8878107897397896	0.34813839047469913	0.838709677329171	0.7587939698437991	16.358332089753606	3.4771503930251373	0.2125614158193918
4	2	class_weight		0.1	l2	liblinear	balanced	0.8702311078503302	0.36192994770252546	0.7978723403406519	0.792385057465572	15.065560693872882	3.843038907365517	0.25508766880962236
4	3	class_weight		0.1	l2	liblinear	balanced	0.8423132183908046	0.2566700825818987	0.7234042552421911	0.7866379310288317	9.642579034956091	3.3905005928440786	0.35161759982750584
4	1	class_weight		1.0	l2	liblinear	balanced	0.8863981968212798	0.3270505837574315	0.8494623655000578	0.7702799712794668	18.921203796841876	3.697815698757889	0.19543235986724328
4	2	class_weight		1.0	l2	liblinear	balanced	0.8772850941550501	0.3530323205831634	0.8085106382118606	0.7938218390747571	16.256289867162174	3.921417260535377	0.24122460475398944
4	3	class_weight		1.0	l2	liblinear	balanced	0.8514765223771094	0.2679152326851934	0.7553191488558172	0.7909482758563869	11.679515118093473	3.613072869019746	0.3093512629327699
4	1	class_weight		10.0	l2	liblinear	balanced	0.8836965163760431	0.31768490921396286	0.838709677329171	0.7659727207410915	17.01963057665091	3.583811443465004	0.2105692751160709
4	2	class_weight		10.0	l2	liblinear	balanced	0.8774914404499878	0.3460786396027442	0.8191489360830693	0.7952586206839422	17.593187431833172	4.000895660713501	0.2274116330701049
4	3	class_weight		10.0	l2	liblinear	balanced	0.8528368794326241	0.27116875165864296	0.7553191488558172	0.7938218390747571	11.885319588084243	3.663429282868576	0.3082314393706494
