# Supplementary material for: Risk prediction for cardiovascular related diseases using PRS and EHR in the Framingham Heart Study
Source: PLoS One. 2026 Apr 17;21(4):e0345914. doi: 10.1371/journal.pone.0345914 (PMC13089760; doi:10.1371/journal.pone.0345914)
Supplement: S1 File — (ZIP) [file pone.0345914.s003.zip › logreg/prs_ehr_model/chf/chf_logreg_nested_cv_outer_test_results.csv]

outer_fold	AUC	AUPRC	sensitivity	specificity	DOR	LR+	LR-
1	0.8636268902114258	0.29539777612842694	0.784946236474737	0.7910983488816146	13.822335766960041	3.7574915980677854	0.27184200436123657
2	0.863918439716312	0.2801737087356243	0.08510638296966953	0.989224137923928	8.539526946346273	7.897865005158147	0.9248597690931887
3	0.8818323550990462	0.3581915601471638	0.09574468084087823	0.995689655165261	24.458766717758717	22.21271438472542	0.9081698352357979
4	0.8690443084909159	0.3096350486835946	0.784946236474737	0.7974137930977198	14.36702020716699	3.8746280397415425	0.26968904060832893
