# Supplementary material for: Risk prediction for cardiovascular related diseases using PRS and EHR in the Framingham Heart Study
Source: PLoS One. 2026 Apr 17;21(4):e0345914. doi: 10.1371/journal.pone.0345914 (PMC13089760; doi:10.1371/journal.pone.0345914)
Supplement: S1 File — (ZIP) [file pone.0345914.s003.zip › logreg/prs_ehr_model/dem/dem_logreg_nested_cv_all_results.csv]

outer_fold	inner_fold	sampling_method	sampling_ratio	C	penalty	solver	class_weight	AUC	AUPRC	sensitivity	specificity	DOR	LR+	LR-
1	1	none		0.01	l2	liblinear		0.6884113584036837	0.13444844565662248	0.012345679010821523	0.9969301611588878	4.059361765717044	4.021591827416688	0.9906955868745285
1	2	none		0.01	l2	liblinear		0.7111793297518546	0.1343985735819259	0.0	0.9976976208672472	0.0	0.0	1.0023076822691774
1	3	none		0.01	l2	liblinear		0.656869711870991	0.1537437163962338	0.0	0.9984650805756067	0.0	0.0	1.0015372689930586
1	1	none		0.1	l2	liblinear		0.8530362032536501	0.2315603872488379	0.012345679010821523	0.9969301611588878	4.059361765717044	4.021591827416688	0.9906955868745285
1	2	none		0.1	l2	liblinear		0.8618667273054584	0.2386145388776985	0.024691358021643045	0.995395241742169	5.472561944394626	5.362128263382659	0.9798204685740103
1	3	none		0.1	l2	liblinear		0.8311588641596317	0.23216510872788926	0.06172839505410761	0.995395241742169	14.221460310225101	13.405320658456649	0.9426120963543906
1	1	none		1.0	l2	liblinear		0.8993490804695716	0.3451451713594464	0.012345679010821523	0.999232540283966	16.274787772950955	16.08620998704646	0.9884128781718557
1	2	none		1.0	l2	liblinear		0.9063699155794321	0.2883600924409856	0.07407407406492914	0.9915579432003718	9.396352490301695	8.774400371742107	0.9338091867918906
1	3	none		1.0	l2	liblinear		0.8918639796102061	0.3070280079512505	0.08641975307575066	0.9923254029087313	12.231065120522938	11.260479142192056	0.9206458234767343
1	1	none		10.0	l2	liblinear		0.9002491875349383	0.35349467519682387	0.08641975307575066	0.9961627014505284	24.55669268833264	22.520928917131627	0.9170994220351517
1	2	none		10.0	l2	liblinear		0.9120642771192784	0.29434150982350993	0.06172839505410761	0.9884881043669341	5.649117892942241	5.362135255591736	0.9491986714952031
1	3	none		10.0	l2	liblinear		0.9089091649848876	0.3275638710850577	0.09876543208657218	0.9854182655334965	7.405906950747674	6.77322472036537	0.9145705841770668
1	1	undersample	0.6	0.01	l2	liblinear		0.8406810494300901	0.21560753468457836	0.6543209875735406	0.8288564850281747	9.167199863955704	3.8232295827800606	0.41705532200083556
1	2	undersample	0.6	0.01	l2	liblinear		0.8376585846527008	0.1992240805335897	0.6296296295518976	0.844205679195363	9.211821964441206	4.041415539962368	0.43872053361913865
1	3	undersample	0.6	0.01	l2	liblinear		0.8337549624323735	0.2107837415507506	0.5555555554869684	0.873369148113021	8.621211366778752	4.387205039975285	0.5088849776574281
1	1	undersample	0.6	0.1	l2	liblinear		0.8689254616601765	0.24037036051086477	0.8148148147142205	0.8112049117359079	18.905689447043443	4.315868484966881	0.2282840997679099
1	2	undersample	0.6	0.1	l2	liblinear		0.8683853974209562	0.22006782465556815	0.6790123455951838	0.8326937835699717	10.528404300649632	4.058500153185655	0.3854810218155463
1	3	undersample	0.6	0.1	l2	liblinear		0.8638564376604795	0.23201198970233222	0.6666666665843622	0.8488104374455195	11.228425494898548	4.409475172926572	0.3927064451419026
1	1	undersample	0.6	1.0	l2	liblinear		0.8952464872137422	0.29869126949332403	0.8765432097683281	0.8165771296944239	31.60836474107441	4.778810627703794	0.1511881538563171
1	2	undersample	0.6	1.0	l2	liblinear		0.8920345262120652	0.23920115680732412	0.827160493725042	0.8319263238616122	23.688190802616457	4.921415795236253	0.20775818632002724
1	3	undersample	0.6	1.0	l2	liblinear		0.8915513108401315	0.2700145035706193	0.7901234566925774	0.8541826554040355	22.053248608099963	5.41858312326319	0.24570452177011717
1	1	undersample	0.6	10.0	l2	liblinear		0.902940033919824	0.3454934708308089	0.851851851746685	0.8227168073612993	26.683979997917618	4.805034199899583	0.1800718608481479
1	2	undersample	0.6	10.0	l2	liblinear		0.9037264432506182	0.25426160091492944	0.851851851746685	0.8541826554040355	33.68289084932633	5.841909929768126	0.1734384859978863
1	3	undersample	0.6	10.0	l2	liblinear		0.9108704509062656	0.331642742375681	0.802469135703399	0.8618572524876297	25.34548344734845	5.808984489335534	0.22919208654859624
1	1	undersample	0.8	0.01	l2	liblinear		0.8498052926295443	0.2256726453298529	0.8395061727358635	0.7444359171086383	15.236774126326985	3.2849144151589837	0.21559118981198103
1	2	undersample	0.8	0.01	l2	liblinear		0.8490567825436078	0.19807669547163853	0.7777777776817559	0.7467382962337166	10.319696347601342	3.071043649335445	0.29759049517501546
1	3	undersample	0.8	0.01	l2	liblinear		0.8503643064911932	0.22436156720926662	0.8148148147142205	0.7705295471928586	14.774580862596233	3.5508483520993814	0.24033495348372322
1	1	undersample	0.8	0.1	l2	liblinear		0.8700245397610453	0.24496341822087386	0.851851851746685	0.7743668457346558	19.73384186905555	3.775384059875651	0.19131519790159948
1	2	undersample	0.8	0.1	l2	liblinear		0.8692570800526799	0.21841434031742862	0.827160493725042	0.7805065234015311	17.01773092921325	3.7684967629049093	0.22144530363084206
1	3	undersample	0.8	0.1	l2	liblinear		0.8655050548117829	0.2329106495122836	0.7901234566925774	0.7943207981520006	14.539068275888091	3.8415328880027646	0.26422138404721324
1	1	undersample	0.8	1.0	l2	liblinear		0.8947253725969511	0.30162054061039195	0.9012345677899711	0.7927858787352818	34.911569982363986	4.349291056016999	0.12458020962959837
1	2	undersample	0.8	1.0	l2	liblinear		0.890215362458903	0.23754245088664122	0.8888888887791496	0.7958557175687195	31.18796651922357	4.354218666575601	0.13961212738932796
1	3	undersample	0.8	1.0	l2	liblinear		0.8872497465488	0.2567617915304692	0.827160493725042	0.8158096699860644	21.196724282977122	4.490791936550311	0.21186253425910617
1	1	undersample	0.8	10.0	l2	liblinear		0.9026463147721782	0.3467061800366365	0.8765432097683281	0.8012279355272355	28.619302049591337	4.409790520591618	0.15408447860668797
1	2	undersample	0.8	10.0	l2	liblinear		0.9036222203272599	0.2544369022171645	0.8888888887791496	0.8165771296944239	35.61505859748324	4.8461178196432835	0.1360693384858042
1	3	undersample	0.8	10.0	l2	liblinear		0.9094397544128933	0.30363503601127706	0.9012345677899711	0.8242517267780181	42.79584598561585	5.127985043538952	0.11982435438486398
1	1	undersample	1.0	0.01	l2	liblinear		0.8572051201879802	0.2299173736262951	0.9012345677899711	0.6515732923971483	17.06415060706299	2.586582837247367	0.1515799248475487
1	2	undersample	1.0	0.01	l2	liblinear		0.8524961390144301	0.19901182666176376	0.9382716048224357	0.6400613967717571	27.029421121070694	2.6067545140744945	0.09644136410114225
1	3	undersample	1.0	0.01	l2	liblinear		0.8602560093990127	0.23184180915572092	0.9012345677899711	0.660015349189102	17.714445493615468	2.650809497229772	0.14964111188468787
1	1	undersample	1.0	0.1	l2	liblinear		0.8692191808078223	0.2404319049098259	0.8765432097683281	0.7367613200250441	19.871718425092826	3.329841862728162	0.1675668703017778
1	2	undersample	1.0	0.1	l2	liblinear		0.866954700927584	0.21376229606823247	0.851851851746685	0.7429009976919194	16.614924103026706	3.3133221481454576	0.1994184241499265
1	3	undersample	1.0	0.1	l2	liblinear		0.8677411102583781	0.2364809278088609	0.8641975307575065	0.7574827321507485	19.876292906937476	3.563447266197218	0.17928127161934354
1	1	undersample	1.0	1.0	l2	liblinear		0.8912954909373431	0.2911520646696759	0.9012345677899711	0.7728319263179368	31.043493187780875	3.9672587503590906	0.12779677905209855
1	2	undersample	1.0	1.0	l2	liblinear		0.88763821380859	0.2315819281650576	0.8888888887791496	0.7774366845680935	27.944824702771935	3.9938695517519394	0.14291981842017165
1	3	undersample	1.0	1.0	l2	liblinear		0.8846915475209156	0.2542556712547369	0.8641975307575065	0.7812739831098905	22.73046044250744	3.9510502844350084	0.17382182235700266
1	1	undersample	1.0	10.0	l2	liblinear		0.8973593701145504	0.3281079811362507	0.8765432097683281	0.7828089025266094	25.590103506638915	4.035815369999523	0.15770999570406055
1	2	undersample	1.0	10.0	l2	liblinear		0.9027884369403939	0.25118554660453885	0.9012345677899711	0.7981580966937978	36.08364589195963	4.465051648726508	0.12374168899836639
1	3	undersample	1.0	10.0	l2	liblinear		0.9054792833252798	0.29670702660600984	0.9012345677899711	0.7958557175687195	35.57377398754319	4.414693925833595	0.12409966880774982
1	1	smote	0.6	0.01	l2	liblinear		0.8540689576760183	0.22728158005995205	0.6543209875735406	0.8411358403619253	10.02208343635855	4.118744894233979	0.4109669232118926
1	2	smote	0.6	0.01	l2	liblinear		0.8748756431028111	0.24785593549924936	0.6666666665843622	0.8488104374455195	11.228425494898548	4.409475172926572	0.3927064451419026
1	3	smote	0.6	0.01	l2	liblinear		0.8599717650625812	0.2540728524106161	0.6666666665843622	0.8656945510294268	12.891427420171581	4.963809153360113	0.38504727697406316
1	1	smote	0.6	0.1	l2	liblinear		0.8786087187212794	0.26636461765118485	0.802469135703399	0.8480429777371601	22.672030614950604	5.280895025084256	0.23292553225830476
1	2	smote	0.6	0.1	l2	liblinear		0.8904143334944051	0.2715220000543181	0.6543209875735406	0.8564850345291137	11.296408533120255	4.559252338835382	0.40360192467401457
1	3	smote	0.6	0.1	l2	liblinear		0.8754441317756744	0.26981067911312817	0.7283950616384698	0.8633921719043486	16.949691972959226	5.332015144902996	0.31457887163451304
1	1	smote	0.6	1.0	l2	liblinear		0.8915797352737747	0.3266633687831132	0.7530864196601128	0.8472755180288007	16.92060151692936	4.931012766453528	0.29142064437330717
1	2	smote	0.6	1.0	l2	liblinear		0.9015661862937382	0.28420793060364263	0.7037037036168268	0.8649270913210674	15.208095189677818	5.209806010703933	0.3425679411948335
1	3	smote	0.6	1.0	l2	liblinear		0.8946685237296647	0.3100360575986363	0.7530864196601128	0.8672294704461456	19.921963336330307	5.672089773760737	0.2847153906862837
1	1	smote	0.6	10.0	l2	liblinear		0.8923661446045688	0.3399651303553099	0.7654320986709343	0.8457405986120818	17.890545660094023	4.961979899859025	0.27735206154285014
1	2	smote	0.6	10.0	l2	liblinear		0.9037264432506182	0.2890077180637057	0.7160493826276483	0.8687643898628645	16.69361650436278	5.456212131122694	0.32684421394013574
1	3	smote	0.6	10.0	l2	liblinear		0.8991785338677126	0.31736287544274877	0.7901234566925774	0.8695318495712239	25.09065474911814	6.056063441807426	0.24136728401293436
1	1	smote	0.8	0.01	l2	liblinear		0.8622551945652482	0.23401636990562671	0.802469135703399	0.8019953952355949	16.454698307549588	4.052779965043812	0.246299246862361
1	2	smote	0.8	0.01	l2	liblinear		0.8783434240072766	0.2520808935440316	0.7654320986709343	0.8173445894027833	14.601944903700721	4.190579705591272	0.28698776684945315
1	3	smote	0.8	0.01	l2	liblinear		0.864870242460419	0.2563259067833439	0.7407407406492913	0.8265541059030963	13.615675297584868	4.270730660987196	0.3136627770190715
1	1	smote	0.8	0.1	l2	liblinear		0.8843504543171977	0.2837222395838582	0.827160493725042	0.8181120491111428	21.525615886562935	4.547637400973883	0.21126629824127466
1	2	smote	0.8	0.1	l2	liblinear		0.8916650085747041	0.27099583066689736	0.7777777776817559	0.8326937835699717	17.41972327543639	4.648827448194478	0.26687147668715105
1	3	smote	0.8	0.1	l2	liblinear		0.8775570146764825	0.2700311818452324	0.7654320986709343	0.8388334612368471	16.98395843129879	4.749323631641438	0.27963583878358944
1	1	smote	0.8	1.0	l2	liblinear		0.8937968410979411	0.34343252328998075	0.8148148147142205	0.8234842670696587	20.52695468073923	4.616102797333903	0.22488004985930615
1	2	smote	0.8	1.0	l2	liblinear		0.9014430137479511	0.2828676574017894	0.8148148147142205	0.8403683806535659	23.163459295327776	5.104344408750609	0.2203619119250291
1	3	smote	0.8	1.0	l2	liblinear		0.8947916962754516	0.3009628895565461	0.8395061727358635	0.8472755180288007	29.018937744807697	5.496866690472785	0.18942341889364822
1	1	smote	0.8	10.0	l2	liblinear		0.8939010640212994	0.3539374445625988	0.827160493725042	0.8219493476529398	22.092670374404904	4.645646822210203	0.2102799943399163
1	2	smote	0.8	10.0	l2	liblinear		0.9034516737254009	0.2875373163295441	0.827160493725042	0.8449731389037225	26.084509353617452	5.335594325524021	0.2045502942894717
1	3	smote	0.8	10.0	l2	liblinear		0.8986100451948494	0.30793931780562345	0.827160493725042	0.8518802762789572	27.52405334181965	5.584404406794655	0.20289177840929623
1	1	smote	1.0	0.01	l2	liblinear		0.8634111215334035	0.23417602458107642	0.851851851746685	0.7751343054430152	19.82081743263474	3.788269329131118	0.1911257769160218
1	2	smote	1.0	0.01	l2	liblinear		0.8807405512445166	0.2506742017486735	0.8395061727358635	0.7881811204851253	19.46376647246215	3.9633206210200176	0.2036255640443366
1	3	smote	1.0	0.01	l2	liblinear		0.8670778734733711	0.25961308661776544	0.7901234566925774	0.791250959318563	14.269895143621822	3.78503976000519	0.265246491246856
1	1	smote	1.0	0.1	l2	liblinear		0.8844357276181272	0.2716952765229896	0.851851851746685	0.7943207981520006	22.206154706376	4.14165264487798	0.1865092123143342
1	2	smote	1.0	0.1	l2	liblinear		0.8926977629970723	0.27117562770463177	0.851851851746685	0.8142747505693456	25.209708288368223	4.586623566218505	0.18193876984438148
1	3	smote	1.0	0.1	l2	liblinear		0.8787603157007097	0.2725525200717605	0.827160493725042	0.8181120491111428	21.525615886562935	4.547637400973883	0.21126629824127466
1	1	smote	1.0	1.0	l2	liblinear		0.8927356622419298	0.32883307440860915	0.8641975307575065	0.8073676131941109	26.671493169641018	4.486252287191011	0.16820400687512246
1	2	smote	1.0	1.0	l2	liblinear		0.9015282870488806	0.2848155095982965	0.8395061727358635	0.825786646194737	24.79430459570441	4.81883912002451	0.1943526527828622
1	3	smote	1.0	1.0	l2	liblinear		0.8938726395876562	0.3015498071367547	0.8641975307575065	0.8280890253198152	30.653405779579614	5.027005879613914	0.16399500953426513
1	1	smote	1.0	10.0	l2	liblinear		0.8929251584662176	0.3425372115993401	0.8641975307575065	0.8073676131941109	26.671493169641018	4.486252287191011	0.16820400687512246
1	2	smote	1.0	10.0	l2	liblinear		0.9032242782562558	0.2874816206025515	0.8395061727358635	0.8280890253198152	25.1964260894839	4.883377140196374	0.19381228396793396
1	3	smote	1.0	10.0	l2	liblinear		0.897274096813621	0.3087909757409057	0.8641975307575065	0.829623944736534	30.98689261909583	5.072294218211516	0.1636915960142697
1	1	class_weight		0.01	l2	liblinear	balanced	0.8704982803217646	0.24089655816751548	0.8888888887791496	0.7382962394417629	22.568912873949532	3.3965459759447554	0.15049664860801226
1	2	class_weight		0.01	l2	liblinear	balanced	0.8770264252484768	0.23379985022461208	0.851851851746685	0.7559478127340297	17.810533172805528	3.4904494255314122	0.1959766848954058
1	3	class_weight		0.01	l2	liblinear	balanced	0.8687454402471031	0.25187866326654296	0.8148148147142205	0.7651573292343427	14.335946686963238	3.469619798486717	0.24202236035674143
1	1	class_weight		0.1	l2	liblinear	balanced	0.8930199065783614	0.2901297348773311	0.9012345677899711	0.776669224859734	31.733673427382097	4.0354247052144565	0.12716537204910125
1	2	class_weight		0.1	l2	liblinear	balanced	0.8952370124025278	0.26522191967963565	0.9012345677899711	0.7904834996102036	34.42765167022406	4.3014966510909485	0.12494306460451177
1	3	class_weight		0.1	l2	liblinear	balanced	0.8863401646722189	0.2773295210916841	0.851851851746685	0.7935533384436413	22.102228488048528	4.126256167390592	0.18668958872629166
1	1	class_weight		1.0	l2	liblinear	balanced	0.9008839998863023	0.3417022016507139	0.8641975307575065	0.7835763622349687	23.03997208848333	3.9930827323257954	0.1733110824349497
1	2	class_weight		1.0	l2	liblinear	balanced	0.9077721876391613	0.28489084437590867	0.9012345677899711	0.8119723714442674	39.40509713996481	4.793096242193348	0.12163644289766767
1	3	class_weight		1.0	l2	liblinear	balanced	0.9069289294410809	0.3147820499611418	0.8888888887791496	0.8112049117359079	34.37397979369271	4.708220165418416	0.1369704599216216
1	1	class_weight		10.0	l2	liblinear	balanced	0.8978331106752698	0.34275182783345104	0.8641975307575065	0.7950882578603601	24.69186008121024	4.2174132119498315	0.17080175212237472
1	2	class_weight		10.0	l2	liblinear	balanced	0.909089186397961	0.2888141805991482	0.9012345677899711	0.8181120491111428	41.04324373751198	4.954888511508858	0.12072359905968738
1	3	class_weight		10.0	l2	liblinear	balanced	0.9120169030632065	0.32788200612471236	0.8888888887791496	0.8219493476529398	36.93103008326651	4.992336883569173	0.13517999641501754
2	1	none		0.01	l2	liblinear		0.7371740797546011	0.17062277102994147	0.0124999999984375	0.9984662576610548	8.240452558329796	8.149946820641189	0.9890168871852013
2	2	none		0.01	l2	liblinear		0.729200420681618	0.14706855881351433	0.0	0.9984650805756067	0.0	0.0	1.0015372689930586
2	3	none		0.01	l2	liblinear		0.6832002122357712	0.15845838017358785	0.012345679010821523	0.9969301611588878	4.059361765717044	4.021591827416688	0.9906955868745285
2	1	none		0.1	l2	liblinear		0.8592216257668712	0.2665025110620341	0.024999999996875	0.9938650306672251	4.153839376815907	4.074993352189056	0.981018508658444
2	2	none		0.1	l2	liblinear		0.8605402537354443	0.2522570023761713	0.04938271604328609	0.9946277820338095	9.61779283891162	9.19222273404457	0.95575178128986
2	3	none		0.1	l2	liblinear		0.8445846716504174	0.23411356383815451	0.012345679010821523	0.9969301611588878	4.059361765717044	4.021591827416688	0.9906955868745285
2	1	none		1.0	l2	liblinear		0.9008243865030674	0.342113388318842	0.04999999999375	0.9930981595015868	7.573088430320751	7.244433939165319	0.9566023069834407
2	2	none		1.0	l2	liblinear		0.9063320163345745	0.3221622655149336	0.04938271604328609	0.9923254029087313	6.716874354779174	6.434559509824031	0.9579693028018286
2	3	none		1.0	l2	liblinear		0.901196668656377	0.2964524643957409	0.03703703703246457	0.9946277820338095	7.120865852853542	6.894167050533427	0.9681641420842202
2	1	none		10.0	l2	liblinear		0.9088286042944784	0.3394898420843618	0.11249999998593752	0.9907975460046718	13.647872465342804	12.224986703892652	0.8957430250361635
2	2	none		10.0	l2	liblinear		0.9145466776574478	0.32759431681107054	0.04938271604328609	0.9892555640752936	4.782926897359466	4.5961156479677125	0.960942054681171
2	3	none		10.0	l2	liblinear		0.910756753171693	0.3245324630476716	0.13580246911903673	0.9861857252418559	11.21824582539153	9.830582726259157	0.8763030127068551
2	1	undersample	0.6	0.01	l2	liblinear		0.858454754601227	0.2447835504662645	0.64999999991875	0.8673312883369071	12.141204534117612	4.899421595162422	0.40353668863601366
2	2	undersample	0.6	0.01	l2	liblinear		0.8572998683001241	0.2176634260265256	0.6666666665843622	0.8526477359873167	11.572915716087088	4.5243052477559935	0.39093908942391803
2	3	undersample	0.6	0.01	l2	liblinear		0.8230579005713311	0.22041368535289074	0.4938271604328609	0.8833461243216935	7.387675827464373	4.2332679924154055	0.5730175521239141
2	1	undersample	0.6	0.1	l2	liblinear		0.8822852760736196	0.2712557683308183	0.7624999999046875	0.8320552147175456	15.906030881515639	4.540182377324008	0.2854377847046578
2	2	undersample	0.6	0.1	l2	liblinear		0.8752925347962442	0.24511364128469168	0.8148148147142205	0.8288564850281747	21.309415083399255	4.76100287666951	0.22342249399817357
2	3	undersample	0.6	0.1	l2	liblinear		0.8506675004500536	0.2361109109941713	0.5555555554869684	0.8626247121959891	7.849161375834832	4.044071709890395	0.5152234025725654
2	1	undersample	0.6	1.0	l2	liblinear		0.9018884202453987	0.31573871920137975	0.8124999998984376	0.8297546012206308	21.120118184413265	4.772522241415644	0.22597042253942518
2	2	undersample	0.6	1.0	l2	liblinear		0.8959476232436069	0.2918030279414796	0.827160493725042	0.8273215656114558	22.92888672327603	4.790178048302577	0.20891453984772007
2	3	undersample	0.6	1.0	l2	liblinear		0.8820386003808874	0.25688462033205883	0.6419753085627191	0.8756715272380993	12.629202730965293	5.163541726734932	0.40885728976244234
2	1	undersample	0.6	10.0	l2	liblinear		0.9096146472392639	0.3266199138508797	0.8249999998968751	0.8550613496866943	27.811788409375293	5.692063098372232	0.20466367485866413
2	2	undersample	0.6	10.0	l2	liblinear		0.9060098727532854	0.3172173683201532	0.8765432097683281	0.8426707597786441	38.028288081539756	5.571393803345961	0.14650655351923736
2	3	undersample	0.6	10.0	l2	liblinear		0.8992448575462133	0.29236021514635746	0.6790123455951838	0.8818112049049747	15.782965435865796	5.7451494246790045	0.3640094942990789
2	1	undersample	0.8	0.01	l2	liblinear		0.8660180214723926	0.2432603812077059	0.7749999999031251	0.7745398772946739	11.832954618008243	3.4374148130039535	0.29049504588170244
2	2	undersample	0.8	0.01	l2	liblinear		0.8616393318363131	0.22022694385373678	0.8148148147142205	0.7659247889427021	14.397376016534409	3.4809956006183445	0.24177985298480067
2	3	undersample	0.8	0.01	l2	liblinear		0.8333380707389406	0.22808893169231564	0.6543209875735406	0.8211818879445804	8.69251933619599	3.659142485406218	0.4209530352430984
2	1	undersample	0.8	0.1	l2	liblinear		0.8833109662576687	0.2682535921458216	0.8249999998968751	0.7921779141043546	17.969951091881104	3.969741505788373	0.22090996830160584
2	2	undersample	0.8	0.1	l2	liblinear		0.8731133282169353	0.24743021897130432	0.8395061727358635	0.7889485801934847	19.55356477796841	3.977732695322149	0.2034274847043917
2	3	undersample	0.8	0.1	l2	liblinear		0.8521455709994977	0.24094744250181402	0.6913580246060053	0.8342287029866906	11.27259173799194	4.1705530170579985	0.36997285107701494
2	1	undersample	0.8	1.0	l2	liblinear		0.900019171779141	0.3026765410022316	0.8499999998937501	0.8044478527545672	23.3111089383112	4.346666443709622	0.18646329619501284
2	2	undersample	0.8	1.0	l2	liblinear		0.8909733473560539	0.2883467062605549	0.8641975307575065	0.805832693777392	26.410345920084687	4.450787844060868	0.16852439545567063
2	3	undersample	0.8	1.0	l2	liblinear		0.8842272817714106	0.2632634756330133	0.7283950616384698	0.8518802762789572	15.423927051368965	4.917609850759472	0.3188299374175097
2	1	undersample	0.8	10.0	l2	liblinear		0.9080521472392638	0.3155035050081937	0.874999999890625	0.8236196318955245	32.68695287756305	4.960869283159919	0.15176908581453077
2	2	undersample	0.8	10.0	l2	liblinear		0.9000691661218649	0.3015726679651275	0.8888888887791496	0.8173445894027833	35.79831513119126	4.866479658105995	0.13594157385029149
2	3	undersample	0.8	10.0	l2	liblinear		0.9023336460021033	0.2947844007194566	0.7654320986709343	0.8580199539458326	19.720055007125133	5.3911240771655375	0.2733828013165835
2	1	undersample	1.0	0.01	l2	liblinear		0.8668999233128833	0.2410792527447468	0.9249999998843751	0.6679447852709514	24.809081283586462	2.78568120901925	0.11228472868809646
2	2	undersample	1.0	0.01	l2	liblinear		0.8684801455331003	0.2374906645771471	0.9382716048224357	0.6692248656894151	30.752664347017156	2.8365843714708965	0.0922386441687088
2	3	undersample	1.0	0.01	l2	liblinear		0.8569493002851918	0.23781902860475082	0.8395061727358635	0.7290867229414499	14.077140012063824	3.098800290863654	0.22012995164050686
2	1	undersample	1.0	0.1	l2	liblinear		0.8781729294478527	0.2580247985153825	0.874999999890625	0.7499999999942485	20.999998158355957	3.4999998594819846	0.16666666459155585
2	2	undersample	1.0	0.1	l2	liblinear		0.875017765271027	0.2528542788223495	0.8888888887791496	0.7429009976919194	23.11641575052312	3.4573796328474344	0.14956381815399028
2	3	undersample	1.0	0.1	l2	liblinear		0.8647660195370608	0.24387957655841724	0.7530864196601128	0.8073676131941109	12.783266002101062	3.909448421695024	0.3058254669205668
2	1	undersample	1.0	1.0	l2	liblinear		0.8949098926380368	0.2903206421437741	0.8874999998890626	0.7691717791352058	26.28755736077874	3.844850331192413	0.14626121459475686
2	2	undersample	1.0	1.0	l2	liblinear		0.8886899178533868	0.28759144042589313	0.9135802468007926	0.7651573292343427	34.44350662116853	3.8901797740608646	0.11294376825253168
2	3	undersample	1.0	1.0	l2	liblinear		0.8897510967093981	0.2640483132441781	0.802469135703399	0.8265541059030963	19.35978811799238	4.626624882736129	0.23898116347866472
2	1	undersample	1.0	10.0	l2	liblinear		0.9032783742331288	0.31860998935578494	0.8999999998875001	0.7875766871105248	33.368227228858515	4.236822904591197	0.12697176094643434
2	2	undersample	1.0	10.0	l2	liblinear		0.8981742038789877	0.32192429216033214	0.9012345677899711	0.7828089025266094	32.88868883635707	4.149500309999509	0.12616799659479044
2	3	undersample	1.0	10.0	l2	liblinear		0.9054887581364942	0.298675991420577	0.8148148147142205	0.8419033000702848	23.431065675404415	5.153901147446151	0.21996015821617293
2	1	smote	0.6	0.01	l2	liblinear		0.8738784509202454	0.2785830713562227	0.6874999999140625	0.8420245398708435	11.726212667994483	4.35194147136882	0.3711293217446822
2	2	smote	0.6	0.01	l2	liblinear		0.8733596733085094	0.260267650462249	0.7283950616384698	0.8488104374455195	15.05629773430153	4.817759911160514	0.3199830294018183
2	3	smote	0.6	0.01	l2	liblinear		0.8552817335114599	0.2402417861845242	0.5679012344977901	0.8802762854882559	9.66336906576381	4.743431068602302	0.49086720580444704
2	1	smote	0.6	0.1	l2	liblinear		0.8857361963190185	0.30680713555675093	0.7499999999062501	0.8481595091959497	16.757574273772374	4.939393613263453	0.2947558736719107
2	2	smote	0.6	0.1	l2	liblinear		0.892546166017642	0.3084966471432388	0.7530864196601128	0.8488104374455195	17.12334872488858	4.9810738064540905	0.2908936631057845
2	3	smote	0.6	0.1	l2	liblinear		0.8793856532408592	0.25781735845631154	0.6172839505410761	0.8894858019885689	12.981629488860504	5.585561907815752	0.43026661504955216
2	1	smote	0.6	1.0	l2	liblinear		0.897900690184049	0.3281757933163628	0.7624999999046875	0.8558282208523327	19.058228886061812	5.288829419489969	0.2775089574443957
2	2	smote	0.6	1.0	l2	liblinear		0.9068626057625802	0.34330303177742566	0.7901234566925774	0.8557175748207544	22.327907676086614	5.476227620576182	0.24526379617567987
2	3	smote	0.6	1.0	l2	liblinear		0.8953696597595293	0.2807733537631446	0.6296296295518976	0.8925556408220066	14.122141354950772	5.860052363552405	0.41495493318204496
2	1	smote	0.6	10.0	l2	liblinear		0.9002108895705522	0.3291345452715608	0.7749999999031251	0.8588957055148858	20.96618151998891	5.492390914161543	0.26196428277907197
2	2	smote	0.6	10.0	l2	liblinear		0.9094587040353221	0.34657418279083974	0.802469135703399	0.858787413654192	24.706179512417933	5.682702226777808	0.23001136120053478
2	3	smote	0.6	10.0	l2	liblinear		0.898553196327563	0.29020919579237053	0.6419753085627191	0.893323100530366	15.015627255797098	6.017940637335955	0.40077849460843074
2	1	smote	0.8	0.01	l2	liblinear		0.8784700920245399	0.2825425390670776	0.7749999999031251	0.8075153374171203	14.450198104199213	4.026294610909485	0.2786324753040906
2	2	smote	0.8	0.01	l2	liblinear		0.8776328131661977	0.2679991357034607	0.8148148147142205	0.8104374520275485	18.811334435592354	4.29839533412835	0.22850027789002267
2	3	smote	0.8	0.01	l2	liblinear		0.8597348947822213	0.24165007809793	0.6666666665843622	0.8457405986120818	10.965173265360587	4.321724428909475	0.39413187686785023
2	1	smote	0.8	0.1	l2	liblinear		0.8888803680981595	0.31099926538910455	0.8124999998984376	0.8228527607298861	20.128425339154788	4.5865798269299605	0.2278657941872716
2	2	smote	0.8	0.1	l2	liblinear		0.8947064229745222	0.3156437631338791	0.802469135703399	0.8250191864863775	19.154329465043322	4.586040456261344	0.23942577959137537
2	3	smote	0.8	0.1	l2	liblinear		0.8799920411585798	0.25703222095174505	0.6913580246060053	0.8595548733625514	13.709288412817163	4.922619900970357	0.3590718654131742
2	1	smote	0.8	1.0	l2	liblinear		0.8997603527607363	0.3297831699410008	0.8124999998984376	0.8335889570488222	21.706603198231562	4.882488185065516	0.22493100018510775
2	2	smote	0.8	1.0	l2	liblinear		0.9068436561401514	0.34384120110543415	0.8765432097683281	0.8372985418201282	36.53820322150523	5.387432698513089	0.14744655889264377
2	3	smote	0.8	1.0	l2	liblinear		0.8937589418530836	0.2784925210013951	0.6913580246060053	0.8618572524876297	13.975109865009673	5.004663560042921	0.3581126351516063
2	1	smote	0.8	10.0	l2	liblinear		0.9016104294478527	0.32792513771579485	0.8374999998953125	0.8351226993800989	26.10482742008738	5.07953457480901	0.19458218328814117
2	2	smote	0.8	10.0	l2	liblinear		0.9090323375306747	0.35109488723588855	0.8765432097683281	0.8372985418201282	36.53820322150523	5.387432698513089	0.14744655889264377
2	3	smote	0.8	10.0	l2	liblinear		0.8960897454118226	0.28600633222776795	0.7037037036168268	0.8641596316127079	15.108755676939374	5.180372080608534	0.34287217559734745
2	1	smote	1.0	0.01	l2	liblinear		0.8796779141104295	0.28237955733360437	0.7999999999	0.7783742331228652	14.048441897163904	3.609688417893309	0.25694580963726754
2	2	smote	1.0	0.01	l2	liblinear		0.8789592867362118	0.2659770568040206	0.8765432097683281	0.7782041442764528	24.911416286013573	3.9520268193857	0.15864319093292134
2	3	smote	1.0	0.01	l2	liblinear		0.8604928796793724	0.2444399419860735	0.7160493826276483	0.8158096699860644	11.169202102845109	3.887551228655493	0.34805987761410495
2	1	smote	1.0	0.1	l2	liblinear		0.8896376533742332	0.3112689816855635	0.8124999998984376	0.8059815950858438	18.00131603207697	4.187746819073486	0.23263558239842472
2	2	smote	1.0	0.1	l2	liblinear		0.8943274305259468	0.30913289734078125	0.8888888887791496	0.8012279355272355	32.24710066482948	4.471900246233753	0.13867603076142762
2	3	smote	1.0	0.1	l2	liblinear		0.8789782363586405	0.2591345114868295	0.7530864196601128	0.8326937835699717	15.180044626319377	4.501245624442272	0.29652386296924993
2	1	smote	1.0	1.0	l2	liblinear		0.8990893404907976	0.3257869929029496	0.8499999998937501	0.8098159509140352	24.129029963549463	4.469354603003521	0.18522727057261956
2	2	smote	1.0	1.0	l2	liblinear		0.906047771998143	0.3309628447094788	0.8765432097683281	0.8104374520275485	30.354652619463796	4.624031344289588	0.1523335186441262
2	3	smote	1.0	1.0	l2	liblinear		0.8922145476251386	0.28136357710092064	0.7407407406492913	0.8449731389037225	15.572841662626187	4.7781441721110625	0.3068254413611539
2	1	smote	1.0	10.0	l2	liblinear		0.9009298312883436	0.3292535333702193	0.8499999998937501	0.8144171779078649	24.86776618847037	4.580165041730565	0.18418078883082145
2	2	smote	1.0	10.0	l2	liblinear		0.9079237846185915	0.3370056241326993	0.8765432097683281	0.8135072908609862	30.971190062567025	4.700147082497857	0.15175867518461084
2	3	smote	1.0	10.0	l2	liblinear		0.8942516320362317	0.2882279882198696	0.7283950616384698	0.8472755180288007	14.878025225908642	4.76934021673374	0.3205627087960668
2	1	class_weight		0.01	l2	liblinear	balanced	0.8802722392638037	0.28199541358552105	0.8374999998953125	0.7561349693193549	15.980163289277282	3.434276588221866	0.21490871940743175
2	2	class_weight		0.01	l2	liblinear	balanced	0.8770548496821201	0.24841696881945763	0.8641975307575065	0.7559478127340297	19.71126191649974	3.5410356490898383	0.1796452945010648
2	3	class_weight		0.01	l2	liblinear	balanced	0.8733312488748662	0.25600933748238197	0.7901234566925774	0.7973906369854383	14.816398169318614	3.8997379288854064	0.26320416987692014
2	1	class_weight		0.1	l2	liblinear	balanced	0.8957438650306748	0.3159790878043344	0.8499999998937501	0.7860429447792482	20.818397227000087	3.972759670342067	0.19082926600159633
2	2	class_weight		0.1	l2	liblinear	balanced	0.896193968335181	0.2960093854465245	0.9259259258116141	0.7851112816516876	45.669636395296976	4.308862232693676	0.09434850189525563
2	3	class_weight		0.1	l2	liblinear	balanced	0.8955212567389594	0.2741580236018432	0.8148148147142205	0.8165771296944239	19.588282813154013	4.442274668006343	0.22678223070888168
2	1	class_weight		1.0	l2	liblinear	balanced	0.9075632668711655	0.3368810515820824	0.8874999998890626	0.7998466257607374	31.525326469105195	4.4340993946330105	0.14065196386547055
2	2	class_weight		1.0	l2	liblinear	balanced	0.9099324445960414	0.318640076282852	0.9135802468007926	0.8066001534857514	44.08956324805601	4.723789682509332	0.1071407583476568
2	3	class_weight		1.0	l2	liblinear	balanced	0.909847171295112	0.308557388942654	0.8148148147142205	0.8365310821117689	22.516429783437875	4.984524124800862	0.22137274637131713
2	1	class_weight		10.0	l2	liblinear	balanced	0.9088957055214724	0.33778121015383644	0.8874999998890626	0.8067484662514821	32.932976904160064	4.592460079097656	0.13944866761157484
2	2	class_weight		10.0	l2	liblinear	balanced	0.9113631410894139	0.31910535174301735	0.9135802468007926	0.8089025326108297	44.748129356075616	4.780702808233753	0.10683580363127215
2	3	class_weight		10.0	l2	liblinear	balanced	0.9103019622334024	0.3170309422624592	0.802469135703399	0.8511128165705978	23.22325800600122	5.389779451272318	0.2320854041085425
3	1	none		0.01	l2	liblinear		0.7047162576687116	0.12803477783492276	0.0	0.9992331288266931	0.0	0.0	1.0007674497006847
3	2	none		0.01	l2	liblinear		0.7012023535431056	0.1532702668056863	0.012345679010821523	0.9969301611588878	4.059361765717044	4.021591827416688	0.9906955868745285
3	3	none		0.01	l2	liblinear		0.7510303857195644	0.20323719837629922	0.0	0.9976976208672472	0.0	0.0	1.0023076822691774
3	1	none		0.1	l2	liblinear		0.8536138803680982	0.23654407071084094	0.04999999999375	0.9938650306672251	8.526301876411445	8.149986704378112	0.9558641879268369
3	2	none		0.1	l2	liblinear		0.8457974474858588	0.25511480299072337	0.03703703703246457	0.9915579432003718	4.517477160682707	4.387200185871054	0.9711615542585861
3	3	none		0.1	l2	liblinear		0.8742029315065897	0.2793761648585908	0.012345679010821523	0.995395241742169	2.7020774603938382	2.6810641316913295	0.9922232593138834
3	1	none		1.0	l2	liblinear		0.9028757668711656	0.30421146892336753	0.062499999992187506	0.9915644171703102	7.836354334700591	7.409082118356073	0.9454756285309823
3	2	none		1.0	l2	liblinear		0.8964592630491839	0.32485707959827365	0.08641975307575066	0.9923254029087313	12.231065120522938	11.260479142192056	0.9206458234767343
3	3	none		1.0	l2	liblinear		0.910434609590404	0.3220286259374423	0.06172839505410761	0.9923254029087313	8.506567849442012	8.043199387280039	0.945528143026797
3	1	none		10.0	l2	liblinear		0.9116851993865032	0.3005426362813937	0.12499999998437501	0.983128834348289	8.324670376584326	7.409086513286238	0.8900155915938545
3	2	none		10.0	l2	liblinear		0.9069668286859385	0.3441778044957381	0.09876543208657218	0.9915579432003718	12.871715736315823	11.699200495656143	0.9089076084807605
3	3	none		10.0	l2	liblinear		0.9153330869882418	0.33094589610702946	0.1111111110973937	0.9877206446585748	10.054679294110612	9.048603735451486	0.8999395575157516
3	1	undersample	0.6	0.01	l2	liblinear		0.8441526073619633	0.18800497283383966	0.54999999993125	0.8665644171712688	7.937419520033818	4.121838770838244	0.5192920294890104
3	2	undersample	0.6	0.01	l2	liblinear		0.8341150052585202	0.21776819072111137	0.6172839505410761	0.8488104374455195	9.055181880910148	4.082847382339418	0.45088517773397024
3	3	undersample	0.6	0.01	l2	liblinear		0.8773580436409805	0.28144682924672926	0.7283950616384698	0.8603223330709109	16.518230245996712	5.214828007257436	0.3157013653650322
3	1	undersample	0.6	0.1	l2	liblinear		0.8687308282208589	0.20718144152836132	0.7124999999109376	0.8404907975395669	13.058527376727849	4.466826642302407	0.3420620398344191
3	2	undersample	0.6	0.1	l2	liblinear		0.8644438759557717	0.2649429311256784	0.7283950616384698	0.8280890253198152	12.918221406840647	4.237047812817442	0.32799001891944385
3	3	undersample	0.6	0.1	l2	liblinear		0.8921861231914954	0.30197052616540726	0.7530864196601128	0.8357636224034094	15.520793099363457	4.585381051548081	0.29543470278772077
3	1	undersample	0.6	1.0	l2	liblinear		0.892829754601227	0.2335619448929935	0.7874999999015626	0.8504601226928646	21.076016080999977	5.26615349310877	0.24986474019138963
3	2	undersample	0.6	1.0	l2	liblinear		0.8908691244326957	0.32531534900617687	0.8148148147142205	0.8411358403619253	23.29661609318529	5.12900307583854	0.2201608517888017
3	3	undersample	0.6	1.0	l2	liblinear		0.9053182115346352	0.3204132213838113	0.827160493725042	0.8388334612368471	24.908500924939574	5.132333601935104	0.2060474601950597
3	1	undersample	0.6	10.0	l2	liblinear		0.9028565950920245	0.2505462000296455	0.8249999998968751	0.8604294478461624	29.062791152680482	5.9109885864581	0.2033868070267922
3	2	undersample	0.6	10.0	l2	liblinear		0.9068057568952939	0.37468344264334963	0.7777777776817559	0.858787413654192	21.28532399192232	5.50784985056926	0.258762781332632
3	3	undersample	0.6	10.0	l2	liblinear		0.9130022834295027	0.3462143605526414	0.827160493725042	0.8480429777371601	26.708150184608723	5.443384102779155	0.203809840744214
3	1	undersample	0.8	0.01	l2	liblinear		0.8554927147239263	0.1958447431701426	0.7874999999015626	0.7929447852699928	14.19215581784196	3.803333149059316	0.26798839133067576
3	2	undersample	0.8	0.01	l2	liblinear		0.8426802345963256	0.22977946280782155	0.7777777776817559	0.7505755947755137	10.532307048452747	3.118290472814149	0.2960690713958223
3	3	undersample	0.8	0.01	l2	liblinear		0.8855632301526392	0.29972968495671704	0.8641975307575065	0.7559478127340297	19.71126191649974	3.5410356490898383	0.1796452945010648
3	1	undersample	0.8	0.1	l2	liblinear		0.8679831288343558	0.20534352913969273	0.724999999909375	0.8052147239202054	10.898352866237742	3.7220470524266185	0.3415238053975757
3	2	undersample	0.8	0.1	l2	liblinear		0.8652776593426377	0.2597155829693787	0.827160493725042	0.7805065234015311	17.01773092921325	3.7684967629049093	0.22144530363084206
3	3	undersample	0.8	0.1	l2	liblinear		0.8962508172024672	0.32237466937853465	0.8395061727358635	0.791250959318563	19.82692138423507	4.021604745005514	0.20283555216666105
3	1	undersample	0.8	1.0	l2	liblinear		0.8875862730061349	0.22592743784910385	0.8374999998953125	0.8236196318955245	24.066218424198702	4.748260599595922	0.1972998115133593
3	2	undersample	0.8	1.0	l2	liblinear		0.8887372919094587	0.3056116713894434	0.827160493725042	0.8050652340690325	19.764621468189734	4.24326798425113	0.2146900608966513
3	3	undersample	0.8	1.0	l2	liblinear		0.9066257354822206	0.3309439172416701	0.8888888887791496	0.8019953952355949	32.40309716664122	4.4892331920485296	0.13854332642742542
3	1	undersample	0.8	10.0	l2	liblinear		0.897967791411043	0.24296228550286522	0.8624999998921876	0.8366564417113754	32.12931781417165	5.280281366011111	0.1643446361126565
3	2	undersample	0.8	10.0	l2	liblinear		0.9057256284168538	0.34686342833319117	0.8395061727358635	0.8303914044448935	25.60946490822182	4.949667323708433	0.19327491165286756
3	3	undersample	0.8	10.0	l2	liblinear		0.9152667633097411	0.35678296168069823	0.8641975307575065	0.8173445894027833	28.475932877330884	4.731299667603049	0.1661508124501239
3	1	undersample	1.0	0.01	l2	liblinear		0.8643213190184049	0.2059350300606542	0.874999999890625	0.6955521472339299	15.992442123286647	2.874055320805298	0.1797133382584487
3	2	undersample	1.0	0.01	l2	liblinear		0.8491420558445373	0.23446277155871673	0.8888888887791496	0.6623177283141802	15.690907910049381	2.6323231540059706	0.16776103793273792
3	3	undersample	1.0	0.01	l2	liblinear		0.8905564556626209	0.3082048182243215	0.9382716048224357	0.6661550268559774	30.330111154825392	2.810500837802496	0.09266370703868146
3	1	undersample	1.0	0.1	l2	liblinear		0.8687308282208589	0.2123365441741867	0.8249999998968751	0.7799079754541419	16.705324731026028	3.7484318848666884	0.22438544465116875
3	2	undersample	1.0	0.1	l2	liblinear		0.8607865988270184	0.2534209742422888	0.8395061727358635	0.7421335379835601	15.054028214949856	3.25558482330476	0.21626003527291265
3	3	undersample	1.0	0.1	l2	liblinear		0.8967150829519722	0.31935421359785576	0.9259259258116141	0.7444359171086383	36.41140675469517	3.6230673696606437	0.09950362615636622
3	1	undersample	1.0	1.0	l2	liblinear		0.887202837423313	0.23008559652734126	0.8624999998921876	0.7983128834294608	24.828549291391102	4.276425642816286	0.17223823044762324
3	2	undersample	1.0	1.0	l2	liblinear		0.8829671318798973	0.29100095706129436	0.827160493725042	0.7659247889427021	15.659483607339281	3.533737958203471	0.22566119612989308
3	3	undersample	1.0	1.0	l2	liblinear		0.9038022417403332	0.3249503518328712	0.9259259258116141	0.7720644666095775	42.34006154588031	4.062227031550009	0.09594286025653283
3	1	undersample	1.0	10.0	l2	liblinear		0.8981882668711656	0.2481638598531844	0.874999999890625	0.8220858895642479	32.344824000696015	4.918103171055514	0.15205223709059118
3	2	undersample	1.0	10.0	l2	liblinear		0.9005808059274418	0.3262253232392129	0.8395061727358635	0.8012279355272355	21.0846432174198	4.223461343665211	0.20030982214246917
3	3	undersample	1.0	10.0	l2	liblinear		0.912149550420208	0.3455810134073757	0.8765432097683281	0.791250959318563	26.912129651117038	4.199028483755758	0.1560273478565147
3	1	smote	0.6	0.01	l2	liblinear		0.8650210889570553	0.2342941023634938	0.6749999999156251	0.8581288343492476	12.562576886268408	4.75783750165917	0.37873100551798256
3	2	smote	0.6	0.01	l2	liblinear		0.8654766303781397	0.2684947382095728	0.7160493826276483	0.8541826554040355	14.772081088172	4.910590955457265	0.33242376469679435
3	3	smote	0.6	0.01	l2	liblinear		0.8901111395355447	0.2905665448862526	0.7037037036168268	0.8726016884046616	16.267317699809645	5.523649721634761	0.3395550305768123
3	1	smote	0.6	0.1	l2	liblinear		0.8849405674846625	0.2775706138955124	0.7499999999062501	0.8657975460056304	19.35428381459914	5.588571011167993	0.28875110394989856
3	2	smote	0.6	0.1	l2	liblinear		0.8853263598722796	0.29952262742755204	0.7777777776817559	0.8557175748207544	20.757976715309756	5.39066156400468	0.2596910782951744
3	3	smote	0.6	0.1	l2	liblinear		0.8995480515050738	0.29137532450365095	0.7160493826276483	0.8756715272380993	17.76113616725511	5.7593350028966555	0.32426612639248564
3	1	smote	0.6	1.0	l2	liblinear		0.9014953987730061	0.3047366465716281	0.7874999999015626	0.8703987729994602	24.888615499157112	6.076330891026007	0.24414096647303005
3	2	smote	0.6	1.0	l2	liblinear		0.8978804847313417	0.32989555100581136	0.7530864196601128	0.8633921719043486	19.276683520652217	5.512761421001403	0.285980792408011
3	3	smote	0.6	1.0	l2	liblinear		0.9086343954596704	0.30656778208011365	0.7407407406492913	0.8741366078213805	19.843203545643224	5.885275050789318	0.29658894738543634
3	1	smote	0.6	10.0	l2	liblinear		0.9048696319018404	0.30866017654508027	0.7874999999015626	0.8680981595025453	24.3898743007174	5.97034838352597	0.2447879831611767
3	2	smote	0.6	10.0	l2	liblinear		0.900069166121865	0.34046910247708484	0.7654320986709343	0.8695318495712239	21.74798538037846	5.866811459250944	0.2697634350565761
3	3	smote	0.6	10.0	l2	liblinear		0.9103114370446169	0.31357375333204907	0.7283950616384698	0.878741366071537	19.43469303135416	6.006953715136293	0.3090840442449125
3	1	smote	0.8	0.01	l2	liblinear		0.8702645705521472	0.2599044401548735	0.7499999999062501	0.838190184042652	15.540283055653019	4.635070802832117	0.298261661697546
3	2	smote	0.8	0.01	l2	liblinear		0.8700624390059029	0.27223526381359475	0.802469135703399	0.8158096699860644	17.99348807186346	4.356738445907018	0.24212861056021698
3	3	smote	0.8	0.01	l2	liblinear		0.8927830362980017	0.289507217362915	0.7654320986709343	0.8357636224034094	16.605507686296747	4.660551232721001	0.28066296765572063
3	1	smote	0.8	0.1	l2	liblinear		0.8879409509202454	0.28604282385694535	0.8124999998984376	0.84355828220212	23.366010787342475	5.193627118131639	0.2222727247598873
3	2	smote	0.8	0.1	l2	liblinear		0.8871739480590849	0.3020303307723488	0.802469135703399	0.8326937835699717	20.21932156287922	4.7964092719466835	0.23721909040505226
3	3	smote	0.8	0.1	l2	liblinear		0.901026122054518	0.29260037306877457	0.7777777776817559	0.8457405986120818	19.18905296739309	5.04201183372772	0.262754584627225
3	1	smote	0.8	1.0	l2	liblinear		0.9030866564417177	0.30655358355464224	0.8624999998921876	0.8519938650241412	36.108804002173954	5.827460745179665	0.16138613684742312
3	2	smote	0.8	1.0	l2	liblinear		0.8981268298229157	0.33308544806115986	0.802469135703399	0.8411358403619253	21.50965980708704	5.051290908022804	0.2348382418982702
3	3	smote	0.8	1.0	l2	liblinear		0.9088333664951725	0.3062779505839254	0.7777777776817559	0.8526477359873167	20.252602240376902	5.278356122381993	0.2606260596642094
3	1	smote	0.8	10.0	l2	liblinear		0.9056652607361964	0.3110712949177861	0.8624999998921876	0.8550613496866943	37.005767548504096	5.950793239207334	0.16080717313456214
3	2	smote	0.8	10.0	l2	liblinear		0.9002018134788664	0.34007844964310036	0.7901234566925774	0.8465080583204413	20.762350983107826	5.14765398476461	0.24793212393573413
3	3	smote	0.8	10.0	l2	liblinear		0.9102735377997594	0.3095467823434278	0.7901234566925774	0.8541826554040355	22.053248608099963	5.41858312326319	0.24570452177011717
3	1	smote	1.0	0.01	l2	liblinear		0.8742427147239263	0.2557244758933279	0.8249999998968751	0.8013803680920141	19.02095812958972	4.1536677438934815	0.21837320314702224
3	2	smote	1.0	0.01	l2	liblinear		0.8714741858768464	0.27478386575407715	0.8395061727358635	0.7889485801934847	19.55356477796841	3.977732695322149	0.2034274847043917
3	3	smote	1.0	0.01	l2	liblinear		0.896639284462257	0.29271219196255677	0.802469135703399	0.8112049117359079	17.455537180020553	4.250476538224959	0.24350303974229123
3	1	smote	1.0	0.1	l2	liblinear		0.8908742331288343	0.2892886624734192	0.874999999890625	0.8205521472329713	32.00854348035765	4.876068103561696	0.15233644687608192
3	2	smote	1.0	0.1	l2	liblinear		0.8871076243805842	0.30187230349415817	0.8395061727358635	0.8104374520275485	22.363124700639844	4.428649738192845	0.19803357419166415
3	3	smote	1.0	0.1	l2	liblinear		0.9037074936281895	0.29466326918222824	0.827160493725042	0.8250191864863775	22.56422094744737	4.727149393377077	0.20949755716115862
3	1	smote	1.0	1.0	l2	liblinear		0.9048121165644172	0.31056532858104874	0.8874999998890626	0.8297546012206308	38.449444774031356	5.213062756007858	0.13558225358391385
3	2	smote	1.0	1.0	l2	liblinear		0.8973025212472641	0.3299393007114112	0.8148148147142205	0.8265541059030963	20.968139686889547	4.697803727085915	0.22404484077058337
3	3	smote	1.0	1.0	l2	liblinear		0.9100366675193996	0.3068457009709621	0.851851851746685	0.83499616269505	29.09767133801567	5.162618118669345	0.17742374527915397
3	1	smote	1.0	10.0	l2	liblinear		0.9070264570552147	0.3132778809848847	0.874999999890625	0.832822085883184	34.8715556060328	5.233944640197927	0.15009207936157845
3	2	smote	1.0	10.0	l2	liblinear		0.8991311598116407	0.33847792691011025	0.802469135703399	0.8342287029866906	20.444153227246	4.840820466228034	0.23678262474256562
3	3	smote	1.0	10.0	l2	liblinear		0.911221018921198	0.3105816075069196	0.8765432097683281	0.8357636224034094	36.130369580447734	5.337082863277275	0.14771735146771894
3	1	class_weight		0.01	l2	liblinear	balanced	0.8776265337423313	0.22824027565584437	0.8499999998937501	0.7745398772946739	19.46711854721547	3.770067859423691	0.19366336397493028
3	2	class_weight		0.01	l2	liblinear	balanced	0.8682243256303117	0.2620611349113751	0.8395061727358635	0.756715272442389	16.26983618421347	3.450714505002865	0.21209275270102051
3	3	class_weight		0.01	l2	liblinear	balanced	0.8965255867276845	0.2984051382832915	0.8888888887791496	0.7759017651513745	27.69862729201663	3.9665142820711465	0.14320254802764584
3	1	class_weight		0.1	l2	liblinear	balanced	0.8979486196319019	0.2810616061332119	0.8874999998890626	0.7990797545950992	31.37489054443033	4.417175351985018	0.1407869465546311
3	2	class_weight		0.1	l2	liblinear	balanced	0.8888794140776746	0.3018152732163785	0.8395061727358635	0.7866462010684064	19.28610795427789	3.9348075243645155	0.2040228822130309
3	3	class_weight		0.1	l2	liblinear	balanced	0.9081322304653081	0.30902685258106977	0.9012345677899711	0.7981580966937978	36.08364589195963	4.465051648726508	0.12374168899836639
3	1	class_weight		1.0	l2	liblinear	balanced	0.9103911042944786	0.29784471604836743	0.9249999998843751	0.8220858895642479	56.988496893168836	5.199137637972972	0.09123134231517553
3	2	class_weight		1.0	l2	liblinear	balanced	0.9046170755047706	0.3367299424798729	0.851851851746685	0.8127398311526268	24.955940206421314	4.549028293094757	0.18228237469349534
3	3	class_weight		1.0	l2	liblinear	balanced	0.9169532797059019	0.3351622250339566	0.9012345677899711	0.8135072908609862	39.804521773895	4.832545591863994	0.1214069401780404
3	1	class_weight		10.0	l2	liblinear	balanced	0.9121069785276075	0.29269415370205115	0.9249999998843751	0.8220858895642479	56.988496893168836	5.199137637972972	0.09123134231517553
3	2	class_weight		10.0	l2	liblinear	balanced	0.9069099798186521	0.3417717180292361	0.8395061727358635	0.8280890253198152	25.1964260894839	4.883377140196374	0.19381228396793396
3	3	class_weight		10.0	l2	liblinear	balanced	0.9167543086703998	0.33826908391330857	0.8888888887791496	0.8219493476529398	36.93103008326651	4.992336883569173	0.13517999641501754
4	1	none		0.01	l2	liblinear		0.6724405674846626	0.11829176280519227	0.0	0.9984662576610548	0.0	0.0	1.0015360882872268
4	2	none		0.01	l2	liblinear		0.741138682811745	0.16625532034896554	0.012345679010821523	0.999232540283966	16.274787772950955	16.08620998704646	0.9884128781718557
4	3	none		0.01	l2	liblinear		0.7425125304378309	0.2174633217073808	0.024691358021643045	0.9984650805756067	16.46824705166876	16.086314868452185	0.9768079537123323
4	1	none		0.1	l2	liblinear		0.8440279907975461	0.23188797265485228	0.04999999999375	0.9930981595015868	7.573088430320751	7.244433939165319	0.9566023069834407
4	2	none		0.1	l2	liblinear		0.8747335209345952	0.29246666906866625	0.08641975307575066	0.9969301611588878	30.719494417811156	28.15114279191682	0.9163934178682266
4	3	none		0.1	l2	liblinear		0.8696550221236842	0.30574734894253774	0.04938271604328609	0.9976976208672472	22.51072465065414	21.44846643896521	0.9528110066076745
4	1	none		1.0	l2	liblinear		0.8983608128834356	0.33810404040408937	0.07499999999062501	0.9961656441641399	21.064809867469172	19.559948946238514	0.928560421796033
4	2	none		1.0	l2	liblinear		0.9154467847228145	0.38657377372974056	0.08641975307575066	0.9969301611588878	30.719494417811156	28.15114279191682	0.9163934178682266
4	3	none		1.0	l2	liblinear		0.9071089508541542	0.3376143377048093	0.08641975307575066	0.9930928626170907	13.60058088214118	12.511641678529081	0.9199343506682287
4	1	none		10.0	l2	liblinear		0.9091545245398773	0.3731910744994555	0.1374999999828125	0.9915644171703102	18.73910817422348	16.299980660383362	0.8698375782585888
4	2	none		10.0	l2	liblinear		0.9222970732308158	0.39773911558412783	0.13580246911903673	0.9923254029087313	20.318544901733105	17.695038652016084	0.8708811843766088
4	3	none		10.0	l2	liblinear		0.9136181461584378	0.33806240047770636	0.1111111110973937	0.9861857252418559	8.923604636698263	8.043204048757493	0.9013402416377598
4	1	undersample	0.6	0.01	l2	liblinear		0.8245782208588956	0.18520754351861943	0.5999999999250001	0.8519938650241412	8.634714356787583	4.0538857357771585	0.4694869432760487
4	2	undersample	0.6	0.01	l2	liblinear		0.8635153444567617	0.22540598805632459	0.5555555554869684	0.878741366071537	9.058543477647508	4.581574867476832	0.5057738904931797
4	3	undersample	0.6	0.01	l2	liblinear		0.8710572941834134	0.2870188874610633	0.6913580246060053	0.8672294704461456	14.631212521742539	5.207164382468874	0.35589423832226513
4	1	undersample	0.6	0.1	l2	liblinear		0.8544095092024541	0.22085372787512994	0.64999999991875	0.8366564417113754	9.512407080120171	3.9793424787330105	0.4183318007831377
4	2	undersample	0.6	0.1	l2	liblinear		0.8872876457936575	0.26997386789385935	0.6666666665843622	0.8564850345291137	11.935827872940653	4.645275967870012	0.38918757022651906
4	3	undersample	0.6	0.1	l2	liblinear		0.8911628435803416	0.29784231668365285	0.7407407406492913	0.8488104374455195	16.040607731453917	4.899416858807302	0.3054383462538014
4	1	undersample	0.6	1.0	l2	liblinear		0.8819401840490797	0.26801049444928154	0.7499999999062501	0.8443251533677583	16.270934549657973	4.817733679871063	0.29609445618862684
4	2	undersample	0.6	1.0	l2	liblinear		0.90833120150081	0.3387603191343862	0.7901234566925774	0.8626247121959891	23.63982668236884	5.75156865406634	0.24329994017924564
4	3	undersample	0.6	1.0	l2	liblinear		0.9111452204314829	0.32681160902382433	0.827160493725042	0.8426707597786441	25.632750018910436	5.257512462312385	0.20510917486832983
4	1	undersample	0.6	10.0	l2	liblinear		0.8989743098159508	0.31050813474239003	0.7999999999	0.8573619631836092	24.043008300524807	5.6086017563728365	0.2332737004387396
4	2	undersample	0.6	10.0	l2	liblinear		0.9153709862330992	0.3758048445048215	0.7530864196601128	0.878741366071537	22.10284573093986	6.210579264801929	0.2809854947808743
4	3	undersample	0.6	10.0	l2	liblinear		0.9188292923263504	0.3535785283578769	0.8641975307575065	0.8503453568622384	36.158503868760874	5.774611832229413	0.1597027214290619
4	1	undersample	0.8	0.01	l2	liblinear		0.8362059049079755	0.1925143958821918	0.724999999909375	0.7768404907915887	9.17744399172801	3.248797104784443	0.35399802122881613
4	2	undersample	0.8	0.01	l2	liblinear		0.8687075410022455	0.23821054197965666	0.851851851746685	0.7705295471928586	19.307690695924293	3.7122505499220804	0.19226796281902328
4	3	undersample	0.8	0.01	l2	liblinear		0.8732838748187941	0.2931516437632829	0.8395061727358635	0.7513430544838731	15.805316960821903	3.376162034129853	0.21360924835898498
4	1	undersample	0.8	0.1	l2	liblinear		0.8551092791411044	0.2205138735231858	0.7124999999109376	0.8075153374171203	10.396846684692743	3.7015934326103332	0.35603038506778356
4	2	undersample	0.8	0.1	l2	liblinear		0.8829008082013966	0.25985434543644603	0.8395061727358635	0.8027628549439543	21.28943240486082	4.256328745450189	0.1999268205752661
4	3	undersample	0.8	0.1	l2	liblinear		0.8901679884028311	0.296194789664598	0.8641975307575065	0.7927858787352818	24.34679903459773	4.170553067413561	0.17129778818230093
4	1	undersample	0.8	1.0	l2	liblinear		0.8796012269938651	0.26461730429952357	0.7999999999	0.819785276067333	18.195743135161557	4.439148689134936	0.24396632081485417
4	2	undersample	0.8	1.0	l2	liblinear		0.9037359180618326	0.30985884203915603	0.851851851746685	0.825786646194737	27.255503830342867	4.889704401201341	0.17940244873414218
4	3	undersample	0.8	1.0	l2	liblinear		0.906786807272865	0.30823462782069655	0.8641975307575065	0.8119723714442674	27.480516688263055	4.596119684294991	0.1672501089272761
4	1	undersample	0.8	10.0	l2	liblinear		0.8972680214723926	0.3028334568768152	0.8124999998984376	0.8412576687052051	22.96457104847081	5.118357164643125	0.22288058088236062
4	2	undersample	0.8	10.0	l2	liblinear		0.9116663350482742	0.3434909871829899	0.851851851746685	0.8311588641532529	28.30567886935588	5.04528589565419	0.17824287613393006
4	3	undersample	0.8	10.0	l2	liblinear		0.9169059056498299	0.34397483156996816	0.9012345677899711	0.8227168073612993	42.346314890190556	5.0835869071401385	0.12004790728211849
4	1	undersample	1.0	0.01	l2	liblinear		0.8416890337423314	0.19465682225381975	0.8249999998968751	0.6832822085837172	10.170528651749867	2.6048425323984996	0.25611671918794926
4	2	undersample	1.0	0.01	l2	liblinear		0.8694371014657534	0.23733164930094677	0.9382716048224357	0.6738296239395716	31.401407776657784	2.876630267251195	0.09160831175777598
4	3	undersample	1.0	0.01	l2	liblinear		0.8758989227139649	0.2988886503912052	0.9135802468007926	0.6293169608547252	17.947351322249137	2.464585982303039	0.13732309345135543
4	1	undersample	1.0	0.1	l2	liblinear		0.8539685582822085	0.21940161637251335	0.7624999999046875	0.7730061349633972	10.93314296780168	3.359121473131089	0.3072420596430813
4	2	undersample	1.0	0.1	l2	liblinear		0.8803236595510835	0.25827336028923054	0.8888888887791496	0.7628549501092644	25.734625287588788	3.748291822687365	0.14565168614088297
4	3	undersample	1.0	0.1	l2	liblinear		0.8876097893749466	0.29277156980239327	0.8888888887791496	0.7452033768169978	23.39758816119816	3.4886210138448894	0.1491017260340717
4	1	undersample	1.0	1.0	l2	liblinear		0.8755463957055214	0.2579569632474489	0.8249999998968751	0.7952453987669077	18.30978982246452	4.029213285739858	0.22005785657345261
4	2	undersample	1.0	1.0	l2	liblinear		0.9022673223236027	0.3008968813887423	0.8765432097683281	0.8035303146523137	29.037887588264887	4.461467750622492	0.1536429758081519
4	3	undersample	1.0	1.0	l2	liblinear		0.9034137744805435	0.29995773653059554	0.9135802468007926	0.7789716039848122	37.25693982432102	4.133315998931001	0.11094082460480043
4	1	undersample	1.0	10.0	l2	liblinear		0.8930694018404909	0.29909312407393734	0.8499999998937501	0.8174846625704181	25.38094989535535	4.657142601236299	0.18348967893747137
4	2	undersample	1.0	10.0	l2	liblinear		0.910633580625906	0.3356886341711731	0.8641975307575065	0.8173445894027833	28.475932877330884	4.731299667603049	0.1661508124501239
4	3	undersample	1.0	10.0	l2	liblinear		0.9144993036013758	0.32129544075809946	0.9135802468007926	0.8027628549439543	43.02611991999677	4.631887164166383	0.10765290345766161
4	1	smote	0.6	0.01	l2	liblinear		0.8571127300613498	0.24417711701833467	0.6124999999234375	0.8627300613430773	9.934221548925098	4.462010847357801	0.4491555504415325
4	2	smote	0.6	0.01	l2	liblinear		0.8918071307429201	0.2977930399384025	0.6913580246060053	0.8633921719043486	14.157302095919889	5.060895730755386	0.3574759904742661
4	3	smote	0.6	0.01	l2	liblinear		0.8867665311768661	0.3138685911173538	0.7654320986709343	0.8488104374455195	18.32006245029004	5.062730754100879	0.27634897995776764
4	1	smote	0.6	0.1	l2	liblinear		0.8831096625766871	0.3258952576583493	0.6874999999140625	0.8734662576620134	15.186665208850215	5.433332902968598	0.35776996966625724
4	2	smote	0.6	0.1	l2	liblinear		0.9037453928730469	0.3305209915238125	0.7283950616384698	0.8679969301545051	17.634512036712454	5.51801565911213	0.3129100182233177
4	3	smote	0.6	0.1	l2	liblinear		0.8977952114304123	0.3168045631996706	0.7777777776817559	0.8511128165705978	20.00773007157768	5.223940083540863	0.2610960796039786
4	1	smote	0.6	1.0	l2	liblinear		0.9005272239263803	0.39920195569007816	0.7499999999062501	0.8757668711589283	21.148145934621052	6.037036550011877	0.2854640949232032
4	2	smote	0.6	1.0	l2	liblinear		0.9137128942705817	0.3703350599175687	0.7654320986709343	0.8764389869464587	23.14612369741489	6.194769837242756	0.2676374535436096
4	3	smote	0.6	1.0	l2	liblinear		0.9080659067868072	0.32234628186142045	0.827160493725042	0.8503453568622384	27.192671136771676	5.52712846799101	0.20325800905193755
4	1	smote	0.6	10.0	l2	liblinear		0.9042561349693251	0.40800535147777434	0.7624999999046875	0.8773006134902048	22.955260687238653	6.214374492410944	0.2707167802417094
4	2	smote	0.6	10.0	l2	liblinear		0.9156836550031741	0.37890965946904487	0.7777777776817559	0.8795088257798964	25.54776784386521	6.45505961880974	0.2526662760825939
4	3	smote	0.6	10.0	l2	liblinear		0.9101598400651867	0.3405180938331832	0.8148148147142205	0.8488104374455195	24.70253557823106	5.389358544688032	0.21817024736570004
4	1	smote	0.8	0.01	l2	liblinear		0.8596721625766871	0.2489471236555065	0.6999999999125001	0.825153374226801	11.011695102142255	4.003508542311903	0.36356876893695456
4	2	smote	0.8	0.01	l2	liblinear		0.8957960262641766	0.3052457653056514	0.802469135703399	0.8319263238616122	20.108445673508594	4.774507861050097	0.23743792720168844
4	3	smote	0.8	0.01	l2	liblinear		0.8895331760514671	0.3157721781562352	0.8395061727358635	0.8104374520275485	22.363124700639844	4.428649738192845	0.19803357419166415
4	1	smote	0.8	0.1	l2	liblinear		0.88263995398773	0.3288116498204245	0.7499999999062501	0.8535276073554178	17.4816737974739	5.120418497716173	0.29290206316739165
4	2	smote	0.8	0.1	l2	liblinear		0.9066731095382925	0.33708841792471017	0.8395061727358635	0.8388334612368471	27.22490561505504	5.208935595993836	0.1913297844773538
4	3	smote	0.8	0.1	l2	liblinear		0.8993680300920004	0.31612224073011813	0.8395061727358635	0.8196469685278616	23.772174497998773	4.654793542062629	0.19580847787957897
4	1	smote	0.8	1.0	l2	liblinear		0.8980061349693251	0.3955093372598639	0.7999999999	0.8535276073554178	23.308898194770364	5.46177973089725	0.2343216505632036
4	2	smote	0.8	1.0	l2	liblinear		0.9157215542480317	0.3711879120733096	0.827160493725042	0.8526477359873167	27.692333367641435	5.613489844437992	0.20270915754878338
4	3	smote	0.8	1.0	l2	liblinear		0.908596496214813	0.3287293074437412	0.8765432097683281	0.8250191864863775	33.47587341360295	5.009367267608545	0.14964111230072494
4	1	smote	0.8	10.0	l2	liblinear		0.9012365797546013	0.4047522042264098	0.7999999999	0.856595092017971	23.89304570160385	5.578609235704548	0.23348253991744636
4	2	smote	0.8	10.0	l2	liblinear		0.9172280492311191	0.3782883960719306	0.8395061727358635	0.8557175748207544	31.022909789754028	5.818491846862194	0.18755466769770177
4	3	smote	0.8	10.0	l2	liblinear		0.9107378035492643	0.33917449253663784	0.8641975307575065	0.8265541059030963	30.325821361648426	4.982519104485061	0.16429954993825804
4	1	smote	1.0	0.01	l2	liblinear		0.8606690950920245	0.255617710777106	0.7624999999046875	0.7998466257607374	12.829803476129223	3.809578353135403	0.29693192354234915
4	2	smote	1.0	0.01	l2	liblinear		0.8979752328434856	0.3062175918298875	0.8888888887791496	0.8027628549439543	32.56030764894588	4.506701024594318	0.1384108758301964
4	3	smote	1.0	0.01	l2	liblinear		0.8909543977336252	0.31617958649789585	0.8641975307575065	0.7805065234015311	22.628732838514484	3.937235423930502	0.1739927386009849
4	1	smote	1.0	0.1	l2	liblinear		0.8812212423312884	0.33524982337972453	0.7874999999015626	0.8190184049016948	16.77068655735337	4.351270945319608	0.2594569257932294
4	2	smote	1.0	0.1	l2	liblinear		0.9075163677363729	0.3375639227325787	0.8395061727358635	0.8181120491111428	23.527423936013996	4.615512586063045	0.19617584837767682
4	3	smote	1.0	0.1	l2	liblinear		0.8996143751835745	0.3162074805603106	0.8641975307575065	0.796623177277079	24.9262411692482	4.249242744058672	0.17047265433821612
4	1	smote	1.0	1.0	l2	liblinear		0.895590490797546	0.38324864463082325	0.8249999998968751	0.8274539877237159	22.607616924490102	4.781333055455019	0.21149211990580868
4	2	smote	1.0	1.0	l2	liblinear		0.9156268061358876	0.3733437825322626	0.8888888887791496	0.8319263238616122	39.59816862530828	5.288685630701646	0.1335588341158741
4	3	smote	1.0	1.0	l2	liblinear		0.908009057919521	0.32600969211274466	0.9012345677899711	0.805832693777392	37.870548740516746	4.64153589452062	0.122563196736816
4	1	smote	1.0	10.0	l2	liblinear		0.8986771472392638	0.3935932184383433	0.8374999998953125	0.830521472386269	25.25617571341199	4.941628666894157	0.19566020091110656
4	2	smote	1.0	10.0	l2	liblinear		0.9168301071601148	0.3776957193450231	0.8888888887791496	0.8334612432783312	40.036861386202894	5.33742927413845	0.13331286941511275
4	3	smote	1.0	10.0	l2	liblinear		0.9100650919530429	0.33705483292505367	0.9012345677899711	0.8104374520275485	39.01214092079451	4.754285748354084	0.12186681494576768
4	1	class_weight		0.01	l2	liblinear	balanced	0.8614551380368098	0.23129534249546485	0.7874999999015626	0.7791411042885036	13.073528500127253	3.5656248380142666	0.27273621710040064
4	2	class_weight		0.01	l2	liblinear	balanced	0.8982879016135603	0.30399088477261327	0.8888888887791496	0.7820414428182499	28.704222348982523	4.078247073618941	0.1420782885874377
4	3	class_weight		0.01	l2	liblinear	balanced	0.889921643311257	0.3164680418038784	0.9135802468007926	0.7536454336089513	32.34000514962868	3.7083956798538598	0.11466897853899653
4	1	class_weight		0.1	l2	liblinear	balanced	0.8860621165644172	0.30669670782762276	0.8249999998968751	0.7952453987669077	18.30978982246452	4.029213285739858	0.22005785657345261
4	2	class_weight		0.1	l2	liblinear	balanced	0.9121495504202078	0.3600209882518127	0.9135802468007926	0.805832693777392	43.873511915982334	4.7051185780072045	0.1072427971638645
4	3	class_weight		0.1	l2	liblinear	balanced	0.902324171190889	0.3308262756016117	0.9382716048224357	0.7820414428182499	54.53801934371736	4.30481635548666	0.07893238261873863
4	1	class_weight		1.0	l2	liblinear	balanced	0.9030291411042944	0.36500442819967316	0.8374999998953125	0.8213190183986095	23.68999444459615	4.68712420045018	0.19785247204308234
4	2	class_weight		1.0	l2	liblinear	balanced	0.9240025392494056	0.4004663641326219	0.9259259258116141	0.820414428236221	57.104691948644394	5.1559034790974865	0.09028860382763983
4	3	class_weight		1.0	l2	liblinear	balanced	0.9148593464275224	0.3454746773996822	0.9382716048224357	0.7973906369854383	59.82120206943624	4.630938790551419	0.07741299124955951
4	1	class_weight		10.0	l2	liblinear	balanced	0.9063842024539877	0.3835097185401395	0.8374999998953125	0.8274539877237159	24.71555314321343	4.853777495689186	0.19638553992332713
4	2	class_weight		10.0	l2	liblinear	balanced	0.9243341576419091	0.3909115706015798	0.9012345677899711	0.8326937835699717	45.4157049521932	5.386736566955506	0.11860954527665703
4	3	class_weight		10.0	l2	liblinear	balanced	0.915607856513459	0.3433766279498771	0.9382716048224357	0.8073676131941109	63.70676192788067	4.870788197521669	0.07645636684482618
