# Supplementary material for: Risk prediction for cardiovascular related diseases using PRS and EHR in the Framingham Heart Study
Source: PLoS One. 2026 Apr 17;21(4):e0345914. doi: 10.1371/journal.pone.0345914 (PMC13089760; doi:10.1371/journal.pone.0345914)
Supplement: S1 File — (ZIP) [file pone.0345914.s003.zip › logreg/prs_ehr_model/dem/dem_logreg_nested_cv_outer_test_results.csv]

outer_fold	AUC	AUPRC	sensitivity	specificity	DOR	LR+	LR-
1	0.9272718558282209	0.4282243292670921	0.14999999998125002	0.9915644171703102	20.743290863102633	17.781797084054578	0.8572312365465232
2	0.91489724567238	0.34011227328309485	0.13580246911903673	0.9877206446585748	12.640168251390158	11.059404565551816	0.8749412364771194
3	0.9115052632576295	0.38518945656026543	0.851851851746685	0.8188795088195021	25.99681945631026	4.703232633492779	0.18091568399083371
4	0.9041243853216225	0.2925271237674696	0.8765432097683281	0.800460475818876	28.481920129091712	4.392829788670757	0.15423221060734163
