# Supplementary material for: Risk prediction for cardiovascular related diseases using PRS and EHR in the Framingham Heart Study
Source: PLoS One. 2026 Apr 17;21(4):e0345914. doi: 10.1371/journal.pone.0345914 (PMC13089760; doi:10.1371/journal.pone.0345914)
Supplement: S1 File — (ZIP) [file pone.0345914.s003.zip › logreg/prs_ehr_model/dia/dia_logreg_nested_cv_all_results.csv]

outer_fold	inner_fold	sampling_method	sampling_ratio	C	penalty	solver	class_weight	AUC	AUPRC	sensitivity	specificity	DOR	LR+	LR-
1	1	none		0.01	l2	liblinear		0.9112013625049128	0.7577473892318018	0.44705882350311416	0.9970304380029917	271.45652979903986	150.5465514739194	0.5545880545618269
1	2	none		0.01	l2	liblinear		0.9496320047270231	0.7971937010054487	0.4269005847703567	0.996285289739998	199.7810929546448	114.92132782297944	0.575236245460217
1	3	none		0.01	l2	liblinear		0.9352373044314308	0.7846241858519201	0.44705882350311416	0.9933135215379398	120.10856632117151	66.86003064833997	0.5566632880161929
1	1	none		0.1	l2	liblinear		0.9140093453862614	0.7731021868068754	0.5705882352605536	0.9910913140238227	147.8251744682593	64.04845746070566	0.43327164140236657
1	2	none		0.1	l2	liblinear		0.9519651034470772	0.8138076207916544	0.5789473683871961	0.9858841010327944	96.03282536677922	41.013821336778356	0.42708126330559965
1	3	none		0.1	l2	liblinear		0.9430731579407395	0.8030073045728134	0.588235294083045	0.9881129271843381	118.749898362605	49.48525245470744	0.41671826207467005
1	1	none		1.0	l2	liblinear		0.9147648368924408	0.7748527718308164	0.588235294083045	0.9888641425316343	126.85702707318806	52.82348193834755	0.4164016916406345
1	2	none		1.0	l2	liblinear		0.952351780888576	0.8172441920555769	0.619883040899422	0.9858841010327944	113.89627371253577	43.91378850200511	0.3855594738233222
1	3	none		1.0	l2	liblinear		0.9459007079800716	0.8066716308556705	0.641176470550519	0.986627043083309	131.8323216216965	47.94571575214582	0.3636870977013263
1	1	none		10.0	l2	liblinear		0.9152015371850298	0.7741670514219382	0.5764705882013841	0.9873793615368421	106.48684224792177	45.6767803876492	0.4289429412925635
1	2	none		10.0	l2	liblinear		0.9526776326651201	0.8172967852469337	0.619883040899422	0.9858841010327944	113.89627371253577	43.91378850200511	0.3855594738233222
1	3	none		10.0	l2	liblinear		0.9469189756140197	0.8077002593488165	0.641176470550519	0.9873699851338235	139.6922687331971	50.76604973816024	0.36341344300304346
1	1	undersample	0.6	0.01	l2	liblinear		0.9193327219529237	0.754087677378193	0.6588235293730104	0.9576837416409972	43.70234823349261	15.569036564937228	0.356251706309501
1	2	undersample	0.6	0.01	l2	liblinear		0.9563141384913496	0.7958491867835926	0.783625730948326	0.9450222882544947	62.2527258170419	14.253514079316899	0.22896207788041456
1	3	undersample	0.6	0.01	l2	liblinear		0.9366183025959269	0.750607297669894	0.7647058823079584	0.9494799405575819	61.080868416787816	15.13667520151683	0.24781367690161876
1	1	undersample	0.6	0.1	l2	liblinear		0.9173107995982357	0.7601019086138584	0.705882352899654	0.9458054936826593	41.88492286004523	13.024977449126009	0.3109705388212983
1	2	undersample	0.6	0.1	l2	liblinear		0.9563228278720575	0.808886222444774	0.8654970759727779	0.9301634472442039	85.70581061273744	12.39317975884982	0.14460138482080775
1	3	undersample	0.6	0.1	l2	liblinear		0.9416091250764793	0.7650086633958492	0.8235294117162629	0.9286775631431748	60.763877799304964	11.546567006729886	0.19002352741916648
1	1	undersample	0.6	1.0	l2	liblinear		0.9162670858989476	0.7598078196093763	0.7117647058404843	0.9376391982113019	37.12900196862229	11.413653629978572	0.30740533420031674
1	2	undersample	0.6	1.0	l2	liblinear		0.9555147154662288	0.8104033362269062	0.8713450291888102	0.9279346210926603	87.20757387777346	12.091033468357043	0.13864658834825055
1	3	undersample	0.6	1.0	l2	liblinear		0.9431780438772835	0.7679527475298595	0.8294117646570934	0.9234769687895731	58.67524922305828	10.838719313001887	0.18472386346490335
1	1	undersample	0.6	10.0	l2	liblinear		0.9162452508843181	0.7582947352656703	0.7117647058404843	0.9391239792060941	38.09481618942337	11.692035380068459	0.30691931786683535
1	2	undersample	0.6	10.0	l2	liblinear		0.9554799579433972	0.8093215427483371	0.8654970759727779	0.9279346210926603	82.85610196734042	12.009885592730486	0.14494870599757914
1	3	undersample	0.6	10.0	l2	liblinear		0.9440083908749235	0.7683604485408502	0.8352941175979238	0.9234769687895731	61.20179225694631	10.915589662739487	0.1783540750717584
1	1	undersample	0.8	0.01	l2	liblinear		0.919686449189921	0.7510200033232921	0.7294117646629757	0.9213066072685873	31.55947022722399	9.269033226997694	0.29370052300203986
1	2	undersample	0.8	0.01	l2	liblinear		0.9569267398312522	0.7920265608579282	0.8538011695407134	0.921991084688544	69.02322560867302	10.944916445545854	0.15856859280042584
1	3	undersample	0.8	0.01	l2	liblinear		0.9353640416047548	0.7414222339251653	0.8058823528937716	0.9227340267390585	49.57866307284774	10.429976024147104	0.21037226262102568
1	1	undersample	0.8	0.1	l2	liblinear		0.9195117690728852	0.7595081062962846	0.7411764705446366	0.9146250927920222	30.678256517884847	8.681431207003008	0.28298319023309987
1	2	undersample	0.8	0.1	l2	liblinear		0.9565704752222308	0.8040524194579773	0.8654970759727779	0.9138187221328841	68.2308727160605	10.042749387863632	0.1471877510250722
1	3	undersample	0.8	0.1	l2	liblinear		0.938222183375579	0.7492313597977203	0.8352941175979238	0.9138187221328841	53.774621883265226	9.692290963275866	0.18023911812099433
1	1	undersample	0.8	1.0	l2	liblinear		0.9190095637364077	0.7586801871718919	0.758823529367128	0.9168522642842105	34.69402797639075	9.126206884320016	0.2630483420256106
1	2	undersample	0.8	1.0	l2	liblinear		0.9556320221057845	0.8058786617355141	0.8830409356208747	0.9101040118803113	76.43593675806078	9.822917082973847	0.1285117542250645
1	3	undersample	0.8	1.0	l2	liblinear		0.939598811292719	0.7541750056342669	0.8470588234795847	0.9101040118803113	56.071192541685186	9.422653301560763	0.16804801741720982
1	1	undersample	0.8	10.0	l2	liblinear		0.91892222367789	0.756655858227309	0.747058823485467	0.9183370452790027	33.21331431684967	9.148073744785101	0.27543392163097036
1	2	undersample	0.8	10.0	l2	liblinear		0.955336583161718	0.8041601396869617	0.8771929824048424	0.9078751857287677	70.39169296052285	9.521787306993673	0.13526861199966825
1	3	undersample	0.8	10.0	l2	liblinear		0.9404990822480552	0.7544472583951518	0.8470588234795847	0.9115898959813404	57.10664878445041	9.581017204669674	0.1677741005214091
1	1	undersample	1.0	0.01	l2	liblinear		0.9201406174942138	0.748485338045347	0.7882352940712802	0.8819599109065928	27.81131754619821	6.6776908874630445	0.240106949203588
1	2	undersample	1.0	0.01	l2	liblinear		0.9568224672627581	0.7903476007493381	0.9005847952689716	0.8729569093545844	62.2462923369617	7.088813093302516	0.11388328854135257
1	3	undersample	1.0	0.01	l2	liblinear		0.9352722664102788	0.7416607799205144	0.8294117646570934	0.9026745913751659	45.09475524038407	8.522046720952467	0.18898087426302512
1	1	undersample	1.0	0.1	l2	liblinear		0.9213721123193153	0.7602665289918566	0.8058823528937716	0.8923533778701385	34.4146246429404	7.4863684719980865	0.2175344989383037
1	2	undersample	1.0	0.1	l2	liblinear		0.9571874212524873	0.801767742578269	0.9064327484850039	0.8826151560112734	72.84017757233607	7.721888452253437	0.10601137972492193
1	3	undersample	1.0	0.1	l2	liblinear		0.9366882265536229	0.7461883224015473	0.8470588234795847	0.904160475476195	52.25043924011478	8.838302770232982	0.16915268802071748
1	1	undersample	1.0	1.0	l2	liblinear		0.9211057251408358	0.7601755796954299	0.8058823528937716	0.8938381588649308	34.95401115728627	7.59107291628187	0.2171731459540768
1	2	undersample	1.0	1.0	l2	liblinear		0.9564097216791358	0.8040102462523327	0.9005847952689716	0.8826151560112734	68.11316832664973	7.672069817077609	0.11263709095358845
1	3	undersample	1.0	1.0	l2	liblinear		0.937260728957259	0.7471935471394255	0.8470588234795847	0.9019316493246514	50.9370552804486	8.637432273225606	0.16957069301119176
1	1	undersample	1.0	10.0	l2	liblinear		0.9209092100091707	0.7573761011717342	0.7882352940712802	0.8990348923467036	33.144195013570226	7.807006146201877	0.2355467016641528
1	2	undersample	1.0	10.0	l2	liblinear		0.9562098659228556	0.8029257355727791	0.8947368420529394	0.8841010401123024	64.83973324259367	7.71997234246267	0.11906236050018225
1	3	undersample	1.0	10.0	l2	liblinear		0.9377589371558431	0.7467608369053386	0.8529411764204152	0.9019316493246514	53.34241609759761	8.697414441789673	0.16304874328250046
1	1	smote	0.6	0.01	l2	liblinear		0.9221712738547535	0.7688066128021986	0.6999999999588234	0.9532293986566205	47.55554435869798	14.966663463506555	0.3147196229121429
1	2	smote	0.6	0.01	l2	liblinear		0.9549976973141123	0.8082770494405269	0.8304093566765842	0.9375928677493494	73.56484532244718	13.306319224510341	0.18087876662471103
1	3	smote	0.6	0.01	l2	liblinear		0.9417970457127873	0.7908816975756379	0.7823529411304498	0.9487369985070674	66.52603258319378	15.261548597048558	0.22940715595361835
1	1	smote	0.6	0.1	l2	liblinear		0.9186602035023365	0.770281420565593	0.7235294117221452	0.9517446176618283	51.61569999780929	14.993752545864346	0.2904882047583143
1	2	smote	0.6	0.1	l2	liblinear		0.9527341136397209	0.8088847386101443	0.824561403460552	0.9323922733957475	64.81866895279752	12.196258074533548	0.18815964016830491
1	3	smote	0.6	0.1	l2	liblinear		0.9413862424613233	0.7960811100516607	0.7941176470121107	0.941307578001922	61.86074675721233	13.530154058671748	0.21871952973937875
1	1	smote	0.6	1.0	l2	liblinear		0.9180531900956375	0.7697879190071635	0.7352941176038061	0.9510022271644322	53.91412902056749	15.00668142620631	0.27834412165575706
1	2	smote	0.6	1.0	l2	liblinear		0.951817383975044	0.8075099709269349	0.824561403460552	0.931649331345233	64.06303136286913	12.06369007139396	0.18830968772663717
1	3	smote	0.6	1.0	l2	liblinear		0.9399746525653352	0.795300060880634	0.7999999999529411	0.9420505200524365	65.02562740447473	13.805125820379672	0.21230283691462543
1	1	smote	0.6	10.0	l2	liblinear		0.9179527490283419	0.7696272335494636	0.7352941176038061	0.9510022271644322	53.91412902056749	15.00668142620631	0.27834412165575706
1	2	smote	0.6	10.0	l2	liblinear		0.9515958047669943	0.8070176957784141	0.824561403460552	0.9323922733957475	64.81866895279752	12.196258074533548	0.18815964016830491
1	3	smote	0.6	10.0	l2	liblinear		0.9395157765929552	0.7949757206895081	0.7999999999529411	0.9420505200524365	65.02562740447473	13.805125820379672	0.21230283691462543
1	1	smote	0.8	0.01	l2	liblinear		0.922511900082973	0.7670488984762951	0.7411764705446366	0.9398663697034904	44.75756714978986	12.325488144240238	0.27538332580533115
1	2	smote	0.8	0.01	l2	liblinear		0.954967284481635	0.8069793428233608	0.847953216324681	0.9205052005875148	64.57763062176338	10.666774630841553	0.16517753721163048
1	3	smote	0.8	0.01	l2	liblinear		0.9417489729918713	0.7879386191799044	0.811764705834602	0.9301634472442039	57.43881931760126	11.623778058395764	0.20236797382159352
1	1	smote	0.8	0.1	l2	liblinear		0.9194680990436264	0.7690427079409551	0.747058823485467	0.9391239792060941	45.56295215496166	12.271805729493341	0.26933736058468855
1	2	smote	0.8	0.1	l2	liblinear		0.9525255685027327	0.8068491232286484	0.8421052631086487	0.9205052005875148	61.75699861901812	10.593210667870233	0.17153051940963432
1	3	smote	0.8	0.1	l2	liblinear		0.9410934358884713	0.7948091349082261	0.8176470587754325	0.9257057949411167	55.869022481850024	11.005527928754493	0.19698800661206478
1	1	smote	0.8	1.0	l2	liblinear		0.9187038735315951	0.7680894171747821	0.747058823485467	0.9398663697034904	46.16192045413301	12.423309478718334	0.26912461385663244
1	2	smote	0.8	1.0	l2	liblinear		0.9513655361782365	0.8053087546690898	0.8421052631086487	0.9197622585370003	61.13579192493369	10.495125396141889	0.171669073947231
1	3	smote	0.8	1.0	l2	liblinear		0.9393671881828513	0.7936661202531438	0.8235294117162629	0.9257057949411167	58.146656392883315	11.084704388673588	0.19063355478791905
1	1	smote	0.8	10.0	l2	liblinear		0.9186077994672256	0.7678701687691887	0.747058823485467	0.9398663697034904	46.16192045413301	12.423309478718334	0.26912461385663244
1	2	smote	0.8	10.0	l2	liblinear		0.9510527184727544	0.8045806761979201	0.8421052631086487	0.9197622585370003	61.13579192493369	10.495125396141889	0.171669073947231
1	3	smote	0.8	10.0	l2	liblinear		0.9387684642950791	0.7929992580586686	0.8235294117162629	0.9249628528906021	57.52474239098807	10.974954854907761	0.19078667410737843
1	1	smote	1.0	0.01	l2	liblinear		0.9225686711210097	0.7674594501613072	0.7705882352487889	0.9227913882633795	40.146196762161246	9.98059825335924	0.24860631035675654
1	2	smote	1.0	0.01	l2	liblinear		0.955393064136319	0.8042549162053191	0.8771929824048424	0.8989598811225933	63.550409898488404	8.681629686648083	0.13661011888060984
1	3	smote	1.0	0.01	l2	liblinear		0.9410104011887073	0.7842052154390904	0.8294117646570934	0.9175334323854567	54.09598364094365	10.057550448302145	0.18592045527997472
1	1	smote	1.0	0.1	l2	liblinear		0.919158041835888	0.7676003234185076	0.7705882352487889	0.9279881217451523	43.28574473766554	10.700847511756711	0.247214115033761
1	2	smote	1.0	0.1	l2	liblinear		0.9532815446243145	0.8037846690375606	0.8654970759727779	0.904160475476195	60.70642770424247	9.030689477710295	0.14876001128979144
1	3	smote	1.0	0.1	l2	liblinear		0.9396599947557032	0.7899059341692156	0.8294117646570934	0.9138187221328841	51.55468858764337	9.624035393111953	0.18667622948015938
1	1	smote	1.0	1.0	l2	liblinear		0.9182322372155989	0.7664905852418955	0.7647058823079584	0.9294729027399445	42.831571627943106	10.84272291912171	0.25314790185593505
1	2	smote	1.0	1.0	l2	liblinear		0.9524386746956545	0.8029111407518917	0.8596491227567457	0.9056463595772241	58.79034492630352	9.110925956811055	0.15497315724764982
1	3	smote	1.0	1.0	l2	liblinear		0.937649680971943	0.788399861382155	0.8294117646570934	0.9123328380318549	50.598472475933455	9.460916167781372	0.186980262423863
1	1	smote	1.0	10.0	l2	liblinear		0.9181186951395258	0.7663254406224629	0.758823529367128	0.9294729027399445	41.46546150365352	10.75931735820539	0.2594765994007512
1	2	smote	1.0	10.0	l2	liblinear		0.9523170233657446	0.8025484980760982	0.8654970759727779	0.9063893016277387	62.30502775820051	9.245705870859979	0.14839420798737696
1	3	smote	1.0	10.0	l2	liblinear		0.937212656236343	0.787706185891877	0.8294117646570934	0.9130757800823694	51.07249413862086	9.54177868982037	0.1868281222608231
1	1	class_weight		0.01	l2	liblinear	balanced	0.9258220883007993	0.7631931467011257	0.8058823528937716	0.9020044543362881	38.21280465145046	8.223662261371231	0.21520696934583775
1	2	class_weight		0.01	l2	liblinear	balanced	0.9572308681560264	0.7963393078614684	0.8947368420529394	0.8841010401123024	64.83973324259367	7.71997234246267	0.11906236050018225
1	3	class_weight		0.01	l2	liblinear	balanced	0.9423083646534394	0.7736025382441682	0.8529411764204152	0.8997028231731078	52.02814033129505	8.504138584590093	0.16345266254295526
1	1	class_weight		0.1	l2	liblinear	balanced	0.923883139001703	0.766077723212169	0.7999999999529411	0.9042316258284765	37.76743661295504	8.353487498756602	0.22118226361745744
1	2	class_weight		0.1	l2	liblinear	balanced	0.9560795252122382	0.7990275514788449	0.8947368420529394	0.8885586924153897	67.77332225141535	8.02877120843104	0.11846505769503057
1	3	class_weight		0.1	l2	liblinear	balanced	0.9438423214753955	0.7822271178251604	0.8588235293612456	0.8997028231731078	54.56974474769247	8.562787816207955	0.15691455604385235
1	1	class_weight		1.0	l2	liblinear	balanced	0.9233197956242629	0.7650548256385493	0.7882352940712802	0.9049740163258726	35.4483458282684	8.29494397895354	0.23400086606735968
1	2	class_weight		1.0	l2	liblinear	balanced	0.9559535291919745	0.7975773820698008	0.8947368420529394	0.886329866263846	66.27776707301479	7.871344335850954	0.11876295808822031
1	3	class_weight		1.0	l2	liblinear	balanced	0.9444323048684555	0.7836397698944081	0.8529411764204152	0.8989598811225933	51.60293346444179	8.441608160014322	0.1635877473865294
1	1	class_weight		10.0	l2	liblinear	balanced	0.9230883444691909	0.7634731161644349	0.7882352940712802	0.9057164068232687	35.756775462705846	8.360258491540263	0.2338090620808976
1	2	class_weight		10.0	l2	liblinear	balanced	0.9557449840549864	0.7961054946690806	0.8947368420529394	0.8870728083143606	66.76972601386736	7.923129491366123	0.1186634916252811
1	3	class_weight		10.0	l2	liblinear	balanced	0.9446551874836117	0.7838471954961072	0.8529411764204152	0.8989598811225933	51.60293346444179	8.441608160014322	0.1635877473865294
2	1	none		0.01	l2	liblinear		0.9165029040569457	0.7498078805643072	0.34705882350899653	0.9962880475055955	142.66267768675928	93.49739498504175	0.6553738866706593
2	2	none		0.01	l2	liblinear		0.9433452377849031	0.83570697888515	0.53801169587497	0.9955423476894835	260.08380127251513	120.69368615152624	0.46405690381395837
2	3	none		0.01	l2	liblinear		0.9329167030853946	0.7918771361445908	0.49411764702975774	0.9903417533358816	100.15374141815809	51.16012798308255	0.5108159341541053
2	1	none		0.1	l2	liblinear		0.9203196646141754	0.7742257695413933	0.5470588234972318	0.992576095018615	161.48159857183478	73.68872419322508	0.45632891444054424
2	2	none		0.1	l2	liblinear		0.9485936237324366	0.8632176623452668	0.660818713411648	0.9910846953863962	216.58308603825034	74.121749153228	0.3422323891640672
2	3	none		0.1	l2	liblinear		0.9349576086006468	0.8032706542275864	0.6294117646688581	0.986627043083309	125.30501878264018	47.06597784843673	0.37561126483711993
2	1	none		1.0	l2	liblinear		0.9220009607406436	0.7807541320326318	0.5764705882013841	0.9918337045212189	165.31292650208724	70.5913573401404	0.42701655085707924
2	2	none		1.0	l2	liblinear		0.9494408383514505	0.8653319591002371	0.701754385923874	0.9895988112853671	223.86532561834656	67.46860676131604	0.301380324694346
2	3	none		1.0	l2	liblinear		0.9344856218861988	0.8016148849392644	0.6705882352546713	0.9836552748812508	122.51290956692847	41.027782364330506	0.3348853707273032
2	1	none		10.0	l2	liblinear		0.9234813747325211	0.7831017823433022	0.5823529411422145	0.9910913140238227	155.12306304391095	65.36904421247279	0.4214011854751607
2	2	none		10.0	l2	liblinear		0.9492974635697714	0.8630260852309113	0.6959064327078417	0.9881129271843381	190.22820094361077	58.54307936602783	0.30775183265860623
2	3	none		10.0	l2	liblinear		0.9343457739708068	0.7976167320176232	0.6588235293730104	0.9821693907802217	106.36775439561426	36.948998868318704	0.3473702910678787
2	1	undersample	0.6	0.01	l2	liblinear		0.9302196602471723	0.7454513665444616	0.6588235293730104	0.9599109131331856	46.23753552326712	16.43398282485084	0.3554251362338671
2	2	undersample	0.6	0.01	l2	liblinear		0.9486674834684531	0.8347535787123853	0.7894736841643583	0.9606240713153	91.485822557875	20.049647336308922	0.21915577584458026
2	3	undersample	0.6	0.01	l2	liblinear		0.9345817673280308	0.7754805334121239	0.7882352940712802	0.9450222882544947	63.98196813954072	14.337358279778536	0.22408434840094266
2	1	undersample	0.6	0.1	l2	liblinear		0.9283462159919648	0.7654277227395743	0.7529411764262975	0.944320712687867	51.68760831704849	13.522821098214992	0.26162596842149843
2	2	undersample	0.6	0.1	l2	liblinear		0.9513829149396522	0.8561859051693644	0.8421052631086487	0.9435364041534656	89.12278680751699	14.914124779728985	0.16734355401960116
2	3	undersample	0.6	0.1	l2	liblinear		0.9367013372956909	0.7876446291909514	0.8352941175979238	0.9309063892947185	68.32794394045789	12.089308811313659	0.1769306586858379
2	1	undersample	0.6	1.0	l2	liblinear		0.9257565832569108	0.7666284063784322	0.7705882352487889	0.9391239792060941	51.81831385128746	12.658319295776598	0.2442827223965906
2	2	undersample	0.6	1.0	l2	liblinear		0.9513611914878826	0.8584992266870176	0.8538011695407134	0.9398216939008929	91.20491817553217	14.187854112344983	0.15556017684254686
2	3	undersample	0.6	1.0	l2	liblinear		0.9358141770824229	0.7859585149085982	0.8294117646570934	0.9286775631431748	63.308177985636	11.629042485349386	0.18368940984063892
2	1	undersample	0.6	10.0	l2	liblinear		0.9244028123498843	0.765449918644291	0.7705882352487889	0.938381588708698	51.153527357634694	12.505809449512217	0.24447598404199675
2	2	undersample	0.6	10.0	l2	liblinear		0.9507355560769184	0.8553119684478878	0.8538011695407134	0.9450222882544947	100.38484112537596	15.529948175972143	0.15470410669602552
2	3	undersample	0.6	10.0	l2	liblinear		0.935355301110043	0.7817512741133051	0.8235294117162629	0.9271916790421457	59.42856075889102	11.310922814491793	0.19032805229956667
2	1	undersample	0.8	0.01	l2	liblinear		0.9319708284204551	0.7387866535615256	0.7647058823079584	0.9272457312477562	41.42091147389911	10.51080287541679	0.25375594324694983
2	2	undersample	0.8	0.01	l2	liblinear		0.9493495998540183	0.8368946139975997	0.824561403460552	0.9309063892947185	63.323644041333914	11.93397299264015	0.18845997478625712
2	3	undersample	0.8	0.01	l2	liblinear		0.9339699326981907	0.7722406633484856	0.8294117646570934	0.9264487369916312	61.24241322365269	11.276647306467716	0.18413132501591858
2	1	undersample	0.8	0.1	l2	liblinear		0.9302938992969125	0.7538114427631842	0.7941176470121107	0.9205642167711912	44.699592308779195	9.996975100691882	0.22364800521307016
2	2	undersample	0.8	0.1	l2	liblinear		0.9518477968075216	0.8589299334304163	0.8713450291888102	0.9234769687895731	81.7329940011311	11.386701513766837	0.13931583977309478
2	3	undersample	0.8	0.1	l2	liblinear		0.936801852984879	0.7858898306323834	0.8529411764204152	0.9212481426380295	67.84904444077989	10.830742241323696	0.15962997934755818
2	1	undersample	0.8	1.0	l2	liblinear		0.9285776671470369	0.7552362257517699	0.7882352940712802	0.9153674832894183	40.258765857816044	9.31362118924811	0.2313439219561237
2	2	undersample	0.8	1.0	l2	liblinear		0.9519824822084929	0.8605461428563771	0.8771929824048424	0.9234769687895731	86.19970574495946	11.463122329295473	0.13298330160446892
2	3	undersample	0.8	1.0	l2	liblinear		0.9362817935495149	0.7854166645865138	0.8411764705387543	0.9175334323854567	58.927250659171996	10.200210738348982	0.17309835492025993
2	1	undersample	0.8	10.0	l2	liblinear		0.9270142800995677	0.7525873048211003	0.7882352940712802	0.913882702294626	39.50047305356461	9.153041532231873	0.23171978535080232
2	2	undersample	0.8	10.0	l2	liblinear		0.9513785702492983	0.8568435184382546	0.8830409356208747	0.9227340267390585	90.1644052175508	11.428586013571872	0.1267527366742193
2	3	undersample	0.8	10.0	l2	liblinear		0.9357617341141509	0.7816212010530418	0.8352941175979238	0.9175334323854567	56.42534452956913	10.128880593325563	0.1795094051001174
2	1	undersample	1.0	0.01	l2	liblinear		0.931970828420455	0.7350818117624366	0.8176470587754325	0.8975501113519113	39.28260334996575	7.980945511561877	0.20316741860599732
2	2	undersample	1.0	0.01	l2	liblinear		0.9478159241590851	0.8268555714835641	0.8654970759727779	0.8893016344659043	51.69418563949329	7.8185165030375705	0.15124555865181344
2	3	undersample	1.0	0.01	l2	liblinear		0.935473297788655	0.7712430206036602	0.8588235293612456	0.894502228819506	51.57980460076959	8.140678597703417	0.15782684996414098
2	1	undersample	1.0	0.1	l2	liblinear		0.9289401283898859	0.7499144534048484	0.811764705834602	0.901262063838892	39.363716354609394	8.221405623629922	0.20885744516422042
2	2	undersample	1.0	0.1	l2	liblinear		0.9504097043003745	0.8482898357837495	0.8830409356208747	0.8982169390720787	66.62736130353522	8.675715200676239	0.1302124887533599
2	3	undersample	1.0	0.1	l2	liblinear		0.937754566908487	0.7876459726758643	0.8529411764204152	0.9026745913751659	53.79388487089725	8.763806911617786	0.16291454678745834
2	1	undersample	1.0	1.0	l2	liblinear		0.9267042228918293	0.7514385211290068	0.8176470587754325	0.8968077208545152	38.96773666197551	7.923528642946176	0.20333560355329908
2	2	undersample	1.0	1.0	l2	liblinear		0.9502532954476334	0.8504487295788454	0.8888888888369071	0.8967310549710497	69.46761429909378	8.607513154245792	0.12390683840832485
2	3	undersample	1.0	1.0	l2	liblinear		0.937042216589459	0.78727864106379	0.8529411764204152	0.9034175334256804	54.25229931690809	8.831220803952803	0.16278057101033322
2	1	undersample	1.0	10.0	l2	liblinear		0.9249093846892877	0.7486073691862125	0.8235294117162629	0.8916109873727424	38.38812278775953	7.597904213495159	0.19792329704740358
2	2	undersample	1.0	10.0	l2	liblinear		0.9499100649096738	0.8484463888506213	0.8888888888369071	0.8967310549710497	69.46761429909378	8.607513154245792	0.12390683840832485
2	3	undersample	1.0	10.0	l2	liblinear		0.9365134166593829	0.7831347121849777	0.8529411764204152	0.9063893016277387	56.158721290905746	9.111576989979902	0.16224686422602366
2	1	smote	0.6	0.01	l2	liblinear		0.929302589632735	0.7693268359198677	0.7176470587813149	0.9517446176618283	50.129475609927376	14.871852118662199	0.29666880485823993
2	2	smote	0.6	0.01	l2	liblinear		0.9522040614165429	0.858911943871904	0.8421052631086487	0.9472511144060384	95.77462494696479	15.964415057915408	0.16668730479507965
2	3	smote	0.6	0.01	l2	liblinear		0.9357267721353029	0.7817468137155283	0.811764705834602	0.9331352154462621	60.18332196859052	12.140390339227066	0.20172348983543775
2	1	smote	0.6	0.1	l2	liblinear		0.9243198392942923	0.7720834373845713	0.7352941176038061	0.9524870081592244	55.68575072860648	15.475640122000822	0.2779102259133822
2	2	smote	0.6	0.1	l2	liblinear		0.9533901618831627	0.867445403237769	0.8538011695407134	0.9427934621029511	96.2462117051229	14.924885365871875	0.15506983744083666
2	3	smote	0.6	0.1	l2	liblinear		0.9346298400489468	0.7805467341821489	0.8058823528937716	0.9309063892947185	55.933844475956676	11.663628923591348	0.2085254191541679
2	1	smote	0.6	1.0	l2	liblinear		0.921136294161317	0.7683338471739476	0.7294117646629757	0.9510022271644322	52.32014611672724	14.88662797479666	0.28452954658006596
2	2	smote	0.6	1.0	l2	liblinear		0.9535422260455497	0.8663789968896239	0.8538011695407134	0.9405646359514075	92.41797943905894	14.36520225888832	0.15543730150669482
2	3	smote	0.6	1.0	l2	liblinear		0.9340922996241587	0.7784664857333957	0.8058823528937716	0.9279346210926603	53.456098047715045	11.182654601780618	0.20919323474073945
2	1	smote	0.6	10.0	l2	liblinear		0.9203240316171012	0.7674233321544884	0.7235294117221452	0.9495174461696398	49.223080423851535	14.332263594089005	0.2911695687967013
2	2	smote	0.6	10.0	l2	liblinear		0.9534379534770557	0.8658680783947796	0.8538011695407134	0.9405646359514075	92.41797943905894	14.36520225888832	0.15543730150669482
2	3	smote	0.6	10.0	l2	liblinear		0.9340136351717507	0.7777418123510015	0.8058823528937716	0.9271916790421457	52.868265344826035	11.068545897038398	0.20936085752317898
2	1	smote	0.8	0.01	l2	liblinear		0.9308616096772785	0.7680640322115645	0.758823529367128	0.938381588708698	47.91535964494104	12.314881060970047	0.2570132139896537
2	2	smote	0.8	0.01	l2	liblinear		0.9531816167461744	0.8599441998366164	0.8713450291888102	0.9249628528906021	83.48558228814154	11.612180721591864	0.13909203922969413
2	3	smote	0.8	0.01	l2	liblinear		0.9359321737610349	0.7805153027448137	0.8294117646570934	0.9167904903349422	53.569572524950715	9.96775090152802	0.1860711201529504
2	1	smote	0.8	0.1	l2	liblinear		0.9255382331106161	0.7686088551628869	0.7647058823079584	0.9361544172165097	47.65406089908053	11.977426302567002	0.2513411365170244
2	2	smote	0.8	0.1	l2	liblinear		0.9538333202992622	0.86573022840247	0.8771929824048424	0.9257057949411167	88.99998222202834	11.807015952851868	0.13266311709363127
2	3	smote	0.8	0.1	l2	liblinear		0.9343894764443668	0.7798551752158958	0.8294117646570934	0.9175334323854567	54.09598364094365	10.057550448302145	0.18592045527997472
2	1	smote	0.8	1.0	l2	liblinear		0.9213546443076117	0.762254134380636	0.7529411764262975	0.9346696362217174	43.60172372931759	11.525131923806525	0.2643274279553275
2	2	smote	0.8	1.0	l2	liblinear		0.9539810397712954	0.8651046230944469	0.8830409356208747	0.9271916790421457	96.1469189270728	12.128295265167258	0.12614334852370412
2	3	smote	0.8	1.0	l2	liblinear		0.9336771261253388	0.7769625629332039	0.8235294117162629	0.9138187221328841	49.48275083734993	9.555779822948038	0.19311334083932455
2	1	smote	0.8	10.0	l2	liblinear		0.9199965063976593	0.7607616650877319	0.747058823485467	0.9339272457243213	41.74705293344149	11.306607672239593	0.27083605812356404
2	2	smote	0.8	10.0	l2	liblinear		0.9538811118931555	0.8644788581620892	0.8830409356208747	0.9279346210926603	97.21595916754504	12.253329219610157	0.12604235304959338
2	3	smote	0.8	10.0	l2	liblinear		0.9334979459837427	0.7764937243466158	0.8176470587754325	0.9153046062339131	48.457264568691514	9.65397202702549	0.19922650666274558
2	1	smote	1.0	0.01	l2	liblinear		0.9307742696187608	0.7683271755343175	0.7823529411304498	0.9287305122425484	46.84205272629612	10.97738816390987	0.23434898892308523
2	2	smote	1.0	0.01	l2	liblinear		0.9535422260455496	0.8593268487049673	0.8888888888369071	0.9063893016277387	77.46030367444895	9.495589813315656	0.12258651965296688
2	3	smote	1.0	0.01	l2	liblinear		0.9358403985665589	0.7791279317532368	0.8588235293612456	0.9026745913751659	56.421746917622976	8.824246959284116	0.1563979649185667
2	1	smote	1.0	0.1	l2	liblinear		0.9246255294991048	0.7679763879205039	0.7764705881896193	0.9265033407503601	43.789466367851524	10.5647044433027	0.24126130966428538
2	2	smote	1.0	0.1	l2	liblinear		0.9541461380047442	0.8639945212623792	0.8888888888369071	0.9138187221328841	84.82757026375764	10.314175046995082	0.12158988129271085
2	3	smote	1.0	0.1	l2	liblinear		0.9340442269032427	0.778728114198037	0.8529411764204152	0.9049034175267096	55.19061638381157	8.969208614493509	0.16251327943527333
2	1	smote	1.0	1.0	l2	liblinear		0.9197606882396611	0.7609867078319387	0.7764705881896193	0.9242761692581717	42.39937389597793	10.253977883093729	0.2418426622114035
2	2	smote	1.0	1.0	l2	liblinear		0.9542417211925305	0.863858616718948	0.8888888888369071	0.9145616641833986	85.6347664208896	10.403863515159351	0.12149110803522652
2	3	smote	1.0	1.0	l2	liblinear		0.9331876584214667	0.776790052131066	0.8470588234795847	0.9034175334256804	51.80590928523743	8.77031583289106	0.1692917938481421
2	1	smote	1.0	10.0	l2	liblinear		0.9183195772741168	0.7593870995479727	0.7705882352487889	0.9235337787607756	40.56857700639672	10.077497252846234	0.24840646605799058
2	2	smote	1.0	10.0	l2	liblinear		0.9541852402179296	0.8635863752479074	0.8888888888369071	0.9153046062339131	86.45612391242895	10.495125465035319	0.12139249512393764
2	3	smote	1.0	10.0	l2	liblinear		0.9330958832269908	0.7766615573489891	0.8470588234795847	0.9034175334256804	51.80590928523743	8.77031583289106	0.1692917938481421
2	1	class_weight		0.01	l2	liblinear	balanced	0.93718502991397	0.7568265522468178	0.7999999999529411	0.9205642167711912	46.355132703309096	10.071026768104414	0.2172580622088082
2	2	class_weight		0.01	l2	liblinear	balanced	0.95097016935603	0.8406557282579977	0.8888888888369071	0.894502228819506	67.83097474296663	8.425664302039921	0.12421557637432931
2	3	class_weight		0.01	l2	liblinear	balanced	0.937085919063019	0.7788592391401346	0.8705882352429065	0.8893016344659043	54.04392120873659	7.864507776582145	0.14552066282843257
2	1	class_weight		0.1	l2	liblinear	balanced	0.9339185117254029	0.762819847701339	0.8294117646570934	0.9190794357763988	55.2223887525682	10.24970191592126	0.18560771446564225
2	2	class_weight		0.1	l2	liblinear	balanced	0.951926001233892	0.8508670094646427	0.8888888888369071	0.8967310549710497	69.46761429909378	8.607513154245792	0.12390683840832485
2	3	class_weight		0.1	l2	liblinear	balanced	0.9365746001223669	0.7813707504701043	0.876470588183737	0.8930163447184769	59.2255199139605	8.192564592709934	0.13832827491183583
2	1	class_weight		1.0	l2	liblinear	balanced	0.933267828289445	0.7631291745378541	0.8294117646570934	0.9183370452790027	54.67616648138971	10.15652281901338	0.1857577611208116
2	2	class_weight		1.0	l2	liblinear	balanced	0.9512134720158494	0.8475995526662389	0.8888888888369071	0.895988112920535	68.91427425944632	8.546030923345212	0.12400958039590813
2	3	class_weight		1.0	l2	liblinear	balanced	0.9359933572240189	0.7767155323151269	0.8647058823020761	0.895988112920535	55.056513386318535	8.313528611457226	0.15099990082114412
2	1	class_weight		10.0	l2	liblinear	balanced	0.9331673872221495	0.7632612235132336	0.8294117646570934	0.9183370452790027	54.67616648138971	10.15652281901338	0.1857577611208116
2	2	class_weight		10.0	l2	liblinear	balanced	0.9508267945743506	0.8461712646653617	0.8888888888369071	0.895988112920535	68.91427425944632	8.546030923345212	0.12400958039590813
2	3	class_weight		10.0	l2	liblinear	balanced	0.935608775456691	0.7745078943003206	0.8588235293612456	0.8974739970215642	53.25119971760952	8.376640273155662	0.15730424450650662
3	1	none		0.01	l2	liblinear		0.9452901873444255	0.7902483044221402	0.4529411764439446	0.9940608760134072	138.57906643059013	76.26384207974249	0.5503272800019183
3	2	none		0.01	l2	liblinear		0.9247478055810298	0.7806744344936251	0.42352941173979236	0.9962880475055955	197.1913036581073	114.09851591394926	0.5786183864368665
3	3	none		0.01	l2	liblinear		0.9220784896425137	0.7821025465845629	0.47058823526643595	0.9985141158915416	597.3293049701578	316.7037493369335	0.5301995745537091
3	1	none		0.1	l2	liblinear		0.9551159439276824	0.8159544502339463	0.6058823529055363	0.9903489235264266	157.75184321363437	62.7786679317982	0.397958369774876
3	2	none		0.1	l2	liblinear		0.9294991047644002	0.7944348185929866	0.588235294083045	0.9896065330290305	136.0202752812114	56.59658415812818	0.4160893122802198
3	3	none		0.1	l2	liblinear		0.9270518311336422	0.8073759782599331	0.6058823529055363	0.9918276374369107	186.5737171296121	74.13787712542846	0.3973650544153975
3	1	none		1.0	l2	liblinear		0.9586837853181361	0.8198556712182695	0.6235294117280277	0.9881217520342382	137.77917855257968	52.4933381246061	0.38099615122020525
3	2	none		1.0	l2	liblinear		0.9311410978645356	0.7966186406854187	0.6294117646688581	0.9873793615368421	132.87570941520866	49.87158674978024	0.37532507363844003
3	3	none		1.0	l2	liblinear		0.9312778603268945	0.8117307296229845	0.6117647058463668	0.9881129271843381	130.98473618408815	51.464662552895746	0.3929057899595193
3	1	none		10.0	l2	liblinear		0.9601598323070877	0.8197810009829383	0.6235294117280277	0.9881217520342382	137.77917855257968	52.4933381246061	0.38099615122020525
3	2	none		10.0	l2	liblinear		0.9317088082449015	0.7968534277545043	0.6294117646688581	0.9873793615368421	132.87570941520866	49.87158674978024	0.37532507363844003
3	3	none		10.0	l2	liblinear		0.9329735163010227	0.8103040062715549	0.6117647058463668	0.9888558692348526	139.82209449343114	54.895636975406966	0.392610594027148
3	1	undersample	0.6	0.01	l2	liblinear		0.9472204026376698	0.7788376460127538	0.7411764705446366	0.9450631031852632	49.2622747498726	13.491412486037829	0.2738690420188112
3	2	undersample	0.6	0.01	l2	liblinear		0.9357570199572035	0.7814283217153908	0.7529411764262975	0.9554565701488089	65.37141202515234	16.903525613237164	0.2585767147422062
3	3	undersample	0.6	0.01	l2	liblinear		0.9340835591294467	0.7721264139510455	0.7294117646629757	0.9517087667091255	53.12507128104198	15.104431258261092	0.284318314550676
3	1	undersample	0.6	0.1	l2	liblinear		0.9541552032839862	0.8005168511002255	0.7999999999529411	0.9324424647295291	55.20878103251042	11.841756487008082	0.21449044361162578
3	2	undersample	0.6	0.1	l2	liblinear		0.936097646185423	0.7851597481963022	0.811764705834602	0.9324424647295291	59.521966876141114	12.0158999647582	0.20187335869700576
3	3	undersample	0.6	0.1	l2	liblinear		0.9358491390612709	0.7875803855823779	0.7823529411304498	0.9375928677493494	54.00449407945551	12.536272498878816	0.23213386538515776
3	1	undersample	0.6	1.0	l2	liblinear		0.9562382636796366	0.8040885021362044	0.8235294117162629	0.9294729027399445	61.501743061069526	11.676778528284919	0.18986092640777305
3	2	undersample	0.6	1.0	l2	liblinear		0.9367090265950477	0.783960440031366	0.8235294117162629	0.9265033407503601	58.82827234487638	11.204989561078621	0.19046945501148635
3	3	undersample	0.6	1.0	l2	liblinear		0.936801852984879	0.7855099625556664	0.7999999999529411	0.9279346210926603	51.505145637095076	11.101029385709225	0.2155324236703561
3	1	undersample	0.6	10.0	l2	liblinear		0.957190270317481	0.8013134324036002	0.811764705834602	0.9302152932373408	57.48469696250532	11.63241385066372	0.2023566947461522
3	2	undersample	0.6	10.0	l2	liblinear		0.9373946460544128	0.783047207585396	0.8235294117162629	0.9287305122425484	60.812488894989926	11.5551454356946	0.19001269373340332
3	3	undersample	0.6	10.0	l2	liblinear		0.9378201206188271	0.7808377838486351	0.7941176470121107	0.9279346210926603	49.6656762163112	11.019404169637834	0.22187161259997262
3	1	undersample	0.8	0.01	l2	liblinear		0.945836062710162	0.7722910910634657	0.811764705834602	0.913882702294626	45.76454036023738	9.426266652597004	0.20597314254119836
3	2	undersample	0.8	0.01	l2	liblinear		0.9390017031311411	0.775967300766625	0.8058823528937716	0.925760950252964	51.76938503548294	10.855233830274187	0.20968441686413924
3	3	undersample	0.8	0.01	l2	liblinear		0.9364915654226029	0.769571413961893	0.7882352940712802	0.9271916790421457	47.40135245159541	10.826168979585	0.22839366274679143
3	1	undersample	0.8	0.1	l2	liblinear		0.9515524695401547	0.789382017266398	0.8411764705387543	0.907943578315457	52.236849716686166	9.137617602008298	0.17492664908391184
3	2	undersample	0.8	0.1	l2	liblinear		0.9392156862745099	0.7820055286474354	0.8294117646570934	0.9123979212998338	50.639676439223436	9.46794507943644	0.18696692472754803
3	3	undersample	0.8	0.1	l2	liblinear		0.9378376016082509	0.7818027934311328	0.8235294117162629	0.9175334323854567	51.92191347010062	9.986220303278724	0.19233150545983216
3	1	undersample	0.8	1.0	l2	liblinear		0.9533778767631774	0.7910675306416373	0.8588235293612456	0.901262063838892	55.52756034252588	8.698008848188177	0.15664308388948234
3	2	undersample	0.8	1.0	l2	liblinear		0.939206952268658	0.7828809792810024	0.8294117646570934	0.9101707498076455	49.26360027309709	9.233202665601887	0.1874244294322952
3	3	undersample	0.8	1.0	l2	liblinear		0.938108556944323	0.7787105305346972	0.8235294117162629	0.9115898959813404	48.11763963843246	9.314877837873293	0.1935855005916984
3	1	undersample	0.8	10.0	l2	liblinear		0.9545263985326871	0.7887718216074824	0.8647058823020761	0.8982925018493074	56.44873773139186	8.50188838586926	0.15061254091876486
3	2	undersample	0.8	10.0	l2	liblinear		0.9396087165378401	0.7814012466114525	0.8294117646570934	0.9109131403050416	49.71464746174525	9.310146012505266	0.18727167928773553
3	3	undersample	0.8	10.0	l2	liblinear		0.9389694956734551	0.7743724063675409	0.8352941175979238	0.9093610698297968	50.880554175347406	9.215620968530697	0.18112264320010685
3	1	undersample	1.0	0.01	l2	liblinear		0.941595702869121	0.7551264971660913	0.8647058823020761	0.8641425389690859	40.652881533088156	6.36480184520227	0.15656458284495828
3	2	undersample	1.0	0.01	l2	liblinear		0.940049783833355	0.7763109559076052	0.8470588234795847	0.889383815880554	44.5307114698722	7.657638469869165	0.17196307383821882
3	3	undersample	1.0	0.01	l2	liblinear		0.938423214753955	0.7606940409183369	0.8352941175979238	0.8885586924153897	40.43618510419588	7.495371875549998	0.1853629725918528
3	1	undersample	1.0	0.1	l2	liblinear		0.9468754094065243	0.7719923045711691	0.8647058823020761	0.870824053445651	43.08620126139662	6.6940157082426	0.15536332007477618
3	2	undersample	1.0	0.1	l2	liblinear		0.9395956155290625	0.7839307306392711	0.8588235293612456	0.8908685968753463	49.659856794780154	7.869627129085804	0.1584705865143459
3	3	undersample	1.0	0.1	l2	liblinear		0.9395026658508873	0.7732790990888609	0.8352941175979238	0.8885586924153897	40.43618510419588	7.495371875549998	0.1853629725918528
3	1	undersample	1.0	1.0	l2	liblinear		0.9493733350801344	0.7782006922913783	0.8882352940653979	0.8737936154352355	55.023830945126114	7.037957919078244	0.1279074402481847
3	2	undersample	1.0	1.0	l2	liblinear		0.9393248613476571	0.784515678710983	0.8588235293612456	0.8856718633935734	47.12607568201996	7.511916836347713	0.15940042230066237
3	3	undersample	1.0	1.0	l2	liblinear		0.9394502228826151	0.7707759265671977	0.8470588234795847	0.8841010401123024	42.24851508143926	7.308596653623045	0.17299060610886957
3	1	undersample	1.0	10.0	l2	liblinear		0.9509629241451593	0.7763139221041577	0.8999999999470588	0.8782479584196122	64.92072137051956	7.392072562759459	0.11386305878155228
3	2	undersample	1.0	10.0	l2	liblinear		0.9396305515524696	0.7843220352008877	0.8647058823020761	0.8878990348857617	50.62250926305138	7.713633903905688	0.15237556395314175
3	3	undersample	1.0	10.0	l2	liblinear		0.9397911021763832	0.7649891892571831	0.8529411764204152	0.8833580980617879	43.92483483693412	7.312475955231578	0.16647701791321362
3	1	smote	0.6	0.01	l2	liblinear		0.9541683042927638	0.8036879327225889	0.7823529411304498	0.9413511506982826	57.695506560264505	13.339610530285965	0.23120708610812385
3	2	smote	0.6	0.01	l2	liblinear		0.9347351412725446	0.7837334883341299	0.7882352940712802	0.9428359316930748	61.392483545552764	13.788996821379492	0.22460398099424214
3	3	smote	0.6	0.01	l2	liblinear		0.9358928415348309	0.8009817920413644	0.7705882352487889	0.9442793462039801	56.92340682518437	13.829487711591693	0.24294904176815899
3	1	smote	0.6	0.1	l2	liblinear		0.9542774793659112	0.807867097001296	0.7999999999529411	0.9406087602008865	63.349987001016785	13.469997729613054	0.21262825351324835
3	2	smote	0.6	0.1	l2	liblinear		0.93314555220752	0.7827178555993409	0.7882352940712802	0.9368968077139058	55.2640416528551	12.491209091063526	0.22602777800595006
3	3	smote	0.6	0.1	l2	liblinear		0.9348090201905428	0.809162449087831	0.7823529411304498	0.9398216939008929	56.137793293696035	13.000578810513737	0.23158335029524038
3	1	smote	0.6	1.0	l2	liblinear		0.9543997554478362	0.80803951061897	0.7941176470121107	0.9413511506982826	61.90957133229019	13.540206177357934	0.21870940578133274
3	2	smote	0.6	1.0	l2	liblinear		0.9332721952923708	0.7822794381066359	0.7941176470121107	0.9354120267191136	55.86205835328645	12.295129940171318	0.2200980369143056
3	3	smote	0.6	1.0	l2	liblinear		0.935569443230487	0.8095431861677942	0.7823529411304498	0.9361069836483202	52.66498060638569	12.244731323638133	0.23250233183421393
3	1	smote	0.6	10.0	l2	liblinear		0.9545089305209835	0.8081200240421083	0.7941176470121107	0.9420935411956787	62.75273418446503	13.713798534246814	0.21853705794566702
3	2	smote	0.6	10.0	l2	liblinear		0.9332940303070002	0.7819021336532086	0.7941176470121107	0.9354120267191136	55.86205835328645	12.295129940171318	0.2200980369143056
3	3	smote	0.6	10.0	l2	liblinear		0.9358447688139149	0.808961105798382	0.7823529411304498	0.9353640415978057	52.01831892615136	12.10398730722646	0.23268700405768378
3	1	smote	0.8	0.01	l2	liblinear		0.9533385737368445	0.8017769249108364	0.8235294117162629	0.9205642167711912	54.08098781983965	10.367233437754543	0.1916982901917601
3	2	smote	0.8	0.01	l2	liblinear		0.9358006899864624	0.7852063407369259	0.811764705834602	0.9287305122425484	56.19725554879869	11.390071929470391	0.202680206644741
3	3	smote	0.8	0.01	l2	liblinear		0.9362949042915828	0.7989354845580161	0.8058823528937716	0.9271916790421457	52.868265344826035	11.068545897038398	0.20936085752317898
3	1	smote	0.8	0.1	l2	liblinear		0.953028516529106	0.8051413880940551	0.8235294117162629	0.9175946547816066	51.963955500399585	9.993639485367405	0.1923186730011537
3	2	smote	0.8	0.1	l2	liblinear		0.9337569326171448	0.7825255522312009	0.8176470587754325	0.9213066072685873	52.495122083022295	10.390287246392578	0.19792861334828157
3	3	smote	0.8	0.1	l2	liblinear		0.9347522069749148	0.806672634925237	0.811764705834602	0.9242199108400876	52.59557925982828	10.712109311464516	0.203669375568423
3	1	smote	0.8	1.0	l2	liblinear		0.952954277479366	0.8048394284225764	0.8176470587754325	0.9175946547816066	49.92850110655646	9.92225634618621	0.19872929543238857
3	2	smote	0.8	1.0	l2	liblinear		0.9336870605703306	0.7826754890042885	0.8176470587754325	0.9213066072685873	52.495122083022295	10.390287246392578	0.19792861334828157
3	3	smote	0.8	1.0	l2	liblinear		0.9351848614631589	0.8062787198977064	0.811764705834602	0.921991084688544	50.96963435882775	10.406049084685826	0.20416172699475515
3	1	smote	0.8	10.0	l2	liblinear		0.9530503515437355	0.8049501879662776	0.8176470587754325	0.9175946547816066	49.92850110655646	9.92225634618621	0.19872929543238857
3	2	smote	0.8	10.0	l2	liblinear		0.9337394646054412	0.782678615680809	0.8176470587754325	0.9227913882633795	53.590871798609186	10.59010043677049	0.1976101441428055
3	3	smote	0.8	10.0	l2	liblinear		0.9353509308626867	0.8060554247049917	0.811764705834602	0.9242199108400876	52.59557925982828	10.712109311464516	0.203669375568423
3	1	smote	1.0	0.01	l2	liblinear		0.9526573212804051	0.797575054982198	0.8588235293612456	0.8975501113519113	53.295281832381356	8.382863630849165	0.15729090474202267
3	2	smote	1.0	0.01	l2	liblinear		0.9364513734224201	0.7817214848378646	0.8294117646570934	0.907943578315457	47.954108430320616	9.009818754427764	0.187884178640884
3	3	smote	1.0	0.01	l2	liblinear		0.936897998426711	0.7989674178396785	0.8176470587754325	0.9145616641833986	47.99690692622176	9.57002445401461	0.19938834785241605
3	1	smote	1.0	0.1	l2	liblinear		0.951936765797633	0.7992187710771232	0.8588235293612456	0.9005196733414959	55.067777605965745	8.633098340925534	0.15677222080799016
3	2	smote	1.0	0.1	l2	liblinear		0.9338486396785884	0.7789737536648754	0.8294117646570934	0.9131403117972299	51.114050272455856	9.5488676776296	0.18681491909935288
3	3	smote	1.0	0.1	l2	liblinear		0.9358797307927629	0.8065828337577453	0.8176470587754325	0.9123328380318549	46.662650024887284	9.326718775330573	0.19987545293140693
3	1	smote	1.0	1.0	l2	liblinear		0.9515917725664875	0.7985335462350062	0.8529411764204152	0.901262063838892	52.94134533935706	8.638433445118396	0.16316987904882455
3	2	smote	1.0	1.0	l2	liblinear		0.9338311716668849	0.7784740361247273	0.811764705834602	0.913882702294626	45.76454036023738	9.426266652597004	0.20597314254119836
3	3	smote	1.0	1.0	l2	liblinear		0.9361594266235468	0.8061015555348663	0.8176470587754325	0.9115898959813404	46.23284737990195	9.2483429961742	0.20003835060927067
3	1	smote	1.0	10.0	l2	liblinear		0.9515786715577099	0.7986370923476651	0.8529411764204152	0.901262063838892	52.94134533935706	8.638433445118396	0.16316987904882455
3	2	smote	1.0	10.0	l2	liblinear		0.9338923097078474	0.7785177343589974	0.811764705834602	0.913882702294626	45.76454036023738	9.426266652597004	0.20597314254119836
3	3	smote	1.0	10.0	l2	liblinear		0.9362817935495149	0.8057338397022343	0.8176470587754325	0.9115898959813404	46.23284737990195	9.2483429961742	0.20003835060927067
3	1	class_weight		0.01	l2	liblinear	balanced	0.9531595266168827	0.789443332993996	0.8705882352429065	0.8827023014039889	50.62484893481778	7.422039574884859	0.1466086166141976
3	2	class_weight		0.01	l2	liblinear	balanced	0.9397091576051356	0.7820411890492142	0.8529411764204152	0.8945805493623269	49.2183027233557	8.090927151979802	0.16438857522726733
3	3	class_weight		0.01	l2	liblinear	balanced	0.939008827899659	0.7857718429883171	0.8235294117162629	0.9004457652236223	42.20894928189995	8.272167736956913	0.19598136072092875
3	1	class_weight		0.1	l2	liblinear	balanced	0.9546617756233897	0.794338805940911	0.8823529411245674	0.8834446919013851	56.8471252233125	7.570250379978611	0.1331685600946249
3	2	class_weight		0.1	l2	liblinear	balanced	0.9385475348268484	0.7852427130099086	0.8470588234795847	0.8930957683675346	46.26922423631951	7.923528669627118	0.1712483478535441
3	3	class_weight		0.1	l2	liblinear	balanced	0.9397036972292632	0.7947127996357881	0.8235294117162629	0.9063893016277387	45.18517851732713	8.797384679980595	0.1946962370582487
3	1	class_weight		1.0	l2	liblinear	balanced	0.956146556618193	0.794748819700796	0.8882352940653979	0.8827023014039889	59.80645317858233	7.5724863230244175	0.12661653253953065
3	2	class_weight		1.0	l2	liblinear	balanced	0.9387833529848467	0.7838249903009075	0.8705882352429065	0.895322939859723	57.539642972260275	8.316895324603921	0.14454199434669845
3	3	class_weight		1.0	l2	liblinear	balanced	0.9409929201992833	0.7920690800614472	0.8294117646570934	0.9078751857287677	47.91489820675483	9.003129951327274	0.18789833244201845
3	1	class_weight		10.0	l2	liblinear	balanced	0.9562819337088956	0.7931645902520399	0.8882352940653979	0.8834446919013851	60.2380061373228	7.620718715845135	0.12651013209322282
3	2	class_weight		10.0	l2	liblinear	balanced	0.9389580331018822	0.7835659737985899	0.8705882352429065	0.8930957683675346	56.20074903995405	8.14362668822787	0.14490244819390113
3	3	class_weight		10.0	l2	liblinear	balanced	0.9413949829560353	0.7905690301121729	0.8352941175979238	0.9086181277792823	50.42566006105661	9.140697229024132	0.1812707402084525
4	1	none		0.01	l2	liblinear		0.9495087121708373	0.8343856412083084	0.45882352938477505	0.9970304380029917	284.6566469825198	154.50830282849626	0.5427883087213411
4	2	none		0.01	l2	liblinear		0.9311847678937943	0.7824549464215901	0.5058823529114187	0.9933184855160111	152.20611968980444	75.71361208413987	0.4974413033876874
4	3	none		0.01	l2	liblinear		0.9139360287792289	0.7705598767088166	0.4269005847703567	0.996285289739998	199.7810929546448	114.92132782297944	0.575236245460217
4	1	none		0.1	l2	liblinear		0.957845320756365	0.8530583860929027	0.6235294117280277	0.9940608760134072	277.21437206939663	104.98658779808707	0.3787198486219231
4	2	none		0.1	l2	liblinear		0.9378706493733352	0.8037977878527597	0.6647058823138408	0.9851521900446537	131.53587370445553	44.767911000597664	0.3403475297227793
4	3	none		0.1	l2	liblinear		0.9129628181399513	0.7764106377405188	0.5555555555230669	0.9918276374369107	151.70435780979224	67.97971473207753	0.44810652901788944
4	1	none		1.0	l2	liblinear		0.9602821083890126	0.8558541372710349	0.641176470550519	0.9910913140238227	198.79075678074292	71.97197797130842	0.36204890583913135
4	2	none		1.0	l2	liblinear		0.9397397266256168	0.8046039259468	0.6823529411363322	0.9829250185524654	123.65854007090299	39.96212491426192	0.32316509360989665
4	3	none		1.0	l2	liblinear		0.9130888141602149	0.7764088108905622	0.5789473683871961	0.9895988112853671	130.82130093175147	55.66160057808574	0.42547810542650844
4	1	none		10.0	l2	liblinear		0.9611074719420063	0.8564123341797655	0.6470588234913495	0.9896065330290305	174.5593525741922	62.256242573940995	0.3566479819629657
4	2	none		10.0	l2	liblinear		0.940215729944539	0.802183819457665	0.6941176470179931	0.9814402375576732	119.99685572403773	37.399038656045725	0.311666811854516
4	3	none		10.0	l2	liblinear		0.914405255337452	0.776624372164329	0.5847953216032283	0.9895988112853671	134.0038933553803	56.22383896776337	0.4195686872964055
4	1	undersample	0.6	0.01	l2	liblinear		0.9517140486484126	0.8178124467670732	0.7823529411304498	0.9547141796514127	75.78110609041887	17.27588817756668	0.22797090608763018
4	2	undersample	0.6	0.01	l2	liblinear		0.9397091576051356	0.7661355652210615	0.7705882352487889	0.9472902746774515	60.36690613340233	14.61946698334382	0.24217683688091957
4	3	undersample	0.6	0.01	l2	liblinear		0.9291989259925446	0.7715428325867622	0.6842105262757772	0.9606240713153	52.85847606452653	17.376361024801067	0.3287336637364321
4	1	undersample	0.6	0.1	l2	liblinear		0.9567797720424474	0.8314732171135403	0.7999999999529411	0.9376391982113019	60.14284529548705	12.828569369232115	0.2133016604847307
4	2	undersample	0.6	0.1	l2	liblinear		0.9424734704572252	0.7826287579006949	0.8058823528937716	0.9250185597555679	51.21571283423127	10.747756281942735	0.2098527029111676
4	3	undersample	0.6	0.1	l2	liblinear		0.9277043525107965	0.7770677116585509	0.7368421052200677	0.9487369985070674	51.82027840531485	14.373757681435718	0.27737707333040335
4	1	undersample	0.6	1.0	l2	liblinear		0.9591554216341325	0.8350071205730418	0.8235294117162629	0.9376391982113019	70.16665240337657	13.20588023303306	0.1882073474939078
4	2	undersample	0.6	1.0	l2	liblinear		0.9428271976942224	0.7822699029785523	0.8176470587754325	0.9161098737868144	48.96545039627327	9.746641210566032	0.19905138504869832
4	3	undersample	0.6	1.0	l2	liblinear		0.9264443923081601	0.7765155829116867	0.7485380116521323	0.9427934621029511	49.05828063427352	13.084831005695891	0.26672012035357895
4	1	undersample	0.6	10.0	l2	liblinear		0.9600768592514958	0.8349540043423452	0.8235294117162629	0.9331848552269252	65.17776524568374	12.32548834936066	0.1891057119114595
4	2	undersample	0.6	10.0	l2	liblinear		0.942237652299227	0.7774924468933112	0.8176470587754325	0.9161098737868144	48.96545039627327	9.746641210566032	0.19905138504869832
4	3	undersample	0.6	10.0	l2	liblinear		0.9267615547039962	0.7765780474443057	0.7485380116521323	0.9442793462039801	50.44588104096019	13.433759769846827	0.26630041914582286
4	1	undersample	0.8	0.01	l2	liblinear		0.9510764662212323	0.8033221250902756	0.8294117646570934	0.9116555308024377	50.173275274550434	9.38838252475633	0.18711917792191016
4	2	undersample	0.8	0.01	l2	liblinear		0.94146905978427	0.7633991690440469	0.811764705834602	0.9131403117972299	45.336531521171096	9.345700280233224	0.20614060037882886
4	3	undersample	0.8	0.01	l2	liblinear		0.93082384018491	0.7684865564662808	0.7602339180841968	0.9375928677493494	47.636460216642405	12.181841543565804	0.2557251527884375
4	1	undersample	0.8	0.1	l2	liblinear		0.9539324861347658	0.8113534561550275	0.8529411764204152	0.9049740163258726	55.235928872109454	8.975872216031817	0.1625006014555276
4	2	undersample	0.8	0.1	l2	liblinear		0.9435521201799205	0.7805694495085397	0.8529411764204152	0.8930957683675346	48.454159711332714	7.978553174277307	0.16466187293863327
4	3	undersample	0.8	0.1	l2	liblinear		0.9276609056072573	0.7687394955092559	0.7777777777322936	0.9286775631431748	45.57290884643974	10.905091061915309	0.23928888636298123
4	1	undersample	0.8	1.0	l2	liblinear		0.9549150617930914	0.8134917962131101	0.8352941175979238	0.8997772828440997	45.53015218636165	8.334378252335842	0.18305183261677843
4	2	undersample	0.8	1.0	l2	liblinear		0.9436307262325865	0.7812232436071397	0.8529411764204152	0.8901262063779501	46.98783122311157	7.762916621639956	0.16521120361782848
4	3	undersample	0.8	1.0	l2	liblinear		0.9246109329788067	0.7624085226118397	0.783625730948326	0.9271916790421457	46.12023486113389	10.762858049883528	0.2333651947152415
4	1	undersample	0.8	10.0	l2	liblinear		0.9556137822612342	0.8140741463797988	0.8411764705387543	0.9034892353310803	49.58147405016844	8.715881448723325	0.1757890647641803
4	2	undersample	0.8	10.0	l2	liblinear		0.9430586488492947	0.7772695580884924	0.8470588234795847	0.8878990348857617	43.86754368321197	7.5562128038259795	0.17225063750360592
4	3	undersample	0.8	10.0	l2	liblinear		0.9233466280858165	0.748406860382088	0.783625730948326	0.9257057949411167	45.12539787170562	10.547600917881004	0.23373977768826604
4	1	undersample	1.0	0.01	l2	liblinear		0.9515961395694135	0.7988664667694978	0.8882352940653979	0.8656273199638781	51.196852338558486	6.610236751430842	0.12911411419885035
4	2	undersample	1.0	0.01	l2	liblinear		0.9411284335560506	0.7567974809208864	0.8588235293612456	0.8797327394144044	44.49845080179513	7.140958011099215	0.16047654328286484
4	3	undersample	1.0	0.01	l2	liblinear		0.9317579486110025	0.766948014365623	0.7894736841643583	0.9049034175267096	35.68358884549894	8.301808336466902	0.23265058947898365
4	1	undersample	1.0	0.1	l2	liblinear		0.9546355736058342	0.8088546171319897	0.9058823528878892	0.870824053445651	64.8857655362812	7.012778361016056	0.10807883137692459
4	2	undersample	1.0	0.1	l2	liblinear		0.9439975544783615	0.7777279324229935	0.8647058823020761	0.8730512249378394	43.954227592665134	6.811454571059281	0.15496698507912507
4	3	undersample	1.0	0.1	l2	liblinear		0.9293509901549317	0.770486569463314	0.8187134502445197	0.9086181277792823	44.90426816072718	8.959253523220871	0.19951896425769752
4	1	undersample	1.0	1.0	l2	liblinear		0.9551770819686449	0.8102387961673558	0.9117647058287197	0.8671121009586703	67.42643223174785	6.861156236156521	0.10175765400592576
4	2	undersample	1.0	1.0	l2	liblinear		0.9441897026071007	0.7785741643428364	0.8647058823020761	0.8700816629482548	42.80347268440887	6.655764192856245	0.15549588263304337
4	3	undersample	1.0	1.0	l2	liblinear		0.9271525768358488	0.7675130863737206	0.8304093566765842	0.9071322436782532	47.829510039661166	8.941846989186468	0.18695250073598105
4	1	undersample	1.0	10.0	l2	liblinear		0.955823398401677	0.8116961902670798	0.9058823528878892	0.8671121009586703	62.80445944293612	6.816890712052285	0.10854149760179832
4	2	undersample	1.0	10.0	l2	liblinear		0.9432158609546268	0.7721516545966415	0.876470588183737	0.871566443943047	48.14918137949136	6.82431092659276	0.14173263697495989
4	3	undersample	1.0	10.0	l2	liblinear		0.9264965285924072	0.7575798332494855	0.8304093566765842	0.9086181277792823	48.68684427484343	9.087242859266883	0.18664677301941776
4	1	smote	0.6	0.01	l2	liblinear		0.9591510546312065	0.8420782753002565	0.811764705834602	0.944320712687867	73.13998393675863	14.579291496513038	0.1993340711931159
4	2	smote	0.6	0.01	l2	liblinear		0.9417136119481201	0.7900713294656696	0.7941176470121107	0.9391239792060941	59.50347244114529	13.044832862059852	0.21922808420849277
4	3	smote	0.6	0.01	l2	liblinear		0.9229556059539636	0.7749595706797008	0.7192982455719709	0.9598811292647855	61.31016842110966	17.929170315576737	0.2924338680547789
4	1	smote	0.6	0.1	l2	liblinear		0.9605266605528626	0.8457537426837262	0.8235294117162629	0.9376391982113019	70.16665240337657	13.20588023303306	0.1882073474939078
4	2	smote	0.6	0.1	l2	liblinear		0.9425870125332984	0.7956119955355815	0.7999999999529411	0.9287305122425484	52.124990806197836	11.224998423246182	0.21534771955607873
4	3	smote	0.6	0.1	l2	liblinear		0.9168947629102474	0.7704583086754104	0.7251461987880031	0.9569093610627274	58.5883928770823	16.828388912025996	0.2872307550993558
4	1	smote	0.6	1.0	l2	liblinear		0.9604611555089742	0.8451213144357822	0.8294117646570934	0.9339272457243213	68.72451191837452	12.553005368391991	0.182656876429422
4	2	smote	0.6	1.0	l2	liblinear		0.9429800427966287	0.795298435410565	0.7999999999529411	0.9272457312477562	50.97958299571261	10.995916854282179	0.2156925517694232
4	3	smote	0.6	1.0	l2	liblinear		0.9153828106670836	0.7687775323326305	0.7309941520040354	0.9531946508101546	55.33987635445764	15.617744733868594	0.2822150176201436
4	1	smote	0.6	10.0	l2	liblinear		0.960386916459234	0.8450210916040806	0.8294117646570934	0.9331848552269252	67.90688337028095	12.413527551856093	0.18280218818317862
4	2	smote	0.6	10.0	l2	liblinear		0.943045547840517	0.7947211883940154	0.7999999999529411	0.9265033407503601	50.42423375189769	10.88484700219066	0.21586538233788585
4	3	smote	0.6	10.0	l2	liblinear		0.9151742655300956	0.7684226605762735	0.7309941520040354	0.9524517087596401	54.4327317412315	15.37371752376201	0.2824351541370368
4	1	smote	0.8	0.01	l2	liblinear		0.9592514956985022	0.8392218964459085	0.8411764705387543	0.9242761692581717	64.64595786890062	11.108476040018207	0.17183557580020958
4	2	smote	0.8	0.01	l2	liblinear		0.9420935412026725	0.7866808838023246	0.8176470587754325	0.9146250927920222	48.03589709806076	9.577134426773162	0.19937452041050413
4	3	smote	0.8	0.01	l2	liblinear		0.9257405524708254	0.7743484511831619	0.7485380116521323	0.9472511144060384	53.45560582220825	14.190591162591476	0.26546496685928317
4	1	smote	0.8	0.1	l2	liblinear		0.9606620376435652	0.8431197929030538	0.8588235293612456	0.9220489977659834	71.95712966999008	11.01747757659609	0.15311167784975813
4	2	smote	0.8	0.1	l2	liblinear		0.9427922616708153	0.7926347493992689	0.8235294117162629	0.9131403117972299	49.0598213897964	9.481145211830807	0.19325681285917826
4	3	smote	0.8	0.1	l2	liblinear		0.9203096895284273	0.7699729652400218	0.7543859648681646	0.9442793462039801	52.05046537992389	13.538711018048755	0.2601073861438719
4	1	smote	0.8	1.0	l2	liblinear		0.9605048255382331	0.84275651484956	0.8647058823020761	0.9220489977659834	75.59998592919615	11.092939751778255	0.14673202460867635
4	2	smote	0.8	1.0	l2	liblinear		0.943167823922442	0.7913455798128716	0.8294117646570934	0.9153674832894183	52.5871058539351	9.800153639432713	0.18636038158826168
4	3	smote	0.8	1.0	l2	liblinear		0.9186282943614609	0.7685267006478061	0.7543859648681646	0.9427934621029511	50.61872813130343	13.18705624792789	0.2605173268584266
4	1	smote	0.8	10.0	l2	liblinear		0.9604829905236036	0.8426867727290832	0.8588235293612456	0.9220489977659834	71.95712966999008	11.01747757659609	0.15311167784975813
4	2	smote	0.8	10.0	l2	liblinear		0.9431940259399975	0.7906588855540035	0.8294117646570934	0.9146250927920222	52.087547875133765	9.714934922122415	0.1865116481301048
4	3	smote	0.8	10.0	l2	liblinear		0.9182676850620856	0.7683878006638414	0.7485380116521323	0.9427934621029511	49.05828063427352	13.084831005695891	0.26672012035357895
4	1	smote	1.0	0.01	l2	liblinear		0.9598890781256825	0.838649205886333	0.876470588183737	0.9049740163258726	67.57104519578778	9.22348248406028	0.13650050523304322
4	2	smote	1.0	0.01	l2	liblinear		0.9423162583518931	0.7821098198700387	0.8470588234795847	0.8982925018493074	48.916331974892756	8.328380459627029	0.1702576549431059
4	3	smote	1.0	0.01	l2	liblinear		0.9254103560039275	0.7738361314242376	0.7777777777322936	0.9353640415978057	50.6494158416908	12.033203755726348	0.23757832245969082
4	1	smote	1.0	0.1	l2	liblinear		0.9608367177606009	0.8422364038860228	0.8941176470062283	0.907943578315457	83.28672302636686	9.71271241612071	0.11661776607753718
4	2	smote	1.0	0.1	l2	liblinear		0.9429756757937028	0.7886527459840672	0.8411764705387543	0.8990348923467036	47.16039621322467	8.331357305275137	0.17666002626447197
4	3	smote	1.0	0.1	l2	liblinear		0.9197014328788786	0.7699871217819195	0.7894736841643583	0.9353640415978057	54.26723113126203	12.214154188143286	0.22507420022826075
4	1	smote	1.0	1.0	l2	liblinear		0.9604786235206777	0.8416542493998204	0.876470588183737	0.9064587973206648	68.75622415228135	9.369886952271296	0.13627691718435006
4	2	smote	1.0	1.0	l2	liblinear		0.9429756757937028	0.7878456893080292	0.8294117646570934	0.8982925018493074	42.94235491299844	8.154872533384799	0.18990276896744687
4	3	smote	1.0	1.0	l2	liblinear		0.9176854965546606	0.7680500612910331	0.7894736841643583	0.9346210995472911	53.60794451857403	12.075357002705259	0.22525311453495397
4	1	smote	1.0	10.0	l2	liblinear		0.9603039434036421	0.8414732838028482	0.876470588183737	0.9072011878180609	69.3630357764621	9.444846039805876	0.1361653976134154
4	2	smote	1.0	10.0	l2	liblinear		0.943041180837591	0.7879888478239163	0.8294117646570934	0.8982925018493074	42.94235491299844	8.154872533384799	0.18990276896744687
4	3	smote	1.0	10.0	l2	liblinear		0.917277095661392	0.7678674738334026	0.7894736841643583	0.9346210995472911	53.60794451857403	12.075357002705259	0.22525311453495397
4	1	class_weight		0.01	l2	liblinear	balanced	0.9594567448360191	0.8314942974168082	0.8941176470062283	0.8878990348857617	66.88446301436484	7.9760024040385336	0.11925044136903498
4	2	class_weight		0.01	l2	liblinear	balanced	0.9418620900476002	0.7664563513830899	0.8705882352429065	0.8871566443883656	52.88874823690087	7.715014795279618	0.14587250641355345
4	3	class_weight		0.01	l2	liblinear	balanced	0.9324183415447981	0.7745702645737134	0.8011695905964228	0.9197622585370003	46.188990412516596	9.984945689384991	0.21617587088002907
4	1	class_weight		0.1	l2	liblinear	balanced	0.9618192934189267	0.8377226760631027	0.9176470587695501	0.8908685968753463	90.96208190015913	8.408642685872502	0.09244117549421407
4	2	class_weight		0.1	l2	liblinear	balanced	0.942923271758592	0.7758435289795986	0.8588235293612456	0.8834446919013851	46.10933548427573	7.3683770365125145	0.159802272100233
4	3	class_weight		0.1	l2	liblinear	balanced	0.9279606892416776	0.7708126738165446	0.8187134502445197	0.9167904903349422	49.75805654219296	9.83918010271032	0.19774043218079668
4	1	class_weight		1.0	l2	liblinear	balanced	0.9627407310362898	0.8375808807702941	0.9117647058287197	0.8916109873727424	85.00226756414041	8.411965379226784	0.098961648556689
4	2	class_weight		1.0	l2	liblinear	balanced	0.9429756757937028	0.7712045003086475	0.8588235293612456	0.8797327394144044	44.49845080179513	7.140958011099215	0.16047654328286484
4	3	class_weight		1.0	l2	liblinear	balanced	0.9282170259725588	0.768962556053071	0.807017543812455	0.9190193164864858	47.45787394520599	9.965554860033137	0.20998737526591368
4	1	class_weight		10.0	l2	liblinear	balanced	0.9628979431416219	0.837355628628186	0.9117647058287197	0.8923533778701385	85.65975439130209	8.469978928173019	0.09887931773518509
4	2	class_weight		10.0	l2	liblinear	balanced	0.9425040394777064	0.7680989076121079	0.8647058823020761	0.8819599109065928	47.75388999571087	7.325526570575131	0.153401662015266
4	3	class_weight		10.0	l2	liblinear	balanced	0.9285602565105184	0.7692073800669675	0.807017543812455	0.9182763744359713	46.988422259714085	9.874958917853997	0.21015726796249876
