# Supplementary material for: Risk prediction for cardiovascular related diseases using PRS and EHR in the Framingham Heart Study
Source: PLoS One. 2026 Apr 17;21(4):e0345914. doi: 10.1371/journal.pone.0345914 (PMC13089760; doi:10.1371/journal.pone.0345914)
Supplement: S1 File — (ZIP) [file pone.0345914.s003.zip › logreg/prs_ehr_model/dia/dia_logreg_nested_cv_best_per_fold.csv]

outer_fold	sampling_method	sampling_ratio	C	penalty	solver	class_weight	mean_AUC
1	class_weight		0.01	l2	liblinear	balanced	0.9417871070367551
2	class_weight		0.01	l2	liblinear	balanced	0.9417470394443397
3	class_weight		10.0	l2	liblinear	balanced	0.9455449832556043
4	class_weight		10.0	l2	liblinear	balanced	0.9446540797099491
