# Supplementary material for: Risk prediction for cardiovascular related diseases using PRS and EHR in the Framingham Heart Study
Source: PLoS One. 2026 Apr 17;21(4):e0345914. doi: 10.1371/journal.pone.0345914 (PMC13089760; doi:10.1371/journal.pone.0345914)
Supplement: S1 File — (ZIP) [file pone.0345914.s003.zip › logreg/prs_ehr_model/dia/dia_logreg_nested_cv_outer_test_results.csv]

outer_fold	AUC	AUPRC	sensitivity	specificity	DOR	LR+	LR-
1	0.9443731167299881	0.7980758922240767	0.8411764705387543	0.8841870823987812	40.43517988244111	7.2632346661263565	0.17962660937557992
2	0.9463470020524914	0.7730636021631915	0.8176470587754325	0.9072011878180609	43.83431614184817	8.810963755255147	0.20100606311273667
3	0.9415117784555496	0.7730768209724298	0.8538011695407134	0.9019316493246514	53.71029480992797	8.706183764682152	0.16209524185985155
4	0.9450922122192116	0.8045823308144285	0.8882352940653979	0.9078751857287677	78.32001990747301	9.641649806031337	0.12310580403607849
