# Supplementary material for: Risk prediction for cardiovascular related diseases using PRS and EHR in the Framingham Heart Study
Source: PLoS One. 2026 Apr 17;21(4):e0345914. doi: 10.1371/journal.pone.0345914 (PMC13089760; doi:10.1371/journal.pone.0345914)
Supplement: S1 File — (ZIP) [file pone.0345914.s003.zip › logreg/prs_ehr_model/stroke/stroke_logreg_nested_cv_all_results.csv]

outer_fold	inner_fold	sampling_method	sampling_ratio	C	penalty	solver	class_weight	AUC	AUPRC	sensitivity	specificity	DOR	LR+	LR-
1	1	none		0.01	l2	liblinear		0.5388864436619719	0.07394248600885822	0.0	0.9999999999929579	0.0	0.0	0.9999999900070423
1	2	none		0.01	l2	liblinear		0.5412852112676056	0.053583166146056634	0.0	0.9978873239366347	0.0	0.0	1.002117138870809
1	3	none		0.01	l2	liblinear		0.6287522007042253	0.08818756408533665	0.0	0.9999999999929579	0.0	0.0	0.9999999900070423
1	1	none		0.1	l2	liblinear		0.711487676056338	0.10807289514044176	0.015624999997558595	0.9999999999929579	1586184.5726670336	1561400.438981821	0.9843749901656237
1	2	none		0.1	l2	liblinear		0.6771236795774648	0.08156699735064184	0.015624999997558595	0.9978873239366347	7.497318982993502	7.395798300798921	0.9864590585783992
1	3	none		0.1	l2	liblinear		0.7569762323943662	0.1667475206633845	0.0	0.9999999999929579	0.0	0.0	0.9999999900070423
1	1	none		1.0	l2	liblinear		0.7708846830985916	0.11599209521648714	0.015624999997558595	0.9999999999929579	1586184.5726670336	1561400.438981821	0.9843749901656237
1	2	none		1.0	l2	liblinear		0.7296654929577464	0.10890297128656248	0.015624999997558595	0.9985915492887424	11.253888291839589	11.093671177811585	0.9857633892915869
1	3	none		1.0	l2	liblinear		0.8081426056338029	0.16747907368629578	0.0	0.9999999999929579	0.0	0.0	0.9999999900070423
1	1	none		10.0	l2	liblinear		0.7835827464788732	0.11958077246959159	0.015624999997558595	0.9999999999929579	1586184.5726670336	1561400.438981821	0.9843749901656237
1	2	none		10.0	l2	liblinear		0.7406580105633802	0.11681781699201535	0.015624999997558595	0.9992957746408501	22.523489458194906	22.187184716795745	0.9850687005111591
1	3	none		10.0	l2	liblinear		0.8083736795774648	0.13994859678679794	0.0	0.9999999999929579	0.0	0.0	0.9999999900070423
1	1	undersample	0.6	0.01	l2	liblinear		0.7199493838028168	0.1072955960903313	0.18749999997070316	0.9154929577400318	2.4999997026162806	2.2187497369319997	0.8874999903440203
1	2	undersample	0.6	0.01	l2	liblinear		0.6803257042253521	0.08373577589986246	0.2812499999560547	0.890140845064154	3.170568268730014	2.560095920265689	0.8074564783257181
1	3	undersample	0.6	0.01	l2	liblinear		0.7774427816901408	0.15297311129373076	0.42187499993408206	0.8711267605572457	4.932653563383733	3.2735653190888123	0.6636519730602478
1	1	undersample	0.6	0.1	l2	liblinear		0.7480303697183099	0.10446688946364804	0.3593749999438477	0.8633802816840608	3.5451342562563437	2.6304766110555935	0.7419963210030951
1	2	undersample	0.6	0.1	l2	liblinear		0.707768485915493	0.08902684208128712	0.3749999999414063	0.8288732394307826	2.906172665354453	2.191357896219553	0.7540356749211099
1	3	undersample	0.6	0.1	l2	liblinear		0.7860145246478873	0.1692521372369279	0.49999999992187505	0.8267605633744595	4.7723574252259695	2.8861786946400954	0.6047700098195938
1	1	undersample	0.6	1.0	l2	liblinear		0.7636003521126761	0.10145022396639619	0.46874999992675787	0.8507042253461219	5.027746587946077	3.1397403551178003	0.6244826086437608
1	2	undersample	0.6	1.0	l2	liblinear		0.7234375000000001	0.0933189934333001	0.4062499999365235	0.8218309859097055	3.156022283862253	2.280138211514475	0.7224721421053725
1	3	undersample	0.6	1.0	l2	liblinear		0.795730633802817	0.15986810416076755	0.5156249999194337	0.8183098591491669	4.7944483241316895	2.837935889781718	0.5919212493235508
1	1	undersample	0.6	10.0	l2	liblinear		0.770675616197183	0.10297616822499187	0.46874999992675787	0.8514084506982296	5.055756536299494	3.1546206401588845	0.6239660804375499
1	2	undersample	0.6	10.0	l2	liblinear		0.7304797535211267	0.0971995952458626	0.4374999999316407	0.8239436619660286	3.6399997829507713	2.484999858381828	0.682692299494414
1	3	undersample	0.6	10.0	l2	liblinear		0.8017055457746479	0.1594795684090767	0.5937499999072267	0.8183098591491669	6.582587537444741	3.2679261761122813	0.49645008010861397
1	1	undersample	0.8	0.01	l2	liblinear		0.7469520246478873	0.11872348920750142	0.49999999992187505	0.8133802816844129	4.358490313644647	2.6792451389509035	0.6147186072614139
1	2	undersample	0.8	0.01	l2	liblinear		0.6980083626760563	0.08720396598237941	0.5156249999194337	0.7746478873184884	3.6592740185894574	2.288085835553289	0.625284082945649
1	3	undersample	0.8	0.01	l2	liblinear		0.7813820422535211	0.15229929138615605	0.6874999998925782	0.73098591548781	5.978010187784644	2.555628176803298	0.4275048112573176
1	1	undersample	0.8	0.1	l2	liblinear		0.7575704225352112	0.12291533084992344	0.6093749999047852	0.7971830985859354	6.1316663134581875	3.0045571429726805	0.4900066194178598
1	2	undersample	0.8	0.1	l2	liblinear		0.7157900528169014	0.0911010609025379	0.5156249999194337	0.7577464788679033	3.3297072800915677	2.12845194664375	0.6392309396302681
1	3	undersample	0.8	0.1	l2	liblinear		0.7789392605633803	0.1502950751764189	0.578124999909668	0.7366197183046718	3.832639964828305	2.195019969749402	0.5727174875716078
1	1	undersample	0.8	1.0	l2	liblinear		0.766593309859155	0.10417626895990006	0.6093749999047852	0.7936619718253968	6.000409216593519	2.9532848392652262	0.49218056180137293
1	2	undersample	0.8	1.0	l2	liblinear		0.7311949823943662	0.09426660815289205	0.5312499999169923	0.7514084506989338	3.4256844597544878	2.137039573711358	0.6238284829092726
1	3	undersample	0.8	1.0	l2	liblinear		0.7866967429577465	0.14976623962361374	0.6406249998999024	0.7415492957694257	5.114678118818777	2.4787124377159784	0.4846272490636518
1	1	undersample	0.8	10.0	l2	liblinear		0.7742847711267605	0.10510311797941713	0.6093749999047852	0.7894366197127505	5.84869532776199	2.894021601160006	0.4948148912691702
1	2	undersample	0.8	10.0	l2	liblinear		0.7382922535211268	0.09747955322067767	0.46874999992675787	0.7542253521073646	2.7077362760979953	1.9072348790798743	0.704365070128228
1	3	undersample	0.8	10.0	l2	liblinear		0.7932658450704226	0.14511555171424728	0.7031249998901368	0.7429577464736412	6.845709816529668	2.735445098576304	0.3995853028292542
1	1	undersample	1.0	0.01	l2	liblinear		0.7659881161971831	0.11829938500598956	0.7968749998754884	0.6457746478827763	7.152010686682802	2.24962717269177	0.3145447063383892
1	2	undersample	1.0	0.01	l2	liblinear		0.7014084507042254	0.08941393414108759	0.6718749998950196	0.6049295774605287	3.135302519008292	1.7006461242272108	0.5424185011059495
1	3	undersample	1.0	0.01	l2	liblinear		0.7852992957746479	0.15795002223817958	0.8593749998657227	0.547183098587696	7.384654938005917	1.8978421039651383	0.25699806504852946
1	1	undersample	1.0	0.1	l2	liblinear		0.7616197183098592	0.12474837976120426	0.734374999885254	0.7021126760513936	6.516339567109487	2.465277694592928	0.3783224621799564
1	2	undersample	1.0	0.1	l2	liblinear		0.70703125	0.08968554450585518	0.5937499999072267	0.6753521126713004	3.0403803434399497	1.8289044986669556	0.6015380517142442
1	3	undersample	1.0	0.1	l2	liblinear		0.776287411971831	0.14992568842733203	0.7499999998828126	0.6669014084460078	6.006342240354288	2.2515855556999225	0.37486799878118315
1	1	undersample	1.0	1.0	l2	liblinear		0.7663292253521127	0.10840953357341729	0.6874999998925782	0.7211267605583019	5.688888629517053	2.4652776889463133	0.43334960351767543
1	2	undersample	1.0	1.0	l2	liblinear		0.7180567781690141	0.09315724325135949	0.5468749999145508	0.6894366197134547	2.679255521130883	1.7609126414094385	0.6572395207283634
1	3	undersample	1.0	1.0	l2	liblinear		0.7827134683098592	0.14718161231955296	0.734374999885254	0.6845070422487007	5.99842410901075	2.3277063990350375	0.38805297804037364
1	1	undersample	1.0	10.0	l2	liblinear		0.7718860035211268	0.10832848141177279	0.6874999998925782	0.7267605633751637	5.8515461189513935	2.5161081548980393	0.4299903043118233
1	2	undersample	1.0	10.0	l2	liblinear		0.7228983274647888	0.09679530388374755	0.5156249999194337	0.6978873239387473	2.4590569895200205	1.706730712443144	0.6940590214567203
1	3	undersample	1.0	10.0	l2	liblinear		0.7903719190140845	0.14431749773947353	0.7656249998803711	0.6964788732345318	7.49590063815212	2.522476714601831	0.33651415105532434
1	1	smote	0.6	0.01	l2	liblinear		0.7653609154929578	0.12677385410844416	0.4374999999316407	0.8521126760503372	4.481481161693844	2.958333132711386	0.6601239592801116
1	2	smote	0.6	0.01	l2	liblinear		0.7089238556338028	0.10370190804411747	0.4062499999365235	0.8401408450645061	3.595872708142986	2.5412994000090827	0.7067267309811857
1	3	smote	0.6	0.01	l2	liblinear		0.7837367957746479	0.1524477202863484	0.46874999992675787	0.8309859154871058	4.338235020328857	2.77343733537558	0.6393008398569866
1	1	smote	0.6	0.1	l2	liblinear		0.7643045774647887	0.1095978115572351	0.45312499992919925	0.8394366197123984	4.331829287829546	2.822094121938758	0.6514785997105785
1	2	smote	0.6	0.1	l2	liblinear		0.7154929577464789	0.11383360715649847	0.42187499993408206	0.8323943661913212	3.6241196922346024	2.5170691770716913	0.6945325636523031
1	3	smote	0.6	0.1	l2	liblinear		0.7792363556338029	0.13532617099759747	0.5468749999145508	0.8176056337970592	5.410064907515395	2.9983106458615327	0.5542097263187691
1	1	smote	0.6	1.0	l2	liblinear		0.7662411971830986	0.10897724020747232	0.46874999992675787	0.8366197183039675	4.518255282873256	2.869073099703255	0.6349957837477913
1	2	smote	0.6	1.0	l2	liblinear		0.7188380281690141	0.11490437294532391	0.4374999999316407	0.8323943661913212	3.8627448555814987	2.61029396140768	0.6757614132883951
1	3	smote	0.6	1.0	l2	liblinear		0.7795444542253521	0.13090961592710243	0.5156249999194337	0.8183098591491669	4.7944483241316895	2.837935889781718	0.5919212493235508
1	1	smote	0.6	10.0	l2	liblinear		0.7667473591549296	0.10912406137301334	0.46874999992675787	0.8373239436560752	4.5416345376947636	2.8814933288080673	0.6344617250630443
1	2	smote	0.6	10.0	l2	liblinear		0.7194762323943662	0.11535454227009811	0.4374999999316407	0.8316901408392136	3.8433284441412217	2.5993722300009448	0.6763336075349347
1	3	smote	0.6	10.0	l2	liblinear		0.7796764964788732	0.13070428068316833	0.49999999992187505	0.8169014084449514	4.461538198026652	2.730769081114746	0.6120689581246191
1	1	smote	0.8	0.01	l2	liblinear		0.7698613556338028	0.12674971018206985	0.5468749999145508	0.7866197183043196	4.449186067072863	2.562912420677048	0.5760407268989174
1	2	smote	0.8	0.01	l2	liblinear		0.7092759683098592	0.10528925490217421	0.4062499999365235	0.7753521126705961	2.3614913968564863	1.8083854991121253	0.7657810982942621
1	3	smote	0.8	0.01	l2	liblinear		0.7885673415492958	0.15367767201104918	0.6249999999023438	0.7619718309805495	5.335305455004564	2.6257395341888152	0.4921441711219728
1	1	smote	0.8	0.1	l2	liblinear		0.7666043133802817	0.11752460798075842	0.5312499999169923	0.7845070422479965	4.125925716491736	2.465277662927602	0.5975089691543366
1	2	smote	0.8	0.1	l2	liblinear		0.7155479753521127	0.1148716811629378	0.48437499992431643	0.7774647887269193	3.2819331007670822	2.1766217372391714	0.6632133067889474
1	3	smote	0.8	0.1	l2	liblinear		0.7832306338028169	0.1352559691519704	0.6093749999047852	0.7619718309805495	4.99384591002635	2.560096045834095	0.5126501782435108
1	1	smote	0.8	1.0	l2	liblinear		0.7671985035211267	0.10877184909459252	0.5468749999145508	0.7816901408395657	4.321468079261929	2.5050402073790643	0.579673416121177
1	2	smote	0.8	1.0	l2	liblinear		0.7189150528169015	0.11651225832305671	0.48437499992431643	0.778169014079027	3.2953341382944052	2.183531647204408	0.6626131137588421
1	3	smote	0.8	1.0	l2	liblinear		0.7832086267605634	0.13257139972281148	0.6093749999047852	0.7619718309805495	4.99384591002635	2.560096045834095	0.5126501782435108
1	1	smote	0.8	10.0	l2	liblinear		0.7673305457746479	0.10872017822497212	0.5468749999145508	0.783098591543781	4.357366548962141	2.521306701481697	0.5786308380479417
1	2	smote	0.8	10.0	l2	liblinear		0.71953125	0.11676636085539666	0.48437499992431643	0.7767605633748116	3.2686166123685547	2.16975542291845	0.6638145881110242
1	3	smote	0.8	10.0	l2	liblinear		0.7831976232394366	0.13251712902213242	0.6093749999047852	0.7612676056284419	4.974513032227383	2.552544140410728	0.5131244152199301
1	1	smote	1.0	0.01	l2	liblinear		0.7698943661971831	0.12651302515814766	0.6718749998950196	0.7239436619667329	5.369776240510295	2.4338328195736803	0.4532465892181437
1	2	smote	1.0	0.01	l2	liblinear		0.7150418133802817	0.107210101381036	0.5156249999194337	0.7274647887272714	2.8414602562258806	1.891957294589248	0.6658397779906322
1	3	smote	1.0	0.01	l2	liblinear		0.7899647887323944	0.14429836157809592	0.7187499998876954	0.7007042253471782	5.983006268905679	2.4014705075831047	0.4013819039825748
1	1	smote	1.0	0.1	l2	liblinear		0.7666483274647887	0.11718046045249064	0.6718749998950196	0.7302816901357023	5.5440753378754595	2.491024711384297	0.44931291588438754
1	2	smote	1.0	0.1	l2	liblinear		0.7191131161971831	0.11341099932227472	0.49999999992187505	0.7295774647835945	2.697916563598986	1.848958264636369	0.6853281760465997
1	3	smote	1.0	0.1	l2	liblinear		0.7826694542253521	0.134816504228277	0.7031249998901368	0.7098591549245785	5.794583286413105	2.4233919063461813	0.418216760139183
1	1	smote	1.0	1.0	l2	liblinear		0.7670334507042254	0.11677518568700339	0.6718749998950196	0.7352112676004563	5.685410066713503	2.537400169684017	0.4463002814318863
1	2	smote	1.0	1.0	l2	liblinear		0.7220070422535212	0.11732474522177606	0.5156249999194337	0.7288732394314869	2.8617510417258427	1.9017856438087746	0.6645531310942931
1	3	smote	1.0	1.0	l2	liblinear		0.7822183098591549	0.13163309096204615	0.6874999998925782	0.7105633802766862	5.400972999777127	2.3753040537743684	0.4397918671066595
1	1	smote	1.0	10.0	l2	liblinear		0.7672535211267606	0.11676022182666822	0.6718749998950196	0.7352112676004563	5.685410066713503	2.537400169684017	0.4463002814318863
1	2	smote	1.0	10.0	l2	liblinear		0.7222931338028169	0.11752883899352483	0.5156249999194337	0.7281690140793792	2.8515793655759634	1.896858738177175	0.6651958323727921
1	3	smote	1.0	10.0	l2	liblinear		0.782306338028169	0.1316578011359222	0.6874999998925782	0.7098591549245785	5.382524037067129	2.3695387528718217	0.44022816855597613
1	1	class_weight		0.01	l2	liblinear	balanced	0.7782570422535211	0.1305932933958188	0.7656249998803711	0.7042253521077168	7.777777386190419	2.5885415787014465	0.3328124954462793
1	2	class_weight		0.01	l2	liblinear	balanced	0.7317891725352113	0.09733664869341856	0.578124999909668	0.7056338028119322	3.2849546899898656	1.963965243946325	0.597866758126529
1	3	class_weight		0.01	l2	liblinear	balanced	0.7979973591549295	0.157285070976934	0.7968749998754884	0.6661971830939001	7.829600398958506	2.3872625863041375	0.30490221548544
1	1	class_weight		0.1	l2	liblinear	balanced	0.784463028169014	0.12690561761731745	0.7499999998828126	0.7225352112625174	7.8121823368187995	2.7030455873878587	0.3460038940113555
1	2	class_weight		0.1	l2	liblinear	balanced	0.7448613556338027	0.10675147215781204	0.578124999909668	0.7169014084456556	3.4702412511475584	2.0421330120865666	0.5884700312143573
1	3	class_weight		0.1	l2	liblinear	balanced	0.8035871478873239	0.150204499449417	0.7656249998803711	0.6816901408402698	6.995869881036599	2.4052820036697478	0.3438145612500516
1	1	class_weight		1.0	l2	liblinear	balanced	0.7887544014084507	0.12681100998846595	0.7187499998876954	0.7274647887272714	6.821417980612413	2.6372738045789514	0.3866166453749551
1	2	class_weight		1.0	l2	liblinear	balanced	0.7498239436619718	0.11201234857604171	0.578124999909668	0.73098591548781	3.723676402661339	2.1490509668573186	0.5771314951225653
1	3	class_weight		1.0	l2	liblinear	balanced	0.8046324823943661	0.14435586519641974	0.7187499998876954	0.688732394361347	5.654600060356351	2.3091062602608945	0.4083588899423198
1	1	class_weight		10.0	l2	liblinear	balanced	0.7891725352112676	0.12698569525581554	0.7187499998876954	0.726056338023056	6.7732073222055345	2.6237145567216746	0.3873666291577874
1	2	class_weight		10.0	l2	liblinear	balanced	0.7504841549295774	0.11350159849321571	0.5937499999072267	0.7316901408399177	3.985665085884014	2.212926426321561	0.5552213592412486
1	3	class_weight		10.0	l2	liblinear	balanced	0.8039832746478873	0.1426888231252101	0.7187499998876954	0.688732394361347	5.654600060356351	2.3091062602608945	0.4083588899423198
2	1	none		0.01	l2	liblinear		0.5112596762843068	0.07555583425035793	0.0	0.9999999999929627	0.0	0.0	0.9999999900070374
2	2	none		0.01	l2	liblinear		0.5365426936619718	0.08611435037889362	0.0	0.9992957746408501	0.0	0.0	1.000704711627902
2	3	none		0.01	l2	liblinear		0.5498019366197183	0.056542911276858225	0.0	0.9992957746408501	0.0	0.0	1.000704711627902
2	1	none		0.1	l2	liblinear		0.7019704433497538	0.09798481117513269	0.0	0.9999999999929627	0.0	0.0	0.9999999900070374
2	2	none		0.1	l2	liblinear		0.6879621478873239	0.1315774517716663	0.03124999999511719	0.9992957746408501	45.7735430848487	44.37436943359149	0.9694326893944163
2	3	none		0.1	l2	liblinear		0.7007262323943662	0.0932120168278126	0.0	0.9999999999929579	0.0	0.0	0.9999999900070423
2	1	none		1.0	l2	liblinear		0.7699683321604504	0.10629774072310802	0.0	0.9999999999929627	0.0	0.0	0.9999999900070374
2	2	none		1.0	l2	liblinear		0.7541153169014084	0.15063133036220777	0.015624999997558595	0.9992957746408501	22.523489458194906	22.187184716795745	0.9850687005111591
2	3	none		1.0	l2	liblinear		0.766131161971831	0.11017815277518758	0.0	0.9999999999929579	0.0	0.0	0.9999999900070423
2	1	none		10.0	l2	liblinear		0.7751363476425053	0.11715796898501663	0.0	0.9999999999929627	0.0	0.0	0.9999999900070374
2	2	none		10.0	l2	liblinear		0.7684419014084507	0.15422805886711735	0.015624999997558595	0.9992957746408501	22.523489458194906	22.187184716795745	0.9850687005111591
2	3	none		10.0	l2	liblinear		0.7709617077464789	0.11208550410986007	0.0	0.9999999999929579	0.0	0.0	0.9999999900070423
2	1	undersample	0.6	0.01	l2	liblinear		0.7221257037297678	0.11237403807550223	0.23437499996337893	0.9239971850744265	3.7216548333836323	3.08376695462166	0.8286010002172691
2	2	undersample	0.6	0.01	l2	liblinear		0.6852772887323944	0.12338787627666963	0.23437499996337893	0.9288732394300784	3.9977767600150056	3.2951728032270933	0.8242513179342603
2	3	undersample	0.6	0.01	l2	liblinear		0.7159110915492958	0.09510666919834533	0.3124999999511719	0.8683098591488148	2.997082899008811	2.3729944717301485	0.7917680363609932
2	1	undersample	0.6	0.1	l2	liblinear		0.7459975369458128	0.10676612329768184	0.5156249999194337	0.8381421534071912	5.512341843789414	3.18566556343699	0.5779150855643619
2	2	undersample	0.6	0.1	l2	liblinear		0.7187279929577465	0.12549436101339684	0.3124999999511719	0.8556338028108759	2.6940131143730452	2.164633995972391	0.8034979330588807
2	3	undersample	0.6	0.1	l2	liblinear		0.740261883802817	0.09570508747745035	0.49999999992187505	0.8028169014027972	4.071428348873316	2.5357141566484453	0.6228070098877875
2	1	undersample	0.6	1.0	l2	liblinear		0.7573451794510908	0.09411083865906268	0.5312499999169923	0.8128078817676792	4.921052342079094	2.83799326891389	0.5767045384655151
2	2	undersample	0.6	1.0	l2	liblinear		0.7430897887323943	0.13086699349923012	0.3593749999438477	0.8401408450645061	2.948210835113852	2.2480725461618807	0.7625209465702807
2	3	undersample	0.6	1.0	l2	liblinear		0.7571742957746479	0.09908412689023767	0.5312499999169923	0.7901408450648583	4.267113871138457	2.531459610454365	0.5932486557026982
2	1	undersample	0.6	10.0	l2	liblinear		0.7614136171710063	0.09234895460736633	0.48437499992431643	0.7909922589669881	3.555147253049685	2.317497784318111	0.651871099510333
2	2	undersample	0.6	10.0	l2	liblinear		0.7527508802816901	0.1309738817342214	0.46874999992675787	0.8345070422476444	4.4493113526247035	2.8324466368153924	0.63660336799118
2	3	undersample	0.6	10.0	l2	liblinear		0.7661861795774647	0.10153418883625528	0.5312499999169923	0.7915492957690736	4.303603377264093	2.5485640664606293	0.5921930531258158
2	1	undersample	0.8	0.01	l2	liblinear		0.7405436312456016	0.10724644835242174	0.6093749999047852	0.7712878254695898	5.260799732049129	2.6643748830257934	0.5064581368087923
2	2	undersample	0.8	0.01	l2	liblinear		0.718562940140845	0.12703987616654455	0.42187499993408206	0.8133802816844129	3.180519965731682	2.260613085989825	0.7107683896159943
2	3	undersample	0.8	0.01	l2	liblinear		0.7296104753521127	0.09937368237997055	0.6249999999023438	0.7274647887272714	4.4487508863062155	2.293281569199088	0.5154888604283446
2	1	undersample	0.8	0.1	l2	liblinear		0.7471960767065448	0.10651160915622267	0.5624999999121094	0.7572132301143054	4.009937705041063	2.316847730246835	0.5777764794786837
2	2	undersample	0.8	0.1	l2	liblinear		0.7311729753521127	0.12771397353982078	0.5156249999194337	0.7774647887269193	3.719068827459663	2.317048946093312	0.6230185609351307
2	3	undersample	0.8	0.1	l2	liblinear		0.740074823943662	0.09710098771248266	0.5937499999072267	0.7183098591498711	3.726922929077834	2.1078124248054624	0.5655637177497997
2	1	undersample	0.8	1.0	l2	liblinear		0.7528918895144265	0.10307705978474581	0.6093749999047852	0.7318789584747933	4.258267534300855	2.2727607416066564	0.533728959187421
2	2	undersample	0.8	1.0	l2	liblinear		0.749130721830986	0.12932273572272165	0.5312499999169923	0.7676056337974113	3.7434341684587333	2.2859847497078745	0.6106651297716638
2	3	undersample	0.8	1.0	l2	liblinear		0.7540713028169015	0.1006380348905982	0.5937499999072267	0.7288732394314869	3.9290707659540063	2.189934983779801	0.5573671422426929
2	1	undersample	0.8	10.0	l2	liblinear		0.7577850105559465	0.09558948656776921	0.6406249998999024	0.7332864180103218	4.900997830606195	2.401921083664512	0.49008816524153503
2	2	undersample	0.8	10.0	l2	liblinear		0.7577794894366197	0.12919500399857814	0.578124999909668	0.7612676056284419	4.369823895146471	2.4216444409024858	0.5541743684211046
2	3	undersample	0.8	10.0	l2	liblinear		0.7626430457746479	0.10501276819360975	0.5937499999072267	0.7387323943609949	4.132489972280829	2.2725740366062603	0.5499284960217502
2	1	undersample	1.0	0.01	l2	liblinear		0.7403127199155525	0.1113755715488984	0.7812499998779298	0.5573539760692656	4.496933769929001	1.7649542523635948	0.3924794755031767
2	2	undersample	1.0	0.01	l2	liblinear		0.7405039612676055	0.12985470452097372	0.7812499998779298	0.6035211267563133	5.436437251415427	1.9704706426893164	0.36245623690624107
2	3	undersample	1.0	0.01	l2	liblinear		0.7406580105633803	0.10038697039852132	0.8281249998706055	0.5478873239398037	5.838855634101316	1.8316783080940693	0.3137050073661283
2	1	undersample	1.0	0.1	l2	liblinear		0.7342430506685432	0.10264531647512719	0.6718749998950196	0.6608022519306066	3.9890336482371005	1.9807766528856798	0.4965555038300368
2	2	undersample	1.0	0.1	l2	liblinear		0.7363006161971831	0.1266123469440592	0.6406249998999024	0.6802816901360544	3.7929514054400375	2.0037168973379975	0.5282738019091555
2	3	undersample	1.0	0.1	l2	liblinear		0.7432988556338027	0.09547415154510053	0.734374999885254	0.64154929577013	4.948225865334039	2.048747486702756	0.41403676650523974
2	1	undersample	1.0	1.0	l2	liblinear		0.739685960591133	0.0993049658334823	0.6718749998950196	0.6854327938023544	4.461702182150173	2.1358710167459862	0.4787121338295266
2	2	undersample	1.0	1.0	l2	liblinear		0.7489656690140846	0.12136741872786679	0.656249999897461	0.6908450704176702	4.266100477940992	2.1227220266448232	0.49757899396882876
2	3	undersample	1.0	1.0	l2	liblinear		0.7547975352112676	0.09786036997582861	0.7187499998876954	0.6676056337981155	5.132768159249875	2.1623410362729856	0.42128163943047015
2	1	undersample	1.0	10.0	l2	liblinear		0.7476469035890217	0.09296169628001416	0.6874999998925782	0.6889514426411756	4.872850482826992	2.2102657656657225	0.4535878383149011
2	2	undersample	1.0	10.0	l2	liblinear		0.7552486795774648	0.1239456428255267	0.6249999999023438	0.7042253521077168	3.968253814169281	2.1130951662868953	0.5324999925809218
2	3	undersample	1.0	10.0	l2	liblinear		0.7630721830985916	0.1004805898479845	0.7187499998876954	0.683802816896593	5.526602094633423	2.273106831952933	0.41130277479071636
2	1	smote	0.6	0.01	l2	liblinear		0.7345289408866995	0.09625961620172997	0.3437499999462891	0.8613652357434106	3.254532029130609	2.4795366226807305	0.761871927497292
2	2	smote	0.6	0.01	l2	liblinear		0.7395136443661972	0.13881986365155122	0.45312499992919925	0.8218309859097055	3.8219082995730993	2.543231082073837	0.6654348677436422
2	3	smote	0.6	0.01	l2	liblinear		0.7495048415492959	0.10316397235255545	0.4374999999316407	0.8302816901349981	3.8049790173673625	2.577800677496919	0.6774809079579867
2	1	smote	0.6	0.1	l2	liblinear		0.7282943349753694	0.08881130878213488	0.3749999999414063	0.8472906403881261	3.3290320332407406	2.4556450000056067	0.737645340205624
2	2	smote	0.6	0.1	l2	liblinear		0.7397557218309858	0.1357704347885756	0.48437499992431643	0.8112676056280897	4.037991629801197	2.5664644157757985	0.6355794193467006
2	3	smote	0.6	0.1	l2	liblinear		0.7577134683098591	0.11512822903669112	0.48437499992431643	0.82042253520549	4.291740682364376	2.697303770857595	0.6284871168996651
2	1	smote	0.6	1.0	l2	liblinear		0.7302185960591133	0.09022406276473949	0.3593749999438477	0.8451794510848334	3.0624166485821562	2.321235645071957	0.7579751159994773
2	2	smote	0.6	1.0	l2	liblinear		0.740944102112676	0.1357813252915163	0.48437499992431643	0.8035211267549048	3.8417506328627717	2.465277651848666	0.6417068282212006
2	3	smote	0.6	1.0	l2	liblinear		0.7618727992957747	0.10596716129531203	0.48437499992431643	0.8246478873181363	4.417792111110667	2.762299038735357	0.6252668584405102
2	1	smote	0.6	10.0	l2	liblinear		0.7304385116115412	0.09010872364956733	0.3593749999438477	0.8458831808525976	3.0789618175690103	2.3318348939046083	0.7573445210684966
2	2	smote	0.6	10.0	l2	liblinear		0.7409991197183098	0.13569703775251196	0.48437499992431643	0.8021126760506894	3.8077211360589267	2.447731192580473	0.642833618072335
2	3	smote	0.6	10.0	l2	liblinear		0.7627640845070423	0.10615018430937255	0.48437499992431643	0.823239436613921	4.375105372330521	2.7402886890751845	0.6263366049774568
2	1	smote	0.8	0.01	l2	liblinear		0.7392241379310344	0.09652520933861555	0.5624999999121094	0.7909922589669881	4.865800604636778	2.6912877495307095	0.5531027511296062
2	2	smote	0.8	0.01	l2	liblinear		0.7452134683098591	0.1405388606133246	0.5468749999145508	0.7429577464736412	3.4884268721103178	2.127568410003792	0.609893356839226
2	3	smote	0.8	0.01	l2	liblinear		0.7542693661971831	0.10454934847350104	0.5468749999145508	0.7704225352058421	4.050137313703458	2.382093454093813	0.5881512721884103
2	1	smote	0.8	0.1	l2	liblinear		0.7324837262491204	0.09012334762573798	0.5312499999169923	0.7895847994314596	4.252842587912855	2.524769946438562	0.5936664364408568
2	2	smote	0.8	0.1	l2	liblinear		0.7442341549295775	0.13766612795697816	0.578124999909668	0.7443661971778567	3.990306937037622	2.261535723804649	0.5667573245832885
2	3	smote	0.8	0.1	l2	liblinear		0.7595400528169014	0.10814203759731808	0.5624999999121094	0.7704225352058421	4.314636074374247	2.4501532670679222	0.5678701938440793
2	1	smote	0.8	1.0	l2	liblinear		0.7334183673469387	0.0901202367223635	0.5468749999145508	0.7931034482702808	4.626436533602348	2.6432290384262878	0.5713315146471462
2	2	smote	0.8	1.0	l2	liblinear		0.7453014964788732	0.1379787464004245	0.578124999909668	0.7436619718257489	3.9755798022868167	2.255322713816962	0.5672940265879876
2	3	smote	0.8	1.0	l2	liblinear		0.762588028169014	0.10646169865215793	0.5937499999072267	0.768309859149519	4.846621223866987	2.5626898585360993	0.5287580134073664
2	1	smote	0.8	10.0	l2	liblinear		0.7336602744546094	0.08997527758464138	0.5468749999145508	0.7931034482702808	4.626436533602348	2.6432290384262878	0.5713315146471462
2	2	smote	0.8	10.0	l2	liblinear		0.7455105633802817	0.13762542291998053	0.578124999909668	0.7436619718257489	3.9755798022868167	2.255322713816962	0.5672940265879876
2	3	smote	0.8	10.0	l2	liblinear		0.7630831866197183	0.10664176204976622	0.5937499999072267	0.7669014084453035	4.808505457348559	2.54720532833357	0.5297291024918709
2	1	smote	1.0	0.01	l2	liblinear		0.7406425932441942	0.09411535243155039	0.6249999999023438	0.7304714989392649	4.516971083634691	2.3188641433243675	0.5133670451325373
2	2	smote	1.0	0.01	l2	liblinear		0.7496698943661972	0.1426236570105537	0.7031249998901368	0.6894366197134547	5.257787107431474	2.2640305389549926	0.43060520331397406
2	3	smote	1.0	0.01	l2	liblinear		0.7593529929577465	0.10579927688356304	0.6093749999047852	0.7091549295724708	3.803680239598739	2.095187578930444	0.5508316706229409
2	1	smote	1.0	0.1	l2	liblinear		0.7324727304714989	0.09021509850326952	0.578124999909668	0.7382125263846713	3.8642969283724	2.208375251275063	0.5714817607357718
2	2	smote	1.0	0.1	l2	liblinear		0.7472051056338028	0.1384821227161686	0.6406249998999024	0.7028169014035014	4.215742673228894	2.1556575100293243	0.5113351632111953
2	3	smote	1.0	0.1	l2	liblinear		0.7610805457746479	0.10752571471686381	0.6406249998999024	0.7183098591498711	4.545651982877626	2.2742186688690516	0.500306365726845
2	1	smote	1.0	1.0	l2	liblinear		0.7327146375791695	0.08865989271159526	0.578124999909668	0.7424349049912566	3.95011114225371	2.244578122840215	0.5682316275431365
2	2	smote	1.0	1.0	l2	liblinear		0.747524207746479	0.13800816633098464	0.6406249998999024	0.7077464788682554	4.316919679612603	2.192017996905282	0.5077736248112903
2	3	smote	1.0	1.0	l2	liblinear		0.762918133802817	0.10782370880875554	0.656249999897461	0.7176056337977634	4.851280680899629	2.323877722789663	0.47902354597341357
2	1	smote	1.0	10.0	l2	liblinear		0.7330774982406756	0.08912913851336379	0.578124999909668	0.7424349049912566	3.95011114225371	2.244578122840215	0.5682316275431365
2	2	smote	1.0	10.0	l2	liblinear		0.7476452464788732	0.1371411069509583	0.6406249998999024	0.7077464788682554	4.316919679612603	2.192017996905282	0.5077736248112903
2	3	smote	1.0	10.0	l2	liblinear		0.7634793133802817	0.10818595882436473	0.656249999897461	0.7176056337977634	4.851280680899629	2.323877722789663	0.47902354597341357
2	1	class_weight		0.01	l2	liblinear	balanced	0.7687148135116115	0.10179276530303102	0.7031249998901368	0.6980999296221105	5.476628399775816	2.3289990483276206	0.4252614608025393
2	2	class_weight		0.01	l2	liblinear	balanced	0.7519036091549296	0.14604459126109645	0.7499999998828126	0.6732394366149772	6.181034214959004	2.2952585500548923	0.37133890679486775
2	3	class_weight		0.01	l2	liblinear	balanced	0.7689260563380282	0.10857300660573439	0.7031249998901368	0.6880281690092392	5.223357275357881	2.253809182447849	0.43148668785247035
2	1	class_weight		0.1	l2	liblinear	balanced	0.7754222378606614	0.10037794555038404	0.7031249998901368	0.7142857142806877	5.921052361513254	2.4609374134393733	0.41562499433798344
2	2	class_weight		0.1	l2	liblinear	balanced	0.7645356514084507	0.14752633278824942	0.7187499998876954	0.6823943661923776	5.4907610424383915	2.2630265358982444	0.41215169691406695
2	3	class_weight		0.1	l2	liblinear	balanced	0.7801386443661972	0.11135337551645842	0.734374999885254	0.7042253521077168	6.582632745591283	2.482886820387102	0.37718749480953306
2	1	class_weight		1.0	l2	liblinear	balanced	0.7764448451794511	0.09877114841863298	0.7031249998901368	0.7206192821905657	6.108974923260249	2.516726924592088	0.4119720403368766
2	2	class_weight		1.0	l2	liblinear	balanced	0.7726782570422536	0.15059329833428747	0.6874999998925782	0.6894366197134547	4.883900030035841	2.213718749200437	0.45326863505541304
2	3	class_weight		1.0	l2	liblinear	balanced	0.7832526408450704	0.11160088660289513	0.7499999998828126	0.7098591549245785	7.339805462492245	2.5849513667692605	0.3521825348888036
2	1	class_weight		10.0	l2	liblinear	balanced	0.7761259676284307	0.09879333913856934	0.6874999998925782	0.7227304714938584	5.734517503384443	2.4795367121706007	0.43238801753801137
2	2	class_weight		10.0	l2	liblinear	balanced	0.7737345950704225	0.14791589853879383	0.6718749998950196	0.6880281690092392	4.515854924444996	2.1536398854501666	0.4769063391814568
2	3	class_weight		10.0	l2	liblinear	balanced	0.782768485915493	0.11157664878146363	0.734374999885254	0.7105633802766862	6.787318982581478	2.5372566028953485	0.37382308707364487
3	1	none		0.01	l2	liblinear		0.5258290816326531	0.10160270621253178	0.0	0.9992962702251985	0.0	0.0	1.0007042153450654
3	2	none		0.01	l2	liblinear		0.6068992077464789	0.08138623671563312	0.0	0.9992957746408501	0.0	0.0	1.000704711627902
3	3	none		0.01	l2	liblinear		0.5584286971830985	0.05530692292112814	0.0	0.9992957746408501	0.0	0.0	1.000704711627902
3	1	none		0.1	l2	liblinear		0.6941304539057003	0.1295683535592566	0.015624999997558595	0.9992962702251985	22.5393620231201	22.202809272740254	0.985068211982742
3	2	none		0.1	l2	liblinear		0.7564040492957746	0.1342717414020346	0.0	0.9978873239366347	0.0	0.0	1.002117138870809
3	3	none		0.1	l2	liblinear		0.735618397887324	0.08858027373633776	0.0	0.9999999999929579	0.0	0.0	0.9999999900070423
3	1	none		1.0	l2	liblinear		0.7758400774102745	0.15293168909010152	0.015624999997558595	0.9999999999929627	1586185.346970343	1561401.2011866337	0.9843749901656188
3	2	none		1.0	l2	liblinear		0.809055897887324	0.1465802132956735	0.0	0.9999999999929579	0.0	0.0	0.9999999900070423
3	3	none		1.0	l2	liblinear		0.7952354753521127	0.10830465771893658	0.0	0.9999999999929579	0.0	0.0	0.9999999900070423
3	1	none		10.0	l2	liblinear		0.8014822308233639	0.16318219281151938	0.015624999997558595	0.9999999999929627	1586185.346970343	1561401.2011866337	0.9843749901656188
3	2	none		10.0	l2	liblinear		0.7967979753521127	0.1358208155126194	0.0	0.9992957746408501	0.0	0.0	1.000704711627902
3	3	none		10.0	l2	liblinear		0.8011773767605634	0.11700343621450189	0.0	0.9999999999929579	0.0	0.0	0.9999999900070423
3	1	undersample	0.6	0.01	l2	liblinear		0.7293829169598874	0.11092633589342472	0.2968749999536133	0.8993666432026787	3.773426191047043	2.9500652656442337	0.7818001674206309
3	2	undersample	0.6	0.01	l2	liblinear		0.7634463028169014	0.13432722775493888	0.3281249999487305	0.9084507042189547	4.846153303124806	3.584134223076399	0.7395833252538279
3	3	undersample	0.6	0.01	l2	liblinear		0.7377970950704226	0.09180273786924768	0.23437499996337893	0.8971830985852312	2.6712326146506222	2.279537449028184	0.8533653751506042
3	1	undersample	0.6	0.1	l2	liblinear		0.7523421006333567	0.10272282797389116	0.49999999992187505	0.8275862068907278	4.799999698455826	2.8999998312489272	0.6041666594649722
3	2	undersample	0.6	0.1	l2	liblinear		0.7983274647887323	0.14694239533288164	0.5156249999194337	0.857746478867199	6.418715572717634	3.624690338534171	0.5647064795569917
3	3	undersample	0.6	0.1	l2	liblinear		0.7628851232394366	0.0946801896737334	0.4374999999316407	0.8253521126702441	3.675627019116707	2.5050401786721137	0.6815272955844773
3	1	undersample	0.6	1.0	l2	liblinear		0.7670874384236454	0.1009503043436902	0.5312499999169923	0.8163265306065002	5.037036734910245	2.8923609530957313	0.5742187430715457
3	2	undersample	0.6	1.0	l2	liblinear		0.8047755281690141	0.14635623011337554	0.5156249999194337	0.8542253521066604	6.2379611971118765	3.537137437816566	0.5670342061561106
3	3	undersample	0.6	1.0	l2	liblinear		0.7861905809859154	0.10410140844576135	0.5156249999194337	0.800704225346474	4.276871988173306	2.5872348520358486	0.6049362282578306
3	1	undersample	0.6	10.0	l2	liblinear		0.7803703377902885	0.10507683857491486	0.5468749999145508	0.8135116115354434	5.264801247352847	2.932488049751192	0.5569988038157452
3	2	undersample	0.6	10.0	l2	liblinear		0.7925726232394366	0.1461234323460868	0.5468749999145508	0.8499999999940141	6.839079953320119	3.6458330895626423	0.533088229126774
3	3	undersample	0.6	10.0	l2	liblinear		0.790900088028169	0.11087088261318641	0.578124999909668	0.7985915492901509	5.433566126769814	2.870410696115295	0.528273803025575
3	1	undersample	0.8	0.01	l2	liblinear		0.7504508268824772	0.11352004630429355	0.578124999909668	0.7733990147728825	4.677133421844927	2.5512906478200827	0.5454816809656831
3	2	undersample	0.8	0.01	l2	liblinear		0.7747579225352113	0.14413103368426747	0.6093749999047852	0.7767605633748116	5.428012334750252	2.7296923062522436	0.5028898395268138
3	3	undersample	0.8	0.01	l2	liblinear		0.7514634683098592	0.10081247492738615	0.5468749999145508	0.7450704225299644	3.527338390338002	2.1452001917150176	0.6081639806143104
3	1	undersample	0.8	0.1	l2	liblinear		0.7556958128078818	0.10429744570514998	0.5468749999145508	0.7607318789531266	3.837220919545124	2.2856157128899715	0.5956434936742464
3	2	undersample	0.8	0.1	l2	liblinear		0.7974141725352113	0.1513959188458974	0.6874999998925782	0.7725352112621653	7.471826204943293	3.0224456870135694	0.40451230119561465
3	3	undersample	0.8	0.1	l2	liblinear		0.7596170774647888	0.10177610901128976	0.5937499999072267	0.7330985915441331	4.014410221978624	2.2246041378959753	0.5541546515531264
3	1	undersample	0.8	1.0	l2	liblinear		0.7644264602392681	0.1007357440469557	0.6093749999047852	0.7522871217399558	4.737613414816343	2.4600052269588617	0.5192498762962261
3	2	undersample	0.8	1.0	l2	liblinear		0.8071522887323943	0.15377391421244666	0.6874999998925782	0.7838028168958888	7.97589529401695	3.1799672790456075	0.3986972097881074
3	3	undersample	0.8	1.0	l2	liblinear		0.7748239436619719	0.11033110924857897	0.6406249998999024	0.735915492952564	4.967536007265752	2.425833241048473	0.48833731407783965
3	1	undersample	0.8	10.0	l2	liblinear		0.7764338494018297	0.10337245125347962	0.6093749999047852	0.7473610133656062	4.614818730320587	2.412038553124249	0.5226724272241349
3	2	undersample	0.8	10.0	l2	liblinear		0.7985585387323944	0.1490188525992346	0.6093749999047852	0.7845070422479965	5.6792153786062505	2.8278184957110724	0.4979241409951422
3	3	undersample	0.8	10.0	l2	liblinear		0.7815030809859155	0.11492582145004443	0.6406249998999024	0.7330985915441331	4.896294377965599	2.400230780361447	0.490213730244666
3	1	undersample	1.0	0.01	l2	liblinear		0.7620623680506685	0.11631369137284552	0.7656249998803711	0.6016889514384118	4.934628803330113	1.9221786174987348	0.3895285024995746
3	2	undersample	1.0	0.01	l2	liblinear		0.8004731514084508	0.14975590538203742	0.8749999998632814	0.6105633802773904	10.974682892265438	2.246835384967593	0.20472894727593932
3	3	undersample	1.0	0.01	l2	liblinear		0.7676496478873239	0.09936505720930965	0.89062499986084	0.5887323943620513	11.656555043269558	2.1655607346552763	0.18578049947442327
3	1	undersample	1.0	0.1	l2	liblinear		0.7570043103448275	0.10490322228515667	0.6249999999023438	0.7030260379964601	3.9454974778915965	2.104561540143639	0.5334084009637498
3	2	undersample	1.0	0.1	l2	liblinear		0.8110915492957746	0.15640828105395574	0.812499999873047	0.7063380281640399	10.422861101687236	2.7667864760475203	0.26545363550618806
3	3	undersample	1.0	0.1	l2	liblinear		0.7618838028169014	0.0965038825036648	0.6874999998925782	0.6725352112628695	4.518279399502931	2.09946230112038	0.4646596791177974
3	1	undersample	1.0	1.0	l2	liblinear		0.76246921182266	0.1013158378500924	0.656249999897461	0.7065446868352813	4.5964680916690055	2.2362858946303823	0.48652265262515776
3	2	undersample	1.0	1.0	l2	liblinear		0.8157350352112676	0.1597232695396716	0.8437499998681641	0.7253521126709482	14.261537462203641	3.0721152722217244	0.2154126185727284
3	3	undersample	1.0	1.0	l2	liblinear		0.7737235915492958	0.1021169214334814	0.7499999998828126	0.6866197183050239	6.573033409066443	2.3932583501862768	0.364102558972974
3	1	undersample	1.0	10.0	l2	liblinear		0.7745095883180859	0.10411925618377546	0.656249999897461	0.7065446868352813	4.5964680916690055	2.2362858946303823	0.48652265262515776
3	2	undersample	1.0	10.0	l2	liblinear		0.8052596830985915	0.16190650294678866	0.7499999998828126	0.735915492952564	8.359999545496617	2.839999891959188	0.339712914205725
3	3	undersample	1.0	10.0	l2	liblinear		0.7807548415492958	0.10797713798900119	0.7499999998828126	0.6950704225303165	6.838336862014944	2.4595842145274887	0.3596757802041641
3	1	smote	0.6	0.01	l2	liblinear		0.7505277973258269	0.12320044208539442	0.48437499992431643	0.8304011259617847	4.59952190141353	2.856003461763189	0.6209348443128969
3	2	smote	0.6	0.01	l2	liblinear		0.7862235915492958	0.15040621724472866	0.5156249999194337	0.8598591549235222	6.531528102305119	3.679333907574962	0.5633189943653711
3	3	smote	0.6	0.01	l2	liblinear		0.7802706866197183	0.09822933487629643	0.48437499992431643	0.8225352112618132	4.354016090656798	2.729414528223781	0.62687285206424
3	1	smote	0.6	0.1	l2	liblinear		0.7543763194933145	0.11695287369183886	0.48437499992431643	0.8212526389808498	4.316034100215023	2.709830064423284	0.6278518562047366
3	2	smote	0.6	0.1	l2	liblinear		0.7895026408450704	0.15076520192438064	0.5312499999169923	0.8499999999940141	6.422221750731114	3.541666429860853	0.5514705818489446
3	3	smote	0.6	0.1	l2	liblinear		0.7842649647887323	0.09835558702943657	0.5156249999194337	0.8126760563323051	4.6182388773953225	2.752584439009501	0.5960246894763408
3	1	smote	0.6	1.0	l2	liblinear		0.7596982758620691	0.11476418850114477	0.48437499992431643	0.8198451794453213	4.274976071172028	2.688659518220934	0.6289297134554603
3	2	smote	0.6	1.0	l2	liblinear		0.7899977992957746	0.14587633628147156	0.5468749999145508	0.8436619718250447	6.5128917393538	3.4980290548519735	0.5370930655251649
3	3	smote	0.6	1.0	l2	liblinear		0.7879401408450705	0.1000976127090449	0.5468749999145508	0.8133802816844129	5.260246921238492	2.930424370727551	0.5570887378486657
3	1	smote	0.6	10.0	l2	liblinear		0.7608858198451793	0.11460295702081606	0.46874999992675787	0.8212526389808498	4.053959925287085	2.6224161913773716	0.646877670023357
3	2	smote	0.6	10.0	l2	liblinear		0.7896786971830986	0.1454689165194255	0.5468749999145508	0.8415492957687215	6.40996123591075	3.4513886703995467	0.5384414163012561
3	3	smote	0.6	10.0	l2	liblinear		0.7885013204225353	0.10041569063665108	0.5624999999121094	0.8126760563323051	5.577872919621398	3.0028193880103644	0.5383448808359466
3	1	smote	0.8	0.01	l2	liblinear		0.7534746657283603	0.1255055694880813	0.5468749999145508	0.7719915552373541	4.08631312737961	2.398485619683889	0.5869558949729364
3	2	smote	0.8	0.01	l2	liblinear		0.7877200704225353	0.15020732800836503	0.656249999897461	0.7929577464732891	7.311687878509353	3.169642703470526	0.43350354706331473
3	3	smote	0.8	0.01	l2	liblinear		0.7864106514084508	0.09992231636115084	0.6406249998999024	0.7549295774594724	5.491254103585185	2.614044433099703	0.4760377736809663
3	1	smote	0.8	0.1	l2	liblinear		0.7552010028149191	0.12009413801530347	0.5624999999121094	0.7755102040761752	4.4415582205236035	2.505681706112661	0.56414472968491
3	2	smote	0.8	0.1	l2	liblinear		0.7881492077464789	0.14920651393779508	0.6406249998999024	0.7915492957690736	6.769094790656138	3.073268433084876	0.454014674109185
3	3	smote	0.8	0.1	l2	liblinear		0.7888644366197183	0.09988508514985484	0.6874999998925782	0.7619718309805495	7.04260317139906	2.888313487607697	0.41012014263582064
3	1	smote	0.8	1.0	l2	liblinear		0.7585217276565799	0.11470177222378866	0.578124999909668	0.774806474308411	4.714930318549188	2.5672362136603772	0.5444907969076895
3	2	smote	0.8	1.0	l2	liblinear		0.7881051936619718	0.14349106527894326	0.6406249998999024	0.7943661971775046	6.886241406967152	3.115367998612633	0.45240469301559005
3	3	smote	0.8	1.0	l2	liblinear		0.7912632042253521	0.10100199715541155	0.6874999998925782	0.7619718309805495	7.04260317139906	2.888313487607697	0.41012014263582064
3	1	smote	0.8	10.0	l2	liblinear		0.7591484869809992	0.11488885900553755	0.578124999909668	0.7741027445406468	4.695972996528858	2.559238593411361	0.5449857885348476
3	2	smote	0.8	10.0	l2	liblinear		0.7879401408450705	0.14082931390245684	0.6406249998999024	0.7943661971775046	6.886241406967152	3.115367998612633	0.45240469301559005
3	3	smote	0.8	10.0	l2	liblinear		0.7916703345070423	0.1013135521657396	0.6874999998925782	0.7612676056284419	7.015338856721665	2.879793389181334	0.4104995322169941
3	1	smote	1.0	0.01	l2	liblinear		0.7574551372273046	0.13195912573280388	0.6406249998999024	0.7227304714938584	4.646545817457464	2.3104773908862417	0.4972462201362839
3	2	smote	1.0	0.01	l2	liblinear		0.7886883802816902	0.14321778038674923	0.6718749998950196	0.735915492952564	5.706031476656232	2.544166569880106	0.445873199828664
3	3	smote	1.0	0.01	l2	liblinear		0.78671875	0.09942089470910197	0.7187499998876954	0.7154929577414403	6.426842380971633	2.526299415715348	0.3930856245870759
3	1	smote	1.0	0.1	l2	liblinear		0.757378166783955	0.11947452736752032	0.6718749998950196	0.7368050668491429	5.732238078289211	2.5527656111155483	0.44533487948829953
3	2	smote	1.0	0.1	l2	liblinear		0.7874669894366197	0.13923618364431944	0.6718749998950196	0.7450704225299644	5.984477475674852	2.635531664107022	0.44039460670959346
3	3	smote	1.0	0.1	l2	liblinear		0.786861795774648	0.0986361416889511	0.7499999998828126	0.7204225352061943	7.73047819242497	2.682619550934686	0.34701856817325744
3	1	smote	1.0	1.0	l2	liblinear		0.7595993138634765	0.11567126341271597	0.6718749998950196	0.7332864180103218	5.6296014458182935	2.5190879657944887	0.4474718030651477
3	2	smote	1.0	1.0	l2	liblinear		0.7864986795774648	0.13473606539762786	0.6718749998950196	0.7471830985862875	6.051598055991864	2.657555604718055	0.4391493816365995
3	3	smote	1.0	1.0	l2	liblinear		0.7890514964788733	0.0997625329826421	0.7656249998803711	0.716197183093548	8.243672023598869	2.697735636483772	0.3272492581369491
3	1	smote	1.0	10.0	l2	liblinear		0.7598852040816327	0.11590984891470502	0.6718749998950196	0.733990147778086	5.649911551934931	2.5257522194215487	0.4470427792904893
3	2	smote	1.0	10.0	l2	liblinear		0.7863886443661972	0.13553669727544876	0.6718749998950196	0.7499999999947183	6.142856835541264	2.687499892023305	0.4374999943097215
3	3	smote	1.0	10.0	l2	liblinear		0.7894036091549296	0.10001661371423105	0.7656249998803711	0.7169014084456556	8.272304705393582	2.7044464214119395	0.32692779521595483
3	1	class_weight		0.01	l2	liblinear	balanced	0.7676152357494722	0.13916899555697684	0.6718749998950196	0.7051372272997528	4.896692601698929	2.278602249297895	0.4653349486427631
3	2	class_weight		0.01	l2	liblinear	balanced	0.8041263204225352	0.1503089341766965	0.734374999885254	0.7007042253471782	6.4726640612670785	2.4536763881827373	0.3790829093292645
3	3	class_weight		0.01	l2	liblinear	balanced	0.7904819542253522	0.10458654551418975	0.7031249998901368	0.6957746478824242	5.416666436545094	2.3111978402983895	0.4266826863361137
3	1	class_weight		0.1	l2	liblinear	balanced	0.7852964461646726	0.15209187251764147	0.7187499998876954	0.7156931738162161	6.43316801300618	2.5280784997483328	0.392975658385657
3	2	class_weight		0.1	l2	liblinear	balanced	0.8104863556338029	0.14476441671265686	0.7499999998828126	0.7253521126709482	7.92307650879055	2.7307691308637554	0.3446601895871178
3	3	class_weight		0.1	l2	liblinear	balanced	0.8008362676056338	0.10955749552917403	0.734374999885254	0.7119718309809017	6.8340281482703675	2.549663725216829	0.3730835755369028
3	1	class_weight		1.0	l2	liblinear	balanced	0.800371657283603	0.15741187757889546	0.7656249998803711	0.7220267417260942	8.48506283614269	2.754311609294564	0.3246070863154675
3	2	class_weight		1.0	l2	liblinear	balanced	0.8017605633802817	0.1349180348555153	0.7499999998828126	0.7373239436567794	8.420911067931238	2.8552277728372855	0.33906398792186954
3	3	class_weight		1.0	l2	liblinear	balanced	0.8050396126760564	0.11597724419807134	0.7656249998803711	0.7091549295724708	7.964971343371468	2.6324151632715838	0.33049900246189756
3	1	class_weight		10.0	l2	liblinear	balanced	0.803219563687544	0.1583670877685391	0.7656249998803711	0.7227304714938584	8.514889559176012	2.7613022476445326	0.324291013207557
3	2	class_weight		10.0	l2	liblinear	balanced	0.7981514084507042	0.13385547199978537	0.7187499998876954	0.7380281690088872	7.1995217323623	2.743615486185321	0.3810830102584983
3	3	class_weight		10.0	l2	liblinear	balanced	0.8049845950704225	0.11738337151354374	0.7812499998779298	0.7077464788682554	8.648880779295023	2.673192679152783	0.30907959779760885
4	1	none		0.01	l2	liblinear		0.5020122273047151	0.0633823846363184	0.0	0.9999999999929627	0.0	0.0	0.9999999900070374
4	2	none		0.01	l2	liblinear		0.6380721830985916	0.08055849689086325	0.0	0.9992957746408501	0.0	0.0	1.000704711627902
4	3	none		0.01	l2	liblinear		0.6000550176056337	0.10638708258328013	0.0	0.9999999999929579	0.0	0.0	0.9999999900070423
4	1	none		0.1	l2	liblinear		0.6932947748064743	0.11184724914350186	0.0	0.9992962702251985	0.0	0.0	1.0007042153450654
4	2	none		0.1	l2	liblinear		0.7443992077464788	0.1311423784924538	0.0	0.9999999999929579	0.0	0.0	0.9999999900070423
4	3	none		0.1	l2	liblinear		0.7440140845070423	0.1253589516703818	0.015624999997558595	0.9999999999929579	1586184.5726670336	1561400.438981821	0.9843749901656237
4	1	none		1.0	l2	liblinear		0.7912891449683321	0.1371533997777972	0.0	0.9992962702251985	0.0	0.0	1.0007042153450654
4	2	none		1.0	l2	liblinear		0.7613336267605635	0.11762049949774357	0.0	0.9999999999929579	0.0	0.0	0.9999999900070423
4	3	none		1.0	l2	liblinear		0.7791593309859155	0.1379248893214732	0.0	0.9999999999929579	0.0	0.0	0.9999999900070423
4	1	none		10.0	l2	liblinear		0.8205599049964813	0.14687698988313147	0.0	0.9999999999929627	0.0	0.0	0.9999999900070374
4	2	none		10.0	l2	liblinear		0.7521676936619719	0.10869186315783919	0.0	0.9999999999929579	0.0	0.0	0.9999999900070423
4	3	none		10.0	l2	liblinear		0.7800946302816901	0.1406891953384587	0.015624999997558595	0.9999999999929579	1586184.5726670336	1561400.438981821	0.9843749901656237
4	1	undersample	0.6	0.01	l2	liblinear		0.7191348522167489	0.12157127217577472	0.3281249999487305	0.9169598873967844	5.392786090092533	3.9514031249277592	0.7327201570741512
4	2	undersample	0.6	0.01	l2	liblinear		0.7594300176056338	0.11685091861755872	0.3749999999414063	0.9021126760499852	5.529495817697084	3.830934859589664	0.6928181032407774
4	3	undersample	0.6	0.01	l2	liblinear		0.76131161971831	0.123005602996297	0.3749999999414063	0.8732394366135688	4.133332995579426	2.9583330993479673	0.7157257983275376
4	1	undersample	0.6	0.1	l2	liblinear		0.7608638282899367	0.13691168288767888	0.49999999992187505	0.856439127369061	5.965685824274057	3.4828428939605827	0.5838126473459636
4	2	undersample	0.6	0.1	l2	liblinear		0.7655039612676057	0.11721846414401907	0.5156249999194337	0.8225352112618132	4.933947469045477	2.9055057881091866	0.5888805580112534
4	3	undersample	0.6	0.1	l2	liblinear		0.7780259683098592	0.12985848770924222	0.5156249999194337	0.8239436619660286	4.9819351748102525	2.928749833092869	0.5878739245909728
4	1	undersample	0.6	1.0	l2	liblinear		0.7969849577762139	0.14902829349167454	0.578124999909668	0.850105559459183	7.771865175557743	3.8568806104815847	0.4962618941065388
4	2	undersample	0.6	1.0	l2	liblinear		0.7623899647887323	0.12467412303232561	0.45312499992919925	0.8077464788675511	3.481213833554446	2.356913796381866	0.6770379167324039
4	3	undersample	0.6	1.0	l2	liblinear		0.7841549295774647	0.12571139084711982	0.49999999992187505	0.8176056337970592	4.482625216811896	2.741312590501973	0.6115417669526652
4	1	undersample	0.6	10.0	l2	liblinear		0.8151829697396199	0.15190248598661857	0.5624999999121094	0.8430682617815407	6.907110332309394	3.58436075744898	0.5189378069742582
4	2	undersample	0.6	10.0	l2	liblinear		0.7564700704225353	0.11947652844345916	0.45312499992919925	0.7985915492901509	3.285314514308153	2.2497813564146902	0.6847993742344396
4	3	undersample	0.6	10.0	l2	liblinear		0.7820862676056338	0.1292040270917431	0.49999999992187505	0.8070422535154435	4.182481517924836	2.5912407411406275	0.619546240242915
4	1	undersample	0.8	0.01	l2	liblinear		0.7501319493314567	0.12761743286818678	0.5312499999169923	0.828289936658492	5.466939539682898	3.093877893001702	0.5659250145121894
4	2	undersample	0.8	0.01	l2	liblinear		0.7653719190140845	0.11863847899526705	0.578124999909668	0.7563380281636878	4.253692803066212	2.3726516363067347	0.5577863055976952
4	3	undersample	0.8	0.01	l2	liblinear		0.7745708626760563	0.12536660230609198	0.6093749999047852	0.745774647882072	4.576287880669431	2.396987439916059	0.5237842235140465
4	1	undersample	0.8	0.1	l2	liblinear		0.7727722554539058	0.13518087413455265	0.6093749999047852	0.8064743138578011	6.50094506217973	3.148806654890048	0.484361359735106
4	2	undersample	0.8	0.1	l2	liblinear		0.759143926056338	0.12135912975140965	0.5468749999145508	0.7499999999947183	3.6206894973415347	2.187499912111992	0.6041666587292981
4	3	undersample	0.8	0.1	l2	liblinear		0.7813380281690141	0.12777392600114995	0.6093749999047852	0.7549295774594724	4.805517014014626	2.4865300705094735	0.517432362678705
4	1	undersample	0.8	1.0	l2	liblinear		0.8008444757213231	0.1479970693432099	0.6874999998925782	0.7973258268768662	8.654860567174739	3.3921439292289657	0.3919351232006825
4	2	undersample	0.8	1.0	l2	liblinear		0.7557658450704225	0.1310136223327833	0.578124999909668	0.7478873239383952	4.065176728177954	2.293121417017471	0.5640889756331701
4	3	undersample	0.8	1.0	l2	liblinear		0.7843529929577464	0.1268822842668074	0.6718749998950196	0.7619718309805495	6.5548038253027725	2.8226699992529767	0.4306261497573586
4	1	undersample	0.8	10.0	l2	liblinear		0.8166564039408867	0.15162786807794798	0.6718749998950196	0.7987332864123946	8.12604012207179	3.3382319139436505	0.41080671305277083
4	2	undersample	0.8	10.0	l2	liblinear		0.751430457746479	0.12310689090340977	0.49999999992187505	0.7499999999947183	2.9999998739779983	1.99999991964525	0.6666666578866393
4	3	undersample	0.8	10.0	l2	liblinear		0.7823283450704226	0.12829128299378142	0.6093749999047852	0.7556338028115801	4.823861442522954	2.4936958629264283	0.5169501330833358
4	1	undersample	1.0	0.01	l2	liblinear		0.7641515657987333	0.13827204710246183	0.7656249998803711	0.6734693877503627	6.7374996954688715	2.344726490292356	0.348011358649002
4	2	undersample	1.0	0.01	l2	liblinear		0.7710387323943662	0.11220794777661716	0.812499999873047	0.5985915492915592	6.461988039267353	2.024122756254504	0.3132352890990672
4	3	undersample	1.0	0.01	l2	liblinear		0.7769146126760563	0.12021642398535927	0.8593749998657227	0.5746478873198969	8.256070243063833	2.020384885940813	0.24471506950628177
4	1	undersample	1.0	0.1	l2	liblinear		0.771188863476425	0.13685009762787673	0.7031249998901368	0.7304714989392649	6.418853611557481	2.608722161239913	0.4064155774411551
4	2	undersample	1.0	0.1	l2	liblinear		0.760387323943662	0.11226027889273192	0.6718749998950196	0.6929577464739933	4.621231795309603	2.1882166714749722	0.47351371283379934
4	3	undersample	1.0	0.1	l2	liblinear		0.7798635563380282	0.12194177367527884	0.7187499998876954	0.683802816896593	5.526602094633423	2.273106831952933	0.41130277479071636
4	1	undersample	1.0	1.0	l2	liblinear		0.7960393209007741	0.14097849825017672	0.734374999885254	0.7396199859201997	7.853258722564484	2.8203968506439097	0.35913712660549163
4	2	undersample	1.0	1.0	l2	liblinear		0.7596390845070423	0.10933869196205956	0.6718749998950196	0.7140845070372248	5.11400400127556	2.3499075528705924	0.4595044315851976
4	3	undersample	1.0	1.0	l2	liblinear		0.7833296654929578	0.12220303851430538	0.7031249998901368	0.6985915492908551	5.489424260079841	2.3327978193971233	0.4249621916577735
4	1	undersample	1.0	10.0	l2	liblinear		0.8127199155524278	0.14458311651947256	0.7187499998876954	0.7368050668491429	7.154188581995341	2.730865537472447	0.3817156110202659
4	2	undersample	1.0	10.0	l2	liblinear		0.7575264084507042	0.10785762294446642	0.6406249998999024	0.7077464788682554	4.316919679612603	2.192017996905282	0.5077736248112903
4	3	undersample	1.0	10.0	l2	liblinear		0.7832196302816902	0.12458134070023752	0.7656249998803711	0.7028169014035014	7.725434052149334	2.5762736095472407	0.3334794543454994
4	1	smote	0.6	0.01	l2	liblinear		0.7663947044334976	0.1273202623163591	0.578124999909668	0.8325123152650774	6.8115463788628885	3.4517461167797907	0.5067492543801129
4	2	smote	0.6	0.01	l2	liblinear		0.7651408450704226	0.11865485370579903	0.46874999992675787	0.8253521126702441	4.169828967599683	2.683971620005836	0.6436646680625238
4	3	smote	0.6	0.01	l2	liblinear		0.771875	0.12052480381196227	0.46874999992675787	0.852816901402445	5.112580546301184	3.1848083954285014	0.6229355832069619
4	1	smote	0.6	0.1	l2	liblinear		0.7783581104855737	0.12679610676714892	0.578124999909668	0.8177339901420286	6.148147764330019	3.171874825379767	0.5159073733231813
4	2	smote	0.6	0.1	l2	liblinear		0.7565470950704225	0.11917061639370675	0.46874999992675787	0.8112676056280897	3.792800488983616	2.4836752410733536	0.6548394017453095
4	3	smote	0.6	0.1	l2	liblinear		0.7591549295774648	0.10310057556195942	0.45312499992919925	0.8408450704166138	4.37749654770778	2.8470684046334176	0.6503873457876929
4	1	smote	0.6	1.0	l2	liblinear		0.7801064391273751	0.12895523264641523	0.578124999909668	0.8205489092130855	6.266085296278392	3.2216297218268433	0.5141375367295763
4	2	smote	0.6	1.0	l2	liblinear		0.7558208626760564	0.11614829729338455	0.46874999992675787	0.815492957740736	3.8998650649221753	2.540553296944357	0.6514464515188053
4	3	smote	0.6	1.0	l2	liblinear		0.7572073063380281	0.09972393784432317	0.45312499992919925	0.8366197183039675	4.2428568675761715	2.7734373297131465	0.6536721303231157
4	1	smote	0.6	10.0	l2	liblinear		0.7803483462350458	0.12900227543509452	0.578124999909668	0.8198451794453213	6.236255393197629	3.2090452314249864	0.5145788564982102
4	2	smote	0.6	10.0	l2	liblinear		0.7554137323943663	0.11573745312755516	0.45312499992919925	0.815492957740736	3.6621590054590976	2.455868187046212	0.670606641263723
4	3	smote	0.6	10.0	l2	liblinear		0.7570422535211268	0.09965408727971961	0.46874999992675787	0.8373239436560752	4.5416345376947636	2.8814933288080673	0.6344617250630443
4	1	smote	0.8	0.01	l2	liblinear		0.7767307353976074	0.12765666842713028	0.6406249998999024	0.7705840957018256	5.9875963779852395	2.792417439128809	0.46636700321347696
4	2	smote	0.8	0.01	l2	liblinear		0.7648767605633804	0.1256121517813101	0.5624999999121094	0.7612676056284419	4.099873386945824	2.3561945911483644	0.5746993450216917
4	3	smote	0.8	0.01	l2	liblinear		0.7719300176056337	0.1194326716694971	0.5624999999121094	0.7838028168958888	4.661237543559662	2.6017914101282242	0.558176093623611
4	1	smote	0.8	0.1	l2	liblinear		0.7827564215341309	0.12710842629008715	0.6406249998999024	0.7691766361662972	5.940217081280247	2.775390504262545	0.4672203737480612
4	2	smote	0.8	0.1	l2	liblinear		0.7557328345070423	0.11725657583362965	0.578124999909668	0.7690140845016267	4.5623304001245115	2.502858122902122	0.5485920259546551
4	3	smote	0.8	0.1	l2	liblinear		0.759650088028169	0.10330290203731324	0.5624999999121094	0.7739436619663808	4.401868941451009	2.488317646485442	0.5652866170173881
4	1	smote	0.8	1.0	l2	liblinear		0.7821406579873329	0.12648351311132236	0.6406249998999024	0.7684729063985329	5.916743447948666	2.7669546672281835	0.46764823122761084
4	2	smote	0.8	1.0	l2	liblinear		0.7549295774647887	0.11558936933666973	0.5312499999169923	0.7711267605579498	3.818461356935407	2.321153744319529	0.6078767045577252
4	3	smote	0.8	1.0	l2	liblinear		0.7584617077464789	0.10287786464244014	0.5468749999145508	0.7795774647832425	4.268480561645301	2.4810302384303244	0.5812443467680211
4	1	smote	0.8	10.0	l2	liblinear		0.7819207424349051	0.12767596700426911	0.6406249998999024	0.7684729063985329	5.916743447948666	2.7669546672281835	0.46764823122761084
4	2	smote	0.8	10.0	l2	liblinear		0.7548525528169013	0.11505743308736024	0.5312499999169923	0.7697183098537345	3.788175152424991	2.306957085949791	0.6089890132432885
4	3	smote	0.8	10.0	l2	liblinear		0.7582746478873239	0.1028020027157441	0.5312499999169923	0.7788732394311347	3.991931862386215	2.40246804378462	0.6018309146261839
4	1	smote	1.0	0.01	l2	liblinear		0.7812939831104856	0.12751402132878692	0.656249999897461	0.718508092887273	4.872954335971739	2.331328041773425	0.4784218837911561
4	2	smote	1.0	0.01	l2	liblinear		0.7642385563380283	0.11465306120846977	0.6249999999023438	0.7218309859104097	4.324894334045658	2.246835361873539	0.5195121880637548
4	3	smote	1.0	0.01	l2	liblinear		0.7731844190140844	0.11952628043276992	0.6406249998999024	0.7281690140793792	4.775174379827257	2.356703280765581	0.4935323918158339
4	1	smote	1.0	0.1	l2	liblinear		0.7840979064039408	0.1264075596225392	0.6718749998950196	0.7149894440484519	5.136742869409029	2.3573687440389093	0.45892285298342966
4	2	smote	1.0	0.1	l2	liblinear		0.7552486795774648	0.1161384705906106	0.6249999999023438	0.7295774647835945	4.4965275836594865	2.311197830795461	0.513996132088491
4	3	smote	1.0	0.1	l2	liblinear		0.7600022007042253	0.10341395834830759	0.5937499999072267	0.7387323943609949	4.132489972280829	2.2725740366062603	0.5499284960217502
4	1	smote	1.0	1.0	l2	liblinear		0.7826684553131598	0.12627874326005453	0.6718749998950196	0.7128782547451592	5.083916681346141	2.3400351509368673	0.4602819532199919
4	2	smote	1.0	1.0	l2	liblinear		0.7541153169014084	0.11452480043534159	0.6249999999023438	0.7288732394314869	4.480519287666413	2.3051947197682114	0.5144927467020529
4	3	smote	1.0	1.0	l2	liblinear		0.7577024647887324	0.1023452144933043	0.5937499999072267	0.7373239436567794	4.1024951831814125	2.260388653496184	0.5509789802405912
4	1	smote	1.0	10.0	l2	liblinear		0.7825255102040817	0.1262461250994985	0.6718749998950196	0.7142857142806877	5.1190473975488535	2.351562417286513	0.4593749937189553
4	2	smote	1.0	10.0	l2	liblinear		0.754181338028169	0.11438246488622558	0.6093749999047852	0.7288732394314869	4.193766056586163	2.247564851774006	0.535929944472373
4	3	smote	1.0	10.0	l2	liblinear		0.7575924295774648	0.1023263293846868	0.5937499999072267	0.7373239436567794	4.1024951831814125	2.260388653496184	0.5509789802405912
4	1	class_weight		0.01	l2	liblinear	balanced	0.7859122097114708	0.13455888622641873	0.7187499998876954	0.7016185784609317	6.009171638624216	2.4088295179104886	0.4008588209289804
4	2	class_weight		0.01	l2	liblinear	balanced	0.766131161971831	0.11271367111692956	0.7187499998876954	0.693661971826101	5.786717500689189	2.346264290821378	0.4054568471114698
4	3	class_weight		0.01	l2	liblinear	balanced	0.7863556338028169	0.14454629291932752	0.734374999885254	0.6915492957697779	6.198495560202797	2.38085037902402	0.38410131844333684
4	1	class_weight		0.1	l2	liblinear	balanced	0.8091133004926109	0.1406127666995767	0.7499999998828126	0.7149894440484519	7.525925546999576	2.631481388694596	0.34965550708702603
4	2	class_weight		0.1	l2	liblinear	balanced	0.7610365316901408	0.10697577547350255	0.6874999998925782	0.7154929577414403	5.532673020610104	2.4164603106842457	0.4367618050724865
4	3	class_weight		0.1	l2	liblinear	balanced	0.7860145246478873	0.13345863831736157	0.734374999885254	0.7056338028119322	6.627356851628655	2.4947666612291157	0.37643462556908563
4	1	class_weight		1.0	l2	liblinear	balanced	0.822506157635468	0.1439478495793843	0.7812499998779298	0.7142857142806877	8.928570942928797	2.7343749038215264	0.3062499958855535
4	2	class_weight		1.0	l2	liblinear	balanced	0.7568772007042254	0.10043381001395753	0.6874999998925782	0.7169014084456556	5.571144028795839	2.4284825008597006	0.43590372688195583
4	3	class_weight		1.0	l2	liblinear	balanced	0.7839348591549296	0.1295012184410625	0.734374999885254	0.7154929577414403	6.952824355483282	2.5812189682308992	0.3712475343443706
4	1	class_weight		10.0	l2	liblinear	balanced	0.8246613300492611	0.14547260669970905	0.7968749998754884	0.7163969035839803	9.90990590222254	2.8098246522961072	0.2835369559429294
4	2	class_weight		10.0	l2	liblinear	balanced	0.7558208626760563	0.09923240456573876	0.6874999998925782	0.7169014084456556	5.571144028795839	2.4284825008597006	0.43590372688195583
4	3	class_weight		10.0	l2	liblinear	balanced	0.7827244718309859	0.12724572737985868	0.7499999998828126	0.7169014084456556	7.597014540201493	2.6492536373014923	0.34872298154915493
