# Supplementary material for: Risk prediction for cardiovascular related diseases using PRS and EHR in the Framingham Heart Study
Source: PLoS One. 2026 Apr 17;21(4):e0345914. doi: 10.1371/journal.pone.0345914 (PMC13089760; doi:10.1371/journal.pone.0345914)
Supplement: S1 File — (ZIP) [file pone.0345914.s003.zip › logreg/prs_ehr_model/stroke/stroke_logreg_nested_cv_best_per_fold.csv]

outer_fold	sampling_method	sampling_ratio	C	penalty	solver	class_weight	mean_AUC
1	class_weight		10.0	l2	liblinear	balanced	0.7812133215962441
2	class_weight		10.0	l2	liblinear	balanced	0.7775430162047821
3	class_weight		1.0	l2	liblinear	balanced	0.8023906111133137
4	class_weight		1.0	l2	liblinear	balanced	0.7877727391648742
