# Supplementary material for: Risk prediction for cardiovascular related diseases using PRS and EHR in the Framingham Heart Study
Source: PLoS One. 2026 Apr 17;21(4):e0345914. doi: 10.1371/journal.pone.0345914 (PMC13089760; doi:10.1371/journal.pone.0345914)
Supplement: S1 File — (ZIP) [file pone.0345914.s003.zip › logreg/prs_ehr_model/stroke/stroke_logreg_nested_cv_outer_test_results.csv]

outer_fold	AUC	AUPRC	sensitivity	specificity	DOR	LR+	LR-
1	0.8017461294862773	0.13604925405556584	0.7499999998828126	0.7332864180103218	8.24802066411416	2.812005171119429	0.3409308976241796
2	0.8303587147887324	0.17028013259134478	0.8437499998681641	0.6845070422487007	11.716070703134037	2.6743860754870643	0.2282664577648001
3	0.7652948943661971	0.11903925999616607	0.656249999897461	0.7133802816851171	4.751619187922457	2.289619084337765	0.4818608028693182
4	0.7847711267605634	0.11416610348672537	0.7031249998901368	0.7154929577414403	5.956226928729271	2.4713798631997967	0.4149237148297812
