# Supplementary material for: Risk prediction for cardiovascular related diseases using PRS and EHR in the Framingham Heart Study
Source: PLoS One. 2026 Apr 17;21(4):e0345914. doi: 10.1371/journal.pone.0345914 (PMC13089760; doi:10.1371/journal.pone.0345914)
Supplement: S1 File — (ZIP) [file pone.0345914.s003.zip › logreg/prs_model/af/af_logreg_nested_cv_all_results.csv]

outer_fold	inner_fold	sampling_method	sampling_ratio	C	penalty	solver	class_weight	AUC	AUPRC	sensitivity	specificity	DOR	LR+	LR-
1	1	none		0.01	l2	liblinear		0.6679327120332923	0.24011147267551652	0.0	0.9987105093423682	0.0	0.0	1.0012911455648639
1	2	none		0.01	l2	liblinear		0.7207516729521977	0.3089651928618611	0.0	0.9999999999935526	0.0	0.0	0.9999999900064475
1	3	none		0.01	l2	liblinear		0.7150586510263929	0.31423534662880487	0.004545454545247934	0.9999999999935485	456326.6051386404	454252.39332086826	0.995454535506629
1	1	none		0.1	l2	liblinear		0.782196237031827	0.3272616760815601	0.05909090908822314	0.9916183107608536	7.429942816877469	7.0499915831197315	0.9488621490875961
1	2	none		0.1	l2	liblinear		0.7975028630814115	0.3875720367002928	0.06849315068180396	0.992907801412038	10.294103116460477	9.657520620313067	0.9381604602279014
1	3	none		0.1	l2	liblinear		0.8162170087976539	0.43822452034683856	0.0818181818144628	0.996129032251638	22.930633773908454	21.136308998180937	0.9217498729984723
1	1	none		1.0	l2	liblinear		0.8046216517202976	0.35358807990835145	0.09999999999545454	0.9871050934817079	8.505548947699168	7.754993981822196	0.9117570123283466
1	2	none		1.0	l2	liblinear		0.8033968363318407	0.38942089198281826	0.13698630136360793	0.9871050934817079	12.150784205258113	10.623279427151488	0.8742875460701988
1	3	none		1.0	l2	liblinear		0.8306715542521994	0.44838908984263004	0.1499999999931818	0.991612903219409	20.864228466924146	17.884594046221466	0.8571893212313817
1	1	none		10.0	l2	liblinear		0.8060459527577516	0.3559985907100409	0.10909090908595041	0.9871050934817079	9.373462104573779	8.459993434715123	0.9025473455376163
1	2	none		10.0	l2	liblinear		0.8027609231339922	0.38788712342975246	0.14611872145451513	0.9864603481561157	12.46752323512578	10.791903308908365	0.8656012088935366
1	3	none		10.0	l2	liblinear		0.8309002932551319	0.44680044546585634	0.15454545453842974	0.9909677419290907	20.055277287020637	17.110370653876135	0.8531605027668623
1	1	undersample	0.6	0.01	l2	liblinear		0.7431100169978313	0.30057076617445644	0.41363636361756195	0.8691166988983294	4.684308634258882	3.1603445858444696	0.6746661643701429
1	2	undersample	0.6	0.01	l2	liblinear		0.7779985809714752	0.3690794925857466	0.5022831049998957	0.848484848479378	5.6513757433026806	3.3150682740851143	0.5865949050547506
1	3	undersample	0.6	0.01	l2	liblinear		0.787108504398827	0.4072427533436326	0.5363636363392562	0.8638709677363622	7.3414174916488415	3.9401117309008447	0.5366963072143364
1	1	undersample	0.6	0.1	l2	liblinear		0.7908094484496805	0.3331632887777399	0.5136363636130165	0.8433268858746401	5.6845501994533985	3.2783948522149675	0.57672017667901
1	2	undersample	0.6	0.1	l2	liblinear		0.8011593639690405	0.38753215060754254	0.5936073059089677	0.8317214700139799	7.219423504811715	3.527528263308454	0.48861632632621377
1	3	undersample	0.6	0.1	l2	liblinear		0.8175865102639297	0.43623427158155437	0.6272727272442149	0.8367741935429887	8.627493836224364	3.8429749708706114	0.4454335126221855
1	1	undersample	0.6	1.0	l2	liblinear		0.8061778324834418	0.35284089934823193	0.5999999999727272	0.8362346872931256	7.659448281483933	3.663779303550573	0.4783346126656362
1	2	undersample	0.6	1.0	l2	liblinear		0.8029876144128549	0.3857416076098017	0.6164383561362357	0.8259187620836499	7.624999488929204	3.541095686724672	0.464406012828725
1	3	undersample	0.6	1.0	l2	liblinear		0.8289530791788856	0.4450814404333284	0.6227272726989669	0.8387096774139439	8.58313190811581	3.86090885122772	0.449825169498526
1	1	undersample	0.6	10.0	l2	liblinear		0.8074936990797726	0.35505136695435374	0.6045454545179751	0.8355899419675333	7.769573491553613	3.6770585995901013	0.47326388326099705
1	2	undersample	0.6	10.0	l2	liblinear		0.8017422844004016	0.3827745898769032	0.6164383561362357	0.8233397807812809	7.490223696902253	3.4894008621093606	0.4658606910031595
1	3	undersample	0.6	10.0	l2	liblinear		0.8299912023460411	0.4453774285317415	0.6227272726989669	0.8354838709623518	8.38247046455	3.7852047607101977	0.4515619461939489
1	1	undersample	0.8	0.01	l2	liblinear		0.7577193599437314	0.3162285211476601	0.5999999999727272	0.7395228884542907	4.258663181104723	2.303465257955246	0.5408892690994833
1	2	undersample	0.8	0.01	l2	liblinear		0.7859769363704076	0.3783545548411436	0.7077625570453077	0.7111540941282325	5.962785724547335	2.4503118034721227	0.4109340595213625
1	3	undersample	0.8	0.01	l2	liblinear		0.7993782991202345	0.42143930847337635	0.7136363636039256	0.7316129032210864	6.7932688957093035	2.658981544116388	0.3914141361109875
1	1	undersample	0.8	0.1	l2	liblinear		0.7902496922806401	0.33251319523088474	0.6499999999704545	0.7659574468035723	6.077921763610657	2.777272608422602	0.4569444385203002
1	2	undersample	0.8	0.1	l2	liblinear		0.8008384633275335	0.38684202430795533	0.6894977168634933	0.7356544165007373	6.179734279513685	2.60831931312453	0.4220762792299946
1	3	undersample	0.8	0.1	l2	liblinear		0.817882697947214	0.4347922436602288	0.6999999999681817	0.7625806451563705	7.494564808156268	2.948369440838239	0.393401010113877
1	1	undersample	0.8	1.0	l2	liblinear		0.8050553894847898	0.35034764478424757	0.6681818181514463	0.7730496453850868	6.859160584465947	2.944176006437397	0.4292326884011893
1	2	undersample	0.8	1.0	l2	liblinear		0.8034292208002496	0.38636494138630756	0.7123287670907612	0.7562862669196887	7.684050981213195	2.922809186251046	0.38037346662021615
1	3	undersample	0.8	1.0	l2	liblinear		0.8283636363636364	0.4416856869379905	0.7136363636039256	0.7793548387046494	8.802375783938325	3.2343167059326587	0.3674367803986
1	1	undersample	0.8	10.0	l2	liblinear		0.8067668952581913	0.35372999659976867	0.6727272726966942	0.7756286266874557	7.1058425171934205	2.9982757282358072	0.4219451317592111
1	2	undersample	0.8	10.0	l2	liblinear		0.8024871271738074	0.3841258272151104	0.703196346999854	0.7556415215940965	7.326486315190335	2.877724246811413	0.39278366869805437
1	3	undersample	0.8	10.0	l2	liblinear		0.829375366568915	0.4413315637025979	0.7363636363301652	0.7812903225756046	9.977722901410463	3.366854230381153	0.33743712507068935
1	1	undersample	1.0	0.01	l2	liblinear		0.7627542348045249	0.3242234384373625	0.7409090908754132	0.6086395873590675	4.4472960187351545	1.8931630487204032	0.4256885523860121
1	2	undersample	1.0	0.01	l2	liblinear		0.7921093770700299	0.38416057679674404	0.8310502282725547	0.5693101224979413	6.5021036425921315	1.9295791528622375	0.29676227785750187
1	3	undersample	1.0	0.01	l2	liblinear		0.808624633431085	0.4296668779815814	0.8090909090541322	0.5858064516091239	5.994065934446486	1.9534125837142786	0.32589106378490384
1	1	undersample	1.0	0.1	l2	liblinear		0.7883828614969816	0.33500646186819494	0.7136363636039256	0.6969696969652034	5.731745784301951	2.354999922143035	0.4108695593714969
1	2	undersample	1.0	0.1	l2	liblinear		0.8014331599292253	0.38703092594955013	0.771689497681658	0.6615087040576305	6.605485426160862	2.27979119148497	0.34513604653505997
1	3	undersample	1.0	0.1	l2	liblinear		0.8173489736070381	0.43201809403508634	0.7954545454183884	0.6735483870924288	8.023715022205272	2.436668987378895	0.30368338112686866
1	1	undersample	1.0	1.0	l2	liblinear		0.8032940624816834	0.35286572748965744	0.7227272726944215	0.7208252740121159	6.730094705037628	2.588798983321282	0.38466010204619566
1	2	undersample	1.0	1.0	l2	liblinear		0.8027991956875664	0.3839492895355734	0.74885844745439	0.7014829142443489	7.006950384690463	2.5085948446562756	0.35801520445582413
1	3	undersample	1.0	1.0	l2	liblinear		0.8267536656891495	0.4361672225163569	0.7954545454183884	0.7180645161243996	9.90465237318154	2.821406182257315	0.2848566488663659
1	1	undersample	1.0	10.0	l2	liblinear		0.8051198640173495	0.35421934869423494	0.7227272726944215	0.7227595099888926	6.79523413486761	2.606860370925121	0.3836306816267735
1	2	undersample	1.0	10.0	l2	liblinear		0.8014213837588947	0.38078514076346603	0.7534246574998436	0.7047066408723102	7.291969564138786	2.5514445506361847	0.3498978506800482
1	3	undersample	1.0	10.0	l2	liblinear		0.8281055718475074	0.43641479024316043	0.7999999999636364	0.7290322580598128	10.761904117367399	2.9523808432385947	0.27433627947447015
1	1	smote	0.6	0.01	l2	liblinear		0.7677187738116171	0.312655288961334	0.47727272725103304	0.8407479045722712	4.820277796557236	2.996963374324914	0.6217407901807325
1	2	smote	0.6	0.01	l2	liblinear		0.7897040942800195	0.3762958502694747	0.5707762556816997	0.8304319793627954	6.512417656575983	3.3660605335618428	0.516868027504156
1	3	smote	0.6	0.01	l2	liblinear		0.8058709677419355	0.4245644349819201	0.5681818181559917	0.841935483865536	7.008592413018105	3.5946194383466197	0.5128874895883333
1	1	smote	0.6	0.1	l2	liblinear		0.7959381044487427	0.3355707255627419	0.5363636363392562	0.8381689232699022	5.991718989017314	3.3143424244181503	0.5531538395869491
1	2	smote	0.6	0.1	l2	liblinear		0.8026019448345302	0.3886167914154923	0.5936073059089677	0.8336557059907567	7.320354866206389	3.5685460313446167	0.4874826457682901
1	3	smote	0.6	0.1	l2	liblinear		0.8251700879765396	0.44156451190830937	0.6136363636084711	0.8458064516074465	8.712034787679402	3.9796497986397434	0.456799107040692
1	1	smote	0.6	1.0	l2	liblinear		0.8020895609870465	0.3433748361255668	0.5863636363369834	0.8368794326187178	7.2728136351961625	3.5946638109697346	0.49426039474537464
1	2	smote	0.6	1.0	l2	liblinear		0.8041799516588207	0.3891176393227055	0.6164383561362357	0.8336557059907567	8.05440142944008	3.705797801780948	0.4600959802787667
1	3	smote	0.6	1.0	l2	liblinear		0.8287947214076247	0.44368116530018387	0.6136363636084711	0.8438709677364912	8.584345498191812	3.9303153001656046	0.4578468114022231
1	1	smote	0.6	10.0	l2	liblinear		0.8027694742394936	0.34424346279136	0.5863636363369834	0.8355899419675333	7.2046536707539355	3.5664703710310004	0.4950231422590016
1	2	smote	0.6	10.0	l2	liblinear		0.8040003650612803	0.38868176646840663	0.6164383561362357	0.8310767246883877	7.90689694632067	3.6492207394563367	0.46152374125547
1	3	smote	0.6	10.0	l2	liblinear		0.8291906158357771	0.4440350228113884	0.6136363636084711	0.8464516128977649	8.755313230287797	3.9963710151913983	0.4564509369937072
1	1	smote	0.8	0.01	l2	liblinear		0.7754967469667662	0.3177964995987903	0.6090909090632232	0.7666021921291645	5.117756395494637	2.6096683963013727	0.5099242995272699
1	2	smote	0.8	0.01	l2	liblinear		0.7932958262308305	0.382103267924061	0.6803652967725861	0.7421018697566596	6.124963987521605	2.6381163358937982	0.4307153935955861
1	3	smote	0.8	0.01	l2	liblinear		0.8103108504398827	0.42877628751216273	0.6909090908776859	0.7670967741885995	7.362228698034425	2.9665070494648154	0.40293599907247235
1	1	smote	0.8	0.1	l2	liblinear		0.7962487544692575	0.33465318424166846	0.6454545454252066	0.7794970986410091	6.435672162811589	2.9271928495056065	0.45483870388296244
1	2	smote	0.8	0.1	l2	liblinear		0.8027962516449838	0.3876045952033481	0.6757990867271324	0.7704706640827178	6.9971510665118	2.9442818478238375	0.42078293720762866
1	3	smote	0.8	0.1	l2	liblinear		0.8244750733137831	0.4395728754156064	0.6772727272419421	0.7916129032206993	7.972048533572263	3.250070206882955	0.4076831837482703
1	1	smote	0.8	1.0	l2	liblinear		0.8007766250512867	0.34049689861258375	0.6545454545157025	0.7807865892921936	6.748606436106838	2.9858822165279655	0.4424442553156809
1	2	smote	0.8	1.0	l2	liblinear		0.8040356935722718	0.3884095591274687	0.6803652967725861	0.7749838813618635	7.3310679483641366	3.0236290211299783	0.4124404478468918
1	3	smote	0.8	1.0	l2	liblinear		0.8274926686217009	0.4415203289130508	0.686363636332438	0.7954838709626099	8.512000570651145	3.356036543438537	0.3942711740281056
1	1	smote	0.8	10.0	l2	liblinear		0.8012631147060547	0.34113261129360695	0.6545454545157025	0.7794970986410091	6.698060571778482	2.968420917808502	0.44317617301566375
1	2	smote	0.8	10.0	l2	liblinear		0.8040916303813417	0.38839043867069784	0.6803652967725861	0.7749838813618635	7.3310679483641366	3.0236290211299783	0.4124404478468918
1	3	smote	0.8	10.0	l2	liblinear		0.8277859237536658	0.4423520091171795	0.686363636332438	0.7948387096722914	8.478351496014122	3.345482969917302	0.3945911993276735
1	1	smote	1.0	0.01	l2	liblinear		0.7808100345817947	0.3214342937630281	0.7090909090586777	0.6969696969652034	5.606249760119596	2.3399999226389396	0.41739129840810446
1	2	smote	1.0	0.01	l2	liblinear		0.7956245639136924	0.3820404395845601	0.7305936072725756	0.6802063184998053	5.7681790906665	2.284577922238753	0.3960656957155927
1	3	smote	1.0	0.01	l2	liblinear		0.8129677419354838	0.43017264784839154	0.749999999965909	0.6948387096729366	6.830866490834782	2.457716621216648	0.35979572374977453
1	1	smote	1.0	0.1	l2	liblinear		0.7978664791043901	0.33642227966404536	0.6954545454229338	0.7311411992215917	6.210028695526958	2.586690551109084	0.41653438588326863
1	2	smote	1.0	0.1	l2	liblinear		0.8029670061147764	0.3866366161359579	0.7214611871816684	0.718246292709747	6.602843216866034	2.560609294245598	0.387804032916676
1	3	smote	1.0	0.1	l2	liblinear		0.8246246334310852	0.4375078148736044	0.7772727272373967	0.7348387096726785	9.67123436291491	2.9313203935789747	0.3030968113136627
1	1	smote	1.0	1.0	l2	liblinear		0.8013715491471779	0.34057382500663	0.7136363636039256	0.735009671175145	6.912292552203949	2.693065591631258	0.3896052579038574
1	2	smote	1.0	1.0	l2	liblinear		0.8038296105914876	0.38735489460820416	0.7260273972271221	0.7195357833609315	6.798620361893452	2.588663110185001	0.38076299372566247
1	3	smote	1.0	1.0	l2	liblinear		0.8269354838709678	0.4396610169943366	0.7727272726921487	0.7483870967693653	10.112819910741697	3.0710954488406865	0.3036833815709912
1	1	smote	1.0	10.0	l2	liblinear		0.8019254439950766	0.34137342959352707	0.7136363636039256	0.7356544165007373	6.9352300047890685	2.6996340440451334	0.38926379843619063
1	2	smote	1.0	10.0	l2	liblinear		0.8039032116560534	0.38737874128155636	0.7305936072725756	0.7188910380353393	6.935157492633559	2.598969368236391	0.3747527437762459
1	3	smote	1.0	10.0	l2	liblinear		0.8273489736070382	0.44060372635325795	0.7727272726921487	0.750967741930639	10.252849124656668	3.1029202708659707	0.30263979608120734
1	1	class_weight		0.01	l2	liblinear	balanced	0.782712033292304	0.3270247741653817	0.7363636363301652	0.6589297227552616	5.396127810723169	2.1589791426239957	0.40009784133956217
1	2	class_weight		0.01	l2	liblinear	balanced	0.7965902098807958	0.3861800705628466	0.7808219177725652	0.6408768536386791	6.357495246509508	2.1742455309313575	0.34199718333256224
1	3	class_weight		0.01	l2	liblinear	balanced	0.8152228739002932	0.4371693714311172	0.7909090908731404	0.6567741935441499	7.238149392386417	2.304340329174734	0.3183604167132974
1	1	class_weight		0.1	l2	liblinear	balanced	0.8033497450325302	0.3470793411027471	0.7318181817849173	0.7059961315234946	6.552742782708848	2.489144652026755	0.379863008367671
1	2	class_weight		0.1	l2	liblinear	balanced	0.8040710220832633	0.38909073478159983	0.7305936072725756	0.6976144422907956	6.256369203880211	2.4160994613842375	0.38618235594569394
1	3	class_weight		0.1	l2	liblinear	balanced	0.8290205278592375	0.4452023235650689	0.7999999999636364	0.723225806446947	10.45221383850781	2.890442785829532	0.2765388008670938
1	1	class_weight		1.0	l2	liblinear	balanced	0.8070335853701425	0.3533693565519556	0.759090909056405	0.7098646034770479	7.709307790200026	2.6163332429968515	0.33937329227270224
1	2	class_weight		1.0	l2	liblinear	balanced	0.8028080278153142	0.3850281416555273	0.7305936072725756	0.7169568020585625	6.869232517143569	2.581208758147405	0.3757637673514687
1	3	class_weight		1.0	l2	liblinear	balanced	0.8307478005865102	0.44409378109829956	0.7863636363278925	0.7406451612855443	10.511484497268173	3.0319989783328185	0.2884463059433669
1	1	class_weight		10.0	l2	liblinear	balanced	0.8073852646386496	0.3537502282929533	0.759090909056405	0.7117988394538247	7.782195378272615	2.6338925258972337	0.3384510822523085
1	2	class_weight		10.0	l2	liblinear	balanced	0.8023163727040148	0.3834561271170422	0.7260273972271221	0.7201805286865237	6.820391375451768	2.5946277715159076	0.3804221137002026
1	3	class_weight		10.0	l2	liblinear	balanced	0.8308504398826979	0.4431197307458981	0.7772727272373967	0.7399999999952258	9.932495495281467	2.9895103743385403	0.3009827969651517
2	1	none		0.01	l2	liblinear		0.6836644979778442	0.26897389664543336	0.0	0.9999999999935526	0.0	0.0	0.9999999900064475
2	2	none		0.01	l2	liblinear		0.6989598697555562	0.2722458281735591	0.0	0.9999999999935526	0.0	0.0	0.9999999900064475
2	3	none		0.01	l2	liblinear		0.7315630498533724	0.29669151904659585	0.0	0.9999999999935485	0.0	0.0	0.9999999900064517
2	1	none		0.1	l2	liblinear		0.7816247582205029	0.3600418421350936	0.0818181818144628	0.992907801412038	12.475229913457838	11.536347359176368	0.9247402504365121
2	2	none		0.1	l2	liblinear		0.799563692889254	0.3823820735437471	0.045662100454535975	0.9954867827144069	10.55363346595634	10.117394397640163	0.9586645513832064
2	3	none		0.1	l2	liblinear		0.83166568914956	0.4018032681867012	0.04999999999772727	0.9929032258000459	7.3636259777722906	7.045444611102927	0.9567901138289641
2	1	none		1.0	l2	liblinear		0.8003780552136452	0.3859635576900657	0.13181818181219007	0.9890393294584847	13.700634224702629	12.026459608316125	0.8778031202107226
2	2	none		1.0	l2	liblinear		0.8135243428160943	0.39937859432486905	0.10958904109088634	0.9922630560864458	15.784594952238358	14.164365241842798	0.8973537253794561
2	3	none		1.0	l2	liblinear		0.8379706744868035	0.40264931596264375	0.11818181817644628	0.983870967735588	8.175252651489641	7.327268181149803	0.896274208487263
2	1	none		10.0	l2	liblinear		0.8019400972979309	0.388291492218944	0.14090909090268594	0.9871050934817079	12.55581034477762	10.927491519840366	0.8703135117700602
2	2	none		10.0	l2	liblinear		0.8140807668642118	0.40067359917070966	0.14155251140906153	0.9909735654352614	18.102943430169066	15.681978700897337	0.8662667803365856
2	3	none		10.0	l2	liblinear		0.836651026392962	0.39962396627964913	0.12272727272169422	0.9825806451549511	7.891187168313448	7.045450497959872	0.8928251565668789
2	1	undersample	0.6	0.01	l2	liblinear		0.7477228767364164	0.3294691494385247	0.4545454545247934	0.8613797549912227	5.178294177752152	3.27906953061089	0.6332335256108144
2	2	undersample	0.6	0.01	l2	liblinear		0.7682950166191204	0.3494293946029693	0.47031963468172056	0.876208897479844	6.284886312640368	3.799300491827649	0.6045137875187191
2	3	undersample	0.6	0.01	l2	liblinear		0.8074897360703812	0.3768899148446688	0.5499999999749999	0.8483870967687202	6.839242998411179	3.627659334901081	0.5304182447313819
2	1	undersample	0.6	0.1	l2	liblinear		0.7859123146357189	0.36107573639837576	0.5227272727035124	0.8343004513163489	5.5145447538147225	3.154669070069694	0.5720633625725828
2	2	undersample	0.6	0.1	l2	liblinear		0.8042182242123951	0.3871406831989947	0.5753424657271533	0.8529980657585235	7.861629279416938	3.913842559674262	0.497841139788296
2	3	undersample	0.6	0.1	l2	liblinear		0.8316715542521995	0.39271123553182036	0.6909090908776859	0.8103225806399335	9.549419130218764	3.642547735957167	0.3814418019349759
2	1	undersample	0.6	1.0	l2	liblinear		0.8004073618193542	0.37882456980291807	0.5681818181559917	0.8420373952234557	7.013962981604051	3.596938547514853	0.5128254150769164
2	2	undersample	0.6	1.0	l2	liblinear		0.813871739840845	0.3997132378046086	0.6073059360453285	0.8504190844561547	8.792451208295926	4.060049326725915	0.4617653419527233
2	3	undersample	0.6	1.0	l2	liblinear		0.83641642228739	0.39179123951756367	0.6681818181514463	0.8083870967689782	8.495502428258844	3.4871439867199356	0.41046941381189184
2	1	undersample	0.6	10.0	l2	liblinear		0.8018609694625168	0.3808797010316114	0.5909090908822314	0.8413926498978634	7.662601075206577	3.7256095209056537	0.4862068908081847
2	2	undersample	0.6	10.0	l2	liblinear		0.8142721296320831	0.3998400772054088	0.5936073059089677	0.848484848479378	8.179774665390088	3.917807960282408	0.47896281239402866
2	3	undersample	0.6	10.0	l2	liblinear		0.8362434017595308	0.3878837787638737	0.6636363636061984	0.8064516128980229	8.220720199438901	3.4287877013858226	0.41709090395907766
2	1	undersample	0.8	0.01	l2	liblinear		0.7570599613152806	0.34299724098898554	0.6454545454252066	0.7137330754306014	4.538981101960503	2.2547296508278065	0.4967479605641274
2	2	undersample	0.8	0.01	l2	liblinear		0.7817934518604877	0.3656274016476346	0.6757990867271324	0.745970341710213	6.121255150717549	2.6603155894224435	0.43460294706030067
2	3	undersample	0.8	0.01	l2	liblinear		0.8167800586510264	0.38725634728801545	0.7681818181469008	0.7167741935437628	8.386216005344469	2.7122591709982657	0.3234187010455734
2	1	undersample	0.8	0.1	l2	liblinear		0.7859885118105622	0.36692663867501424	0.6636363636061984	0.7601547388732421	6.25305111775664	2.766935368325305	0.44249363289828125
2	2	undersample	0.8	0.1	l2	liblinear		0.8060082021026354	0.3883545519605021	0.6940639269089468	0.7814313346177858	8.110949200476748	3.1754958742154025	0.3915072964480236
2	3	undersample	0.8	0.1	l2	liblinear		0.8311466275659825	0.39202817035003135	0.754545454511157	0.7380645161242706	8.661922531146077	2.8806537187706893	0.3325651576533228
2	1	undersample	0.8	1.0	l2	liblinear		0.8001699783131119	0.3838808227848268	0.6681818181514463	0.7730496453850868	6.859160584465947	2.944176006437397	0.4292326884011893
2	2	undersample	0.8	1.0	l2	liblinear		0.8140307181403073	0.39859665467417665	0.7214611871816684	0.8007736943855528	10.410949489126747	3.6213147091365	0.34783711214900487
2	3	undersample	0.8	1.0	l2	liblinear		0.83616715542522	0.3919535198950399	0.7818181817826446	0.7516129032209574	10.843072924725533	3.1475795661089836	0.29028481866065914
2	1	undersample	0.8	10.0	l2	liblinear		0.8019400972979309	0.38736342189651884	0.6636363636061984	0.7769181173386401	6.871191621844432	2.974855357774841	0.43294605256029595
2	2	undersample	0.8	10.0	l2	liblinear		0.8142750736746657	0.3988474855007541	0.7168949771362149	0.8039974210135139	10.387255244507687	3.6575791209862185	0.35212180032329804
2	3	undersample	0.8	10.0	l2	liblinear		0.8361055718475074	0.38775748912401214	0.7863636363278925	0.7541935483822311	11.293739167150639	3.199117025453523	0.28326463584542433
2	1	undersample	1.0	0.01	l2	liblinear		0.7641609518785535	0.3547613228940713	0.7681818181469008	0.5880077369401161	4.729448431619656	1.8645539452514053	0.39424341440982413
2	2	undersample	1.0	0.01	l2	liblinear		0.7941878711333681	0.3785976476633818	0.8082191780452868	0.5957446808472229	6.210526071908312	1.999278969900339	0.321917802879581
2	3	undersample	1.0	0.01	l2	liblinear		0.8242375366568914	0.39452948481082967	0.9045454545043388	0.5716129032221187	12.644434045027683	2.1115141893692555	0.16699158344340845
2	1	undersample	1.0	0.1	l2	liblinear		0.7865453373190316	0.3691866502103441	0.7181818181491735	0.6853642811045432	5.551097071571465	2.28258189453049	0.411194725941505
2	2	undersample	1.0	0.1	l2	liblinear		0.8069031910477553	0.3853497964880565	0.7808219177725652	0.7027724048955334	8.42326420652461	2.6270168193096657	0.31187633091719386
2	3	undersample	1.0	0.1	l2	liblinear		0.8305395894428153	0.38897844882984906	0.8409090908708677	0.6658064516086077	10.530611644030616	2.5162336907943432	0.23894467582180562
2	1	undersample	1.0	1.0	l2	liblinear		0.8000380985874215	0.38571460965879656	0.7181818181491735	0.7188910380353393	6.517090546657046	2.5548164227197234	0.3920179318145757
2	2	undersample	1.0	1.0	l2	liblinear		0.8132063862171702	0.3929082516351892	0.7579908675452972	0.7491940683381741	9.355967835815676	3.0222205364150985	0.323025954758633
2	3	undersample	1.0	1.0	l2	liblinear		0.8349853372434018	0.38551860877151867	0.8272727272351239	0.6987096774148471	11.107065719012292	2.7457659199911904	0.24720892793679297
2	1	undersample	1.0	10.0	l2	liblinear		0.801802356251099	0.3878131615632597	0.7136363636039256	0.7234042553144848	6.517704206327108	2.5800698366296997	0.39585560954853344
2	2	undersample	1.0	10.0	l2	liblinear		0.8133653645166323	0.3928176725618151	0.7579908675452972	0.7549967762685043	9.651737265868087	3.0937994409330756	0.32054326171480624
2	3	undersample	1.0	10.0	l2	liblinear		0.8350498533724341	0.385314980730582	0.8363636363256198	0.7038709677373944	12.148631528568023	2.8243215523046783	0.23248062336707234
2	1	smote	0.6	0.01	l2	liblinear		0.7692339253267686	0.3409798658609215	0.5090909090677685	0.8233397807812809	4.833197865095407	2.8817516614759646	0.5962411830799524
2	2	smote	0.6	0.01	l2	liblinear		0.7854175682797077	0.36473027249386775	0.5570776255453389	0.8420373952234557	6.704480906945007	3.526642214256754	0.5260127064511113
2	3	smote	0.6	0.01	l2	liblinear		0.8195718475073315	0.38598213288174127	0.5954545454274793	0.8329032258010781	7.336817856138992	3.5635308499929903	0.4857052262300708
2	1	smote	0.6	0.1	l2	liblinear		0.792104800422015	0.36389897487694134	0.5499999999749999	0.8304319793627954	5.985635433734023	3.243535930140865	0.541886639470973
2	2	smote	0.6	0.1	l2	liblinear		0.8062054529556715	0.3849896847796764	0.6118721460907821	0.8381689232699022	8.16498652564875	3.7809308363062764	0.4630663801807066
2	3	smote	0.6	0.1	l2	liblinear		0.8357331378299121	0.39849668700009633	0.6454545454252066	0.825161290317257	8.59201379299517	3.6917139784392665	0.42966805937030506
2	1	smote	0.6	1.0	l2	liblinear		0.7971543285856633	0.3698932923788495	0.5499999999749999	0.8317214700139799	6.040868055818947	3.268390610119934	0.541046505156313
2	2	smote	0.6	1.0	l2	liblinear		0.8102299591661293	0.38975430557683455	0.6118721460907821	0.840103159246679	8.282826724470187	3.8266679000122443	0.46200022582613554
2	3	smote	0.6	1.0	l2	liblinear		0.8375190615835777	0.3989403526238775	0.6409090908799586	0.821935483865665	8.238579524693096	3.5993080979894074	0.436884538750349
2	1	smote	0.6	10.0	l2	liblinear		0.7976906394701364	0.3705671058406731	0.5590909090654959	0.8317214700139799	6.267329836203592	3.322413595411173	0.5301162727300167
2	2	smote	0.6	10.0	l2	liblinear		0.810512587254062	0.3902518648297083	0.6210045661816893	0.8394584139210867	8.567861185909042	3.8681848277902877	0.45147612200736953
2	3	smote	0.6	10.0	l2	liblinear		0.8374574780058651	0.39822390428038684	0.6409090908799586	0.821935483865665	8.238579524693096	3.5993080979894074	0.436884538750349
2	1	smote	0.8	0.01	l2	liblinear		0.7747523591817596	0.34683276484485603	0.6363636363347107	0.7498388136637664	5.245489442036308	2.5438143311378907	0.4849527020867443
2	2	smote	0.8	0.01	l2	liblinear		0.7912173321674926	0.370601077099474	0.6666666666362252	0.7595099935476499	6.316353562963236	2.7721178470138965	0.43887945097073655
2	3	smote	0.8	0.01	l2	liblinear		0.8246334310850439	0.3895621274199471	0.7363636363301652	0.7541935483822311	8.569915347607163	2.9957049602512758	0.34956061443343944
2	1	smote	0.8	0.1	l2	liblinear		0.7922278881659927	0.3637875553057859	0.6454545454252066	0.7782076079898246	6.387671089959156	2.9101742871948986	0.45559237198244595
2	2	smote	0.8	0.1	l2	liblinear		0.8065705142359179	0.38360983469851406	0.6894977168634933	0.7917472598272615	8.442359710289512	3.3108696825928035	0.392173481323466
2	3	smote	0.8	0.1	l2	liblinear		0.8360498533724341	0.39726495332904427	0.749999999965909	0.7645161290273258	9.73972544130494	3.184931371387326	0.3270042151787136
2	1	smote	0.8	1.0	l2	liblinear		0.7960084403024443	0.36766338867497356	0.6454545454252066	0.7807865892921936	6.4842379541416095	2.9444116301873	0.45408752519087725
2	2	smote	0.8	1.0	l2	liblinear		0.8098442895878046	0.38888789416741004	0.6894977168634933	0.7956157317808149	8.644182056845127	3.3735359826652833	0.3902666410816785
2	3	smote	0.8	1.0	l2	liblinear		0.8371378299120235	0.39755174843060614	0.7727272726921487	0.7683870967692362	11.27966501402847	3.336287523495093	0.2957789443701667
2	1	smote	0.8	10.0	l2	liblinear		0.7965271672234921	0.368467236044884	0.6454545454252066	0.7794970986410091	6.435672162811589	2.9271928495056065	0.45483870388296244
2	2	smote	0.8	10.0	l2	liblinear		0.8099708834188577	0.3888542622515207	0.6894977168634933	0.7949709864552227	8.610016114556434	3.362927379463964	0.3905831590347787
2	3	smote	0.8	10.0	l2	liblinear		0.8371319648093842	0.3969457114854066	0.7727272726921487	0.766451612898281	11.1580103387126	3.3086387330485394	0.29652586088660887
2	1	smote	1.0	0.01	l2	liblinear		0.7787351268976028	0.3497740563008319	0.7181818181491735	0.6885880077325043	5.634942659391712	2.3062111059299246	0.4092696570277881
2	2	smote	1.0	0.01	l2	liblinear		0.7943586256031607	0.3726899168715551	0.7260273972271221	0.69890393294198	6.15117745583823	2.411281489686163	0.39200322954197714
2	3	smote	1.0	0.01	l2	liblinear		0.8272228739002933	0.3907448043594789	0.8181818181446281	0.6870967741891155	9.881442750887791	2.6148077888179104	0.26461800730146995
2	1	smote	1.0	0.1	l2	liblinear		0.7930807103921224	0.3647360060746245	0.7045454545134298	0.7253384912912616	6.297399485139566	2.5651407515173497	0.4073333277643422
2	2	smote	1.0	0.1	l2	liblinear		0.8070091765807299	0.3834847311089838	0.7260273972271221	0.7446808510590286	7.729166256163958	2.84360719437814	0.36790606164264095
2	3	smote	1.0	0.1	l2	liblinear		0.8356803519061583	0.3950383019674776	0.8045454545088843	0.7103225806405786	10.093592421620329	2.777383989798643	0.27516307107007837
2	1	smote	1.0	1.0	l2	liblinear		0.7962692690932537	0.3680630701009156	0.7045454545134298	0.7279174725936305	6.379693460805869	2.5894548809692783	0.40589016276108814
2	2	smote	1.0	1.0	l2	liblinear		0.809585213840533	0.3872187325838664	0.7351598173180292	0.7549967762685043	8.554037631126535	3.000612710784489	0.3507831920595541
2	3	smote	1.0	1.0	l2	liblinear		0.8366568914956012	0.395937792222041	0.8045454545088843	0.7174193548340813	10.450461320141304	2.8471356400405083	0.27244113425390853
2	1	smote	1.0	10.0	l2	liblinear		0.7966912842154622	0.36885734733642417	0.7045454545134298	0.7285622179192227	6.400511295495676	2.595605604925359	0.4055309679317165
2	2	smote	1.0	10.0	l2	liblinear		0.8098177932045608	0.3878274315078137	0.7351598173180292	0.7562862669196887	8.613984187084347	3.0164889678616564	0.3501850962583242
2	3	smote	1.0	10.0	l2	liblinear		0.8367184750733138	0.39582291258981367	0.8045454545088843	0.7180645161243996	10.483794820300648	2.853650824340256	0.2721963533640076
2	1	class_weight		0.01	l2	liblinear	balanced	0.7804905925795674	0.357759451742816	0.7454545454206611	0.6466795615690092	5.36014056558582	2.109853954762713	0.39361913654044584
2	2	class_weight		0.01	l2	liblinear	balanced	0.7976059045718038	0.3803506799791085	0.7853881278180188	0.6589297227552616	7.070103852147772	2.3027163525811787	0.3256976601808495
2	3	class_weight		0.01	l2	liblinear	balanced	0.8298387096774194	0.3984056464601458	0.8545454545066116	0.6419354838668263	10.532657059259265	2.3865683197803946	0.22658747940110616
2	1	class_weight		0.1	l2	liblinear	balanced	0.7984467498974269	0.37811707357179075	0.7227272726944215	0.7014829142443489	6.125128076421005	2.421058234085208	0.39526653853229865
2	2	class_weight		0.1	l2	liblinear	balanced	0.8115518342857311	0.39427736923860757	0.7762557077271116	0.7292069632448149	9.34256507416614	2.8666013290544288	0.3068323541631454
2	3	class_weight		0.1	l2	liblinear	balanced	0.8381143695014663	0.4010002722045243	0.8363636363256198	0.6922580645116629	11.497320523248344	2.7177433839850624	0.2363805778499782
2	1	class_weight		1.0	l2	liblinear	balanced	0.8023474591172851	0.38402512115621773	0.7181818181491735	0.7208252740121159	6.579899857427701	2.5725172287091977	0.39096600535739473
2	2	class_weight		1.0	l2	liblinear	balanced	0.8135302309012596	0.3952703076949203	0.7579908675452972	0.7466150870358053	9.228863076322863	2.991460023264317	0.3241417611504537
2	3	class_weight		1.0	l2	liblinear	balanced	0.8368357771260996	0.39533832336092656	0.822727272689876	0.707741935479305	11.238862740088402	2.815071145730203	0.25047650268922433
2	1	class_weight		10.0	l2	liblinear	balanced	0.8027489596154973	0.3846875458289733	0.7181818181491735	0.7246937459656694	6.7081661781484785	2.6086650104685463	0.38887899824015726
2	2	class_weight		10.0	l2	liblinear	balanced	0.8137068734562176	0.39591608567328024	0.7579908675452972	0.7472598323613975	9.260396081079751	2.9990912985317326	0.3238620875035057
2	3	class_weight		10.0	l2	liblinear	balanced	0.8363782991202346	0.393821947711698	0.822727272689876	0.7090322580599417	11.309283527063553	2.8275548310912635	0.2500206764851178
3	1	none		0.01	l2	liblinear		0.7121915479749135	0.3219032992268351	0.004545454545247934	0.9999999999935526	456326.7924688555	454252.57979958045	0.9954545355066248
3	2	none		0.01	l2	liblinear		0.6712179825332629	0.2613844869069596	0.0	0.9987105093423682	0.0	0.0	1.0012911455648639
3	3	none		0.01	l2	liblinear		0.72183284457478	0.2755342998040077	0.0	0.9999999999935485	0.0	0.0	0.9999999900064517
3	1	none		0.1	l2	liblinear		0.800052751890276	0.415113996996643	0.0818181818144628	0.9954867827144069	19.65483617948202	18.128531234320818	0.9223445503299132
3	2	none		0.1	l2	liblinear		0.7758220502901354	0.3570831839970383	0.05909090908822314	0.9948420373888147	12.11289919938935	11.456227774471305	0.9457874175919715
3	3	none		0.1	l2	liblinear		0.8175894428152493	0.3774977270641843	0.05454545454297521	0.9935483870903643	8.884601600228748	8.454532341236172	0.9515938511156741
3	1	none		1.0	l2	liblinear		0.815292186858918	0.42282760755533955	0.14090909090268594	0.9883945841328924	13.969123737856098	12.14165619738729	0.869178073410028
3	2	none		1.0	l2	liblinear		0.7946632671004044	0.3789863449079568	0.11818181817644628	0.9909735654352614	14.713533008627207	13.092842627995305	0.8898503488715491
3	3	none		1.0	l2	liblinear		0.8273695014662756	0.3858814892231798	0.10454545454070248	0.9870967741871801	8.931465146440647	8.102266443649146	0.9071598244509073
3	1	none		10.0	l2	liblinear		0.816112771818768	0.4212012011697714	0.1499999999931818	0.984526112179339	11.227933899134328	9.693743731000982	0.8633595197304313
3	2	none		10.0	l2	liblinear		0.7955688412168103	0.3813995651016304	0.13181818181219007	0.9909735654352614	16.669016651602576	14.603555238917838	0.8760897764670282
3	3	none		10.0	l2	liblinear		0.8270674486803519	0.38425802576668944	0.11818181817644628	0.9851612903162248	8.897797665725282	7.964421506369405	0.8951003064579383
3	1	undersample	0.6	0.01	l2	liblinear		0.7729177656643808	0.3894824983060481	0.5181818181582645	0.8594455190144459	6.576163589432066	3.686696985096848	0.5606151472964809
3	2	undersample	0.6	0.01	l2	liblinear		0.7319266162593049	0.328443034842544	0.3999999999818182	0.8710509348751061	4.503332969856324	3.10199975916382	0.6888230861218014
3	3	undersample	0.6	0.01	l2	liblinear		0.7921818181818181	0.35057849388791923	0.5318181817940082	0.8567741935428596	6.7950663911356095	3.7131447035817873	0.5464471458991252
3	1	undersample	0.6	0.1	l2	liblinear		0.8016821991676923	0.4156436317080251	0.6045454545179751	0.8284977433860188	7.385056973945132	3.52499979419334	0.4773151693723087
3	2	undersample	0.6	0.1	l2	liblinear		0.7798487779145419	0.3666972176513048	0.4954545454320248	0.8639587362935915	6.236283183169051	3.6419428599387302	0.5839925305837693
3	3	undersample	0.6	0.1	l2	liblinear		0.8209706744868036	0.38080486456340495	0.6454545454252066	0.8290322580591676	8.827769096819502	3.775299950417445	0.42766182721067453
3	1	undersample	0.6	1.0	l2	liblinear		0.8139294296934529	0.42111792995144737	0.6318181817894628	0.8304319793627954	8.404073958165583	3.726045407351903	0.44336179594074804
3	2	undersample	0.6	1.0	l2	liblinear		0.7950413223140496	0.3816114848755399	0.5409090908845041	0.8729851708518828	8.098004024328251	4.258629105956098	0.5258862569322224
3	3	undersample	0.6	1.0	l2	liblinear		0.8264076246334311	0.38150743599402687	0.6499999999704545	0.825161290317257	8.764891331437868	3.717711964202923	0.42415949450728946
3	1	undersample	0.6	10.0	l2	liblinear		0.8152482269503544	0.4213509720432356	0.6363636363347107	0.8297872340372032	8.531249405536176	3.738636143704043	0.4382284329849083
3	2	undersample	0.6	10.0	l2	liblinear		0.7957153742453549	0.3826134425924122	0.5318181817940082	0.8710509348751061	7.6731546889559965	4.124249679797351	0.5374907414549915
3	3	undersample	0.6	10.0	l2	liblinear		0.8258885630498534	0.37899800000013795	0.6499999999704545	0.8193548387043913	8.423468825672682	3.598214086258587	0.42716534915608856
3	1	undersample	0.8	0.01	l2	liblinear		0.7841363343297578	0.40238758590941026	0.6999999999681817	0.7240490006400772	6.122273857165808	2.5366821509073443	0.4143365927212729
3	2	undersample	0.8	0.01	l2	liblinear		0.7466297403434735	0.3441518705046013	0.5909090908822314	0.7769181173386401	5.030507129007385	2.6488438117173243	0.5265560098579802
3	3	undersample	0.8	0.01	l2	liblinear		0.804624633431085	0.36314945164767715	0.749999999965909	0.7109677419308971	7.379463922823773	2.594865981491714	0.351633388933778
3	1	undersample	0.8	0.1	l2	liblinear		0.8044633960494695	0.41648696052865003	0.7045454545134298	0.745970341710213	7.002537711222541	2.7734770480025674	0.3960674104663953
3	2	undersample	0.8	0.1	l2	liblinear		0.7826035988511811	0.36807475710062393	0.5909090908822314	0.8007736943855528	5.805824909323634	2.9660192683871567	0.5108695588745273
3	3	undersample	0.8	0.1	l2	liblinear		0.821733137829912	0.38138981219904405	0.7409090908754132	0.7393548387049075	8.111776532559869	2.842596650434718	0.3504283627522345
3	1	undersample	0.8	1.0	l2	liblinear		0.8150167047652541	0.4220865854421627	0.7272727272396694	0.7620889748500188	8.54200493275227	3.056910440413957	0.35786801565437143
3	2	undersample	0.8	1.0	l2	liblinear		0.7955864251802356	0.38220628963785896	0.6227272726989669	0.8110896195950285	7.086886355106559	3.2964162075151724	0.4651430785638362
3	3	undersample	0.8	1.0	l2	liblinear		0.8257067448680353	0.37927286357561746	0.759090909056405	0.7535483870919126	9.63429756647176	3.0800807886726855	0.3196995599397587
3	1	undersample	0.8	10.0	l2	liblinear		0.8159545161479397	0.4186006855433619	0.7272727272396694	0.7633784655012033	8.603087608369796	3.073569352191291	0.35726350887909036
3	2	undersample	0.8	10.0	l2	liblinear		0.7959498270910264	0.38295654549085045	0.6318181817894628	0.809800128943844	7.306297933021258	3.3218642318862455	0.45465763773605494
3	3	undersample	0.8	10.0	l2	liblinear		0.8251114369501467	0.37777897952878214	0.7409090908754132	0.7593548387047784	9.023610784652009	3.0788446196016612	0.3411987288505693
3	1	undersample	1.0	0.01	l2	liblinear		0.7902702069046363	0.4120365314422352	0.8136363635993802	0.5925209542192617	6.348448343100111	1.9967562800017684	0.3145266541685708
3	2	undersample	1.0	0.01	l2	liblinear		0.7577105679620186	0.35691817465137604	0.7318181817849173	0.6254029658244655	4.555850364860053	1.9536144055690696	0.4288144261890343
3	3	undersample	1.0	0.01	l2	liblinear		0.8112991202346042	0.3693669961869154	0.8545454545066116	0.5664516128995714	7.6759669189222395	1.9710497379803753	0.25678193796820786
3	1	undersample	1.0	0.1	l2	liblinear		0.805134517320204	0.41967581815919397	0.7636363636016529	0.6808510638253975	6.8923073775802575	2.3927271976134827	0.3471590858634115
3	2	undersample	1.0	0.1	l2	liblinear		0.7839517027137917	0.36580246909086483	0.6772727272419421	0.7279174725936305	5.614478082448926	2.4892179178349836	0.4433569470101938
3	3	undersample	1.0	0.1	l2	liblinear		0.8216568914956012	0.3813405030968896	0.8318181817803719	0.6587096774151051	9.545955652678389	2.4372743742264067	0.25532009234539066
3	1	undersample	1.0	1.0	l2	liblinear		0.8151427231698025	0.4230543528836528	0.7636363636016529	0.7117988394538247	7.9793491027770465	2.6496643374295523	0.3320652127770548
3	2	undersample	1.0	1.0	l2	liblinear		0.7960524002110075	0.38011152470559006	0.68181818178719	0.7575757575708731	6.696428223020257	2.8124998837998714	0.41999999449961717
3	3	undersample	1.0	1.0	l2	liblinear		0.8259589442815249	0.37999566787772904	0.8181818181446281	0.7025806451567576	10.63015122404865	2.7509366062154634	0.2587862055706689
3	1	undersample	1.0	10.0	l2	liblinear		0.8159926147353614	0.42010253861656727	0.7636363636016529	0.7208252740121159	8.341800946412643	2.7353347748300334	0.32790697224540505
3	2	undersample	1.0	10.0	l2	liblinear		0.7964714846726452	0.3826283733100954	0.686363636332438	0.7588652482220577	6.887041410556764	2.8463902561029375	0.4132965111650773
3	3	undersample	1.0	10.0	l2	liblinear		0.8253284457478005	0.3786062020932628	0.7999999999636364	0.7070967741889865	9.656387128276348	2.731277439624501	0.28284671138160544
3	1	smote	0.6	0.01	l2	liblinear		0.7882187445050113	0.40225002969031715	0.5636363636107438	0.8330109606651644	6.4433715109435115	3.375289372901195	0.523839003033558
3	2	smote	0.6	0.01	l2	liblinear		0.7627513041439539	0.3415145050935469	0.46818181816053717	0.8639587362935915	5.590796337811592	3.4414689410430204	0.6155596943962642
3	3	smote	0.6	0.01	l2	liblinear		0.8057214076246334	0.36517845418864625	0.6272727272442149	0.8180645161237545	7.567202415368438	3.4477754388645723	0.4556208720134626
3	1	smote	0.6	0.1	l2	liblinear		0.8079919113768241	0.4164353344639361	0.6045454545179751	0.8304319793627954	7.48673520986689	3.5652089149482236	0.4762034104508231
3	2	smote	0.6	0.1	l2	liblinear		0.7888546978488952	0.3596842715800384	0.5045454545225206	0.8646034816191838	6.502882835718704	3.7264282958824193	0.5730424989952542
3	3	smote	0.6	0.1	l2	liblinear		0.8225630498533725	0.3820491315208849	0.6727272726966942	0.8225806451559834	9.530302367790382	3.7917353231883224	0.3978609577698446
3	1	smote	0.6	1.0	l2	liblinear		0.8121329347634957	0.41836848889896644	0.6136363636084711	0.8310767246883877	7.813874630543922	3.632633372459562	0.4648952620920089
3	2	smote	0.6	1.0	l2	liblinear		0.7936433972217339	0.36587781135992803	0.5409090908845041	0.8639587362935915	7.482520158605397	3.976066058098247	0.5313805908962776
3	3	smote	0.6	1.0	l2	liblinear		0.8250322580645161	0.3825604798479797	0.6727272726966942	0.821935483865665	9.488324624425541	3.77799715249952	0.39817325051154734
3	1	smote	0.6	10.0	l2	liblinear		0.8125461579039915	0.41836733917608293	0.618181818153719	0.8317214700139799	8.002188826607345	3.6735629998042234	0.4590697619590915
3	2	smote	0.6	10.0	l2	liblinear		0.7941826387667781	0.3668425170765494	0.5409090908845041	0.865248226944776	7.565398027435635	4.014114534297692	0.530588667521084
3	3	smote	0.6	10.0	l2	liblinear		0.8252375366568915	0.38275994195952656	0.6636363636061984	0.8225806451559834	9.14741951777241	3.740495656658751	0.4089126510396941
3	1	smote	0.8	0.01	l2	liblinear		0.7937195943965771	0.40741444898702756	0.6681818181514463	0.7556415215940965	6.227057190081357	2.734432605596784	0.43912115464134455
3	2	smote	0.8	0.01	l2	liblinear		0.7700281343414805	0.3462247152777862	0.5863636363369834	0.7859445518969315	5.204918298841376	2.739307100754455	0.5262920359989217
3	3	smote	0.8	0.01	l2	liblinear		0.8108885630498534	0.37124736022246835	0.7409090908754132	0.7348387096726785	7.92491527818793	2.7941825973881453	0.3525820049874269
3	1	smote	0.8	0.1	l2	liblinear		0.809041087861204	0.4174137430428564	0.686363636332438	0.7730496453850868	7.454256829325927	3.0242896392656258	0.4057130890399624
3	2	smote	0.8	0.1	l2	liblinear		0.7900797139675284	0.3602296113190484	0.6090909090632232	0.812379110246213	6.746583135343663	3.246391579309805	0.48119047030443307
3	3	smote	0.8	0.1	l2	liblinear		0.8227976539589443	0.38086679147096725	0.7272727272396694	0.7535483870919126	8.153577211938043	2.95097560591395	0.3619240301125147
3	1	smote	0.8	1.0	l2	liblinear		0.8122149932594807	0.4190214271602641	0.6954545454229338	0.7743391360362712	7.835948380612222	3.081857006078584	0.39329724725398396
3	2	smote	0.8	1.0	l2	liblinear		0.793801652892562	0.36574240937242225	0.618181818153719	0.8085106382926596	6.835978417741387	3.2282826594601124	0.47224879802457825
3	3	smote	0.8	1.0	l2	liblinear		0.8247624633431084	0.38151232449070566	0.7318181817849173	0.7554838709628678	8.43124142199241	2.992923839983354	0.3549801987479649
3	1	smote	0.8	10.0	l2	liblinear		0.8125578805462752	0.41861089640736227	0.6999999999681817	0.7762733720130479	8.09606101081591	3.128818303741758	0.3864617890849898
3	2	smote	0.8	10.0	l2	liblinear		0.7943438250981772	0.3669097056963833	0.618181818153719	0.809800128943844	6.893300624678021	3.2501693204066857	0.4714968095019781
3	3	smote	0.8	10.0	l2	liblinear		0.8247771260997068	0.3816816654539436	0.7318181817849173	0.7580645161241416	8.550282001888574	3.0248483596227795	0.3537717555341257
3	1	smote	1.0	0.01	l2	liblinear		0.7963396049469551	0.4082431670676052	0.7318181817849173	0.6911669890348733	6.10707308402515	2.3696241402487654	0.3880130541382393
3	2	smote	1.0	0.01	l2	liblinear		0.7754117578102104	0.34960728520572437	0.6681818181514463	0.7201805286865237	5.182721823807645	2.3879031403210105	0.4607430554201434
3	3	smote	1.0	0.01	l2	liblinear		0.8136480938416423	0.37341670869843013	0.7909090908731404	0.6567741935441499	7.238149392386417	2.304340329174734	0.3183604167132974
3	1	smote	1.0	0.1	l2	liblinear		0.8092667487251627	0.41616143475111417	0.7363636363301652	0.7227595099888926	7.281555370814862	2.6560464156595573	0.3647635989269105
3	2	smote	1.0	0.1	l2	liblinear		0.7915831428403961	0.36235104299734344	0.6727272726966942	0.7646679561523877	6.679147287152535	2.85863001532428	0.4279932490830731
3	3	smote	1.0	0.1	l2	liblinear		0.8225630498533725	0.37984335120813195	0.7909090908731404	0.6967741935438918	8.691951442763424	2.6083171285239963	0.30008417083094313
3	1	smote	1.0	1.0	l2	liblinear		0.8117666021921341	0.4169650809625885	0.7409090908754132	0.7285622179192227	7.675542381393988	2.7295723458247325	0.3556194641939531
3	2	smote	1.0	1.0	l2	liblinear		0.7946163765312702	0.3676029464489294	0.6727272726966942	0.7633784655012033	6.63154672923936	2.843051650776944	0.42871621064299964
3	3	smote	1.0	1.0	l2	liblinear		0.8241935483870968	0.37966167014020114	0.7954545454183884	0.7006451612858023	9.102011006110654	2.6572295348983337	0.29193872014594213
3	1	smote	1.0	10.0	l2	liblinear		0.8120567375886525	0.41695354713510846	0.7409090908754132	0.7285622179192227	7.675542381393988	2.7295723458247325	0.3556194641939531
3	2	smote	1.0	10.0	l2	liblinear		0.7949827091026317	0.3683743180810711	0.6772727272419421	0.762733720175611	6.746287151194128	2.854483575156087	0.42311918299948986
3	3	smote	1.0	10.0	l2	liblinear		0.8243958944281525	0.37983883127298745	0.7954545454183884	0.703225806447076	9.21497534688637	2.6803358779009723	0.29086738540834756
3	1	class_weight		0.01	l2	liblinear	balanced	0.798962546157904	0.4135709930739775	0.7772727272373967	0.6621534493832227	6.839733299342273	2.3006678706996366	0.3363680572930442
3	2	class_weight		0.01	l2	liblinear	balanced	0.7750366332571361	0.35637857057746747	0.7136363636039256	0.6769825918718442	5.222887349270028	2.2092813686003563	0.42299999380232867
3	3	class_weight		0.01	l2	liblinear	balanced	0.8167829912023461	0.376982680185803	0.8318181817803719	0.6258064516088658	8.271667820899125	2.222962322913361	0.2687441382232692
3	1	class_weight		0.1	l2	liblinear	balanced	0.8132671004044312	0.4195120155931366	0.759090909056405	0.7014829142443489	7.4043763468230575	2.5428724848567907	0.3434283039791838
3	2	class_weight		0.1	l2	liblinear	balanced	0.7943731317038861	0.3705541474876451	0.686363636332438	0.7414571244310674	6.275976417319917	2.654738051762944	0.42299999433982177
3	3	class_weight		0.1	l2	liblinear	balanced	0.8265894428152493	0.38474200442714335	0.8136363635993802	0.6948387096729366	9.940854391701356	2.6662501527138183	0.268211357721029
3	1	class_weight		1.0	l2	liblinear	balanced	0.8157376472656936	0.4163048987023661	0.759090909056405	0.7150225660817858	7.905873412247593	2.663687689171136	0.33692515313815674
3	2	class_weight		1.0	l2	liblinear	balanced	0.7969784889514097	0.37709273952874667	0.6999999999681817	0.7453255963846208	6.828691635747596	2.748607486833575	0.40250864516387624
3	3	class_weight		1.0	l2	liblinear	balanced	0.826090909090909	0.3801869903177418	0.8045454545088843	0.707741935479305	9.968118949609183	2.7528596286974913	0.2761664003943525
3	1	class_weight		10.0	l2	liblinear	balanced	0.8157024793388429	0.41508576415031445	0.7636363636016529	0.715667311407378	8.131867711529356	2.6857141910918725	0.3302702657060434
3	2	class_weight		10.0	l2	liblinear	balanced	0.7971338139616669	0.37741674170056694	0.6999999999681817	0.7453255963846208	6.828691635747596	2.748607486833575	0.40250864516387624
3	3	class_weight		10.0	l2	liblinear	balanced	0.8259970674486803	0.37946422543651476	0.7999999999636364	0.7064516128986681	9.626373092278238	2.72527463226951	0.2831050188769277
4	1	none		0.01	l2	liblinear		0.7176367153156321	0.3051432508475983	0.004545454545247934	0.9999999999935526	456326.7924688555	454252.57979958045	0.9954545355066248
4	2	none		0.01	l2	liblinear		0.6659457241662271	0.2423346105139974	0.0	0.9993552546679604	0.0	0.0	1.0006451512838668
4	3	none		0.01	l2	liblinear		0.6904604188194978	0.2795921594497202	0.0	0.9999999999935526	0.0	0.0	0.9999999900064475
4	1	none		0.1	l2	liblinear		0.8009788406306781	0.4107766831249597	0.07272727272396694	0.9948420373888147	15.12742162221386	14.099972645503144	0.9320803535695616
4	2	none		0.1	l2	liblinear		0.7844294003868473	0.3478140225399083	0.0409090909072314	0.9961315280399993	10.983383907586319	10.574972645658578	0.9628155243231107
4	3	none		0.1	l2	liblinear		0.7890917334228321	0.36673902906692496	0.05936073059089677	0.9935525467376303	9.724742183442178	9.20683502569956	0.946743343399699
4	1	none		1.0	l2	liblinear		0.8075698962546157	0.4165611982190754	0.12727272726694214	0.9890393294584847	13.159301695056948	11.611754104581086	0.8823989480649883
4	2	none		1.0	l2	liblinear		0.8095158548736885	0.38970443428373375	0.068181818178719	0.9948420373888147	14.112777489758557	13.218724355159196	0.9366493749103649
4	3	none		1.0	l2	liblinear		0.8000288516173097	0.36126612943673786	0.11872146118179354	0.9877498388073002	10.862276361692196	9.691412414917306	0.8922082244632515
4	1	none		10.0	l2	liblinear		0.806799132524471	0.41387948280740283	0.14090909090268594	0.9877498388073002	13.225274613984674	11.502622182672594	0.8697454220161706
4	2	none		10.0	l2	liblinear		0.8116083465213058	0.39329330391768097	0.0818181818144628	0.9935525467376303	13.731661845717134	12.689980304655663	0.924140159429939
4	3	none		10.0	l2	liblinear		0.8001760537464413	0.35763817342694615	0.11872146118179354	0.984526112179339	8.57123797144349	7.672369467457328	0.8951296659020235
4	1	undersample	0.6	0.01	l2	liblinear		0.7765195475060078	0.37997808349803724	0.49999999997727274	0.856866537712077	5.98648603470003	3.4932429988946803	0.5835214379156
4	2	undersample	0.6	0.01	l2	liblinear		0.7480452493992146	0.313691616868562	0.3999999999818182	0.8781431334566207	4.804232393758163	3.282539412861315	0.6832599041386481
4	3	undersample	0.6	0.01	l2	liblinear		0.7563392596910522	0.34266882151705125	0.46575342463626695	0.8729851708518828	5.991929733744525	3.6669213436796366	0.6119766830891684
4	1	undersample	0.6	0.1	l2	liblinear		0.8030918469022919	0.41230127009535755	0.6045454545179751	0.8330109606651644	7.625970271447406	3.6202700531924106	0.47472909650427764
4	2	undersample	0.6	0.1	l2	liblinear		0.7960201629447277	0.36295817557397353	0.5090909090677685	0.8549323017353003	6.111604481191884	3.5093330911304483	0.5742081381107328
4	3	undersample	0.6	0.1	l2	liblinear		0.7959248562571208	0.36834025369062756	0.5616438355907925	0.8446163765258246	6.96447045339814	3.614562377215467	0.5190003075979921
4	1	undersample	0.6	1.0	l2	liblinear		0.8078307250454252	0.4153768595655838	0.6227272726989669	0.8246292714324653	7.761471840706033	3.5509189148972924	0.45750585844547237
4	2	undersample	0.6	1.0	l2	liblinear		0.8123996248754469	0.39277793574264597	0.5681818181559917	0.856866537712077	7.876955287388549	3.969594316925772	0.5039503327525248
4	3	undersample	0.6	1.0	l2	liblinear		0.7992604565032428	0.3534545406834687	0.6073059360453285	0.820760799478912	7.08168767995585	3.3882426411037847	0.47845128497788136
4	1	undersample	0.6	10.0	l2	liblinear		0.8072387316101048	0.4134462269665339	0.618181818153719	0.8265635074092421	7.7160554193197335	3.5643120618753805	0.4619344718274542
4	2	undersample	0.6	10.0	l2	liblinear		0.814064240079714	0.3969684099811069	0.5681818181559917	0.8523533204329313	7.595954376467871	3.8482530141516955	0.5066187535451726
4	3	undersample	0.6	10.0	l2	liblinear		0.7979886301075458	0.34831479129835136	0.6118721460907821	0.818181818176543	7.094117192956578	3.365296618310349	0.4743784823163656
4	1	undersample	0.8	0.01	l2	liblinear		0.7840835824394818	0.3931950482556533	0.6909090908776859	0.7143778207561936	5.590757951799973	2.4189615404422504	0.43267147413453555
4	2	undersample	0.8	0.01	l2	liblinear		0.7651515151515151	0.33244678055069055	0.6590909090609504	0.7446808510590286	5.638888619684665	2.5814392926671403	0.4577922016878943
4	3	undersample	0.8	0.01	l2	liblinear		0.7684363306630866	0.3549498430163225	0.6529680364998645	0.7369439071519217	5.271187838880648	2.482238691405576	0.47090688371689826
4	1	undersample	0.8	0.1	l2	liblinear		0.8033849129593811	0.41690340319509583	0.7045454545134298	0.743391360407844	6.908194468918893	2.745602907903563	0.39744145176783
4	2	undersample	0.8	0.1	l2	liblinear		0.7974679092667487	0.36455631241452047	0.6681818181514463	0.7775628626642324	7.03918960199501	3.0039129082285414	0.42674128808595985
4	3	undersample	0.8	0.1	l2	liblinear		0.7961103309398267	0.3669454979491356	0.6484018264544108	0.7524177949661354	5.604504597437188	2.618935396331766	0.46729113961014496
4	1	undersample	0.8	1.0	l2	liblinear		0.8074585311529219	0.41693000061935376	0.7181818181491735	0.762733720175611	8.192233059202248	3.026902046138669	0.36948435699302423
4	2	undersample	0.8	1.0	l2	liblinear		0.8125373659222788	0.3919449824461954	0.6727272726966942	0.7865892972225237	7.5763674666232665	3.1522657131001104	0.4160655685225598
4	3	undersample	0.8	1.0	l2	liblinear		0.7998551531049344	0.3540321248711862	0.6712328766816789	0.7549967762685043	6.29155669855948	2.7396898663684466	0.43545499702484775
4	1	undersample	0.8	10.0	l2	liblinear		0.8067932712033293	0.41419711941896814	0.7227272726944215	0.76531270147798	8.499954475714759	3.0795328356096867	0.3622999110652513
4	2	undersample	0.8	10.0	l2	liblinear		0.8143455834945196	0.3963453798354535	0.6636363636061984	0.7885235331993004	7.356542089882454	3.1381096074889916	0.42657399299590126
4	3	undersample	0.8	10.0	l2	liblinear		0.7986304313905597	0.3485880335511522	0.6849315068180396	0.762733720175611	6.988421176796744	2.886762832280081	0.4130779598660457
4	1	undersample	1.0	0.01	l2	liblinear		0.7882949416798547	0.4017306646103071	0.8181818181446281	0.5860735009633393	6.371495074818412	1.976635466157504	0.310231017874386
4	2	undersample	1.0	0.01	l2	liblinear		0.7776038919172382	0.34502712530474533	0.8045454545088843	0.5925209542192617	5.985538481814816	1.974446153968229	0.32986941778280776
4	3	undersample	1.0	0.01	l2	liblinear		0.7791232052380406	0.36295781426095786	0.8036529679998332	0.5647969052187957	5.3118344432072355	1.8466158884685917	0.34764182790216597
4	1	undersample	1.0	0.1	l2	liblinear		0.8033643983353848	0.4175790925964945	0.7681818181469008	0.6769825918718442	6.944933345357899	2.3781436388118484	0.342428566424198
4	2	undersample	1.0	0.1	l2	liblinear		0.7969462516851298	0.3629865608257378	0.759090909056405	0.6885880077325043	6.967303087134719	2.4375775613309965	0.34985954553333654
4	3	undersample	1.0	0.1	l2	liblinear		0.796755076265423	0.3654409482765823	0.771689497681658	0.6660219213367762	6.740424411698335	2.310599179636041	0.34279727374757585
4	1	undersample	1.0	1.0	l2	liblinear		0.8072856221792393	0.41894990507048674	0.7681818181469008	0.7059961315234946	7.957300939574343	2.612828858338643	0.3283561597841744
4	2	undersample	1.0	1.0	l2	liblinear		0.8111775394173846	0.3883821841207799	0.7181818181491735	0.7246937459656694	6.7081661781484785	2.6086650104685463	0.38887899824015726
4	3	undersample	1.0	1.0	l2	liblinear		0.8002290465129288	0.3542253680041922	0.771689497681658	0.6982591876163878	7.821666278517913	2.5574580581628625	0.326970991714415
4	1	undersample	1.0	10.0	l2	liblinear		0.8066819061016353	0.4164005927362226	0.7681818181469008	0.7163120567329703	8.36715642423794	2.7078408134723535	0.32362735826914013
4	2	undersample	1.0	10.0	l2	liblinear		0.8130502315221849	0.39224787166431463	0.7272727272396694	0.7324306898727762	7.299598022996479	2.718072187401253	0.3723591498932302
4	3	undersample	1.0	10.0	l2	liblinear		0.7990926460760328	0.34851822160267054	0.7808219177725652	0.7001934235931645	8.3201608639207	2.604418825919305	0.31302504666843894
4	1	smote	0.6	0.01	l2	liblinear		0.7925121622413693	0.3941276783188573	0.5772727272464876	0.8278529980604266	6.567113256818721	3.353370591463535	0.5106308349883494
4	2	smote	0.6	0.01	l2	liblinear		0.7712883183869644	0.33104996886621324	0.5045454545225206	0.8394584139210867	5.324858710133353	3.1427708883279952	0.5902073662722033
4	3	smote	0.6	0.01	l2	liblinear		0.7766148809576381	0.35590790389544535	0.5068493150453494	0.8284977433860188	4.965016394805066	2.955350532982577	0.5952347884338545
4	1	smote	0.6	0.1	l2	liblinear		0.8066145009085046	0.40819748032166087	0.6045454545179751	0.8233397807812809	7.1248002721290975	3.422080098002708	0.4803053974918076
4	2	smote	0.6	0.1	l2	liblinear		0.7998417443291719	0.36593832985195013	0.5636363636107438	0.8388136685954944	6.72183286626421	3.4967997827822694	0.5202152128943598
4	3	smote	0.6	0.1	l2	liblinear		0.7968021809467452	0.363426599993937	0.5799086757726069	0.8252740167580576	6.520134343369274	3.318960533648874	0.5090325281139009
4	1	smote	0.6	1.0	l2	liblinear		0.8077428052282984	0.40887893407070625	0.6318181817894628	0.820760799478912	7.858024172262874	3.524999803071146	0.44858601185440367
4	2	smote	0.6	1.0	l2	liblinear		0.805928726334916	0.3770900426504016	0.5863636363369834	0.8413926498978634	7.520101310512586	3.6969509861294556	0.49160918959434213
4	3	smote	0.6	1.0	l2	liblinear		0.7996107975705761	0.36140732152281213	0.6073059360453285	0.8239845261068731	7.239713298131635	3.450298363603469	0.4765794098637526
4	1	smote	0.6	10.0	l2	liblinear		0.8078277943848543	0.40869904974828053	0.6318181817894628	0.820760799478912	7.858024172262874	3.524999803071146	0.44858601185440367
4	2	smote	0.6	10.0	l2	liblinear		0.8065734716605123	0.3782129558832369	0.5863636363369834	0.8407479045722712	7.483916358655502	3.6819835741706086	0.4919861905021236
4	3	smote	0.6	10.0	l2	liblinear		0.799746223529377	0.36133466039459955	0.6073059360453285	0.8239845261068731	7.239713298131635	3.450298363603469	0.4765794098637526
4	1	smote	0.8	0.01	l2	liblinear		0.7964861379754995	0.3977432111748011	0.6681818181514463	0.7421018697566596	5.794417531092692	2.590874899372992	0.4471329219073791
4	2	smote	0.8	0.01	l2	liblinear		0.7788582146415802	0.3384216376132443	0.6499999999704545	0.7575757575708731	5.803571139254772	2.6812498892225447	0.46199999394357877
4	3	smote	0.8	0.01	l2	liblinear		0.7811722588755523	0.35846935756980164	0.6621004565907717	0.7504835589893586	5.893567697075569	2.653534281643555	0.45024242684521654
4	1	smote	0.8	0.1	l2	liblinear		0.8066350155325008	0.4057588580476052	0.686363636332438	0.762733720175611	7.035010650531066	2.8927987909299944	0.41120033277583073
4	2	smote	0.8	0.1	l2	liblinear		0.8005392415450443	0.3663300999191255	0.6590909090609504	0.7846550612457469	7.0445105774050205	3.0606286001771528	0.43447000272082603
4	3	smote	0.8	0.1	l2	liblinear		0.7964901124329862	0.3637976337712197	0.6712328766816789	0.7614442295244266	6.516778939673688	2.813735535326543	0.4317678252102326
4	1	smote	0.8	1.0	l2	liblinear		0.8075552429517614	0.40682568813886594	0.6999999999681817	0.7678916827803489	7.719444013418895	3.0158332031997745	0.39068009571192425
4	2	smote	0.8	1.0	l2	liblinear		0.8054451673407186	0.3750770572451116	0.6772727272419421	0.7840103159201547	7.617573659447601	3.1356714963982193	0.4116365079494184
4	3	smote	0.8	1.0	l2	liblinear		0.798930723733988	0.3621110681120225	0.6621004565907717	0.76531270147798	6.389775430238673	2.8212026494336353	0.44151826873053385
4	1	smote	0.8	10.0	l2	liblinear		0.8076343707871754	0.4069354404032698	0.7090909090586777	0.7678916827803489	8.06406204324372	3.0549998681763952	0.3788413049345687
4	2	smote	0.8	10.0	l2	liblinear		0.8059345876560577	0.3758252733994704	0.6772727272419421	0.7840103159201547	7.617573659447601	3.1356714963982193	0.4116365079494184
4	3	smote	0.8	10.0	l2	liblinear		0.7991485828851027	0.3620365574603126	0.6621004565907717	0.7633784655012033	6.321525557369138	2.7981410483699154	0.4426369805454329
4	1	smote	1.0	0.01	l2	liblinear		0.7985463923568373	0.3972227358608219	0.7636363636016529	0.6795615731742131	6.851570652808985	2.3830985170384533	0.34781783174719677
4	2	smote	1.0	0.01	l2	liblinear		0.7829552781196882	0.3431414383348801	0.7363636363301652	0.6872985170813198	6.139068341792783	2.3548452853778374	0.3835834841511916
4	3	smote	1.0	0.01	l2	liblinear		0.7851378842343576	0.3584816282495476	0.7123287670907612	0.6731141199182907	5.098900898450162	2.1791358657686497	0.4273736356480277
4	1	smote	1.0	0.1	l2	liblinear		0.8064884825039564	0.4051155972787567	0.7454545454206611	0.7163120567329703	7.394642490133927	2.6277271799376685	0.35535553064224634
4	2	smote	1.0	0.1	l2	liblinear		0.799944317449153	0.36573809151615716	0.7181818181491735	0.7259832366168538	6.751726426644027	2.620941080657752	0.38818827178743337
4	3	smote	1.0	0.1	l2	liblinear		0.7971054173327563	0.36158274595635725	0.7351598173180292	0.7059961315234946	6.665721104315086	2.5005106093414264	0.3751297876932622
4	1	smote	1.0	1.0	l2	liblinear		0.8074702537952055	0.4063263859322259	0.754545454511157	0.7234042553144848	8.03988562172485	2.727971929175351	0.3393048081934336
4	2	smote	1.0	1.0	l2	liblinear		0.8040824101752535	0.3722976233957608	0.7181818181491735	0.7382333978031063	7.186953391340419	2.7435959541279336	0.38174671976642655
4	3	smote	1.0	1.0	l2	liblinear		0.7988806750100833	0.3604394118190799	0.7351598173180292	0.7092198581514557	6.770394970163882	2.5282324554976654	0.3734246523186989
4	1	smote	1.0	10.0	l2	liblinear		0.8074673231346347	0.4061134557978042	0.754545454511157	0.7234042553144848	8.03988562172485	2.727971929175351	0.3393048081934336
4	2	smote	1.0	10.0	l2	liblinear		0.8044721880311823	0.3729975554545186	0.7181818181491735	0.7369439071519217	7.139231136516966	2.7301469548643853	0.3824146930202959
4	3	smote	1.0	10.0	l2	liblinear		0.7991662471405986	0.3603787752199334	0.7351598173180292	0.7105093488026403	6.812917271098728	2.539494069609504	0.3727469306361889
4	1	class_weight		0.01	l2	liblinear	balanced	0.7995428169509408	0.4071215722408627	0.7909090908731404	0.6447453255922325	6.864988258283716	2.226315726678276	0.32429999502795714
4	2	class_weight		0.01	l2	liblinear	balanced	0.7861174608756814	0.34949831757781663	0.7818181817826446	0.6563507414528927	6.843964675789321	2.2750468379811886	0.3324164979386248
4	3	class_weight		0.01	l2	liblinear	balanced	0.7865539687166034	0.36477334698320313	0.7397260273634828	0.6382978723363102	5.015479692104258	2.045124842616438	0.4077625507448926
4	1	class_weight		0.1	l2	liblinear	balanced	0.8079479514682609	0.41106530861356627	0.7636363636016529	0.6982591876163878	7.4763309977831724	2.530769146744152	0.33850415032871706
4	2	class_weight		0.1	l2	liblinear	balanced	0.8070540999941388	0.38056762009952827	0.7272727272396694	0.7163120567329703	6.733333011858605	2.5636362731099207	0.3807380685407314
4	3	class_weight		0.1	l2	liblinear	balanced	0.7999964671489008	0.3632247470097211	0.7671232876362044	0.6866537717557276	7.218590800506478	2.4481649817611193	0.33914720715342955
4	1	class_weight		1.0	l2	liblinear	balanced	0.8072064943438251	0.4116534870290859	0.7681818181469008	0.7124435847794169	8.210014523299686	2.671412462989246	0.3253846108685608
4	2	class_weight		1.0	l2	liblinear	balanced	0.8120215696618018	0.39039491954517347	0.7272727272396694	0.7285622179192227	7.157561003818848	2.6793348179874674	0.3743362780956144
4	3	class_weight		1.0	l2	liblinear	balanced	0.8008119669442899	0.3577563712172898	0.7625570775907508	0.7008381689187567	7.52358219186863	2.548978421962791	0.33879849807208395
4	1	class_weight		10.0	l2	liblinear	balanced	0.8069661801770119	0.4108017613647407	0.7681818181469008	0.7143778207561936	8.288053390603304	2.689503291675923	0.32450360561680874
4	2	class_weight		10.0	l2	liblinear	balanced	0.8125402965828498	0.39094166473489156	0.7272727272396694	0.7317859445471839	7.275640657193036	2.7115383602714545	0.3726872196243358
4	3	class_weight		10.0	l2	liblinear	balanced	0.8007648622629677	0.3569611304633104	0.7671232876362044	0.7014829142443489	7.740820350523634	2.5697800847698433	0.3319777350455892
