# Supplementary material for: Risk prediction for cardiovascular related diseases using PRS and EHR in the Framingham Heart Study
Source: PLoS One. 2026 Apr 17;21(4):e0345914. doi: 10.1371/journal.pone.0345914 (PMC13089760; doi:10.1371/journal.pone.0345914)
Supplement: S1 File — (ZIP) [file pone.0345914.s003.zip › logreg/prs_model/af/af_logreg_nested_cv_outer_test_results.csv]

outer_fold	AUC	AUPRC	sensitivity	specificity	DOR	LR+	LR-
1	0.8101547388781432	0.3932060822629007	0.759090909056405	0.7214700193377082	8.161818232219092	2.725347124205296	0.33391420453701126
2	0.7975294531387375	0.3700493809842492	0.7090909090586777	0.7234042553144848	6.374999697972286	2.563636270791294	0.4021390319213223
3	0.8139394528202456	0.3882594421270657	0.7853881278180188	0.7008381689187567	8.573183706383286	2.625295141183234	0.3062217194175713
4	0.831149560117302	0.4106180809335589	0.7772727272373967	0.7419354838661811	10.033162675233651	3.0119317012766933	0.3001976244619123
