# Supplementary material for: Risk prediction for cardiovascular related diseases using PRS and EHR in the Framingham Heart Study
Source: PLoS One. 2026 Apr 17;21(4):e0345914. doi: 10.1371/journal.pone.0345914 (PMC13089760; doi:10.1371/journal.pone.0345914)
Supplement: S1 File — (ZIP) [file pone.0345914.s003.zip › logreg/prs_model/chd/chd_logreg_nested_cv_all_results.csv]

outer_fold	inner_fold	sampling_method	sampling_ratio	C	penalty	solver	class_weight	AUC	AUPRC	sensitivity	specificity	DOR	LR+	LR-
1	1	none		0.01	l2	liblinear		0.524921495695299	0.13073025266586313	0.0	0.9999999999935402	0.0	0.0	0.9999999900064599
1	2	none		0.01	l2	liblinear		0.5362571874199781	0.1363610010444518	0.0	0.9999999999935402	0.0	0.0	0.9999999900064599
1	3	none		0.01	l2	liblinear		0.5433049328398165	0.13721751425982173	0.0	0.9999999999935402	0.0	0.0	0.9999999900064599
1	1	none		0.1	l2	liblinear		0.6606933870986431	0.18341005262750062	0.0	0.9999999999935402	0.0	0.0	0.9999999900064599
1	2	none		0.1	l2	liblinear		0.6571571571571573	0.18662897347691743	0.0	0.9999999999935402	0.0	0.0	0.9999999900064599
1	3	none		0.1	l2	liblinear		0.6565082524384849	0.19794035174570568	0.0	0.9999999999935402	0.0	0.0	0.9999999900064599
1	1	none		1.0	l2	liblinear		0.672625462045631	0.18796388397999933	0.0	0.9999999999935402	0.0	0.0	0.9999999900064599
1	2	none		1.0	l2	liblinear		0.6694601578322509	0.1891374339600303	0.0	0.9999999999935402	0.0	0.0	0.9999999900064599
1	3	none		1.0	l2	liblinear		0.6645599087459553	0.19890983612247176	0.0	0.9999999999935402	0.0	0.0	0.9999999900064599
1	1	none		10.0	l2	liblinear		0.6731179244736446	0.18818948387530068	0.0	0.9999999999935402	0.0	0.0	0.9999999900064599
1	2	none		10.0	l2	liblinear		0.6703273040482343	0.1888864913668429	0.0	0.9999999999935402	0.0	0.0	0.9999999900064599
1	3	none		10.0	l2	liblinear		0.6643911353213677	0.19821753750235496	0.0	0.9999999999935402	0.0	0.0	0.9999999900064599
1	1	undersample	0.6	0.01	l2	liblinear		0.6566667825401791	0.1820743025104514	0.03587443946027469	0.9702842377198303	1.214964201829885	1.2072524692287694	0.9936526979649747
1	2	undersample	0.6	0.01	l2	liblinear		0.6547332215936867	0.18449788689667793	0.10360360359893678	0.9437984496063063	1.9409111082812958	1.8434293082467872	0.9497752271973232
1	3	undersample	0.6	0.01	l2	liblinear		0.6538107875317178	0.1973241663153722	0.045045045043015985	0.9832041343605736	2.761246540235389	2.6819110840090987	0.9712682360366153
1	1	undersample	0.6	0.1	l2	liblinear		0.669569298154135	0.18655262294976754	0.23318385649178547	0.8662790697618458	1.9699973103654058	1.7438095789372243	0.8851837259177779
1	2	undersample	0.6	0.1	l2	liblinear		0.6656656656656657	0.18797402361836005	0.2702702702580959	0.8533591731211024	2.1553269861448907	1.8430764308941918	0.8551261229450509
1	3	undersample	0.6	0.1	l2	liblinear		0.6650371301534092	0.20006976863568965	0.22522522521507993	0.8921188630433327	2.403912880177145	2.087716265248331	0.8684658493345058
1	1	undersample	0.6	1.0	l2	liblinear		0.672196730049478	0.18757186759939634	0.23318385649178547	0.8649870800977715	1.9482356768516307	1.727122407169808	0.8865058823265669
1	2	undersample	0.6	1.0	l2	liblinear		0.6684795260376657	0.18786495396556935	0.2792792792666991	0.8468992248007307	2.1435125181190897	1.8241531478966702	0.8510111842324208
1	3	undersample	0.6	1.0	l2	liblinear		0.6653135693833369	0.19860278347945506	0.23873873872798473	0.8733850129142546	2.163265134980167	1.8855486650314235	0.8716216116597557
1	1	undersample	0.6	10.0	l2	liblinear		0.6723357782644465	0.1875881315538522	0.23318385649178547	0.8617571059375856	1.8956111657720298	1.6867690828203867	0.8898286179788885
1	2	undersample	0.6	10.0	l2	liblinear		0.6689829364247969	0.18788392142845756	0.28828828827530234	0.8436692506405449	2.1860025798867952	1.844091907801932	0.8435909009939982
1	3	undersample	0.6	10.0	l2	liblinear		0.6648043392229438	0.19792290865874324	0.25225225224088954	0.8720930232501803	2.300109348492305	1.9721538177917026	0.8574174076042658
1	1	undersample	0.8	0.01	l2	liblinear		0.666565277343252	0.18543822220436343	0.38116591926541854	0.7926356589096083	2.3543951180544123	1.8381458397314658	0.7807295394438689
1	2	undersample	0.8	0.01	l2	liblinear		0.6615801848359988	0.18575801746303863	0.4549549549344615	0.76485788113201	2.7151029603712846	1.9348083523981174	0.7126095597429966
1	3	undersample	0.8	0.01	l2	liblinear		0.6593337523570082	0.19914882017969893	0.3783783783613343	0.8107235142066491	2.6072116126170495	1.9990774701072336	0.7667492099072452
1	1	undersample	0.8	0.1	l2	liblinear		0.6710148202222453	0.1872581743367371	0.4618834080510366	0.7312661498660772	2.335656964317692	1.7187391563566208	0.7358696757518673
1	2	undersample	0.8	0.1	l2	liblinear		0.6660759596806108	0.18722044977690605	0.5270270270032871	0.715762273897185	2.8059739236628185	1.8541768388299082	0.6607961660419824
1	3	undersample	0.8	0.1	l2	liblinear		0.6638440766347744	0.19914729005218668	0.47747747745596947	0.7474160206670064	2.703986132317803	1.8903711146413482	0.6991053189984737
1	1	undersample	0.8	1.0	l2	liblinear		0.6724284770744255	0.1877558988616278	0.47533632284863964	0.7338501291942259	2.4980498593276863	1.7859723303634378	0.7149466207466362
1	2	undersample	0.8	1.0	l2	liblinear		0.6677229555136532	0.18716586108469252	0.5135135134903822	0.719638242889408	2.7094213035867796	1.8316103468124483	0.6760153237495834
1	3	undersample	0.8	1.0	l2	liblinear		0.6640099401727309	0.1979240151213934	0.47297297295166785	0.7441860465068205	2.6107225065950264	1.8488942765013618	0.7081925580844337
1	1	undersample	0.8	10.0	l2	liblinear		0.6725414537490875	0.1877801954683764	0.47533632284863964	0.7325581395301515	2.4816052573347003	1.7773444450323241	0.7162075495138092
1	2	undersample	0.8	10.0	l2	liblinear		0.6676094699350513	0.18691306706213895	0.5135135134903822	0.7293281653699656	2.8442056719072433	1.8971811205272346	0.6670337208114004
1	3	undersample	0.8	10.0	l2	liblinear		0.663913913913914	0.1976457737729928	0.47297297295166785	0.7441860465068205	2.6107225065950264	1.8488942765013618	0.7081925580844337
1	1	undersample	1.0	0.01	l2	liblinear		0.6724255802366137	0.18791240205083135	0.7623318385308371	0.5239018087821454	3.529607451646379	1.601207138739024	0.4536501935069492
1	2	undersample	1.0	0.01	l2	liblinear		0.6644784319202924	0.18505380726370352	0.7387387387054621	0.526485788110294	3.1439054663793495	1.5601194315923503	0.4962361040549967
1	3	undersample	1.0	0.01	l2	liblinear		0.6645802779523711	0.19895175941970555	0.7387387387054621	0.5045219638210302	2.8791978927409896	1.4909615963865028	0.5178392118699183
1	1	undersample	1.0	0.1	l2	liblinear		0.6714377585427747	0.1875113045090064	0.7085201793404251	0.5781653746732677	3.331605519253545	1.6796159442707692	0.5041460945025197
1	2	undersample	1.0	0.1	l2	liblinear		0.6660032125148403	0.18620330360930548	0.6666666666366367	0.5904392764819739	2.883280684024077	1.6277602125333983	0.5645514128124332
1	3	undersample	1.0	0.1	l2	liblinear		0.6649760225341621	0.1989308947626619	0.6666666666366367	0.5839793281616023	2.8074533471322742	1.6024844334436281	0.5707964504578437
1	1	undersample	1.0	1.0	l2	liblinear		0.6716897834324053	0.1875542594903153	0.6905829596102877	0.5839793281616023	3.1329551802077567	1.6599726642401471	0.5298424450491235
1	2	undersample	1.0	1.0	l2	liblinear		0.6669081872570245	0.18621841614915755	0.662162162132335	0.6027131782906802	2.9734633356322115	1.6667105710083407	0.5605283647862215
1	3	undersample	1.0	1.0	l2	liblinear		0.6647956095630514	0.19796575369858155	0.6441441441151287	0.6078811369469775	2.806143441788102	1.6427267045318352	0.5854036725305957
1	1	undersample	1.0	10.0	l2	liblinear		0.6717679980533251	0.18759866034888945	0.6816143497452191	0.5839793281616023	3.005161326835765	1.638414577691574	0.545200197077307
1	2	undersample	1.0	10.0	l2	liblinear		0.6671089694345509	0.18623732186194192	0.662162162132335	0.6027131782906802	2.9734633356322115	1.6667105710083407	0.5605283647862215
1	3	undersample	1.0	10.0	l2	liblinear		0.6645220802197546	0.19763566310098368	0.6441441441151287	0.6124031007712377	2.859999923284971	1.66189184892326	0.5810810716436755
1	1	smote	0.6	0.01	l2	liblinear		0.6619766862492903	0.18346600013431366	0.3004484304798005	0.8449612403046192	2.340704976411536	1.937892251532437	0.8279096458778462
1	2	smote	0.6	0.01	l2	liblinear		0.6599681076425262	0.18771065750728055	0.27477477476239753	0.8501291989609165	2.1491752687532024	1.8334108747215727	0.8530764707214566
1	3	smote	0.6	0.01	l2	liblinear		0.6591300602928509	0.19836138391728508	0.2972972972839055	0.8552971576172139	2.5006866389000044	2.054536537382536	0.821588950976846
1	1	smote	0.6	0.1	l2	liblinear		0.6636481616667247	0.1839486241563249	0.34529147980514385	0.8210594315192439	2.4199345849647305	1.9296432521719922	0.7973947890830156
1	2	smote	0.6	0.1	l2	liblinear		0.663308657494704	0.18867592760515522	0.3378378378226199	0.8333333333279501	2.5510202533372017	2.0270269052486336	0.7945945850828541
1	3	smote	0.6	0.1	l2	liblinear		0.6615365365365365	0.1990664313644806	0.3378378378226199	0.8372093023201731	2.62390654223947	2.0752894476450816	0.790915906492151
1	1	smote	0.6	1.0	l2	liblinear		0.6638683213404248	0.18401619481578635	0.34529147980514385	0.8197674418551695	2.3988067593851596	1.9158106848240435	0.7986515184437027
1	2	smote	0.6	1.0	l2	liblinear		0.6639313732336989	0.18886003717908106	0.3378378378226199	0.8326873384959129	2.5392008551170635	2.0192005470091803	0.7952110277326138
1	3	smote	0.6	1.0	l2	liblinear		0.6620108480573597	0.19912303579531082	0.3378378378226199	0.8372093023201731	2.62390654223947	2.0752894476450816	0.790915906492151
1	1	smote	0.6	10.0	l2	liblinear		0.6639088770697906	0.1840305046076912	0.34529147980514385	0.8191214470231324	2.3883560313689496	1.9089685041853348	0.7992813697912529
1	2	smote	0.6	10.0	l2	liblinear		0.6640186698326234	0.1888999919588341	0.3378378378226199	0.8326873384959129	2.5392008551170635	2.0192005470091803	0.7952110277326138
1	3	smote	0.6	10.0	l2	liblinear		0.6620457666969295	0.19914145750557988	0.3378378378226199	0.8365633074881359	2.6115187540218647	2.067086723057789	0.7915266523585894
1	1	smote	0.8	0.01	l2	liblinear		0.6654239232453852	0.18459787096666794	0.4529147981859679	0.7228682170495939	2.1594060907960615	1.634293898091364	0.7568256306505198
1	2	smote	0.8	0.01	l2	liblinear		0.6635036198989688	0.18840274709260796	0.5045045044817791	0.7377260981864489	2.863949729913346	1.9235786777009989	0.6716523788703871
1	3	smote	0.8	0.01	l2	liblinear		0.6616005540424145	0.19884198387446606	0.4909909909688743	0.7364341085223745	2.6952107227336928	1.8628775126685162	0.6911806449875405
1	1	smote	0.8	0.1	l2	liblinear		0.6644216173624871	0.18422158253451582	0.47085201791610526	0.7067183462486647	2.1442170567132854	1.6054601296701811	0.7487395472401025
1	2	smote	0.8	0.1	l2	liblinear		0.6638091579952045	0.18849882006081226	0.5090090089860807	0.73062015503404	2.811761491834061	1.8895585531085881	0.6720194904434971
1	3	smote	0.8	0.1	l2	liblinear		0.6622319994413017	0.19919560634081757	0.5090090089860807	0.7248062015457054	2.7304560291133737	1.8496383034381356	0.6774100210411317
1	1	smote	0.8	1.0	l2	liblinear		0.6641174493922434	0.18412201871453468	0.47982062778117396	0.7034883720884788	2.188471867968767	1.6182185332110033	0.7394285185983388
1	2	smote	0.8	1.0	l2	liblinear		0.6639022743673907	0.18852427671906855	0.5090090089860807	0.7273901808738541	2.7661636415094373	1.8671704194148657	0.6750035911593262
1	3	smote	0.8	1.0	l2	liblinear		0.6623804036594735	0.19932476270007637	0.5090090089860807	0.7248062015457054	2.7304560291133737	1.8496383034381356	0.6774100210411317
1	1	smote	0.8	10.0	l2	liblinear		0.6640334410956998	0.18409144450404485	0.47982062778117396	0.7028423772564416	2.1817090733355076	1.6147006669529178	0.7401081403888515
1	2	smote	0.8	10.0	l2	liblinear		0.6639080941406523	0.188525686727509	0.5090090089860807	0.7273901808738541	2.7661636415094373	1.8671704194148657	0.6750035911593262
1	3	smote	0.8	10.0	l2	liblinear		0.6623804036594734	0.1993069468118708	0.5090090089860807	0.7241602067136683	2.7216336564916603	1.845306597966614	0.678014311863332
1	1	smote	1.0	0.01	l2	liblinear		0.6679760373576205	0.18549327652240954	0.6816143497452191	0.6091731266110519	3.3368873453712586	1.7440313824749907	0.5226521511208159
1	2	smote	1.0	0.01	l2	liblinear		0.6663203901575994	0.18940988802289244	0.6351351351065254	0.6304909560682785	2.9702148851974903	1.7188621722483879	0.578699592111145
1	3	smote	1.0	0.01	l2	liblinear		0.6630816863375002	0.19947089383494512	0.6441441441151287	0.602067183458643	2.7386979407882803	1.6187258279587622	0.5910567121928986
1	1	smote	1.0	0.1	l2	liblinear		0.6654731694881867	0.18455565333482393	0.668161434947616	0.6111111111071634	3.1640925757565403	1.7181293599531025	0.5430085521127234
1	2	smote	1.0	0.1	l2	liblinear		0.6652466419908281	0.18915082583429044	0.6261261260979222	0.6388888888847617	2.9629285509118213	1.7338876857744625	0.5851938804300848
1	3	smote	1.0	0.1	l2	liblinear		0.6626917615289708	0.19958228949298487	0.6306306306022238	0.6136950904353121	2.7122929377626406	1.63246854664149	0.6018776573835631
1	1	smote	1.0	1.0	l2	liblinear		0.6649024924392534	0.18437333094503722	0.6502242152174788	0.6104651162751262	2.913317946923517	1.6692322708238003	0.5729660380712448
1	2	smote	1.0	1.0	l2	liblinear		0.664993481853947	0.18910054760783063	0.6216216215936207	0.6382428940527246	2.89846930375864	1.7183397207429625	0.5928438467607653
1	3	smote	1.0	1.0	l2	liblinear		0.6625055287845986	0.19947391580687074	0.6216216215936207	0.6156330749314236	2.6313324641261793	1.6172609162718816	0.6146167054172007
1	1	smote	1.0	10.0	l2	liblinear		0.6648590398720756	0.18436230887912633	0.6502242152174788	0.6111111111071634	2.921245342468269	1.6720050818335561	0.5723603657364715
1	2	smote	1.0	10.0	l2	liblinear		0.6649672928742697	0.1890905087784734	0.6216216215936207	0.6382428940527246	2.89846930375864	1.7183397207429625	0.5928438467607653
1	3	smote	1.0	10.0	l2	liblinear		0.6624938892380753	0.1994688782650285	0.6216216215936207	0.6156330749314236	2.6313324641261793	1.6172609162718816	0.6146167054172007
1	1	class_weight		0.01	l2	liblinear	balanced	0.6722141110763491	0.1876093217513598	0.7174887892054937	0.5639534883684499	3.2846560014324826	1.64544091882874	0.5009477051065868
1	2	class_weight		0.01	l2	liblinear	balanced	0.6695881928440068	0.18940016479125693	0.6936936936624462	0.5826873384975279	3.1621743851361312	1.6622876347485573	0.5256786630555329
1	3	class_weight		0.01	l2	liblinear	balanced	0.6645948273855251	0.19901470916039352	0.6891891891581446	0.5594315245441898	2.8156317088490193	1.5643179480827198	0.5555832870506592
1	1	class_weight		0.1	l2	liblinear	balanced	0.6726515335859375	0.1876262272914413	0.654708520150013	0.5923772609780854	2.7555106645656546	1.6061628594600705	0.5828911687983396
1	2	class_weight		0.1	l2	liblinear	balanced	0.6704727983797751	0.18883641394859146	0.6756756756452398	0.6091731266110519	3.24724508778545	1.72883622996019	0.5324008969913532
1	3	class_weight		0.1	l2	liblinear	balanced	0.6648305282026212	0.19839773214519088	0.6531531531237318	0.5917312661460483	2.729327566703316	1.5998117978813033	0.5861560151683803
1	1	class_weight		1.0	l2	liblinear	balanced	0.672440064425673	0.187450531138809	0.6591928250825474	0.5968992248023457	2.8641193595437415	1.6353052370248355	0.5709626601051111
1	2	class_weight		1.0	l2	liblinear	balanced	0.6706794003305631	0.18849583767675732	0.6711711711409382	0.6111111111071634	3.2074363091244336	1.7258686813939839	0.538083529331483
1	3	class_weight		1.0	l2	liblinear	balanced	0.6645278999930162	0.19780795997772138	0.6486486486194302	0.5988372092984572	2.7558527727648356	1.6169212287008932	0.5867226352299559
1	1	class_weight		10.0	l2	liblinear	balanced	0.6724603422903558	0.18744682583320288	0.6591928250825474	0.59819121446642	2.879548072399959	1.6405634530901085	0.5697294794343545
1	2	class_weight		10.0	l2	liblinear	balanced	0.6706997695369789	0.18844376112367942	0.6711711711409382	0.6111111111071634	3.2074363091244336	1.7258686813939839	0.538083529331483
1	3	class_weight		10.0	l2	liblinear	balanced	0.6644813418069232	0.1977030237952824	0.6441441441151287	0.5994832041304944	2.7093506869297572	1.6082824357812353	0.5936043703926116
2	1	none		0.01	l2	liblinear		0.5317205520562525	0.13692917084086365	0.0	0.9999999999935443	0.0	0.0	0.9999999900064559
2	2	none		0.01	l2	liblinear		0.5399905719673161	0.13654367845990073	0.0	0.9999999999935402	0.0	0.0	0.9999999900064599
2	3	none		0.01	l2	liblinear		0.5032678026864074	0.12201308015005508	0.0	0.9999999999935402	0.0	0.0	0.9999999900064599
2	1	none		0.1	l2	liblinear		0.6453015313570512	0.1788343347653985	0.0	0.9999999999935443	0.0	0.0	0.9999999900064559
2	2	none		0.1	l2	liblinear		0.6618915427054962	0.18129613340171524	0.0	0.9999999999935402	0.0	0.0	0.9999999900064599
2	3	none		0.1	l2	liblinear		0.6253142677561282	0.1699179151075213	0.0	0.9999999999935402	0.0	0.0	0.9999999900064599
2	1	none		1.0	l2	liblinear		0.6584660839018489	0.18096544369771358	0.0	0.9999999999935443	0.0	0.0	0.9999999900064559
2	2	none		1.0	l2	liblinear		0.6701119724375538	0.183724120676664	0.0	0.9999999999935402	0.0	0.0	0.9999999900064599
2	3	none		1.0	l2	liblinear		0.6380770305188911	0.17306095457699833	0.0	0.9999999999935402	0.0	0.0	0.9999999900064599
2	1	none		10.0	l2	liblinear		0.6591785458796434	0.18075336376995443	0.0	0.9999999999935443	0.0	0.0	0.9999999900064559
2	2	none		10.0	l2	liblinear		0.6692040878087389	0.18302025443951328	0.0	0.9999999999935402	0.0	0.0	0.9999999900064599
2	3	none		10.0	l2	liblinear		0.6390984007263076	0.1730444624345003	0.0	0.9999999999935402	0.0	0.0	0.9999999900064599
2	1	undersample	0.6	0.01	l2	liblinear		0.6370195243661996	0.17610064324869093	0.0	0.9916074886959871	0.0	0.0	1.0084635315031898
2	2	undersample	0.6	0.01	l2	liblinear		0.6585946411527808	0.17845821291795733	0.03603603603441279	0.9586563307431613	0.8668222204895328	0.8716214106283731	1.0055365233575897
2	3	undersample	0.6	0.01	l2	liblinear		0.623332634960542	0.1698365864293216	0.045045045043015985	0.9638242893994585	1.2567381971473282	1.245173400701844	0.9907977580063079
2	1	undersample	0.6	0.1	l2	liblinear		0.6583846596758154	0.18189725299097878	0.16216216215485754	0.8915429309174207	1.5910136789249516	1.4951736071684827	0.9397616193146969
2	2	undersample	0.6	0.1	l2	liblinear		0.6723380357101287	0.18482291321962888	0.22522522521507993	0.8682170542579574	1.9151845335857893	1.7090618733422935	0.892374507113725
2	3	undersample	0.6	0.1	l2	liblinear		0.6356734641618362	0.17335054625923807	0.23873873872798473	0.8488372092968421	1.761037663220568	1.5793484747401705	0.8968283246375873
2	1	undersample	0.6	1.0	l2	liblinear		0.6605860217867964	0.18111678375173246	0.18468468467636553	0.884441575204103	1.7336953350035762	1.5981930267795823	0.9218419045000962
2	2	undersample	0.6	1.0	l2	liblinear		0.6711217030984473	0.18396185816024746	0.24774774773658792	0.8552971576172139	1.9466422953233715	1.712113781152113	0.8795215052086792
2	3	undersample	0.6	1.0	l2	liblinear		0.6390227436739064	0.17372136177688402	0.24774774773658792	0.8475452196327679	1.830914322993122	1.6250571539261882	0.8875659091248201
2	1	undersample	0.6	10.0	l2	liblinear		0.6607575942630817	0.1810210535103754	0.18018018017206394	0.8812136862435042	1.630434646149533	1.5168428020503562	0.9303303197881717
2	2	undersample	0.6	10.0	l2	liblinear		0.6702661964289871	0.18357001977446646	0.24774774773658792	0.852067183457028	1.8969483335058583	1.6747313867123428	0.8828555518155272
2	3	undersample	0.6	10.0	l2	liblinear		0.639491235421468	0.17373689382712043	0.24774774773658792	0.8436692506405449	1.7773542694065056	1.5847664832672852	0.8916435472501089
2	1	undersample	0.8	0.01	l2	liblinear		0.6477297180976974	0.17930620151350743	0.31081081079681033	0.80438992898125	1.8545265355536602	1.588930433329854	0.8567849444711346
2	2	undersample	0.8	0.01	l2	liblinear		0.6692040878087389	0.18345910622748168	0.46396396394306466	0.738372093018486	2.44276367797692	1.7733733054788925	0.7259700547537006
2	3	undersample	0.8	0.01	l2	liblinear		0.6322339781642107	0.17215634672719493	0.3783783783613343	0.780361757100902	2.162659748426656	1.722734420652862	0.796581339380622
2	1	undersample	0.8	0.1	l2	liblinear		0.6577216338352555	0.18156590446075088	0.42792792790865186	0.747579083274709	2.215397540412753	1.695294972014601	0.7652328392243197
2	2	undersample	0.8	0.1	l2	liblinear		0.6725591870940708	0.18492758728170874	0.5360360360118902	0.7009043927603301	2.707437680794843	1.7921895377769992	0.661950420286858
2	3	undersample	0.8	0.1	l2	liblinear		0.6368781572269945	0.17332791614767934	0.4819819819602711	0.7151162790651479	2.3355811071754236	1.6918550609353393	0.7243829094103279
2	1	undersample	0.8	1.0	l2	liblinear		0.6593297622994202	0.18105552219765159	0.42792792790865186	0.7508069722353079	2.2537839250996234	1.7172547505630373	0.761942930243098
2	2	undersample	0.8	1.0	l2	liblinear		0.6710227669529996	0.18400411481231832	0.5180180179946838	0.7047803617525531	2.5657988032725543	1.7546867936123682	0.6838754331463405
2	3	undersample	0.8	1.0	l2	liblinear		0.6386735572782084	0.17341138608238138	0.4909909909688743	0.7183462532253337	2.4601769030569245	1.7432431812428684	0.7085844739355979
2	1	undersample	0.8	10.0	l2	liblinear		0.6596176550986106	0.18095663551876034	0.4369369369172551	0.7514525500274277	2.3461401650078657	1.757961787118935	0.7492995473489281
2	2	undersample	0.8	10.0	l2	liblinear		0.6702952952952953	0.18357295620472394	0.5135135134903822	0.7067183462486647	2.54356329919739	1.7509226690891078	0.6883739218151049
2	3	undersample	0.8	10.0	l2	liblinear		0.6390693018599996	0.17345179722434975	0.4909909909688743	0.7202842377214452	2.4839051607227667	1.7553210781404247	0.7066779686510292
2	1	undersample	1.0	0.01	l2	liblinear		0.6519550538272293	0.1796846703378248	0.7162162161839541	0.5255003227855036	2.7950760677315953	1.5094134632383656	0.5400258879224714
2	2	undersample	1.0	0.01	l2	liblinear		0.6708132551155808	0.18453807842835107	0.7792792792441766	0.4728682170512089	3.1671668051034674	1.4783386046302855	0.4667700389434721
2	3	undersample	1.0	0.01	l2	liblinear		0.6409985566962311	0.17483153446272892	0.7162162161839541	0.4948320413404727	2.472171434777638	1.4177783640646247	0.5734951546636707
2	1	undersample	1.0	0.1	l2	liblinear		0.6563897661379908	0.1808768447743628	0.6576576576280334	0.5984506132950391	2.8630478191136453	1.637800138724274	0.5720477664256522
2	2	undersample	1.0	0.1	l2	liblinear		0.6720557767069395	0.18470751600485488	0.7342342342011606	0.5594315245441898	3.5080768507853586	1.6665609512253812	0.47506397009846496
2	3	undersample	1.0	0.1	l2	liblinear		0.6409723677165537	0.17472886615836009	0.639639639610827	0.5691214470247473	2.344490204300582	1.4845009582144482	0.6331870920366709
2	1	undersample	1.0	1.0	l2	liblinear		0.6578786662711776	0.18103227059097368	0.6531531531237318	0.610716591345315	2.9542761578915493	1.6778345077757169	0.5679342040354197
2	2	undersample	1.0	1.0	l2	liblinear		0.6706852201038247	0.18390893982815182	0.7027027026710494	0.5794573643373421	3.2568076231606717	1.6709427924099967	0.5130615477435849
2	3	undersample	1.0	1.0	l2	liblinear		0.6420606653164793	0.17455034984115114	0.6261261260979222	0.5859173126577137	2.369659551419549	1.5120799060588566	0.6381000517380003
2	1	undersample	1.0	10.0	l2	liblinear		0.6580473307393901	0.18096613745426982	0.6486486486194302	0.6139444803059139	2.935940233910441	1.680195201797589	0.5722852097027531
2	2	undersample	1.0	10.0	l2	liblinear		0.6700072165188444	0.18360376720343163	0.6981981981667478	0.5813953488334536	3.2131010769434822	1.667917877983117	0.5190990902280428
2	3	undersample	1.0	10.0	l2	liblinear		0.6422847265870522	0.17451369564942124	0.617117117089319	0.5865633074897509	2.286691124809737	1.4926519908425904	0.6527562694327046
2	1	smote	0.6	0.01	l2	liblinear		0.6523069228040177	0.18010549999716507	0.22972972971938155	0.8657198192326294	1.9228237438396367	1.7108236770185221	0.8897454398883099
2	2	smote	0.6	0.01	l2	liblinear		0.6623454850199035	0.18138637529112414	0.23423423422368314	0.8624031007696228	1.9171498196807493	1.7023219164865613	0.8879441136209896
2	3	smote	0.6	0.01	l2	liblinear		0.627906976744186	0.17081293985929447	0.2567567567451911	0.8352713178240616	1.7516576487855688	1.5586644521584752	0.8898225265208226
2	1	smote	0.6	0.1	l2	liblinear		0.6567910712520137	0.18157779824495826	0.2702702702580959	0.8502259522217546	2.102490281090033	1.8045199166484256	0.8582774017333255
2	2	smote	0.6	0.1	l2	liblinear		0.6657034941918664	0.1826838997510447	0.28828828827530234	0.8397932816483218	2.1233155065098095	1.7994767837869179	0.8474843974137619
2	3	smote	0.6	0.1	l2	liblinear		0.6324900481877226	0.1721519335421147	0.2927927927796039	0.8210594315192439	1.8996756748122288	1.636257104260406	0.8613349673098188
2	1	smote	0.6	1.0	l2	liblinear		0.6575616933912609	0.18177471032895456	0.27477477476239753	0.8482892188453952	2.1185144632114383	1.8111748852616636	0.854926834594735
2	2	smote	0.6	1.0	l2	liblinear		0.6663611285704308	0.18294049656088607	0.28828828827530234	0.8391472868162846	2.1131613754624987	1.7922499698437708	0.8481368103370216
2	3	smote	0.6	1.0	l2	liblinear		0.6331535023395488	0.17229627345719578	0.2927927927796039	0.8210594315192439	1.8996756748122288	1.636257104260406	0.8613349673098188
2	1	smote	0.6	10.0	l2	liblinear		0.6577390818836913	0.18183860392864967	0.27477477476239753	0.8482892188453952	2.1185144632114383	1.8111748852616636	0.854926834594735
2	2	smote	0.6	10.0	l2	liblinear		0.6664396955094629	0.18296268445514585	0.2927927927796039	0.8391472868162846	2.15984945505188	1.8202538756225795	0.8427688558415576
2	3	smote	0.6	10.0	l2	liblinear		0.6333804734967526	0.1723674483647753	0.2927927927796039	0.8210594315192439	1.8996756748122288	1.636257104260406	0.8613349673098188
2	1	smote	0.8	0.01	l2	liblinear		0.6554592035547491	0.18126293613085598	0.4459459459258583	0.7404777275613914	2.2965051900737548	1.7183339393269603	0.7482386383401651
2	2	smote	0.8	0.01	l2	liblinear		0.6658955467095002	0.18267235774838314	0.4594594594387631	0.734496124026263	2.351459765258043	1.7305187747203505	0.735933813018421
2	3	smote	0.8	0.01	l2	liblinear		0.6333688339502292	0.17251245217495456	0.47297297295166785	0.7118863049049621	2.2174312221423165	1.6416191405946892	0.7403247063664807
2	1	smote	0.8	0.1	l2	liblinear		0.6565991427192202	0.18134816172976465	0.47297297295166785	0.7295029050953551	2.4202924256935145	1.7485324773379713	0.7224467731968461
2	2	smote	0.8	0.1	l2	liblinear		0.6667656028121144	0.18303070391592438	0.47747747745596947	0.7235142118816311	2.3912342025885445	1.7269511877479948	0.7222007622533183
2	3	smote	0.8	0.1	l2	liblinear		0.6345589775822333	0.1728048104025955	0.4909909909688743	0.7047803617525531	2.302801959672994	1.6631379174238972	0.7222235882724578
2	1	smote	0.8	1.0	l2	liblinear		0.6567823472277959	0.18133323784915661	0.47297297295166785	0.7295029050953551	2.4202924256935145	1.7485324773379713	0.7224467731968461
2	2	smote	0.8	1.0	l2	liblinear		0.6668819982773471	0.18311223234048946	0.47747747745596947	0.7248062015457054	2.4067507620272948	1.7350589395083396	0.7209134168838188
2	3	smote	0.8	1.0	l2	liblinear		0.6347306608934515	0.17281576471792842	0.4909909909688743	0.7047803617525531	2.302801959672994	1.6631379174238972	0.7222235882724578
2	1	smote	0.8	10.0	l2	liblinear		0.6568114273085222	0.18134089922820507	0.47297297295166785	0.7295029050953551	2.4202924256935145	1.7485324773379713	0.7224467731968461
2	2	smote	0.8	10.0	l2	liblinear		0.6668645389575621	0.18310321263454624	0.47747747745596947	0.7241602067136683	2.398974313035258	1.7309955697739916	0.7215565153734964
2	3	smote	0.8	10.0	l2	liblinear		0.634739390553344	0.17280846325407823	0.4909909909688743	0.7047803617525531	2.302801959672994	1.6631379174238972	0.7222235882724578
2	1	smote	1.0	0.01	l2	liblinear		0.6570876880754221	0.18163998545113205	0.6441441441151287	0.5997417688792787	2.7122702457766787	1.6093213778972493	0.5933484516450556
2	2	smote	1.0	0.01	l2	liblinear		0.6672370044463067	0.18347967801912135	0.6711711711409382	0.5930232558101226	2.9741682204370594	1.6491634085513378	0.554495662846975
2	3	smote	1.0	0.01	l2	liblinear		0.6347132015736666	0.17271127436067554	0.6081081080807158	0.5865633074897509	2.2015085717345175	1.4708614508302897	0.6681152404763732
2	1	smote	1.0	0.1	l2	liblinear		0.6569481036879358	0.18153004828642358	0.6261261260979222	0.6113621691374348	2.6344513588350753	1.611078645116651	0.6115423666370284
2	2	smote	1.0	0.1	l2	liblinear		0.6669925739693182	0.18341007794684372	0.662162162132335	0.6072351421149403	3.0302630757249642	1.6858996724883064	0.5563542174576175
2	3	smote	1.0	0.1	l2	liblinear		0.6343116372186139	0.17264131082611386	0.594594594567811	0.5975452196343828	2.177635048943563	1.4774195979320832	0.6784514130925996
2	1	smote	1.0	1.0	l2	liblinear		0.6568928515345559	0.18152581880872992	0.6261261260979222	0.6126533247216743	2.648815192127297	1.616448907128308	0.6102535523975023
2	2	smote	1.0	1.0	l2	liblinear		0.6669663849896408	0.18341113365757902	0.662162162132335	0.6085271317790147	3.046732590171742	1.691463697667828	0.5551729983316833
2	3	smote	1.0	1.0	l2	liblinear		0.6342650790325208	0.1726379861147153	0.594594594567811	0.5975452196343828	2.177635048943563	1.4774195979320832	0.6784514130925996
2	1	smote	1.0	10.0	l2	liblinear		0.6568724954780474	0.1815101058110563	0.6261261260979222	0.6132989025137942	2.6560330783047847	1.6191474862022652	0.6096111802475579
2	2	smote	1.0	10.0	l2	liblinear		0.6669692948762715	0.18341249418981576	0.6576576576280334	0.6085271317790147	2.9861906436041905	1.6799571419013801	0.5625753049751188
2	3	smote	1.0	10.0	l2	liblinear		0.6342708988057825	0.1726389461613067	0.594594594567811	0.59819121446642	2.1834940547014927	1.4797948705384163	0.6777187441922207
2	1	class_weight		0.01	l2	liblinear	balanced	0.6576489336334397	0.18098617096669464	0.6756756756452398	0.5655261458969302	2.711738422232968	1.555158391495213	0.5734912894353729
2	2	class_weight		0.01	l2	liblinear	balanced	0.670237097562679	0.1841546084027917	0.729729729696859	0.5574935400480783	3.4016057527783885	1.6490826219470736	0.4847953313178831
2	3	class_weight		0.01	l2	liblinear	balanced	0.6387433945573481	0.17340728429430136	0.6711711711409382	0.5419896640791861	2.4153447359335223	1.4654061357316546	0.6067068148811614
2	1	class_weight		0.1	l2	liblinear	balanced	0.659638011155119	0.18086597119312697	0.6531531531237318	0.5990961910871588	2.8140618722585033	1.6292016247062269	0.5789501690160235
2	2	class_weight		0.1	l2	liblinear	balanced	0.6687996135670554	0.18280024771063724	0.6756756756452398	0.5968992248023457	3.0849358153341777	1.6761953845213489	0.5433485343001911
2	3	class_weight		0.1	l2	liblinear	balanced	0.6400586633144772	0.17339152763723134	0.6351351351065254	0.5788113695053049	2.3921835408898615	1.507958843240752	0.6303691976569554
2	1	class_weight		1.0	l2	liblinear	balanced	0.6596554592035547	0.1804163921575198	0.6486486486194302	0.6023240800477578	2.7962037239743447	1.631098589993435	0.5833260817323634
2	2	class_weight		1.0	l2	liblinear	balanced	0.6679295574644413	0.18224007437587753	0.662162162132335	0.6065891472829033	3.022068883806879	1.6831313643937136	0.5569467139520644
2	3	class_weight		1.0	l2	liblinear	balanced	0.6406639197336872	0.1734051365151606	0.6261261260979222	0.583333333329565	2.3445782602760032	1.502702666556559	0.6409266299918172
2	1	class_weight		10.0	l2	liblinear	balanced	0.6596467351793369	0.1803673885984021	0.639639639610827	0.6049063912162369	2.717606139290276	1.6189571514211303	0.5957291238191977
2	2	class_weight		10.0	l2	liblinear	balanced	0.6677869730195312	0.18214669863751035	0.662162162132335	0.605943152450866	3.013901558090998	1.6803721327188723	0.5575404737652422
2	3	class_weight		10.0	l2	liblinear	balanced	0.6407046581465186	0.17341892924008245	0.6261261260979222	0.5846253229936395	2.3570798991752673	1.5073767027318505	0.6395102175740739
3	1	none		0.01	l2	liblinear		0.5480092930557003	0.1344086990713097	0.0	0.9999999999935402	0.0	0.0	0.9999999900064599
3	2	none		0.01	l2	liblinear		0.5278470853035089	0.13247454450903856	0.0	0.9999999999935443	0.0	0.0	0.9999999900064559
3	3	none		0.01	l2	liblinear		0.5555904741951254	0.14285056229881998	0.0	0.9999999999935402	0.0	0.0	0.9999999900064599
3	1	none		0.1	l2	liblinear		0.648952503447237	0.19354488477563303	0.0	0.9999999999935402	0.0	0.0	0.9999999900064599
3	2	none		0.1	l2	liblinear		0.6590215134437214	0.18040563015014022	0.0	0.9999999999935443	0.0	0.0	0.9999999900064559
3	3	none		0.1	l2	liblinear		0.6467543124519869	0.1737729357827189	0.0	0.9999999999935402	0.0	0.0	0.9999999900064599
3	1	none		1.0	l2	liblinear		0.6556934450353994	0.1932681830225773	0.0	0.9999999999935402	0.0	0.0	0.9999999900064599
3	2	none		1.0	l2	liblinear		0.6800405957926939	0.18653741587439152	0.0	0.9999999999935443	0.0	0.0	0.9999999900064559
3	3	none		1.0	l2	liblinear		0.6541890727937241	0.17452242660431397	0.0	0.9999999999935402	0.0	0.0	0.9999999900064599
3	1	none		10.0	l2	liblinear		0.6556007462254203	0.19231305944277807	0.0	0.9999999999935402	0.0	0.0	0.9999999900064599
3	2	none		10.0	l2	liblinear		0.6818086647008532	0.18662972398026834	0.0	0.9999999999935443	0.0	0.0	0.9999999900064559
3	3	none		10.0	l2	liblinear		0.6540814069883837	0.17410137214088076	0.0	0.9999999999935402	0.0	0.0	0.9999999900064599
3	1	undersample	0.6	0.01	l2	liblinear		0.6462034043637965	0.19560600108166792	0.04035874439280902	0.9799741602003879	2.0580333399407404	2.0153324226765488	0.9792515811013272
3	2	undersample	0.6	0.01	l2	liblinear		0.6541564159382106	0.17924318287382782	0.009009009008603198	0.9793415106457112	0.43096570046387983	0.43609213109338824	1.011895207238844
3	3	undersample	0.6	0.01	l2	liblinear		0.6435534371580883	0.1727786215879299	0.0	0.9909560723450197	0.0	0.0	1.0091264565767422
3	1	undersample	0.6	0.1	l2	liblinear		0.655736897602577	0.19519468565145787	0.24215246635685414	0.8850129198909238	2.4592777584496908	2.105910029788122	0.8563123860083593
3	2	undersample	0.6	0.1	l2	liblinear		0.6726048191509779	0.18483316119288148	0.22522522521507993	0.8747579083223064	2.0303882340151054	1.798318793744691	0.8857019279926686
3	3	undersample	0.6	0.1	l2	liblinear		0.6537991479851946	0.17521308909046684	0.15765765765055595	0.889534883715184	1.5071768979121718	1.4272165610353968	0.9469469363156311
3	1	undersample	0.6	1.0	l2	liblinear		0.655403761254215	0.19177872423159348	0.2600896860869915	0.8708010335861059	2.3692119368970643	2.0130940144121876	0.8496892824863103
3	2	undersample	0.6	1.0	l2	liblinear		0.678412111272021	0.18616909634193896	0.23423423422368314	0.869593285985348	2.039720286292562	1.7961821830396225	0.8806021956604635
3	3	undersample	0.6	1.0	l2	liblinear		0.6540202993691365	0.17339038252492012	0.17117117116346076	0.8766149870744405	1.4672773690550833	1.3872929396522589	0.9454878499713332
3	1	undersample	0.6	10.0	l2	liblinear		0.6549460608799434	0.1911101354637325	0.26905829595206016	0.8656330749298087	2.3714014270951314	2.0024144765340375	0.8444013020911849
3	2	undersample	0.6	10.0	l2	liblinear		0.679316501782609	0.1863169323392564	0.23423423422368314	0.8708844415695877	2.0631763107973566	1.8141440034779788	0.8792966327463806
3	3	undersample	0.6	10.0	l2	liblinear		0.6537351304793165	0.17291957855447135	0.17567567566776235	0.8727390180822175	1.461512743061189	1.380436165241101	0.9445255658425545
3	1	undersample	0.8	0.01	l2	liblinear		0.6536772459183555	0.19712029308690912	0.4573991031185023	0.7706718346203445	2.8328714825035255	1.9945176922167225	0.7040621772666403
3	2	undersample	0.8	0.01	l2	liblinear		0.6711362750742997	0.1843431326723146	0.4099099098914455	0.7888960619703752	2.595933296995367	1.9417444046755663	0.7479947119456739
3	3	undersample	0.8	0.01	l2	liblinear		0.6489105384454222	0.17445361091784026	0.2972972972839055	0.8003875968940544	1.6964151519736133	1.4893727932947385	0.8779530025995389
3	1	undersample	0.8	0.1	l2	liblinear		0.6563394398674407	0.19577304857549632	0.5022421524438456	0.7254521963777426	2.666157823108723	1.8293431144742842	0.6861345836157979
3	2	undersample	0.8	0.1	l2	liblinear		0.6770249914213762	0.18613057014688716	0.4819819819602711	0.7340219496401936	2.5677289013505424	1.8121118009066677	0.7057255048522709
3	3	undersample	0.8	0.1	l2	liblinear		0.6538195171916102	0.17488091872165512	0.4189189189000487	0.7480620154990436	2.1406081448518153	1.6627857966792636	0.7767819529567795
3	1	undersample	0.8	1.0	l2	liblinear		0.6559541604384654	0.19351293782826506	0.47982062778117396	0.7267441860418169	2.453228082582573	1.7559392543984786	0.7157668063287771
3	2	undersample	0.8	1.0	l2	liblinear		0.6800754918895655	0.18650462143214405	0.5045045044817791	0.7230471271741573	2.658190196244771	1.821625755739212	0.6852879570960434
3	3	undersample	0.8	1.0	l2	liblinear		0.6542269013199247	0.17393611530885422	0.4324324324129535	0.742248062010709	2.1940564855108975	1.677707717774145	0.7646602113085148
3	1	undersample	0.8	10.0	l2	liblinear		0.6557311039269533	0.1930090738888309	0.47982062778117396	0.7273901808738541	2.461227233591848	1.76010024773958	0.7151311342182188
3	2	undersample	0.8	10.0	l2	liblinear		0.6806192893991474	0.18654832729893195	0.5135135134903822	0.723692704966277	2.7646676017852663	1.858486924287827	0.6722279725204741
3	3	undersample	0.8	10.0	l2	liblinear		0.654078497101753	0.17361856454613028	0.4324324324129535	0.738372093018486	2.1502644690009287	1.65285278957256	0.7686741756179766
3	1	undersample	1.0	0.01	l2	liblinear		0.6555428094691834	0.1935990093944791	0.7130044842729594	0.5161498707976994	2.6502210766306207	1.4736060331582295	0.556031351365411
3	2	undersample	1.0	0.01	l2	liblinear		0.681038042561606	0.18650479033560027	0.7882882882527797	0.48482892188195725	3.504105932926917	1.530148539842276	0.4366730156251615
3	3	undersample	1.0	0.01	l2	liblinear		0.6538573457178107	0.17491644401939965	0.729729729696859	0.5077519379812161	2.785039315528409	1.4824430428018274	0.5322880027889906
3	1	undersample	1.0	0.1	l2	liblinear		0.6556644766572808	0.1934024686652026	0.6457399102849444	0.5865633074897509	2.586075887718481	1.5618833702093406	0.6039588210717688
3	2	undersample	1.0	0.1	l2	liblinear		0.680668725536382	0.18624882741548268	0.7162162161839541	0.5642349903126905	3.267865878583893	1.6435835457786105	0.5029531731614968
3	3	undersample	1.0	0.1	l2	liblinear		0.654107595968061	0.17491058469917284	0.662162162132335	0.5723514211849332	2.623202356579676	1.5483791586149294	0.5902629389224079
3	1	undersample	1.0	1.0	l2	liblinear		0.6554732853616992	0.19200323294385824	0.6322869954873414	0.6040051679547546	2.6227469197811826	1.5967051293438255	0.6087911460590221
3	2	undersample	1.0	1.0	l2	liblinear		0.6822710379844015	0.18588414417831875	0.7117117116796526	0.5874757908290028	3.515747163717107	1.7252604298237286	0.4907236824283418
3	3	undersample	1.0	1.0	l2	liblinear		0.6544364131573434	0.17457243726602784	0.6351351351065254	0.5930232558101226	2.5365078753749426	1.5606177221861655	0.6152623108218809
3	1	undersample	1.0	10.0	l2	liblinear		0.6552502288501871	0.19160955413835135	0.6367713004198757	0.6078811369469775	2.717717097556103	1.623924131633856	0.5975324311411929
3	2	undersample	1.0	10.0	l2	liblinear		0.6823582782265804	0.18560257866063024	0.707207207175351	0.5907036797896017	3.4859256491033213	1.727861099589659	0.49566779061247546
3	3	undersample	1.0	10.0	l2	liblinear		0.6543840351979887	0.17443268585952246	0.6261261260979222	0.594315245474197	2.4533803420550324	1.5433809224504371	0.6290834207238519
3	1	smote	0.6	0.01	l2	liblinear		0.6510440203473887	0.19557358424339363	0.2959641255472662	0.8636950904336971	2.6637484062993084	2.1713385436781696	0.815143994795395
3	2	smote	0.6	0.01	l2	liblinear		0.6639912992398466	0.1820892082288453	0.26576576575379435	0.8515171078059941	2.0757800683424925	1.7898745365749125	0.8622659708098672
3	3	smote	0.6	0.01	l2	liblinear		0.6479473659706217	0.1741956185881497	0.2612612612494927	0.8462532299686936	1.9466077853490178	1.6992958239274594	0.8729523313586797
3	1	smote	0.6	0.1	l2	liblinear		0.6534136336774777	0.19552924624937684	0.34529147980514385	0.8423772609764705	2.8185491106817584	2.1906195770865513	0.777215319966941
3	2	smote	0.6	0.1	l2	liblinear		0.6678356859118642	0.18325417853906942	0.3198198198054135	0.83408650741876	2.3638002019315083	1.9276298482627288	0.8154791691148946
3	3	smote	0.6	0.1	l2	liblinear		0.6515556253928347	0.17491158344553942	0.2837837837710007	0.8339793281599873	1.990382378213326	1.709327901956646	0.8587937176107872
3	1	smote	0.6	1.0	l2	liblinear		0.6539205802945505	0.1955410596922514	0.34529147980514385	0.8423772609764705	2.8185491106817584	2.1906195770865513	0.777215319966941
3	2	smote	0.6	1.0	l2	liblinear		0.6686266641076195	0.1834881840124266	0.3198198198054135	0.8321497740424006	2.331100216966947	1.9053879667241171	0.8173771035430913
3	3	smote	0.6	1.0	l2	liblinear		0.6522278092045534	0.17501271087284853	0.2837837837710007	0.8320413436638757	1.9628445861916426	1.6896048888783357	0.8607940135128584
3	1	smote	0.6	10.0	l2	liblinear		0.6539785170507875	0.1955737050055845	0.34529147980514385	0.8423772609764705	2.8185491106817584	2.1906195770865513	0.777215319966941
3	2	smote	0.6	10.0	l2	liblinear		0.6686993643094353	0.18349177022793395	0.3243243243097151	0.8321497740424006	2.3796921649564675	1.9322244169596678	0.8119640101425022
3	3	smote	0.6	10.0	l2	liblinear		0.6522714575040156	0.17501540452217543	0.2837837837710007	0.8320413436638757	1.9628445861916426	1.6896048888783357	0.8607940135128584
3	1	smote	0.8	0.01	l2	liblinear		0.6531558151122235	0.19508028132500901	0.4977578475113113	0.7390180878505231	2.8064001717133142	1.9072502930920308	0.6796073789660753
3	2	smote	0.8	0.01	l2	liblinear		0.6709705186141597	0.1842676104686232	0.4819819819602711	0.7424144609377508	2.6817041539296294	1.8711530352341048	0.6977477383831371
3	3	smote	0.8	0.01	l2	liblinear		0.6513373838955234	0.1749971614984345	0.46396396394306466	0.7215762273855196	2.2431904677637706	1.666394873262291	0.7428681936632915
3	1	smote	0.8	0.1	l2	liblinear		0.6536685554049201	0.19469506089303074	0.5022421524438456	0.7332041343621887	2.7729423266811386	1.882495939051413	0.6788802973681387
3	2	smote	0.8	0.1	l2	liblinear		0.6710490348321207	0.18423981671468892	0.49549549547317584	0.735958683016553	2.7375129914223915	1.876583113461776	0.6855065499110518
3	3	smote	0.8	0.1	l2	liblinear		0.6524227716088181	0.17503313618497746	0.47297297295166785	0.7151162790651479	2.2527471743621943	1.6602316018524357	0.7369808730511512
3	1	smote	0.8	1.0	l2	liblinear		0.6538510561870662	0.19470023607490972	0.4977578475113113	0.73062015503404	2.6880137722127335	1.8477916530700118	0.6874189579277338
3	2	smote	0.8	1.0	l2	liblinear		0.6711857112115344	0.18426771668424563	0.49549549547317584	0.7346675274323133	2.7194124771665784	1.8674513224997784	0.68671130657288
3	3	smote	0.8	1.0	l2	liblinear		0.652518797867635	0.1750127506727353	0.47297297295166785	0.7131782945690364	2.231462154514232	1.6490138211501972	0.7389835384389702
3	1	smote	0.8	10.0	l2	liblinear		0.6538307783223833	0.19467922751922845	0.4977578475113113	0.73062015503404	2.6880137722127335	1.8477916530700118	0.6874189579277338
3	2	smote	0.8	10.0	l2	liblinear		0.6711798951953889	0.18426703786381718	0.49549549547317584	0.7346675274323133	2.7194124771665784	1.8674513224997784	0.68671130657288
3	3	smote	0.8	10.0	l2	liblinear		0.6525478967339432	0.1750107328797546	0.47297297295166785	0.7131782945690364	2.231462154514232	1.6490138211501972	0.7389835384389702
3	1	smote	1.0	0.01	l2	liblinear		0.654245026129477	0.19523384281275344	0.6053811658921353	0.6253229974119812	2.56034475928888	1.6157414134124912	0.6310639932169938
3	2	smote	1.0	0.01	l2	liblinear		0.6741257073729636	0.18529116808961657	0.662162162132335	0.6158812136822732	3.1425881467455987	1.723847331815084	0.5485438179910352
3	3	smote	1.0	0.01	l2	liblinear		0.6526992108387457	0.17515350704635163	0.6486486486194302	0.5956072351382713	2.7190955328123856	1.604006522720932	0.5899044282092354
3	1	smote	1.0	0.1	l2	liblinear		0.653871334051749	0.19487962019394517	0.5919282510945324	0.6330749353964272	2.5027084912259085	1.613212865689416	0.6445867931954499
3	2	smote	1.0	0.1	l2	liblinear		0.671668440551591	0.18466319249310537	0.6486486486194302	0.6184635248507524	2.9925809398792556	1.7000959904678445	0.5681035850648137
3	3	smote	1.0	0.1	l2	liblinear		0.6529436413157343	0.1750896325904444	0.6351351351065254	0.6072351421149403	2.6912767337510175	1.6170874409581715	0.6008625548482924
3	1	smote	1.0	1.0	l2	liblinear		0.6538452625114425	0.19494244234705396	0.5919282510945324	0.6337209302284644	2.5096807271846138	1.616058038214315	0.6439297220608688
3	2	smote	1.0	1.0	l2	liblinear		0.6710519428401933	0.18443805047658537	0.6441441441151287	0.6178179470586326	2.926167384509089	1.6854379275616351	0.5759882046469874
3	3	smote	1.0	1.0	l2	liblinear		0.6529436413157343	0.17499760610004542	0.6306306306022238	0.6085271317790147	2.653948253389556	1.610917807302693	0.6069891448357316
3	1	smote	1.0	10.0	l2	liblinear		0.6538626435383135	0.19496722297628505	0.5919282510945324	0.6337209302284644	2.5096807271846138	1.616058038214315	0.6439297220608688
3	2	smote	1.0	10.0	l2	liblinear		0.6709763346303049	0.1844166277892076	0.6441441441151287	0.6171723692665128	2.9181803798211634	1.682595705161117	0.5765907027592408
3	3	smote	1.0	10.0	l2	liblinear		0.6529756500686733	0.17502709910423414	0.6306306306022238	0.6085271317790147	2.653948253389556	1.610917807302693	0.6069891448357316
3	1	class_weight		0.01	l2	liblinear	balanced	0.6558382869259916	0.19419961255347187	0.6636771300150818	0.5762273901771562	2.683251969396718	1.5661161173945806	0.5836634458575184
3	2	class_weight		0.01	l2	liblinear	balanced	0.6808490220368851	0.1865600461490292	0.707207207175351	0.5681084570654092	3.1771874561096345	1.637464781077708	0.5153818501193685
3	3	class_weight		0.01	l2	liblinear	balanced	0.6541279651744768	0.17478532300628244	0.6936936936624462	0.5523255813917809	2.794117584398797	1.549549514854086	0.5545756182792582
3	1	class_weight		0.1	l2	liblinear	balanced	0.6553979675785911	0.19208022095508714	0.6367713004198757	0.6085271317790147	2.725094660830205	1.626603874356834	0.5968981079763077
3	2	class_weight		0.1	l2	liblinear	balanced	0.6828817196796538	0.18652188061620933	0.6891891891581446	0.601678502255638	3.3494467386993416	1.7302334314331278	0.5165728948448797
3	3	class_weight		0.1	l2	liblinear	balanced	0.6543054682589566	0.1738765108486844	0.6351351351065254	0.5930232558101226	2.5365078753749426	1.5606177221861655	0.6152623108218809
3	1	class_weight		1.0	l2	liblinear	balanced	0.6551546332023963	0.19131504660393855	0.6188340806897383	0.6182170542595723	2.6289638004834304	1.6209054683689978	0.616556774871262
3	2	class_weight		1.0	l2	liblinear	balanced	0.6836029056816663	0.18645197408835976	0.6801801801495414	0.6029696578398775	3.229909449344733	1.7131692235842577	0.5304078080680317
3	3	class_weight		1.0	l2	liblinear	balanced	0.6538602556044416	0.1732723239764779	0.6261261260979222	0.5962532299703085	2.473195121165725	1.5507891506945937	0.6270387292498327
3	1	class_weight		10.0	l2	liblinear	balanced	0.6550937996083475	0.19117331350655162	0.6188340806897383	0.6175710594275351	2.6217805351993904	1.6181674524467728	0.6172017087257471
3	2	class_weight		10.0	l2	liblinear	balanced	0.6836465258027556	0.18641533097291663	0.6801801801495414	0.6036152356319974	3.238633667255098	1.7159594014023956	0.5298405269992821
3	3	class_weight		10.0	l2	liblinear	balanced	0.6537322205926857	0.17315399770610382	0.6261261260979222	0.59819121446642	2.493201039619155	1.5582688409457566	0.6250072863164604
4	1	none		0.01	l2	liblinear		0.519134693117908	0.1259194671734455	0.0	0.9999999999935443	0.0	0.0	0.9999999900064559
4	2	none		0.01	l2	liblinear		0.5363060682958483	0.13282408264186327	0.0	0.9999999999935402	0.0	0.0	0.9999999900064599
4	3	none		0.01	l2	liblinear		0.5720837116185953	0.1505269032075393	0.0	0.9999999999935402	0.0	0.0	0.9999999900064599
4	1	none		0.1	l2	liblinear		0.6458802249635045	0.18533903394560214	0.0	0.9999999999935443	0.0	0.0	0.9999999900064559
4	2	none		0.1	l2	liblinear		0.6624604581638683	0.18231669433529948	0.0	0.9999999999935402	0.0	0.0	0.9999999900064599
4	3	none		0.1	l2	liblinear		0.6489105384454222	0.17565520739715032	0.0	0.9999999999935402	0.0	0.0	0.9999999900064599
4	1	none		1.0	l2	liblinear		0.6553632392883524	0.18845896206223522	0.0	0.9999999999935443	0.0	0.0	0.9999999900064559
4	2	none		1.0	l2	liblinear		0.6764261132547711	0.1862799002792515	0.0	0.9999999999935402	0.0	0.0	0.9999999900064599
4	3	none		1.0	l2	liblinear		0.6468241497311265	0.17251026773446607	0.0	0.9999999999935402	0.0	0.0	0.9999999900064599
4	1	none		10.0	l2	liblinear		0.6569132075910643	0.188909833595231	0.0	0.9999999999935443	0.0	0.0	0.9999999900064559
4	2	none		10.0	l2	liblinear		0.6772719898958297	0.18618992515108207	0.0	0.9999999999935402	0.0	0.0	0.9999999900064599
4	3	none		10.0	l2	liblinear		0.645511790860628	0.17148952303491036	0.0	0.9999999999935402	0.0	0.0	0.9999999900064599
4	1	undersample	0.6	0.01	l2	liblinear		0.6463745863358517	0.18540020317526487	0.049549549547317585	0.9677211103875552	1.5629379042780986	1.5350445691219965	0.9821532572029055
4	2	undersample	0.6	0.01	l2	liblinear		0.6611192222569844	0.1819419395546918	0.004484304932534336	0.9935400516731684	0.6927917196860106	0.6941693282925147	1.0019884788450002
4	3	undersample	0.6	0.01	l2	liblinear		0.6461868845589775	0.17597259294716283	0.07207207206882559	0.9567183462470497	1.7168522332883063	1.6651871905897495	0.9699071015750002
4	1	undersample	0.6	0.1	l2	liblinear		0.6550259103519271	0.18819883427626122	0.3018018017882071	0.8612007746877909	2.6820103071595045	2.174376545442393	0.8107263841670894
4	2	undersample	0.6	0.1	l2	liblinear		0.6751457109419359	0.18615626499689025	0.1883408071664421	0.8811369508987007	1.720153591229257	1.5845192660398504	0.9211498652896365
4	3	undersample	0.6	0.1	l2	liblinear		0.6492684545010126	0.17458497163924444	0.22522522521507993	0.8494832041288793	1.6406326898436068	1.4963460320034165	0.9120542488640335
4	1	undersample	0.6	1.0	l2	liblinear		0.6582189032156753	0.18884684649890743	0.31081081079681033	0.8560361523508326	2.6816141612281346	2.158950280106001	0.8050935457102062
4	2	undersample	0.6	1.0	l2	liblinear		0.677489252731718	0.1858122770635231	0.19730941703151078	0.8779069767385149	1.767491209927194	1.6160579499154202	0.9143230377406382
4	3	undersample	0.6	1.0	l2	liblinear		0.6463905766231346	0.17208881245374907	0.22972972971938155	0.8436692506405449	1.609540278206031	1.4695107390296647	0.9130002789194912
4	1	undersample	0.6	10.0	l2	liblinear		0.6587307126364583	0.18891281998786935	0.31081081079681033	0.8560361523508326	2.6816141612281346	2.158950280106001	0.8050935457102062
4	2	undersample	0.6	10.0	l2	liblinear		0.6773994507595508	0.18544167697433184	0.19730941703151078	0.8772609819064777	1.756894888367891	1.6075523824513978	0.9149963242114174
4	3	undersample	0.6	10.0	l2	liblinear		0.6457271224713085	0.17156098369807055	0.22072072071077833	0.8417312661444333	1.506358287802247	1.394594506368258	0.9258053031588962
4	1	undersample	0.8	0.01	l2	liblinear		0.6533741617666731	0.18774196375823593	0.39189189187423906	0.8095545513182082	2.7394348814788443	2.0577644360059884	0.7511638340170309
4	2	undersample	0.8	0.01	l2	liblinear		0.6710872411675416	0.184763492082973	0.3766816143328842	0.8113695090386863	2.5993888420868476	1.9969284522556512	0.7682299754193697
4	3	undersample	0.8	0.01	l2	liblinear		0.6463847568498731	0.17553443824576165	0.3873873873699375	0.7719638242844189	2.140684792514758	1.6987978734792017	0.7935768301865217
4	1	undersample	0.8	0.1	l2	liblinear		0.6580298826909544	0.18885696666972504	0.4909909909688743	0.7320852162638343	2.6358032899688966	1.8326385942404777	0.695286546935022
4	2	undersample	0.8	0.1	l2	liblinear		0.6758554362058378	0.1859523723214085	0.5022421524438456	0.738372093018486	2.8476475348020442	1.9196810425981146	0.6741287292969306
4	3	undersample	0.8	0.1	l2	liblinear		0.6468474288241729	0.17328313623592795	0.4144144143957471	0.7312661498660772	1.9257395754023716	1.5420997346193173	0.8007831043508098
4	1	undersample	0.8	1.0	l2	liblinear		0.6603388411006228	0.1890502508665681	0.5090090089860807	0.732730794055954	2.8421529721839196	1.90448049614754	0.670083731018391
4	2	undersample	0.8	1.0	l2	liblinear		0.6768461547374887	0.1855390564856729	0.4843049327137083	0.7325581395301515	2.572400658246125	1.8108792458819905	0.7039646854206023
4	3	undersample	0.8	1.0	l2	liblinear		0.6444700514467956	0.1710745253253263	0.42792792790865186	0.7267441860418169	1.9894453973451383	1.5660340618179782	0.7871711603713049
4	1	undersample	0.8	10.0	l2	liblinear		0.6608157544245342	0.18908117801179045	0.5090090089860807	0.7353131052244332	2.8799954116196167	1.9230607929685049	0.6677304958229371
4	2	undersample	0.8	10.0	l2	liblinear		0.6769214725205965	0.18533195937890684	0.47982062778117396	0.7325581395301515	2.526611598309271	1.7941118454571574	0.7100861174672057
4	3	undersample	0.8	10.0	l2	liblinear		0.6436116348907047	0.17049725113236874	0.42792792790865186	0.7254521963777426	1.9765631537000206	1.5586644900309636	0.7885730680285097
4	1	undersample	1.0	0.01	l2	liblinear		0.6579862625698649	0.18784509064509441	0.7027027026710494	0.4977404777243529	2.342369673371693	1.3990828595870157	0.5972937799136664
4	2	undersample	1.0	0.01	l2	liblinear		0.6775877452173209	0.18639636161692974	0.7892376681260431	0.49547803617250985	3.6775546038870313	1.5643276389700025	0.42537168599509667
4	3	undersample	1.0	0.01	l2	liblinear		0.6455030612007356	0.1738699303514431	0.6981981981667478	0.537467700254926	2.6882347472196373	1.5095122728865398	0.5615254573899979
4	1	undersample	1.0	0.1	l2	liblinear		0.6581345709815691	0.18793336783628467	0.6486486486194302	0.5713363460260082	2.4606116227800823	1.5131878513005608	0.6149641059505334
4	2	undersample	1.0	0.1	l2	liblinear		0.6777007218919827	0.18603247005195755	0.7040358744078907	0.560723514208264	3.0364526899194857	1.6027169246534854	0.5278254127290407
4	3	undersample	1.0	0.1	l2	liblinear		0.6465506203878297	0.17276420858254646	0.6306306306022238	0.5968992248023457	2.5281425275519185	1.5644490255532588	0.6188136084980698
4	1	undersample	1.0	1.0	l2	liblinear		0.659463530670761	0.18810247495561094	0.6441441441151287	0.5894125242053622	2.598499260691852	1.5688353064840073	0.6037466718698666
4	2	undersample	1.0	1.0	l2	liblinear		0.677694928216359	0.1852477328372325	0.7040358744078907	0.5762273901771562	3.2345712392766717	1.6613529083172236	0.5136238323639549
4	3	undersample	1.0	1.0	l2	liblinear		0.6452295318574389	0.17155448960749506	0.5990990990721127	0.6111111111071634	2.348314548684038	1.54054050084161	0.6560196453331865
4	1	undersample	1.0	10.0	l2	liblinear		0.6597950435910409	0.1881499434498044	0.639639639610827	0.5952227243344401	2.6101275275942633	1.5802261200479468	0.6054210291414975
4	2	undersample	1.0	10.0	l2	liblinear		0.6775413958123313	0.18501835816206344	0.7040358744078907	0.5801033591693792	3.2863868598089265	1.6766884732593088	0.510192047351639
4	3	undersample	1.0	10.0	l2	liblinear		0.6447843192029239	0.17120011141531247	0.5765765765506047	0.6124031007712377	2.1514893099435928	1.4875675291061348	0.6914129206759769
4	1	smote	0.6	0.01	l2	liblinear		0.6493640186345158	0.18648678405979316	0.3063063062925087	0.8605551968956711	2.724987777128805	2.1966131222345173	0.8061001643460985
4	2	smote	0.6	0.01	l2	liblinear		0.6672489310668475	0.18358239102988108	0.2466367712893885	0.8559431524492511	1.9452005914224144	1.7120793517413941	0.8801556712654719
4	3	smote	0.6	0.01	l2	liblinear		0.6496554694229113	0.17571749094854774	0.2567567567451911	0.8397932816483218	1.8108503277700065	1.6026590105602236	0.8850311745119952
4	1	smote	0.6	0.1	l2	liblinear		0.6509343429937362	0.18696693749458923	0.3513513513355247	0.8373143963793589	2.7878635822523137	2.1596952767736695	0.7746775210393245
4	2	smote	0.6	0.1	l2	liblinear		0.669977752285605	0.18436966938683386	0.3273542600750065	0.8352713178240616	2.4676861233459975	1.9872327992829324	0.8053020827103944
4	3	smote	0.6	0.1	l2	liblinear		0.6493703005330913	0.17491453198127802	0.27477477476239753	0.8288113695036899	1.8343606110467587	1.6050993451771718	0.8750184217691157
4	1	smote	0.6	1.0	l2	liblinear		0.6512135117687087	0.18704899879213813	0.3513513513355247	0.8360232407951194	2.761646810348945	2.14268980319114	0.77587393418492
4	2	smote	0.6	1.0	l2	liblinear		0.6703920000926988	0.18447883854712882	0.3318385650075409	0.8320413436638757	2.460299284301399	1.9757156462736785	0.8030387336521496
4	3	smote	0.6	1.0	l2	liblinear		0.649390669739507	0.1747255908022669	0.2792792792666991	0.8281653746716527	1.867575080189377	1.6252793200453628	0.8702618270130293
4	1	smote	0.6	10.0	l2	liblinear		0.6512309598171445	0.18704579772266033	0.3513513513355247	0.8360232407951194	2.761646810348945	2.14268980319114	0.77587393418492
4	2	smote	0.6	10.0	l2	liblinear		0.6704064842817581	0.1844988728800261	0.3318385650075409	0.8313953488318386	2.448969999275672	1.9681458549747612	0.803662695364654
4	3	smote	0.6	10.0	l2	liblinear		0.6492917335940591	0.1746753596213019	0.2792792792666991	0.8268733850075783	1.8507461627197732	1.613150370596805	0.8716216111012924
4	1	smote	0.8	0.01	l2	liblinear		0.652336002884744	0.18748152593629697	0.4909909909688743	0.723692704966277	2.526445197156645	1.7769743398892381	0.7033496379120587
4	2	smote	0.8	0.01	l2	liblinear		0.6711973210043917	0.18480791094150598	0.5246636771065173	0.7280361757058913	2.954757202698053	1.9291670838084025	0.6529020565545169
4	3	smote	0.8	0.01	l2	liblinear		0.6497689550015132	0.1753438041463763	0.4144144143957471	0.7403100775145975	2.017451129364986	1.595804698432204	0.7910004138538855
4	1	smote	0.8	0.1	l2	liblinear		0.6511640756314738	0.18709814211743142	0.49549549547317584	0.7172369270450792	2.4912344184358153	1.7523344642276721	0.7034000599652823
4	2	smote	0.8	0.1	l2	liblinear		0.6704760083892423	0.18447476451156122	0.5426008968366547	0.7177002583932965	3.01590602112187	1.922073589326425	0.6373121528675431
4	3	smote	0.8	0.1	l2	liblinear		0.6497369462485741	0.17518670877174503	0.4234234234043503	0.7319121446981143	2.0049321558665905	1.57942032522638	0.7877674566471237
4	1	smote	0.8	1.0	l2	liblinear		0.6507046103559984	0.18693064456973874	0.49549549547317584	0.7140090380844804	2.452031516335373	1.732556423562709	0.7065799878591063
4	2	smote	0.8	1.0	l2	liblinear		0.6702181898239882	0.18437859035131846	0.5426008968366547	0.7138242894010736	2.9589916146196327	1.896040990832715	0.6407726712961732
4	3	smote	0.8	1.0	l2	liblinear		0.6496496496496497	0.17511056776864548	0.4189189189000487	0.7325581395301515	1.974721869378268	1.5663924207682272	0.7932217824245699
4	1	smote	0.8	10.0	l2	liblinear		0.6506348181622552	0.1869044558258433	0.49549549547317584	0.7140090380844804	2.452031516335373	1.732556423562709	0.7065799878591063
4	2	smote	0.8	10.0	l2	liblinear		0.6702008087971172	0.18437281491767513	0.5426008968366547	0.7138242894010736	2.9589916146196327	1.896040990832715	0.6407726712961732
4	3	smote	0.8	10.0	l2	liblinear		0.6496496496496497	0.17510714059176533	0.4189189189000487	0.7325581395301515	1.974721869378268	1.5663924207682272	0.7932217824245699
4	1	smote	1.0	0.01	l2	liblinear		0.6548368898272062	0.18838574369366226	0.5990990990721127	0.6036152356319974	2.2756468366320575	1.5114079495795936	0.6641662943886315
4	2	smote	1.0	0.01	l2	liblinear		0.6744475730292813	0.1860365122736401	0.6771300448126847	0.5936692506421598	3.064144946768366	1.666450371325105	0.5438549316804335
4	3	smote	1.0	0.01	l2	liblinear		0.6494168587191844	0.1748999356207071	0.6126126125850174	0.6169250645954979	2.5467664737666853	1.5991978069412462	0.6279326345569316
4	1	smote	1.0	0.1	l2	liblinear		0.6521382583358052	0.18747513388160253	0.594594594567811	0.5997417688792787	2.1976343575491297	1.485527425751307	0.675966590471251
4	2	smote	1.0	0.1	l2	liblinear		0.6723589529669414	0.1853331811941929	0.6771300448126847	0.5975452196343828	3.11385313581806	1.6824996521908309	0.540327224074516
4	3	smote	1.0	0.1	l2	liblinear		0.6495739925972484	0.17505886062814396	0.594594594567811	0.6272609819080927	2.468168623244974	1.5952034795272367	0.6463105639631256
4	1	smote	1.0	1.0	l2	liblinear		0.6515450246889885	0.1872406994389971	0.594594594567811	0.5990961910871588	2.1917337119948272	1.4831352721463584	0.6766950027333072
4	2	smote	1.0	1.0	l2	liblinear		0.6717766885667604	0.18511929781863826	0.6816143497452191	0.5975452196343828	3.178622209629998	1.6936420339934193	0.5328226792967455
4	3	smote	1.0	1.0	l2	liblinear		0.6496351002164955	0.17505121933459505	0.594594594567811	0.6291989664042041	2.4887339636880417	1.6035407797178933	0.6443198743727011
4	1	smote	1.0	10.0	l2	liblinear		0.6514606924548823	0.18721444879653992	0.594594594567811	0.5997417688792787	2.1976343575491297	1.485527425751307	0.675966590471251
4	2	smote	1.0	10.0	l2	liblinear		0.6716839897567816	0.18508579499795746	0.6816143497452191	0.5975452196343828	3.178622209629998	1.6936420339934193	0.5328226792967455
4	3	smote	1.0	10.0	l2	liblinear		0.6496234606699722	0.17504837611451757	0.594594594567811	0.6291989664042041	2.4887339636880417	1.6035407797178933	0.6443198743727011
4	1	class_weight		0.01	l2	liblinear	balanced	0.6593879224608727	0.18952577912714547	0.6576576576280334	0.5571336345993729	2.416717764070034	1.4850024615960091	0.6144707749935658
4	2	class_weight		0.01	l2	liblinear	balanced	0.6773502045167494	0.18622278580990365	0.7354260089356311	0.5406976744151119	3.2722590936523184	1.6011806428093156	0.48931963034124343
4	3	class_weight		0.01	l2	liblinear	balanced	0.647609819121447	0.17302751835022456	0.6531531531237318	0.5788113695053049	2.5878415459535278	1.5507378175170854	0.599239854566628
4	1	class_weight		0.1	l2	liblinear	balanced	0.659652551195482	0.18941102535992174	0.6486486486194302	0.5758553905708467	2.5064980111327335	1.529310095911229	0.6101381545302422
4	2	class_weight		0.1	l2	liblinear	balanced	0.6774631811914114	0.18548520914769545	0.6995515694753565	0.5665374676965986	3.0431745146780522	1.613868561186324	0.5303240162437136
4	3	class_weight		0.1	l2	liblinear	balanced	0.644909444328049	0.17080602957525787	0.5855855855592078	0.6072351421149403	2.1846395361708595	1.490931683152924	0.6824611733978633
4	1	class_weight		1.0	l2	liblinear	balanced	0.6599549840350357	0.1894008909282743	0.639639639610827	0.5790832795314456	2.4419861408886336	1.5196346291552618	0.6222945246455855
4	2	class_weight		1.0	l2	liblinear	balanced	0.6774805622182826	0.18516332093457435	0.6995515694753565	0.5736434108490075	3.1327000564923515	1.6407663699081458	0.523754687328187
4	3	class_weight		1.0	l2	liblinear	balanced	0.643687291943106	0.16993389857020696	0.5495495495247951	0.6136950904353121	1.9381270450800339	1.4225797335018702	0.7339971431345745
4	1	class_weight		10.0	l2	liblinear	balanced	0.660007328180343	0.18941402240611255	0.639639639610827	0.5816655906999247	2.4680169185591487	1.5290150896046817	0.6195318408988726
4	2	class_weight		10.0	l2	liblinear	balanced	0.6774284191376693	0.18509165178223402	0.6950672645428221	0.5736434108490075	3.066844843125853	1.630248636767709	0.531571921466247
4	3	class_weight		10.0	l2	liblinear	balanced	0.6434835998789488	0.16982147328366715	0.5495495495247951	0.6149870800993864	1.948724786454533	1.427353490872773	0.7324551323547439
