# Supplementary material for: Risk prediction for cardiovascular related diseases using PRS and EHR in the Framingham Heart Study
Source: PLoS One. 2026 Apr 17;21(4):e0345914. doi: 10.1371/journal.pone.0345914 (PMC13089760; doi:10.1371/journal.pone.0345914)
Supplement: S1 File — (ZIP) [file pone.0345914.s003.zip › logreg/prs_model/chd/chd_logreg_nested_cv_outer_test_results.csv]

outer_fold	AUC	AUPRC	sensitivity	specificity	DOR	LR+	LR-
1	0.6432775577385003	0.1664752805995448	0.6306306306022238	0.5687540348575291	2.251716032431013	1.4623455451239449	0.6494360308071337
2	0.6787812423958008	0.19416365804008268	0.21973094169418247	0.8882428940511096	2.2382231730473325	1.9661472097639976	0.8784410826668655
3	0.6605209861023815	0.18475451654429811	0.639639639610827	0.5962532299703085	2.62131993529631	1.5842594201340454	0.60437467879775
4	0.6667132248527597	0.19222362356208444	0.6981981981667478	0.5897932816499368	3.3262427114974855	1.7020642274080833	0.5117077561003902
