# Supplementary material for: Risk prediction for cardiovascular related diseases using PRS and EHR in the Framingham Heart Study
Source: PLoS One. 2026 Apr 17;21(4):e0345914. doi: 10.1371/journal.pone.0345914 (PMC13089760; doi:10.1371/journal.pone.0345914)
Supplement: S1 File — (ZIP) [file pone.0345914.s003.zip › logreg/prs_model/chf/chf_logreg_nested_cv_all_results.csv]

outer_fold	inner_fold	sampling_method	sampling_ratio	C	penalty	solver	class_weight	AUC	AUPRC	sensitivity	specificity	DOR	LR+	LR-
1	1	none		0.01	l2	liblinear		0.4833515336130429	0.06600303056682917	0.0	0.9999999999939173	0.0	0.0	0.9999999900060829
1	2	none		0.01	l2	liblinear		0.4698146754784076	0.06793668430907651	0.0	0.9999999999939136	0.0	0.0	0.9999999900060864
1	3	none		0.01	l2	liblinear		0.46453817435936756	0.0638449968391237	0.0	0.9999999999939136	0.0	0.0	0.9999999900060864
1	1	none		0.1	l2	liblinear		0.8071249305515643	0.2784592297887103	0.0	0.9999999999939173	0.0	0.0	0.9999999900060829
1	2	none		0.1	l2	liblinear		0.7464068513042686	0.1804220633369563	0.0	0.9999999999939136	0.0	0.0	0.9999999900060864
1	3	none		0.1	l2	liblinear		0.7836346993448704	0.18026439170314518	0.0	0.9999999999939136	0.0	0.0	0.9999999900060864
1	1	none		1.0	l2	liblinear		0.8364369599785428	0.3070151023635699	0.0	0.9999999999939173	0.0	0.0	0.9999999900060829
1	2	none		1.0	l2	liblinear		0.7973267644648497	0.20724804846550043	0.0	0.9987827145404822	0.0	0.0	1.00121875902497
1	3	none		1.0	l2	liblinear		0.8158112919999424	0.2141041625890138	0.0	0.9999999999939136	0.0	0.0	0.9999999900060864
1	1	none		10.0	l2	liblinear		0.8358861620399639	0.30181584891172025	0.0	0.9999999999939173	0.0	0.0	0.9999999900060829
1	2	none		10.0	l2	liblinear		0.8000680529662946	0.20736953839045405	0.0	0.9987827145404822	0.0	0.0	1.00121875902497
1	3	none		10.0	l2	liblinear		0.8160844623576039	0.2163263719049503	0.0	0.9999999999939136	0.0	0.0	0.9999999900060864
1	1	undersample	0.6	0.01	l2	liblinear		0.7589372952468534	0.23059381817495356	0.39370078737057473	0.9014598540091152	5.940355313956183	3.9953335106044796	0.6725748276057408
1	2	undersample	0.6	0.01	l2	liblinear		0.7035574448507388	0.16485302345465108	0.3307086613912828	0.8715763846568986	3.353442721698667	2.5751388072696826	0.7679089781592672
1	3	undersample	0.6	0.01	l2	liblinear		0.7394577808023541	0.15912806898482434	0.3228346456438713	0.8947048082720955	4.050947314350925	3.0659957941684284	0.7568589556317676
1	1	undersample	0.6	0.1	l2	liblinear		0.8206410330095599	0.2904745694223543	0.6062992125506851	0.8351581508465016	7.802287275623116	3.6780658484693975	0.47140865755327915
1	2	undersample	0.6	0.1	l2	liblinear		0.7621500903379166	0.18615618472335305	0.5039370078343357	0.8198417528860631	4.622908345401152	2.79719073611837	0.6050716304319377
1	3	undersample	0.6	0.1	l2	liblinear		0.798903484599422	0.19000481037033276	0.5196850393291587	0.8356664637806716	5.502003277188605	3.16237950975365	0.5747687333893263
1	1	undersample	0.6	1.0	l2	liblinear		0.8362932735597831	0.3073208381002461	0.6692913385299771	0.822384428218842	9.370514680218118	3.7682017074077305	0.4021339000362007
1	2	undersample	0.6	1.0	l2	liblinear		0.7941924940453654	0.20519395387857503	0.6062992125506851	0.8119293974387588	6.648413829204935	3.2237849619023105	0.48489534169140247
1	3	undersample	0.6	1.0	l2	liblinear		0.8158400467744332	0.21446131034276913	0.6377952755403311	0.8283627510600831	8.498380539534073	3.7159488532941247	0.4372537509968985
1	1	undersample	0.6	10.0	l2	liblinear		0.8353162059122171	0.29946577435325633	0.6614173227825656	0.8248175182431581	9.197673778560517	3.7755903352524003	0.4104940373158746
1	2	undersample	0.6	10.0	l2	liblinear		0.7979545770412294	0.20610981399962053	0.6220472440455082	0.813755325618906	7.191107933496092	3.339946297595665	0.46445502648168546
1	3	undersample	0.6	10.0	l2	liblinear		0.8156914804395647	0.215711427590757	0.6456692912877426	0.8234936092463574	8.501608617213748	3.6580502946685227	0.43027741858708357
1	1	undersample	0.8	0.01	l2	liblinear		0.7874686284652375	0.25448713019527597	0.7637795274989151	0.6751824817477179	6.720973480929316	2.3514110571819145	0.34986166760578374
1	2	undersample	0.8	0.01	l2	liblinear		0.7348809791959205	0.1754717709833551	0.7322834645092691	0.6475958612255168	5.0265161178327125	2.0779649361559733	0.41340062126106747
1	3	undersample	0.8	0.01	l2	liblinear		0.7753485318291391	0.17500961303612675	0.84251968497303	0.6530736457659582	10.071139791928193	2.4285259692879766	0.24113714224511024
1	1	undersample	0.8	0.1	l2	liblinear		0.8228394352165833	0.29220948133576435	0.7716535432463265	0.7366180048616995	9.451142249989704	2.9297883993294653	0.3099930386532098
1	2	undersample	0.8	0.1	l2	liblinear		0.7637507727845644	0.18551770948429205	0.7244094487618575	0.7163724893443921	6.639116790050898	2.554087301145452	0.3847028626731996
1	3	undersample	0.8	0.1	l2	liblinear		0.8015728861646403	0.1922152165569402	0.779527558993738	0.7358490565992949	9.849489224415594	2.951068504421522	0.2996163901181107
1	1	undersample	0.8	1.0	l2	liblinear		0.8359771634385117	0.3058861029729329	0.7401574802566806	0.7639902676352556	9.22086793445106	3.1361310462887344	0.34011233827163107
1	2	undersample	0.8	1.0	l2	liblinear		0.7930518879905685	0.2039970622974337	0.7401574802566806	0.7468046256801777	8.401660375619887	2.9232660865640225	0.34793908249733746
1	3	undersample	0.8	1.0	l2	liblinear		0.8157585749133762	0.21458885653756019	0.7401574802566806	0.7668898356617962	9.370993981247105	3.1751401772058063	0.33882639236028134
1	1	undersample	0.8	10.0	l2	liblinear		0.8343343487173592	0.29295036356947524	0.7716535432463265	0.7706812652021249	11.356991855829476	3.3649824131318753	0.29629168905626463
1	2	undersample	0.8	10.0	l2	liblinear		0.7970631790320185	0.20496236934731635	0.7244094487618575	0.7541083384007663	8.061385694581052	2.9460511779452845	0.36545219506266696
1	3	undersample	0.8	10.0	l2	liblinear		0.8148144598175988	0.21445084425166272	0.700787401519623	0.7662811929350805	7.678933235059083	2.998420967212781	0.39047362421824444
1	1	undersample	1.0	0.01	l2	liblinear		0.8089210107860604	0.27501433508440726	0.9133858266997334	0.4257907542553176	7.819722306095293	1.5906846111617943	0.20341956794612379
1	2	undersample	1.0	0.01	l2	liblinear		0.7554837751184936	0.1820867971196625	0.8818897637100874	0.44065733414217495	5.882335677200301	1.5766538148686655	0.2680319251681532
1	3	undersample	1.0	0.01	l2	liblinear		0.791810640225054	0.1860999396689973	0.9291338581945564	0.43883140596202785	10.25283141224766	1.6557124748406014	0.16148830559472901
1	1	undersample	1.0	0.1	l2	liblinear		0.8265992298407955	0.29646073371888154	0.874015747962676	0.6514598540106359	12.966949409941806	2.507647204901541	0.19338758839526474
1	2	undersample	1.0	0.1	l2	liblinear		0.7667364768691802	0.18630624712467592	0.7716535432463265	0.6305538648774769	5.767653014926944	2.0886766675841626	0.3621363151531557
1	3	undersample	1.0	0.1	l2	liblinear		0.8036576073152146	0.19445763417008305	0.8661417322152645	0.6530736457659582	12.180597788971864	2.4966154824455833	0.20496657092642898
1	1	undersample	1.0	1.0	l2	liblinear		0.8363507481272869	0.3059405591055388	0.826771653478207	0.7116788321124594	11.780781775969853	2.867537027754127	0.24340803220677937
1	2	undersample	1.0	1.0	l2	liblinear		0.793497586995174	0.20422523351179314	0.7716535432463265	0.7029823493566465	7.998162399184767	2.598005591906187	0.32482530139540194
1	3	undersample	1.0	1.0	l2	liblinear		0.8157394050637158	0.21442150268830112	0.8031496062359725	0.7175897747978236	10.367068360608583	2.8439111127151637	0.2743216220942844
1	1	undersample	1.0	10.0	l2	liblinear		0.8341667145621396	0.28966338236169875	0.826771653478207	0.7208029197036449	12.321746091610308	2.9612473847797847	0.24032691791779354
1	2	undersample	1.0	10.0	l2	liblinear		0.7973938589386613	0.20475775580311115	0.7716535432463265	0.7121119902573823	8.358970183687346	2.6803947727182695	0.3206608745129152
1	3	undersample	1.0	10.0	l2	liblinear		0.8139326467332181	0.21519349622703585	0.795275590488561	0.7248934875184121	10.235789055367919	2.8907914771151475	0.28241998336623103
1	1	smote	0.6	0.01	l2	liblinear		0.804854685135161	0.27809945528053304	0.5905511810558621	0.821776155712763	6.650367123337297	3.313536133631651	0.4982485937505923
1	2	smote	0.6	0.01	l2	liblinear		0.743593675866597	0.17861674873806183	0.4566929133498667	0.8174071819792003	3.762994951746012	2.5011547183980487	0.6646712825398755
1	3	smote	0.6	0.01	l2	liblinear		0.7806633726475001	0.1783575788322999	0.4645669290972782	0.8350578210539559	4.3926630553701145	2.816543978625428	0.641192802451697
1	1	smote	0.6	0.1	l2	liblinear		0.8322030001724238	0.30498253114155677	0.6771653542773886	0.8193430656884468	9.513179931788795	3.7483494302304727	0.39401644476137426
1	2	smote	0.6	0.1	l2	liblinear		0.781890243025769	0.19755977693146157	0.6220472440455082	0.8155812537990531	7.278602396031396	3.373015071025158	0.46341520180828194
1	3	smote	0.6	0.1	l2	liblinear		0.8091305993932744	0.20086365457522262	0.6299212597929196	0.8210590383394946	7.810102247967043	3.5202740543291196	0.4507334045651475
1	1	smote	0.6	1.0	l2	liblinear		0.8358047397360002	0.30970493312670794	0.6692913385299771	0.8199513381945259	9.21653733603151	3.717280065542969	0.40332717568941084
1	2	smote	0.6	1.0	l2	liblinear		0.7896204849013472	0.20303205285115286	0.6220472440455082	0.8143639683456217	7.2200815096248245	3.3508969406040827	0.4641079001582337
1	3	smote	0.6	1.0	l2	liblinear		0.8133192115440835	0.20675210602660785	0.6141732282980966	0.8204503956127788	7.273883996172453	3.4206323995414167	0.47026214998789195
1	1	smote	0.6	10.0	l2	liblinear		0.8361783244247754	0.3097688990027182	0.6692913385299771	0.8175182481702098	9.066666054127419	3.6677163340534733	0.4045275541738033
1	2	smote	0.6	10.0	l2	liblinear		0.7905166753729734	0.2035826963112452	0.6220472440455082	0.8155812537990531	7.278602396031396	3.373015071025158	0.46341520180828194
1	3	smote	0.6	10.0	l2	liblinear		0.8135732120520844	0.20733866322169067	0.6141732282980966	0.8210590383394946	7.304039506944769	3.432267202970892	0.46991354943617925
1	1	smote	0.8	0.01	l2	liblinear		0.8099938693794662	0.2819077923254443	0.7322834645092691	0.7390510948860155	7.7468116031526675	2.8062330291329323	0.3622436036165876
1	2	smote	0.8	0.01	l2	liblinear		0.7513814272911565	0.18115249024206415	0.6614173227825656	0.7364576993260107	5.4589395395380045	2.509719676855839	0.45974490175043115
1	3	smote	0.8	0.01	l2	liblinear		0.7880773120036807	0.1826027777505761	0.700787401519623	0.7480219111336092	6.952771062513378	2.7811440941587917	0.4000051202068082
1	1	smote	0.8	0.1	l2	liblinear		0.831633044044677	0.3041852648142385	0.748031496004092	0.7560827250562283	9.202384128536705	3.0667424663099614	0.3332552012011881
1	2	smote	0.8	0.1	l2	liblinear		0.7814445440211635	0.19709730830792485	0.700787401519623	0.7656725502083648	7.65290456505967	2.9906328611369988	0.3907840166022814
1	3	smote	0.8	0.1	l2	liblinear		0.8098734310676169	0.20114875127958023	0.7559055117515036	0.7808886183762576	11.036558420482024	3.4498686086095547	0.31258553317142657
1	1	smote	0.8	1.0	l2	liblinear		0.8346504588386305	0.3089525083621468	0.7559055117515036	0.7639902676352556	10.02460863430267	3.2028572387629626	0.31949946929171796
1	2	smote	0.8	1.0	l2	liblinear		0.7874111597279798	0.20107656071725674	0.7086614172670346	0.7687157638419434	8.084636808748142	3.0640280479057997	0.37899389169145353
1	3	smote	0.8	1.0	l2	liblinear		0.8133767210930649	0.2070890823849936	0.7322834645092691	0.786366402916699	10.068375426133487	3.427754062232979	0.34044757137801424
1	1	smote	0.8	10.0	l2	liblinear		0.8350096748855298	0.30900055583506686	0.7559055117515036	0.7652068126474136	10.092595069917477	3.2194523532824872	0.3189915210164932
1	2	smote	0.8	10.0	l2	liblinear		0.7881731612519829	0.20173992267946766	0.6850393700248001	0.7687157638419434	7.22901276094116	2.961893779642273	0.4097231261446176
1	3	smote	0.8	10.0	l2	liblinear		0.8135109100406881	0.20763392862653132	0.7322834645092691	0.786366402916699	10.068375426133487	3.427754062232979	0.34044757137801424
1	1	smote	1.0	0.01	l2	liblinear		0.8146253616108207	0.28670188280492764	0.8188976377307955	0.6709245742051647	9.218998145316705	2.488479991685991	0.26992953684020093
1	2	smote	1.0	0.01	l2	liblinear		0.7565956263988	0.18343202636117686	0.7401574802566806	0.6713329275674296	5.818293809075042	2.251997598233866	0.38705462700051185
1	3	smote	1.0	0.01	l2	liblinear		0.7928649819563791	0.18598280442204024	0.8346456692256184	0.6944613511826265	11.472774866589855	2.731718704455343	0.23810443606652631
1	1	smote	1.0	0.1	l2	liblinear		0.8321407360576278	0.30563007193958774	0.795275590488561	0.7153284671489336	9.761340671406487	2.793660309434691	0.28619636439947677
1	2	smote	1.0	0.1	l2	liblinear		0.7816122802056925	0.1970969730311774	0.7559055117515036	0.7157638466176764	7.79830035615535	2.6594276490241735	0.3410265634282773
1	3	smote	1.0	0.1	l2	liblinear		0.8105923004298838	0.20237471807985524	0.7637795274989151	0.7370663420527264	9.063811220603519	2.90483730540007	0.32048739145832933
1	1	smote	1.0	1.0	l2	liblinear		0.8346935647642585	0.3088726853239156	0.795275590488561	0.7232360097279609	10.151225108212444	2.8734791725327797	0.2830672200043968
1	2	smote	1.0	1.0	l2	liblinear		0.7867641773019395	0.20062059510774488	0.7559055117515036	0.7291539866054221	8.336933226230588	2.790904966141128	0.3347639721991223
1	3	smote	1.0	1.0	l2	liblinear		0.8133623437058195	0.20702437453643655	0.7637795274989151	0.7437614120465992	9.385114267087156	2.980735664335062	0.31760248044471023
1	1	smote	1.0	10.0	l2	liblinear		0.8351533613042895	0.30878588421132463	0.8031496062359725	0.7232360097279609	10.661801563771611	2.901929461369738	0.2721800192391843
1	2	smote	1.0	10.0	l2	liblinear		0.7872721783179415	0.20110646112552663	0.7559055117515036	0.7285453438787064	8.31129711230147	2.7846473319185594	0.33504364134499043
1	3	smote	1.0	10.0	l2	liblinear		0.813472570341367	0.20754539988077153	0.7637795274989151	0.746195982953462	9.506154525100827	3.009327851834546	0.3165662570313712
1	1	class_weight		0.01	l2	liblinear	balanced	0.8196400176255341	0.2898840668856654	0.874015747962676	0.6131386861276573	10.995282371816014	2.259248195746457	0.20547431247284006
1	2	class_weight		0.01	l2	liblinear	balanced	0.764493604458907	0.18824937801673908	0.779527558993738	0.6183810103431626	5.729323087955431	2.042685400084145	0.3565317073992885
1	3	class_weight		0.01	l2	liblinear	balanced	0.798520087606213	0.19110053376110353	0.8661417322152645	0.6475958612255168	11.890682998368495	2.457807989001689	0.20670031069132794
1	1	class_weight		0.1	l2	liblinear	balanced	0.8373086575856851	0.30995140039088276	0.84251968497303	0.6976885644726418	12.346981106465645	2.786926189656239	0.2257172050524173
1	2	class_weight		0.1	l2	liblinear	balanced	0.7938138895145715	0.20487372204605395	0.779527558993738	0.6968959220894895	8.129302514410778	2.571814733240709	0.31636350688003545
1	3	class_weight		0.1	l2	liblinear	balanced	0.8152457814349591	0.21236289619075488	0.7874015747411495	0.7188070602512551	9.467692272223315	2.8002180547012947	0.29576562899490944
1	1	class_weight		1.0	l2	liblinear	balanced	0.8371170756940053	0.3025116970886645	0.8346456692256184	0.7141119221367755	12.608307188805181	2.919483898276071	0.23155239862692958
1	2	class_weight		1.0	l2	liblinear	balanced	0.7988076353511198	0.2057999624101688	0.7637795274989151	0.7115033475306665	7.974190872546369	2.647446667013359	0.3320019083548788
1	3	class_weight		1.0	l2	liblinear	balanced	0.8158927638609995	0.21611534525606074	0.795275590488561	0.7388922702328735	10.99282701166459	3.045775629622628	0.27706935772412844
1	1	class_weight		10.0	l2	liblinear	balanced	0.8368440714983619	0.29803719683400626	0.826771653478207	0.7135036496306965	11.886218133140066	2.885801594171983	0.24278550527891407
1	2	class_weight		10.0	l2	liblinear	balanced	0.7993827308409334	0.20564024702539466	0.7637795274989151	0.7157638466176764	8.142183731870315	2.6871300203681754	0.3300257065470428
1	3	class_weight		10.0	l2	liblinear	balanced	0.8156387633529983	0.21637824636474157	0.7716535432463265	0.7401095556863049	9.623515555075796	2.96914923360332	0.30853061133175247
2	1	none		0.01	l2	liblinear		0.466612065827538	0.06337081170439185	0.0	0.9999999999939173	0.0	0.0	0.9999999900060829
2	2	none		0.01	l2	liblinear		0.4279764785944665	0.05932365351837505	0.0	0.9999999999939136	0.0	0.0	0.9999999900060864
2	3	none		0.01	l2	liblinear		0.44856010466737917	0.062317863931239253	0.0	0.9999999999939136	0.0	0.0	0.9999999900060864
2	1	none		0.1	l2	liblinear		0.7303724351974252	0.15090816981476377	0.0	0.9999999999939173	0.0	0.0	0.9999999900060829
2	2	none		0.1	l2	liblinear		0.7958411011161644	0.21926484806162785	0.0	0.9999999999939136	0.0	0.0	0.9999999900060864
2	3	none		0.1	l2	liblinear		0.7963251398200911	0.2284156254457766	0.0	0.9999999999939136	0.0	0.0	0.9999999900060864
2	1	none		1.0	l2	liblinear		0.7759497672280017	0.17894219806982353	0.0	0.9999999999939173	0.0	0.0	0.9999999900060829
2	2	none		1.0	l2	liblinear		0.829340413397808	0.2450070058954238	0.0	0.9999999999939136	0.0	0.0	0.9999999900060864
2	3	none		1.0	l2	liblinear		0.8277924480377262	0.2731119294303549	0.0	0.9999999999939136	0.0	0.0	0.9999999900060864
2	1	none		10.0	l2	liblinear		0.7776883728949939	0.1795226171176244	0.0	0.9993917274878383	0.0	0.0	1.0006086327206292
2	2	none		10.0	l2	liblinear		0.8295848289809789	0.24226376773765676	0.0	0.9999999999939136	0.0	0.0	0.9999999900060864
2	3	none		10.0	l2	liblinear		0.8270256540513081	0.2767882369723057	0.0	0.9999999999939136	0.0	0.0	0.9999999900060864
2	1	undersample	0.6	0.01	l2	liblinear		0.6876975688257946	0.13292074326310455	0.2913385826542253	0.8844282238389025	3.146081594919026	2.5208452022029277	0.8012650322907449
2	2	undersample	0.6	0.01	l2	liblinear		0.7553112464715496	0.19423086706600004	0.40944881886539775	0.8734023128370457	4.783332938651303	3.2342517126386796	0.6761502296173579
2	3	undersample	0.6	0.01	l2	liblinear		0.7431288070123311	0.18801989549581383	0.4173228346128092	0.8551430310355743	4.2280828199043095	2.8809301256744857	0.681379766222001
2	1	undersample	0.6	0.1	l2	liblinear		0.7418194532252811	0.1565074277627898	0.4409448818550437	0.8296836982917903	3.8422532841408814	2.5889762256622957	0.6738171577407218
2	2	undersample	0.6	0.1	l2	liblinear		0.8075251244842112	0.22513516841390868	0.5984251968032737	0.8046256847181703	6.137193456122295	3.062967439247908	0.4990827484540904
2	3	undersample	0.6	0.1	l2	liblinear		0.8061257254589982	0.23522208038652964	0.6062992125506851	0.8070602556250331	6.441766173913892	3.1424276169253273	0.4878208037468066
2	1	undersample	0.6	1.0	l2	liblinear		0.7713422227331073	0.17475178266354097	0.5354330708239817	0.8284671532796323	5.566534081499688	3.121460698907632	0.5607547888041196
2	2	undersample	0.6	1.0	l2	liblinear		0.8268339555547035	0.24405134502723852	0.6692913385299771	0.7985392574510132	8.021866863635664	3.3221921891075707	0.4141420152394827
2	3	undersample	0.6	1.0	l2	liblinear		0.8264457660990794	0.2688012371294085	0.6614173227825656	0.8021911138113075	7.922146198997639	3.343718788823486	0.4220723306046905
2	1	undersample	0.6	10.0	l2	liblinear		0.7756528152958981	0.17815085970588823	0.5196850393291587	0.8248175182431581	5.094261977553935	2.9665352634126	0.5823287505709304
2	2	undersample	0.6	10.0	l2	liblinear		0.8283148264409737	0.24545502049414258	0.7086614172670346	0.7979306147242975	9.605176845702797	3.5070200328958294	0.3651176853045705
2	3	undersample	0.6	10.0	l2	liblinear		0.8274138435069323	0.27656269083387636	0.6692913385299771	0.8070602556250331	8.465524468519463	3.468913603099388	0.4097694751629277
2	1	undersample	0.8	0.01	l2	liblinear		0.7184656206295381	0.14558488192846158	0.6614173227825656	0.6605839416018213	3.8019503580324536	1.9486918397942141	0.5125505643853744
2	2	undersample	0.8	0.01	l2	liblinear		0.7867737622267698	0.20667919434938692	0.795275590488561	0.6603773584865468	7.553418448702583	2.341644725240178	0.3100112439961813
2	3	undersample	0.8	0.01	l2	liblinear		0.7670431944637474	0.20463504222503492	0.779527558993738	0.6025562994485542	5.360424220379563	1.961353364762416	0.36589516622609647
2	1	undersample	0.8	0.1	l2	liblinear		0.7460055175584804	0.15786163308765053	0.6456692912877426	0.7311435523069882	4.955454782507949	2.401539084566036	0.48462535537375495
2	2	undersample	0.8	0.1	l2	liblinear		0.8117856235712473	0.23007714618602843	0.8031496062359725	0.7175897747978236	10.367068360608583	2.8439111127151637	0.2743216220942844
2	3	undersample	0.8	0.1	l2	liblinear		0.8048317606069174	0.2391681054911228	0.8031496062359725	0.6895922093689009	9.063999518110158	2.587401491209518	0.28545912821374414
2	1	undersample	0.8	1.0	l2	liblinear		0.7721037607525336	0.1737229102414028	0.6456692912877426	0.7664233576595717	5.979166357882695	2.764271534925102	0.4623172043857139
2	2	undersample	0.8	1.0	l2	liblinear		0.8280272786960667	0.24396639681777868	0.811023621983384	0.7443700547733149	12.496923784439531	3.1726470446868875	0.2538742313262766
2	3	undersample	0.8	1.0	l2	liblinear		0.825544783165038	0.2666194879016166	0.779527558993738	0.737674984779442	9.942657689116258	2.971609583715187	0.29887476540014907
2	1	undersample	0.8	10.0	l2	liblinear		0.7761030327413453	0.17726809759987394	0.6299212597929196	0.7694647201899668	5.681243743169163	2.7324287761409125	0.48095607983970196
2	2	undersample	0.8	10.0	l2	liblinear		0.8292397716870904	0.24613653460097198	0.795275590488561	0.7510651247671877	11.720330264185908	3.1947133072361167	0.2725787685177247
2	3	undersample	0.8	10.0	l2	liblinear		0.8269154274157604	0.2744655145360223	0.7637795274989151	0.7468046256801777	9.536778292287226	3.0165618127309592	0.3163082568253464
2	1	undersample	1.0	0.01	l2	liblinear		0.7369197463455754	0.15399758023611565	0.8661417322152645	0.4665450121626123	5.658997735302759	1.623645360389498	0.286913934188499
2	2	undersample	1.0	0.01	l2	liblinear		0.8035042485179309	0.22162488885998302	0.9291338581945564	0.44065733414217495	10.329101076438095	1.6611174120937726	0.16081915517236708
2	3	undersample	1.0	0.01	l2	liblinear		0.7839749641763435	0.21770213772486993	0.921259842447145	0.4248326232475665	8.641904340077112	1.601724756420653	0.18534394815892136
2	1	undersample	1.0	0.1	l2	liblinear		0.7474375921987854	0.15794687061378304	0.7165354330144461	0.6605839416018213	4.91965333791991	2.1110828264437322	0.42911210043506653
2	2	undersample	1.0	0.1	l2	liblinear		0.8107935838513187	0.22737098540050554	0.874015747962676	0.6402921485049282	12.348983985590683	2.4297932892819207	0.19676057306635641
2	3	undersample	1.0	0.1	l2	liblinear		0.8065378772266979	0.24134450080300632	0.8818897637100874	0.6062081558088485	11.494280598230457	2.239481986039272	0.19483445283572023
2	1	undersample	1.0	1.0	l2	liblinear		0.7715481732666628	0.17292010427849147	0.700787401519623	0.7220194647158028	6.083323452921767	2.520994412767856	0.4144107035314405
2	2	undersample	1.0	1.0	l2	liblinear		0.8257125193495669	0.24339578440409898	0.8503937007204415	0.6975045648162052	13.106850772513843	2.8112611752013197	0.21448791116385185
2	3	undersample	1.0	1.0	l2	liblinear		0.8255735379395286	0.2680881509287391	0.8503937007204415	0.6920267802757637	12.772622429793831	2.7612585077017777	0.2161857046313804
2	1	undersample	1.0	10.0	l2	liblinear		0.7755139184244304	0.1757083316253156	0.6929133857722116	0.7372262773677785	6.330484021696806	2.6369202843497836	0.4165432235524623
2	2	undersample	1.0	10.0	l2	liblinear		0.827571994766631	0.24601441122307896	0.8346456692256184	0.7060255629902251	12.122645395611947	2.839177614637594	0.2342044496689511
2	3	undersample	1.0	10.0	l2	liblinear		0.8263930490125131	0.2759558381456995	0.84251968497303	0.7035909920833623	12.69938316163166	2.842422578418248	0.2238236625548994
2	1	smote	0.6	0.01	l2	liblinear		0.7260331053508824	0.14917972182704264	0.40157480311798627	0.8284671532796323	3.2410412381350375	2.341095524180724	0.7223282024999553
2	2	smote	0.6	0.01	l2	liblinear		0.7914655829311659	0.21682967741805326	0.5039370078343357	0.8198417528860631	4.622908345401152	2.79719073611837	0.6050716304319377
2	3	smote	0.6	0.01	l2	liblinear		0.7951270242163125	0.22841278146773103	0.5433070865713931	0.8259281801532202	5.644622259580139	3.1211660557002183	0.5529450609306416
2	1	smote	0.6	0.1	l2	liblinear		0.7621941874054063	0.16817213138917175	0.5433070865713931	0.8181265206762888	5.351458560143573	2.987280271531916	0.558217948330181
2	2	smote	0.6	0.1	l2	liblinear		0.8199184322896947	0.23496528503354583	0.6614173227825656	0.8107121119853274	8.366708499246807	3.4942398839005344	0.417636134992394
2	3	smote	0.6	0.1	l2	liblinear		0.8242220635384668	0.255600217737627	0.6299212597929196	0.8234936092463574	7.941305410619393	3.568829555774168	0.4494008594089266
2	1	smote	0.6	1.0	l2	liblinear		0.7689809759181563	0.17313622726047023	0.5669291338136276	0.821776155712763	6.036115039344002	3.180994688286385	0.5269937049229831
2	2	smote	0.6	1.0	l2	liblinear		0.8244808565088828	0.24059626722248112	0.6535433070351541	0.8088861838051803	7.984003545739011	3.419654768299903	0.42831327276713266
2	3	smote	0.6	1.0	l2	liblinear		0.8273755038076114	0.26371804042370744	0.6220472440455082	0.8186244674326316	7.42834124109041	3.429609280504073	0.4616924687371021
2	1	smote	0.6	10.0	l2	liblinear		0.7697137766538308	0.17382672290618806	0.5669291338136276	0.8242092457370791	6.137778783016665	3.225022293922688	0.5254380039679158
2	2	smote	0.6	10.0	l2	liblinear		0.8248307062651862	0.2411039872009068	0.6535433070351541	0.8064516128983175	7.859847991230285	3.3766402451362527	0.42960629395190564
2	3	smote	0.6	10.0	l2	liblinear		0.8276534666276879	0.26536262314016784	0.6220472440455082	0.8180158247059159	7.397992833050666	3.418139015982559	0.4620359899149987
2	1	smote	0.8	0.01	l2	liblinear		0.7335574841465986	0.15241914761660288	0.6062992125506851	0.7427007299224897	4.4452480291852075	2.3563968479353696	0.5300934364093977
2	2	smote	0.8	0.01	l2	liblinear		0.799746957984482	0.22029881634846782	0.7322834645092691	0.7358490565992949	7.61974750239419	2.7722158677899147	0.36381990226334743
2	3	smote	0.8	0.01	l2	liblinear		0.8020569248685667	0.2336409243972201	0.7322834645092691	0.746195982953462	8.041895459259253	2.8852318579444614	0.35877509128815116
2	1	smote	0.8	0.1	l2	liblinear		0.7622085560472823	0.16784215725240081	0.6141732282980966	0.7718978102142829	5.3867752348213775	2.6925353147626856	0.4998417686874615
2	2	smote	0.8	0.1	l2	liblinear		0.8205222825539991	0.2364286270824768	0.748031496004092	0.754716981127482	9.134614856549005	3.049666743934696	0.3338582633729881
2	3	smote	0.8	0.1	l2	liblinear		0.824025572579447	0.25520775144993124	0.7559055117515036	0.7626293365747863	9.94937904960246	3.1844941114415297	0.32006962405105877
2	1	smote	0.8	1.0	l2	liblinear		0.7679224859666264	0.17217161345559703	0.6141732282980966	0.7761557177568361	5.519520564043082	2.743752016830142	0.4970996900544423
2	2	smote	0.8	1.0	l2	liblinear		0.8240064027297865	0.24073738782918847	0.7637795274989151	0.754716981127482	9.948717353515402	3.1138702543333214	0.31299212191869685
2	3	smote	0.8	1.0	l2	liblinear		0.8268291630922884	0.26065498231064943	0.7322834645092691	0.7699330492953748	9.153827652768557	3.182914497007772	0.3477140411865663
2	1	smote	0.8	10.0	l2	liblinear		0.768588233040213	0.1727407039778314	0.6141732282980966	0.7773722627689942	5.558380437893872	2.7587451965761054	0.4963217562771969
2	2	smote	0.8	10.0	l2	liblinear		0.824361044948505	0.24114442234960906	0.7637795274989151	0.7559342665809134	10.01446323849578	3.1294007786558775	0.3124881088465902
2	3	smote	0.8	10.0	l2	liblinear		0.8270831636002893	0.2614805909750517	0.7322834645092691	0.7699330492953748	9.153827652768557	3.182914497007772	0.3477140411865663
2	1	smote	1.0	0.01	l2	liblinear		0.7389026189244592	0.15487609766718277	0.6850393700248001	0.6836982968328242	4.701345970654908	2.1657782475010956	0.46067194671613115
2	2	smote	1.0	0.01	l2	liblinear		0.805277459611523	0.224461827787175	0.8346456692256184	0.6695069993872824	10.225378710409716	2.5254563407505257	0.2469792376419032
2	3	smote	1.0	0.01	l2	liblinear		0.8062455370193761	0.23606479984923515	0.8188976377307955	0.6664637857537039	9.035226440176029	2.4551985007963926	0.27173623447076495
2	1	smote	1.0	0.1	l2	liblinear		0.7626012989252255	0.1678765129517288	0.6692913385299771	0.7268856447644351	5.386307955203824	2.450590022801269	0.45496655395847235
2	2	smote	1.0	0.1	l2	liblinear		0.8219456438912878	0.23775873218889995	0.826771653478207	0.7108947048039508	11.735884439413223	2.8597595361231902	0.24367651484026795
2	3	smote	1.0	0.1	l2	liblinear		0.8245191962082037	0.25497641078912375	0.811023621983384	0.7212416311581179	11.103984043115997	2.909414329904015	0.2620153458044538
2	1	smote	1.0	1.0	l2	liblinear		0.7673094239132517	0.17156054617048136	0.6614173227825656	0.7372262773677785	5.480619900075949	2.517060271424793	0.45926560544432454
2	2	smote	1.0	1.0	l2	liblinear		0.824744441941714	0.2411170667853406	0.8188976377307955	0.7169811320711079	11.45507176005922	2.8934382177027143	0.25259013332772334
2	3	smote	1.0	1.0	l2	liblinear		0.8267812384681373	0.2612488725335485	0.811023621983384	0.7297626293321379	11.589432460498463	3.0011526161888775	0.2589559506493274
2	1	smote	1.0	10.0	l2	liblinear		0.7677452727168229	0.17187024356723846	0.6614173227825656	0.7390510948860155	5.532606668617755	2.534662090829745	0.4581316163104232
2	2	smote	1.0	10.0	l2	liblinear		0.8250463670738662	0.24150224217371544	0.8188976377307955	0.7175897747978236	11.489504540154629	2.8996740757095782	0.25237589233552
2	3	smote	1.0	10.0	l2	liblinear		0.8270975409875347	0.26217459675666077	0.8188976377307955	0.7297626293321379	12.21073168945201	3.030290020229546	0.24816611937676783
2	1	class_weight		0.01	l2	liblinear	balanced	0.7456175642278291	0.15861359416578563	0.7244094487618575	0.6356447688525813	4.585737974114981	1.9881954942669817	0.4335606307277754
2	2	class_weight		0.01	l2	liblinear	balanced	0.8096769401085971	0.2268919885863837	0.874015747962676	0.6177723676164469	11.212678471270557	2.286636682036799	0.20393312586006096
2	3	class_weight		0.01	l2	liblinear	balanced	0.8099692803159191	0.2407981245432127	0.8661417322152645	0.6068167985355641	9.986340737585085	2.202896021397416	0.22059090305652004
2	1	class_weight		0.1	l2	liblinear	balanced	0.7721324980362855	0.1748061741308027	0.7244094487618575	0.7135036496306965	6.546314523425063	2.5285118729887848	0.38624966742397066
2	2	class_weight		0.1	l2	liblinear	balanced	0.8277013912518391	0.24549286518113037	0.84251968497303	0.6926354230024795	12.056038849262064	2.7411085096144356	0.22736393133154403
2	3	class_weight		0.1	l2	liblinear	balanced	0.8280608259329726	0.26723221127096025	0.8503937007204415	0.704199634810078	13.532162833015526	2.874890541211912	0.21244870028286816
2	1	class_weight		1.0	l2	liblinear	balanced	0.7771184167672471	0.17865408316887724	0.7244094487618575	0.7299270072948302	7.104246748173825	2.6822727244332247	0.3775590500259927
2	2	class_weight		1.0	l2	liblinear	balanced	0.8284298455389364	0.24292781673948008	0.826771653478207	0.7066342057169408	11.49613283091859	2.818227760044186	0.24514570999939198
2	3	class_weight		1.0	l2	liblinear	balanced	0.8280847882450482	0.2777090621078025	0.84251968497303	0.7127206329840979	13.272986404718452	2.9327538012810197	0.2209565789586421
2	1	class_weight		10.0	l2	liblinear	balanced	0.7774297373412266	0.17870258017145965	0.7086614172670346	0.7311435523069882	6.614895114915012	2.635835580621259	0.3984697366597887
2	2	class_weight		10.0	l2	liblinear	balanced	0.8282716942792377	0.24250595053779747	0.826771653478207	0.7066342057169408	11.49613283091859	2.818227760044186	0.24514570999939198
2	3	class_weight		10.0	l2	liblinear	balanced	0.8278595425115378	0.27649019555755394	0.84251968497303	0.7151552038909608	13.432157218930127	2.957820072206307	0.2202043863599391
3	1	none		0.01	l2	liblinear		0.39862923156503244	0.0567756639235273	0.0	0.9999999999939173	0.0	0.0	0.9999999900060829
3	2	none		0.01	l2	liblinear		0.3605906469720481	0.05253973534375908	0.0	0.9999999999939173	0.0	0.0	0.9999999900060829
3	3	none		0.01	l2	liblinear		0.46092945016078707	0.06662919691273883	0.0	0.9999999999939136	0.0	0.0	0.9999999900060864
3	1	none		0.1	l2	liblinear		0.7865155085541313	0.19926507202592178	0.0	0.9999999999939173	0.0	0.0	0.9999999900060829
3	2	none		0.1	l2	liblinear		0.7849924325152787	0.18586704325985912	0.0	0.9999999999939173	0.0	0.0	0.9999999900060829
3	3	none		0.1	l2	liblinear		0.7408619722899823	0.18066048517337066	0.0	0.9999999999939136	0.0	0.0	0.9999999900060864
3	1	none		1.0	l2	liblinear		0.8028478648198173	0.22833401492369357	0.0	0.9999999999939173	0.0	0.0	0.9999999900060829
3	2	none		1.0	l2	liblinear		0.8531620591221718	0.24539999907460233	0.0	0.9999999999939173	0.0	0.0	0.9999999900060829
3	3	none		1.0	l2	liblinear		0.7750993237835532	0.19855483426536827	0.0	0.9999999999939136	0.0	0.0	0.9999999900060864
3	1	none		10.0	l2	liblinear		0.8005057761940342	0.2320794144395932	0.0	0.9999999999939173	0.0	0.0	0.9999999900060829
3	2	none		10.0	l2	liblinear		0.8571661206582754	0.2515983066718548	0.0	0.9999999999939173	0.0	0.0	0.9999999900060829
3	3	none		10.0	l2	liblinear		0.775890080082047	0.19566221380891707	0.0	0.999391357267198	0.0	0.0	1.0006090033922008
3	1	undersample	0.6	0.01	l2	liblinear		0.7335862214303503	0.16156486320395386	0.3543307086335173	0.8649635036443738	3.5151612356163846	2.6239623505984935	0.746469973798163
3	2	undersample	0.6	0.01	l2	liblinear		0.7350087169760714	0.16162059926588265	0.36220472438092877	0.8783454987781123	4.100246566043327	2.977322589544563	0.7261325631485538
3	3	undersample	0.6	0.01	l2	liblinear		0.6975237346701109	0.16322742524498235	0.3779527558757518	0.8204503956127788	2.7763997563251683	2.105004553563949	0.7581777519625369
3	1	undersample	0.6	0.1	l2	liblinear		0.7875261030327413	0.192736001248922	0.6141732282980966	0.8065693430607873	6.637658435936943	3.17515954432968	0.47835535808267365
3	2	undersample	0.6	0.1	l2	liblinear		0.8162729658792651	0.2090494679336463	0.5669291338136276	0.8339416058343435	6.574225329128033	3.4140345781480033	0.519305977736934
3	3	undersample	0.6	0.1	l2	liblinear		0.7450457919783765	0.1828317042498365	0.5905511810558621	0.7717589774755219	4.876922833449418	2.587401461183486	0.5305397482748776
3	1	undersample	0.6	1.0	l2	liblinear		0.800558461214246	0.21574821835815533	0.6456692912877426	0.8035279805303922	7.452493522589941	3.286316596977083	0.4409687190590224
3	2	undersample	0.6	1.0	l2	liblinear		0.8539092284997221	0.24792176133021493	0.6929133857722116	0.8205596107006049	10.31829566488487	3.861523873540263	0.37424046526393007
3	3	undersample	0.6	1.0	l2	liblinear		0.7708627870085929	0.19901612560114346	0.6299212597929196	0.7936701156372875	6.54741693315142	3.052981060929374	0.46628785468008005
3	1	undersample	0.6	10.0	l2	liblinear		0.7992365461616567	0.21566243812974875	0.6377952755403311	0.8035279805303922	7.201574470668926	3.2462395653066305	0.4507680239248231
3	2	undersample	0.6	10.0	l2	liblinear		0.8587562503592161	0.25456920814139583	0.700787401519623	0.8199513381945259	10.666073210931456	3.892210892156755	0.3649150637281366
3	3	undersample	0.6	10.0	l2	liblinear		0.7744044167333618	0.19995362157459762	0.5748031495610392	0.7954960438174347	5.2585424784151185	2.810718834899756	0.5345052918848834
3	1	undersample	0.8	0.01	l2	liblinear		0.7632239400731842	0.17563069970135456	0.811023621983384	0.6246958637431588	7.14350319639423	2.1609769837937147	0.3025094065121245
3	2	undersample	0.8	0.01	l2	liblinear		0.7802220434124566	0.1848978782605353	0.795275590488561	0.6618004866139794	7.601549170912321	2.3514982591528795	0.30934459940554015
3	3	undersample	0.8	0.01	l2	liblinear		0.7242944297209348	0.17275760698312936	0.7322834645092691	0.6141205112561526	4.353172987316521	1.8976998438452153	0.43593484702828394
3	1	undersample	0.8	0.1	l2	liblinear		0.7878230549648448	0.19308125215506972	0.7637795274989151	0.7092457420881433	7.88716835905189	2.626890167371362	0.3330587061051978
3	2	undersample	0.8	0.1	l2	liblinear		0.8157269574879782	0.21011469221469015	0.779527558993738	0.7311435523069882	9.615222463639977	2.8994191386833847	0.30154466560657656
3	3	undersample	0.8	0.1	l2	liblinear		0.7466512668874394	0.18390412679225074	0.6929133857722116	0.6902008520956165	5.027051330119688	2.236653548251647	0.44492354485823044
3	1	undersample	0.8	1.0	l2	liblinear		0.7981445293790832	0.21103496135783426	0.7322834645092691	0.7487834549832799	8.152898001233973	2.9149490743575037	0.3575353196357093
3	2	undersample	0.8	1.0	l2	liblinear		0.849713585071939	0.24266022855560196	0.811023621983384	0.7548661800440702	13.21577660427853	3.308493250928238	0.2503442073694986
3	3	undersample	0.8	1.0	l2	liblinear		0.7710832402796881	0.1990301136406222	0.6850393700248001	0.7364576993260107	6.077944280875132	2.5993525224578335	0.42766967605437206
3	1	undersample	0.8	10.0	l2	liblinear		0.7959604958139357	0.20990265830243526	0.700787401519623	0.7572992700683863	7.308072421928449	2.887454738362501	0.39510482362185423
3	2	undersample	0.8	10.0	l2	liblinear		0.8557627833017224	0.2509379920039078	0.8188976377307955	0.7627737226230975	14.539129393452388	3.451968358083942	0.23742606034218403
3	3	undersample	0.8	10.0	l2	liblinear		0.7746727946286082	0.19992264847654767	0.6850393700248001	0.7480219111336092	6.456702573512256	2.718646474065336	0.42105802126478414
3	1	undersample	1.0	0.01	l2	liblinear		0.7668256796367607	0.17352336455665876	0.9133858266997334	0.4215328467127644	7.684542255150401	1.5789761021338997	0.20547431100794614
3	2	undersample	1.0	0.01	l2	liblinear		0.800151349694427	0.1954491724435601	0.9370078739419679	0.458637469583585	12.601965400695349	1.7308324902222145	0.13734622411414152
3	3	undersample	1.0	0.01	l2	liblinear		0.7412789165200973	0.18120233952091333	0.874015747962676	0.4248326232475665	5.124206204682045	1.519585025322158	0.296550316943068
3	1	undersample	1.0	0.1	l2	liblinear		0.7803274134528805	0.18409890913702215	0.8503937007204415	0.6222627737188428	9.363843901627357	2.251283747116413	0.24042302254597817
3	2	undersample	1.0	0.1	l2	liblinear		0.8145535184014407	0.20758687994145633	0.8503937007204415	0.6472019464680827	10.427585615677497	2.410426214381722	0.231158601707559
3	3	undersample	1.0	0.1	l2	liblinear		0.7504900292819454	0.18647903378085334	0.7637795274989151	0.6208155812500256	5.293739772584077	2.0142692304554886	0.38050022555884894
3	1	undersample	1.0	1.0	l2	liblinear		0.7925790754257908	0.20011597268406753	0.8031496062359725	0.6897810218936146	9.071999517383928	2.588976294257472	0.2853809899985592
3	2	undersample	1.0	1.0	l2	liblinear		0.8461932678123264	0.2381875708133469	0.84251968497303	0.7159367396550126	13.483832070074223	2.965957844355632	0.21996400534384472
3	3	undersample	1.0	1.0	l2	liblinear		0.7725209790042221	0.1993812852051018	0.748031496004092	0.691418137549048	6.651873463160237	2.4240940987970347	0.364422751831277
3	1	undersample	1.0	10.0	l2	liblinear		0.7915972182309328	0.20101866530491624	0.7874015747411495	0.7007299270030369	8.67208626562815	2.631073466669035	0.3033956650519544
3	2	undersample	1.0	10.0	l2	liblinear		0.8529225817575723	0.2464164309675176	0.84251968497303	0.7268856447644351	14.238863152412744	3.08486038164395	0.21665074003696677
3	3	undersample	1.0	10.0	l2	liblinear		0.7757894383713295	0.19957282753681557	0.7401574802566806	0.7090687766238036	6.942436589100504	2.544097695071468	0.36645601194849775
3	1	smote	0.6	0.01	l2	liblinear		0.7848535356438109	0.20098008792864022	0.5669291338136276	0.8090024330851034	5.544875180120955	2.968253016457042	0.5353146580557547
3	2	smote	0.6	0.01	l2	liblinear		0.7839435216583328	0.18734845620638818	0.39370078737057473	0.8515815085106352	3.725782154058844	2.6526395524804975	0.7119684956171972
3	3	smote	0.6	0.01	l2	liblinear		0.7341429399839933	0.17695534215759542	0.5039370078343357	0.7997565429044446	4.05731632557175	2.5166214665762805	0.6202674931066606
3	1	smote	0.6	0.1	l2	liblinear		0.804883422418913	0.22574682146490604	0.6377952755403311	0.8035279805303922	7.201574470668926	3.2462395653066305	0.4507680239248231
3	2	smote	0.6	0.1	l2	liblinear		0.8316522022338448	0.22209626625479179	0.6141732282980966	0.8351581508465016	8.06491395749608	3.725832937410559	0.46198048440409917
3	3	smote	0.6	0.1	l2	liblinear		0.7646661331058512	0.19540541049938517	0.5905511810558621	0.8125380401654746	6.251560557049991	3.150245255489141	0.5039134091760417
3	1	smote	0.6	1.0	l2	liblinear		0.8060281242216984	0.23273693967049203	0.6535433070351541	0.8029197080243132	7.685184710859314	3.316126982166791	0.4314960576847545
3	2	smote	0.6	1.0	l2	liblinear		0.8406278138590341	0.2312218294959543	0.6614173227825656	0.8309002433039483	9.598794692043498	3.911402929203503	0.4074889565517786
3	3	smote	0.6	1.0	l2	liblinear		0.770321238755685	0.1993341923724763	0.5433070865713931	0.8131466828921903	5.1771309974127915	2.9076661089257376	0.5616365625299994
3	1	smote	0.6	10.0	l2	liblinear		0.8059467019177349	0.23370573387970872	0.6535433070351541	0.8029197080243132	7.685184710859314	3.316126982166791	0.4314960576847545
3	2	smote	0.6	10.0	l2	liblinear		0.8416431978849359	0.23235248531288422	0.6771653542773886	0.8321167883161064	10.396605809538634	4.033549913358343	0.387967946778515
3	3	smote	0.6	10.0	l2	liblinear		0.7708819568582534	0.199712330491368	0.5354330708239817	0.8125380401654746	4.995597329328713	2.8562223649768215	0.571747906552079
3	1	smote	0.8	0.01	l2	liblinear		0.7899735616989483	0.20461804893302762	0.7401574802566806	0.7305352798009092	7.722415633427294	2.7467694184312137	0.3556878406437197
3	2	smote	0.8	0.01	l2	liblinear		0.7947439508017703	0.1939100636638209	0.6456692912877426	0.7658150851534926	5.958903011992903	2.7570916091671394	0.46268441423348894
3	3	smote	0.8	0.01	l2	liblinear		0.7400568386042433	0.17987363424046993	0.6456692912877426	0.7224589166115493	4.743372116564429	2.3263916827770585	0.49045100788514917
3	1	smote	0.8	0.1	l2	liblinear		0.8047493150947372	0.22568078497654567	0.748031496004092	0.749999999995438	8.906249494400026	2.992125864276733	0.3359580008504808
3	2	smote	0.8	0.1	l2	liblinear		0.8313744084909095	0.2220835141344741	0.7244094487618575	0.7840632603358634	9.544305240209285	3.354729798835022	0.3514901943054797
3	3	smote	0.8	0.1	l2	liblinear		0.7642108491764155	0.19504861578084243	0.6535433070351541	0.7528910529473348	5.747368727708113	2.644757660062753	0.4601684227842677
3	1	smote	0.8	1.0	l2	liblinear		0.8055635381343755	0.2303046570296821	0.7401574802566806	0.7603406325987815	9.037070694181121	3.088372707476279	0.34174487747386373
3	2	smote	0.8	1.0	l2	liblinear		0.8384294116520107	0.228969389045321	0.748031496004092	0.7871046228662585	10.975892134425095	3.5136106332551793	0.32012072280448817
3	3	smote	0.8	1.0	l2	liblinear		0.7690128965163591	0.1978815726996301	0.6535433070351541	0.7644552647549334	6.12215143359467	2.774603637857391	0.4532072763523175
3	1	smote	0.8	10.0	l2	liblinear		0.8057263827423031	0.23071114859553854	0.7322834645092691	0.7615571776109394	8.73619397481511	3.0711070539307403	0.3515383215416524
3	2	smote	0.8	10.0	l2	liblinear		0.839224476502481	0.22986046709977614	0.748031496004092	0.7871046228662585	10.975892134425095	3.5136106332551793	0.32012072280448817
3	3	smote	0.8	10.0	l2	liblinear		0.7696550864799844	0.1982751954341081	0.6535433070351541	0.7656725502083648	6.163754107071261	2.789017162633381	0.452486756049562
3	1	smote	1.0	0.01	l2	liblinear		0.7929191332835221	0.2074075955403556	0.84251968497303	0.6642335766382954	10.583695044409327	2.5092433348315826	0.23708574542877642
3	2	smote	1.0	0.01	l2	liblinear		0.804332624480334	0.20007988851299777	0.8031496062359725	0.6982968369787209	9.443225289734904	2.66205223562341	0.2819007340728062
3	3	smote	1.0	0.01	l2	liblinear		0.744528206037544	0.18201298558010168	0.7165354330144461	0.6615946439399781	4.941896294672217	2.1173879166187826	0.4284565561366683
3	1	smote	1.0	0.1	l2	liblinear		0.8042033067034504	0.22350590718236785	0.7874015747411495	0.7110705596063804	9.115009250866182	2.7252381980045386	0.2989835810200052
3	2	smote	1.0	0.1	l2	liblinear		0.8341188190892197	0.2248403829891477	0.811023621983384	0.7366180048616995	12.002789842247202	3.0792673992952544	0.25654596304177607
3	3	smote	1.0	0.1	l2	liblinear		0.7651070396480415	0.19556701975365795	0.6850393700248001	0.7133292757108136	5.412101673865152	2.389638313528542	0.4415360988037243
3	1	smote	1.0	1.0	l2	liblinear		0.8047780523784893	0.22589972479500683	0.7874015747411495	0.7147201946428545	9.279001305303675	2.7601026513403735	0.2974568563723281
3	2	smote	1.0	1.0	l2	liblinear		0.8399333295016955	0.23077783662995027	0.8031496062359725	0.7420924574164107	11.739621896981943	3.1140988241345404	0.2652639696631885
3	3	smote	1.0	1.0	l2	liblinear		0.7691566703888125	0.1981409120334163	0.6850393700248001	0.7194157029779708	5.576680877852423	2.441474283773883	0.43780059886576916
3	1	smote	1.0	10.0	l2	liblinear		0.8049408969864169	0.22671710891412425	0.7874015747411495	0.7153284671489336	9.30674212646216	2.766000306370981	0.2972039168721461
3	2	smote	1.0	10.0	l2	liblinear		0.8406900779738299	0.23163934228011268	0.8031496062359725	0.7414841849103316	11.70239925939242	3.1067715330672443	0.26548157751067475
3	3	smote	1.0	10.0	l2	liblinear		0.7696742563296448	0.1983797590310127	0.6850393700248001	0.7212416311581179	5.627456077631294	2.457466472831547	0.4366922429346409
3	1	class_weight		0.01	l2	liblinear	balanced	0.7946385807613465	0.20650796922502912	0.8582677164678529	0.6204379562006056	9.89850373328914	2.261205270328375	0.22843908860071419
3	2	class_weight		0.01	l2	liblinear	balanced	0.8153437937046191	0.20683354258800166	0.8503937007204415	0.6496350364923988	10.539473082247902	2.4271652848368768	0.23029283916767407
3	3	class_weight		0.01	l2	liblinear	balanced	0.7489133091473731	0.18496750070813564	0.748031496004092	0.6104686548958584	4.652587733148317	1.9203370568310352	0.41274600726458577
3	1	class_weight		0.1	l2	liblinear	balanced	0.8024168055635381	0.22100386821712584	0.7874015747411495	0.6970802919665628	8.522980370258908	2.5993737873948297	0.30498412400849667
3	2	class_weight		0.1	l2	liblinear	balanced	0.8510738165028642	0.24416912395572174	0.84251968497303	0.7220194647158028	13.8959509081695	3.0308584513051753	0.21811089664715277
3	3	class_weight		0.1	l2	liblinear	balanced	0.7725736960907884	0.19955147534403708	0.7401574802566806	0.6938527084559108	6.45581029869675	2.417651491695701	0.37449232788417824
3	1	class_weight		1.0	l2	liblinear	balanced	0.798685748223078	0.21901899573193062	0.7401574802566806	0.7122871046185384	7.051956862481407	2.5725557193041078	0.3648002531710498
3	2	class_weight		1.0	l2	liblinear	balanced	0.8583635074812729	0.25426437618213427	0.8582677164678529	0.7341849148373834	16.725526309607098	3.228814811825468	0.1930471176094221
3	3	class_weight		1.0	l2	liblinear	balanced	0.7757463062095935	0.19895981567526694	0.7401574802566806	0.7181984175245393	7.259637051280043	2.62651986369145	0.3617976728784207
3	1	class_weight		10.0	l2	liblinear	balanced	0.7975123091365404	0.22033359054650825	0.7401574802566806	0.7159367396550126	7.179157391879198	2.605607825882518	0.36294060874585543
3	2	class_weight		10.0	l2	liblinear	balanced	0.8587418817173401	0.2548569110174619	0.8582677164678529	0.7354014598495414	16.830266909020533	3.243659936835695	0.19272776754327756
3	3	class_weight		10.0	l2	liblinear	balanced	0.7760482313417457	0.19812163723339044	0.7322834645092691	0.7218502738848336	7.0985966375162475	2.6326951617386074	0.3708754314675082
4	1	none		0.01	l2	liblinear		0.4499875471770408	0.06263279306791524	0.0	0.9999999999939173	0.0	0.0	0.9999999900060829
4	2	none		0.01	l2	liblinear		0.4554188938061574	0.06392207441036313	0.0	0.9999999999939173	0.0	0.0	0.9999999900060829
4	3	none		0.01	l2	liblinear		0.45508264601434867	0.061840257436260856	0.0	0.9999999999939136	0.0	0.0	0.9999999900060864
4	1	none		0.1	l2	liblinear		0.7844272659348237	0.2289795629742677	0.0	0.9999999999939173	0.0	0.0	0.9999999900060829
4	2	none		0.1	l2	liblinear		0.7544351207923827	0.16584953297699923	0.0	0.9999999999939173	0.0	0.0	0.9999999900060829
4	3	none		0.1	l2	liblinear		0.7909000723661824	0.20467802500919322	0.0	0.9999999999939136	0.0	0.0	0.9999999900060864
4	1	none		1.0	l2	liblinear		0.8185336322010843	0.24746502856436658	0.0	0.9999999999939173	0.0	0.0	0.9999999900060829
4	2	none		1.0	l2	liblinear		0.8040069352644789	0.21037751991776601	0.0	0.9999999999939173	0.0	0.0	0.9999999900060829
4	3	none		1.0	l2	liblinear		0.8178385036015355	0.2373506141680355	0.0	0.9999999999939136	0.0	0.0	0.9999999900060864
4	1	none		10.0	l2	liblinear		0.8184138935187846	0.24379173605338897	0.0	0.9999999999939173	0.0	0.0	0.9999999900060829
4	2	none		10.0	l2	liblinear		0.805860490066479	0.2152992956953182	0.0	0.9999999999939173	0.0	0.0	0.9999999900060829
4	3	none		10.0	l2	liblinear		0.8172873704237974	0.2403130737957012	0.0	0.9999999999939136	0.0	0.0	0.9999999900060864
4	1	undersample	0.6	0.01	l2	liblinear		0.7453828764105216	0.2136336015509205	0.40944881886539775	0.8746958637416382	4.83987014667794	3.267639827505504	0.6751502995074552
4	2	undersample	0.6	0.01	l2	liblinear		0.718484778818706	0.15034079308724235	0.29921259840163683	0.8673965936686898	2.7929077342008695	2.2564471314528802	0.807920389167255
4	3	undersample	0.6	0.01	l2	liblinear		0.7411782748093798	0.17927338907200738	0.3070866141490483	0.9093122337132726	4.443715180042012	3.3861963179925505	0.7620191970817051
4	1	undersample	0.6	0.1	l2	liblinear		0.7987959078107937	0.23597778986739237	0.6535433070351541	0.8126520681215776	8.182407970476095	3.4883933097021407	0.4263284402910416
4	2	undersample	0.6	0.1	l2	liblinear		0.7729946165488438	0.1781540192898699	0.5039370078343357	0.8126520681215776	4.4065138667887	2.6898454436257473	0.6104248121930603
4	3	undersample	0.6	0.1	l2	liblinear		0.803087304287816	0.21758632017531085	0.5196850393291587	0.8484479610417015	6.0572778569768015	3.4290861977864564	0.5661100940357292
4	1	undersample	0.6	1.0	l2	liblinear		0.8171446634864072	0.24846251012897722	0.6535433070351541	0.8010948905060761	7.597372345923938	3.2857038003746215	0.43247896440980793
4	2	undersample	0.6	1.0	l2	liblinear		0.8009368354503132	0.20551854992537558	0.6220472440455082	0.8132603406276566	7.1676841303208185	3.3310932065816057	0.46473771365196415
4	3	undersample	0.6	1.0	l2	liblinear		0.8210015287955105	0.236535681474328	0.6614173227825656	0.8374923919608187	10.067414979303637	4.070069642046535	0.4042814913003529
4	1	undersample	0.6	10.0	l2	liblinear		0.8184282621606606	0.24721668483397521	0.6614173227825656	0.799270072987839	7.778435042117044	3.2950606801739517	0.4236148511298476
4	2	undersample	0.6	10.0	l2	liblinear		0.8044954690882617	0.2112438641287978	0.6062992125506851	0.8163017031580517	6.843310826096448	3.3005160633970205	0.4822981271547164
4	3	undersample	0.6	10.0	l2	liblinear		0.8206373016519618	0.23989869880052764	0.6456692912877426	0.8332318928738087	9.104460011923265	3.8716590581830044	0.42524861024904853
4	1	undersample	0.8	0.01	l2	liblinear		0.7733634116903271	0.22509184791877349	0.779527558993738	0.6319951338161072	6.0720776768278455	2.1182533423937744	0.348851479577845
4	2	undersample	0.8	0.01	l2	liblinear		0.7482997107113435	0.16350265694804475	0.7716535432463265	0.6405109489012135	6.0210044815116355	2.1465285783321195	0.3565067132424998
4	3	undersample	0.8	0.01	l2	liblinear		0.7766664589932954	0.20014846969957978	0.795275590488561	0.6962872793627737	8.905811151420403	2.618512529323272	0.2940229020966304
4	1	undersample	0.8	0.1	l2	liblinear		0.7988294346418375	0.23483434448803042	0.7637795274989151	0.7080291970759852	7.840832937734368	2.6159447920490884	0.33363097191516544
4	2	undersample	0.8	0.1	l2	liblinear		0.7733586221430351	0.17846487855341145	0.7165354330144461	0.7177615571732496	6.428400080240736	2.5387590735351897	0.3949285946054738
4	3	undersample	0.8	0.1	l2	liblinear		0.8030633419757405	0.2188838231993681	0.779527558993738	0.7437614120465992	10.262809024262607	3.0421941316409398	0.29642898175545407
4	1	undersample	0.8	1.0	l2	liblinear		0.8165076536965726	0.24776711623859576	0.795275590488561	0.7420924574164107	11.17743036701176	3.0835684435057704	0.27587452844547183
4	2	undersample	0.8	1.0	l2	liblinear		0.7989970687970572	0.20340170204525795	0.700787401519623	0.7536496350319122	7.165106834161998	2.8446776328649914	0.39701816414669344
4	3	undersample	0.8	1.0	l2	liblinear		0.821068623269322	0.23848825068774349	0.748031496004092	0.7668898356617962	9.766644316434851	3.208918264197357	0.32855892592823277
4	1	undersample	0.8	10.0	l2	liblinear		0.8179636760733376	0.24648270610737547	0.795275590488561	0.7481751824772009	11.541247875921838	3.1580507700995466	0.2736316461303647
4	2	undersample	0.8	10.0	l2	liblinear		0.8035519282717398	0.2094492666488183	0.6929133857722116	0.7627737226230975	7.255226431479043	2.9208963029941053	0.40259201529102245
4	3	undersample	0.8	10.0	l2	liblinear		0.8210877931189825	0.23712722493308977	0.7165354330144461	0.7662811929350805	8.28768760570104	3.065801213667001	0.369922380843745
4	1	undersample	1.0	0.01	l2	liblinear		0.7902609345364675	0.23271953879982138	0.8976377952049105	0.4282238442796337	6.567593866653122	1.5699111803200112	0.23903900675333734
4	2	undersample	1.0	0.01	l2	liblinear		0.7668496273732207	0.17548383137270482	0.9133858266997334	0.4446472019437674	8.443293433138063	1.6446947119915307	0.19479302011505759
4	3	undersample	1.0	0.01	l2	liblinear		0.7956541950819751	0.21102444070464624	0.9055118109523219	0.44552647595590067	7.700328972828529	1.6331019523112227	0.21208209169640874
4	1	undersample	1.0	0.1	l2	liblinear		0.8003668793225667	0.2350682994602677	0.84251968497303	0.6246958637431588	8.905104895888055	2.2448984200575484	0.25209117211444465
4	2	undersample	1.0	0.1	l2	liblinear		0.7773578941318466	0.18191396094960444	0.795275590488561	0.6386861313829764	6.866744067227726	2.2010657147535624	0.3205399275896919
4	3	undersample	1.0	0.1	l2	liblinear		0.80599632897379	0.22089000633224132	0.811023621983384	0.6579427875796839	8.254966971551305	2.3710173878065564	0.28722311227022584
4	1	undersample	1.0	1.0	l2	liblinear		0.8164070732034409	0.2476413408831935	0.8503937007204415	0.6879562043753774	12.531855153123315	2.7252382049955974	0.2174648562705287
4	2	undersample	1.0	1.0	l2	liblinear		0.8010182577542772	0.20669544829650174	0.7716535432463265	0.7049878345455901	8.075506165150928	2.615666767168988	0.32390126797272284
4	3	undersample	1.0	1.0	l2	liblinear		0.821317831314908	0.2386788738476274	0.7874015747411495	0.7151552038909608	9.29882823040209	2.764317824491876	0.2972759215473821
4	1	undersample	1.0	10.0	l2	liblinear		0.8179972029043814	0.24689513219852807	0.84251968497303	0.6995133819908789	12.454452645169027	2.8038508420662756	0.22512837756939388
4	2	undersample	1.0	10.0	l2	liblinear		0.8051468475199723	0.21302930817738774	0.779527558993738	0.7092457420881433	8.624775396019437	2.6810528512346887	0.3108547923722526
4	3	undersample	1.0	10.0	l2	liblinear		0.8209919438706802	0.2391436427023683	0.7874015747411495	0.7224589166115493	9.641000104441826	2.8370630277769004	0.2942706047746852
4	1	smote	0.6	0.01	l2	liblinear		0.7806195758376919	0.22723614004487197	0.5669291338136276	0.8132603406276566	5.70115452770648	3.0359330490364	0.5325119635454226
4	2	smote	0.6	0.01	l2	liblinear		0.7510824376879898	0.16408884324237633	0.43307086610763224	0.8260340632553161	3.627136534070924	2.489400220051205	0.6863265720482422
4	3	smote	0.6	0.01	l2	liblinear		0.7892514652953835	0.20365261799869278	0.4881889763395127	0.8350578210539559	4.829065822160145	2.9597580792335005	0.6129048847006352
4	1	smote	0.6	0.1	l2	liblinear		0.809629863785275	0.24147442573732936	0.6850393700248001	0.8029197080243132	8.861110543470495	3.47594033070495	0.392269143358692
4	2	smote	0.6	0.1	l2	liblinear		0.7894227637603694	0.19096136576617617	0.5511811023188047	0.8138686131337356	5.369796720616268	2.9612473317160397	0.5514635715443289
4	3	smote	0.6	0.1	l2	liblinear		0.8146658934827302	0.22866908472739433	0.6771653542773886	0.8247108946997888	9.868732364140525	3.863134074911795	0.39145189409145703
4	1	smote	0.6	1.0	l2	liblinear		0.8140601950303658	0.2437093622071412	0.6535433070351541	0.8004866179999971	7.568458518426915	3.2756864112417303	0.43280759583762485
4	2	smote	0.6	1.0	l2	liblinear		0.7968130352319099	0.20127710473603214	0.5905511810558621	0.8193430656884468	6.541374876747025	3.2689093868289008	0.49972817381791085
4	3	smote	0.6	1.0	l2	liblinear		0.8170381623782117	0.2333586488923459	0.6692913385299771	0.8253195374265045	9.561970457136129	3.831517791711824	0.40070377891961023
4	1	smote	0.6	10.0	l2	liblinear		0.8145630974960246	0.24401687106989317	0.6456692912877426	0.8010948905060761	7.339041348946955	3.246117007599024	0.44230803178052414
4	2	smote	0.6	10.0	l2	liblinear		0.7974404659271604	0.2019476932586309	0.5905511810558621	0.8199513381945259	6.568346775623191	3.2799529990085015	0.4993574555925968
4	3	smote	0.6	10.0	l2	liblinear		0.8173736347472695	0.23440984861909894	0.6692913385299771	0.8259281801532202	9.602480174665617	3.844914706297371	0.40040849242435006
4	1	smote	0.8	0.01	l2	liblinear		0.7884935915857233	0.23133627525313674	0.7322834645092691	0.7201946471975658	7.040408861679528	2.6171173317586547	0.3717280221606673
4	2	smote	0.8	0.01	l2	liblinear		0.7589085579631013	0.16755971852177035	0.6141732282980966	0.7335766423313044	4.383002326981565	2.305252852526949	0.5259529055017591
4	3	smote	0.8	0.01	l2	liblinear		0.7954529116605403	0.20823761174111952	0.748031496004092	0.7474132684068935	8.784638060428467	2.9614836126636463	0.33712072192907405
4	1	smote	0.8	0.1	l2	liblinear		0.8108799356284845	0.243525266234547	0.7559055117515036	0.7475669099711219	9.1709283521238	2.994478583296044	0.3265185787754301
4	2	smote	0.8	0.1	l2	liblinear		0.789097074544514	0.19067360971674296	0.6692913385299771	0.7700729926960458	6.778155340324646	2.910886012343652	0.4294510524485382
4	3	smote	0.8	0.1	l2	liblinear		0.8148432145920896	0.22881308344065324	0.748031496004092	0.7735849056556691	10.143228534937565	3.303805628031289	0.3257153790057378
4	1	smote	0.8	1.0	l2	liblinear		0.8142613560166293	0.24476393195068652	0.7716535432463265	0.7585158150805443	10.614608915649363	3.195461895565061	0.3010437609913097
4	2	smote	0.8	1.0	l2	liblinear		0.7950361131865816	0.19811386265054776	0.6614173227825656	0.775547445250757	6.749857826201566	2.9468022498272495	0.43657248170321283
4	3	smote	0.8	1.0	l2	liblinear		0.8166116332232665	0.23288117105187048	0.7322834645092691	0.7741935483823847	9.378150692108314	3.242969484856156	0.3458005205443754
4	1	smote	0.8	10.0	l2	liblinear		0.8146876257256164	0.2448121943668182	0.7716535432463265	0.7579075425744654	10.579448316512423	3.18743309716433	0.3012853691430106
4	2	smote	0.8	10.0	l2	liblinear		0.795792861658716	0.19984930670358875	0.6614173227825656	0.775547445250757	6.749857826201566	2.9468022498272495	0.43657248170321283
4	3	smote	0.8	10.0	l2	liblinear		0.8167697844829651	0.23328859832961554	0.7322834645092691	0.7748021911091004	9.41088973025009	3.251734266858218	0.34552887834792506
4	1	smote	1.0	0.01	l2	liblinear		0.7926604977297546	0.2343386043008936	0.795275590488561	0.652676399022794	7.29981106302158	2.289725101760366	0.3136690811576265
4	2	smote	1.0	0.01	l2	liblinear		0.7644644328218098	0.17079441868654793	0.7322834645092691	0.6806569343024291	5.830083786649344	2.2930932913127173	0.39332080239789524
4	3	smote	1.0	0.01	l2	liblinear		0.7997613353717273	0.21248597850616455	0.8188976377307955	0.6883749239154695	9.988450527329027	2.6278296398405607	0.2630868053824914
4	1	smote	1.0	0.1	l2	liblinear		0.8111720980132957	0.24457963878787614	0.8031496062359725	0.7025547445212741	9.636809281145622	2.700159321558998	0.2801922447997135
4	2	smote	1.0	0.1	l2	liblinear		0.7899304557733203	0.19142365741097722	0.7086614172670346	0.7244525547401189	6.395202845460659	2.5718307454469667	0.40214997766965815
4	3	smote	1.0	0.1	l2	liblinear		0.8153080834463556	0.22962009739303246	0.7874015747411495	0.7206329884314021	9.553779822890165	2.818520132834666	0.29501622285076085
4	1	smote	1.0	1.0	l2	liblinear		0.8140554054830738	0.24542545635160998	0.811023621983384	0.7116788321124594	10.593353808235273	2.812917274844524	0.2655360351246103
4	2	smote	1.0	1.0	l2	liblinear		0.7950313236392896	0.1988994614579472	0.7244094487618575	0.7341849148373834	7.260150006045281	2.725238189797643	0.3753693952503639
4	3	smote	1.0	1.0	l2	liblinear		0.8170237849909663	0.23284176681184895	0.779527558993738	0.7255021302451279	9.344947212504277	2.8398308930103933	0.30388944260284356
4	1	smote	1.0	10.0	l2	liblinear		0.8143858842462209	0.2455458351227892	0.811023621983384	0.7128953771246175	10.656425925315038	2.824836415424226	0.2650829019652249
4	2	smote	1.0	10.0	l2	liblinear		0.7955677529359925	0.199674272216437	0.7322834645092691	0.7360097323556204	7.626050022830308	2.7739031567508166	0.3637404779913598
4	3	smote	1.0	10.0	l2	liblinear		0.8172202759499858	0.23302764487280925	0.779527558993738	0.7279367011519907	9.460210396308629	2.8652432490601973	0.30287308996596
4	1	class_weight		0.01	l2	liblinear	balanced	0.7967651397589899	0.2356231779862515	0.84251968497303	0.6094890510911832	8.349999595706194	2.1574802595226426	0.2583808719143033
4	2	class_weight		0.01	l2	liblinear	balanced	0.7733969385213709	0.177503766482919	0.8031496062359725	0.6313868613100281	6.988514545517382	2.178841446894437	0.3117746071526542
4	3	class_weight		0.01	l2	liblinear	balanced	0.803796588725253	0.21725107651183154	0.8503937007204415	0.6335970785110554	9.829340259096062	2.3209249371032947	0.2361221381732218
4	1	class_weight		0.1	l2	liblinear	balanced	0.8159855930417457	0.24394068524266857	0.8503937007204415	0.6885644768814565	12.56743340423305	2.7305609356937164	0.21727274950982878
4	2	class_weight		0.1	l2	liblinear	balanced	0.8012289978351247	0.20671586261610328	0.779527558993738	0.7074209245699062	8.54893035004815	2.664331108451672	0.3116566533902527
4	3	class_weight		0.1	l2	liblinear	balanced	0.8190462041301441	0.23644267947803518	0.795275590488561	0.7072428484436565	9.38445494551422	2.7165025998364984	0.289468330527863
4	1	class_weight		1.0	l2	liblinear	balanced	0.8183564189512808	0.24806589523346234	0.84251968497303	0.7025547445212741	12.636502252195957	2.8325200726158113	0.2241537958621862
4	2	class_weight		1.0	l2	liblinear	balanced	0.8052186907293523	0.21352601300984023	0.7637795274989151	0.727493917270514	8.631844771082168	2.8027979846201507	0.324704390849503
4	3	class_weight		1.0	l2	liblinear	balanced	0.8181500136585178	0.2369242674501888	0.7874015747411495	0.7175897747978236	9.41091901680244	2.7881481497207483	0.296267351853049
4	1	class_weight		10.0	l2	liblinear	balanced	0.8185096844646245	0.2473752066212808	0.84251968497303	0.7055961070516692	12.82231321459078	2.861781642619378	0.2231876157213009
4	2	class_weight		10.0	l2	liblinear	balanced	0.8054725367358277	0.21454566537201164	0.7637795274989151	0.727493917270514	8.631844771082168	2.8027979846201507	0.324704390849503
4	3	class_weight		10.0	l2	liblinear	balanced	0.8180349945605552	0.23698986299983787	0.7874015747411495	0.7181984175245393	9.439244334304242	2.7941700677568613	0.2960162778295508
