# Supplementary material for: Risk prediction for cardiovascular related diseases using PRS and EHR in the Framingham Heart Study
Source: PLoS One. 2026 Apr 17;21(4):e0345914. doi: 10.1371/journal.pone.0345914 (PMC13089760; doi:10.1371/journal.pone.0345914)
Supplement: S1 File — (ZIP) [file pone.0345914.s003.zip › logreg/prs_model/chf/chf_logreg_nested_cv_outer_test_results.csv]

outer_fold	AUC	AUPRC	sensitivity	specificity	DOR	LR+	LR-
1	0.8060281242216986	0.22215081783046634	0.0	0.9993917274878383	0.0	0.0	1.0006086327206292
2	0.8233998122497461	0.24128684932839714	0.0	0.9999999999939173	0.0	0.0	0.9999999900060829
3	0.8113471132602642	0.22640000703537713	0.0	0.9999999999939136	0.0	0.0	0.9999999900060864
4	0.8158831789361691	0.2320991243232796	0.7874015747411495	0.7261107729718436	9.81892947866703	2.874890533431961	0.2927906185179107
