# Supplementary material for: Risk prediction for cardiovascular related diseases using PRS and EHR in the Framingham Heart Study
Source: PLoS One. 2026 Apr 17;21(4):e0345914. doi: 10.1371/journal.pone.0345914 (PMC13089760; doi:10.1371/journal.pone.0345914)
Supplement: S1 File — (ZIP) [file pone.0345914.s003.zip › logreg/prs_model/dem/dem_logreg_nested_cv_all_results.csv]

outer_fold	inner_fold	sampling_method	sampling_ratio	C	penalty	solver	class_weight	AUC	AUPRC	sensitivity	specificity	DOR	LR+	LR-
1	1	none		0.01	l2	liblinear		0.29411881581561694	0.04525756220487618	0.0	0.999999999993046	0.0	0.0	0.9999999900069542
1	2	none		0.01	l2	liblinear		0.3013619644099811	0.04545528157425633	0.0	0.9999999999930411	0.0	0.0	0.999999990006959
1	3	none		0.01	l2	liblinear		0.2637439109255393	0.043011314152830805	0.0	0.9999999999930411	0.0	0.0	0.999999990006959
1	1	none		0.1	l2	liblinear		0.8478640969600635	0.21609962514068223	0.0	0.999999999993046	0.0	0.0	0.9999999900069542
1	2	none		0.1	l2	liblinear		0.8630082513172284	0.3020136935679029	0.0	0.9999999999930411	0.0	0.0	0.999999990006959
1	3	none		0.1	l2	liblinear		0.8249196407860291	0.20541632944579152	0.0	0.9999999999930411	0.0	0.0	0.999999990006959
1	1	none		1.0	l2	liblinear		0.8915954698986689	0.3303100487029028	0.0	0.999999999993046	0.0	0.0	0.9999999900069542
1	2	none		1.0	l2	liblinear		0.9116545713622957	0.3886362508423959	0.009523809522902495	0.9999999999930411	960869.803780865	951718.6628914818	0.9904761805792283
1	3	none		1.0	l2	liblinear		0.8919972164231036	0.34275086380352365	0.0	0.998608211544895	0.0	0.0	1.0013937182020711
1	1	none		10.0	l2	liblinear		0.8910656334856614	0.35043939742195773	0.03809523809160998	0.9979137691168435	18.943803513757267	18.260229870469846	0.9639157029775443
1	2	none		10.0	l2	liblinear		0.9115551579017133	0.3817348898066264	0.07619047618321996	0.9930410577523101	11.769055231838607	10.948555683581866	0.9302833022885634
1	3	none		10.0	l2	liblinear		0.8953242535706001	0.35960574665611217	0.028571428568707483	0.9930410577523101	4.197052787116392	4.105708381343199	0.9782360498242673
1	1	undersample	0.6	0.01	l2	liblinear		0.7629246969998014	0.16161292515427073	0.31428571425578233	0.868567454792291	3.0288798360210194	2.391231866101226	0.7894772870731454
1	2	undersample	0.6	0.01	l2	liblinear		0.7780229976472148	0.23742085133074703	0.3999999999619048	0.8295059150951323	3.2435372183351814	2.346122311069464	0.7233221389820499
1	3	undersample	0.6	0.01	l2	liblinear		0.7298936275971768	0.1450111001758368	0.28571428568707485	0.8475991649210328	2.2246573877222047	1.8747552583388283	0.8427163869991638
1	1	undersample	0.6	0.1	l2	liblinear		0.8589244320815949	0.228918201244541	0.6857142856489796	0.8310152990206466	10.729516602960976	4.057848083858667	0.37819485506399003
1	2	undersample	0.6	0.1	l2	liblinear		0.8670245551247638	0.31744887550308676	0.7904761904009071	0.7954070981155504	14.667438606666972	3.8636538437233545	0.26341706965064604
1	3	undersample	0.6	0.1	l2	liblinear		0.8301620439407495	0.21058559947599767	0.6666666666031746	0.8246346555266205	9.404761246789157	3.801587084319867	0.4042194044607076
1	1	undersample	0.6	1.0	l2	liblinear		0.8899993377044837	0.32074265422634773	0.7904761904009071	0.841446453401659	20.021927985662884	4.985546886238554	0.24900432613628806
1	2	undersample	0.6	1.0	l2	liblinear		0.9099247771481591	0.40859611917394983	0.866666666584127	0.8009742519081352	26.159088330268318	4.354545235215723	0.16646394242211632
1	3	undersample	0.6	1.0	l2	liblinear		0.8870663087782087	0.31901580596124934	0.7809523808780046	0.8420320111284479	19.004020501002813	4.943737886513442	0.2601416735060017
1	1	undersample	0.6	10.0	l2	liblinear		0.8889727796542818	0.3500014926320414	0.7809523808780046	0.845618915154064	19.528396165918082	5.058601130257255	0.2590382175778374
1	2	undersample	0.6	10.0	l2	liblinear		0.9122775623819465	0.3872030451847902	0.866666666584127	0.8128044537173779	28.223045424995973	4.629739529049825	0.1640410939748906
1	3	undersample	0.6	10.0	l2	liblinear		0.8940451337111044	0.35137331696503854	0.7428571427863946	0.8482950591451058	16.1539231527418	4.896723136589904	0.3031290249897935
1	1	undersample	0.8	0.01	l2	liblinear		0.8111398105834823	0.18544818690095832	0.9333333332444445	0.5931849791335662	20.41367321014539	2.294244957607965	0.11238764968232255
1	2	undersample	0.8	0.01	l2	liblinear		0.8204592901878914	0.2602038140138965	0.942857142767347	0.5407098121047967	19.424998065570215	2.052857097948517	0.10568118960779291
1	3	undersample	0.8	0.01	l2	liblinear		0.7812638764622064	0.1714372812749611	0.8476190475383221	0.6061238691676679	8.559959825258534	2.1519938875889983	0.2514023250014966
1	1	undersample	0.8	0.1	l2	liblinear		0.858447579309888	0.22796808021818155	0.866666666584127	0.7385257301756709	18.359041069147523	3.314538879947944	0.18053985956421414
1	2	undersample	0.8	0.1	l2	liblinear		0.8671703615336184	0.31451000815922364	0.8952380951528345	0.6945024356249513	19.426794776029915	2.9304261972757333	0.15084454418716267
1	3	undersample	0.8	0.1	l2	liblinear		0.8332306060907313	0.21437057975726778	0.8190476189696145	0.7334725121730448	12.456231154412079	3.073032334927733	0.24670642124981226
1	1	undersample	0.8	1.0	l2	liblinear		0.8894032717398502	0.30933409611749785	0.8571428570612245	0.8080667593824197	25.260867115069708	4.4658382760840585	0.1767887857187306
1	2	undersample	0.8	1.0	l2	liblinear		0.9089505252344501	0.4057441392595411	0.9142857141986395	0.755741127343384	33.00284514093763	3.7431011894210635	0.11341752032007592
1	3	undersample	0.8	1.0	l2	liblinear		0.8861517049408492	0.3135103901764737	0.8380952380154195	0.8016701461322083	20.923837166204624	4.225764197438772	0.20195932297856398
1	1	undersample	0.8	10.0	l2	liblinear		0.8891582223988345	0.34631388103727884	0.8380952380154195	0.8219749652237693	23.900733013930452	4.7077378301961215	0.19697042715990778
1	2	undersample	0.8	10.0	l2	liblinear		0.912052225204626	0.39851298054190565	0.9142857141986395	0.7752261656174306	36.78843716105699	4.0675805350488545	0.11056681068991665
1	3	undersample	0.8	10.0	l2	liblinear		0.8936673625608906	0.3470918576986962	0.8571428570612245	0.8218510786303281	27.679684671123358	4.811383657882243	0.17382363412921534
1	1	undersample	1.0	0.01	l2	liblinear		0.8263527385919597	0.19497544933799132	0.9904761903818595	0.3463143254496084	55.09785250172501	1.515217808484079	0.027500477581374253
1	2	undersample	1.0	0.01	l2	liblinear		0.8434370547105412	0.2795059641859772	0.999999999904762	0.3361169102273061	146478490.55936822	1.506289285338263	2.833479481259324e-10
1	3	undersample	1.0	0.01	l2	liblinear		0.8104914338734798	0.1921235179259937	0.9714285713360544	0.37995824634391123	20.835014206904606	1.5667147412909839	0.0751962306040397
1	1	undersample	1.0	0.1	l2	liblinear		0.8463341943175045	0.21384912688351546	0.923809523721542	0.6453407510386278	22.06274292108695	2.604780505172597	0.1180623956804388
1	2	undersample	1.0	0.1	l2	liblinear		0.8659044968022004	0.3124783593320092	0.9523809522902494	0.6318719554583725	34.32891748151897	2.5870914768397673	0.0753618617581914
1	3	undersample	1.0	0.1	l2	liblinear		0.8327666766080127	0.21376325065767832	0.9142857141986395	0.6597077244212964	20.678934696119043	2.686765915494671	0.1299276654328604
1	1	undersample	1.0	1.0	l2	liblinear		0.8838664812239221	0.28111299681487983	0.8952380951528345	0.7503477051408182	25.683968075323808	3.585939635757819	0.1396178101608596
1	2	undersample	1.0	1.0	l2	liblinear		0.9079497630645856	0.39895695985810803	0.9142857141986395	0.7313848295008255	29.043174697573157	3.4037008351486273	0.11719450714874133
1	3	undersample	1.0	1.0	l2	liblinear		0.8844550485469066	0.30596145968371496	0.885714285629932	0.7543493388952377	23.79886461083925	3.6055846362911126	0.15150237027107144
1	1	undersample	1.0	10.0	l2	liblinear		0.8871315981190807	0.32282884703706416	0.866666666584127	0.7906815020807324	24.553153809323376	4.140420621182686	0.16863089800215153
1	2	undersample	1.0	10.0	l2	liblinear		0.91168770918249	0.3996603075964876	0.9333333332444445	0.7508698677748722	42.195524780537646	3.7463685642704476	0.08878591181885674
1	3	undersample	1.0	10.0	l2	liblinear		0.892838917056036	0.3435230256011769	0.8761904761070295	0.7877522616507464	26.26582338096227	4.128149687907447	0.1571680950326247
1	1	smote	0.6	0.01	l2	liblinear		0.8313861845155308	0.19899395903888095	0.5999999999428571	0.8178025034713644	6.7328240007617275	3.293129589830893	0.4891156403509256
1	2	smote	0.6	0.01	l2	liblinear		0.8446167611094542	0.2828621084167492	0.5999999999428571	0.813500347941451	6.542910042494897	3.217164006198013	0.49170230369576745
1	3	smote	0.6	0.01	l2	liblinear		0.8088676806839646	0.19184316507078117	0.5714285713741497	0.8176757132858896	5.979643395422358	3.134132870234875	0.5241337322619836
1	1	smote	0.6	0.1	l2	liblinear		0.8840055632823366	0.2772091704967265	0.7809523808780046	0.841446453401659	18.92066953898243	4.925480056283872	0.2603227045918838
1	2	smote	0.6	0.1	l2	liblinear		0.9024952778606223	0.3806856456404825	0.8476190475383221	0.8100208768210855	23.71703073499348	4.461642883379563	0.1881197817746338
1	3	smote	0.6	0.1	l2	liblinear		0.8771846107963018	0.28660630008398524	0.7523809523092971	0.8343771746636439	15.307206235297633	4.542736819963986	0.29677111532061323
1	1	smote	0.6	1.0	l2	liblinear		0.8887807139545665	0.30508260996278197	0.7999999999238095	0.845618915154064	21.90990781200777	5.181981645629383	0.2365131551895581
1	2	smote	0.6	1.0	l2	liblinear		0.9092620207442753	0.39860827230793966	0.8190476189696145	0.8190675017340358	20.490281579443742	4.526812936045988	0.2209248669225005
1	3	smote	0.6	1.0	l2	liblinear		0.8887033170958014	0.3257763635354366	0.7714285713551021	0.8475991649210328	18.77054623026828	5.0618391975148365	0.26966924391613867
1	1	smote	0.6	10.0	l2	liblinear		0.8892244519504602	0.310238462919503	0.7809523808780046	0.8463143254461314	19.63289214680765	5.081490726641308	0.258825367771332
1	2	smote	0.6	10.0	l2	liblinear		0.9095735162541009	0.3994488740271293	0.8190476189696145	0.8183716075099626	20.39443255423822	4.509468826135498	0.22111272820160163
1	3	smote	0.6	10.0	l2	liblinear		0.8896974517016271	0.33128586525049897	0.7619047618321996	0.8475991649210328	17.79725867465334	4.999347355570208	0.2809054624079627
1	1	smote	0.8	0.01	l2	liblinear		0.8413139943042587	0.20838355895987373	0.8285714284925171	0.731571627254996	13.172710691196052	3.0867504397984105	0.23432916583633204
1	2	smote	0.8	0.01	l2	liblinear		0.8560559366404878	0.2975769563297365	0.8476190475383221	0.7286012526045331	14.933172007912187	3.123150067718327	0.20914176283055189
1	3	smote	0.8	0.01	l2	liblinear		0.8242502568181065	0.20500281772214216	0.7809523808780046	0.7432150313100682	10.318839961825248	3.0412697224825034	0.29472979816969164
1	1	smote	0.8	0.1	l2	liblinear		0.8842042519372143	0.277536151876229	0.8380952380154195	0.7969401947093399	20.315872536709783	4.127331824939212	0.20315797976791797
1	2	smote	0.8	0.1	l2	liblinear		0.9029658349073797	0.38207050873178	0.8761904761070295	0.7647877522563342	23.01046670394033	3.7251055047560553	0.1618874281247628
1	3	smote	0.8	0.1	l2	liblinear		0.8795904165423999	0.2916215326952522	0.8190476189696145	0.8023660403562815	18.37620307006908	4.144265383355601	0.2255234764108422
1	1	smote	0.8	1.0	l2	liblinear		0.8885224187032253	0.3016727764579445	0.8285714284925171	0.8164116828872294	21.493684924831854	4.513203216801254	0.2099780943867033
1	2	smote	0.8	1.0	l2	liblinear		0.9087782085694402	0.3969067480338557	0.885714285629932	0.7745302713933575	26.622682520882996	3.9283067036111707	0.14755486920985358
1	3	smote	0.8	1.0	l2	liblinear		0.8889485369652383	0.32771096526705434	0.8190476189696145	0.8169798190618165	20.20492117348022	4.475176289408715	0.22148941086854393
1	1	smote	0.8	10.0	l2	liblinear		0.8887277303132658	0.30629988428534094	0.8190476189696145	0.8212795549317019	20.7999162167917	4.58284206279922	0.22032982282401434
1	2	smote	0.8	10.0	l2	liblinear		0.9092487656161977	0.39894393783212756	0.885714285629932	0.7752261656174306	26.729099486620527	3.940468643328578	0.14742241421227145
1	3	smote	0.8	10.0	l2	liblinear		0.8899294164429863	0.3331120921133385	0.8285714284925171	0.8239387613025475	22.619233725805426	4.706154446946769	0.2080598431318811
1	1	smote	1.0	0.01	l2	liblinear		0.847824359229088	0.21520819371275657	0.9142857141986395	0.6745479833054622	22.108259991805248	2.8092795226522527	0.12706921768655488
1	2	smote	1.0	0.01	l2	liblinear		0.8627564038837525	0.30706757716095956	0.9142857141986395	0.6680584551101736	21.46750321822306	2.7543575088153602	0.12830356963926035
1	3	smote	1.0	0.01	l2	liblinear		0.8314809291844782	0.2121695279395343	0.8571428570612245	0.692414752952732	13.50678642229026	2.786683813423163	0.20631729792931594
1	1	smote	1.0	0.1	l2	liblinear		0.8845221537850189	0.27840007004882006	0.866666666584127	0.7663421418583705	21.31845050560397	3.709126824947342	0.173986688703657
1	2	smote	1.0	0.1	l2	liblinear		0.9033568611856713	0.38318503593674885	0.9142857141986395	0.7404314544137758	30.427163689177892	3.522328473623337	0.11576261939276633
1	3	smote	1.0	0.1	l2	liblinear		0.8801338767935845	0.2933783583715248	0.866666666584127	0.7696590118248459	21.71903130202252	3.762537600558208	0.17323688755020675
1	1	smote	1.0	1.0	l2	liblinear		0.8882310086760713	0.2981141770221282	0.866666666584127	0.7955493741252049	25.292514559596686	4.239002059719055	0.16759906559727625
1	2	smote	1.0	1.0	l2	liblinear		0.9084865957517314	0.3970836984286284	0.9142857141986395	0.7550452331193108	32.87878403829085	3.7324673796582593	0.11352205259548416
1	3	smote	1.0	1.0	l2	liblinear		0.8885376279948305	0.32653554066023777	0.8571428570612245	0.7961029923396236	23.42661898381457	4.203802816228214	0.179445552295294
1	1	smote	1.0	10.0	l2	liblinear		0.8885621564342009	0.3030250942825104	0.8571428570612245	0.7997218358776098	23.95833107865968	4.279761690544591	0.17863353824229342
1	2	smote	1.0	10.0	l2	liblinear		0.9091095867713822	0.3976933205490294	0.9142857141986395	0.7578288100156032	33.379306417728095	3.7753693017895906	0.11310507536463937
1	3	smote	1.0	10.0	l2	liblinear		0.8891672465785201	0.3298119501305575	0.8571428570612245	0.7967988865636967	23.527395068957166	4.2181994005063155	0.17928883129088943
1	1	class_weight		0.01	l2	liblinear	balanced	0.8452281608053512	0.21356275869183416	0.9333333332444445	0.6168289290638608	22.537202741020845	2.4358136082821904	0.10807966768993225
1	2	class_weight		0.01	l2	liblinear	balanced	0.8592305398150909	0.29794061579267517	0.942857142767347	0.6172581767528375	26.609996816602788	2.4634285068036443	0.092575292574506
1	3	class_weight		0.01	l2	liblinear	balanced	0.8252576465520098	0.20568294587496894	0.904761904675737	0.6478775226120538	17.47924757836544	2.569452213595571	0.14700015130990987
1	1	class_weight		0.1	l2	liblinear	balanced	0.8873832704152592	0.2889807034406278	0.885714285629932	0.7538247566011557	23.731636183103948	3.597901386923443	0.15160779989407785
1	2	class_weight		0.1	l2	liblinear	balanced	0.906836332306061	0.39130296177878143	0.9142857141986395	0.7327766179489716	29.249996770715175	3.4214284430011634	0.11697191549527616
1	3	class_weight		0.1	l2	liblinear	balanced	0.8816714716505949	0.299515163897791	0.8952380951528345	0.7529575504470916	26.045579981651017	3.623822790515505	0.13913387732631297
1	1	class_weight		1.0	l2	liblinear	balanced	0.8903437313729387	0.33863167272246125	0.885714285629932	0.7955493741252049	30.15645936373449	4.332166940152441	0.14365634195762444
1	2	class_weight		1.0	l2	liblinear	balanced	0.9117606123869171	0.39201711593434135	0.9142857141986395	0.7585247042396763	33.50624004700827	3.786249328145023	0.11300130924181963
1	3	class_weight		1.0	l2	liblinear	balanced	0.8925009112900554	0.3481159017861503	0.8761904761070295	0.7877522616507464	26.26582338096227	4.128149687907447	0.1571680950326247
1	1	class_weight		10.0	l2	liblinear	balanced	0.8899595999735083	0.3445371225680538	0.8571428570612245	0.8018080667538122	24.27368190907424	4.324811811328318	0.17816875020409462
1	2	class_weight		10.0	l2	liblinear	balanced	0.9121582662292474	0.3892778921574564	0.9142857141986395	0.7668754349285535	35.08855298697517	3.921876163928385	0.11177080498299977
1	3	class_weight		10.0	l2	liblinear	balanced	0.8937071279451236	0.35274031752895973	0.866666666584127	0.7961029923396236	25.378837130236445	4.250511736408528	0.16748251548358303
2	1	none		0.01	l2	liblinear		0.28240280813298896	0.044033903096735015	0.0	0.999999999993046	0.0	0.0	0.9999999900069542
2	2	none		0.01	l2	liblinear		0.280889419094012	0.04461449952043357	0.0	0.9999999999930411	0.0	0.0	0.999999990006959
2	3	none		0.01	l2	liblinear		0.2464791066043676	0.042262744649507994	0.0	0.9999999999930411	0.0	0.0	0.999999990006959
2	1	none		0.1	l2	liblinear		0.8178488641631896	0.23099177421451159	0.0	0.999999999993046	0.0	0.0	0.9999999900069542
2	2	none		0.1	l2	liblinear		0.885091294694635	0.29229655910655017	0.0	0.9999999999930411	0.0	0.0	0.999999990006959
2	3	none		0.1	l2	liblinear		0.7982702057858635	0.20802346716676784	0.0	0.9999999999930411	0.0	0.0	0.999999990006959
2	1	none		1.0	l2	liblinear		0.8819524471819327	0.33938247281026057	0.009523809522902495	0.999999999993046	960870.2728377908	951719.1274811942	0.9904761805792235
2	2	none		1.0	l2	liblinear		0.9152069456871127	0.3725561481052131	0.0	0.9999999999930411	0.0	0.0	0.999999990006959
2	3	none		1.0	l2	liblinear		0.8700997448387845	0.2911891724249345	0.0	0.999304105768968	0.0	0.0	1.000696368823115
2	1	none		10.0	l2	liblinear		0.8844757930988807	0.3466776502675979	0.028571428568707483	0.9937413073644386	4.669927172591879	4.565072065633365	0.977546726151708
2	2	none		10.0	l2	liblinear		0.9130662425025682	0.37448177450886133	0.01904761904580499	0.9972164230967487	6.956285670130302	6.842832542270246	0.9836905494105753
2	3	none		10.0	l2	liblinear		0.8739105941611162	0.28964377573630234	0.009523809522902495	0.9979123173208219	4.596131814671382	4.56188289487691	0.992548306459257
2	1	undersample	0.6	0.01	l2	liblinear		0.7241340486124909	0.16851103683798668	0.30476190473287984	0.867176634208156	2.861937671275044	2.294489979011615	0.8017260380691665
2	2	undersample	0.6	0.01	l2	liblinear		0.7767306226596414	0.21665950911768042	0.28571428568707485	0.9429366736190471	6.609754920395785	5.006967762621798	0.757511852833484
2	3	undersample	0.6	0.01	l2	liblinear		0.7039599695132055	0.16722789630728804	0.26666666664126987	0.8308977035432784	1.7867563487154958	1.576954639051703	0.8825795539038194
2	1	undersample	0.6	0.1	l2	liblinear		0.833551890853699	0.24797525253840638	0.6857142856489796	0.8094575799665545	9.268745238885236	3.5987485072412366	0.38826705468782635
2	2	undersample	0.6	0.1	l2	liblinear		0.894634986910561	0.3100331678347746	0.7238095237405896	0.8691718858672988	17.410856715233372	5.532522372685074	0.3177627780794904
2	3	undersample	0.6	0.1	l2	liblinear		0.8059581800709149	0.20959360331465096	0.5809523808970521	0.7974947807877698	5.459699787240801	2.8688265639214707	0.5254549922376424
2	1	undersample	0.6	1.0	l2	liblinear		0.8817073978409167	0.341067333273826	0.7428571427863946	0.8254520166841068	13.66179619407353	4.2558904784541856	0.3115176277979043
2	2	undersample	0.6	1.0	l2	liblinear		0.9149683533817147	0.3753392135205735	0.7999999999238095	0.8608211551784216	24.739997431977503	5.747999586211404	0.23233629488505506
2	3	undersample	0.6	1.0	l2	liblinear		0.865142326937734	0.2811730544261535	0.7238095237405896	0.8232428670784744	12.205809569801335	4.094937900540389	0.33549087875446376
2	1	undersample	0.6	10.0	l2	liblinear		0.8856016954765217	0.34926068625073725	0.7619047618321996	0.8372739916492541	16.464955863497874	4.682132393788194	0.28436955847046813
2	2	undersample	0.6	10.0	l2	liblinear		0.9116877091824899	0.37318436606586786	0.7619047618321996	0.8594293667302755	19.56435455651616	5.420084479305326	0.2770387475858002
2	3	undersample	0.6	10.0	l2	liblinear		0.8709547005997946	0.27944585316195253	0.7428571427863946	0.835073068887717	14.62728432057166	4.504158858319299	0.3079285678279907
2	1	undersample	0.8	0.01	l2	liblinear		0.7829326445459964	0.2012967103634237	0.8476190475383221	0.5695410292032717	7.359753313345123	1.9691052698435518	0.26755043442495896
2	2	undersample	0.8	0.01	l2	liblinear		0.8426881399741525	0.24485521331163673	0.923809523721542	0.6200417536491298	19.786399261941064	2.4313447813816045	0.12287958770721251
2	3	undersample	0.8	0.01	l2	liblinear		0.7530702190409915	0.1849582490944471	0.8952380951528345	0.5588030619306973	10.823343209620266	2.0291121665062186	0.1874755349594035
2	1	undersample	0.8	0.1	l2	liblinear		0.8391217961454401	0.2545381538170491	0.7904761904009071	0.7197496522898488	9.689261801949481	2.8206072486746177	0.29110650629901375
2	2	undersample	0.8	0.1	l2	liblinear		0.8963117606123869	0.30985859959778067	0.885714285629932	0.7536534446711646	23.70974353089516	3.5953993693706967	0.15164226165450712
2	3	undersample	0.8	0.1	l2	liblinear		0.8044934884183318	0.20863119130811353	0.7238095237405896	0.7112038970027057	6.453842656739791	2.506299396582844	0.3883421808288233
2	1	undersample	0.8	1.0	l2	liblinear		0.882058414464534	0.342152458027133	0.8285714284925171	0.7753824756552478	16.68472523011564	3.6888100962803354	0.22108904273561816
2	2	undersample	0.8	1.0	l2	liblinear		0.9152997315836565	0.37073663799563666	0.904761904675737	0.8093249825970125	40.32298761580355	4.745046674431793	0.11767595983741591
2	3	undersample	0.8	1.0	l2	liblinear		0.8612188090267422	0.2779276093247164	0.8380952380154195	0.7807933194100154	18.438093732495574	3.823310482721696	0.20735930480722634
2	1	undersample	0.8	10.0	l2	liblinear		0.8857871382210742	0.35014639856523866	0.8095238094467121	0.7962447844172723	16.608360465066383	3.9730210949511733	0.23921812976207515
2	2	undersample	0.8	10.0	l2	liblinear		0.9123173277661795	0.37528055463113397	0.8761904761070295	0.8218510786303281	32.64783290953302	4.918303294724071	0.15064714959410427
2	3	undersample	0.8	10.0	l2	liblinear		0.8691718858733473	0.2845041568443642	0.8190476189696145	0.8009742519081352	18.216045606400748	4.115284508006068	0.2259153503875498
2	1	undersample	1.0	0.01	l2	liblinear		0.8110735810318564	0.22528501484627478	0.980952380858957	0.32823365785585373	25.16355700632249	1.460258284339413	0.05803066841213842
2	2	undersample	1.0	0.01	l2	liblinear		0.8712661961096199	0.2751469547911386	0.999999999904762	0.31663187195325937	142061030.97531715	1.4633401006418658	3.007847443829859e-10
2	3	undersample	1.0	0.01	l2	liblinear		0.7867581270504026	0.20346576697686514	0.980952380858957	0.35351426582913353	28.161458932990154	1.517361194278231	0.05388076364488727
2	1	undersample	1.0	0.1	l2	liblinear		0.8343930061593483	0.2507397564494836	0.885714285629932	0.6223922114004007	12.773940228553151	2.3455932025628243	0.18362330125675697
2	2	undersample	1.0	0.1	l2	liblinear		0.895204957417901	0.31132491881493896	0.980952380858957	0.656924147525004	98.61254018660138	2.859287079487997	0.02899515708602637
2	3	undersample	1.0	0.1	l2	liblinear		0.8046790602114192	0.2123759607642631	0.8952380951528345	0.6367432150268842	14.979100256966992	2.4644772170582248	0.16452771027558608
2	1	undersample	1.0	1.0	l2	liblinear		0.8795350685475859	0.33697961198467646	0.866666666584127	0.7273991655025912	17.344386398236864	3.1792515836918662	0.1833014634966382
2	2	undersample	1.0	1.0	l2	liblinear		0.9153262418398118	0.37369838214359197	0.9333333332444445	0.7717466944970651	47.33535884450255	4.089024210614122	0.08638412884315604
2	3	undersample	1.0	1.0	l2	liblinear		0.8587467276402558	0.2713308406600745	0.866666666584127	0.7369519832934103	18.21031599514078	3.294708869079746	0.18092539898021223
2	1	undersample	1.0	10.0	l2	liblinear		0.8854361215974567	0.3507802411249782	0.8476190475383221	0.758692628645628	17.48901159185544	3.5126113539541963	0.2008467522944458
2	2	undersample	1.0	10.0	l2	liblinear		0.9121914040494417	0.3757078796101942	0.904761904675737	0.792623521219258	36.31039833224779	4.362895282851167	0.12015552349015222
2	3	undersample	1.0	10.0	l2	liblinear		0.8704112403486097	0.2879115407102158	0.866666666584127	0.7738343771692845	22.239997996724245	3.8319998301104627	0.17230215615464095
2	1	smote	0.6	0.01	l2	liblinear		0.8071859063514141	0.22180402176117475	0.5904761904199547	0.8101529902586221	6.152993920995167	3.110273688911947	0.5054894685933577
2	2	smote	0.6	0.01	l2	liblinear		0.8695562845875998	0.2704927788207591	0.7238095237405896	0.8315935977673515	12.941007826960094	4.297992660402196	0.3321219327321694
2	3	smote	0.6	0.01	l2	liblinear		0.775849156642476	0.1956297502855237	0.44761904757641724	0.8009742519081352	3.261212753897585	2.2490508357707584	0.6896363325179306
2	1	smote	0.6	0.1	l2	liblinear		0.8731637856811709	0.32158990054614445	0.7619047618321996	0.8275382475603092	15.354837464449743	4.41781848366901	0.28771508264734036
2	2	smote	0.6	0.1	l2	liblinear		0.9146634854359281	0.3564170611986259	0.8190476189696145	0.8413361169043749	24.001382684482802	5.162155062437445	0.2150773932603898
2	3	smote	0.6	0.1	l2	liblinear		0.8489047950425821	0.2580519331981101	0.6666666666031746	0.8211551844062551	9.182878746607523	3.727626250241882	0.4059321985265471
2	1	smote	0.6	1.0	l2	liblinear		0.8823961851778263	0.3433307149794291	0.7333333332634921	0.8331015298968492	13.727082241296651	4.393888625050742	0.32008903352828433
2	2	smote	0.6	1.0	l2	liblinear		0.9160817841402391	0.37178207699731747	0.8380952380154195	0.8496868475932521	29.26143475195083	5.575661003974695	0.19054638839910693
2	3	smote	0.6	1.0	l2	liblinear		0.8628293070881798	0.2777888809618272	0.6952380951718822	0.8329853862154978	11.377733515338427	4.16273784545324	0.3658670442636119
2	1	smote	0.6	10.0	l2	liblinear		0.8832373004834757	0.3437422791243541	0.7428571427863946	0.8331015298968492	14.420369206303974	4.450952113687765	0.3086572823349284
2	2	smote	0.6	10.0	l2	liblinear		0.916015508499851	0.37115726632553786	0.8380952380154195	0.8503827418173252	29.421611042603182	5.601594309235412	0.19039045845953378
2	3	smote	0.6	10.0	l2	liblinear		0.8646386320707824	0.28074189638102	0.6857142856489796	0.8364648573358632	11.159767041819249	4.193069651864253	0.37573092023819116
2	1	smote	0.8	0.01	l2	liblinear		0.8211007351480231	0.2346503451749379	0.7999999999238095	0.732962447839131	10.979165997431513	2.99583322080312	0.27286527152538825
2	2	smote	0.8	0.01	l2	liblinear		0.8805911787122643	0.2849470401046832	0.8761904761070295	0.735560194845264	19.685018580970112	3.313383332968713	0.16832004107538098
2	3	smote	0.8	0.01	l2	liblinear		0.7913974218775888	0.1997415810632115	0.6761904761260772	0.72790535838046	5.586429712475744	2.4851296124393127	0.4448511275502432
2	1	smote	0.8	0.1	l2	liblinear		0.8743095569242996	0.32196750342515057	0.8095238094467121	0.7802503476997201	15.090188753956303	3.683845522094716	0.2441218881524599
2	2	smote	0.8	0.1	l2	liblinear		0.9151207873546079	0.3590164665817346	0.9142857141986395	0.7967988865636967	41.82647854872743	4.499412693873404	0.10757329882234402
2	3	smote	0.8	0.1	l2	liblinear		0.8515955860423501	0.26209250698372044	0.7523809523092971	0.7877522616507464	11.277174532099028	3.544824188529221	0.3143361899443508
2	1	smote	0.8	1.0	l2	liblinear		0.8819193324061195	0.3411259734455429	0.8190476189696145	0.8018080667538122	18.311725167894323	4.13259795304706	0.22568041689351206
2	2	smote	0.8	1.0	l2	liblinear		0.9159691155515789	0.37101659269571113	0.904761904675737	0.8093249825970125	40.32298761580355	4.745046674431793	0.11767595983741591
2	3	smote	0.8	1.0	l2	liblinear		0.8623918878616166	0.2761506013517967	0.7904761904009071	0.8044537230285007	15.520542309148246	4.042399386065144	0.2604547670010871
2	1	smote	0.8	10.0	l2	liblinear		0.882793562487582	0.3428827229785848	0.7999999999238095	0.8018080667538122	16.18245486863631	4.0364910239064296	0.24943625023822077
2	2	smote	0.8	10.0	l2	liblinear		0.9161281770885111	0.37161485556621265	0.904761904675737	0.8128044537173779	41.24906537277062	4.833244563293774	0.11717221001554247
2	3	smote	0.8	10.0	l2	liblinear		0.8650959339894622	0.28116401573897365	0.7904761904009071	0.8079331941488662	15.87005803894216	4.115631255185621	0.25933308412521555
2	1	smote	1.0	0.01	l2	liblinear		0.8283263792304126	0.24216589812064013	0.8476190475383221	0.6648122392165173	11.032675696889111	2.528788701201896	0.22920900245333806
2	2	smote	1.0	0.01	l2	liblinear		0.8855949895615867	0.29272743489177805	0.961904761813152	0.6652748782138812	50.18502154954078	2.8737153875490464	0.057262402146465295
2	3	smote	1.0	0.01	l2	liblinear		0.7985154256553003	0.20429092560596168	0.8190476189696145	0.677800974247197	9.521881943001212	2.5420548421442293	0.26696978203913513
2	1	smote	1.0	0.1	l2	liblinear		0.8750314590370223	0.3234761761512917	0.8476190475383221	0.7496522948487507	16.656595948764878	3.3857670601316543	0.20326883740112317
2	2	smote	1.0	0.1	l2	liblinear		0.9149087053053649	0.35804074492662635	0.942857142767347	0.7529575504470916	50.290132765441484	3.8165793219259045	0.0758912058718458
2	3	smote	1.0	0.1	l2	liblinear		0.8517745302713987	0.26240046865728095	0.8380952380154195	0.7522616562230184	15.718439019517469	3.3829854168236206	0.21522399618935462
2	1	smote	1.0	1.0	l2	liblinear		0.8818001192131929	0.34076552272776156	0.8476190475383221	0.7712100139028428	18.750188431946476	3.70479069014178	0.19758684111823072
2	2	smote	1.0	1.0	l2	liblinear		0.9159956258077344	0.3701435116489472	0.9333333332444445	0.7794015309618693	49.46371493482512	4.23091463419889	0.08553571330290337
2	3	smote	1.0	1.0	l2	liblinear		0.8612254365907811	0.27792309080436106	0.8380952380154195	0.7766179540655769	17.99670003601199	3.7518467385825023	0.2084741397649532
2	1	smote	1.0	10.0	l2	liblinear		0.8825948738327041	0.34232770843268134	0.8380952380154195	0.7732962447790452	17.657162074082883	3.696873923547664	0.20936964453660994
2	2	smote	1.0	10.0	l2	liblinear		0.9159094674752294	0.3708147611545631	0.9333333332444445	0.7800974251859423	49.66454945619179	4.2443036039509945	0.08545941025900826
2	3	smote	1.0	10.0	l2	liblinear		0.8615965801769561	0.27817849897864316	0.8380952380154195	0.778009742513723	18.141986362529497	3.7753692876073	0.20810119855370926
2	1	class_weight		0.01	l2	liblinear	balanced	0.8202529968872111	0.23420234492631864	0.885714285629932	0.6168289290638608	12.475952005747462	2.311537403777997	0.18527943021531268
2	2	class_weight		0.01	l2	liblinear	balanced	0.8846207376478776	0.29041378851010613	0.980952380858957	0.6109951287361797	80.88906054816145	2.521696842651396	0.031174747446341886
2	3	class_weight		0.01	l2	liblinear	balanced	0.7972296782317659	0.20321248754847065	0.8952380951528345	0.6228253305454223	14.111035565340378	2.373537100760355	0.16820430709422185
2	1	class_weight		0.1	l2	liblinear	balanced	0.8759454268494602	0.3253458032550136	0.8571428570612245	0.7322670375470636	16.410388369013255	3.2014841101123537	0.19508885920418795
2	2	class_weight		0.1	l2	liblinear	balanced	0.916008880935812	0.3670662733665243	0.9523809522902494	0.7453027139822874	58.52457937283153	3.73926605103816	0.06389222282096778
2	3	class_weight		0.1	l2	liblinear	balanced	0.8583557013619645	0.2703657295299251	0.866666666584127	0.7390396659656295	18.40799850972793	3.321066539021655	0.1804143102894436
2	1	class_weight		1.0	l2	liblinear	balanced	0.8839592025961984	0.3474446359259805	0.8380952380154195	0.7746870653631802	17.798110414516362	3.7196941319387524	0.2089937564902294
2	2	class_weight		1.0	l2	liblinear	balanced	0.9133247175000828	0.373607963751329	0.923809523721542	0.7828810020822347	43.71994591947384	4.254853283372769	0.09732063379058535
2	3	class_weight		1.0	l2	liblinear	balanced	0.8716572223879113	0.2867127456096397	0.866666666584127	0.7870563674266733	24.024507544863287	4.069934448903268	0.16940760184399248
2	1	class_weight		10.0	l2	liblinear	balanced	0.884813563812173	0.34740427104600896	0.8190476189696145	0.7788595271155851	15.94173993404932	3.7037434678919117	0.23232992909160663
2	2	class_weight		10.0	l2	liblinear	balanced	0.9121914040494417	0.37270499164417625	0.923809523721542	0.7842727905303809	44.080235860247114	4.2823039484437535	0.09714792636813692
2	3	class_weight		10.0	l2	liblinear	balanced	0.8720813864863969	0.28244340584222005	0.866666666584127	0.7870563674266733	24.024507544863287	4.069934448903268	0.16940760184399248
3	1	none		0.01	l2	liblinear		0.29884098284654614	0.04537275377496615	0.0	0.999999999993046	0.0	0.0	0.9999999900069542
3	2	none		0.01	l2	liblinear		0.29177428968805885	0.0448337563935481	0.0	0.999999999993046	0.0	0.0	0.9999999900069542
3	3	none		0.01	l2	liblinear		0.2389104284720151	0.04190439085221703	0.0	0.9999999999930411	0.0	0.0	0.999999990006959
3	1	none		0.1	l2	liblinear		0.8576726935558646	0.29274918234316244	0.0	0.999999999993046	0.0	0.0	0.9999999900069542
3	2	none		0.1	l2	liblinear		0.8307834955957347	0.23675419571161038	0.0	0.999999999993046	0.0	0.0	0.9999999900069542
3	3	none		0.1	l2	liblinear		0.8284918978029626	0.2110686402177642	0.0	0.9999999999930411	0.0	0.0	0.999999990006959
3	1	none		1.0	l2	liblinear		0.9011590171534538	0.3666501082116661	0.009523809522902495	0.9993045897009785	13.817108861648205	13.695041022389745	0.9911654472254778
3	2	none		1.0	l2	liblinear		0.8831180872905491	0.34679365021541025	0.0	0.999999999993046	0.0	0.0	0.9999999900069542
3	3	none		1.0	l2	liblinear		0.8974251913709117	0.31048116071765136	0.0	0.9999999999930411	0.0	0.0	0.999999990006959
3	1	none		10.0	l2	liblinear		0.9003179018478045	0.3573828297386669	0.04761904761451247	0.9944367176565061	8.937483919360531	8.559508412352528	0.9577089480895105
3	2	none		10.0	l2	liblinear		0.8834624809590039	0.34537323304040657	0.009523809522902495	0.998609179408911	6.903796479896442	6.847569778750477	0.991855673853124
3	3	none		10.0	l2	liblinear		0.9009378003114955	0.3221634822185029	0.0	0.9937369519763832	0.0	0.0	1.0063025108889585
3	1	undersample	0.6	0.01	l2	liblinear		0.765050665606994	0.21464558627198035	0.3904761904390023	0.8588317107033462	3.8973981125972044	2.7660331135565217	0.7097127351814905
3	2	undersample	0.6	0.01	l2	liblinear		0.7421683555202331	0.17778075391240186	0.3619047618702948	0.8289290681444442	2.748210004952184	2.1155244598809193	0.769782668932401
3	3	undersample	0.6	0.01	l2	liblinear		0.7268648308314279	0.1525113097214429	0.28571428568707485	0.8935281837098572	3.3568624247255796	2.6834731369074527	0.7993991900213783
3	1	undersample	0.6	0.1	l2	liblinear		0.8598913835353335	0.29687134685343947	0.7523809523092971	0.8004172461696772	12.185606218532076	3.769769181816428	0.30936245537191553
3	2	undersample	0.6	0.1	l2	liblinear		0.841161666335519	0.2515818477589867	0.6952380951718822	0.8164116828872294	10.144648917580671	3.7869406301895583	0.3732943899300747
3	3	undersample	0.6	0.1	l2	liblinear		0.8402491964078603	0.21264201902755278	0.6095238094657597	0.8336812804395708	7.824471338999066	3.6647935627977435	0.4683758589908572
3	1	undersample	0.6	1.0	l2	liblinear		0.8996224915557322	0.36743362084680686	0.8380952380154195	0.8115438108427571	22.29129381469476	4.447161949372304	0.1995021806911777
3	2	undersample	0.6	1.0	l2	liblinear		0.8817405126167296	0.35460139347137276	0.7809523808780046	0.8268428372682418	17.02426956905419	4.510078147832756	0.26492049830955683
3	3	undersample	0.6	1.0	l2	liblinear		0.8938926997382113	0.29100458078629055	0.7809523808780046	0.8427279053525211	19.1038843779077	4.965612831522079	0.2599268579234921
3	1	undersample	0.6	10.0	l2	liblinear		0.90158288628386	0.3635031538588512	0.8190476189696145	0.8268428372682418	21.613610357450078	4.730081959922159	0.21884736818879616
3	2	undersample	0.6	10.0	l2	liblinear		0.8838797271342473	0.36052894005772473	0.7523809523092971	0.845618915154064	16.643103186354256	4.873530357199063	0.2928258111602563
3	3	undersample	0.6	10.0	l2	liblinear		0.9001358650627961	0.31020436072720764	0.7809523808780046	0.8531663187136176	20.715431767483654	5.318618458994168	0.2567466761754063
3	1	undersample	0.8	0.01	l2	liblinear		0.813133320087423	0.25229149334371537	0.9142857141986395	0.5618915159905293	13.680422299408923	2.0868933761847477	0.15254596632376555
3	2	undersample	0.8	0.01	l2	liblinear		0.7904232068348898	0.20716662424803903	0.923809523721542	0.5375521557681673	14.094171877523392	1.9976512276309992	0.1417359674657455
3	3	undersample	0.8	0.01	l2	liblinear		0.784047453358518	0.17006530486572263	0.8476190475383221	0.6374391092509574	9.779749948122069	2.3378666750528265	0.23905177429452068
3	1	undersample	0.8	0.1	l2	liblinear		0.8578912510762303	0.29440468562764005	0.8952380951528345	0.6988873435278242	19.83413643166342	2.973100087888726	0.14989812638381747
3	2	undersample	0.8	0.1	l2	liblinear		0.8437446188489304	0.25571455058704623	0.8476190475383221	0.7030598052802292	13.170227464840758	2.8545108882720656	0.21673967015301698
3	3	undersample	0.8	0.1	l2	liblinear		0.8422772310037446	0.21366926000548894	0.7904761904009071	0.7473903966545067	11.162283300916004	3.1292403322741937	0.28034051244646047
3	1	undersample	0.8	1.0	l2	liblinear		0.8989138353533347	0.36799627672238694	0.8761904761070295	0.7677329624425054	23.391983088609468	3.7723408693613347	0.16126638862347734
3	2	undersample	0.8	1.0	l2	liblinear		0.882012053778396	0.3602867266578503	0.8190476189696145	0.7816411682838551	16.202479480454276	3.7509249111805314	0.23150313220150245
3	3	undersample	0.8	1.0	l2	liblinear		0.8935480664081917	0.28722680403928513	0.8476190475383221	0.7981906750118428	22.000644570255083	4.200098313529764	0.1909079563605995
3	1	undersample	0.8	10.0	l2	liblinear		0.9014305583151202	0.36221132004583967	0.8761904761070295	0.7941585535410699	27.303531547632435	4.256627849316878	0.1559002566703012
3	2	undersample	0.8	10.0	l2	liblinear		0.8831313332008742	0.3635177352702477	0.8095238094467121	0.8066759387982847	17.733811491627925	4.187392725668657	0.23612479191556743
3	3	undersample	0.8	10.0	l2	liblinear		0.9000165689100972	0.31194171168821005	0.866666666584127	0.8169798190618165	29.01520609558051	4.735360957397594	0.1632027238285516
3	1	undersample	1.0	0.01	l2	liblinear		0.8372806146102391	0.2683073831064007	0.9904761903818595	0.33240611960825867	51.783315523377446	1.483650771280504	0.028651125144305574
3	2	undersample	1.0	0.01	l2	liblinear		0.8136830253659183	0.2241360994858253	0.9904761903818595	0.34492350486547346	54.76006529673944	1.5120007855852735	0.0276113666006649
3	3	undersample	1.0	0.01	l2	liblinear		0.810769791563111	0.18836875234182973	0.980952380858957	0.37369519832725334	30.72832748241455	1.5662539430904434	0.050971001812692755
3	1	undersample	1.0	0.1	l2	liblinear		0.8586528909199285	0.2957876937055575	0.9523809522902494	0.6279554937369406	33.75700445632329	2.559857518815987	0.07583188207822261
3	2	undersample	1.0	0.1	l2	liblinear		0.8401152394198291	0.24932693783783014	0.9142857141986395	0.6210013908162657	17.47767437526725	2.4123721510325713	0.13802591377200552
3	3	undersample	1.0	0.1	l2	liblinear		0.8341452099280909	0.20632481847990808	0.8952380951528345	0.6666666666620275	17.090907731048244	2.6857142048496985	0.15714285491469898
3	1	undersample	1.0	1.0	l2	liblinear		0.8985959335055301	0.37005351556806265	0.9142857141986395	0.7308762169629286	28.968127738564903	3.397268238088105	0.11727606212824339
3	2	undersample	1.0	1.0	l2	liblinear		0.8810517252798199	0.35047551331532883	0.8571428570612245	0.7524339360170207	18.23595358876563	3.4622791534843134	0.1898600451175603
3	3	undersample	1.0	1.0	l2	liblinear		0.8892732876031415	0.2817146183546083	0.904761904675737	0.7571329157915301	29.616042632089265	3.725337545724149	0.1257878135793634
3	1	undersample	1.0	10.0	l2	liblinear		0.9013908205841448	0.36198094351609034	0.8952380951528345	0.7607788595218306	27.176529991683523	3.7423032761249555	0.1377034892057545
3	2	undersample	1.0	10.0	l2	liblinear		0.8838466123584344	0.3607960794048262	0.8285714284925171	0.7830319888679901	17.44337468017393	3.81886429239445	0.21892920309171648
3	3	undersample	1.0	10.0	l2	liblinear		0.8989826689200385	0.3047599114718917	0.8952380951528345	0.784968684754454	31.19505394972066	4.163291530341242	0.13345997814592603
3	1	smote	0.6	0.01	l2	liblinear		0.8461090138419762	0.282159654588613	0.7333333332634921	0.7990264255855423	10.933390264387178	3.6489040855796038	0.3337394795218374
3	2	smote	0.6	0.01	l2	liblinear		0.8216968011126564	0.2279938957900269	0.5619047618512472	0.8303198887285792	6.276371644989703	3.311553278255988	0.5276222318886765
3	3	smote	0.6	0.01	l2	liblinear		0.8121615800112668	0.1974489400894858	0.5523809523283447	0.8211551844062551	5.666031603106667	3.088604607343274	0.5451089522673127
3	1	smote	0.6	0.1	l2	liblinear		0.8956222266375257	0.3583425153673885	0.8190476189696145	0.8073713490903521	18.971307532256613	4.251950956321019	0.22412534082737415
3	2	smote	0.6	0.1	l2	liblinear		0.8777468706536857	0.3129707017168217	0.7047619046947846	0.8358831710651191	12.158008897423445	4.294269310015309	0.3532049716911519
3	3	smote	0.6	0.1	l2	liblinear		0.8800808562812737	0.270936246745003	0.7333333332634921	0.8315935977673515	13.579544382599497	4.354545195407488	0.3206694522970781
3	1	smote	0.6	1.0	l2	liblinear		0.9007417709782105	0.3661452245479018	0.8285714284925171	0.8191933240554994	21.898715945404643	4.582637108601452	0.20926509577270172
3	2	smote	0.6	1.0	l2	liblinear		0.8823630704020133	0.3285660834582302	0.7142857142176872	0.8504867871985363	14.2209290199021	4.777408317698939	0.33594205897545065
3	3	smote	0.6	1.0	l2	liblinear		0.892229181164463	0.2943185827428952	0.7428571427863946	0.8378566457840094	14.927991134982015	4.58148346914054	0.30690554934243325
3	1	smote	0.6	10.0	l2	liblinear		0.9009338366779257	0.36320831437609397	0.8285714284925171	0.8219749652237693	22.316404184634347	4.654240809398439	0.20855692286838085
3	2	smote	0.6	10.0	l2	liblinear		0.8828862838598583	0.3329067662802844	0.7238095237405896	0.8546592489509413	15.410656944283947	4.980086236759644	0.32315858439119083
3	3	smote	0.6	10.0	l2	liblinear		0.8935679491003082	0.2974481901271245	0.7428571427863946	0.8399443284562287	15.160385205247643	4.641241945436604	0.3061427352272173
3	1	smote	0.8	0.01	l2	liblinear		0.8561427909133057	0.2912623104361357	0.885714285629932	0.7121001390771065	19.16908051813113	3.0764664214356228	0.160491069294374
3	2	smote	0.8	0.01	l2	liblinear		0.8322935293728062	0.2371240568369426	0.7904761904009071	0.7364394992994685	10.541735995065785	2.9992208935240656	0.28450919179825174
3	3	smote	0.8	0.01	l2	liblinear		0.8251383503993107	0.20645111222646262	0.7428571427863946	0.749478079326726	8.642592107582715	2.965237976531544	0.34309589683215813
3	1	smote	0.8	0.1	l2	liblinear		0.8963507517054109	0.36492709882759516	0.8761904761070295	0.7642559109821679	22.942589224434652	3.716701625862343	0.16200008464947083
3	2	smote	0.8	0.1	l2	liblinear		0.8782038545599047	0.31397682790509956	0.8095238094467121	0.8031988873379472	17.345404954305202	4.113410525796785	0.23714697714922875
3	3	smote	0.8	0.1	l2	liblinear		0.8811876594757597	0.2731317153880292	0.8095238094467121	0.7940153096674043	16.382600070679768	3.9300191137477913	0.2398898180366019
3	1	smote	0.8	1.0	l2	liblinear		0.9006755414265846	0.3672622064773676	0.866666666584127	0.7865090403283276	23.946251824041692	4.059500352248964	0.16952549161413089
3	2	smote	0.8	1.0	l2	liblinear		0.8822637260745744	0.32772936268883496	0.7999999999238095	0.8240611960999719	18.73517624648686	4.5470353140972355	0.24270041908989856
3	3	smote	0.8	1.0	l2	liblinear		0.891374225403453	0.2933994219025943	0.8476190475383221	0.8100208768210855	23.71703073499348	4.461642883379563	0.1881197817746338
3	1	smote	0.8	10.0	l2	liblinear		0.9008344923504867	0.36499910706323246	0.866666666584127	0.7892906814965975	24.348182511899793	4.113091113429904	0.16892804495521876
3	2	smote	0.8	10.0	l2	liblinear		0.8827140870256308	0.3306457176251379	0.8095238094467121	0.8289290681444442	20.593494072258174	4.7320941865757415	0.22978587140370127
3	3	smote	0.8	10.0	l2	liblinear		0.8925870696225603	0.29689734724252215	0.8476190475383221	0.8121085594933048	24.042358830326496	4.511216690554629	0.1876361833698569
3	1	smote	1.0	0.01	l2	liblinear		0.8617524339360223	0.29942077769352055	0.9333333332444445	0.6502086230831001	26.023853939268797	2.6682570473531326	0.10253119285642458
3	2	smote	1.0	0.01	l2	liblinear		0.8382939267501159	0.24294734898159923	0.866666666584127	0.6780250347657996	13.68790403823005	2.691720578450934	0.19664956987234647
3	3	smote	1.0	0.01	l2	liblinear		0.8335487291645955	0.212345624610625	0.866666666584127	0.6972860125212437	14.972412719178829	2.8629884108512273	0.19121756224765107
3	1	smote	1.0	0.1	l2	liblinear		0.8968408503874429	0.36189462161761227	0.9142857141986395	0.7336578581311985	29.38206811539726	3.43274884498572	0.11683141355751454
3	2	smote	1.0	0.1	l2	liblinear		0.8785283793628718	0.3146551249747901	0.8571428570612245	0.7746870653631802	20.629627847231742	3.8042326349373603	0.18440625574113623
3	3	smote	1.0	0.1	l2	liblinear		0.8823077177983233	0.2749112152505005	0.8952380951528345	0.7529575504470916	26.045579981651017	3.623822790515505	0.13913387732631297
3	1	smote	1.0	1.0	l2	liblinear		0.90035763957878	0.36741278552944984	0.904761904675737	0.757301808061493	29.64326325804608	3.7279299864981237	0.12575976057742624
3	2	smote	1.0	1.0	l2	liblinear		0.8821776276574608	0.32735432469126663	0.8190476189696145	0.8031988873379472	18.473124739570945	4.161803590806159	0.22528962829769605
3	3	smote	1.0	1.0	l2	liblinear		0.8911952811744044	0.2930102889224292	0.885714285629932	0.7766179540655769	26.943922520160967	3.9650198487292356	0.14715821634074097
3	1	smote	1.0	10.0	l2	liblinear		0.9006490496059342	0.36594851052349253	0.8952380951528345	0.7621696801059655	27.385430469952865	3.7641880896843927	0.13745220546962492
3	2	smote	1.0	10.0	l2	liblinear		0.8823961851778264	0.328711102206053	0.8190476189696145	0.8052851182141497	18.719547299667145	4.206394341273151	0.2247059764181622
3	3	smote	1.0	10.0	l2	liblinear		0.8923683600092785	0.296058788364596	0.885714285629932	0.7787056367377961	27.271223651199982	4.002425694667259	0.14676369029663652
3	1	class_weight		0.01	l2	liblinear	balanced	0.8566527584608251	0.29283263763593187	0.9523809522902494	0.602920723222511	30.367771664540218	2.3984654551470834	0.07898061069360589
3	2	class_weight		0.01	l2	liblinear	balanced	0.8321676932247168	0.23656117228447818	0.904761904675737	0.6203059805241982	15.520145334929458	2.3828710341451345	0.15353405702850087
3	3	class_weight		0.01	l2	liblinear	balanced	0.8320243894356629	0.21234083259845224	0.904761904675737	0.6437021572676151	17.16308454489539	2.539341446313187	0.1479536657900801
3	1	class_weight		0.1	l2	liblinear	balanced	0.8984767203126036	0.37425430168762597	0.923809523721542	0.7169680111215788	30.714677003413556	3.263975548285522	0.10626760752769765
3	2	class_weight		0.1	l2	liblinear	balanced	0.8797205112921387	0.3258330344452884	0.866666666584127	0.758692628645628	20.436597668016898	3.5915464405599087	0.17574090827333122
3	3	class_weight		0.1	l2	liblinear	balanced	0.8881664844086555	0.28642120389015385	0.904761904675737	0.742519137085995	27.39594308685849	3.5138994770221825	0.1282634874777619
3	1	class_weight		1.0	l2	liblinear	balanced	0.9011457712431287	0.36316345848010606	0.904761904675737	0.7593880389376956	29.982655686725536	3.760253077522301	0.12541426673423567
3	2	class_weight		1.0	l2	liblinear	balanced	0.8835353334657925	0.3433394918970515	0.8285714284925171	0.7955493741252049	18.80725466846395	4.052672298852284	0.21548451287657988
3	3	class_weight		1.0	l2	liblinear	balanced	0.8991549855850482	0.3123318557734246	0.8952380951528345	0.778009742513723	29.949270080722407	4.032780829944161	0.13465371675442803
3	1	class_weight		10.0	l2	liblinear	balanced	0.9008411153056495	0.3593855736600244	0.904761904675737	0.7649513212742355	30.917156337039483	3.84925314657398	0.12450216298809219
3	2	class_weight		10.0	l2	liblinear	balanced	0.8831909397973376	0.34309506124164735	0.8285714284925171	0.8045897079220822	19.900947274817213	4.2401624667778925	0.21306333860468787
3	3	class_weight		10.0	l2	liblinear	balanced	0.900347947112039	0.3170191113840565	0.8952380951528345	0.7828810020822347	30.812933705712208	4.123259882856085	0.1338158714164359
4	1	none		0.01	l2	liblinear		0.29224451950460295	0.045159227023271076	0.0	0.999999999993046	0.0	0.0	0.9999999900069542
4	2	none		0.01	l2	liblinear		0.28797271342473013	0.04479823928756827	0.0	0.999999999993046	0.0	0.0	0.9999999900069542
4	3	none		0.01	l2	liblinear		0.21055108194982936	0.04057305227840073	0.0	0.9999999999930411	0.0	0.0	0.999999990006959
4	1	none		0.1	l2	liblinear		0.8528776740181468	0.24617993560207296	0.0	0.999999999993046	0.0	0.0	0.9999999900069542
4	2	none		0.1	l2	liblinear		0.8426120935161269	0.31086160108086713	0.0	0.999999999993046	0.0	0.0	0.9999999900069542
4	3	none		0.1	l2	liblinear		0.8091062729893628	0.17544203976407358	0.0	0.9999999999930411	0.0	0.0	0.999999990006959
4	1	none		1.0	l2	liblinear		0.9005960659646335	0.32957804099830107	0.0	0.999999999993046	0.0	0.0	0.9999999900069542
4	2	none		1.0	l2	liblinear		0.8892973044572489	0.35404741262337175	0.0	0.999999999993046	0.0	0.0	0.9999999900069542
4	3	none		1.0	l2	liblinear		0.8858136991748684	0.2920075601408947	0.009523809522902495	0.9999999999930411	960869.803780865	951718.6628914818	0.9904761805792283
4	1	none		10.0	l2	liblinear		0.9004900986820319	0.33282242861084654	0.009523809522902495	0.9993045897009785	13.817108861648205	13.695041022389745	0.9911654472254778
4	2	none		10.0	l2	liblinear		0.8898602556460692	0.33536888010418564	0.028571428568707483	0.997218358824776	10.544079711193545	10.271391619190796	0.9741382647976321
4	3	none		10.0	l2	liblinear		0.8903270702853165	0.3133011420811656	0.009523809522902495	0.9972164230967487	3.444699154298684	3.421416271135123	0.9932409430932458
4	1	undersample	0.6	0.01	l2	liblinear		0.7665408305185775	0.18148348428329472	0.3999999999619048	0.844228094569929	3.613094997372318	2.5678569776685607	0.7107083936085618
4	2	undersample	0.6	0.01	l2	liblinear		0.7604940724551295	0.2259971997553214	0.3809523809160998	0.8532684283668063	3.5785633644872434	2.5962534900524816	0.725501602132132
4	3	undersample	0.6	0.01	l2	liblinear		0.7013023163336316	0.1212639835318339	0.24761904759546488	0.8719554627635911	2.2411941005709464	1.933850780371658	0.862866253961255
4	1	undersample	0.6	0.1	l2	liblinear		0.8569905291741176	0.24950963994753003	0.7619047618321996	0.8080667593824197	13.472462769789338	3.9696340231858303	0.29464797611931154
4	2	undersample	0.6	0.1	l2	liblinear		0.8549771508046891	0.31872332046403085	0.6857142856489796	0.8282336578523768	10.520426175159725	3.9921339486772593	0.37946503088430134
4	3	undersample	0.6	0.1	l2	liblinear		0.8253769427047087	0.1833879788658762	0.6476190475573697	0.8141962421655241	8.053446182048964	3.4855000794941033	0.432796087559234
4	1	undersample	0.6	1.0	l2	liblinear		0.8995430160937811	0.32622760433166054	0.8285714284925171	0.8122392211348245	20.908640116094997	4.412909817328715	0.21105674896787555
4	2	undersample	0.6	1.0	l2	liblinear		0.88919796012981	0.35405816794198214	0.7333333332634921	0.8588317107033462	16.73029403055595	5.194745115703712	0.3104993217042791
4	3	undersample	0.6	1.0	l2	liblinear		0.8841833184213143	0.28475404290756445	0.7999999999238095	0.813500347941451	17.447759754321538	4.2895520082640175	0.24585115190641968
4	1	undersample	0.6	10.0	l2	liblinear		0.9004702298165441	0.33121206182751184	0.7999999999238095	0.8240611960999719	18.73517624648686	4.5470353140972355	0.24270041908989856
4	2	undersample	0.6	10.0	l2	liblinear		0.8898668786012319	0.33099198463892887	0.7809523808780046	0.8692628650843585	23.70490037497705	5.973454456129633	0.2519923781407756
4	3	undersample	0.6	10.0	l2	liblinear		0.8916128177088511	0.32285344609691585	0.7999999999238095	0.8211551844062551	18.365757188094076	4.473151500290259	0.24355931916232051
4	1	undersample	0.8	0.01	l2	liblinear		0.8116299092655143	0.21132174141055676	0.961904761813152	0.5500695410253821	30.869778956749613	2.137896470993202	0.06925531165256257
4	2	undersample	0.8	0.01	l2	liblinear		0.808636333532022	0.2682561043532438	0.9142857141986395	0.5618915159905293	13.680422299408923	2.0868933761847477	0.15254596632376555
4	3	undersample	0.8	0.01	l2	liblinear		0.7516718030287968	0.13791831642690858	0.7809523808780046	0.606819763391741	5.502423805042709	1.9862452084376923	0.3609764030886089
4	1	undersample	0.8	0.1	l2	liblinear		0.8518246241472944	0.24730165167291746	0.8761904761070295	0.6821974965182045	15.191380817833288	2.7570281509344317	0.18148633307803894
4	2	undersample	0.8	0.1	l2	liblinear		0.8573746605735479	0.32712329573015697	0.8380952380154195	0.7294853963787936	13.959170367012852	3.0981514336559264	0.22194379842125256
4	3	undersample	0.8	0.1	l2	liblinear		0.8206581171090566	0.17902652555550047	0.7809523808780046	0.7244258872600945	9.37219973851619	2.8339104307521974	0.30237408677750455
4	1	undersample	0.8	1.0	l2	liblinear		0.8960527187230942	0.31659427845045945	0.9333333332444445	0.7524339360170207	42.55055578004852	3.7700373004606966	0.08860135445570061
4	2	undersample	0.8	1.0	l2	liblinear		0.88973441949798	0.35055409579995234	0.8285714284925171	0.8031988873379472	19.726146717259127	4.210196655815532	0.21343227944616322
4	3	undersample	0.8	1.0	l2	liblinear		0.8809755774265169	0.27361115270652325	0.8571428570612245	0.778009742513723	21.028211329279248	3.8611731350529204	0.18361870462061552
4	1	undersample	0.8	10.0	l2	liblinear		0.9008543612159745	0.3311582006745336	0.9333333332444445	0.7691237830266404	46.63854735453187	4.04257010554898	0.08667872111095436
4	2	undersample	0.8	10.0	l2	liblinear		0.8895026160672892	0.32832328830141844	0.8095238094467121	0.8310152990206466	20.900203852857835	4.790515098999815	0.22920900311423203
4	3	undersample	0.8	10.0	l2	liblinear		0.8902806773370447	0.3121945354302812	0.8380952380154195	0.7940153096674043	19.953893363145173	4.0687256707035955	0.2039063453491034
4	1	undersample	1.0	0.01	l2	liblinear		0.8336181204053248	0.2327710654661337	0.9904761903818595	0.3504867872020133	56.11989386951875	1.5249515415791928	0.02717309095284166
4	2	undersample	1.0	0.01	l2	liblinear		0.8260348367441553	0.26763403337550257	0.9904761903818595	0.3358831710685961	52.59893457656528	1.4914185762486967	0.028354529654747634
4	3	undersample	1.0	0.01	l2	liblinear		0.7740729694800675	0.14868418328562039	0.9904761903818595	0.37926235211983816	63.542575608214186	1.5956437922009856	0.02511140194589405
4	1	undersample	1.0	0.1	l2	liblinear		0.8494469832439234	0.24773183739658333	0.980952380858957	0.6140472878955908	81.9360084221781	2.5416387155149707	0.03101979148238476
4	2	undersample	1.0	0.1	l2	liblinear		0.8528313133320089	0.3106175204973388	0.9333333332444445	0.6356050069496829	24.41984467873716	2.561323084651537	0.1048869423270036
4	3	undersample	1.0	0.1	l2	liblinear		0.8119627530901018	0.17184474551335924	0.885714285629932	0.6437021572676151	14.001463867734905	2.485881626390804	0.1775443989185054
4	1	undersample	1.0	1.0	l2	liblinear		0.8947612424663886	0.31761342647229046	0.9714285713360544	0.7134909596612414	84.66987971588814	3.39056853592398	0.04004455540272781
4	2	undersample	1.0	1.0	l2	liblinear		0.887747532949202	0.36628546102773263	0.8571428570612245	0.7593880389376956	18.936414627547045	3.562345020810601	0.1881214000386465
4	3	undersample	1.0	1.0	l2	liblinear		0.8772508864366902	0.26344242922969635	0.8952380951528345	0.7397355601897027	24.288281565974067	3.439724848343135	0.141620748100973
4	1	undersample	1.0	10.0	l2	liblinear		0.9012782303463804	0.33664051129920214	0.9523809522902494	0.7447844228042784	58.36511186565998	3.7316723588668603	0.0639366850491951
4	2	undersample	1.0	10.0	l2	liblinear		0.889343665143387	0.3372741946319905	0.8285714284925171	0.7962447844172723	18.88793926364914	4.066503944244142	0.21529631679782854
4	3	undersample	1.0	10.0	l2	liblinear		0.8879610299234517	0.29778584741711583	0.8571428570612245	0.7752261656174306	20.69349666092481	3.813356751608301	0.1842780177346264
4	1	smote	0.6	0.01	l2	liblinear		0.8406583217431618	0.2377173942729094	0.6571428570802722	0.8150208623030945	8.444861599063458	3.552523975064598	0.42067283743406286
4	2	smote	0.6	0.01	l2	liblinear		0.8261937876680576	0.2995448890309262	0.5714285713741497	0.8115438108427571	5.741697072841642	3.0321558745720254	0.5280940075186517
4	3	smote	0.6	0.01	l2	liblinear		0.7946648109487359	0.16161497384773127	0.4666666666222222	0.8121085594933048	3.7819442313271936	2.4837035712042335	0.6567266415013179
4	1	smote	0.6	0.1	l2	liblinear		0.8948870786144778	0.3157124557156188	0.7904761904009071	0.8094575799665545	16.027205100083275	4.148557306958648	0.2588447031644364
4	2	smote	0.6	0.1	l2	liblinear		0.8816941519305915	0.36776095288625665	0.7428571427863946	0.845618915154064	15.823822459023683	4.811840099512999	0.304088342354396
4	3	smote	0.6	0.1	l2	liblinear		0.8689399211319879	0.2419714161390048	0.7333333332634921	0.8197633959581089	12.507721076886597	4.0687256424660125	0.32529710987139976
4	1	smote	0.6	1.0	l2	liblinear		0.900947082588251	0.3366029403596278	0.8190476189696145	0.8212795549317019	20.7999162167917	4.58284206279922	0.22032982282401434
4	2	smote	0.6	1.0	l2	liblinear		0.888495926882575	0.36256835491677397	0.7333333332634921	0.8630041724557511	17.323602429410517	5.3529606914270635	0.30899811629844637
4	3	smote	0.6	1.0	l2	liblinear		0.8824601517712165	0.2822867927722884	0.7523809523092971	0.8218510786303281	14.017276556784806	4.223325655252192	0.3012942990723261
4	1	smote	0.6	10.0	l2	liblinear		0.9015563944632095	0.33615980911916066	0.8095238094467121	0.8198887343475669	19.346523415172378	4.4945759587471805	0.2323195578259351
4	2	smote	0.6	10.0	l2	liblinear		0.8889661566991192	0.36344796686679304	0.7333333332634921	0.8643949930398861	17.52948551422038	5.40786284831328	0.30850093510339616
4	3	smote	0.6	10.0	l2	liblinear		0.8837392716307121	0.28585379248604165	0.7619047618321996	0.8267223381988399	15.267468646251908	4.397016383660221	0.28799903460518855
4	1	smote	0.8	0.01	l2	liblinear		0.8502086230876219	0.24689522474593845	0.8285714284925171	0.7232267037501863	12.629814923538287	2.9936825907071185	0.23703296386628908
4	2	smote	0.8	0.01	l2	liblinear		0.8377773362474337	0.30832475881823496	0.8095238094467121	0.7426981919280758	12.26756677116783	3.146203223563792	0.25646512952206385
4	3	smote	0.8	0.01	l2	liblinear		0.8101799383636544	0.17628572167356096	0.7619047618321996	0.7362560890693371	8.932981032932489	2.8888050164102212	0.3233864391327476
4	1	smote	0.8	0.1	l2	liblinear		0.8950327836280547	0.31634036834486534	0.8761904761070295	0.7670375521504379	23.30103113644821	3.7610801508320217	0.1614125956828799
4	2	smote	0.8	0.1	l2	liblinear		0.8828333002185574	0.36785911038160635	0.7999999999238095	0.8101529902586221	17.069595680966412	4.213919191429089	0.2468669498382962
4	3	smote	0.8	0.1	l2	liblinear		0.8709281903436392	0.24883382949354008	0.8285714284925171	0.7647877522563342	15.715482061757093	3.522654118628009	0.22415182350946813
4	1	smote	0.8	1.0	l2	liblinear		0.9004437379958937	0.3357596578127108	0.8761904761070295	0.7788595271155851	24.92500969979408	3.9621441749541377	0.1589625831012926
4	2	smote	0.8	1.0	l2	liblinear		0.8882839923173721	0.36617346135437967	0.7999999999238095	0.8310152990206466	19.67078013814252	4.734156097835111	0.2406694532642135
4	3	smote	0.8	1.0	l2	liblinear		0.8823806210027504	0.281922112441515	0.8380952380154195	0.7877522616507464	19.212341689964987	3.9486649188679928	0.20552750885161736
4	1	smote	0.8	10.0	l2	liblinear		0.9008808530366248	0.33636672604755946	0.885714285629932	0.7823365785759226	27.855428455279736	4.069191962265264	0.1460825379241188
4	2	smote	0.8	10.0	l2	liblinear		0.8885687793893635	0.36461180712139174	0.7999999999238095	0.8365785813571865	20.476593869317384	4.89531884874383	0.23906899141625082
4	3	smote	0.8	10.0	l2	liblinear		0.8834277761208869	0.28525485244358767	0.8380952380154195	0.7891440500988925	19.373323938239054	3.97472871247505	0.20516502647728374
4	1	smote	1.0	0.01	l2	liblinear		0.8557917742896881	0.2524187952118195	0.9142857141986395	0.659944367172045	20.700747917264977	2.688635620321718	0.12988107599106818
4	2	smote	1.0	0.01	l2	liblinear		0.8441817338896614	0.3152519610016446	0.8952380951528345	0.684283727394407	18.521424167846174	2.8355778414862636	0.15309717171720963
4	3	smote	1.0	0.01	l2	liblinear		0.8190211087914636	0.18139986630637395	0.885714285629932	0.670842032006466	15.794924819181492	2.6908486041536293	0.17036158620625985
4	1	smote	1.0	0.1	l2	liblinear		0.8956156036823631	0.3188618341090362	0.9523809522902494	0.7364394992994685	55.88389489587227	3.613519148824175	0.06466118005407906
4	2	smote	1.0	0.1	l2	liblinear		0.8833565136764024	0.36715138015720783	0.8380952380154195	0.7767732962393827	18.012826110532718	3.754457626940528	0.20843244828843968
4	3	smote	1.0	0.1	l2	liblinear		0.8720482486662027	0.25364928227557076	0.8761904761070295	0.7411273486378489	20.260544167504985	3.38463888576198	0.1670556651970392
4	1	smote	1.0	1.0	l2	liblinear		0.9004371150407312	0.33759204604159165	0.9333333332444445	0.7566063977694256	43.51999378460902	3.834666508668554	0.08811274405155724
4	2	smote	1.0	1.0	l2	liblinear		0.8882906152725346	0.36419534398943243	0.8190476189696145	0.8045897079220822	18.636821813924627	4.191424967159755	0.2249001907428168
4	3	smote	1.0	1.0	l2	liblinear		0.8820823806210027	0.28074598522756944	0.8571428570612245	0.7613082811359687	19.137024655532567	3.5910035975711945	0.18764690284091676
4	1	smote	1.0	10.0	l2	liblinear		0.9008543612159745	0.3397101550977955	0.9333333332444445	0.7579972183535606	43.85056842946797	3.856704821025467	0.08795106929396253
4	2	smote	1.0	10.0	l2	liblinear		0.8887542221339162	0.3622189274106507	0.8190476189696145	0.8094575799665545	19.22858076233905	4.298505161427033	0.22354769820351195
4	3	smote	1.0	10.0	l2	liblinear		0.8831162806110614	0.284168066014741	0.8571428570612245	0.7654836464804072	19.584568090624565	3.6549383769956596	0.1866233742933373
4	1	class_weight		0.01	l2	liblinear	balanced	0.8532618054175773	0.2500374331670198	0.980952380858957	0.6175243393559282	83.14906270740451	2.56474452141512	0.030845130497136677
4	2	class_weight		0.01	l2	liblinear	balanced	0.8414067156765349	0.31239638443113743	0.9333333332444445	0.6251738525686706	23.350646877659663	2.490043223345311	0.10663700251581248
4	3	class_weight		0.01	l2	liblinear	balanced	0.8159459190774431	0.18068720582979964	0.904761904675737	0.6235212247694953	15.73382503599315	2.403221483308238	0.15274234462836023
4	1	class_weight		0.1	l2	liblinear	balanced	0.8979998675408968	0.32593108073507143	0.9714285713360544	0.7260083449184562	90.09134531611775	3.545467600435742	0.03935413204322512
4	2	class_weight		0.1	l2	liblinear	balanced	0.885628187297172	0.36607465268260225	0.866666666584127	0.760083449229763	20.592751846564386	3.6123669987671896	0.17541933296507647
4	3	class_weight		0.1	l2	liblinear	balanced	0.8769393909268648	0.2645443836249387	0.885714285629932	0.7306889352767524	21.02712992750076	3.2888149384132066	0.15640816124128115
4	1	class_weight		1.0	l2	liblinear	balanced	0.9018809192661765	0.34021120694837315	0.942857142767347	0.7552155771852906	50.906241780228925	3.851785556482045	0.07566429798625582
4	2	class_weight		1.0	l2	liblinear	balanced	0.8901384197628982	0.33880907704548757	0.8380952380154195	0.8045897079220822	21.313793370689535	4.288899966396029	0.2012264864665591
4	3	class_weight		1.0	l2	liblinear	balanced	0.8891871292706366	0.30312048347929715	0.866666666584127	0.7682672233766996	21.54954764238856	3.7399397781072774	0.1735507224873359
4	1	class_weight		10.0	l2	liblinear	balanced	0.9016822306112988	0.34027848528276256	0.942857142767347	0.762865090398033	53.080636442318216	3.976036698222011	0.07490558580126172
4	2	class_weight		10.0	l2	liblinear	balanced	0.8901450427180606	0.33315168830081604	0.8285714284925171	0.8150208623030945	21.29573743331851	4.479269359864058	0.2103364187754582
4	3	class_weight		10.0	l2	liblinear	balanced	0.8906120555389866	0.315461061353619	0.8571428570612245	0.7738343771692845	20.529229000461832	3.7898899418674903	0.18460945301403875
