# Supplementary material for: Risk prediction for cardiovascular related diseases using PRS and EHR in the Framingham Heart Study
Source: PLoS One. 2026 Apr 17;21(4):e0345914. doi: 10.1371/journal.pone.0345914 (PMC13089760; doi:10.1371/journal.pone.0345914)
Supplement: S1 File — (ZIP) [file pone.0345914.s003.zip › logreg/prs_model/dem/dem_logreg_nested_cv_outer_test_results.csv]

outer_fold	AUC	AUPRC	sensitivity	specificity	DOR	LR+	LR-
1	0.8822173653884363	0.29869083088805376	0.05714285713741497	0.9909596661961686	6.643349286225749	6.320872123601888	0.9514586370272635
2	0.9021259686071925	0.3590121583946337	0.03809523809160998	0.9951321279485735	8.096164400073096	7.825834251765953	0.9666100864668279
3	0.8983994432846207	0.3615931062517498	0.7809523808780046	0.8475991649210328	19.828467483059796	5.124331039459464	0.2584330254243147
4	0.8986115253338636	0.3698016872049712	0.866666666584127	0.80654140570072	27.09891813897674	4.47985588298464	0.16531492471472586
