# Supplementary material for: Risk prediction for cardiovascular related diseases using PRS and EHR in the Framingham Heart Study
Source: PLoS One. 2026 Apr 17;21(4):e0345914. doi: 10.1371/journal.pone.0345914 (PMC13089760; doi:10.1371/journal.pone.0345914)
Supplement: S1 File — (ZIP) [file pone.0345914.s003.zip › logreg/prs_model/dia/dia_logreg_nested_cv_all_results.csv]

outer_fold	inner_fold	sampling_method	sampling_ratio	C	penalty	solver	class_weight	AUC	AUPRC	sensitivity	specificity	DOR	LR+	LR-
1	1	none		0.01	l2	liblinear		0.5907912665969516	0.15092806419866311	0.0	0.9999999999936307	0.0	0.0	0.9999999900063695
1	2	none		0.01	l2	liblinear		0.6288379644162869	0.1610366891236021	0.0	0.9999999999936265	0.0	0.0	0.9999999900063735
1	3	none		0.01	l2	liblinear		0.5450630848307856	0.12961226688541228	0.0	0.9999999999936265	0.0	0.0	0.9999999900063735
1	1	none		0.1	l2	liblinear		0.6868998954273219	0.198641125971532	0.0	0.9999999999936307	0.0	0.0	0.9999999900063695
1	2	none		0.1	l2	liblinear		0.7207493444187603	0.25596461489567945	0.0	0.9999999999936265	0.0	0.0	0.9999999900063735
1	3	none		0.1	l2	liblinear		0.6623796251375373	0.18900863134214815	0.0	0.9999999999936265	0.0	0.0	0.9999999900063735
1	1	none		1.0	l2	liblinear		0.7021326488576227	0.20268317040317999	0.0	0.9993630573184754	0.0	0.0	1.000637338623323
1	2	none		1.0	l2	liblinear		0.7154317640605132	0.2364430764930163	0.0	0.9999999999936265	0.0	0.0	0.9999999900063735
1	3	none		1.0	l2	liblinear		0.6995551243146917	0.20440953244795135	0.0	0.9999999999936265	0.0	0.0	0.9999999900063735
1	1	none		10.0	l2	liblinear		0.7024907310580853	0.2016875875860059	0.0	0.9993630573184754	0.0	0.0	1.000637338623323
1	2	none		10.0	l2	liblinear		0.7128157808789068	0.23303918659926565	0.0	0.9999999999936265	0.0	0.0	0.9999999900063735
1	3	none		10.0	l2	liblinear		0.703423608534764	0.20621198843804192	0.0	0.9999999999936265	0.0	0.0	0.9999999900063735
1	1	undersample	0.6	0.01	l2	liblinear		0.66870424945337	0.19578634047498228	0.1791044776030296	0.9216560509495436	2.56674024753915	2.2861300318979256	0.8906744686854617
1	2	undersample	0.6	0.01	l2	liblinear		0.6931562709080473	0.23301376964450815	0.20398009949233928	0.9222434671706677	3.0392926392179898	2.6233174993396373	0.8631342158686274
1	3	undersample	0.6	0.01	l2	liblinear		0.6501748745120796	0.18411597545740793	0.17412935322516768	0.9152326322440075	2.2764740491073763	2.054202428278583	0.9023614419498046
1	1	undersample	0.6	0.1	l2	liblinear		0.6967233894223153	0.20165046030001732	0.3233830845610257	0.851592356682474	2.742520640645064	2.1790189207367265	0.7945314470993358
1	2	undersample	0.6	0.1	l2	liblinear		0.7183838614448471	0.25175489056995115	0.3631840795839212	0.8559592096822438	3.3890691720572512	2.521397262322423	0.7439792758497102
1	3	undersample	0.6	0.1	l2	liblinear		0.6876864878919615	0.19940398403864437	0.3233830845610257	0.8521351179040655	2.754341849578563	2.1870173506177197	0.7940253761198642
1	1	undersample	0.6	1.0	l2	liblinear		0.7024812244509934	0.20152995445244054	0.34825870645033535	0.8394904458545256	2.7947411290432504	2.1697068850968813	0.7763534284451761
1	2	undersample	0.6	1.0	l2	liblinear		0.7126572364436581	0.23537189779372542	0.40796019898467856	0.8279158699756028	3.3152192217318324	2.3707019073741495	0.7150965639561928
1	3	undersample	0.6	1.0	l2	liblinear		0.705104179548402	0.20523940647086514	0.3830845770953689	0.8362014021616558	3.1700763668615184	2.338753559330871	0.7377593650671423
1	1	undersample	0.6	10.0	l2	liblinear		0.7025699527838514	0.2008796691200524	0.34328358207247345	0.8363057324787497	2.6705870293793574	2.0971019101624337	0.7852587690968934
1	2	undersample	0.6	10.0	l2	liblinear		0.7105042030129785	0.2320669419832903	0.4179104477404024	0.8260038240865137	3.4082838202674814	2.40183683076935	0.7047056299724522
1	3	undersample	0.6	10.0	l2	liblinear		0.7077138209525984	0.20597797502116785	0.3930348258510928	0.8362014021616558	3.305734307306151	2.399500405027777	0.7258600204702449
1	1	undersample	0.8	0.01	l2	liblinear		0.6780872706531039	0.19979813395114912	0.5074626865419173	0.7407643312054729	2.9440844619761704	1.9575341206953907	0.6649041889038
1	2	undersample	0.8	0.01	l2	liblinear		0.69977074474663	0.24029379100738324	0.5472636815648128	0.7348629700399308	3.3503274214575622	2.064078567246708	0.6160826313642668
1	3	undersample	0.8	0.01	l2	liblinear		0.6714737339434124	0.195284234645628	0.48756218903046955	0.7444231994853766	2.7713240050884864	1.9076933781618368	0.6883689337464117
1	1	undersample	0.8	0.1	l2	liblinear		0.6963558006147605	0.2021935029295931	0.5124378109197792	0.7375796178296969	2.9540815150712847	1.9527362438633287	0.6610299019712027
1	2	undersample	0.8	0.1	l2	liblinear		0.7175879683798978	0.24937990223063994	0.5721393034541224	0.7304015296320562	3.622793849242417	2.1221903872502383	0.58578832783049
1	3	undersample	0.8	0.1	l2	liblinear		0.6917927887649072	0.20261518760608443	0.527363184053365	0.7348629700399308	3.0925606057048745	1.9890211648013734	0.6431631865860937
1	1	undersample	0.8	1.0	l2	liblinear		0.7022498970117564	0.20272428186049118	0.4825870646526076	0.7503184713328006	2.8028354414128063	1.9328103600636972	0.6895910846129033
1	2	undersample	0.8	1.0	l2	liblinear		0.7121403815847468	0.23454844844947192	0.5621890546983985	0.7265774378538778	3.412269413702142	2.056117936005496	0.6025661085336215
1	3	undersample	0.8	1.0	l2	liblinear		0.7069686621069288	0.20857332709729295	0.5621890546983985	0.7259400892241814	3.401347646007785	2.051336266561465	0.6030951393503319
1	1	undersample	0.8	10.0	l2	liblinear		0.7024178470703806	0.20174155433544724	0.4726368158968837	0.7477707006321799	2.6569943652315735	1.8738378068809143	0.7052471788541613
1	2	undersample	0.8	10.0	l2	liblinear		0.7098129492752934	0.2309817809576047	0.5522388059426747	0.7291268323726634	3.319843005719121	2.0387356576974813	0.6141060348296303
1	3	undersample	0.8	10.0	l2	liblinear		0.7093214615260219	0.20864228372125096	0.5820895522098463	0.7278521351132706	3.7251587649158324	2.1388723040814397	0.5741694251998353
1	1	undersample	1.0	0.01	l2	liblinear		0.6876287353043699	0.20224872250164314	0.7313432835457043	0.5350318471303501	3.1324200194967715	1.572888945841074	0.5021321868481612
1	2	undersample	1.0	0.01	l2	liblinear		0.7047236729038047	0.24366361602010272	0.7910447760800475	0.49649458253348316	3.7330017197299568	1.5710749734324405	0.4208610266099942
1	3	undersample	1.0	0.01	l2	liblinear		0.6852829542535888	0.20203989699615602	0.7164179104121184	0.5487571701685867	3.0722568413381506	1.5876549103355877	0.5167715336330738
1	1	undersample	1.0	0.1	l2	liblinear		0.6986912570903443	0.20193944264068792	0.6567164178777752	0.6324840764290925	3.2922913638655227	1.7869059757406962	0.5427544968923262
1	2	undersample	1.0	0.1	l2	liblinear		0.7173089301738599	0.24854961872870576	0.6965174129006707	0.5914595283582444	3.3226770788765756	1.704892034448226	0.5131079430077788
1	3	undersample	1.0	0.1	l2	liblinear		0.6948178165894555	0.2034323420869527	0.6567164178777752	0.6347992351775985	3.3252901337623477	1.7982339117356443	0.5407750319964288
1	1	undersample	1.0	1.0	l2	liblinear		0.7023734829039516	0.2018001042714958	0.597014925343432	0.6522292993589031	2.7784560291324096	1.7166912194614277	0.6178579663227259
1	2	undersample	1.0	1.0	l2	liblinear		0.7124003944585549	0.2354924887903394	0.6567164178777752	0.632249840658813	3.288975864101324	1.785767819099206	0.5429555764457968
1	3	undersample	1.0	1.0	l2	liblinear		0.7078406565007974	0.20751862581035888	0.6368159203663275	0.6462715105121334	3.203554140672595	1.8002957672008872	0.5619682565400217
1	1	undersample	1.0	10.0	l2	liblinear		0.7021168045124695	0.20047134288664675	0.597014925343432	0.6573248407601445	2.841800822260959	1.7422182256968595	0.6130683697574303
1	2	undersample	1.0	10.0	l2	liblinear		0.7104439561275839	0.2320638556323449	0.6567164178777752	0.6386233269557768	3.380722233188101	1.817262841491658	0.5375368582028444
1	3	undersample	1.0	10.0	l2	liblinear		0.7101427217006111	0.20875275975893545	0.6368159203663275	0.6513702995497045	3.276051085360599	1.8266255034426246	0.5575692878675165
1	1	smote	0.6	0.01	l2	liblinear		0.6827138194378426	0.1983988156614677	0.3532338308281973	0.8261146496762668	2.594730758866446	2.0314178845795867	0.7829012130413638
1	2	smote	0.6	0.01	l2	liblinear		0.7210156990699783	0.2540438226066703	0.4278606964961263	0.8349267049022631	3.782440586412357	2.591943598892611	0.685256913321846
1	3	smote	0.6	0.01	l2	liblinear		0.6587838373460929	0.1875026613472188	0.3283582089388876	0.8342893562725667	2.461367371484816	1.98151537968695	0.8050465680293513
1	1	smote	0.6	0.1	l2	liblinear		0.6960832778781253	0.20069813456832147	0.37810945271750696	0.8210191082750254	2.789010517156556	2.112568710255562	0.7574617124496384
1	2	smote	0.6	0.1	l2	liblinear		0.7254010381489622	0.2521261136671717	0.46766169151902176	0.816443594641068	3.9075153508758467	2.5477817847147497	0.6520209178624278
1	3	smote	0.6	0.1	l2	liblinear		0.676004933902825	0.1932015825070361	0.3681592039617831	0.8272785213459065	2.7908299483173424	2.1315194005714573	0.7637582411455421
1	1	smote	0.6	1.0	l2	liblinear		0.6988370250657541	0.20179665505295402	0.3830845770953689	0.8229299363004909	2.885936245413615	2.163463136890483	0.7496572772421212
1	2	smote	0.6	1.0	l2	liblinear		0.7249793099512	0.24951503487199142	0.452736318385436	0.8145315487519789	3.633176926328489	2.4410420798175814	0.6718753567425657
1	3	smote	0.6	1.0	l2	liblinear		0.6809356658390648	0.19467820629385743	0.37313432833964505	0.8253664754568174	2.813260176255598	2.1366705387697347	0.7594997891311301
1	1	smote	0.6	10.0	l2	liblinear		0.6992489780397376	0.2018829764610897	0.3830845770953689	0.8210191082750254	2.848495991591309	2.140365666969451	0.751402018750526
1	2	smote	0.6	10.0	l2	liblinear		0.7246431957484725	0.24893982358762543	0.4577114427632979	0.8138942001222824	3.691215073289737	2.4594151201622405	0.6662887516489725
1	3	smote	0.6	10.0	l2	liblinear		0.6815064258059607	0.19493654506025898	0.37313432833964505	0.8253664754568174	2.813260176255598	2.1366705387697347	0.7594997891311301
1	1	smote	0.8	0.01	l2	liblinear		0.6876952815540134	0.19945066754119645	0.5373134328090888	0.7191082802501968	2.9730084471695606	1.9128844885810146	0.6434170951219742
1	2	smote	0.8	0.01	l2	liblinear		0.7231433653910182	0.25545836580680975	0.601990049721294	0.7061822817035935	3.635249320420624	2.048855435686985	0.5636079450796581
1	3	smote	0.8	0.01	l2	liblinear		0.6680618576968568	0.1907480160076247	0.4577114427632979	0.7412364563368946	2.417770050925129	1.768840457954178	0.7315999439647509
1	1	smote	0.8	0.1	l2	liblinear		0.6964096713882815	0.20130261214364625	0.5223880596755031	0.7261146496769038	2.8997091919332285	1.9073237761202495	0.6577638034976706
1	2	smote	0.8	0.1	l2	liblinear		0.7254232343698968	0.25208035120026795	0.5820895522098463	0.7170172084084321	3.5291987051543594	2.056978547586727	0.5828457630596269
1	3	smote	0.8	0.1	l2	liblinear		0.6788777590695344	0.19410454618747683	0.4825870646526076	0.7476099426338585	2.762747556234306	1.9120683697608432	0.6920894157769393
1	1	smote	0.8	1.0	l2	liblinear		0.6984535919130462	0.20158325029630458	0.5024875621640553	0.7324840764284556	2.765476083796518	1.878346293080409	0.6792126232554522
1	2	smote	0.8	1.0	l2	liblinear		0.7246083159727178	0.24972923068790315	0.5771144278319843	0.7176545570381284	3.468755675448429	2.0440011403687057	0.5892606158884071
1	3	smote	0.8	1.0	l2	liblinear		0.6821913377662358	0.19520853833602486	0.49253731340833146	0.7456978967447694	2.8460856868188356	1.9368195847983214	0.6805204654615694
1	1	smote	0.8	10.0	l2	liblinear		0.6986627372690687	0.20161770164572881	0.5024875621640553	0.7331210191036107	2.7744867661649772	1.8828292196261212	0.6786225167272238
1	2	smote	0.8	10.0	l2	liblinear		0.7245131893115685	0.24887715712972977	0.5771144278319843	0.7163798597787356	3.4470322536918725	2.034814618713629	0.590309122307736
1	3	smote	0.8	10.0	l2	liblinear		0.6825179393028485	0.19528975219960565	0.4975124377861934	0.7444231994853766	2.8838792932052164	1.946625896083507	0.6750025466846723
1	1	smote	1.0	0.01	l2	liblinear		0.6910891402858319	0.19926955141408104	0.6467661691220514	0.6369426751551788	3.2122558956159954	1.781443609722122	0.5545771057750509
1	2	smote	1.0	0.01	l2	liblinear		0.7241104864460363	0.2552790571989194	0.7164179104121184	0.5946462715067263	3.706057489297069	1.7673894240499437	0.4768920590394271
1	3	smote	1.0	0.01	l2	liblinear		0.6743560717762367	0.19293609926023578	0.5870646765877082	0.662205226254543	2.7870424241587237	1.737932925068751	0.6235760468278219
1	1	smote	1.0	0.1	l2	liblinear		0.6970529518015021	0.20100854686511596	0.6218905472327417	0.6535031847092134	3.102021962687058	1.7947943583922872	0.5785885299849284
1	2	smote	1.0	0.1	l2	liblinear		0.725121999942924	0.2512624638228227	0.6865671641449469	0.6214149139539744	3.5954784864511247	1.8135081684818335	0.5043857554316924
1	3	smote	1.0	0.1	l2	liblinear		0.681049817832444	0.19436471581461895	0.5820895522098463	0.678776290626649	2.943239699440165	1.8121001566926536	0.6156821435933121
1	1	smote	1.0	1.0	l2	liblinear		0.6984757739962608	0.201190002316117	0.606965174099156	0.6560509554098342	2.945616412241227	1.7646949918859007	0.5990919099636043
1	2	smote	1.0	1.0	l2	liblinear		0.7243419613214995	0.24826041853374398	0.6716417910113611	0.6284257488806346	3.45937928078013	1.8075573614492135	0.5225091498055673
1	3	smote	1.0	1.0	l2	liblinear		0.6832979779242728	0.19537275730068288	0.5820895522098463	0.6781389419969527	2.9346533694162025	1.8085118396622457	0.6162607922159759
1	1	smote	1.0	10.0	l2	liblinear		0.6986532306619768	0.20140656745072047	0.606965174099156	0.6566878980849893	2.9539465050558253	1.7679690084730084	0.5985108314952816
1	2	smote	1.0	10.0	l2	liblinear		0.7242087839958906	0.24800362536673828	0.6716417910113611	0.6284257488806346	3.45937928078013	1.8075573614492135	0.5225091498055673
1	3	smote	1.0	10.0	l2	liblinear		0.6835928705738357	0.19555145161248627	0.5771144278319843	0.6768642447375599	2.858614596100084	1.7859812805409243	0.6247716129314301
1	1	class_weight		0.01	l2	liblinear	balanced	0.6948062236587761	0.20076524260458362	0.6915422885228089	0.5980891719707129	3.336255722634578	1.7206360791704163	0.5157386570023191
1	2	class_weight		0.01	l2	liblinear	balanced	0.7222111241117548	0.25480710230611603	0.7562189054350139	0.549394518798283	3.7821203849478255	1.6782283398683369	0.44372683342555325
1	3	class_weight		0.01	l2	liblinear	balanced	0.6864498412970202	0.199686754421124	0.6467661691220514	0.6131293817679214	2.9018260346817213	1.6717892802502055	0.5761162906567245
1	1	class_weight		0.1	l2	liblinear	balanced	0.7020597648699181	0.2008777122448707	0.601990049721294	0.6273885350278511	2.5466879659272426	1.6155971840810597	0.6343914842452814
1	2	class_weight		0.1	l2	liblinear	balanced	0.7187263174249846	0.23795985631194028	0.6965174129006707	0.6086679413600468	3.569712075465026	1.7798628548929492	0.4986012265328054
1	3	class_weight		0.1	l2	liblinear	balanced	0.7012769168814944	0.20393529675083827	0.6616915422556372	0.6398980242151696	3.4755855239690026	1.8375115061181968	0.5286911971206407
1	1	class_weight		1.0	l2	liblinear	balanced	0.7021706752859903	0.20005425338607577	0.597014925343432	0.6382165605054891	2.6134584559040928	1.6501996599833133	0.6314237098817257
1	2	class_weight		1.0	l2	liblinear	balanced	0.7146009912198091	0.22944120067280047	0.6915422885228089	0.6182281708054925	3.6305131111767897	1.8114020405011528	0.4989382901880986
1	3	class_weight		1.0	l2	liblinear	balanced	0.7060395917163702	0.20606041950089807	0.6417910447441895	0.6437221159933479	3.2371793879253694	1.8013776760794669	0.5564651901673365
1	1	class_weight		10.0	l2	liblinear	balanced	0.7022689102259403	0.19976297994422618	0.601990049721294	0.6394904458557995	2.6829504540785103	1.6698310103099054	0.6223860678984932
1	2	class_weight		10.0	l2	liblinear	balanced	0.7141126743592427	0.22847037865890707	0.6915422885228089	0.6220522625836709	3.689930801049273	1.829729885282367	0.4958710466501851
1	3	class_weight		10.0	l2	liblinear	balanced	0.7065976681284464	0.206420411018255	0.6368159203663275	0.6449968132527406	3.1857552947267984	1.7938315096911692	0.5630788657254512
2	1	none		0.01	l2	liblinear		0.6054758056849511	0.16177727309613632	0.0	0.9999999999936307	0.0	0.0	0.9999999900063695
2	2	none		0.01	l2	liblinear		0.6174354486331883	0.1599827244361556	0.0	0.9999999999936265	0.0	0.0	0.9999999900063735
2	3	none		0.01	l2	liblinear		0.6085950109237117	0.15540954306281382	0.0	0.9999999999936265	0.0	0.0	0.9999999900063735
2	1	none		0.1	l2	liblinear		0.6966758563868556	0.21129258763033332	0.0	0.9993630573184754	0.0	0.0	1.000637338623323
2	2	none		0.1	l2	liblinear		0.7160976506885585	0.24777937713325682	0.0	0.9999999999936265	0.0	0.0	0.9999999900063735
2	3	none		0.1	l2	liblinear		0.7075743018495794	0.22808270597904298	0.0	0.9999999999936265	0.0	0.0	0.9999999900063735
2	1	none		1.0	l2	liblinear		0.710713946192604	0.2163268428838022	0.0	0.9974522292930099	0.0	0.0	1.0025542683715822
2	2	none		1.0	l2	liblinear		0.7275984640215113	0.25101527779079413	0.0	0.9999999999936265	0.0	0.0	0.9999999900063735
2	3	none		1.0	l2	liblinear		0.7259813107819728	0.23349990912928958	0.0	0.9999999999936265	0.0	0.0	0.9999999900063735
2	1	none		10.0	l2	liblinear		0.7113445511297017	0.2167561024820573	0.0	0.9974522292930099	0.0	0.0	1.0025542683715822
2	2	none		10.0	l2	liblinear		0.727338451147703	0.24952870582819014	0.0	0.9999999999936265	0.0	0.0	0.9999999900063735
2	3	none		10.0	l2	liblinear		0.7268247671774968	0.23013065291993468	0.0	0.9999999999936265	0.0	0.0	0.9999999900063735
2	1	undersample	0.6	0.01	l2	liblinear		0.6817536521215578	0.20805585494161893	0.24378109451523478	0.8961783439433365	2.782652296697811	2.348075346644742	0.843826345679154
2	2	undersample	0.6	0.01	l2	liblinear		0.6998817258513043	0.23917049461653522	0.25373134327095864	0.9094964945767401	3.416760181310627	2.8035523491471834	0.820529439061823
2	3	undersample	0.6	0.01	l2	liblinear		0.6924586753929524	0.21729757458669535	0.20398009949233928	0.9343530911348991	3.6472081779268004	3.107230362349553	0.8519476197390324
2	1	undersample	0.6	0.1	l2	liblinear		0.7032259086731945	0.2133021972593622	0.4129353233625405	0.8299363057271979	3.432647540203568	2.428121421488879	0.7073611137537317
2	2	undersample	0.6	0.1	l2	liblinear		0.7240629231154615	0.2516623285001644	0.3830845770953689	0.8495857233852799	3.5074150136035867	2.546862972375916	0.7261367495502248
2	3	undersample	0.6	0.1	l2	liblinear		0.7208920344104842	0.23379096415988926	0.37810945271750696	0.8585086042010294	3.6890808119352196	2.672313916046043	0.7243847493146649
2	1	undersample	0.6	1.0	l2	liblinear		0.7102576290521914	0.21508501166050628	0.4179104477404024	0.8178343948992495	3.223238116958642	2.294123660545204	0.7117450045786545
2	2	undersample	0.6	1.0	l2	liblinear		0.7273352802589982	0.24897807509622508	0.3930348258510928	0.8279158699756028	3.1153914348543186	2.2839689107629004	0.7331242084241618
2	3	undersample	0.6	1.0	l2	liblinear		0.7270340458320252	0.2282401766870317	0.4228855721182644	0.8470363288664944	4.0576505846307604	2.7646142468889257	0.6813337296178239
2	1	undersample	0.6	10.0	l2	liblinear		0.7108470386918909	0.2151195362370948	0.4179104477404024	0.8140127388483185	3.142254830602255	2.2469841358098988	0.7150865303806967
2	2	undersample	0.6	10.0	l2	liblinear		0.72709429271742	0.2482271024941117	0.3930348258510928	0.8285532186052993	3.129380030323148	2.2924595010136843	0.7325602667321803
2	3	undersample	0.6	10.0	l2	liblinear		0.7272052738220941	0.22672748319036637	0.4129353233625405	0.8438495857180125	3.801175810145485	2.6444713503745123	0.6956982377149086
2	1	undersample	0.8	0.01	l2	liblinear		0.6953766200842919	0.2126683210862773	0.5373134328090888	0.7229299363011279	3.030033255226414	1.9392691012637362	0.6400157713181583
2	2	undersample	0.8	0.01	l2	liblinear		0.7129838379802709	0.25075826396737017	0.5671641790762605	0.7412364563368946	3.7535245562538666	2.19182404572583	0.5839375699670637
2	3	undersample	0.8	0.01	l2	liblinear		0.7064200983609678	0.22525517661344924	0.5572139303205366	0.750159337152644	3.7784910063473656	2.2302770960794485	0.5902560187513924
2	1	undersample	0.8	0.1	l2	liblinear		0.7053775707450011	0.21176040617429118	0.5472636815648128	0.7140127388489553	3.0179396327429573	1.9135945434290833	0.6340731578883343
2	2	undersample	0.8	0.1	l2	liblinear		0.7260415576673674	0.2520076281655113	0.5920398009655702	0.7342256214102344	4.009124238808172	2.227602908267469	0.5556332843500119
2	3	undersample	0.8	0.1	l2	liblinear		0.723019700731524	0.23437378338362758	0.5721393034541224	0.7463352453744657	3.9343518209510275	2.2554937982763494	0.5732821724081666
2	1	undersample	0.8	1.0	l2	liblinear		0.7105491650030104	0.2128003545870017	0.5472636815648128	0.723566878976283	3.164024793457885	1.979732601291773	0.6257007131375617
2	2	undersample	0.8	1.0	l2	liblinear		0.7271101471609447	0.24823187672527014	0.5820895522098463	0.7310388782617525	3.7857987609889845	2.1642143920495354	0.5716665070771427
2	3	undersample	0.8	1.0	l2	liblinear		0.7273384511477032	0.2276715262492837	0.5820895522098463	0.750159337152644	4.182124448251962	2.32984303786871	0.5570955682634671
2	1	undersample	0.8	10.0	l2	liblinear		0.7110751972620972	0.21265449154726354	0.5422885571869508	0.7242038216514383	3.111080310282657	1.9662655979189454	0.632020189356506
2	2	undersample	0.8	10.0	l2	liblinear		0.7260035070029077	0.24675077646121735	0.5771144278319843	0.7329509241508416	3.7456126489883235	2.161079960251072	0.576963003202866
2	3	undersample	0.8	10.0	l2	liblinear		0.7271228307157647	0.22571867955232405	0.5771144278319843	0.7482472912635548	4.056113000194088	2.2923860791992228	0.5651681889849716
2	1	undersample	1.0	0.01	l2	liblinear		0.7029090217701303	0.21528257910272572	0.7711442785685998	0.5337579617800398	3.8575076202240672	1.6539569554327178	0.42876309775418403
2	2	undersample	1.0	0.01	l2	liblinear		0.7211774143939322	0.25312256769498126	0.8009950248357713	0.5321861057964807	4.578848638346602	1.7122086745145222	0.3739386828354093
2	3	undersample	1.0	0.01	l2	liblinear		0.7156251882715169	0.2303020218443843	0.7611940298128759	0.5340981516855698	3.654069674891687	1.6338076704969	0.4471200002513997
2	1	undersample	1.0	0.1	l2	liblinear		0.7058433944925055	0.21158026480200637	0.7164179104121184	0.6152866241999027	4.040432078545881	1.862212069700064	0.46089427890245305
2	2	undersample	1.0	0.1	l2	liblinear		0.7275826095779864	0.25006858647978486	0.7064676616563946	0.6226896112133672	3.9719994154302096	1.872377925252727	0.47139430037653585
2	3	undersample	1.0	0.1	l2	liblinear		0.7245227019776833	0.23420233143967062	0.7114427860342566	0.6182281708054925	3.9925737036521314	1.8635287179256466	0.46674872308438087
2	1	undersample	1.0	1.0	l2	liblinear		0.71015305637418	0.21201129373895858	0.676616915389223	0.6337579617794029	3.6206018933842645	1.847458309816133	0.510262748573898
2	2	undersample	1.0	1.0	l2	liblinear		0.7265615834149838	0.2443138141608927	0.676616915389223	0.6488209050309189	3.8656427583385455	1.9267003811311454	0.4984165539659992
2	3	undersample	1.0	1.0	l2	liblinear		0.7274843120281322	0.22695004554058626	0.6865671641449469	0.6392606755854732	3.8817094475526823	1.903222351006531	0.4903051961782892
2	1	undersample	1.0	10.0	l2	liblinear		0.7105428272649491	0.21201298160894183	0.6616915422556372	0.6382165605054891	3.4503416494541534	1.8289712898148391	0.5300841021354413
2	2	undersample	1.0	10.0	l2	liblinear		0.7250902910558742	0.2421768529416257	0.676616915389223	0.65391969406849	3.953421030069985	1.9550863896088413	0.494530265105617
2	3	undersample	1.0	10.0	l2	liblinear		0.7273986980330978	0.22494521407867646	0.6815920397670849	0.6424474187339552	3.846256558514084	1.9062707316807879	0.49561714467499474
2	1	smote	0.6	0.01	l2	liblinear		0.6926260417656939	0.20971310775152802	0.3930348258510928	0.8152866241986289	2.858111769243504	2.1278091143526385	0.7444807122902396
2	2	smote	0.6	0.01	l2	liblinear		0.7135419143923467	0.24616677159733627	0.4179104477404024	0.8349267049022631	3.6313234022969922	2.5316658407788295	0.6971744248568418
2	3	smote	0.6	0.01	l2	liblinear		0.7024247785926963	0.22655183568886111	0.3880597014732308	0.8342893562725667	3.1926827285216035	2.3417909032663955	0.7334868730987099
2	1	smote	0.6	0.1	l2	liblinear		0.702351300820737	0.21162543995345767	0.4278606964961263	0.8076433120967667	3.1398788980337433	2.224308803176509	0.7084059111867747
2	2	smote	0.6	0.1	l2	liblinear		0.7240819484476912	0.24825795855000332	0.452736318385436	0.8298279158646921	4.034116195217289	2.6604615797079774	0.6594905576891832
2	3	smote	0.6	0.1	l2	liblinear		0.713361173736163	0.2308014347457713	0.4228855721182644	0.8272785213459065	3.509670230015764	2.4483668790347823	0.6976059525475938
2	1	smote	0.6	1.0	l2	liblinear		0.7046677440821371	0.2123705014203662	0.4278606964961263	0.8050955413961459	3.08905922791281	2.1952328726015966	0.7106477020171157
2	2	smote	0.6	1.0	l2	liblinear		0.7261208298849918	0.24815232323275782	0.4427860696297121	0.8311026131240848	3.9102423443148573	2.621627555071298	0.6704514158260514
2	3	smote	0.6	1.0	l2	liblinear		0.7160374038031639	0.22930326962285227	0.4278606964961263	0.8266411727162101	3.5659205015915756	2.468063948743003	0.692125332570434
2	1	smote	0.6	10.0	l2	liblinear		0.7048483696168837	0.21239780129787522	0.4278606964961263	0.8044585987209908	3.076561230852803	2.1880822772912856	0.7112103684408553
2	2	smote	0.6	10.0	l2	liblinear		0.7263935263136199	0.2481023209037886	0.4427860696297121	0.8304652644943884	3.8925548070968223	2.6117718129647702	0.6709659602679185
2	3	smote	0.6	10.0	l2	liblinear		0.7162815622334473	0.2291721774450598	0.43283582087398825	0.8272785213459065	3.655272647302163	2.505975511482659	0.6855782637116032
2	1	smote	0.8	0.01	l2	liblinear		0.6971480178724214	0.21110293428749016	0.5373134328090888	0.7210191082756624	3.0013255607667704	1.9259864366630046	0.6417119261656183
2	2	smote	0.8	0.01	l2	liblinear		0.7174484492768789	0.24725325933656822	0.5621890546983985	0.7380497131884127	3.6179494180944585	2.1461668932666402	0.5931997960926476
2	3	smote	0.8	0.01	l2	liblinear		0.7072033078710971	0.22905048801674102	0.5621890546983985	0.728489483742967	3.4453423722013565	2.070597639246541	0.6009845702127233
2	1	smote	0.8	0.1	l2	liblinear		0.7029945812339576	0.21126015709460777	0.5174129352976411	0.7273885350272141	2.8607764589784943	1.8979866322549084	0.6634515596946933
2	2	smote	0.8	0.1	l2	liblinear		0.7240438977832317	0.24803673625570297	0.5721393034541224	0.7405991077071983	3.8177816787896184	2.2056180159632355	0.5777223957145404
2	3	smote	0.8	0.1	l2	liblinear		0.7132501926314889	0.23050891177388827	0.5771144278319843	0.7374123645587164	3.8324384451605247	2.197797336817322	0.5734723022800907
2	1	smote	0.8	1.0	l2	liblinear		0.7044681053332066	0.21163897915564056	0.532338308431227	0.7242038216514383	2.989017624907593	1.9301873300672217	0.6457597586888495
2	2	smote	0.8	1.0	l2	liblinear		0.725401038148962	0.24829030978060634	0.5671641790762605	0.7425111535962874	3.7785932153725907	2.2026746593919118	0.5829351020492909
2	3	smote	0.8	1.0	l2	liblinear		0.7149434471999467	0.22881841567835376	0.5721393034541224	0.7361376672993236	3.7306199996224487	2.168324959136565	0.581223743519792
2	1	smote	0.8	10.0	l2	liblinear		0.7046614063440758	0.21166476646023602	0.527363184053365	0.7242038216514383	2.9299135877488793	1.9121481961413598	0.6526295433550214
2	2	smote	0.8	10.0	l2	liblinear		0.7254803103665863	0.24804997668273154	0.5721393034541224	0.7431485022259838	3.8689478399187545	2.2275100053432575	0.5757405007301818
2	3	smote	0.8	10.0	l2	liblinear		0.7151971182963449	0.2289838195031189	0.5771144278319843	0.73677501592902	3.8198545611842234	2.1924757938311976	0.5739683855798282
2	1	smote	1.0	0.01	l2	liblinear		0.6990049751243782	0.21128233468712854	0.6567164178777752	0.6401273885309546	3.4028471435368854	1.8248579600108954	0.5362738462844042
2	2	smote	1.0	0.01	l2	liblinear		0.7205781164286914	0.24772290420918247	0.6616915422556372	0.6494582536606154	3.623716459797272	1.8876254548545315	0.5209086967921793
2	3	smote	1.0	0.01	l2	liblinear		0.7105517663435531	0.23015316973711986	0.6517412934999134	0.65391969406849	3.5360693403401577	1.8832082135202812	0.5325710547232735
2	1	smote	1.0	0.1	l2	liblinear		0.7023164432614	0.21094904977105117	0.6417910447441895	0.6624203821613859	3.515723153799759	1.9011545479012406	0.5407577416012577
2	2	smote	1.0	0.1	l2	liblinear		0.7244466006487639	0.24751519628420954	0.6517412934999134	0.6660293180327214	3.732142729448	1.951492478758492	0.5228879447827813
2	3	smote	1.0	0.1	l2	liblinear		0.7142268263526218	0.2281217369337861	0.6616915422556372	0.6685787125515069	3.945616377169739	1.9965269201158449	0.5060114034937744
2	1	smote	1.0	1.0	l2	liblinear		0.7032766105776848	0.21114851212485566	0.6368159203663275	0.6643312101868515	3.470250203256696	1.8971555316455204	0.5466912717597743
2	2	smote	1.0	1.0	l2	liblinear		0.7254961648101114	0.2470862373863533	0.6517412934999134	0.6685787125515069	3.7752471222149766	1.9665039589110955	0.5208940918296379
2	3	smote	1.0	1.0	l2	liblinear		0.7152510234043296	0.22858067050239828	0.6616915422556372	0.6711281070702924	3.991364427346551	2.012003872514052	0.5040892329488397
2	1	smote	1.0	10.0	l2	liblinear		0.7033526634344202	0.21111777244004404	0.6417910447441895	0.6636942675116962	3.535826902269357	1.9083558906714477	0.539719818888295
2	2	smote	1.0	10.0	l2	liblinear		0.7256198294696055	0.24713126792275703	0.6517412934999134	0.6685787125515069	3.7752471222149766	1.9665039589110955	0.5208940918296379
2	3	smote	1.0	10.0	l2	liblinear		0.7153524918428888	0.2286846813988278	0.6616915422556372	0.6711281070702924	3.991364427346551	2.012003872514052	0.5040892329488397
2	1	class_weight		0.01	l2	liblinear	balanced	0.7051684253889787	0.2151909675371722	0.7213930347899804	0.5949044585949369	3.8025043804810266	1.7807972274389288	0.46832219275145437
2	2	class_weight		0.01	l2	liblinear	balanced	0.7230926311717385	0.25208845882341213	0.7213930347899804	0.6080305927303504	4.016550397795859	1.8404319393461983	0.4582120767588671
2	3	class_weight		0.01	l2	liblinear	balanced	0.7187009503153449	0.23314981253090275	0.7164179104121184	0.6042065009521721	3.856597900262312	1.8100799887689571	0.4693462987364752
2	1	class_weight		0.1	l2	liblinear	balanced	0.7107076084545426	0.2149222070935155	0.676616915389223	0.6267515923526958	3.5133629806586066	1.8127790591963946	0.5159669052250745
2	2	class_weight		0.1	l2	liblinear	balanced	0.7279409200016489	0.24852094923686124	0.6965174129006707	0.635436583807295	4.000343787115698	1.9105520819098778	0.4775969625560542
2	3	class_weight		0.1	l2	liblinear	balanced	0.725115658165514	0.22988571791804613	0.6915422885228089	0.632249840658813	3.854419287204946	1.8804676276878003	0.48787312666942345
2	1	class_weight		1.0	l2	liblinear	balanced	0.7114998257122033	0.21482102607640718	0.6666666666334992	0.6388535031806443	3.5379187602710567	1.8459729058571888	0.5217680211335809
2	2	class_weight		1.0	l2	liblinear	balanced	0.7275382171361168	0.24741735079166455	0.6815920397670849	0.6469088591418298	3.921903073158185	1.9303571842865788	0.49219909545421076
2	3	class_weight		1.0	l2	liblinear	balanced	0.7260161905577277	0.2280681410069767	0.6965174129006707	0.6424474187339552	4.123783502431985	1.948013886389126	0.47238509102198445
2	1	class_weight		10.0	l2	liblinear	balanced	0.7115663719618468	0.2147188845787426	0.6666666666334992	0.6394904458557995	3.5477030686271713	1.8492343419960937	0.5212483318776302
2	2	class_weight		10.0	l2	liblinear	balanced	0.7273416220364081	0.24685031129104612	0.6815920397670849	0.6475462077715262	3.932866052929757	1.9338478843398923	0.4917146475330954
2	3	class_weight		10.0	l2	liblinear	balanced	0.7261176589962869	0.22767697610699197	0.6965174129006707	0.6418100701042587	4.11236203411734	1.9445476696062618	0.47285419239602794
3	1	none		0.01	l2	liblinear		0.5830053553886617	0.14329725758717252	0.0	0.9999999999936307	0.0	0.0	0.9999999900063695
3	2	none		0.01	l2	liblinear		0.5489495199163418	0.12890029529783112	0.0	0.9999999999936307	0.0	0.0	0.9999999900063695
3	3	none		0.01	l2	liblinear		0.6095177395368601	0.15001536214294653	0.0	0.9999999999936265	0.0	0.0	0.9999999900063735
3	1	none		0.1	l2	liblinear		0.6860189498368033	0.20514707177372707	0.0	0.9999999999936307	0.0	0.0	0.9999999900063695
3	2	none		0.1	l2	liblinear		0.6660043730392623	0.18611971813790945	0.0	0.9999999999936307	0.0	0.0	0.9999999900063695
3	3	none		0.1	l2	liblinear		0.7293044021447892	0.21896370743311322	0.0	0.9999999999936265	0.0	0.0	0.9999999900063735
3	1	none		1.0	l2	liblinear		0.7027283962353836	0.2072182232285692	0.0	0.9999999999936307	0.0	0.0	0.9999999900063695
3	2	none		1.0	l2	liblinear		0.6993155242893812	0.19633109004823582	0.0	0.9999999999936307	0.0	0.0	0.9999999900063695
3	3	none		1.0	l2	liblinear		0.7261208298849918	0.20383991318024383	0.0	0.9999999999936265	0.0	0.0	0.9999999900063735
3	1	none		10.0	l2	liblinear		0.7035111068859524	0.20726882659255308	0.0	0.9999999999936307	0.0	0.0	0.9999999900063695
3	2	none		10.0	l2	liblinear		0.7022055328453275	0.19679799977121756	0.0	0.9999999999936307	0.0	0.0	0.9999999900063695
3	3	none		10.0	l2	liblinear		0.7230736058395087	0.20388773684874567	0.0	0.9999999999936265	0.0	0.0	0.9999999900063735
3	1	undersample	0.6	0.01	l2	liblinear		0.6711030833095668	0.1990171122889915	0.23383084575951088	0.9127388534973712	3.1922927390241385	2.679667049249645	0.8394176964315224
3	2	undersample	0.6	0.01	l2	liblinear		0.6485343980733277	0.1823084024743515	0.2487562188930967	0.8707006369371294	2.229797889235636	1.9238779972439723	0.8628037474757363
3	3	undersample	0.6	0.01	l2	liblinear		0.7143885416765757	0.21454025104300362	0.16915422884730574	0.9490121096179158	3.7893705102406874	3.31753666222236	0.8754848900003543
3	1	undersample	0.6	0.1	l2	liblinear		0.6959945495452673	0.20649021955542615	0.3830845770953689	0.8350318471284394	3.143199455452204	2.3221727782325328	0.7387926791513308
3	2	undersample	0.6	0.1	l2	liblinear		0.6814240897423709	0.1921735357914689	0.3880597014732308	0.7974522292942838	2.496701823377843	1.9158921421955588	0.7673692145730433
3	3	undersample	0.6	0.1	l2	liblinear		0.7329984874860876	0.2154978605110672	0.3233830845610257	0.8693435309058678	3.1800571407508955	2.4750635161999317	0.7783078651897847
3	1	undersample	0.6	1.0	l2	liblinear		0.7027600849256901	0.2051345568516611	0.40298507460681665	0.8019108280203701	2.732556129206977	2.0343618494434326	0.7444904060244388
3	2	undersample	0.6	1.0	l2	liblinear		0.6985264759007509	0.19777361630116444	0.4278606964961263	0.7936305732433527	2.875898944142462	2.073275496703824	0.7209138805685836
3	3	undersample	0.6	1.0	l2	liblinear		0.7240090180074769	0.19855862630028145	0.34825870645033535	0.8355640535319595	2.7152492552904155	2.1178987487327467	0.7800015845520338
3	1	undersample	0.6	10.0	l2	liblinear		0.7028298000443642	0.20350617678481225	0.4179104477404024	0.7942675159185079	2.7717709186271957	2.03132932211897	0.7328633404550398
3	2	undersample	0.6	10.0	l2	liblinear		0.701055233387204	0.1983869533023828	0.43781094525185016	0.7949044585936631	3.0183035909648472	2.1346681692985907	0.7072410295324782
3	3	undersample	0.6	10.0	l2	liblinear		0.7209966737377485	0.194899150146615	0.3582089552060592	0.8317399617537812	2.7589850339714994	2.128900823099039	0.7716246261925828
3	1	undersample	0.8	0.01	l2	liblinear		0.6844345153214817	0.20442610780827802	0.527363184053365	0.7203821656005072	2.8746192431142576	1.886014053165777	0.6560917690011515
3	2	undersample	0.8	0.01	l2	liblinear		0.6671103083309566	0.19001669264279	0.5422885571869508	0.6872611464924379	2.603626055288567	1.7339979787124795	0.6659934705884771
3	3	undersample	0.8	0.01	l2	liblinear		0.7268723305080714	0.2187871848911108	0.532338308431227	0.7597195665980898	3.599074278508574	2.2154874566333307	0.6155714634377224
3	1	undersample	0.8	0.1	l2	liblinear		0.6976898944766613	0.2069967084194726	0.5572139303205366	0.7127388534986451	3.1223497187601716	1.9397468739143935	0.621245862062221
3	2	undersample	0.8	0.1	l2	liblinear		0.6878093608391165	0.19472626288394068	0.5671641790762605	0.6885350318427482	2.8966926605122714	1.8209565082784744	0.6286329592831285
3	3	undersample	0.8	0.1	l2	liblinear		0.7320503917632994	0.21194819989668648	0.5572139303205366	0.7476099426338585	3.7276130494763087	2.207749045497056	0.5922688269725559
3	1	undersample	0.8	1.0	l2	liblinear		0.7033082992679913	0.20557450584126893	0.5223880596755031	0.7229299363011279	2.853807364181366	1.8854005151175213	0.6606614413584595
3	2	undersample	0.8	1.0	l2	liblinear		0.7021833507621131	0.1991452377558386	0.601990049721294	0.6923566878936793	3.4039077463057708	1.9567791870133555	0.5748625693801344
3	3	undersample	0.8	1.0	l2	liblinear		0.7196236789284933	0.19322663201860169	0.5373134328090888	0.7405991077071983	3.3155265338108424	2.071363006295908	0.6247463116393259
3	1	undersample	0.8	10.0	l2	liblinear		0.7030294387932946	0.20310782452600856	0.527363184053365	0.7191082802501968	2.8565221522274307	1.8774607017554403	0.657254021897303
3	2	undersample	0.8	10.0	l2	liblinear		0.7046423931298919	0.1998459880408203	0.606965174099156	0.6923566878936793	3.4754827488833957	1.9729509158316476	0.5676767872637809
3	3	undersample	0.8	10.0	l2	liblinear		0.7159676442516544	0.1893979388151613	0.5373134328090888	0.7342256214102344	3.2081688203648318	2.021690034394005	0.6301694566317775
3	1	undersample	1.0	0.01	l2	liblinear		0.6943308933041799	0.2082573216384636	0.7562189054350139	0.49426751592041873	3.031717412148744	1.4952942796592708	0.49321689526541324
3	2	undersample	1.0	0.01	l2	liblinear		0.6809297461735907	0.19430459651327392	0.7611940298128759	0.5025477706974361	3.220150379009506	1.5301851507997677	0.47519057761176275
3	3	undersample	1.0	0.01	l2	liblinear		0.7320757588729393	0.21765248603750564	0.8457711442365288	0.5054174633492325	5.604007128306279	1.7100707454477586	0.3051514122403568
3	1	undersample	1.0	0.1	l2	liblinear		0.6994486167886682	0.20743119579985564	0.676616915389223	0.5885350318433852	2.992712473752324	1.6444094912293703	0.5494712491509254
3	2	undersample	1.0	0.1	l2	liblinear		0.6910732959406788	0.19472959315392252	0.7064676616563946	0.591719745219161	3.4881407841200875	1.7303497685238838	0.4960664837611969
3	3	undersample	1.0	0.1	l2	liblinear		0.7311308340388563	0.20971420080022465	0.7313432835457043	0.62396430847276	4.517043160947965	1.9448772565355097	0.43056423019808343
3	1	undersample	1.0	1.0	l2	liblinear		0.7032100643280413	0.20448386663688017	0.6616915422556372	0.6210191082762992	3.2050172087193016	1.7459759561658572	0.5447633539582031
3	2	undersample	1.0	1.0	l2	liblinear		0.7037329277180975	0.19855428799948627	0.6865671641449469	0.6191082802508338	3.560439453520018	1.8025257849444019	0.5062649633201726
3	3	undersample	1.0	1.0	l2	liblinear		0.7192939065031756	0.19262205002311666	0.7164179104121184	0.6494582536606154	4.680573993123788	2.0437448533763347	0.43664405467642464
3	1	undersample	1.0	10.0	l2	liblinear		0.7027093830211998	0.2022961137134328	0.6616915422556372	0.6299363057284718	3.3293762291892315	1.7880476648153851	0.5370518404755498
3	2	undersample	1.0	10.0	l2	liblinear		0.7058814209208732	0.19900596982683097	0.6965174129006707	0.6191082802508338	3.7304675646882597	1.8286493470450453	0.49019305972525795
3	3	undersample	1.0	10.0	l2	liblinear		0.7158186124825205	0.18873124356469914	0.7014925372785327	0.6507329509200082	4.378375758077279	2.0084703639854893	0.4587249772924313
3	1	smote	0.6	0.01	l2	liblinear		0.6828183921158539	0.20366498660976495	0.3930348258510928	0.8305732484023531	3.1744112454715125	2.3197918802489323	0.7307786134560044
3	2	smote	0.6	0.01	l2	liblinear		0.6630224672814273	0.18470461362711016	0.3582089552060592	0.8108280254725425	2.392294916010947	1.8935623903341077	0.7915254736103338
3	3	smote	0.6	0.01	l2	liblinear		0.726244494544486	0.21788690813873773	0.3830845770953689	0.8674314850167787	4.063158801798738	2.889709885086633	0.7111978599447765
3	1	smote	0.6	0.1	l2	liblinear		0.6960610957949108	0.20680727743111	0.4179104477404024	0.8101910827973874	3.064532616005865	2.201742846869903	0.718459580010671
3	2	smote	0.6	0.1	l2	liblinear		0.6825680514624332	0.19000754937468403	0.3930348258510928	0.8025477706955252	2.6319406364770708	1.9905311139319428	0.7562978663063313
3	3	smote	0.6	0.1	l2	liblinear		0.7329699494877429	0.21486219931684317	0.3681592039617831	0.8362014021616558	2.9746007517834627	2.247633290785512	0.7556083819624886
3	1	smote	0.6	1.0	l2	liblinear		0.698713439173559	0.20713684049576303	0.43283582087398825	0.8038216560458356	3.1269649749370845	2.206338325048425	0.7055845880791062
3	2	smote	0.6	1.0	l2	liblinear		0.6876762683398295	0.19112854546010855	0.3980099502289547	0.7987261146445942	2.623705275897747	1.9774544012583248	0.7536876924351388
3	3	smote	0.6	1.0	l2	liblinear		0.7316508597864724	0.21101459210874965	0.3880597014732308	0.8279158699756028	3.0509483274036313	2.2550579118924836	0.7391334232468182
3	1	smote	0.6	10.0	l2	liblinear		0.6990176506005007	0.20726417900831814	0.43283582087398825	0.8044585987209908	3.139636384216885	2.213525094469091	0.7050259304549509
3	2	smote	0.6	10.0	l2	liblinear		0.6881737807776405	0.1912386330555405	0.3980099502289547	0.7974522292942838	2.6030457657038757	1.9650175817390347	0.754891666369618
3	3	smote	0.6	10.0	l2	liblinear		0.731438410243239	0.21045785263937922	0.3880597014732308	0.8298279158646921	3.0923538828524806	2.280395639749695	0.7374303508635468
3	1	smote	0.8	0.01	l2	liblinear		0.6877935164939633	0.20505510980199815	0.5572139303205366	0.7012738853458518	2.9542175717160952	1.8653003012898655	0.6314024700165001
3	2	smote	0.8	0.01	l2	liblinear		0.6717305193776342	0.18739483385671313	0.5124378109197792	0.708917197447714	2.5597060688088837	1.7604536881672879	0.687756177954223
3	3	smote	0.8	0.01	l2	liblinear		0.730011510325999	0.2183420565805109	0.5422885571869508	0.7412364563368946	3.393847578213786	2.0956914121413632	0.6174972004210836
3	1	smote	0.8	0.1	l2	liblinear		0.6970022498970118	0.20677334093385052	0.5621890546983985	0.7082802547725587	3.1177053249509328	1.9271545537260035	0.618132351100013
3	2	smote	0.8	0.1	l2	liblinear		0.6852837722216941	0.1911630421316753	0.527363184053365	0.7165605095495761	2.8208159818753833	1.8605846510994875	0.6595909250536584
3	3	smote	0.8	0.1	l2	liblinear		0.7327035948365248	0.21383779544417303	0.5472636815648128	0.7482472912635548	3.5927109318257733	2.1738143854475394	0.6050624140850995
3	1	smote	0.8	1.0	l2	liblinear		0.6988687137560604	0.20725292506731513	0.5472636815648128	0.7152866241992657	3.036851179296377	1.9221564873940722	0.6329439091812573
3	2	smote	0.8	1.0	l2	liblinear		0.6886427733941757	0.1920536742658947	0.527363184053365	0.7171974522247313	2.829682209988685	1.8647751569221604	0.6590051427127552
3	3	smote	0.8	1.0	l2	liblinear		0.7315842711236678	0.21075846051461528	0.5572139303205366	0.7476099426338585	3.7276130494763087	2.207749045497056	0.5922688269725559
3	1	smote	0.8	10.0	l2	liblinear		0.6990715213740217	0.20732578007361016	0.5472636815648128	0.7152866241992657	3.036851179296377	1.9221564873940722	0.6329439091812573
3	2	smote	0.8	10.0	l2	liblinear		0.6889913489875463	0.19216423703358212	0.527363184053365	0.7184713375750417	2.847535022248544	1.8732130532599094	0.6578366938944211
3	3	smote	0.8	10.0	l2	liblinear		0.7314796317964036	0.21045302132055815	0.5572139303205366	0.7469725940041622	3.715053755330292	2.202187964997842	0.5927741757942654
3	1	smote	1.0	0.01	l2	liblinear		0.6902018569572519	0.20526975888584542	0.6368159203663275	0.6171974522253683	2.8270689636595105	1.6635623441712781	0.5884406561300095
3	2	smote	1.0	0.01	l2	liblinear		0.6768070475647242	0.1887798897859135	0.6268656716106037	0.6299363057284718	2.8597589555548772	1.6939398929829965	0.5923365887516673
3	3	smote	1.0	0.01	l2	liblinear		0.731425726688419	0.21833943881224774	0.7064676616563946	0.6526449968090973	4.522095934737674	2.0338490444303083	0.4497580388743637
3	1	smote	1.0	0.1	l2	liblinear		0.6970814716227778	0.20677009851232775	0.6368159203663275	0.6331210191042477	3.0258751023600032	1.7357655689455302	0.5736408410687489
3	2	smote	1.0	0.1	l2	liblinear		0.6862724593592548	0.19156571639282782	0.6417910447441895	0.6452229299321961	3.2584529215946825	1.808998046383189	0.5551708302458267
3	3	smote	1.0	0.1	l2	liblinear		0.7327384746122797	0.21392644996591653	0.676616915389223	0.6724028043296851	4.294522440762053	2.065392816781692	0.4809365423807096
3	1	smote	1.0	1.0	l2	liblinear		0.698516969293659	0.20787984151921352	0.6368159203663275	0.6407643312061099	3.1275623271477984	1.7726967502348168	0.5667982068884351
3	2	smote	1.0	1.0	l2	liblinear		0.6887219951199417	0.19234359881164634	0.6417910447441895	0.6490445859831272	3.3134451471404764	1.8286967541306165	0.5519019147108385
3	3	smote	1.0	1.0	l2	liblinear		0.7318855055506408	0.2115785736823016	0.6716417910113611	0.6730401529593816	4.210526162547454	2.0542026078997297	0.4878731271323187
3	1	smote	1.0	10.0	l2	liblinear		0.6986880882213138	0.20786673340140618	0.6368159203663275	0.6407643312061099	3.1275623271477984	1.7726967502348168	0.5667982068884351
3	2	smote	1.0	10.0	l2	liblinear		0.6889818423804543	0.19241417147762716	0.6417910447441895	0.6509554140085927	3.3413928383933023	1.8387078674611221	0.5502818504068292
3	3	smote	1.0	10.0	l2	liblinear		0.7316730560074072	0.21119176347883875	0.6716417910113611	0.6724028043296851	4.198354994390269	2.050206104893592	0.48833556610850515
3	1	class_weight		0.01	l2	liblinear	balanced	0.6951833190734227	0.20734700193547434	0.7064676616563946	0.5713375796141953	3.2078474010943876	1.6480745957152338	0.5137633925711377
3	2	class_weight		0.01	l2	liblinear	balanced	0.6856006591247584	0.1926041077692468	0.7014925372785327	0.5885350318433852	3.361300218136094	1.7048657225245678	0.5072042299919721
3	3	class_weight		0.01	l2	liblinear	balanced	0.731555733125323	0.21674405123073404	0.7562189054350139	0.6080305927303504	4.811946077209747	1.9292803777973941	0.40093556717423673
3	1	class_weight		0.1	l2	liblinear	balanced	0.7026555122476787	0.2076942383537016	0.6716417910113611	0.6121019108241268	3.2277204641170765	1.731490286851956	0.5364436833436844
3	2	class_weight		0.1	l2	liblinear	balanced	0.7013055740406249	0.19667249708377132	0.676616915389223	0.6203821656011441	3.4193081074338774	1.7823633039713405	0.5212643066307023
3	3	class_weight		0.1	l2	liblinear	balanced	0.7272528371526688	0.2038507637285311	0.7114427860342566	0.6469088591418298	4.517147854206476	2.0148983748392757	0.44605543026258837
3	1	class_weight		1.0	l2	liblinear	balanced	0.7035586399214121	0.20574723013928353	0.6567164178777752	0.6261146496775407	3.2036144536031914	1.7564646481782193	0.5482759057247141
3	2	class_weight		1.0	l2	liblinear	balanced	0.7052032829483158	0.1970520486786587	0.676616915389223	0.6312101910787822	3.581134471287424	1.8346952130307161	0.5123223358210828
3	3	class_weight		1.0	l2	liblinear	balanced	0.7218750099090272	0.19708305085355995	0.6915422885228089	0.6596558317357575	4.345324237384489	2.031891046439163	0.4676040019073339
3	1	class_weight		10.0	l2	liblinear	balanced	0.7035174446240137	0.20534882268242724	0.6567164178777752	0.6273885350278511	3.221107300523963	1.7624696553611559	0.5471626551724588
3	2	class_weight		10.0	l2	liblinear	balanced	0.7058085369331686	0.19710162823566782	0.6815920397670849	0.6324840764290925	3.683952440515013	1.8545918081551165	0.503424460891336
3	3	class_weight		10.0	l2	liblinear	balanced	0.7210378952909132	0.19627255390779544	0.6865671641449469	0.6596558317357575	4.245585724309386	2.017273125241759	0.475146001936881
4	1	none		0.01	l2	liblinear		0.5972811103717083	0.14454113741779454	0.0	0.9999999999936307	0.0	0.0	0.9999999900063695
4	2	none		0.01	l2	liblinear		0.6285293278828787	0.17426919868067292	0.0	0.9999999999936307	0.0	0.0	0.9999999900063695
4	3	none		0.01	l2	liblinear		0.5956768103396338	0.16237505549182266	0.0	0.9999999999936265	0.0	0.0	0.9999999900063735
4	1	none		0.1	l2	liblinear		0.7108660519060748	0.22123619763677638	0.0	0.9999999999936307	0.0	0.0	0.9999999900063695
4	2	none		0.1	l2	liblinear		0.7327312482175112	0.2436933973885456	0.0	0.9999999999936307	0.0	0.0	0.9999999900063695
4	3	none		0.1	l2	liblinear		0.6853653973599182	0.2150601982340439	0.0	0.9999999999936265	0.0	0.0	0.9999999900063735
4	1	none		1.0	l2	liblinear		0.7353804227271288	0.23220429877302662	0.0	0.9993630573184754	0.0	0.0	1.000637338623323
4	2	none		1.0	l2	liblinear		0.7425325601292899	0.24185132616402824	0.0	0.9993630573184754	0.0	0.0	1.000637338623323
4	3	none		1.0	l2	liblinear		0.6991777885587994	0.2173523494447954	0.004975124377861934	0.9987253027342338	3.9174692475749056	3.902954436265301	0.9962948399675933
4	1	none		10.0	l2	liblinear		0.7371740025984725	0.23203688779981718	0.0	0.9993630573184754	0.0	0.0	1.000637338623323
4	2	none		10.0	l2	liblinear		0.7415343663846373	0.2400013058372634	0.0	0.9993630573184754	0.0	0.0	1.000637338623323
4	3	none		10.0	l2	liblinear		0.6992634025538337	0.21649879337348554	0.004975124377861934	0.9987253027342338	3.9174692475749056	3.902954436265301	0.9962948399675933
4	1	undersample	0.6	0.01	l2	liblinear		0.6899420096967391	0.20714761063503379	0.25373134327095864	0.9076433120961297	3.3413789442754784	2.747297695019971	0.8222047566059247
4	2	undersample	0.6	0.01	l2	liblinear		0.7208670025667839	0.2398194634076582	0.3333333333167496	0.8866242038160088	3.9101120062575494	2.9400746467531333	0.7519157003550956
4	3	undersample	0.6	0.01	l2	liblinear		0.6616725169563273	0.2081726588819057	0.25870646764882055	0.8891013384264558	2.7979631796535354	2.332818454703087	0.8337559420679445
4	1	undersample	0.6	0.1	l2	liblinear		0.723627087492474	0.22755817999468794	0.3930348258510928	0.8535031847079395	3.772629811558856	2.6828897149649946	0.7111457554140788
4	2	undersample	0.6	0.1	l2	liblinear		0.7383971860443007	0.24162938878497503	0.46268656714115985	0.8203821655998702	3.933017892929051	2.5759498934328904	0.6549550305209302
4	3	undersample	0.6	0.1	l2	liblinear		0.6898870846532158	0.2177875021213516	0.40796019898467856	0.824729126827121	3.242413865293978	2.3275982387918113	0.7178596882038184
4	1	undersample	0.6	1.0	l2	liblinear		0.7365022023639763	0.23243753606150583	0.40796019898467856	0.8382165605042152	3.570171146565949	2.521643593681119	0.7063088727286668
4	2	undersample	0.6	1.0	l2	liblinear		0.7403460404981462	0.23734671096712412	0.4726368158968837	0.808917197447077	3.7940249469006755	2.473465873682284	0.6519371565446872
4	3	undersample	0.6	1.0	l2	liblinear		0.6983628701616201	0.2175771463239966	0.3980099502289547	0.8196303377895499	3.0044094891941096	2.2066345486538785	0.7344653006011115
4	1	undersample	0.6	10.0	l2	liblinear		0.7378331273568465	0.23174767682842298	0.4129353233625405	0.8343949044532841	3.5440023852250846	2.493493917348187	0.7035813215881337
4	2	undersample	0.6	10.0	l2	liblinear		0.7395094590740565	0.23563040493773046	0.4726368158968837	0.8076433120967667	3.7629636814009952	2.457085305834516	0.6529654485769785
4	3	undersample	0.6	10.0	l2	liblinear		0.6987655730271523	0.21706628571195882	0.4129353233625405	0.8170809432707643	3.141971121226903	2.2574755641727844	0.7184902233829429
4	1	undersample	0.8	0.01	l2	liblinear		0.7060747219317425	0.21789839281138573	0.5572139303205366	0.7439490445812488	3.6563249604101276	2.1761836726889783	0.5951833219664445
4	2	undersample	0.8	0.01	l2	liblinear		0.7333333333333333	0.24614429298745674	0.6318407959884657	0.698726114645231	3.980315259233025	2.097230479409553	0.5269005852592993
4	3	undersample	0.8	0.01	l2	liblinear		0.6739248309123599	0.21712666889410392	0.5223880596755031	0.7227533460756995	2.851292996545346	1.8841996231129983	0.6608228606751332
4	1	undersample	0.8	0.1	l2	liblinear		0.7242957188579396	0.2282403189442826	0.5621890546983985	0.7471337579570246	3.794051816231387	2.2232664507672335	0.5859873614048515
4	2	undersample	0.8	0.1	l2	liblinear		0.740986152042336	0.24436260281362343	0.6467661691220514	0.7006369426706966	4.285286017519115	2.1604741523128506	0.5041610059696215
4	3	undersample	0.8	0.1	l2	liblinear		0.692661612270071	0.21883683080896815	0.5671641790762605	0.7246653919647886	3.4487546533899507	2.059908714434624	0.5972905836958543
4	1	undersample	0.8	1.0	l2	liblinear		0.7350603669550336	0.2324729389880391	0.5820895522098463	0.7458598726067143	4.087808628145972	2.2904274711595587	0.560306912244152
4	2	undersample	0.8	1.0	l2	liblinear		0.7407136293057008	0.23833953847107534	0.6218905472327417	0.7076433120974036	3.9810513298911583	2.127163672644624	0.53432208142171
4	3	undersample	0.8	1.0	l2	liblinear		0.6988321616899569	0.21708138565907018	0.5522388059426747	0.7265774378538778	3.277389149008748	2.019726468111594	0.6162607928169201
4	1	undersample	0.8	10.0	l2	liblinear		0.736663814684539	0.2325691656936163	0.5671641790762605	0.7471337579570246	3.871623213601633	2.2429413751103064	0.5793284141169166
4	2	undersample	0.8	10.0	l2	liblinear		0.7393922109199227	0.23562407915556088	0.6218905472327417	0.7063694267470932	3.9566444408735624	2.117935197155882	0.53528569201478
4	3	undersample	0.8	10.0	l2	liblinear		0.6988765541318265	0.21660940222217442	0.5572139303205366	0.7265774378538778	3.344071527071933	2.0379222020585446	0.6094134506752709
4	1	undersample	1.0	0.01	l2	liblinear		0.7196691700732007	0.2252584640225258	0.7462686566792901	0.5528662420346951	3.636668246990427	1.6690053629257464	0.4589380205192683
4	2	undersample	1.0	0.01	l2	liblinear		0.7398168393700288	0.24829106603176074	0.8457711442365288	0.4815286624173151	5.093128165749585	1.6312784653960974	0.32029007740957394
4	3	undersample	1.0	0.01	l2	liblinear		0.6820708439954467	0.22213420738163714	0.7114427860342566	0.5525812619467649	3.045019085256124	1.5901049947723855	0.5221986857229983
4	1	undersample	1.0	0.1	l2	liblinear		0.7285071457996641	0.23034259429992546	0.6815920397670849	0.6331210191042477	3.694064553702918	1.8578115855120128	0.5029179976590021
4	2	undersample	1.0	0.1	l2	liblinear		0.7408340463288653	0.24092337281862242	0.7761194029464616	0.5853503184676093	4.8938042399495405	1.8717472092604572	0.3824728306544837
4	3	undersample	1.0	0.1	l2	liblinear		0.6931562709080474	0.21820017680539225	0.6517412934999134	0.632249840658813	3.2174299614172566	1.7722392750151212	0.5508244978424214
4	1	undersample	1.0	1.0	l2	liblinear		0.7367050099819374	0.2324148782539937	0.6666666666334992	0.6471337579576616	3.667869917013007	1.8892899583763811	0.5150918556120053
4	2	undersample	1.0	1.0	l2	liblinear		0.738004246284501	0.23330625907352934	0.7363184079235662	0.6127388534992819	4.4183216022033225	1.901348471344042	0.43033273680500406
4	3	undersample	1.0	1.0	l2	liblinear		0.6990541238993051	0.21741429774524668	0.6567164178777752	0.6462715105121334	3.495182027562496	1.8565550099259152	0.5311754753639647
4	1	undersample	1.0	10.0	l2	liblinear		0.7376905282504675	0.2316786601927284	0.6716417910113611	0.6522292993589031	3.8361637078222004	1.9312776218941066	0.5034398244252356
4	2	undersample	1.0	10.0	l2	liblinear		0.7360965871280539	0.231445057574331	0.7363184079235662	0.6178343949005234	4.514465257039887	1.9266997836315143	0.4267836008887993
4	3	undersample	1.0	10.0	l2	liblinear		0.6998880676287142	0.21637001581899748	0.6567164178777752	0.6500956022903117	3.554288314760758	1.8768452280333816	0.5280509137922398
4	1	smote	0.6	0.01	l2	liblinear		0.7070412269860886	0.22002494609379447	0.3681592039617831	0.8343949044532841	2.935796305771839	2.223115058840552	0.7572443037386132
4	2	smote	0.6	0.01	l2	liblinear		0.7280191399689452	0.2413654045523451	0.4427860696297121	0.8356687898035945	4.040974270677533	2.694473205398845	0.6667880032152076
4	3	smote	0.6	0.01	l2	liblinear		0.681309830706252	0.21359144048819229	0.40298507460681665	0.8336520076428704	3.382758410265683	2.4225423142843345	0.716144041828421
4	1	smote	0.6	0.1	l2	liblinear		0.7235510346357386	0.2280683348816307	0.4129353233625405	0.8305732484023531	3.448196551882073	2.437249696970397	0.706818658918427
4	2	smote	0.6	0.1	l2	liblinear		0.7388598409227745	0.24208954576251768	0.46268656714115985	0.8184713375744047	3.8825533801561063	2.548834632891425	0.6564841083945148
4	3	smote	0.6	0.1	l2	liblinear		0.6943358415062989	0.21685274765119164	0.40796019898467856	0.8189929891598535	3.1178244169448317	2.2538363268514443	0.7228874991882137
4	1	smote	0.6	1.0	l2	liblinear		0.7276642266375132	0.23020591165767915	0.4228855721182644	0.8331210191029738	3.6581992976233084	2.5340851466390317	0.6927137927404353
4	2	smote	0.6	1.0	l2	liblinear		0.7406090566276896	0.24172780794097154	0.46268656714115985	0.8121019108228529	3.7217512034633824	2.462433463496333	0.6616330032989128
4	3	smote	0.6	1.0	l2	liblinear		0.6965554635997832	0.21692282420668818	0.40298507460681665	0.8170809432707643	3.015156624869013	2.203078562626452	0.730668023778232
4	1	smote	0.6	10.0	l2	liblinear		0.7281775834204772	0.23039250290456123	0.4228855721182644	0.8331210191029738	3.6581992976233084	2.5340851466390317	0.6927137927404353
4	2	smote	0.6	10.0	l2	liblinear		0.7408340463288652	0.24180529399820433	0.46268656714115985	0.8140127388483185	3.7688354025236923	2.4877324360752455	0.6600798742022675
4	3	smote	0.6	10.0	l2	liblinear		0.6968947486912157	0.21702397078286867	0.40298507460681665	0.816443594641068	3.002343581795476	2.195428984701008	0.7312384125485901
4	1	smote	0.8	0.01	l2	liblinear		0.7127673733244604	0.22307467315086033	0.5422885571869508	0.7433121019060936	3.4308715792701734	2.1126377210903162	0.6157728839361011
4	2	smote	0.8	0.01	l2	liblinear		0.7327312482175111	0.24293552010745595	0.606965174099156	0.7159235668744209	3.891922420672998	2.1366262102586253	0.5489899181931617
4	3	smote	0.8	0.01	l2	liblinear		0.6859520117703388	0.2144821035770856	0.532338308431227	0.7405991077071983	3.2498822442481794	2.052183719200576	0.6314640139142952
4	1	smote	0.8	0.1	l2	liblinear		0.7234147732674209	0.22839065504670733	0.5422885571869508	0.7477707006321799	3.512461422105796	2.1499823257896806	0.6121013250520216
4	2	smote	0.8	0.1	l2	liblinear		0.7395823430617613	0.2428168291338219	0.6169154228548798	0.7242038216514383	4.228667230973411	2.2368526068068735	0.5289734193639286
4	3	smote	0.8	0.1	l2	liblinear		0.6949097723618999	0.21692638161048836	0.527363184053365	0.7355003186696272	3.102701207838252	1.9938139867039129	0.6426058528098013
4	1	smote	0.8	1.0	l2	liblinear		0.7261780270621415	0.22938163607267748	0.5522388059426747	0.7464968152818695	3.6318256399872753	2.1784293746542622	0.599816608581363
4	2	smote	0.8	1.0	l2	liblinear		0.7409164369236618	0.24252107582949314	0.601990049721294	0.7280254777023694	4.048682501880541	2.2134059561963566	0.5466978244605359
4	3	smote	0.8	1.0	l2	liblinear		0.6964539951612239	0.21692106779480952	0.532338308431227	0.73677501592902	3.1861314464705517	2.0223699132753294	0.634741508751719
4	1	smote	0.8	10.0	l2	liblinear		0.7266058243812784	0.22961938101583973	0.5522388059426747	0.744585987256404	3.595427943666753	2.1621318986743887	0.6013559155117111
4	2	smote	0.8	10.0	l2	liblinear		0.7409734765662135	0.242438352014561	0.601990049721294	0.7286624203775245	4.06173692028723	2.218601744634315	0.546219941753405
4	3	smote	0.8	10.0	l2	liblinear		0.6966252231512926	0.21702102129533096	0.532338308431227	0.7361376672993236	3.175685965507159	2.017484961979239	0.6352910684920905
4	1	smote	1.0	0.01	l2	liblinear		0.7172037899673607	0.22540808245290714	0.6417910447441895	0.6579617834352997	3.4465393042795536	1.8763722733277228	0.544422121207916
4	2	smote	1.0	0.01	l2	liblinear		0.735199797192382	0.24297318973477763	0.7114427860342566	0.6305732484036269	4.2083827375868355	1.9258019721147386	0.4576109280248597
4	3	smote	1.0	0.01	l2	liblinear		0.6891070460317913	0.21609539178897622	0.6218905472327417	0.6596558317357575	3.1878325419724054	1.8272401496755064	0.573192002320992
4	1	smote	1.0	0.1	l2	liblinear		0.7246728142725861	0.22873923799586643	0.6517412934999134	0.6719745222887136	3.83370305559863	1.9868617467723952	0.5182617640492027
4	2	smote	1.0	0.1	l2	liblinear		0.7397566308584467	0.24193664386044852	0.7164179104121184	0.6369426751551788	4.432132811091628	1.9732913830768117	0.44522387366579497
4	3	smote	1.0	0.1	l2	liblinear		0.6956993236494392	0.21699351307435635	0.6218905472327417	0.6749521988484707	3.415247562068399	1.9132279187778676	0.560201815492014
4	1	smote	1.0	1.0	l2	liblinear		0.7267103970592895	0.22964026018005712	0.6417910447441895	0.6732484076390239	3.691601561294762	1.964155768806839	0.5320605973527466
4	2	smote	1.0	1.0	l2	liblinear		0.740586874544475	0.24182921766231394	0.7064676616563946	0.6426751592315754	4.328771112596059	1.977101956768864	0.45673514770233287
4	3	smote	1.0	1.0	l2	liblinear		0.6967457169220818	0.21678933906818565	0.6119402984770179	0.6736775015890779	3.2554836656031156	1.8752623024901218	0.5760318473561965
4	1	smote	1.0	10.0	l2	liblinear		0.726919542415312	0.22967657015455667	0.6417910447441895	0.6726114649638688	3.6809337247328866	1.9603344541983296	0.5325644426079004
4	2	smote	1.0	10.0	l2	liblinear		0.7406787717463638	0.24173867808513524	0.7064676616563946	0.6439490445818857	4.352869683180731	1.984175666612173	0.4558316162669034
4	3	smote	1.0	10.0	l2	liblinear		0.6969486537992005	0.21678094916483384	0.6119402984770179	0.6743148502187744	3.264940429867453	1.878932091619035	0.575487393822346
4	1	class_weight		0.01	l2	liblinear	balanced	0.7242038216560509	0.2278233992742606	0.6865671641449469	0.6152866241999027	3.5033111547670392	1.784619900129228	0.5094094661468312
4	2	class_weight		0.01	l2	liblinear	balanced	0.7406470830560572	0.24654392315305518	0.7860696517021856	0.5713375796141953	4.897404725604251	1.8337731417113163	0.37443772681274873
4	3	class_weight		0.01	l2	liblinear	balanced	0.6912156870206012	0.21771262395738122	0.6716417910113611	0.615678776286707	3.27679773500571	1.747605211718309	0.53332714444985
4	1	class_weight		0.1	l2	liblinear	balanced	0.7363437589124442	0.23230673337230198	0.6865671641449469	0.6490445859831272	4.050989405206908	1.9562802486048456	0.4829141753815653
4	2	class_weight		0.1	l2	liblinear	balanced	0.7417847070380581	0.23983135456813526	0.7462686566792901	0.6070063694228853	4.542854268515269	1.898933162336642	0.4180044097097404
4	3	class_weight		0.1	l2	liblinear	balanced	0.6996026876452663	0.21743277190845078	0.6567164178777752	0.6443594646230443	3.466105547554673	1.8465735316587675	0.5327516636936991
4	1	class_weight		1.0	l2	liblinear	balanced	0.7386728776499668	0.23224038286453963	0.6716417910113611	0.6554140127346789	3.890522469381479	1.9491267676040147	0.5009935668122911
4	2	class_weight		1.0	l2	liblinear	balanced	0.7395633298475774	0.2363462216159376	0.7263681591678424	0.6248407643272303	4.421237696416419	1.9361595576972999	0.43792251094173323
4	3	class_weight		1.0	l2	liblinear	balanced	0.6999546562915189	0.21532742033604657	0.6417910447441895	0.6545570426981864	3.394910715127457	1.857878450260811	0.5472539846285626
4	1	class_weight		10.0	l2	liblinear	balanced	0.7388471654466521	0.23175412597792946	0.6716417910113611	0.6573248407601445	3.9236227115343594	1.9599955039089672	0.49953719018673703
4	2	class_weight		10.0	l2	liblinear	balanced	0.7391228570523181	0.2355419065713899	0.7313432835457043	0.6261146496775407	4.558678624713882	1.9560629036530173	0.4290854914540066
4	3	class_weight		10.0	l2	liblinear	balanced	0.6998785549625993	0.2149490255699143	0.6417910447441895	0.6545570426981864	3.394910715127457	1.857878450260811	0.5472539846285626
