# Supplementary material for: Risk prediction for cardiovascular related diseases using PRS and EHR in the Framingham Heart Study
Source: PLoS One. 2026 Apr 17;21(4):e0345914. doi: 10.1371/journal.pone.0345914 (PMC13089760; doi:10.1371/journal.pone.0345914)
Supplement: S1 File — (ZIP) [file pone.0345914.s003.zip › logreg/prs_model/dia/dia_logreg_nested_cv_outer_test_results.csv]

outer_fold	AUC	AUPRC	sensitivity	specificity	DOR	LR+	LR-
1	0.7354533067148336	0.22729016882676814	0.7512437810571521	0.6388535031806443	5.342257292926416	2.0801634983913098	0.3893791202687005
2	0.7056627689577589	0.20118075697697166	0.0	0.9993630573184754	0.0	0.0	1.000637338623323
3	0.7296500290136316	0.25748134782166315	0.6616915422556372	0.6469088591418298	3.583430549476831	1.8739963905847807	0.5229615389152923
4	0.6916659532167081	0.18982019560966312	0.6169154228548798	0.6373486296963841	2.8302101304405545	1.701125257922336	0.6010596921138979
