# Supplementary material for: Risk prediction for cardiovascular related diseases using PRS and EHR in the Framingham Heart Study
Source: PLoS One. 2026 Apr 17;21(4):e0345914. doi: 10.1371/journal.pone.0345914 (PMC13089760; doi:10.1371/journal.pone.0345914)
Supplement: S1 File — (ZIP) [file pone.0345914.s003.zip › logreg/prs_model/stroke/stroke_logreg_nested_cv_all_results.csv]

outer_fold	inner_fold	sampling_method	sampling_ratio	C	penalty	solver	class_weight	AUC	AUPRC	sensitivity	specificity	DOR	LR+	LR-
1	1	none		0.01	l2	liblinear		0.37633116605877254	0.04142972638898451	0.0	0.9999999999940228	0.0	0.0	0.9999999900059774
1	2	none		0.01	l2	liblinear		0.33471570917112914	0.03846552429632955	0.0	0.9999999999940228	0.0	0.0	0.9999999900059774
1	3	none		0.01	l2	liblinear		0.3506432477297139	0.03948861073451873	0.0	0.9999999999940192	0.0	0.0	0.9999999900059809
1	1	none		0.1	l2	liblinear		0.6647657269721995	0.09344506567020844	0.0	0.9999999999940228	0.0	0.0	0.9999999900059774
1	2	none		0.1	l2	liblinear		0.6363468304977169	0.08984006269096036	0.0	0.9999999999940228	0.0	0.0	0.9999999900059774
1	3	none		0.1	l2	liblinear		0.6370776779611366	0.08821160122710629	0.0	0.9999999999940192	0.0	0.0	0.9999999900059809
1	1	none		1.0	l2	liblinear		0.7343096234309623	0.11656619522055234	0.0	0.9999999999940228	0.0	0.0	0.9999999900059774
1	2	none		1.0	l2	liblinear		0.7344421096739605	0.11801099011800725	0.0	0.9999999999940228	0.0	0.0	0.9999999900059774
1	3	none		1.0	l2	liblinear		0.727254418513817	0.10910823015254226	0.0	0.9999999999940192	0.0	0.0	0.9999999900059809
1	1	none		10.0	l2	liblinear		0.7318394183734461	0.1170438465106891	0.0	0.9999999999940228	0.0	0.0	0.9999999900059774
1	2	none		10.0	l2	liblinear		0.7387371288074389	0.11938867964265222	0.0	0.9999999999940228	0.0	0.0	0.9999999900059774
1	3	none		10.0	l2	liblinear		0.7292378673957622	0.11065719572735433	0.0	0.9999999999940192	0.0	0.0	0.9999999900059809
1	1	undersample	0.6	0.01	l2	liblinear		0.6530612244897959	0.09097478823226471	0.010204081631611829	0.994620442313242	1.9060674740012715	1.896821868554514	0.9951493718698091
1	2	undersample	0.6	0.01	l2	liblinear		0.6359832635983264	0.09149665280006604	0.09278350514507387	0.9659294680157446	2.8995206783737735	2.723276465280502	0.9392160768491823
1	3	undersample	0.6	0.01	l2	liblinear		0.5739673859974612	0.07960434485620856	0.020408163263223658	0.9958133971232308	4.955345298453474	4.874623917693725	0.983710230982613
1	1	undersample	0.6	0.1	l2	liblinear		0.7267343279212461	0.10974238405709606	0.32653061221157853	0.8481769276697659	2.7086612362185605	2.1507310166535407	0.7940199242373575
1	2	undersample	0.6	0.1	l2	liblinear		0.7071006464096228	0.10779819069707161	0.3711340205802955	0.8188882247410707	2.668397837318535	2.049198620894261	0.7679509275384198
1	3	undersample	0.6	0.1	l2	liblinear		0.693505272922566	0.10244858937641137	0.2448979591586839	0.8923444976023186	2.688288036420755	2.2748297203214864	0.8462001328054726
1	1	undersample	0.6	1.0	l2	liblinear		0.7341815387242763	0.11659388721310046	0.43877551015930866	0.8069336521171134	3.2676609550043283	2.2726668435184783	0.695502636943207
1	2	undersample	0.6	1.0	l2	liblinear		0.7376895631651271	0.11895726147146193	0.5567010308704432	0.7890017931811776	4.695961277944896	2.638415808738635	0.5618478529988385
1	3	undersample	0.6	1.0	l2	liblinear		0.7267051557465092	0.10892601231440835	0.40816326526447316	0.8355263157844766	3.503448054592043	2.4816325018493424	0.7083400205012699
1	1	undersample	0.6	10.0	l2	liblinear		0.7312782853727265	0.11899803193162328	0.4591836734225323	0.7961745367555519	3.3165493784436393	2.252827706534173	0.6792685457998113
1	2	undersample	0.6	10.0	l2	liblinear		0.7415532317400065	0.12036450294327784	0.5773195875693485	0.7824267782380011	4.911819632195595	2.653449520853156	0.540217204708077
1	3	undersample	0.6	10.0	l2	liblinear		0.7284811053608047	0.11012811143756232	0.4285714285276968	0.8301435406648915	3.6654927320678654	2.5231386841214247	0.688349106626951
1	1	undersample	0.8	0.01	l2	liblinear		0.7059724068946168	0.10283478717815328	0.6530612244231571	0.6473401075872843	3.455234186963425	1.8518159279102948	0.5359451177997837
1	2	undersample	0.8	0.01	l2	liblinear		0.6828217721113378	0.10234670997992333	0.5773195875693485	0.6736401673599902	2.8192619485695145	1.7689663743531068	0.6274572488938304
1	3	undersample	0.8	0.01	l2	liblinear		0.635503124694854	0.0919096578325429	0.3163265305799667	0.7828947368374229	1.6684757278635816	1.4570191040136036	0.8732635800429069
1	1	undersample	0.8	0.1	l2	liblinear		0.7291008453590642	0.11073546567154888	0.6734693876863808	0.7017334130262898	4.852454710384945	2.2579443843848916	0.46532002267388944
1	2	undersample	0.8	0.1	l2	liblinear		0.7129423654032203	0.10988232663792896	0.6391752576660644	0.6969515839767069	4.073936164177443	2.109152210600611	0.5177185122357219
1	3	undersample	0.8	0.1	l2	liblinear		0.6976552582755591	0.10024890691429288	0.5102040815805915	0.7541866028663028	3.1959649881150893	2.0755746707627423	0.6494359752129891
1	1	undersample	0.8	1.0	l2	liblinear		0.7324493455481415	0.11646046367803467	0.6020408162650979	0.7142857142814448	3.7820511336963594	2.107142783146358	0.5571428494321933
1	2	undersample	0.8	1.0	l2	liblinear		0.7385152913773023	0.11957647556416774	0.6597938143649698	0.7154811715438406	4.87700514019748	2.3189811189484217	0.47549284930310126
1	3	undersample	0.8	1.0	l2	liblinear		0.7274802265403769	0.10985597978100625	0.5510204081070388	0.7673444976030662	4.047791348643688	2.3683960995815236	0.5851082368406166
1	1	undersample	0.8	10.0	l2	liblinear		0.729381411859424	0.12069272079147014	0.6020408162650979	0.7196652719622256	3.8836584740453066	2.147578357499078	0.5529781604162343
1	2	undersample	0.8	10.0	l2	liblinear		0.7426747431923638	0.12088950408576411	0.6494845360155171	0.7190675433310277	4.7427407245019895	2.311888489488174	0.4874583234367142
1	3	undersample	0.8	10.0	l2	liblinear		0.7306354359925789	0.11135936233463432	0.5612244897386506	0.7667464114786678	4.204531702228038	2.406070016910474	0.5722563522568157
1	1	undersample	1.0	0.01	l2	liblinear		0.723086963416568	0.1081670676980795	0.9387755101082883	0.3036461446485138	6.68612281427976	1.3481299621054579	0.2016310397955878
1	2	undersample	1.0	0.01	l2	liblinear		0.710280316241581	0.10956406953148452	0.8865979380529281	0.35744172145632136	4.3490908220027285	1.379793792812713	0.3172602748007039
1	3	undersample	1.0	0.01	l2	liblinear		0.6904660189434627	0.10146211428118783	0.8877551019502291	0.35944976076340046	4.438247934463294	1.3859257771084241	0.31226865943295734
1	1	undersample	1.0	0.1	l2	liblinear		0.7291130439025579	0.11065130345915004	0.8163265305289463	0.562462641957188	5.713418129152535	1.865729855670455	0.3265522943291069
1	2	undersample	1.0	0.1	l2	liblinear		0.7170463578607477	0.11131327037234548	0.7319587628111384	0.579199043630728	3.758686518727572	1.739441734477414	0.462779135270744
1	3	undersample	1.0	0.1	l2	liblinear		0.7107216092178499	0.10409684299603644	0.775510204002499	0.616028708130287	5.542339071588899	2.019708765280695	0.3644144978806369
1	1	undersample	1.0	1.0	l2	liblinear		0.7339436671261451	0.11619797010080128	0.7346938774760516	0.6563060370552523	5.288026549627453	2.137639689114249	0.4042414719692703
1	2	undersample	1.0	1.0	l2	liblinear		0.7389035068800414	0.11969285483561369	0.711340206112233	0.6622833233672308	4.832616757765728	2.106322353226625	0.4358554403296563
1	3	undersample	1.0	1.0	l2	liblinear		0.730830729420955	0.11188407972262623	0.6836734693179926	0.6854066985604941	4.708818655074698	2.1731977268990925	0.461516537161364
1	1	undersample	1.0	10.0	l2	liblinear		0.7312477890139918	0.1188145881209905	0.7040816325812163	0.6658696951544181	4.7415950340130895	2.107206683436093	0.4444088162115124
1	2	undersample	1.0	10.0	l2	liblinear		0.7428349591141292	0.12114688572211428	0.6907216494133277	0.6724447100975945	4.584853841510926	2.108717671853049	0.4599312647466181
1	3	undersample	1.0	10.0	l2	liblinear		0.7320452104286691	0.11181953746823887	0.6428571427915453	0.6967703349240624	4.136094515559033	2.1200337421809228	0.5125689688291455
1	1	smote	0.6	0.01	l2	liblinear		0.7011844785732584	0.10183426349476868	0.3367346938431904	0.8296473401026322	2.47255046055171	1.9766916130287984	0.7994544984381133
1	2	smote	0.6	0.01	l2	liblinear		0.6733998434813686	0.0968767846834934	0.30927835048357954	0.8290496114714343	2.1714851038912784	1.8091701051629858	0.8331487424003605
1	3	smote	0.6	0.01	l2	liblinear		0.6798591446147837	0.09593157589199527	0.29591836731674304	0.8325358851624849	2.089440869032786	1.7670552878347099	0.8457072382997279
1	1	smote	0.6	0.1	l2	liblinear		0.7285275138148506	0.11038112917126777	0.40816326526447316	0.808726838010707	2.9159481190292746	2.133928459592447	0.7318128935515337
1	2	smote	0.6	0.1	l2	liblinear		0.7078462666609153	0.1071258219601118	0.44329896902646404	0.7997609085427391	3.180431012007482	2.2138481735101165	0.6960843147823632
1	3	smote	0.6	0.1	l2	liblinear		0.7138646128307782	0.10487164367027932	0.357142857106414	0.8145933014305348	2.4408600819735353	1.9262671769646644	0.7891755724886114
1	1	smote	0.6	1.0	l2	liblinear		0.7314063700794126	0.11187833471965065	0.40816326526447316	0.808726838010707	2.9159481190292746	2.133928459592447	0.7318128935515337
1	2	smote	0.6	1.0	l2	liblinear		0.7149019293694271	0.10984041024723694	0.48453608242427465	0.7961745367555519	3.6717886647234086	2.377210633742379	0.6474257682266592
1	3	smote	0.6	1.0	l2	liblinear		0.7196379748071478	0.10722033955209148	0.3979591836328613	0.8050239234401614	2.7292293463301647	2.041066628500243	0.7478545560681634
1	1	smote	0.6	10.0	l2	liblinear		0.7317174329385072	0.11200302107788253	0.40816326526447316	0.8069336521171134	2.882459545478523	2.1141086916450957	0.7334391444059392
1	2	smote	0.6	10.0	l2	liblinear		0.7157338197324394	0.11012146547458243	0.48453608242427465	0.7961745367555519	3.6717886647234086	2.377210633742379	0.6474257682266592
1	3	smote	0.6	10.0	l2	liblinear		0.7198576799140709	0.1072424980068034	0.3979591836328613	0.8050239234401614	2.7292293463301647	2.041066628500243	0.7478545560681634
1	1	smote	0.8	0.01	l2	liblinear		0.7081803432670141	0.1036832294751664	0.5510204081070388	0.7160789001750384	3.095310888854566	1.9407518111166333	0.6269973679063005
1	2	smote	0.8	0.01	l2	liblinear		0.6848367954350786	0.10006506021858698	0.5154639174726326	0.7136879856502469	2.651801086397828	1.8003572104360948	0.6789186387896332
1	3	smote	0.8	0.01	l2	liblinear		0.6918208671028221	0.0987013571273125	0.5306122448438151	0.7212918660243942	2.925545700722708	1.9038275569380472	0.6507597974669412
1	1	smote	0.8	0.1	l2	liblinear		0.7281737560535272	0.11018552236134917	0.6020408162650979	0.7340107591109742	4.1747045178140745	2.26340280388352	0.5421707698061513
1	2	smote	0.8	0.1	l2	liblinear		0.7098428035321448	0.10779114909309323	0.5876288659188011	0.7340107591109742	3.932359385229836	2.209220349900409	0.561805291468214
1	3	smote	0.8	0.1	l2	liblinear		0.7165071770334928	0.10715583221953691	0.5816326530018743	0.7308612440147676	3.7752843972715	2.1610883548220934	0.5724306011571277
1	1	smote	0.8	1.0	l2	liblinear		0.7306012662088146	0.11135119977469964	0.6020408162650979	0.7358039450045679	4.2133076270378345	2.278765265771491	0.5408494763152388
1	2	smote	0.8	1.0	l2	liblinear		0.7149881994811469	0.10985021443720475	0.5979381442682539	0.7358039450045679	4.1418956341406705	2.2632363743895736	0.5464252441117282
1	3	smote	0.8	1.0	l2	liblinear		0.7209684112879601	0.10852071466056573	0.5714285713702624	0.7338516746367593	3.676404342435955	2.1470304166673575	0.5840027863966425
1	1	smote	0.8	10.0	l2	liblinear		0.7309428254266441	0.11157369870863311	0.5918367346334861	0.7358039450045679	4.038348244417803	2.2401421256736693	0.5547174116018172
1	2	smote	0.8	10.0	l2	liblinear		0.7156167388665339	0.11008089988560388	0.5979381442682539	0.7364016736357657	4.15465997621053	2.268368429465489	0.5459817171338942
1	3	smote	0.8	10.0	l2	liblinear		0.7213406893858022	0.10855213590343557	0.5816326530018743	0.7362440191343527	3.8807033371624615	2.205192197124909	0.568245487151897
1	1	smote	1.0	0.01	l2	liblinear		0.7133220293496957	0.1050241347048771	0.7244897958444398	0.6126718469778083	4.159522042895835	1.8704805511468339	0.4496864039334182
1	2	smote	1.0	0.01	l2	liblinear		0.6923854302105606	0.10198457839770805	0.6701030927144224	0.6282127913889527	3.4322245742878525	1.8023833503955504	0.525135601433446
1	3	smote	1.0	0.01	l2	liblinear		0.6960074699736355	0.09982388736608923	0.7040816325812163	0.6321770334890421	4.089318619928905	1.9141861100138229	0.46809413670826067
1	1	smote	1.0	0.1	l2	liblinear		0.7284970174561156	0.11046603497128207	0.7040816325812163	0.6592946802112416	4.604174059125795	2.0665412924938855	0.44884081703125783
1	2	smote	1.0	0.1	l2	liblinear		0.7126342578613639	0.10879772282312304	0.6804123710638751	0.6670651524168137	4.2657090015274575	2.043680184174975	0.47909506738178526
1	3	smote	1.0	0.1	l2	liblinear		0.7152438726686847	0.10578524890329236	0.714285714212828	0.6752392344457223	5.197974009437688	2.1994211369699372	0.4231304506326549
1	1	smote	1.0	1.0	l2	liblinear		0.7304182880564061	0.11141509009815528	0.7040816325812163	0.6616855947360331	4.653527303580757	2.0811458241643725	0.44721898935195176
1	2	smote	1.0	1.0	l2	liblinear		0.7167813853747512	0.11030006133730828	0.6907216494133277	0.6712492528351988	4.560060434712564	2.101049607825153	0.460750376514908
1	3	smote	1.0	1.0	l2	liblinear		0.7187957718972756	0.10788110146080002	0.7244897958444398	0.680023923440909	5.588577129821593	2.2641998145403472	0.405147805256623
1	1	smote	1.0	10.0	l2	liblinear		0.7305585713065861	0.11148457379361704	0.714285714212828	0.6640765092608244	4.9421706290828515	2.1263344560326787	0.43024301793594066
1	2	smote	1.0	10.0	l2	liblinear		0.7173667897042784	0.11057149309716088	0.6907216494133277	0.6718469814663967	4.572434557596301	2.104876656174443	0.4603404562572061
1	3	smote	1.0	10.0	l2	liblinear		0.7192107704325749	0.10808605508534717	0.7244897958444398	0.680023923440909	5.588577129821593	2.2641998145403472	0.405147805256623
1	1	class_weight		0.01	l2	liblinear	balanced	0.7233370335581931	0.10826805672641537	0.8163265305289463	0.5594739988011986	5.644504546595382	1.8530722585653474	0.3282966975796001
1	2	class_weight		0.01	l2	liblinear	balanced	0.7085179411021623	0.1074299672258478	0.7319587628111384	0.570830842793958	3.6321511751067366	1.7055250440666643	0.46956333189932076
1	3	class_weight		0.01	l2	liblinear	balanced	0.7017930377892783	0.10151416554623455	0.775510204002499	0.5819377990395818	4.808687576426788	1.8550114879336073	0.38576252051399496
1	1	class_weight		0.1	l2	liblinear	balanced	0.7341571416372886	0.11553849292895542	0.7244897958444398	0.6521219366368672	4.929425804866179	2.082596896206737	0.4224826438926421
1	2	class_weight		0.1	l2	liblinear	balanced	0.7319217899815751	0.11705298600525219	0.6907216494133277	0.6551105797928565	4.242172005233043	2.0027335978330054	0.47210097868279755
1	3	class_weight		0.1	l2	liblinear	balanced	0.72536861634606	0.10826540809257901	0.7244897958444398	0.6614832535845605	5.138463352413264	2.1401888742999797	0.41650366581094966
1	1	class_weight		1.0	l2	liblinear	balanced	0.7326140258853093	0.11597092235167666	0.6938775509496043	0.6658696951544181	4.517113726664089	2.0766674561399174	0.45973325814455623
1	2	class_weight		1.0	l2	liblinear	balanced	0.7366543218244896	0.11882595697306424	0.6907216494133277	0.6700537955728031	4.535446690276233	2.093437109476934	0.46157241107269315
1	3	class_weight		1.0	l2	liblinear	balanced	0.7286092666731765	0.10981726530212453	0.6836734693179926	0.6770334928189173	4.530704726566675	2.1168555653546797	0.46722433877339986
1	1	class_weight		10.0	l2	liblinear	balanced	0.7322663673957329	0.11608213823793517	0.7040816325812163	0.6694560669416052	4.818856210017743	2.1300696847342664	0.44202805473165624
1	2	class_weight		10.0	l2	liblinear	balanced	0.7372397261540168	0.11910843593931403	0.7010309277627803	0.6688583383104073	4.736212940982023	2.117012105984403	0.44698413796051256
1	3	class_weight		10.0	l2	liblinear	balanced	0.7288045601015526	0.11044484772039012	0.6836734693179926	0.6788277511921124	4.568090172082459	2.1286815737312437	0.46598938459219125
2	1	none		0.01	l2	liblinear		0.37393415226221993	0.040910628926086566	0.0	0.9999999999940228	0.0	0.0	0.9999999900059774
2	2	none		0.01	l2	liblinear		0.3652245179657508	0.041377785182793975	0.0	0.9999999999940228	0.0	0.0	0.9999999900059774
2	3	none		0.01	l2	liblinear		0.31675983790645446	0.037502379769302464	0.0	0.9999999999940192	0.0	0.0	0.9999999900059809
2	1	none		0.1	l2	liblinear		0.648986910962831	0.0938468177928242	0.0	0.9999999999940228	0.0	0.0	0.9999999900059774
2	2	none		0.1	l2	liblinear		0.5960402018720614	0.07698638453448192	0.0	0.9999999999940228	0.0	0.0	0.9999999900059774
2	3	none		0.1	l2	liblinear		0.6428327311785957	0.08668087859652282	0.0	0.9999999999940192	0.0	0.0	0.9999999900059809
2	1	none		1.0	l2	liblinear		0.7098515437256792	0.10387417438044776	0.0	0.9999999999940228	0.0	0.0	0.9999999900059774
2	2	none		1.0	l2	liblinear		0.6836290138710015	0.09651742807827658	0.0	0.9999999999940228	0.0	0.0	0.9999999900059774
2	3	none		1.0	l2	liblinear		0.7559076262083781	0.12993076451213909	0.0	0.9999999999940192	0.0	0.0	0.9999999900059809
2	1	none		10.0	l2	liblinear		0.7072898495919586	0.10135893668752534	0.0	0.9999999999940228	0.0	0.0	0.9999999900059774
2	2	none		10.0	l2	liblinear		0.6879055465519686	0.09852290271682537	0.0	0.9999999999940228	0.0	0.0	0.9999999900059774
2	3	none		10.0	l2	liblinear		0.757152621814276	0.13327865471913175	0.0	0.9999999999940192	0.0	0.0	0.9999999900059809
2	1	undersample	0.6	0.01	l2	liblinear		0.6308537760591385	0.08764813848978921	0.0	0.9999999999940228	0.0	0.0	0.9999999900059774
2	2	undersample	0.6	0.01	l2	liblinear		0.5791928814833529	0.07222349822959134	0.0	0.9999999999940228	0.0	0.0	0.9999999900059774
2	3	undersample	0.6	0.01	l2	liblinear		0.6324882823942973	0.08334171092502793	0.0	0.9999999999940192	0.0	0.0	0.9999999900059809
2	1	undersample	0.6	0.1	l2	liblinear		0.710668846139771	0.1075464304860214	0.23469387752707208	0.8882247459600227	2.4369338270223175	2.0996942350601997	0.8616131416487708
2	2	undersample	0.6	0.1	l2	liblinear		0.6534837719757705	0.08772182687148732	0.237113402037411	0.8493723849321616	1.7526275120874606	1.5741694256323957	0.8981768215148077
2	3	undersample	0.6	0.1	l2	liblinear		0.7361585782638413	0.11504029608793599	0.29591836731674304	0.8738038277459701	2.9101584307656783	2.344907445148114	0.805766239822748
2	1	undersample	0.6	1.0	l2	liblinear		0.7087231784524928	0.10157199701814841	0.3979591836328613	0.8081291093795091	2.784096160621795	2.074098690035341	0.7449809713940175
2	2	undersample	0.6	1.0	l2	liblinear		0.6835242573067704	0.09749957887174282	0.3711340205802955	0.8117154811666963	2.544262157959441	1.971133915675442	0.7747369444875589
2	3	undersample	0.6	1.0	l2	liblinear		0.7569329167073527	0.13100786648244717	0.5510204081070388	0.8223684210477131	5.681817825490779	3.1020406412907047	0.5459591771062425
2	1	undersample	0.6	10.0	l2	liblinear		0.7042158166314942	0.10021053824029487	0.40816326526447316	0.8009563658051349	2.7751888391882584	2.0506219473397422	0.7389125707883936
2	2	undersample	0.6	10.0	l2	liblinear		0.6874310609375096	0.09895951191012821	0.42268041232755876	0.808726838010707	3.0955913502795935	2.2098259151117094	0.7138622751211023
2	3	undersample	0.6	10.0	l2	liblinear		0.7568962991895324	0.13463065518564715	0.5510204081070388	0.8110047846841447	5.266397848595453	2.9155255493156225	0.5536090474875941
2	1	undersample	0.8	0.01	l2	liblinear		0.6913036583431938	0.10360283066982245	0.540816326475427	0.7423789599477444	3.3939673756717457	2.0992707170696194	0.6185300124502378
2	2	undersample	0.8	0.01	l2	liblinear		0.6231721520079369	0.07887358127377309	0.4639175257253694	0.6718469814663967	1.7717527871287777	1.4137231272813426	0.7979234573999628
2	3	undersample	0.8	0.01	l2	liblinear		0.704832291768382	0.10346749239453741	0.540816326475427	0.7117224880340208	2.9077915032478283	1.8760266939551775	0.6451723456726018
2	1	undersample	0.8	0.1	l2	liblinear		0.7129560730448785	0.10717457149422971	0.540816326475427	0.7256425582742042	3.1150809735663154	1.971210634424252	0.6327959433480447
2	2	undersample	0.8	0.1	l2	liblinear		0.6583888440421245	0.08680186713819876	0.5463917525209906	0.7017334130262898	2.83394050931887	1.8318905236617917	0.6464110623700695
2	3	undersample	0.8	0.1	l2	liblinear		0.7390574650912998	0.11737745024225954	0.7244897958444398	0.7081339712876308	6.380084708057861	2.4822682318254117	0.3890650801061516
2	1	undersample	0.8	1.0	l2	liblinear		0.708162045451773	0.10134770317459647	0.540816326475427	0.7130902570190492	2.927268411370915	1.8849701721758274	0.6439348491518628
2	2	undersample	0.8	1.0	l2	liblinear		0.683647500323513	0.09596396128774011	0.5567010308704432	0.7220561864870171	3.2624154777385916	2.002926432522216	0.6139397061978229
2	3	undersample	0.8	1.0	l2	liblinear		0.7567437261986135	0.13064191658474908	0.7040816325812163	0.7039473684168425	5.657471016990563	2.3782312119091444	0.4203700112987077
2	1	undersample	0.8	10.0	l2	liblinear		0.7034046134891493	0.09982996705589632	0.5306122448438151	0.7160789001750384	2.8510754100966955	1.8688721144086098	0.6554972482592005
2	2	undersample	0.8	10.0	l2	liblinear		0.688022627417874	0.09852738388159056	0.5567010308704432	0.7316198445861828	3.4234214188094674	2.0743002002851516	0.6059143506709431
2	3	undersample	0.8	10.0	l2	liblinear		0.756951225466263	0.13404383199491363	0.7040816325812163	0.7069377990388341	5.739478986104418	2.402498876508221	0.41859179638604965
2	1	undersample	1.0	0.01	l2	liblinear		0.7089488515071302	0.10703405966018306	0.9387755101082883	0.2588164973086742	5.3543009745939605	1.2665898445305162	0.23655558344542954
2	2	undersample	1.0	0.01	l2	liblinear		0.6499035623393989	0.08445276017636025	0.8144329896067596	0.3377166766267919	2.23801643653196	1.2297349919083838	0.5494753968088911
2	3	undersample	1.0	0.01	l2	liblinear		0.7354872571037985	0.11327663718209029	0.9183673468450646	0.31100478468713516	5.0781248897193265	1.3329081437800159	0.26248036862922414
2	1	undersample	1.0	0.1	l2	liblinear		0.7139990485136076	0.10712201658082057	0.7959183672657226	0.5726240286875516	5.2254543651361365	1.8623376185566174	0.3563972501085186
2	2	undersample	1.0	0.1	l2	liblinear		0.6621046209969127	0.08877316288344207	0.6907216494133277	0.5857740585739045	3.158249075004733	1.6674996992228852	0.5279823180627055
2	3	undersample	1.0	0.1	l2	liblinear		0.7445073723269213	0.11789209523822386	0.8061224488973345	0.5460526315756815	5.001525390863297	1.775805935250555	0.35505285816989224
2	1	undersample	1.0	1.0	l2	liblinear		0.7063627602864218	0.10046681671705611	0.6632653060547689	0.6365809922257228	3.4502092230782653	1.82507043829701	0.5289738348582222
2	2	undersample	1.0	1.0	l2	liblinear		0.6839247971111836	0.09631796343436924	0.6391752576660644	0.6640765092608244	3.5018809200861765	1.9027405235406427	0.543348141168378
2	3	undersample	1.0	1.0	l2	liblinear		0.7576957816619471	0.13119018034906735	0.7857142856341108	0.6238038277474653	6.080020953530309	2.0885759151768135	0.34351458166667853
2	1	undersample	1.0	10.0	l2	liblinear		0.7013979530844018	0.09955373051001228	0.6428571427915453	0.6449491930624929	3.2696968682676633	1.8106060094059586	0.5537534669592405
2	2	undersample	1.0	10.0	l2	liblinear		0.6881705190379649	0.09869039973120051	0.6082474226177065	0.6766288105159796	3.248759497487189	1.8809573134164144	0.5789770779842827
2	3	undersample	1.0	10.0	l2	liblinear		0.7564751977345963	0.1333677372327268	0.7551020407392753	0.6321770334890421	5.299322293888484	2.0528952484206213	0.3873882510967351
2	1	smote	0.6	0.01	l2	liblinear		0.6862595606084634	0.10103096215150045	0.3367346938431904	0.8338314405210172	2.5475925398028827	2.0264644204316933	0.7954428988524842
2	2	smote	0.6	0.01	l2	liblinear		0.6296300860852471	0.08297298129870792	0.22680412368795835	0.8320382546274236	1.4530960004777729	1.3503319442265687	0.9292792281113046
2	3	smote	0.6	0.01	l2	liblinear		0.6969412166780588	0.09988305315232372	0.3061224489483549	0.8403110047796633	2.321546449871421	1.91699139540616	0.8257389690810916
2	1	smote	0.6	0.1	l2	liblinear		0.7074545299291265	0.11001133222685097	0.43877551015930866	0.8015540944363326	3.157885924309072	2.2110584080957634	0.7001704398174774
2	2	smote	0.6	0.1	l2	liblinear		0.6617472162483593	0.08997132516184568	0.34020618553193754	0.8111177525354984	2.2142502780022957	1.8011548045791212	0.8134377582924485
2	3	smote	0.6	0.1	l2	liblinear		0.7328080753832633	0.113665121956279	0.418367346896085	0.8169856459281282	3.2109847968686744	2.285980933888814	0.7119251713705513
2	1	smote	0.6	1.0	l2	liblinear		0.7095648779535724	0.10967538896536476	0.43877551015930866	0.8015540944363326	3.157885924309072	2.2110584080957634	0.7001704398174774
2	2	smote	0.6	1.0	l2	liblinear		0.6681188802139498	0.09176479735400495	0.34020618553193754	0.8039450089611241	2.114376797783639	1.7352589004576209	0.8206951954508815
2	3	smote	0.6	1.0	l2	liblinear		0.738129821306513	0.11618948445989397	0.4591836734225323	0.8169856459281282	3.7902328555581533	2.509003464024308	0.6619655102305056
2	1	smote	0.6	10.0	l2	liblinear		0.7096807641167646	0.10972821930723967	0.43877551015930866	0.8015540944363326	3.157885924309072	2.2110584080957634	0.7001704398174774
2	2	smote	0.6	10.0	l2	liblinear		0.669086337895379	0.09206497450254192	0.34020618553193754	0.8033472803299262	2.1063828717917734	1.7299845575635018	0.8213058317494194
2	3	smote	0.6	10.0	l2	liblinear		0.738801142466556	0.11653476127279805	0.4591836734225323	0.8157894736793314	3.7601076011325674	2.4927112346233993	0.6629361341339017
2	1	smote	0.8	0.01	l2	liblinear		0.692590604681801	0.10721970998317391	0.5816326530018743	0.7130902570190492	3.4553352340670753	2.027232071962682	0.5866961959066391
2	2	smote	0.8	0.01	l2	liblinear		0.6401858504692479	0.08503451479227726	0.44329896902646404	0.7154811715438406	2.0024509118506537	1.558065439293471	0.7780792078588366
2	3	smote	0.8	0.01	l2	liblinear		0.7126196172248804	0.10469589935285711	0.6122448978967098	0.7171052631536059	4.0024478195899995	2.164214446262397	0.54072270365279
2	1	smote	0.8	0.1	l2	liblinear		0.7073264452224404	0.1099860842463993	0.5816326530018743	0.7256425582742042	3.6770283868870446	2.119981248343063	0.5765474150629404
2	2	smote	0.8	0.1	l2	liblinear		0.6634787806335922	0.09093379808387536	0.48453608242427465	0.7274357441677978	2.5087279766604427	1.7776948161009773	0.7086040445804417
2	3	smote	0.8	0.1	l2	liblinear		0.73674445854897	0.11526223238961188	0.7040816325812163	0.7224880382731909	6.194411124000225	2.5371216535275627	0.409582370429593
2	1	smote	0.8	1.0	l2	liblinear		0.7091257303877917	0.10988824041642012	0.5816326530018743	0.7280334727989957	3.721575833517813	2.1386184454450095	0.574653991722567
2	2	smote	0.8	1.0	l2	liblinear		0.6680017993480444	0.09222248075155443	0.4948453607737273	0.731022115954985	2.6623128234807436	1.8397250172942172	0.6910251021011902
2	3	smote	0.8	1.0	l2	liblinear		0.7408395176252319	0.1172408119165757	0.7244897958444398	0.7254784688951826	6.949325889480852	2.639099988032693	0.3797634418806322
2	1	smote	0.8	10.0	l2	liblinear		0.7092111201922491	0.10981428393788611	0.5714285713702624	0.7274357441677978	3.558479389201108	2.0964911509054858	0.5891536485170881
2	2	smote	0.8	10.0	l2	liblinear		0.6685933658284088	0.09242599074542539	0.4948453607737273	0.7316198445861828	2.6704239693512806	1.8438224002534684	0.6904605391169941
2	3	smote	0.8	10.0	l2	liblinear		0.7415657650620057	0.1176621994086959	0.7244897958444398	0.7248803827707843	6.928502074195364	2.633362814354323	0.3800767780494785
2	1	smote	1.0	0.01	l2	liblinear		0.6956158434682899	0.10810892733997153	0.6836734693179926	0.6222355050769741	3.559973350297475	1.8097874744936646	0.5083710637167279
2	2	smote	1.0	0.01	l2	liblinear		0.6459412993511253	0.08656686635842012	0.6082474226177065	0.6252241482329635	2.5901955149088933	1.622963175242587	0.6265793991222
2	3	smote	1.0	0.01	l2	liblinear		0.719284005468216	0.10818159802943728	0.7551020407392753	0.6040669856423202	4.704179095781369	1.907145891566569	0.40541522881964154
2	1	smote	1.0	0.1	l2	liblinear		0.7067531136782268	0.1098631881549521	0.6734693876863808	0.6551105797928565	3.9176775092988305	1.9527110102559226	0.4984358631981006
2	2	smote	1.0	0.1	l2	liblinear		0.6645509948792527	0.09117795578411073	0.6185567009671591	0.6778242677783752	3.411723294548848	1.9199356745538396	0.5627465871878367
2	3	smote	1.0	0.1	l2	liblinear		0.73698857533444	0.11570946751242325	0.7551020407392753	0.6411483253550171	5.508888674685622	2.1042176282000975	0.3819677066230229
2	1	smote	1.0	1.0	l2	liblinear		0.7081498469082791	0.10982713865063437	0.6632653060547689	0.6646742378920223	3.9042833404646213	1.9779729481728947	0.5066161281457294
2	2	smote	1.0	1.0	l2	liblinear		0.6680387722530672	0.09219191099743256	0.6082474226177065	0.6843992827215517	3.366975560570825	1.9272687609527015	0.5724035392036536
2	3	smote	1.0	1.0	l2	liblinear		0.7402963577775609	0.11730933499117813	0.7551020407392753	0.6447368421014071	5.595678791886006	2.1254723511186318	0.3798417268417689
2	1	smote	1.0	10.0	l2	liblinear		0.7083389243324347	0.1097880903368607	0.6734693876863808	0.6622833233672308	4.044690123421162	1.9941845172095591	0.4930376409345041
2	2	smote	1.0	10.0	l2	liblinear		0.6686303387334315	0.09240436915639369	0.6082474226177065	0.6838015540903539	3.3576757365080576	1.9236255308960573	0.5729038919403954
2	3	smote	1.0	10.0	l2	liblinear		0.7408639293037789	0.11760570316942699	0.7551020407392753	0.6453349282258054	5.61031456206586	2.1290566214241182	0.3794896955897246
2	1	class_weight		0.01	l2	liblinear	balanced	0.7021969576832526	0.10356225381704628	0.7448979591076635	0.5564853556452093	3.663773486698403	1.67953403972934	0.4584164411881018
2	2	class_weight		0.01	l2	liblinear	balanced	0.6610508932037638	0.09042884087163856	0.7010309277627803	0.5696353855315622	3.103639768863475	1.6289232151193989	0.524842863667615
2	3	class_weight		0.01	l2	liblinear	balanced	0.7363843862904013	0.11532848574622051	0.7959183672657226	0.5400717703316982	4.5795837368454455	1.730527283646978	0.37787871939714324
2	1	class_weight		0.1	l2	liblinear	balanced	0.7101382094977859	0.10869786103477733	0.714285714212828	0.6407650926441079	4.4592344527728915	1.9883526898505497	0.44589551554567514
2	2	class_weight		0.1	l2	liblinear	balanced	0.6832592848207739	0.09730591114032872	0.6494845360155171	0.6646742378920223	3.6728529733925157	1.9368762858059645	0.5273492467868633
2	3	class_weight		0.1	l2	liblinear	balanced	0.7554499072356214	0.12900420311710784	0.7857142856341108	0.6208133971254737	6.003154335641608	2.0721044967220545	0.34516927615672366
2	1	class_weight		1.0	l2	liblinear	balanced	0.7084121155933981	0.10209018478405044	0.6734693876863808	0.6515242080056693	3.8561319457886096	1.932614499578187	0.5011795468066206
2	2	class_weight		1.0	l2	liblinear	balanced	0.6873879258816497	0.09899159201335028	0.6185567009671591	0.6802151823031667	3.4493557782909505	1.9342903333536872	0.5607685675782944
2	3	class_weight		1.0	l2	liblinear	balanced	0.7571099013768188	0.1314314131211432	0.775510204002499	0.6363636363598304	6.045454299986041	2.1326530023365935	0.3527696738832307
2	1	class_weight		10.0	l2	liblinear	balanced	0.7079668687558704	0.10210185886008025	0.6734693876863808	0.6503287507432737	3.835897307520064	1.926007270708869	0.5021008327240839
2	2	class_weight		10.0	l2	liblinear	balanced	0.6879794923620141	0.09932749741822602	0.6082474226177065	0.6820083681967603	3.329986034780196	1.9127780188451153	0.5744102124054441
2	3	class_weight		10.0	l2	liblinear	balanced	0.7571709305731862	0.13185216031202854	0.775510204002499	0.6369617224842288	6.061105040175794	2.1361664338745787	0.3524384347580242
3	1	none		0.01	l2	liblinear		0.3648279395440185	0.04037004322746261	0.0	0.9999999999940228	0.0	0.0	0.9999999900059774
3	2	none		0.01	l2	liblinear		0.3154970296546592	0.037623598804672365	0.0	0.9999999999940228	0.0	0.0	0.9999999900059774
3	3	none		0.01	l2	liblinear		0.3532430914949712	0.041076589862632726	0.0	0.9999999999940192	0.0	0.0	0.9999999900059809
3	1	none		0.1	l2	liblinear		0.679891920904644	0.10274103517268386	0.0	0.9999999999940228	0.0	0.0	0.9999999900059774
3	2	none		0.1	l2	liblinear		0.6268526537931371	0.08130450230421903	0.0	0.9999999999940228	0.0	0.0	0.9999999900059774
3	3	none		0.1	l2	liblinear		0.6502233668587052	0.08953438754207581	0.0	0.9999999999940192	0.0	0.0	0.9999999900059809
3	1	none		1.0	l2	liblinear		0.735267209095234	0.11776157799186218	0.0	0.9999999999940228	0.0	0.0	0.9999999900059774
3	2	none		1.0	l2	liblinear		0.745873842663186	0.11708550690670727	0.0	0.9999999999940228	0.0	0.0	0.9999999900059774
3	3	none		1.0	l2	liblinear		0.7245569280343717	0.11999432064349377	0.0	0.9999999999940192	0.0	0.0	0.9999999900059809
3	1	none		10.0	l2	liblinear		0.7335289166473523	0.11719944137866495	0.0	0.9999999999940228	0.0	0.0	0.9999999900059774
3	2	none		10.0	l2	liblinear		0.7508752454956878	0.12107275848962348	0.0	0.9999999999940228	0.0	0.0	0.9999999900059774
3	3	none		10.0	l2	liblinear		0.7244409725612733	0.12361619934414389	0.0	0.9999999999940192	0.0	0.0	0.9999999900059809
3	1	undersample	0.6	0.01	l2	liblinear		0.6474559937543457	0.09168293761305063	0.0	0.9999999999940228	0.0	0.0	0.9999999900059774
3	2	undersample	0.6	0.01	l2	liblinear		0.5987777059419105	0.09074174260986059	0.030612244894835487	0.9922295277884505	4.0323834704396155	3.939555366246859	0.9769793361179335
3	3	undersample	0.6	0.01	l2	liblinear		0.6277890342739967	0.08448979925215869	0.020408163263223658	0.9832535885108658	1.2232135548793808	1.2186581638629657	0.9962758724914557
3	1	undersample	0.6	0.1	l2	liblinear		0.7266001439428131	0.11512676314045805	0.2857142856851312	0.8720860729176804	2.7271025879983153	2.233644684873224	0.8190541373222362
3	2	undersample	0.6	0.1	l2	liblinear		0.6992876050599558	0.10583791835893339	0.357142857106414	0.8332337118898193	2.7757863695749214	2.141576932231557	0.7715207942323206
3	3	undersample	0.6	0.1	l2	liblinear		0.7086527194609902	0.10811402230879752	0.3673469387380258	0.8528708133920283	3.3658534231786903	2.4967643894422133	0.7417923604723555
3	1	undersample	0.6	1.0	l2	liblinear		0.7345901899313222	0.1206144455778963	0.43877551015930866	0.8236700537906535	3.652018272824264	2.4883775825270185	0.6813705080622352
3	2	undersample	0.6	1.0	l2	liblinear		0.7380728740988326	0.1210021729225583	0.5102040815805915	0.795576808124354	4.0539715207245886	2.4958227681560197	0.6156488063266444
3	3	undersample	0.6	1.0	l2	liblinear		0.725765306122449	0.12222732112793291	0.5102040815805915	0.8050239234401614	4.300868881778696	2.6167520878208244	0.6084240456384092
3	1	undersample	0.6	10.0	l2	liblinear		0.7323151615697086	0.12134609190017834	0.43877551015930866	0.8164973102162792	3.478708714913452	2.391112014572301	0.6873561932720494
3	2	undersample	0.6	10.0	l2	liblinear		0.7433548434316943	0.12382989841073745	0.5816326530018743	0.7895995218123755	5.217363908900528	2.7644073358004935	0.5298475114819826
3	3	undersample	0.6	10.0	l2	liblinear		0.7248559710965726	0.12642292450199205	0.5306122448438151	0.797248803822983	4.445042725165601	2.6170608542794604	0.5887594274431938
3	1	undersample	0.8	0.01	l2	liblinear		0.7039047537723996	0.10287186369262091	0.5816326530018743	0.7112970711254555	3.4252384705832575	2.014640568846519	0.588175261925946
3	2	undersample	0.8	0.01	l2	liblinear		0.651999951205826	0.09986203800793621	0.44897959179092045	0.7130902570190492	2.025154252176999	1.5648808976554036	0.7727218189536161
3	3	undersample	0.8	0.01	l2	liblinear		0.6656088272629626	0.09305565278325037	0.5714285713702624	0.6507177033453905	2.484018193546074	1.6360077807643543	0.6586134353503588
3	1	undersample	0.8	0.1	l2	liblinear		0.7292228307940033	0.11301167293727489	0.6020408162650979	0.7429766885789422	4.373106544070462	2.3423587125731262	0.5356280816021022
3	2	undersample	0.8	0.1	l2	liblinear		0.6988911523964039	0.10581476764890625	0.5612244897386506	0.7112970711254555	3.1513311943536393	1.9439514260799746	0.6168667381104578
3	3	undersample	0.8	0.1	l2	liblinear		0.7085855873449859	0.10762847481093105	0.6326530611599334	0.7099282296608258	4.215005558723881	2.1810224366540822	0.517442353068769
3	1	undersample	0.8	1.0	l2	liblinear		0.7339497663978921	0.11952564974168182	0.5612244897386506	0.7531380753093059	3.902246573884557	2.2734347052810606	0.5825963642260222
3	2	undersample	0.8	1.0	l2	liblinear		0.7342486307134928	0.1189283878011444	0.6530612244231571	0.7196652719622256	4.832308836028121	2.329576523388831	0.4820835244836131
3	3	undersample	0.8	1.0	l2	liblinear		0.7229884776877258	0.1194991157660792	0.6326530611599334	0.720693779899996	4.443849445260446	2.2650875382672826	0.5097129238355723
3	1	undersample	0.8	10.0	l2	liblinear		0.7308696341656807	0.11981384629205796	0.5306122448438151	0.7513448894157123	3.4157607221573065	2.1339284853534766	0.6247300747249459
3	2	undersample	0.8	10.0	l2	liblinear		0.7401832221232785	0.12234433585013064	0.6530612244231571	0.7256425582742042	4.978597756580334	2.3803298227009835	0.4781124905640079
3	3	undersample	0.8	10.0	l2	liblinear		0.7220242163851187	0.12222681076431471	0.6224489795283216	0.7165071770292075	4.1668375546811784	2.1956427363807496	0.5269326355777196
3	1	undersample	1.0	0.01	l2	liblinear		0.7207936372397136	0.10742041529886202	0.8979591835818409	0.3096234309604924	3.946666613231538	1.3006802531324777	0.32956424778955734
3	2	undersample	1.0	0.01	l2	liblinear		0.6900350098198275	0.10849765372949657	0.9081632652134528	0.3466826060947598	5.247534684596105	1.3900797067166093	0.26490147046036244
3	3	undersample	1.0	0.01	l2	liblinear		0.7036727370373986	0.10504779952019391	0.9285714284766764	0.3080143540651435	5.78651670033313	1.3418940414627496	0.23190013147639058
3	1	undersample	1.0	0.1	l2	liblinear		0.7286555985215365	0.11281099652037865	0.775510204002499	0.5989240884602575	5.158650406811555	1.9335745736749592	0.37482177887754053
3	2	undersample	1.0	0.1	l2	liblinear		0.7001293045610354	0.1062294707315952	0.7346938774760516	0.5576808129076051	3.4914760003656418	1.6610038232696993	0.4757311200709935
3	3	undersample	1.0	0.1	l2	liblinear		0.714316228883898	0.11101137212944368	0.7551020407392753	0.5657894736808267	4.017676651608518	1.739022841638798	0.4328428970922276
3	1	undersample	1.0	1.0	l2	liblinear		0.7350842309428254	0.11889552599492575	0.6836734693179926	0.6897788404023325	4.805643415758509	2.203825967791506	0.45859122890981835
3	2	undersample	1.0	1.0	l2	liblinear		0.7303999902411652	0.11729658972954199	0.7346938774760516	0.6371787208569206	4.863261767521315	2.0249469903248247	0.41637630020566896
3	3	undersample	1.0	1.0	l2	liblinear		0.7258507469973635	0.1223524726645937	0.7346938774760516	0.6393540669818221	4.909299475950936	2.037161076394031	0.41495961639342366
3	1	undersample	1.0	10.0	l2	liblinear		0.7330775705380779	0.11959556636958804	0.6734693876863808	0.7011356843950919	4.838624801605712	2.253428495767314	0.4657167149296757
3	2	undersample	1.0	10.0	l2	liblinear		0.736718835771009	0.12034406180955566	0.7346938774760516	0.6479378362184822	5.096512802025978	2.0868299186608636	0.40946230270748546
3	3	undersample	1.0	10.0	l2	liblinear		0.7246667805878332	0.12656043317830967	0.7448979591076635	0.6495215310965938	5.411467365664582	2.1253743209521336	0.3927537806700684
3	1	smote	0.6	0.01	l2	liblinear		0.7097112604754993	0.1122763220094023	0.3673469387380258	0.847579199038568	3.2288422870964184	2.4100838751670075	0.7464235253948827
3	2	smote	0.6	0.01	l2	liblinear		0.6799834099808483	0.09196248322930695	0.3061224489483549	0.8242677824218514	2.0693276134863248	1.741982407934944	0.8418108258396271
3	3	smote	0.6	0.01	l2	liblinear		0.6888670539986329	0.10215878839815248	0.357142857106414	0.8343301435356799	2.7978337628151664	2.1557502563891484	0.7705069032556479
3	1	smote	0.6	0.1	l2	liblinear		0.7301621186430339	0.11684478134465692	0.4591836734225323	0.8188882247410707	3.8389685784745025	2.535360538609087	0.6604275206719409
3	2	smote	0.6	0.1	l2	liblinear		0.7203849860326677	0.10471261889885897	0.46938775505414415	0.7866108786563861	3.2609349828667544	2.1996797685928233	0.6745549198437836
3	3	smote	0.6	0.1	l2	liblinear		0.7187835660580021	0.11558922432372484	0.4285714285276968	0.8086124401865514	3.168749828115364	2.2392855969979593	0.7066779287660874
3	1	smote	0.6	1.0	l2	liblinear		0.7328153018529588	0.11789577714607843	0.46938775505414415	0.8158995815850814	3.920454319388935	2.5496288036671793	0.6503401281461777
3	2	smote	0.6	1.0	l2	liblinear		0.7278199982922039	0.10749819233493478	0.49999999994897965	0.7848176927627926	3.6472220411062004	2.3236110028399866	0.6370906240912648
3	3	smote	0.6	1.0	l2	liblinear		0.7226894346255248	0.11920669575750611	0.44897959179092045	0.8026315789425681	3.3135800713289116	2.274829816427292	0.6865172213506132
3	1	smote	0.6	10.0	l2	liblinear		0.7331446625272943	0.1180742305966571	0.46938775505414415	0.8158995815850814	3.920454319388935	2.5496288036671793	0.6503401281461777
3	2	smote	0.6	10.0	l2	liblinear		0.7287470875977409	0.10785169604590561	0.5102040815805915	0.7848176927627926	3.7991896248937755	2.3710316355510064	0.624088774622668
3	3	smote	0.6	10.0	l2	liblinear		0.7229640660091788	0.11952901130282254	0.44897959179092045	0.8002392344449747	3.2641382191672332	2.247586346936495	0.6885695896997066
3	1	smote	0.8	0.01	l2	liblinear		0.7166339339082913	0.11352740066097644	0.6122448978967098	0.7262402869054021	4.188692079679099	2.23643160862326	0.5339212155474733
3	2	smote	0.8	0.01	l2	liblinear		0.6924381228881272	0.09523591947222503	0.5510204081070388	0.6999402271326961	2.862821341661426	1.8363687490593092	0.641454181477272
3	3	smote	0.8	0.01	l2	liblinear		0.6978078312664778	0.10543538860201143	0.5204081632122033	0.720693779899996	2.7998996635180124	1.8632171685747003	0.6654585394087345
3	1	smote	0.8	0.1	l2	liblinear		0.730558571306586	0.11706422242336639	0.6020408162650979	0.7531380753093059	4.61538440106311	2.438775411119683	0.5284013536129493
3	2	smote	0.8	0.1	l2	liblinear		0.7220134915891043	0.10532530519097622	0.6224489795283216	0.7112970711254555	4.061887813635544	2.1560188543796084	0.5307923095569228
3	3	smote	0.8	0.1	l2	liblinear		0.7193389317449468	0.11567204753650391	0.6224489795283216	0.7284688995171743	4.423026361971253	2.292367082436734	0.5182802114669759
3	1	smote	0.8	1.0	l2	liblinear		0.7325164375373581	0.11785440408253885	0.5918367346334861	0.7489539748909209	4.325833138218534	2.357482899008279	0.5449777604507433
3	2	smote	0.8	1.0	l2	liblinear		0.727289361650219	0.10728121493439255	0.6428571427915453	0.7190675433310277	4.607233848451687	2.288297790618253	0.4966749724056058
3	3	smote	0.8	1.0	l2	liblinear		0.7223476711258666	0.1178756305127688	0.6326530611599334	0.7260765550195809	4.5650167866697275	2.3095979904501327	0.5059341625082748
3	1	smote	0.8	10.0	l2	liblinear		0.7326872171462727	0.11792071071054297	0.5816326530018743	0.7513448894157123	4.200808909838699	2.339113916637465	0.5568246318348224
3	2	smote	0.8	10.0	l2	liblinear		0.7279724800858778	0.10752476676015868	0.6428571427915453	0.7184698146998298	4.5936303801974105	2.2834394090698686	0.4970881795316397
3	3	smote	0.8	10.0	l2	liblinear		0.7225673762327898	0.11813759831733625	0.6326530611599334	0.7254784688951826	4.551319098845768	2.304566186732774	0.5063512557939586
3	1	smote	1.0	0.01	l2	liblinear		0.7189638557156276	0.1142664232082359	0.714285714212828	0.6347878063321292	4.345335366854689	1.9558100935269118	0.4500941549856126
3	2	smote	1.0	0.01	l2	liblinear		0.6992083145272455	0.09709813280310645	0.714285714212828	0.6156604901337976	4.004665502925126	1.8584758456832327	0.46407766248619076
3	3	smote	1.0	0.01	l2	liblinear		0.7021225954496632	0.1068263155510675	0.6938775509496043	0.6220095693742703	3.7299576901035176	1.8357013203851176	0.492150698640926
3	1	smote	1.0	0.1	l2	liblinear		0.729881552142674	0.1167279810609241	0.6734693876863808	0.687387925877541	4.535133667142126	2.154329349029783	0.4750310490927659
3	2	smote	1.0	0.1	l2	liblinear		0.7218671090671774	0.10507788587496278	0.714285714212828	0.64853556484968	4.613095071535194	2.032312867116134	0.44055298871368137
3	3	smote	1.0	0.1	l2	liblinear		0.718911727370374	0.11570255253293343	0.6836734693179926	0.6698564593261372	4.385226579749205	2.0708369675025686	0.4722303137569543
3	1	smote	1.0	1.0	l2	liblinear		0.7314917598838699	0.11745784598792412	0.6632653060547689	0.6951583980831133	4.49168134418641	2.1757702364977796	0.4843999439980463
3	2	smote	1.0	1.0	l2	liblinear		0.7263378752576943	0.1067721722859237	0.714285714212828	0.6533173938992629	4.711206723279077	2.0603447679224702	0.4373284472171005
3	3	smote	1.0	1.0	l2	liblinear		0.7216519382872766	0.11761182464236587	0.6632653060547689	0.6734449760725273	4.062048915432217	2.0310980911170975	0.5000181171576294
3	1	smote	1.0	10.0	l2	liblinear		0.7316991351232662	0.11756095616345771	0.6632653060547689	0.6951583980831133	4.49168134418641	2.1757702364977796	0.4843999439980463
3	2	smote	1.0	10.0	l2	liblinear		0.7268197177257036	0.10693297296996446	0.714285714212828	0.6539151225304608	4.723661311188428	2.0639032216501976	0.43692869544330776
3	3	smote	1.0	10.0	l2	liblinear		0.7218472317156528	0.11785309890682891	0.6632653060547689	0.6740430621969257	4.073116338589199	2.034824876490984	0.49957444536549156
3	1	class_weight		0.01	l2	liblinear	balanced	0.7252461056149896	0.11582599548967756	0.7857142856341108	0.5845786013115088	5.159712050985404	1.891366860737041	0.36656441104667975
3	2	class_weight		0.01	l2	liblinear	balanced	0.7143894019054124	0.1022077971487007	0.775510204002499	0.5588762701700007	4.376693635024904	1.7580332545724382	0.4016806652256112
3	3	class_weight		0.01	l2	liblinear	balanced	0.7091348501122938	0.10887561378556189	0.7244897958444398	0.5616028708100383	3.3686523309477043	1.6525878731396364	0.49057833136142903
3	1	class_weight		0.1	l2	liblinear	balanced	0.7349866425948741	0.11913907323458062	0.714285714212828	0.6849970113527496	5.436432411969323	2.2675521099172333	0.41710296086096266
3	2	class_weight		0.1	l2	liblinear	balanced	0.7431901630945265	0.11517159097659899	0.7653061223708871	0.64016736401291	5.801314227589446	2.126839048390136	0.3666133063888068
3	3	class_weight		0.1	l2	liblinear	balanced	0.7251733229176839	0.12080433919832964	0.7244897958444398	0.6459330143502038	4.7972971217450056	2.046194095314732	0.426530605758574
3	1	class_weight		1.0	l2	liblinear	balanced	0.7348524586164413	0.1204430252669305	0.6836734693179926	0.6939629408207175	4.900894458545982	2.233956399959782	0.4558262516866395
3	2	class_weight		1.0	l2	liblinear	balanced	0.7485575222318455	0.11931470551746705	0.7551020407392753	0.6545128511616587	5.841262737303114	2.185615359130031	0.3741682918591833
3	3	class_weight		1.0	l2	liblinear	balanced	0.7253869251049703	0.12301890223649282	0.7346938774760516	0.6561004784649755	5.283210496461605	2.1363619607060347	0.4043681222439924
3	1	class_weight		10.0	l2	liblinear	balanced	0.7345840906595752	0.12038271071024786	0.6734693876863808	0.696353855345509	4.729945675853285	2.2179414340112404	0.46891476957854605
3	2	class_weight		10.0	l2	liblinear	balanced	0.7490393646998549	0.11968617960201647	0.7551020407392753	0.6539151225304608	5.825848927896221	2.1818405486016372	0.3745103104022704
3	3	class_weight		10.0	l2	liblinear	balanced	0.7253808221853334	0.12384145108958843	0.7346938774760516	0.6572966507137722	5.311316747395034	2.1438187212586706	0.4036322385022417
4	1	none		0.01	l2	liblinear		0.3629371653024629	0.0413338170884668	0.0	0.9999999999940228	0.0	0.0	0.9999999900059774
4	2	none		0.01	l2	liblinear		0.37035387974675826	0.0424471132747322	0.0	0.9999999999940228	0.0	0.0	0.9999999900059774
4	3	none		0.01	l2	liblinear		0.3449079066557391	0.03869645636842048	0.0	0.9999999999940228	0.0	0.0	0.9999999900059774
4	1	none		0.1	l2	liblinear		0.632360296180636	0.08523968244790227	0.0	0.9999999999940228	0.0	0.0	0.9999999900059774
4	2	none		0.1	l2	liblinear		0.6659428864193615	0.0970973342087045	0.0	0.9999999999940228	0.0	0.0	0.9999999900059774
4	3	none		0.1	l2	liblinear		0.5932980447495394	0.0760708473638193	0.0	0.9999999999940228	0.0	0.0	0.9999999900059774
4	1	none		1.0	l2	liblinear		0.7070885736243093	0.10497139003841084	0.0	0.9999999999940228	0.0	0.0	0.9999999900059774
4	2	none		1.0	l2	liblinear		0.7243861082986691	0.12858788222434006	0.0	0.9999999999940228	0.0	0.0	0.9999999900059774
4	3	none		1.0	l2	liblinear		0.7126712307663868	0.09773520913495527	0.0	0.9999999999940228	0.0	0.0	0.9999999900059774
4	1	none		10.0	l2	liblinear		0.7074850262878613	0.10685019961266702	0.0	0.9999999999940228	0.0	0.0	0.9999999900059774
4	2	none		10.0	l2	liblinear		0.7193176134769509	0.12618079734892806	0.0	0.9999999999940228	0.0	0.0	0.9999999900059774
4	3	none		10.0	l2	liblinear		0.7190675433353257	0.10049153701087929	0.0	0.9999999999940228	0.0	0.0	0.9999999900059774
4	1	undersample	0.6	0.01	l2	liblinear		0.632226112202203	0.08133000079217848	0.010204081631611829	0.9850567842140763	0.6795871738799835	0.6828566855507134	1.0048110161588124
4	2	undersample	0.6	0.01	l2	liblinear		0.6398684997011357	0.09218959691809547	0.0	0.9999999999940228	0.0	0.0	0.9999999900059774
4	3	undersample	0.6	0.01	l2	liblinear		0.5873330827391993	0.07158075526988628	0.0	0.9958158995756378	0.0	0.0	1.004201670594061
4	1	undersample	0.6	0.1	l2	liblinear		0.6988057625919466	0.10117136800072665	0.418367346896085	0.8176927674786749	3.226229324657407	2.294847649001916	0.7113095151670014
4	2	undersample	0.6	0.1	l2	liblinear		0.7259841174963709	0.11572903592418998	0.20408163263223658	0.8977884040591884	2.252211504809023	1.9966581167936595	0.8865322328778582
4	3	undersample	0.6	0.1	l2	liblinear		0.6704604975320586	0.08505981923620144	0.24742268038686366	0.8463837417761723	1.8114171846424303	1.6106541530246952	0.8891679666981093
4	1	undersample	0.6	1.0	l2	liblinear		0.7074179342986446	0.10601264909408782	0.5510204081070388	0.769874476982846	4.1057849274399905	2.394434032950027	0.5831854405937278
4	2	undersample	0.6	1.0	l2	liblinear		0.7214462593166375	0.1265099044663814	0.40816326526447316	0.8278541542090386	3.3165706815490257	2.371031607987766	0.7149045814137913
4	3	undersample	0.6	1.0	l2	liblinear		0.7083762116329083	0.09550023691931303	0.39175257727920076	0.8164973102162792	2.865786843687849	2.134860019721381	0.7449472370095257
4	1	undersample	0.6	10.0	l2	liblinear		0.7060212010685925	0.10681997588208447	0.5204081632122033	0.7638971906708674	3.5107997327754195	2.204159038383793	0.6278224823531374
4	2	undersample	0.6	10.0	l2	liblinear		0.7161825877990167	0.12813580556049084	0.43877551015930866	0.8111177525354984	3.3573646015149	2.3230107266256703	0.6919149299435164
4	3	undersample	0.6	10.0	l2	liblinear		0.7140269039505549	0.09745424221456113	0.42268041232755876	0.8099222952731028	3.1196651489290703	2.223724190575755	0.7128086038793205
4	1	undersample	0.8	0.01	l2	liblinear		0.6730180416458275	0.09164050115838211	0.6326530611599334	0.6306037059137442	2.940039469815206	1.7126675447521689	0.582532150651509
4	2	undersample	0.8	0.01	l2	liblinear		0.7072776510484649	0.10717916864826306	0.44897959179092045	0.7907949790747711	3.0799998468632754	2.1461223461274623	0.6967929941662534
4	3	undersample	0.8	0.01	l2	liblinear		0.6457872455801973	0.07992604083517467	0.4536082473759167	0.7124925283878513	2.057349006275577	1.5777267597781683	0.7668736487548314
4	1	undersample	0.8	0.1	l2	liblinear		0.700196396550252	0.10152795906542142	0.6632653060547689	0.6622833233672308	3.862697640939598	1.9639696002821414	0.5084450672088926
4	2	undersample	0.8	0.1	l2	liblinear		0.7277712041182283	0.1183379461754131	0.5816326530018743	0.7417812313165465	3.9937328896287565	2.252480071230176	0.564003676145259
4	3	undersample	0.8	0.1	l2	liblinear		0.6821439355192537	0.08804200119684692	0.5670103092198959	0.7160789001750384	3.3027567665498765	1.9970699239991694	0.6046675647440364
4	1	undersample	0.8	1.0	l2	liblinear		0.707637508081535	0.10476769969899861	0.6530612244231571	0.6861924686151454	4.116078277492346	2.0810883688172446	0.505599793627912
4	2	undersample	0.8	1.0	l2	liblinear		0.7192932163899631	0.1267036239526953	0.5714285713702624	0.7316198445861828	3.6347437265309606	2.129175866961602	0.5857843058020141
4	3	undersample	0.8	1.0	l2	liblinear		0.7121043128893709	0.0967448536321893	0.5773195875693485	0.7286312014301936	3.667347009048283	2.1274353180529215	0.5801019854762923
4	1	undersample	0.8	10.0	l2	liblinear		0.7073325444941875	0.10653871342227718	0.6632653060547689	0.6891811117711346	4.36742407448825	2.133928502527496	0.4886011576751445
4	2	undersample	0.8	10.0	l2	liblinear		0.7139136587091501	0.12872923616752258	0.5510204081070388	0.7334130304797765	3.3763757296741987	2.066944188717356	0.6121783594129339
4	3	undersample	0.8	10.0	l2	liblinear		0.7169231148440052	0.0988116475738326	0.5670103092198959	0.7340107591109742	3.6136970154308465	2.1317038463951317	0.5898955560346021
4	1	undersample	1.0	0.01	l2	liblinear		0.693779962672457	0.09776878304451483	0.9387755101082883	0.28571428571257795	6.13333316563757	1.3142856957484614	0.21428570712227202
4	2	undersample	1.0	0.01	l2	liblinear		0.720342291130439	0.10904931823553157	0.9387755101082883	0.2737597130886207	5.779972428576155	1.2926513636062307	0.22364316123994724
4	3	undersample	1.0	0.01	l2	liblinear		0.6808252352401081	0.08785864130370795	0.8762886597034755	0.3377166766267919	3.6119885187597567	1.3231325862305394	0.3663169313076821
4	1	undersample	1.0	0.1	l2	liblinear		0.7021481635092771	0.1017259663013464	0.775510204002499	0.5307830245037013	3.9078169198580506	1.6527752148235402	0.42294079012417174
4	2	undersample	1.0	0.1	l2	liblinear		0.727283262378472	0.12048767459214085	0.8061224488973345	0.5744172145811451	5.611989743306298	1.8941612714958458	0.33752043428718126
4	3	undersample	1.0	0.1	l2	liblinear		0.6882937620547076	0.08972634256502643	0.7319587628111384	0.5929468021482789	3.977860492000279	1.798189398074396	0.4520493772750603
4	1	undersample	1.0	1.0	l2	liblinear		0.7078875782231602	0.10563110767068913	0.7448979591076635	0.6031081888786426	4.43716852972802	1.8768286960488825	0.42297889726362026
4	2	undersample	1.0	1.0	l2	liblinear		0.7187015870305085	0.12531581171764536	0.6734693876863808	0.6563060370552523	3.938478125826549	1.9595030483547284	0.4975279654647608
4	3	undersample	1.0	1.0	l2	liblinear		0.7136756613528386	0.09749953729418614	0.6907216494133277	0.6652719665232202	4.438749837074781	2.0635308659498177	0.4648900923243344
4	1	undersample	1.0	10.0	l2	liblinear		0.7075704160923185	0.10773883932134468	0.714285714212828	0.6162582187649955	4.014797380222061	1.8613706677972888	0.4636275386695509
4	2	undersample	1.0	10.0	l2	liblinear		0.7138282689046928	0.12822105126565658	0.6530612244231571	0.6622833233672308	3.6914105983965015	1.933754683354724	0.523852493483281
4	3	undersample	1.0	10.0	l2	liblinear		0.7183280852348704	0.09962095917563252	0.6701030927144224	0.6766288105159796	4.250230896403876	2.0722411080011343	0.48755964464240054
4	1	smote	0.6	0.01	l2	liblinear		0.6671383436817644	0.09191720821542265	0.3061224489483549	0.8218768678970599	2.0356295741236807	1.7186000950479645	0.844259730030455
4	2	smote	0.6	0.01	l2	liblinear		0.7095526794100783	0.10791282125492625	0.29591836731674304	0.8427973699889851	2.253264858496046	1.8824007490968895	0.8354103244749751
4	3	smote	0.6	0.01	l2	liblinear		0.643273088038649	0.08210967755284082	0.22680412368795835	0.8344291691522151	1.478315195017953	1.3698313213041382	0.9266165369451882
4	1	smote	0.6	0.1	l2	liblinear		0.6931700354977616	0.09782405868587866	0.44897959179092045	0.791392707705969	3.0911597736578704	2.1522716935291455	0.6962667154764033
4	2	smote	0.6	0.1	l2	liblinear		0.7267099308342584	0.11686646412105615	0.4591836734225323	0.8069336521171134	3.5486883980659116	2.378372278100733	0.6702116319680526
4	3	smote	0.6	0.1	l2	liblinear		0.6809792890110364	0.08891158986646072	0.28865979378467427	0.8123132097978941	1.756300101530478	1.5379866536902869	0.8756969465452122
4	1	smote	0.6	1.0	l2	liblinear		0.6979701623626138	0.09966896727976815	0.46938775505414415	0.787208607287584	3.2725797866480475	2.205858644056752	0.6740427293264906
4	2	smote	0.6	1.0	l2	liblinear		0.727929785183649	0.119266887733888	0.47959183668575595	0.8015540944363326	3.7223598290371163	2.4167382600116483	0.6492489532945559
4	3	smote	0.6	1.0	l2	liblinear		0.6882999242055448	0.09063001430342227	0.3298969071824849	0.812910938429092	2.1391004017283164	1.7633146843505063	0.82432533860253
4	1	smote	0.6	10.0	l2	liblinear		0.6985312953633336	0.09990420765972544	0.46938775505414415	0.7854154213939903	3.2378399959709383	2.187425285773754	0.6755816396478251
4	2	smote	0.6	10.0	l2	liblinear		0.7280456713468412	0.1196231348513854	0.47959183668575595	0.8021518230675305	3.7363898235780417	2.424039583690765	0.6487651612340486
4	3	smote	0.6	10.0	l2	liblinear		0.6891995982277654	0.09088093524997828	0.3298969071824849	0.8135086670602899	2.147534401538657	1.7689663336766024	0.8237196623876368
4	1	smote	0.8	0.01	l2	liblinear		0.6769093770203838	0.09425509623938727	0.5204081632122033	0.6915720262959261	2.433077604960286	1.6872923039029983	0.6934806666800762
4	2	smote	0.8	0.01	l2	liblinear		0.7166034375495565	0.11068275020317571	0.6326530611599334	0.7112970711254555	4.24315602893153	2.1913634257628805	0.516446571464667
4	3	smote	0.8	0.01	l2	liblinear		0.6533235560540049	0.08249540856228885	0.4639175257253694	0.7160789001750384	2.1825910171041	1.633966301453866	0.7486360325059574
4	1	smote	0.8	0.1	l2	liblinear		0.6950242141088353	0.09842855623971848	0.6020408162650979	0.704722056182279	3.6105573227567396	2.038895245923933	0.5647037361704642
4	2	smote	0.8	0.1	l2	liblinear		0.7271673762152799	0.11740270905440915	0.6020408162650979	0.7244471010118085	3.977306695053929	2.184846527208674	0.5493281396057846
4	3	smote	0.8	0.1	l2	liblinear		0.6799132369162132	0.08840511384700774	0.5360824741715379	0.7304243873237871	3.1310173686505194	1.9886162882592178	0.6351342144761545
4	1	smote	0.8	1.0	l2	liblinear		0.6987325713309831	0.09991583576361351	0.6020408162650979	0.7089061566006641	3.6841993006569265	2.0682017474247067	0.561370746206356
4	2	smote	0.8	1.0	l2	liblinear		0.7280944655208167	0.11931925102080107	0.5918367346334861	0.7262402869054021	3.8466155634914845	2.161883888335818	0.56202233214784
4	3	smote	0.8	1.0	l2	liblinear		0.6850278221110296	0.08951675256992621	0.5670103092198959	0.7381948595293593	3.6923786230648528	2.1657721714053193	0.5865520185153269
4	1	smote	0.8	10.0	l2	liblinear		0.6991107261792942	0.10005949931569169	0.6122448978967098	0.7095038852318619	3.85640010985273	2.1075837014534295	0.5465158186010719
4	2	smote	0.8	10.0	l2	liblinear		0.7282896422167192	0.11954305351543151	0.5918367346334861	0.7268380155366	3.858205531363459	2.166614487480557	0.5615601427363143
4	3	smote	0.8	10.0	l2	liblinear		0.6856070642897196	0.08966628056599046	0.5773195875693485	0.7387925881605572	3.863146567994462	2.210195956546025	0.5721232365931107
4	1	smote	1.0	0.01	l2	liblinear		0.6818680849506569	0.09560306020832202	0.714285714212828	0.5947399880418724	3.6688789494690615	1.7625368294695245	0.4804020020981611
4	2	smote	1.0	0.01	l2	liblinear		0.7198909450211644	0.11209292417090408	0.7653061223708871	0.6049013747722362	4.992435528731924	1.937000166881641	0.3879870067043775
4	3	smote	1.0	0.01	l2	liblinear		0.6596890578687584	0.08397398947686915	0.6494845360155171	0.622833233708172	3.059848891892919	1.722008874697348	0.5627757791116181
4	1	smote	1.0	0.1	l2	liblinear		0.6955487514790735	0.09908581626469784	0.6938775509496043	0.6389719067505143	4.011699645774156	1.9219488585632505	0.4790859207196123
4	2	smote	1.0	0.1	l2	liblinear		0.7273991485416641	0.11765612286834376	0.7244897958444398	0.6449491930624929	4.776717621094584	2.040524232822588	0.42718124597614915
4	3	smote	1.0	0.1	l2	liblinear		0.6799440476703988	0.08864808420301797	0.6494845360155171	0.6592946802112416	3.585603595754966	1.9062940295598128	0.5316521870852255
4	1	smote	1.0	1.0	l2	liblinear		0.6986898764287545	0.09977442064045837	0.6836734693179926	0.64853556484968	3.98809510299969	1.9452137442397281	0.4877550946304322
4	2	smote	1.0	1.0	l2	liblinear		0.7279846786293717	0.11930925459463575	0.714285714212828	0.6509264793744715	4.661814898610857	2.046232817861758	0.4389347959425314
4	3	smote	1.0	1.0	l2	liblinear		0.684029553675415	0.08962479927360775	0.6391752576660644	0.6700537955728031	3.5974118850425567	1.9372104595159685	0.5385011462258324
4	1	smote	1.0	10.0	l2	liblinear		0.6990070385595959	0.09992002562136357	0.6836734693179926	0.64853556484968	3.98809510299969	1.9452137442397281	0.4877550946304322
4	2	smote	1.0	10.0	l2	liblinear		0.7281432596947925	0.11950921804128357	0.714285714212828	0.6527196652680651	4.698795008304319	2.056798563604813	0.4377289311369878
4	3	smote	1.0	10.0	l2	liblinear		0.684522525742385	0.08978671181915483	0.6391752576660644	0.6694560669416052	3.5877033132022635	1.9337073665668287	0.538981950813495
4	1	class_weight		0.01	l2	liblinear	balanced	0.6930785464215573	0.09865406101044104	0.7551020407392753	0.5415421398652628	3.6421120308717985	1.6470478312813273	0.4522232652096535
4	2	class_weight		0.01	l2	liblinear	balanced	0.7254961757566146	0.11589305714017221	0.8163265305289463	0.5564853556452093	5.576519718489431	1.8405852490184547	0.33005983770677594
4	3	class_weight		0.01	l2	liblinear	balanced	0.6787609147096703	0.08833489202767456	0.7010309277627803	0.5780035863683324	3.2116830264992884	1.6612248078544458	0.5172443114812418
4	1	class_weight		0.1	l2	liblinear	balanced	0.7063810581016625	0.10490245494409361	0.7346938774760516	0.6180514046585891	4.481039935673157	1.9235411969087666	0.429262220313019
4	2	class_weight		0.1	l2	liblinear	balanced	0.7261853934640204	0.12667064677082834	0.7346938774760516	0.6407650926441079	4.939459692876105	2.0451627667034225	0.4140458358752162
4	3	class_weight		0.1	l2	liblinear	balanced	0.7077045371916614	0.09602086567632401	0.6907216494133277	0.6503287507432737	4.153618089906471	1.9753457887318226	0.4755723093550282
4	1	class_weight		1.0	l2	liblinear	balanced	0.7068507020261781	0.10471504930885342	0.714285714212828	0.6371787208569206	4.390444658886864	1.9686984628158022	0.4484052463630169
4	2	class_weight		1.0	l2	liblinear	balanced	0.7223123559047049	0.12574748379750914	0.6836734693179926	0.6575014943176479	4.149073772004832	1.9961355685175024	0.4811038888957215
4	3	class_weight		1.0	l2	liblinear	balanced	0.7141994441739945	0.0985366702063378	0.6907216494133277	0.6700537955728031	4.535446690276233	2.093437109476934	0.46157241107269315
4	1	class_weight		10.0	l2	liblinear	balanced	0.7070580772655745	0.10502148465280711	0.7040816325812163	0.6383741781193164	4.20017084640711	1.9469893202029993	0.46355001960617276
4	2	class_weight		10.0	l2	liblinear	balanced	0.7217024287300097	0.12603149367148073	0.6836734693179926	0.6592946802112416	4.182286213155324	2.0066415448853667	0.47979535612618796
4	3	class_weight		10.0	l2	liblinear	balanced	0.7149080915202641	0.09883741338863919	0.6804123710638751	0.6712492528351988	4.347096613938031	2.069690658454628	0.4761087223936188
