# Supplementary material for: Risk prediction for cardiovascular related diseases using PRS and EHR in the Framingham Heart Study
Source: PLoS One. 2026 Apr 17;21(4):e0345914. doi: 10.1371/journal.pone.0345914 (PMC13089760; doi:10.1371/journal.pone.0345914)
Supplement: S1 File — (ZIP) [file pone.0345914.s003.zip › logreg/prs_model/stroke/stroke_logreg_nested_cv_outer_test_results.csv]

outer_fold	AUC	AUPRC	sensitivity	specificity	DOR	LR+	LR-
1	0.6924991156055967	0.10454903006818289	0.6530612244231571	0.6539151225304608	3.5566391194838394	1.8869972312230379	0.5305562730048639
2	0.7554923942081315	0.1279780174750541	0.7551020407392753	0.6592946802112416	5.966520219995583	2.216290661515181	0.3714544692939329
3	0.699515038729118	0.09954951293219746	0.5979381442682539	0.6622833233672308	2.916451009360563	1.7705318331470181	0.6070843632551538
4	0.7582267356703446	0.13386049684460086	0.0	0.9999999999940192	0.0	0.0	0.9999999900059809
