# Supplementary material for: Risk prediction for cardiovascular related diseases using PRS and EHR in the Framingham Heart Study
Source: PLoS One. 2026 Apr 17;21(4):e0345914. doi: 10.1371/journal.pone.0345914 (PMC13089760; doi:10.1371/journal.pone.0345914)
Supplement: S1 File — (ZIP) [file pone.0345914.s003.zip › rf/ehr_model/af/af_rf_nested_cv_all_results.csv]

outer_fold	inner_fold	sampling_method	sampling_ratio	n_estimators	max_depth	min_samples_split	min_samples_leaf	max_features	criterion	class_weight	AUC	AUPRC	sensitivity	specificity	DOR	LR+	LR-
1	1	none		100	3	2	1	sqrt	gini		0.7997724370138164	0.2811589604942361	0.0	0.9999999999923372	0.0	0.0	0.9999999900076629
1	2	none		100	3	2	1	sqrt	gini		0.8301420427997384	0.3190596379122977	0.0	0.9999999999923372	0.0	0.0	0.9999999900076629
1	3	none		100	3	2	1	sqrt	gini		0.742881506401271	0.27174731128981205	0.0	0.9999999999923372	0.0	0.0	0.9999999900076629
1	1	none		100	3	2	1	sqrt	entropy		0.7996006037385349	0.28113645650864183	0.0	0.9999999999923372	0.0	0.0	0.9999999900076629
1	2	none		100	3	2	1	sqrt	entropy		0.8223343612746471	0.3153937881483597	0.0	0.9999999999923372	0.0	0.0	0.9999999900076629
1	3	none		100	3	2	1	sqrt	entropy		0.7422296981590506	0.26394499160384177	0.0	0.9999999999923372	0.0	0.0	0.9999999900076629
1	1	none		100	3	2	1	log2	gini		0.7997724370138164	0.2811589604942361	0.0	0.9999999999923372	0.0	0.0	0.9999999900076629
1	2	none		100	3	2	1	log2	gini		0.8301420427997384	0.3190596379122977	0.0	0.9999999999923372	0.0	0.0	0.9999999900076629
1	3	none		100	3	2	1	log2	gini		0.742881506401271	0.27174731128981205	0.0	0.9999999999923372	0.0	0.0	0.9999999900076629
1	1	none		100	3	2	1	log2	entropy		0.7996006037385349	0.28113645650864183	0.0	0.9999999999923372	0.0	0.0	0.9999999900076629
1	2	none		100	3	2	1	log2	entropy		0.8223343612746471	0.3153937881483597	0.0	0.9999999999923372	0.0	0.0	0.9999999900076629
1	3	none		100	3	2	1	log2	entropy		0.7422296981590506	0.26394499160384177	0.0	0.9999999999923372	0.0	0.0	0.9999999900076629
1	1	none		100	3	2	2	sqrt	gini		0.7995866713108092	0.2837253017232006	0.0	0.9999999999923372	0.0	0.0	0.9999999900076629
1	2	none		100	3	2	2	sqrt	gini		0.8291935333146434	0.3152313901646328	0.0	0.9999999999923372	0.0	0.0	0.9999999900076629
1	3	none		100	3	2	2	sqrt	gini		0.7434281842818429	0.27485795061747464	0.0	0.9999999999923372	0.0	0.0	0.9999999900076629
1	1	none		100	3	2	2	sqrt	entropy		0.8002832926970858	0.2819337869287785	0.0	0.9999999999923372	0.0	0.0	0.9999999900076629
1	2	none		100	3	2	2	sqrt	entropy		0.8226193813662274	0.31682885394291116	0.0	0.9999999999923372	0.0	0.0	0.9999999900076629
1	3	none		100	3	2	2	sqrt	entropy		0.7430286889075787	0.2644598249322797	0.0	0.9999999999923372	0.0	0.0	0.9999999900076629
1	1	none		100	3	2	2	log2	gini		0.7995866713108092	0.2837253017232006	0.0	0.9999999999923372	0.0	0.0	0.9999999900076629
1	2	none		100	3	2	2	log2	gini		0.8291935333146434	0.3152313901646328	0.0	0.9999999999923372	0.0	0.0	0.9999999900076629
1	3	none		100	3	2	2	log2	gini		0.7434281842818429	0.27485795061747464	0.0	0.9999999999923372	0.0	0.0	0.9999999900076629
1	1	none		100	3	2	2	log2	entropy		0.8002832926970858	0.2819337869287785	0.0	0.9999999999923372	0.0	0.0	0.9999999900076629
1	2	none		100	3	2	2	log2	entropy		0.8226193813662274	0.31682885394291116	0.0	0.9999999999923372	0.0	0.0	0.9999999900076629
1	3	none		100	3	2	2	log2	entropy		0.7430286889075787	0.2644598249322797	0.0	0.9999999999923372	0.0	0.0	0.9999999900076629
1	1	none		100	3	5	1	sqrt	gini		0.7993358876117496	0.28031804639896585	0.0	0.9999999999923372	0.0	0.0	0.9999999900076629
1	2	none		100	3	5	1	sqrt	gini		0.830707410522381	0.3209649283736282	0.0	0.9999999999923372	0.0	0.0	0.9999999900076629
1	3	none		100	3	5	1	sqrt	gini		0.7432926829268293	0.27462628125351807	0.0	0.9999999999923372	0.0	0.0	0.9999999900076629
1	1	none		100	3	5	1	sqrt	entropy		0.8001207477069546	0.28197127363835295	0.0	0.9999999999923372	0.0	0.0	0.9999999900076629
1	2	none		100	3	5	1	sqrt	entropy		0.8225539669189794	0.31591739795211127	0.0	0.9999999999923372	0.0	0.0	0.9999999900076629
1	3	none		100	3	5	1	sqrt	entropy		0.742799738342211	0.264535226223088	0.0	0.9999999999923372	0.0	0.0	0.9999999900076629
1	1	none		100	3	5	1	log2	gini		0.7993358876117496	0.28031804639896585	0.0	0.9999999999923372	0.0	0.0	0.9999999900076629
1	2	none		100	3	5	1	log2	gini		0.830707410522381	0.3209649283736282	0.0	0.9999999999923372	0.0	0.0	0.9999999900076629
1	3	none		100	3	5	1	log2	gini		0.7432926829268293	0.27462628125351807	0.0	0.9999999999923372	0.0	0.0	0.9999999900076629
1	1	none		100	3	5	1	log2	entropy		0.8001207477069546	0.28197127363835295	0.0	0.9999999999923372	0.0	0.0	0.9999999900076629
1	2	none		100	3	5	1	log2	entropy		0.8225539669189794	0.31591739795211127	0.0	0.9999999999923372	0.0	0.0	0.9999999900076629
1	3	none		100	3	5	1	log2	entropy		0.742799738342211	0.264535226223088	0.0	0.9999999999923372	0.0	0.0	0.9999999900076629
1	1	none		100	3	5	2	sqrt	gini		0.7998513874375944	0.2872799775660816	0.0	0.9999999999923372	0.0	0.0	0.9999999900076629
1	2	none		100	3	5	2	sqrt	gini		0.8295766750770956	0.318503542767427	0.0	0.9999999999923372	0.0	0.0	0.9999999900076629
1	3	none		100	3	5	2	sqrt	gini		0.7430730772824969	0.2735535514459237	0.0	0.9999999999923372	0.0	0.0	0.9999999900076629
1	1	none		100	3	5	2	sqrt	entropy		0.8005201439684199	0.28259804900998886	0.0	0.9999999999923372	0.0	0.0	0.9999999900076629
1	2	none		100	3	5	2	sqrt	entropy		0.822754882721241	0.3166885450120324	0.0	0.9999999999923372	0.0	0.0	0.9999999900076629
1	3	none		100	3	5	2	sqrt	entropy		0.7430286889075787	0.2644598249322797	0.0	0.9999999999923372	0.0	0.0	0.9999999900076629
1	1	none		100	3	5	2	log2	gini		0.7998513874375944	0.2872799775660816	0.0	0.9999999999923372	0.0	0.0	0.9999999900076629
1	2	none		100	3	5	2	log2	gini		0.8295766750770956	0.318503542767427	0.0	0.9999999999923372	0.0	0.0	0.9999999900076629
1	3	none		100	3	5	2	log2	gini		0.7430730772824969	0.2735535514459237	0.0	0.9999999999923372	0.0	0.0	0.9999999900076629
1	1	none		100	3	5	2	log2	entropy		0.8005201439684199	0.28259804900998886	0.0	0.9999999999923372	0.0	0.0	0.9999999900076629
1	2	none		100	3	5	2	log2	entropy		0.822754882721241	0.3166885450120324	0.0	0.9999999999923372	0.0	0.0	0.9999999900076629
1	3	none		100	3	5	2	log2	entropy		0.7430286889075787	0.2644598249322797	0.0	0.9999999999923372	0.0	0.0	0.9999999900076629
1	1	none		100	3	10	1	sqrt	gini		0.7976175548589342	0.27863013746197973	0.0	0.9999999999923372	0.0	0.0	0.9999999900076629
1	2	none		100	3	10	1	sqrt	gini		0.8302214746285393	0.3179379524492093	0.0	0.9999999999923372	0.0	0.0	0.9999999900076629
1	3	none		100	3	10	1	sqrt	gini		0.7430170077562845	0.2735068695668538	0.0	0.9999999999923372	0.0	0.0	0.9999999900076629
1	1	none		100	3	10	1	sqrt	entropy		0.7988900499245326	0.28139853371101947	0.0	0.9999999999923372	0.0	0.0	0.9999999900076629
1	2	none		100	3	10	1	sqrt	entropy		0.8225119147743202	0.31422976963805466	0.0	0.9999999999923372	0.0	0.0	0.9999999900076629
1	3	none		100	3	10	1	sqrt	entropy		0.7432856742360526	0.26472332157452705	0.0	0.9999999999923372	0.0	0.0	0.9999999900076629
1	1	none		100	3	10	1	log2	gini		0.7976175548589342	0.27863013746197973	0.0	0.9999999999923372	0.0	0.0	0.9999999900076629
1	2	none		100	3	10	1	log2	gini		0.8302214746285393	0.3179379524492093	0.0	0.9999999999923372	0.0	0.0	0.9999999900076629
1	3	none		100	3	10	1	log2	gini		0.7430170077562845	0.2735068695668538	0.0	0.9999999999923372	0.0	0.0	0.9999999900076629
1	1	none		100	3	10	1	log2	entropy		0.7988900499245326	0.28139853371101947	0.0	0.9999999999923372	0.0	0.0	0.9999999900076629
1	2	none		100	3	10	1	log2	entropy		0.8225119147743202	0.31422976963805466	0.0	0.9999999999923372	0.0	0.0	0.9999999900076629
1	3	none		100	3	10	1	log2	entropy		0.7432856742360526	0.26472332157452705	0.0	0.9999999999923372	0.0	0.0	0.9999999900076629
1	1	none		100	3	10	2	sqrt	gini		0.798007662835249	0.280165336814998	0.0	0.9999999999923372	0.0	0.0	0.9999999900076629
1	2	none		100	3	10	2	sqrt	gini		0.8296467619848613	0.3171873141439369	0.0	0.9999999999923372	0.0	0.0	0.9999999900076629
1	3	none		100	3	10	2	sqrt	gini		0.7430497149799083	0.27211368884978065	0.0	0.9999999999923372	0.0	0.0	0.9999999900076629
1	1	none		100	3	10	2	sqrt	entropy		0.7990479507720887	0.28117162601831225	0.0	0.9999999999923372	0.0	0.0	0.9999999900076629
1	2	none		100	3	10	2	sqrt	entropy		0.8226801233529576	0.31506743504632717	0.0	0.9999999999923372	0.0	0.0	0.9999999900076629
1	3	none		100	3	10	2	sqrt	entropy		0.743491262498832	0.2626346186026274	0.0	0.9999999999923372	0.0	0.0	0.9999999900076629
1	1	none		100	3	10	2	log2	gini		0.798007662835249	0.280165336814998	0.0	0.9999999999923372	0.0	0.0	0.9999999900076629
1	2	none		100	3	10	2	log2	gini		0.8296467619848613	0.3171873141439369	0.0	0.9999999999923372	0.0	0.0	0.9999999900076629
1	3	none		100	3	10	2	log2	gini		0.7430497149799083	0.27211368884978065	0.0	0.9999999999923372	0.0	0.0	0.9999999900076629
1	1	none		100	3	10	2	log2	entropy		0.7990479507720887	0.28117162601831225	0.0	0.9999999999923372	0.0	0.0	0.9999999900076629
1	2	none		100	3	10	2	log2	entropy		0.8226801233529576	0.31506743504632717	0.0	0.9999999999923372	0.0	0.0	0.9999999900076629
1	3	none		100	3	10	2	log2	entropy		0.743491262498832	0.2626346186026274	0.0	0.9999999999923372	0.0	0.0	0.9999999900076629
1	1	none		100	5	2	1	sqrt	gini		0.8002554278416348	0.28351880994536904	0.0	0.9999999999923372	0.0	0.0	0.9999999900076629
1	2	none		100	5	2	1	sqrt	gini		0.8309737407718906	0.31417437325889314	0.0	0.9999999999923372	0.0	0.0	0.9999999900076629
1	3	none		100	5	2	1	sqrt	gini		0.7479534622932436	0.2685574655583326	0.0	0.9999999999923372	0.0	0.0	0.9999999900076629
1	1	none		100	5	2	1	sqrt	entropy		0.7969627307558341	0.2822932351786365	0.0	0.9999999999923372	0.0	0.0	0.9999999900076629
1	2	none		100	5	2	1	sqrt	entropy		0.8226801233529576	0.3151006675515866	0.0	0.9999999999923372	0.0	0.0	0.9999999900076629
1	3	none		100	5	2	1	sqrt	entropy		0.7465517241379311	0.2625415593541357	0.0	0.9999999999923372	0.0	0.0	0.9999999900076629
1	1	none		100	5	2	1	log2	gini		0.8002554278416348	0.28351880994536904	0.0	0.9999999999923372	0.0	0.0	0.9999999900076629
1	2	none		100	5	2	1	log2	gini		0.8309737407718906	0.31417437325889314	0.0	0.9999999999923372	0.0	0.0	0.9999999900076629
1	3	none		100	5	2	1	log2	gini		0.7479534622932436	0.2685574655583326	0.0	0.9999999999923372	0.0	0.0	0.9999999900076629
1	1	none		100	5	2	1	log2	entropy		0.7969627307558341	0.2822932351786365	0.0	0.9999999999923372	0.0	0.0	0.9999999900076629
1	2	none		100	5	2	1	log2	entropy		0.8226801233529576	0.3151006675515866	0.0	0.9999999999923372	0.0	0.0	0.9999999900076629
1	3	none		100	5	2	1	log2	entropy		0.7465517241379311	0.2625415593541357	0.0	0.9999999999923372	0.0	0.0	0.9999999900076629
1	1	none		100	5	2	2	sqrt	gini		0.7962893300824335	0.28623263272382354	0.0	0.9999999999923372	0.0	0.0	0.9999999900076629
1	2	none		100	5	2	2	sqrt	gini		0.8327492757686197	0.321411579015919	0.0	0.9999999999923372	0.0	0.0	0.9999999900076629
1	3	none		100	5	2	2	sqrt	gini		0.7471077469395383	0.27887986512521495	0.0	0.9999999999923372	0.0	0.0	0.9999999900076629
1	1	none		100	5	2	2	sqrt	entropy		0.7974596540113781	0.2912712198371001	0.0	0.9999999999923372	0.0	0.0	0.9999999900076629
1	2	none		100	5	2	2	sqrt	entropy		0.8255303242687599	0.31678600337204965	0.0	0.9999999999923372	0.0	0.0	0.9999999900076629
1	3	none		100	5	2	2	sqrt	entropy		0.7472572656761052	0.261226444335206	0.0	0.9999999999923372	0.0	0.0	0.9999999900076629
1	1	none		100	5	2	2	log2	gini		0.7962893300824335	0.28623263272382354	0.0	0.9999999999923372	0.0	0.0	0.9999999900076629
1	2	none		100	5	2	2	log2	gini		0.8327492757686197	0.321411579015919	0.0	0.9999999999923372	0.0	0.0	0.9999999900076629
1	3	none		100	5	2	2	log2	gini		0.7471077469395383	0.27887986512521495	0.0	0.9999999999923372	0.0	0.0	0.9999999900076629
1	1	none		100	5	2	2	log2	entropy		0.7974596540113781	0.2912712198371001	0.0	0.9999999999923372	0.0	0.0	0.9999999900076629
1	2	none		100	5	2	2	log2	entropy		0.8255303242687599	0.31678600337204965	0.0	0.9999999999923372	0.0	0.0	0.9999999900076629
1	3	none		100	5	2	2	log2	entropy		0.7472572656761052	0.261226444335206	0.0	0.9999999999923372	0.0	0.0	0.9999999900076629
1	1	none		100	5	5	1	sqrt	gini		0.7970834784627888	0.28440711707948596	0.0	0.9999999999923372	0.0	0.0	0.9999999900076629
1	2	none		100	5	5	1	sqrt	gini		0.8311653116531166	0.3189029835558728	0.0	0.9999999999923372	0.0	0.0	0.9999999900076629
1	3	none		100	5	5	1	sqrt	gini		0.7474254742547426	0.2735655854360672	0.0	0.9999999999923372	0.0	0.0	0.9999999900076629
1	1	none		100	5	5	1	sqrt	entropy		0.796275397654708	0.2831210891046023	0.0	0.9999999999923372	0.0	0.0	0.9999999900076629
1	2	none		100	5	5	1	sqrt	entropy		0.8235024764040744	0.31284317932085953	0.0	0.9999999999923372	0.0	0.0	0.9999999900076629
1	3	none		100	5	5	1	sqrt	entropy		0.7462386692832446	0.2650463438609201	0.0	0.9999999999923372	0.0	0.0	0.9999999900076629
1	1	none		100	5	5	1	log2	gini		0.7970834784627888	0.28440711707948596	0.0	0.9999999999923372	0.0	0.0	0.9999999900076629
1	2	none		100	5	5	1	log2	gini		0.8311653116531166	0.3189029835558728	0.0	0.9999999999923372	0.0	0.0	0.9999999900076629
1	3	none		100	5	5	1	log2	gini		0.7474254742547426	0.2735655854360672	0.0	0.9999999999923372	0.0	0.0	0.9999999900076629
1	1	none		100	5	5	1	log2	entropy		0.796275397654708	0.2831210891046023	0.0	0.9999999999923372	0.0	0.0	0.9999999900076629
1	2	none		100	5	5	1	log2	entropy		0.8235024764040744	0.31284317932085953	0.0	0.9999999999923372	0.0	0.0	0.9999999900076629
1	3	none		100	5	5	1	log2	entropy		0.7462386692832446	0.2650463438609201	0.0	0.9999999999923372	0.0	0.0	0.9999999900076629
1	1	none		100	5	5	2	sqrt	gini		0.7938465110878903	0.2818763746690996	0.0	0.9999999999923372	0.0	0.0	0.9999999900076629
1	2	none		100	5	5	2	sqrt	gini		0.8313148303896832	0.32221930391156994	0.0	0.9999999999923372	0.0	0.0	0.9999999900076629
1	3	none		100	5	5	2	sqrt	gini		0.7455050929819642	0.271601938385323	0.0	0.9999999999923372	0.0	0.0	0.9999999900076629
1	1	none		100	5	5	2	sqrt	entropy		0.796410077789388	0.28828568244248637	0.0	0.9999999999923372	0.0	0.0	0.9999999900076629
1	2	none		100	5	5	2	sqrt	entropy		0.8252406317166621	0.3177085205910702	0.0	0.9999999999923372	0.0	0.0	0.9999999900076629
1	3	none		100	5	5	2	sqrt	entropy		0.7477478740304644	0.2666798357104097	0.0	0.9999999999923372	0.0	0.0	0.9999999900076629
1	1	none		100	5	5	2	log2	gini		0.7938465110878903	0.2818763746690996	0.0	0.9999999999923372	0.0	0.0	0.9999999900076629
1	2	none		100	5	5	2	log2	gini		0.8313148303896832	0.32221930391156994	0.0	0.9999999999923372	0.0	0.0	0.9999999900076629
1	3	none		100	5	5	2	log2	gini		0.7455050929819642	0.271601938385323	0.0	0.9999999999923372	0.0	0.0	0.9999999900076629
1	1	none		100	5	5	2	log2	entropy		0.796410077789388	0.28828568244248637	0.0	0.9999999999923372	0.0	0.0	0.9999999900076629
1	2	none		100	5	5	2	log2	entropy		0.8252406317166621	0.3177085205910702	0.0	0.9999999999923372	0.0	0.0	0.9999999900076629
1	3	none		100	5	5	2	log2	entropy		0.7477478740304644	0.2666798357104097	0.0	0.9999999999923372	0.0	0.0	0.9999999900076629
1	1	none		100	5	10	1	sqrt	gini		0.794440961337513	0.2680789837161389	0.0	0.9999999999923372	0.0	0.0	0.9999999900076629
1	2	none		100	5	10	1	sqrt	gini		0.8308802915615363	0.3211013618238548	0.0	0.9999999999923372	0.0	0.0	0.9999999900076629
1	3	none		100	5	10	1	sqrt	gini		0.745318194561256	0.27308620641457565	0.0	0.9999999999923372	0.0	0.0	0.9999999900076629
1	1	none		100	5	10	1	sqrt	entropy		0.7987089283641007	0.28549529023867704	0.0	0.9999999999923372	0.0	0.0	0.9999999900076629
1	2	none		100	5	10	1	sqrt	entropy		0.8250537332959537	0.31523449702954465	0.0	0.9999999999923372	0.0	0.0	0.9999999900076629
1	3	none		100	5	10	1	sqrt	entropy		0.7472806279786935	0.2721761455534155	0.0	0.9999999999923372	0.0	0.0	0.9999999900076629
1	1	none		100	5	10	1	log2	gini		0.794440961337513	0.2680789837161389	0.0	0.9999999999923372	0.0	0.0	0.9999999900076629
1	2	none		100	5	10	1	log2	gini		0.8308802915615363	0.3211013618238548	0.0	0.9999999999923372	0.0	0.0	0.9999999900076629
1	3	none		100	5	10	1	log2	gini		0.745318194561256	0.27308620641457565	0.0	0.9999999999923372	0.0	0.0	0.9999999900076629
1	1	none		100	5	10	1	log2	entropy		0.7987089283641007	0.28549529023867704	0.0	0.9999999999923372	0.0	0.0	0.9999999900076629
1	2	none		100	5	10	1	log2	entropy		0.8250537332959537	0.31523449702954465	0.0	0.9999999999923372	0.0	0.0	0.9999999900076629
1	3	none		100	5	10	1	log2	entropy		0.7472806279786935	0.2721761455534155	0.0	0.9999999999923372	0.0	0.0	0.9999999900076629
1	1	none		100	5	10	2	sqrt	gini		0.795411587135725	0.2750558581556996	0.0	0.9999999999923372	0.0	0.0	0.9999999900076629
1	2	none		100	5	10	2	sqrt	gini		0.8293804317353517	0.32311145950446013	0.0	0.9999999999923372	0.0	0.0	0.9999999900076629
1	3	none		100	5	10	2	sqrt	gini		0.74361741893281	0.26024007985541137	0.0	0.9999999999923372	0.0	0.0	0.9999999900076629
1	1	none		100	5	10	2	sqrt	entropy		0.7993033786137235	0.2875154046780489	0.0	0.9999999999923372	0.0	0.0	0.9999999900076629
1	2	none		100	5	10	2	sqrt	entropy		0.8248388001121391	0.3110924337311583	0.0	0.9999999999923372	0.0	0.0	0.9999999900076629
1	3	none		100	5	10	2	sqrt	entropy		0.7479674796747967	0.2689297237048882	0.0	0.9999999999923372	0.0	0.0	0.9999999900076629
1	1	none		100	5	10	2	log2	gini		0.795411587135725	0.2750558581556996	0.0	0.9999999999923372	0.0	0.0	0.9999999900076629
1	2	none		100	5	10	2	log2	gini		0.8293804317353517	0.32311145950446013	0.0	0.9999999999923372	0.0	0.0	0.9999999900076629
1	3	none		100	5	10	2	log2	gini		0.74361741893281	0.26024007985541137	0.0	0.9999999999923372	0.0	0.0	0.9999999900076629
1	1	none		100	5	10	2	log2	entropy		0.7993033786137235	0.2875154046780489	0.0	0.9999999999923372	0.0	0.0	0.9999999900076629
1	2	none		100	5	10	2	log2	entropy		0.8248388001121391	0.3110924337311583	0.0	0.9999999999923372	0.0	0.0	0.9999999900076629
1	3	none		100	5	10	2	log2	entropy		0.7479674796747967	0.2689297237048882	0.0	0.9999999999923372	0.0	0.0	0.9999999900076629
1	1	none		100	10	2	1	sqrt	gini		0.7932845698362939	0.2822660566780212	0.0	0.9992337164674389	0.0	0.0	1.0007668611579696
1	2	none		100	10	2	1	sqrt	gini		0.8216521820390619	0.3078881728329886	0.006097560975237953	0.9984674329425406	3.9969064151713782	3.978632555902947	0.9954279892148258
1	3	none		100	10	2	1	sqrt	gini		0.7553312774507055	0.26476925488674835	0.012195121950475906	0.9999999999923372	1233622.605685074	1218578.4277276604	0.9878048681790448
1	1	none		100	10	2	1	sqrt	entropy		0.7934006734006736	0.28306555735056377	0.006060606060238751	0.9984674329425406	3.9725350345940353	3.954519631323179	0.9954650008522712
1	2	none		100	10	2	1	sqrt	entropy		0.8110877488085225	0.30756931205994287	0.006097560975237953	0.9992337164674389	7.999895520506322	7.957213151543131	0.9946646242000614
1	3	none		100	10	2	1	sqrt	entropy		0.7526960097187179	0.26574551576110234	0.012195121950475906	0.9999999999923372	1233622.605685074	1218578.4277276604	0.9878048681790448
1	1	none		100	10	2	1	log2	gini		0.7932845698362939	0.2822660566780212	0.0	0.9992337164674389	0.0	0.0	1.0007668611579696
1	2	none		100	10	2	1	log2	gini		0.8216521820390619	0.3078881728329886	0.006097560975237953	0.9984674329425406	3.9969064151713782	3.978632555902947	0.9954279892148258
1	3	none		100	10	2	1	log2	gini		0.7553312774507055	0.26476925488674835	0.012195121950475906	0.9999999999923372	1233622.605685074	1218578.4277276604	0.9878048681790448
1	1	none		100	10	2	1	log2	entropy		0.7934006734006736	0.28306555735056377	0.006060606060238751	0.9984674329425406	3.9725350345940353	3.954519631323179	0.9954650008522712
1	2	none		100	10	2	1	log2	entropy		0.8110877488085225	0.30756931205994287	0.006097560975237953	0.9992337164674389	7.999895520506322	7.957213151543131	0.9946646242000614
1	3	none		100	10	2	1	log2	entropy		0.7526960097187179	0.26574551576110234	0.012195121950475906	0.9999999999923372	1233622.605685074	1218578.4277276604	0.9878048681790448
1	1	none		100	10	2	2	sqrt	gini		0.7960246139556485	0.28532887093354115	0.006060606060238751	0.9992337164674389	7.951115669777475	7.908987617294279	0.9947016074543495
1	2	none		100	10	2	2	sqrt	gini		0.8181992337164751	0.32845631914804574	0.012195121950475906	0.9999999999923372	1233622.605685074	1218578.4277276604	0.9878048681790448
1	3	none		100	10	2	2	sqrt	gini		0.7518082422203534	0.25787256693664323	0.006097560975237953	0.9999999999923372	613027.1844584956	609289.2138638302	0.9939024290933539
1	1	none		100	10	2	2	sqrt	entropy		0.7908092418437245	0.2985079527846479	0.006060606060238751	0.9992337164674389	7.951115669777475	7.908987617294279	0.9947016074543495
1	2	none		100	10	2	2	sqrt	entropy		0.8109148677693674	0.30021420256291875	0.0	0.9999999999923372	0.0	0.0	0.9999999900076629
1	3	none		100	10	2	2	sqrt	entropy		0.7530370993365105	0.26074413749755987	0.0	0.9999999999923372	0.0	0.0	0.9999999900076629
1	1	none		100	10	2	2	log2	gini		0.7960246139556485	0.28532887093354115	0.006060606060238751	0.9992337164674389	7.951115669777475	7.908987617294279	0.9947016074543495
1	2	none		100	10	2	2	log2	gini		0.8181992337164751	0.32845631914804574	0.012195121950475906	0.9999999999923372	1233622.605685074	1218578.4277276604	0.9878048681790448
1	3	none		100	10	2	2	log2	gini		0.7518082422203534	0.25787256693664323	0.006097560975237953	0.9999999999923372	613027.1844584956	609289.2138638302	0.9939024290933539
1	1	none		100	10	2	2	log2	entropy		0.7908092418437245	0.2985079527846479	0.006060606060238751	0.9992337164674389	7.951115669777475	7.908987617294279	0.9947016074543495
1	2	none		100	10	2	2	log2	entropy		0.8109148677693674	0.30021420256291875	0.0	0.9999999999923372	0.0	0.0	0.9999999900076629
1	3	none		100	10	2	2	log2	entropy		0.7530370993365105	0.26074413749755987	0.0	0.9999999999923372	0.0	0.0	0.9999999900076629
1	1	none		100	10	5	1	sqrt	gini		0.7933867409729478	0.29266241829072137	0.0	0.9984674329425406	0.0	0.0	1.0015349093936832
1	2	none		100	10	5	1	sqrt	gini		0.8220586861041024	0.310912048000432	0.0	0.9977011494176422	0.0	0.0	1.0023041374269823
1	3	none		100	10	5	1	sqrt	gini		0.7581020465377067	0.2807171162408576	0.012195121950475906	0.9992337164674389	16.098555182235952	15.914426303086262	0.9885623872421532
1	1	none		100	10	5	1	sqrt	entropy		0.7830395913154534	0.2729280307093265	0.006060606060238751	0.9984674329425406	3.9725350345940353	3.954519631323179	0.9954650008522712
1	2	none		100	10	5	1	sqrt	entropy		0.814512662368003	0.2990077706763495	0.006097560975237953	0.9992337164674389	7.999895520506322	7.957213151543131	0.9946646242000614
1	3	none		100	10	5	1	sqrt	entropy		0.7479254275301374	0.2571561621100434	0.012195121950475906	0.9999999999923372	1233622.605685074	1218578.4277276604	0.9878048681790448
1	1	none		100	10	5	1	log2	gini		0.7933867409729478	0.29266241829072137	0.0	0.9984674329425406	0.0	0.0	1.0015349093936832
1	2	none		100	10	5	1	log2	gini		0.8220586861041024	0.310912048000432	0.0	0.9977011494176422	0.0	0.0	1.0023041374269823
1	3	none		100	10	5	1	log2	gini		0.7581020465377067	0.2807171162408576	0.012195121950475906	0.9992337164674389	16.098555182235952	15.914426303086262	0.9885623872421532
1	1	none		100	10	5	1	log2	entropy		0.7830395913154534	0.2729280307093265	0.006060606060238751	0.9984674329425406	3.9725350345940353	3.954519631323179	0.9954650008522712
1	2	none		100	10	5	1	log2	entropy		0.814512662368003	0.2990077706763495	0.006097560975237953	0.9992337164674389	7.999895520506322	7.957213151543131	0.9946646242000614
1	3	none		100	10	5	1	log2	entropy		0.7479254275301374	0.2571561621100434	0.012195121950475906	0.9999999999923372	1233622.605685074	1218578.4277276604	0.9878048681790448
1	1	none		100	10	5	2	sqrt	gini		0.7935353535353536	0.2859337005348803	0.006060606060238751	0.9992337164674389	7.951115669777475	7.908987617294279	0.9947016074543495
1	2	none		100	10	5	2	sqrt	gini		0.8213578170264462	0.3114875753108387	0.006097560975237953	0.9984674329425406	3.9969064151713782	3.978632555902947	0.9954279892148258
1	3	none		100	10	5	2	sqrt	gini		0.7543547332025045	0.25581702407750273	0.0	0.9992337164674389	0.0	0.0	1.0007668611579696
1	1	none		100	10	5	2	sqrt	entropy		0.7892163009404388	0.2850081281274091	0.006060606060238751	0.9992337164674389	7.951115669777475	7.908987617294279	0.9947016074543495
1	2	none		100	10	5	2	sqrt	entropy		0.8109288851509205	0.3092326838116674	0.0	0.9984674329425406	0.0	0.0	1.0015349093936832
1	3	none		100	10	5	2	sqrt	entropy		0.7506120923278199	0.2564448642920417	0.0	0.9999999999923372	0.0	0.0	0.9999999900076629
1	1	none		100	10	5	2	log2	gini		0.7935353535353536	0.2859337005348803	0.006060606060238751	0.9992337164674389	7.951115669777475	7.908987617294279	0.9947016074543495
1	2	none		100	10	5	2	log2	gini		0.8213578170264462	0.3114875753108387	0.006097560975237953	0.9984674329425406	3.9969064151713782	3.978632555902947	0.9954279892148258
1	3	none		100	10	5	2	log2	gini		0.7543547332025045	0.25581702407750273	0.0	0.9992337164674389	0.0	0.0	1.0007668611579696
1	1	none		100	10	5	2	log2	entropy		0.7892163009404388	0.2850081281274091	0.006060606060238751	0.9992337164674389	7.951115669777475	7.908987617294279	0.9947016074543495
1	2	none		100	10	5	2	log2	entropy		0.8109288851509205	0.3092326838116674	0.0	0.9984674329425406	0.0	0.0	1.0015349093936832
1	3	none		100	10	5	2	log2	entropy		0.7506120923278199	0.2564448642920417	0.0	0.9999999999923372	0.0	0.0	0.9999999900076629
1	1	none		100	10	10	1	sqrt	gini		0.7841495413909207	0.27186338872383414	0.012121212120477502	0.9984674329425406	7.99381282985309	7.909039262646358	0.9893950923108592
1	2	none		100	10	10	1	sqrt	gini		0.8196804037005887	0.30781889166339677	0.012195121950475906	0.9977011494176422	5.358001365448169	5.304854954695931	0.9900809162395936
1	3	none		100	10	10	1	sqrt	gini		0.7592421269040277	0.26699920755388856	0.0	0.9992337164674389	0.0	0.0	1.0007668611579696
1	1	none		100	10	10	1	sqrt	entropy		0.7878137698827354	0.290233871415848	0.006060606060238751	0.9992337164674389	7.951115669777475	7.908987617294279	0.9947016074543495
1	2	none		100	10	10	1	sqrt	entropy		0.8170591533501541	0.30439375623949394	0.006097560975237953	0.9984674329425406	3.9969064151713782	3.978632555902947	0.9954279892148258
1	3	none		100	10	10	1	sqrt	entropy		0.7513223063265115	0.25829507394114787	0.0	0.9999999999923372	0.0	0.0	0.9999999900076629
1	1	none		100	10	10	1	log2	gini		0.7841495413909207	0.27186338872383414	0.012121212120477502	0.9984674329425406	7.99381282985309	7.909039262646358	0.9893950923108592
1	2	none		100	10	10	1	log2	gini		0.8196804037005887	0.30781889166339677	0.012195121950475906	0.9977011494176422	5.358001365448169	5.304854954695931	0.9900809162395936
1	3	none		100	10	10	1	log2	gini		0.7592421269040277	0.26699920755388856	0.0	0.9992337164674389	0.0	0.0	1.0007668611579696
1	1	none		100	10	10	1	log2	entropy		0.7878137698827354	0.290233871415848	0.006060606060238751	0.9992337164674389	7.951115669777475	7.908987617294279	0.9947016074543495
1	2	none		100	10	10	1	log2	entropy		0.8170591533501541	0.30439375623949394	0.006097560975237953	0.9984674329425406	3.9969064151713782	3.978632555902947	0.9954279892148258
1	3	none		100	10	10	1	log2	entropy		0.7513223063265115	0.25829507394114787	0.0	0.9999999999923372	0.0	0.0	0.9999999900076629
1	1	none		100	10	10	2	sqrt	gini		0.7861976082665737	0.2815640294871057	0.006060606060238751	0.9992337164674389	7.951115669777475	7.908987617294279	0.9947016074543495
1	2	none		100	10	10	2	sqrt	gini		0.8204980842911875	0.3185292366449302	0.012195121950475906	0.9977011494176422	5.358001365448169	5.304854954695931	0.9900809162395936
1	3	none		100	10	10	2	sqrt	gini		0.7556583496869451	0.2636557703481783	0.0	0.9999999999923372	0.0	0.0	0.9999999900076629
1	1	none		100	10	10	2	sqrt	entropy		0.7945570649018926	0.2846331076259615	0.0	0.9992337164674389	0.0	0.0	1.0007668611579696
1	2	none		100	10	10	2	sqrt	entropy		0.8157088122605363	0.31338576142641367	0.0	0.9999999999923372	0.0	0.0	0.9999999900076629
1	3	none		100	10	10	2	sqrt	entropy		0.7542379216895618	0.25652056220107106	0.006097560975237953	0.9999999999923372	613027.1844584956	609289.2138638302	0.9939024290933539
1	1	none		100	10	10	2	log2	gini		0.7861976082665737	0.2815640294871057	0.006060606060238751	0.9992337164674389	7.951115669777475	7.908987617294279	0.9947016074543495
1	2	none		100	10	10	2	log2	gini		0.8204980842911875	0.3185292366449302	0.012195121950475906	0.9977011494176422	5.358001365448169	5.304854954695931	0.9900809162395936
1	3	none		100	10	10	2	log2	gini		0.7556583496869451	0.2636557703481783	0.0	0.9999999999923372	0.0	0.0	0.9999999900076629
1	1	none		100	10	10	2	log2	entropy		0.7945570649018926	0.2846331076259615	0.0	0.9992337164674389	0.0	0.0	1.0007668611579696
1	2	none		100	10	10	2	log2	entropy		0.8157088122605363	0.31338576142641367	0.0	0.9999999999923372	0.0	0.0	0.9999999900076629
1	3	none		100	10	10	2	log2	entropy		0.7542379216895618	0.25652056220107106	0.006097560975237953	0.9999999999923372	613027.1844584956	609289.2138638302	0.9939024290933539
1	1	none		300	3	2	1	sqrt	gini		0.8017601300359922	0.2826419184448948	0.0	0.9999999999923372	0.0	0.0	0.9999999900076629
1	2	none		300	3	2	1	sqrt	gini		0.8253387533875339	0.3057462791642221	0.0	0.9999999999923372	0.0	0.0	0.9999999900076629
1	3	none		300	3	2	1	sqrt	gini		0.745271469956079	0.27857552148826814	0.0	0.9999999999923372	0.0	0.0	0.9999999900076629
1	1	none		300	3	2	1	sqrt	entropy		0.802702890978753	0.2849826540732697	0.0	0.9999999999923372	0.0	0.0	0.9999999900076629
1	2	none		300	3	2	1	sqrt	entropy		0.82139052425007	0.3062726152239306	0.0	0.9999999999923372	0.0	0.0	0.9999999900076629
1	3	none		300	3	2	1	sqrt	entropy		0.7443930473787497	0.27188298747336814	0.0	0.9999999999923372	0.0	0.0	0.9999999900076629
1	1	none		300	3	2	1	log2	gini		0.8017601300359922	0.2826419184448948	0.0	0.9999999999923372	0.0	0.0	0.9999999900076629
1	2	none		300	3	2	1	log2	gini		0.8253387533875339	0.3057462791642221	0.0	0.9999999999923372	0.0	0.0	0.9999999900076629
1	3	none		300	3	2	1	log2	gini		0.745271469956079	0.27857552148826814	0.0	0.9999999999923372	0.0	0.0	0.9999999900076629
1	1	none		300	3	2	1	log2	entropy		0.802702890978753	0.2849826540732697	0.0	0.9999999999923372	0.0	0.0	0.9999999900076629
1	2	none		300	3	2	1	log2	entropy		0.82139052425007	0.3062726152239306	0.0	0.9999999999923372	0.0	0.0	0.9999999900076629
1	3	none		300	3	2	1	log2	entropy		0.7443930473787497	0.27188298747336814	0.0	0.9999999999923372	0.0	0.0	0.9999999900076629
1	1	none		300	3	2	2	sqrt	gini		0.8013421572042261	0.2832985879786129	0.0	0.9999999999923372	0.0	0.0	0.9999999900076629
1	2	none		300	3	2	2	sqrt	gini		0.825497617045136	0.3042822172957248	0.0	0.9999999999923372	0.0	0.0	0.9999999900076629
1	3	none		300	3	2	2	sqrt	gini		0.745864872441828	0.27882871008443477	0.0	0.9999999999923372	0.0	0.0	0.9999999900076629
1	1	none		300	3	2	2	sqrt	entropy		0.8029304539649368	0.28511587549244977	0.0	0.9999999999923372	0.0	0.0	0.9999999900076629
1	2	none		300	3	2	2	sqrt	entropy		0.8215914400523315	0.30741038998904235	0.0	0.9999999999923372	0.0	0.0	0.9999999900076629
1	3	none		300	3	2	2	sqrt	entropy		0.7449116904962153	0.2729650225086129	0.0	0.9999999999923372	0.0	0.0	0.9999999900076629
1	1	none		300	3	2	2	log2	gini		0.8013421572042261	0.2832985879786129	0.0	0.9999999999923372	0.0	0.0	0.9999999900076629
1	2	none		300	3	2	2	log2	gini		0.825497617045136	0.3042822172957248	0.0	0.9999999999923372	0.0	0.0	0.9999999900076629
1	3	none		300	3	2	2	log2	gini		0.745864872441828	0.27882871008443477	0.0	0.9999999999923372	0.0	0.0	0.9999999900076629
1	1	none		300	3	2	2	log2	entropy		0.8029304539649368	0.28511587549244977	0.0	0.9999999999923372	0.0	0.0	0.9999999900076629
1	2	none		300	3	2	2	log2	entropy		0.8215914400523315	0.30741038998904235	0.0	0.9999999999923372	0.0	0.0	0.9999999900076629
1	3	none		300	3	2	2	log2	entropy		0.7449116904962153	0.2729650225086129	0.0	0.9999999999923372	0.0	0.0	0.9999999900076629
1	1	none		300	3	5	1	sqrt	gini		0.8009613375130616	0.2803148601227081	0.0	0.9999999999923372	0.0	0.0	0.9999999900076629
1	2	none		300	3	5	1	sqrt	gini		0.8261190542939911	0.30550964189080626	0.0	0.9999999999923372	0.0	0.0	0.9999999900076629
1	3	none		300	3	5	1	sqrt	gini		0.7454817306793757	0.2813368485567086	0.0	0.9999999999923372	0.0	0.0	0.9999999900076629
1	1	none		300	3	5	1	sqrt	entropy		0.8028422152560084	0.28179705824796597	0.0	0.9999999999923372	0.0	0.0	0.9999999900076629
1	2	none		300	3	5	1	sqrt	entropy		0.8217736660125221	0.3072470239860388	0.0	0.9999999999923372	0.0	0.0	0.9999999900076629
1	3	none		300	3	5	1	sqrt	entropy		0.7447434819175777	0.27199256481028367	0.0	0.9999999999923372	0.0	0.0	0.9999999900076629
1	1	none		300	3	5	1	log2	gini		0.8009613375130616	0.2803148601227081	0.0	0.9999999999923372	0.0	0.0	0.9999999900076629
1	2	none		300	3	5	1	log2	gini		0.8261190542939911	0.30550964189080626	0.0	0.9999999999923372	0.0	0.0	0.9999999900076629
1	3	none		300	3	5	1	log2	gini		0.7454817306793757	0.2813368485567086	0.0	0.9999999999923372	0.0	0.0	0.9999999900076629
1	1	none		300	3	5	1	log2	entropy		0.8028422152560084	0.28179705824796597	0.0	0.9999999999923372	0.0	0.0	0.9999999900076629
1	2	none		300	3	5	1	log2	entropy		0.8217736660125221	0.3072470239860388	0.0	0.9999999999923372	0.0	0.0	0.9999999900076629
1	3	none		300	3	5	1	log2	entropy		0.7447434819175777	0.27199256481028367	0.0	0.9999999999923372	0.0	0.0	0.9999999900076629
1	1	none		300	3	5	2	sqrt	gini		0.8009288285150354	0.2829707038938789	0.0	0.9999999999923372	0.0	0.0	0.9999999900076629
1	2	none		300	3	5	2	sqrt	gini		0.8260863470703673	0.3054365192662297	0.0	0.9999999999923372	0.0	0.0	0.9999999900076629
1	3	none		300	3	5	2	sqrt	gini		0.7458088029156155	0.2791835890472816	0.0	0.9999999999923372	0.0	0.0	0.9999999900076629
1	1	none		300	3	5	2	sqrt	entropy		0.8029676071055383	0.28213232341213274	0.0	0.9999999999923372	0.0	0.0	0.9999999900076629
1	2	none		300	3	5	2	sqrt	entropy		0.8217970283151108	0.30757945836173833	0.0	0.9999999999923372	0.0	0.0	0.9999999900076629
1	3	none		300	3	5	2	sqrt	entropy		0.744916362956733	0.272966878682997	0.0	0.9999999999923372	0.0	0.0	0.9999999900076629
1	1	none		300	3	5	2	log2	gini		0.8009288285150354	0.2829707038938789	0.0	0.9999999999923372	0.0	0.0	0.9999999900076629
1	2	none		300	3	5	2	log2	gini		0.8260863470703673	0.3054365192662297	0.0	0.9999999999923372	0.0	0.0	0.9999999900076629
1	3	none		300	3	5	2	log2	gini		0.7458088029156155	0.2791835890472816	0.0	0.9999999999923372	0.0	0.0	0.9999999900076629
1	1	none		300	3	5	2	log2	entropy		0.8029676071055383	0.28213232341213274	0.0	0.9999999999923372	0.0	0.0	0.9999999900076629
1	2	none		300	3	5	2	log2	entropy		0.8217970283151108	0.30757945836173833	0.0	0.9999999999923372	0.0	0.0	0.9999999900076629
1	3	none		300	3	5	2	log2	entropy		0.744916362956733	0.272966878682997	0.0	0.9999999999923372	0.0	0.0	0.9999999900076629
1	1	none		300	3	10	1	sqrt	gini		0.7993544641820504	0.27954764658908143	0.0	0.9999999999923372	0.0	0.0	0.9999999900076629
1	2	none		300	3	10	1	sqrt	gini		0.8256564807027381	0.30484643509526493	0.0	0.9999999999923372	0.0	0.0	0.9999999900076629
1	3	none		300	3	10	1	sqrt	gini		0.7454490234557517	0.27804685415034186	0.0	0.9999999999923372	0.0	0.0	0.9999999900076629
1	1	none		300	3	10	1	sqrt	entropy		0.8019830488796005	0.28479903181477384	0.0	0.9999999999923372	0.0	0.0	0.9999999900076629
1	2	none		300	3	10	1	sqrt	entropy		0.8216848892626858	0.3062790507530134	0.0	0.9999999999923372	0.0	0.0	0.9999999900076629
1	3	none		300	3	10	1	sqrt	entropy		0.7447621717596485	0.2712484374487972	0.0	0.9999999999923372	0.0	0.0	0.9999999900076629
1	1	none		300	3	10	1	log2	gini		0.7993544641820504	0.27954764658908143	0.0	0.9999999999923372	0.0	0.0	0.9999999900076629
1	2	none		300	3	10	1	log2	gini		0.8256564807027381	0.30484643509526493	0.0	0.9999999999923372	0.0	0.0	0.9999999900076629
1	3	none		300	3	10	1	log2	gini		0.7454490234557517	0.27804685415034186	0.0	0.9999999999923372	0.0	0.0	0.9999999900076629
1	1	none		300	3	10	1	log2	entropy		0.8019830488796005	0.28479903181477384	0.0	0.9999999999923372	0.0	0.0	0.9999999900076629
1	2	none		300	3	10	1	log2	entropy		0.8216848892626858	0.3062790507530134	0.0	0.9999999999923372	0.0	0.0	0.9999999900076629
1	3	none		300	3	10	1	log2	entropy		0.7447621717596485	0.2712484374487972	0.0	0.9999999999923372	0.0	0.0	0.9999999900076629
1	1	none		300	3	10	2	sqrt	gini		0.7996795541623127	0.28278119316545924	0.0	0.9999999999923372	0.0	0.0	0.9999999900076629
1	2	none		300	3	10	2	sqrt	gini		0.8258387066629287	0.30568616255765213	0.0	0.9999999999923372	0.0	0.0	0.9999999900076629
1	3	none		300	3	10	2	sqrt	gini		0.74602373609943	0.28171213711868276	0.0	0.9999999999923372	0.0	0.0	0.9999999900076629
1	1	none		300	3	10	2	sqrt	entropy		0.8019737605944504	0.2846311356679716	0.0	0.9999999999923372	0.0	0.0	0.9999999900076629
1	2	none		300	3	10	2	sqrt	entropy		0.8215634052892253	0.30724863551972115	0.0	0.9999999999923372	0.0	0.0	0.9999999900076629
1	3	none		300	3	10	2	sqrt	entropy		0.7449584151013924	0.27272106292352516	0.0	0.9999999999923372	0.0	0.0	0.9999999900076629
1	1	none		300	3	10	2	log2	gini		0.7996795541623127	0.28278119316545924	0.0	0.9999999999923372	0.0	0.0	0.9999999900076629
1	2	none		300	3	10	2	log2	gini		0.8258387066629287	0.30568616255765213	0.0	0.9999999999923372	0.0	0.0	0.9999999900076629
1	3	none		300	3	10	2	log2	gini		0.74602373609943	0.28171213711868276	0.0	0.9999999999923372	0.0	0.0	0.9999999900076629
1	1	none		300	3	10	2	log2	entropy		0.8019737605944504	0.2846311356679716	0.0	0.9999999999923372	0.0	0.0	0.9999999900076629
1	2	none		300	3	10	2	log2	entropy		0.8215634052892253	0.30724863551972115	0.0	0.9999999999923372	0.0	0.0	0.9999999900076629
1	3	none		300	3	10	2	log2	entropy		0.7449584151013924	0.27272106292352516	0.0	0.9999999999923372	0.0	0.0	0.9999999900076629
1	1	none		300	5	2	1	sqrt	gini		0.8030326251015907	0.28743678851590015	0.0	0.9999999999923372	0.0	0.0	0.9999999900076629
1	2	none		300	5	2	1	sqrt	gini		0.8294972432482945	0.31314683215135575	0.0	0.9999999999923372	0.0	0.0	0.9999999900076629
1	3	none		300	5	2	1	sqrt	gini		0.7503504345388281	0.2746729356302111	0.0	0.9999999999923372	0.0	0.0	0.9999999900076629
1	1	none		300	5	2	1	sqrt	entropy		0.7989457796354349	0.28783423331427976	0.0	0.9999999999923372	0.0	0.0	0.9999999900076629
1	2	none		300	5	2	1	sqrt	entropy		0.8215587328287075	0.3023107914350794	0.0	0.9999999999923372	0.0	0.0	0.9999999900076629
1	3	none		300	5	2	1	sqrt	entropy		0.7508036632090459	0.25922326558226094	0.0	0.9999999999923372	0.0	0.0	0.9999999900076629
1	1	none		300	5	2	1	log2	gini		0.8030326251015907	0.28743678851590015	0.0	0.9999999999923372	0.0	0.0	0.9999999900076629
1	2	none		300	5	2	1	log2	gini		0.8294972432482945	0.31314683215135575	0.0	0.9999999999923372	0.0	0.0	0.9999999900076629
1	3	none		300	5	2	1	log2	gini		0.7503504345388281	0.2746729356302111	0.0	0.9999999999923372	0.0	0.0	0.9999999900076629
1	1	none		300	5	2	1	log2	entropy		0.7989457796354349	0.28783423331427976	0.0	0.9999999999923372	0.0	0.0	0.9999999900076629
1	2	none		300	5	2	1	log2	entropy		0.8215587328287075	0.3023107914350794	0.0	0.9999999999923372	0.0	0.0	0.9999999900076629
1	3	none		300	5	2	1	log2	entropy		0.7508036632090459	0.25922326558226094	0.0	0.9999999999923372	0.0	0.0	0.9999999900076629
1	1	none		300	5	2	2	sqrt	gini		0.801625449901312	0.28501039134461353	0.0	0.9999999999923372	0.0	0.0	0.9999999900076629
1	2	none		300	5	2	2	sqrt	gini		0.8301373703392206	0.31828768643427047	0.0	0.9999999999923372	0.0	0.0	0.9999999900076629
1	3	none		300	5	2	2	sqrt	gini		0.750256985328474	0.27779320847755734	0.0	0.9999999999923372	0.0	0.0	0.9999999900076629
1	1	none		300	5	2	2	sqrt	entropy		0.8011749680715197	0.2964823850184513	0.0	0.9999999999923372	0.0	0.0	0.9999999900076629
1	2	none		300	5	2	2	sqrt	entropy		0.8235164937856275	0.3051647380668281	0.0	0.9999999999923372	0.0	0.0	0.9999999900076629
1	3	none		300	5	2	2	sqrt	entropy		0.7506915241566209	0.2600025514892078	0.0	0.9999999999923372	0.0	0.0	0.9999999900076629
1	1	none		300	5	2	2	log2	gini		0.801625449901312	0.28501039134461353	0.0	0.9999999999923372	0.0	0.0	0.9999999900076629
1	2	none		300	5	2	2	log2	gini		0.8301373703392206	0.31828768643427047	0.0	0.9999999999923372	0.0	0.0	0.9999999900076629
1	3	none		300	5	2	2	log2	gini		0.750256985328474	0.27779320847755734	0.0	0.9999999999923372	0.0	0.0	0.9999999900076629
1	1	none		300	5	2	2	log2	entropy		0.8011749680715197	0.2964823850184513	0.0	0.9999999999923372	0.0	0.0	0.9999999900076629
1	2	none		300	5	2	2	log2	entropy		0.8235164937856275	0.3051647380668281	0.0	0.9999999999923372	0.0	0.0	0.9999999900076629
1	3	none		300	5	2	2	log2	entropy		0.7506915241566209	0.2600025514892078	0.0	0.9999999999923372	0.0	0.0	0.9999999900076629
1	1	none		300	5	5	1	sqrt	gini		0.7997817252989667	0.27669661220356784	0.0	0.9999999999923372	0.0	0.0	0.9999999900076629
1	2	none		300	5	5	1	sqrt	gini		0.829796280721428	0.3161844992895545	0.0	0.9999999999923372	0.0	0.0	0.9999999900076629
1	3	none		300	5	5	1	sqrt	gini		0.7506588169329969	0.27598935795946583	0.0	0.9999999999923372	0.0	0.0	0.9999999900076629
1	1	none		300	5	5	1	sqrt	entropy		0.7998467432950191	0.29067258962064685	0.0	0.9999999999923372	0.0	0.0	0.9999999900076629
1	2	none		300	5	5	1	sqrt	entropy		0.8218764601439117	0.3040574700158377	0.0	0.9999999999923372	0.0	0.0	0.9999999900076629
1	3	none		300	5	5	1	sqrt	entropy		0.7513223063265115	0.2632067882668809	0.0	0.9999999999923372	0.0	0.0	0.9999999900076629
1	1	none		300	5	5	1	log2	gini		0.7997817252989667	0.27669661220356784	0.0	0.9999999999923372	0.0	0.0	0.9999999900076629
1	2	none		300	5	5	1	log2	gini		0.829796280721428	0.3161844992895545	0.0	0.9999999999923372	0.0	0.0	0.9999999900076629
1	3	none		300	5	5	1	log2	gini		0.7506588169329969	0.27598935795946583	0.0	0.9999999999923372	0.0	0.0	0.9999999900076629
1	1	none		300	5	5	1	log2	entropy		0.7998467432950191	0.29067258962064685	0.0	0.9999999999923372	0.0	0.0	0.9999999900076629
1	2	none		300	5	5	1	log2	entropy		0.8218764601439117	0.3040574700158377	0.0	0.9999999999923372	0.0	0.0	0.9999999900076629
1	3	none		300	5	5	1	log2	entropy		0.7513223063265115	0.2632067882668809	0.0	0.9999999999923372	0.0	0.0	0.9999999900076629
1	1	none		300	5	5	2	sqrt	gini		0.8006641123882503	0.28180084542184897	0.0	0.9999999999923372	0.0	0.0	0.9999999900076629
1	2	none		300	5	5	2	sqrt	gini		0.8287776843285675	0.3169298800939735	0.0	0.9999999999923372	0.0	0.0	0.9999999900076629
1	3	none		300	5	5	2	sqrt	gini		0.7506120923278198	0.2751702632964722	0.0	0.9999999999923372	0.0	0.0	0.9999999900076629
1	1	none		300	5	5	2	sqrt	entropy		0.8008498780912574	0.2933675453142008	0.0	0.9999999999923372	0.0	0.0	0.9999999900076629
1	2	none		300	5	5	2	sqrt	entropy		0.8231426969442107	0.30535614660240534	0.0	0.9999999999923372	0.0	0.0	0.9999999900076629
1	3	none		300	5	5	2	sqrt	entropy		0.7516587234837866	0.2622229590819339	0.0	0.9999999999923372	0.0	0.0	0.9999999900076629
1	1	none		300	5	5	2	log2	gini		0.8006641123882503	0.28180084542184897	0.0	0.9999999999923372	0.0	0.0	0.9999999900076629
1	2	none		300	5	5	2	log2	gini		0.8287776843285675	0.3169298800939735	0.0	0.9999999999923372	0.0	0.0	0.9999999900076629
1	3	none		300	5	5	2	log2	gini		0.7506120923278198	0.2751702632964722	0.0	0.9999999999923372	0.0	0.0	0.9999999900076629
1	1	none		300	5	5	2	log2	entropy		0.8008498780912574	0.2933675453142008	0.0	0.9999999999923372	0.0	0.0	0.9999999900076629
1	2	none		300	5	5	2	log2	entropy		0.8231426969442107	0.30535614660240534	0.0	0.9999999999923372	0.0	0.0	0.9999999900076629
1	3	none		300	5	5	2	log2	entropy		0.7516587234837866	0.2622229590819339	0.0	0.9999999999923372	0.0	0.0	0.9999999900076629
1	1	none		300	5	10	1	sqrt	gini		0.799554162312783	0.2781776198813194	0.0	0.9999999999923372	0.0	0.0	0.9999999900076629
1	2	none		300	5	10	1	sqrt	gini		0.8294598635641529	0.31208836964745684	0.0	0.9999999999923372	0.0	0.0	0.9999999900076629
1	3	none		300	5	10	1	sqrt	gini		0.7496822726847958	0.2743773842257748	0.0	0.9999999999923372	0.0	0.0	0.9999999900076629
1	1	none		300	5	10	1	sqrt	entropy		0.8011981887843956	0.2893485319416231	0.0	0.9999999999923372	0.0	0.0	0.9999999900076629
1	2	none		300	5	10	1	sqrt	entropy		0.8246752639940191	0.3129092722603116	0.0	0.9999999999923372	0.0	0.0	0.9999999900076629
1	3	none		300	5	10	1	sqrt	entropy		0.7514251004579011	0.2634060591244524	0.0	0.9999999999923372	0.0	0.0	0.9999999900076629
1	1	none		300	5	10	1	log2	gini		0.799554162312783	0.2781776198813194	0.0	0.9999999999923372	0.0	0.0	0.9999999900076629
1	2	none		300	5	10	1	log2	gini		0.8294598635641529	0.31208836964745684	0.0	0.9999999999923372	0.0	0.0	0.9999999900076629
1	3	none		300	5	10	1	log2	gini		0.7496822726847958	0.2743773842257748	0.0	0.9999999999923372	0.0	0.0	0.9999999900076629
1	1	none		300	5	10	1	log2	entropy		0.8011981887843956	0.2893485319416231	0.0	0.9999999999923372	0.0	0.0	0.9999999900076629
1	2	none		300	5	10	1	log2	entropy		0.8246752639940191	0.3129092722603116	0.0	0.9999999999923372	0.0	0.0	0.9999999900076629
1	3	none		300	5	10	1	log2	entropy		0.7514251004579011	0.2634060591244524	0.0	0.9999999999923372	0.0	0.0	0.9999999900076629
1	1	none		300	5	10	2	sqrt	gini		0.8015743643329851	0.27790124971832053	0.0	0.9999999999923372	0.0	0.0	0.9999999900076629
1	2	none		300	5	10	2	sqrt	gini		0.829361741893281	0.3186828864093239	0.0	0.9999999999923372	0.0	0.0	0.9999999900076629
1	3	none		300	5	10	2	sqrt	gini		0.7484767778712269	0.2675706870108156	0.0	0.9999999999923372	0.0	0.0	0.9999999900076629
1	1	none		300	5	10	2	sqrt	entropy		0.802308138859863	0.2877964522257431	0.0	0.9999999999923372	0.0	0.0	0.9999999900076629
1	2	none		300	5	10	2	sqrt	entropy		0.8247032987571254	0.3145945262727837	0.0	0.9999999999923372	0.0	0.0	0.9999999900076629
1	3	none		300	5	10	2	sqrt	entropy		0.7511587702083917	0.2651245309101562	0.0	0.9999999999923372	0.0	0.0	0.9999999900076629
1	1	none		300	5	10	2	log2	gini		0.8015743643329851	0.27790124971832053	0.0	0.9999999999923372	0.0	0.0	0.9999999900076629
1	2	none		300	5	10	2	log2	gini		0.829361741893281	0.3186828864093239	0.0	0.9999999999923372	0.0	0.0	0.9999999900076629
1	3	none		300	5	10	2	log2	gini		0.7484767778712269	0.2675706870108156	0.0	0.9999999999923372	0.0	0.0	0.9999999900076629
1	1	none		300	5	10	2	log2	entropy		0.802308138859863	0.2877964522257431	0.0	0.9999999999923372	0.0	0.0	0.9999999900076629
1	2	none		300	5	10	2	log2	entropy		0.8247032987571254	0.3145945262727837	0.0	0.9999999999923372	0.0	0.0	0.9999999900076629
1	3	none		300	5	10	2	log2	entropy		0.7511587702083917	0.2651245309101562	0.0	0.9999999999923372	0.0	0.0	0.9999999900076629
1	1	none		300	10	2	1	sqrt	gini		0.7927876465807501	0.27999760814593533	0.006060606060238751	0.9992337164674389	7.951115669777475	7.908987617294279	0.9947016074543495
1	2	none		300	10	2	1	sqrt	gini		0.824871507335763	0.3085668867942932	0.006097560975237953	0.9984674329425406	3.9969064151713782	3.978632555902947	0.9954279892148258
1	3	none		300	10	2	1	sqrt	gini		0.7586814316419026	0.26434235468203116	0.006097560975237953	0.9999999999923372	613027.1844584956	609289.2138638302	0.9939024290933539
1	1	none		300	10	2	1	sqrt	entropy		0.7964193660745386	0.28700222625190586	0.006060606060238751	0.9984674329425406	3.9725350345940353	3.954519631323179	0.9954650008522712
1	2	none		300	10	2	1	sqrt	entropy		0.8165358377721708	0.3129813787215517	0.006097560975237953	0.9999999999923372	613027.1844584956	609289.2138638302	0.9939024290933539
1	3	none		300	10	2	1	sqrt	entropy		0.7551864311746567	0.255774082386083	0.012195121950475906	0.9999999999923372	1233622.605685074	1218578.4277276604	0.9878048681790448
1	1	none		300	10	2	1	log2	gini		0.7927876465807501	0.27999760814593533	0.006060606060238751	0.9992337164674389	7.951115669777475	7.908987617294279	0.9947016074543495
1	2	none		300	10	2	1	log2	gini		0.824871507335763	0.3085668867942932	0.006097560975237953	0.9984674329425406	3.9969064151713782	3.978632555902947	0.9954279892148258
1	3	none		300	10	2	1	log2	gini		0.7586814316419026	0.26434235468203116	0.006097560975237953	0.9999999999923372	613027.1844584956	609289.2138638302	0.9939024290933539
1	1	none		300	10	2	1	log2	entropy		0.7964193660745386	0.28700222625190586	0.006060606060238751	0.9984674329425406	3.9725350345940353	3.954519631323179	0.9954650008522712
1	2	none		300	10	2	1	log2	entropy		0.8165358377721708	0.3129813787215517	0.006097560975237953	0.9999999999923372	613027.1844584956	609289.2138638302	0.9939024290933539
1	3	none		300	10	2	1	log2	entropy		0.7551864311746567	0.255774082386083	0.012195121950475906	0.9999999999923372	1233622.605685074	1218578.4277276604	0.9878048681790448
1	1	none		300	10	2	2	sqrt	gini		0.7935864391036804	0.2857642325830202	0.006060606060238751	0.9999999999923372	609289.2138220096	605596.5519618491	0.9939393840079838
1	2	none		300	10	2	2	sqrt	gini		0.8247874030464443	0.3241926191016421	0.0	0.9999999999923372	0.0	0.0	0.9999999900076629
1	3	none		300	10	2	2	sqrt	gini		0.7566862910008411	0.26652704699995344	0.006097560975237953	0.9999999999923372	613027.1844584956	609289.2138638302	0.9939024290933539
1	1	none		300	10	2	2	sqrt	entropy		0.7896156972019042	0.29213199067927936	0.0	0.9999999999923372	0.0	0.0	0.9999999900076629
1	2	none		300	10	2	2	sqrt	entropy		0.8162788524436967	0.3041350836583894	0.0	0.9999999999923372	0.0	0.0	0.9999999900076629
1	3	none		300	10	2	2	sqrt	entropy		0.7563825810671899	0.2614579417163692	0.006097560975237953	0.9999999999923372	613027.1844584956	609289.2138638302	0.9939024290933539
1	1	none		300	10	2	2	log2	gini		0.7935864391036804	0.2857642325830202	0.006060606060238751	0.9999999999923372	609289.2138220096	605596.5519618491	0.9939393840079838
1	2	none		300	10	2	2	log2	gini		0.8247874030464443	0.3241926191016421	0.0	0.9999999999923372	0.0	0.0	0.9999999900076629
1	3	none		300	10	2	2	log2	gini		0.7566862910008411	0.26652704699995344	0.006097560975237953	0.9999999999923372	613027.1844584956	609289.2138638302	0.9939024290933539
1	1	none		300	10	2	2	log2	entropy		0.7896156972019042	0.29213199067927936	0.0	0.9999999999923372	0.0	0.0	0.9999999900076629
1	2	none		300	10	2	2	log2	entropy		0.8162788524436967	0.3041350836583894	0.0	0.9999999999923372	0.0	0.0	0.9999999900076629
1	3	none		300	10	2	2	log2	entropy		0.7563825810671899	0.2614579417163692	0.006097560975237953	0.9999999999923372	613027.1844584956	609289.2138638302	0.9939024290933539
1	1	none		300	10	5	1	sqrt	gini		0.791970277487519	0.29815456523854544	0.0	0.9999999999923372	0.0	0.0	0.9999999900076629
1	2	none		300	10	5	1	sqrt	gini		0.823282870759742	0.3076568009230989	0.0	0.9984674329425406	0.0	0.0	1.0015349093936832
1	3	none		300	10	5	1	sqrt	gini		0.7566442388561817	0.2714836652333196	0.006097560975237953	0.9999999999923372	613027.1844584956	609289.2138638302	0.9939024290933539
1	1	none		300	10	5	1	sqrt	entropy		0.787488679902473	0.2759882872830696	0.0	0.9999999999923372	0.0	0.0	0.9999999900076629
1	2	none		300	10	5	1	sqrt	entropy		0.8143070741052238	0.30371456191076834	0.006097560975237953	0.9999999999923372	613027.1844584956	609289.2138638302	0.9939024290933539
1	3	none		300	10	5	1	sqrt	entropy		0.75795252780114	0.26019759535801606	0.006097560975237953	0.9999999999923372	613027.1844584956	609289.2138638302	0.9939024290933539
1	1	none		300	10	5	1	log2	gini		0.791970277487519	0.29815456523854544	0.0	0.9999999999923372	0.0	0.0	0.9999999900076629
1	2	none		300	10	5	1	log2	gini		0.823282870759742	0.3076568009230989	0.0	0.9984674329425406	0.0	0.0	1.0015349093936832
1	3	none		300	10	5	1	log2	gini		0.7566442388561817	0.2714836652333196	0.006097560975237953	0.9999999999923372	613027.1844584956	609289.2138638302	0.9939024290933539
1	1	none		300	10	5	1	log2	entropy		0.787488679902473	0.2759882872830696	0.0	0.9999999999923372	0.0	0.0	0.9999999900076629
1	2	none		300	10	5	1	log2	entropy		0.8143070741052238	0.30371456191076834	0.006097560975237953	0.9999999999923372	613027.1844584956	609289.2138638302	0.9939024290933539
1	3	none		300	10	5	1	log2	entropy		0.75795252780114	0.26019759535801606	0.006097560975237953	0.9999999999923372	613027.1844584956	609289.2138638302	0.9939024290933539
1	1	none		300	10	5	2	sqrt	gini		0.7957181005456868	0.2948423330394771	0.006060606060238751	0.9999999999923372	609289.2138220096	605596.5519618491	0.9939393840079838
1	2	none		300	10	5	2	sqrt	gini		0.8222642743668817	0.31208276755884273	0.006097560975237953	0.9984674329425406	3.9969064151713782	3.978632555902947	0.9954279892148258
1	3	none		300	10	5	2	sqrt	gini		0.756574151948416	0.25612846331658223	0.006097560975237953	0.9999999999923372	613027.1844584956	609289.2138638302	0.9939024290933539
1	1	none		300	10	5	2	sqrt	entropy		0.791422268663648	0.28778152182872585	0.006060606060238751	0.9999999999923372	609289.2138220096	605596.5519618491	0.9939393840079838
1	2	none		300	10	5	2	sqrt	entropy		0.8206195682646482	0.31837902887950936	0.0	0.9999999999923372	0.0	0.0	0.9999999900076629
1	3	none		300	10	5	2	sqrt	entropy		0.7536491916643304	0.25057245146974877	0.0	0.9999999999923372	0.0	0.0	0.9999999900076629
1	1	none		300	10	5	2	log2	gini		0.7957181005456868	0.2948423330394771	0.006060606060238751	0.9999999999923372	609289.2138220096	605596.5519618491	0.9939393840079838
1	2	none		300	10	5	2	log2	gini		0.8222642743668817	0.31208276755884273	0.006097560975237953	0.9984674329425406	3.9969064151713782	3.978632555902947	0.9954279892148258
1	3	none		300	10	5	2	log2	gini		0.756574151948416	0.25612846331658223	0.006097560975237953	0.9999999999923372	613027.1844584956	609289.2138638302	0.9939024290933539
1	1	none		300	10	5	2	log2	entropy		0.791422268663648	0.28778152182872585	0.006060606060238751	0.9999999999923372	609289.2138220096	605596.5519618491	0.9939393840079838
1	2	none		300	10	5	2	log2	entropy		0.8206195682646482	0.31837902887950936	0.0	0.9999999999923372	0.0	0.0	0.9999999900076629
1	3	none		300	10	5	2	log2	entropy		0.7536491916643304	0.25057245146974877	0.0	0.9999999999923372	0.0	0.0	0.9999999900076629
1	1	none		300	10	10	1	sqrt	gini		0.7897410890514338	0.2688720678024968	0.0	0.9984674329425406	0.0	0.0	1.0015349093936832
1	2	none		300	10	10	1	sqrt	gini		0.8232688533781889	0.3064334992453709	0.012195121950475906	0.9969348658927438	4.015418987926934	3.9786455460955863	0.9908419315403687
1	3	none		300	10	10	1	sqrt	gini		0.756574151948416	0.2604317233924105	0.012195121950475906	0.9999999999923372	1233622.605685074	1218578.4277276604	0.9878048681790448
1	1	none		300	10	10	1	sqrt	entropy		0.794018344363172	0.29122650750376866	0.0	0.9992337164674389	0.0	0.0	1.0007668611579696
1	2	none		300	10	10	1	sqrt	entropy		0.8208391739089804	0.30871008514368914	0.006097560975237953	0.9999999999923372	613027.1844584956	609289.2138638302	0.9939024290933539
1	3	none		300	10	10	1	sqrt	entropy		0.7522988505747126	0.25614098942003327	0.006097560975237953	0.9999999999923372	613027.1844584956	609289.2138638302	0.9939024290933539
1	1	none		300	10	10	1	log2	gini		0.7897410890514338	0.2688720678024968	0.0	0.9984674329425406	0.0	0.0	1.0015349093936832
1	2	none		300	10	10	1	log2	gini		0.8232688533781889	0.3064334992453709	0.012195121950475906	0.9969348658927438	4.015418987926934	3.9786455460955863	0.9908419315403687
1	3	none		300	10	10	1	log2	gini		0.756574151948416	0.2604317233924105	0.012195121950475906	0.9999999999923372	1233622.605685074	1218578.4277276604	0.9878048681790448
1	1	none		300	10	10	1	log2	entropy		0.794018344363172	0.29122650750376866	0.0	0.9992337164674389	0.0	0.0	1.0007668611579696
1	2	none		300	10	10	1	log2	entropy		0.8208391739089804	0.30871008514368914	0.006097560975237953	0.9999999999923372	613027.1844584956	609289.2138638302	0.9939024290933539
1	3	none		300	10	10	1	log2	entropy		0.7522988505747126	0.25614098942003327	0.006097560975237953	0.9999999999923372	613027.1844584956	609289.2138638302	0.9939024290933539
1	1	none		300	10	10	2	sqrt	gini		0.7932938581214444	0.2845323861514861	0.006060606060238751	0.9984674329425406	3.9725350345940353	3.954519631323179	0.9954650008522712
1	2	none		300	10	10	2	sqrt	gini		0.8231660592467992	0.3168302857984656	0.006097560975237953	0.9984674329425406	3.9969064151713782	3.978632555902947	0.9954279892148258
1	3	none		300	10	10	2	sqrt	gini		0.755420054200542	0.25546496855111617	0.0	0.9999999999923372	0.0	0.0	0.9999999900076629
1	1	none		300	10	10	2	sqrt	entropy		0.7952118890049925	0.28795442799038046	0.0	0.9999999999923372	0.0	0.0	0.9999999900076629
1	2	none		300	10	10	2	sqrt	entropy		0.8200214933183814	0.31160327228525825	0.0	0.9999999999923372	0.0	0.0	0.9999999900076629
1	3	none		300	10	10	2	sqrt	entropy		0.753962246519017	0.2516632063379916	0.0	0.9999999999923372	0.0	0.0	0.9999999900076629
1	1	none		300	10	10	2	log2	gini		0.7932938581214444	0.2845323861514861	0.006060606060238751	0.9984674329425406	3.9725350345940353	3.954519631323179	0.9954650008522712
1	2	none		300	10	10	2	log2	gini		0.8231660592467992	0.3168302857984656	0.006097560975237953	0.9984674329425406	3.9969064151713782	3.978632555902947	0.9954279892148258
1	3	none		300	10	10	2	log2	gini		0.755420054200542	0.25546496855111617	0.0	0.9999999999923372	0.0	0.0	0.9999999900076629
1	1	none		300	10	10	2	log2	entropy		0.7952118890049925	0.28795442799038046	0.0	0.9999999999923372	0.0	0.0	0.9999999900076629
1	2	none		300	10	10	2	log2	entropy		0.8200214933183814	0.31160327228525825	0.0	0.9999999999923372	0.0	0.0	0.9999999900076629
1	3	none		300	10	10	2	log2	entropy		0.753962246519017	0.2516632063379916	0.0	0.9999999999923372	0.0	0.0	0.9999999900076629
1	1	none		500	3	2	1	sqrt	gini		0.8026425171252758	0.28013415940212105	0.0	0.9999999999923372	0.0	0.0	0.9999999900076629
1	2	none		500	3	2	1	sqrt	gini		0.8264134193066068	0.3068518418020907	0.0	0.9999999999923372	0.0	0.0	0.9999999900076629
1	3	none		500	3	2	1	sqrt	gini		0.7450798990748527	0.27442305201053097	0.0	0.9999999999923372	0.0	0.0	0.9999999900076629
1	1	none		500	3	2	1	sqrt	entropy		0.8027539765470799	0.28297687839838637	0.0	0.9999999999923372	0.0	0.0	0.9999999900076629
1	2	none		500	3	2	1	sqrt	entropy		0.8231894215493879	0.30913895860679796	0.0	0.9999999999923372	0.0	0.0	0.9999999900076629
1	3	none		500	3	2	1	sqrt	entropy		0.7455471451266236	0.27108931074535203	0.0	0.9999999999923372	0.0	0.0	0.9999999900076629
1	1	none		500	3	2	1	log2	gini		0.8026425171252758	0.28013415940212105	0.0	0.9999999999923372	0.0	0.0	0.9999999900076629
1	2	none		500	3	2	1	log2	gini		0.8264134193066068	0.3068518418020907	0.0	0.9999999999923372	0.0	0.0	0.9999999900076629
1	3	none		500	3	2	1	log2	gini		0.7450798990748527	0.27442305201053097	0.0	0.9999999999923372	0.0	0.0	0.9999999900076629
1	1	none		500	3	2	1	log2	entropy		0.8027539765470799	0.28297687839838637	0.0	0.9999999999923372	0.0	0.0	0.9999999900076629
1	2	none		500	3	2	1	log2	entropy		0.8231894215493879	0.30913895860679796	0.0	0.9999999999923372	0.0	0.0	0.9999999900076629
1	3	none		500	3	2	1	log2	entropy		0.7455471451266236	0.27108931074535203	0.0	0.9999999999923372	0.0	0.0	0.9999999900076629
1	1	none		500	3	2	2	sqrt	gini		0.8026332288401253	0.27983209000378184	0.0	0.9999999999923372	0.0	0.0	0.9999999900076629
1	2	none		500	3	2	2	sqrt	gini		0.8271049434632277	0.30731288818439534	0.0	0.9999999999923372	0.0	0.0	0.9999999900076629
1	3	none		500	3	2	2	sqrt	gini		0.7454256611531632	0.2764812126407902	0.0	0.9999999999923372	0.0	0.0	0.9999999900076629
1	1	none		500	3	2	2	sqrt	entropy		0.8028747242540346	0.28302523239182975	0.0	0.9999999999923372	0.0	0.0	0.9999999900076629
1	2	none		500	3	2	2	sqrt	entropy		0.8233950098121671	0.31004006970677933	0.0	0.9999999999923372	0.0	0.0	0.9999999900076629
1	3	none		500	3	2	2	sqrt	entropy		0.7458508550602747	0.27226495998987343	0.0	0.9999999999923372	0.0	0.0	0.9999999900076629
1	1	none		500	3	2	2	log2	gini		0.8026332288401253	0.27983209000378184	0.0	0.9999999999923372	0.0	0.0	0.9999999900076629
1	2	none		500	3	2	2	log2	gini		0.8271049434632277	0.30731288818439534	0.0	0.9999999999923372	0.0	0.0	0.9999999900076629
1	3	none		500	3	2	2	log2	gini		0.7454256611531632	0.2764812126407902	0.0	0.9999999999923372	0.0	0.0	0.9999999900076629
1	1	none		500	3	2	2	log2	entropy		0.8028747242540346	0.28302523239182975	0.0	0.9999999999923372	0.0	0.0	0.9999999900076629
1	2	none		500	3	2	2	log2	entropy		0.8233950098121671	0.31004006970677933	0.0	0.9999999999923372	0.0	0.0	0.9999999900076629
1	3	none		500	3	2	2	log2	entropy		0.7458508550602747	0.27226495998987343	0.0	0.9999999999923372	0.0	0.0	0.9999999900076629
1	1	none		500	3	5	1	sqrt	gini		0.8023452920004644	0.28223967641047104	0.0	0.9999999999923372	0.0	0.0	0.9999999900076629
1	2	none		500	3	5	1	sqrt	gini		0.8267872161480236	0.30712894615399433	0.0	0.9999999999923372	0.0	0.0	0.9999999900076629
1	3	none		500	3	5	1	sqrt	gini		0.7453368844033268	0.2764838430432466	0.0	0.9999999999923372	0.0	0.0	0.9999999900076629
1	1	none		500	3	5	1	sqrt	entropy		0.8029722512481133	0.2837448756625341	0.0	0.9999999999923372	0.0	0.0	0.9999999900076629
1	2	none		500	3	5	1	sqrt	entropy		0.8232454910756003	0.30899007730734435	0.0	0.9999999999923372	0.0	0.0	0.9999999900076629
1	3	none		500	3	5	1	sqrt	entropy		0.7457480609288851	0.2718168782787016	0.0	0.9999999999923372	0.0	0.0	0.9999999900076629
1	1	none		500	3	5	1	log2	gini		0.8023452920004644	0.28223967641047104	0.0	0.9999999999923372	0.0	0.0	0.9999999900076629
1	2	none		500	3	5	1	log2	gini		0.8267872161480236	0.30712894615399433	0.0	0.9999999999923372	0.0	0.0	0.9999999900076629
1	3	none		500	3	5	1	log2	gini		0.7453368844033268	0.2764838430432466	0.0	0.9999999999923372	0.0	0.0	0.9999999900076629
1	1	none		500	3	5	1	log2	entropy		0.8029722512481133	0.2837448756625341	0.0	0.9999999999923372	0.0	0.0	0.9999999900076629
1	2	none		500	3	5	1	log2	entropy		0.8232454910756003	0.30899007730734435	0.0	0.9999999999923372	0.0	0.0	0.9999999900076629
1	3	none		500	3	5	1	log2	entropy		0.7457480609288851	0.2718168782787016	0.0	0.9999999999923372	0.0	0.0	0.9999999900076629
1	1	none		500	3	5	2	sqrt	gini		0.8026564495530013	0.27993058546315297	0.0	0.9999999999923372	0.0	0.0	0.9999999900076629
1	2	none		500	3	5	2	sqrt	gini		0.8271376506868516	0.30721363988316747	0.0	0.9999999999923372	0.0	0.0	0.9999999900076629
1	3	none		500	3	5	2	sqrt	gini		0.7453882814690217	0.2776566051467248	0.0	0.9999999999923372	0.0	0.0	0.9999999900076629
1	1	none		500	3	5	2	sqrt	entropy		0.8030837106699176	0.2837213582954246	0.0	0.9999999999923372	0.0	0.0	0.9999999900076629
1	2	none		500	3	5	2	sqrt	entropy		0.8234090271937202	0.30968445218550067	0.0	0.9999999999923372	0.0	0.0	0.9999999900076629
1	3	none		500	3	5	2	sqrt	entropy		0.7458835622838987	0.27186558710520997	0.0	0.9999999999923372	0.0	0.0	0.9999999900076629
1	1	none		500	3	5	2	log2	gini		0.8026564495530013	0.27993058546315297	0.0	0.9999999999923372	0.0	0.0	0.9999999900076629
1	2	none		500	3	5	2	log2	gini		0.8271376506868516	0.30721363988316747	0.0	0.9999999999923372	0.0	0.0	0.9999999900076629
1	3	none		500	3	5	2	log2	gini		0.7453882814690217	0.2776566051467248	0.0	0.9999999999923372	0.0	0.0	0.9999999900076629
1	1	none		500	3	5	2	log2	entropy		0.8030837106699176	0.2837213582954246	0.0	0.9999999999923372	0.0	0.0	0.9999999900076629
1	2	none		500	3	5	2	log2	entropy		0.8234090271937202	0.30968445218550067	0.0	0.9999999999923372	0.0	0.0	0.9999999900076629
1	3	none		500	3	5	2	log2	entropy		0.7458835622838987	0.27186558710520997	0.0	0.9999999999923372	0.0	0.0	0.9999999900076629
1	1	none		500	3	10	1	sqrt	gini		0.8019737605944501	0.28116963248136406	0.0	0.9999999999923372	0.0	0.0	0.9999999900076629
1	2	none		500	3	10	1	sqrt	gini		0.8267077843192224	0.30705091187839023	0.0	0.9999999999923372	0.0	0.0	0.9999999900076629
1	3	none		500	3	10	1	sqrt	gini		0.7457620783104383	0.27741311199067764	0.0	0.9999999999923372	0.0	0.0	0.9999999900076629
1	1	none		500	3	10	1	sqrt	entropy		0.8027818414025311	0.28340498124909086	0.0	0.9999999999923372	0.0	0.0	0.9999999900076629
1	2	none		500	3	10	1	sqrt	entropy		0.8233295953649191	0.3093105084596953	0.0	0.9999999999923372	0.0	0.0	0.9999999900076629
1	3	none		500	3	10	1	sqrt	entropy		0.7460938230071956	0.2726107834199393	0.0	0.9999999999923372	0.0	0.0	0.9999999900076629
1	1	none		500	3	10	1	log2	gini		0.8019737605944501	0.28116963248136406	0.0	0.9999999999923372	0.0	0.0	0.9999999900076629
1	2	none		500	3	10	1	log2	gini		0.8267077843192224	0.30705091187839023	0.0	0.9999999999923372	0.0	0.0	0.9999999900076629
1	3	none		500	3	10	1	log2	gini		0.7457620783104383	0.27741311199067764	0.0	0.9999999999923372	0.0	0.0	0.9999999900076629
1	1	none		500	3	10	1	log2	entropy		0.8027818414025311	0.28340498124909086	0.0	0.9999999999923372	0.0	0.0	0.9999999900076629
1	2	none		500	3	10	1	log2	entropy		0.8233295953649191	0.3093105084596953	0.0	0.9999999999923372	0.0	0.0	0.9999999900076629
1	3	none		500	3	10	1	log2	entropy		0.7460938230071956	0.2726107834199393	0.0	0.9999999999923372	0.0	0.0	0.9999999900076629
1	1	none		500	3	10	2	sqrt	gini		0.8023267154301637	0.27856817774129766	0.0	0.9999999999923372	0.0	0.0	0.9999999900076629
1	2	none		500	3	10	2	sqrt	gini		0.8269647696476965	0.3077263373762467	0.0	0.9999999999923372	0.0	0.0	0.9999999900076629
1	3	none		500	3	10	2	sqrt	gini		0.7458975796654517	0.27900433033225447	0.0	0.9999999999923372	0.0	0.0	0.9999999900076629
1	1	none		500	3	10	2	sqrt	entropy		0.802860791826309	0.28332592718667965	0.0	0.9999999999923372	0.0	0.0	0.9999999900076629
1	2	none		500	3	10	2	sqrt	entropy		0.823268853378189	0.3100479797772391	0.0	0.9999999999923372	0.0	0.0	0.9999999900076629
1	3	none		500	3	10	2	sqrt	entropy		0.7461825997570322	0.2729677040070422	0.0	0.9999999999923372	0.0	0.0	0.9999999900076629
1	1	none		500	3	10	2	log2	gini		0.8023267154301637	0.27856817774129766	0.0	0.9999999999923372	0.0	0.0	0.9999999900076629
1	2	none		500	3	10	2	log2	gini		0.8269647696476965	0.3077263373762467	0.0	0.9999999999923372	0.0	0.0	0.9999999900076629
1	3	none		500	3	10	2	log2	gini		0.7458975796654517	0.27900433033225447	0.0	0.9999999999923372	0.0	0.0	0.9999999900076629
1	1	none		500	3	10	2	log2	entropy		0.802860791826309	0.28332592718667965	0.0	0.9999999999923372	0.0	0.0	0.9999999900076629
1	2	none		500	3	10	2	log2	entropy		0.823268853378189	0.3100479797772391	0.0	0.9999999999923372	0.0	0.0	0.9999999900076629
1	3	none		500	3	10	2	log2	entropy		0.7461825997570322	0.2729677040070422	0.0	0.9999999999923372	0.0	0.0	0.9999999900076629
1	1	none		500	5	2	1	sqrt	gini		0.8039660977592012	0.28500822464117687	0.0	0.9999999999923372	0.0	0.0	0.9999999900076629
1	2	none		500	5	2	1	sqrt	gini		0.8285627511447528	0.3138149271646495	0.0	0.9999999999923372	0.0	0.0	0.9999999900076629
1	3	none		500	5	2	1	sqrt	gini		0.7511400803663209	0.27484250810951977	0.0	0.9999999999923372	0.0	0.0	0.9999999900076629
1	1	none		500	5	2	1	sqrt	entropy		0.8011099500754673	0.28904415436221503	0.0	0.9999999999923372	0.0	0.0	0.9999999900076629
1	2	none		500	5	2	1	sqrt	entropy		0.8236613400616765	0.31029732909768104	0.0	0.9999999999923372	0.0	0.0	0.9999999900076629
1	3	none		500	5	2	1	sqrt	entropy		0.7494673395009812	0.258198889772315	0.0	0.9999999999923372	0.0	0.0	0.9999999900076629
1	1	none		500	5	2	1	log2	gini		0.8039660977592012	0.28500822464117687	0.0	0.9999999999923372	0.0	0.0	0.9999999900076629
1	2	none		500	5	2	1	log2	gini		0.8285627511447528	0.3138149271646495	0.0	0.9999999999923372	0.0	0.0	0.9999999900076629
1	3	none		500	5	2	1	log2	gini		0.7511400803663209	0.27484250810951977	0.0	0.9999999999923372	0.0	0.0	0.9999999900076629
1	1	none		500	5	2	1	log2	entropy		0.8011099500754673	0.28904415436221503	0.0	0.9999999999923372	0.0	0.0	0.9999999900076629
1	2	none		500	5	2	1	log2	entropy		0.8236613400616765	0.31029732909768104	0.0	0.9999999999923372	0.0	0.0	0.9999999900076629
1	3	none		500	5	2	1	log2	entropy		0.7494673395009812	0.258198889772315	0.0	0.9999999999923372	0.0	0.0	0.9999999900076629
1	1	none		500	5	2	2	sqrt	gini		0.8030001161035644	0.2851281286002799	0.0	0.9999999999923372	0.0	0.0	0.9999999900076629
1	2	none		500	5	2	2	sqrt	gini		0.8292542753013737	0.31861997417191024	0.0	0.9999999999923372	0.0	0.0	0.9999999900076629
1	3	none		500	5	2	2	sqrt	gini		0.7501074665919074	0.2787435610664206	0.0	0.9999999999923372	0.0	0.0	0.9999999900076629
1	1	none		500	5	2	2	sqrt	entropy		0.8017322651805411	0.29312371018312244	0.0	0.9999999999923372	0.0	0.0	0.9999999900076629
1	2	none		500	5	2	2	sqrt	entropy		0.8249602840855995	0.3105204026828876	0.0	0.9999999999923372	0.0	0.0	0.9999999900076629
1	3	none		500	5	2	2	sqrt	entropy		0.7488038501074668	0.25534100378672353	0.0	0.9999999999923372	0.0	0.0	0.9999999900076629
1	1	none		500	5	2	2	log2	gini		0.8030001161035644	0.2851281286002799	0.0	0.9999999999923372	0.0	0.0	0.9999999900076629
1	2	none		500	5	2	2	log2	gini		0.8292542753013737	0.31861997417191024	0.0	0.9999999999923372	0.0	0.0	0.9999999900076629
1	3	none		500	5	2	2	log2	gini		0.7501074665919074	0.2787435610664206	0.0	0.9999999999923372	0.0	0.0	0.9999999900076629
1	1	none		500	5	2	2	log2	entropy		0.8017322651805411	0.29312371018312244	0.0	0.9999999999923372	0.0	0.0	0.9999999900076629
1	2	none		500	5	2	2	log2	entropy		0.8249602840855995	0.3105204026828876	0.0	0.9999999999923372	0.0	0.0	0.9999999900076629
1	3	none		500	5	2	2	log2	entropy		0.7488038501074668	0.25534100378672353	0.0	0.9999999999923372	0.0	0.0	0.9999999900076629
1	1	none		500	5	5	1	sqrt	gini		0.8013282247765007	0.2822079636803843	0.0	0.9999999999923372	0.0	0.0	0.9999999900076629
1	2	none		500	5	5	1	sqrt	gini		0.8284085599476685	0.3132477626975198	0.0	0.9999999999923372	0.0	0.0	0.9999999900076629
1	3	none		500	5	5	1	sqrt	gini		0.7507989907485281	0.27348670254727453	0.0	0.9999999999923372	0.0	0.0	0.9999999900076629
1	1	none		500	5	5	1	sqrt	entropy		0.8010124230813886	0.28685377267263396	0.0	0.9999999999923372	0.0	0.0	0.9999999900076629
1	2	none		500	5	5	1	sqrt	entropy		0.8239370152322213	0.3107910133154981	0.0	0.9999999999923372	0.0	0.0	0.9999999900076629
1	3	none		500	5	5	1	sqrt	entropy		0.7499158957106812	0.2558810103152355	0.0	0.9999999999923372	0.0	0.0	0.9999999900076629
1	1	none		500	5	5	1	log2	gini		0.8013282247765007	0.2822079636803843	0.0	0.9999999999923372	0.0	0.0	0.9999999900076629
1	2	none		500	5	5	1	log2	gini		0.8284085599476685	0.3132477626975198	0.0	0.9999999999923372	0.0	0.0	0.9999999900076629
1	3	none		500	5	5	1	log2	gini		0.7507989907485281	0.27348670254727453	0.0	0.9999999999923372	0.0	0.0	0.9999999900076629
1	1	none		500	5	5	1	log2	entropy		0.8010124230813886	0.28685377267263396	0.0	0.9999999999923372	0.0	0.0	0.9999999900076629
1	2	none		500	5	5	1	log2	entropy		0.8239370152322213	0.3107910133154981	0.0	0.9999999999923372	0.0	0.0	0.9999999900076629
1	3	none		500	5	5	1	log2	entropy		0.7499158957106812	0.2558810103152355	0.0	0.9999999999923372	0.0	0.0	0.9999999900076629
1	1	none		500	5	5	2	sqrt	gini		0.802911877394636	0.2820841430832832	0.0	0.9999999999923372	0.0	0.0	0.9999999900076629
1	2	none		500	5	5	2	sqrt	gini		0.8283898701055976	0.31637864216017925	0.0	0.9999999999923372	0.0	0.0	0.9999999900076629
1	3	none		500	5	5	2	sqrt	gini		0.750210260723297	0.27575375919114	0.0	0.9999999999923372	0.0	0.0	0.9999999900076629
1	1	none		500	5	5	2	sqrt	entropy		0.8011889004992454	0.2903436948188299	0.0	0.9999999999923372	0.0	0.0	0.9999999900076629
1	2	none		500	5	5	2	sqrt	entropy		0.8248154378095505	0.3113188716823254	0.0	0.9999999999923372	0.0	0.0	0.9999999900076629
1	3	none		500	5	5	2	sqrt	entropy		0.7502990374731332	0.25826943261274754	0.0	0.9999999999923372	0.0	0.0	0.9999999900076629
1	1	none		500	5	5	2	log2	gini		0.802911877394636	0.2820841430832832	0.0	0.9999999999923372	0.0	0.0	0.9999999900076629
1	2	none		500	5	5	2	log2	gini		0.8283898701055976	0.31637864216017925	0.0	0.9999999999923372	0.0	0.0	0.9999999900076629
1	3	none		500	5	5	2	log2	gini		0.750210260723297	0.27575375919114	0.0	0.9999999999923372	0.0	0.0	0.9999999900076629
1	1	none		500	5	5	2	log2	entropy		0.8011889004992454	0.2903436948188299	0.0	0.9999999999923372	0.0	0.0	0.9999999900076629
1	2	none		500	5	5	2	log2	entropy		0.8248154378095505	0.3113188716823254	0.0	0.9999999999923372	0.0	0.0	0.9999999900076629
1	3	none		500	5	5	2	log2	entropy		0.7502990374731332	0.25826943261274754	0.0	0.9999999999923372	0.0	0.0	0.9999999900076629
1	1	none		500	5	10	1	sqrt	gini		0.801890166028097	0.28137112796734504	0.0	0.9999999999923372	0.0	0.0	0.9999999900076629
1	2	none		500	5	10	1	sqrt	gini		0.8286141482104477	0.31029408372697426	0.0	0.9999999999923372	0.0	0.0	0.9999999900076629
1	3	none		500	5	10	1	sqrt	gini		0.7504625735912531	0.2738168292016331	0.0	0.9999999999923372	0.0	0.0	0.9999999900076629
1	1	none		500	5	10	1	sqrt	entropy		0.8020898641588298	0.2889771575640578	0.0	0.9999999999923372	0.0	0.0	0.9999999900076629
1	2	none		500	5	10	1	sqrt	entropy		0.8258994486496589	0.3175511322592751	0.0	0.9999999999923372	0.0	0.0	0.9999999900076629
1	3	none		500	5	10	1	sqrt	entropy		0.7517708625362114	0.2666754990253563	0.0	0.9999999999923372	0.0	0.0	0.9999999900076629
1	1	none		500	5	10	1	log2	gini		0.801890166028097	0.28137112796734504	0.0	0.9999999999923372	0.0	0.0	0.9999999900076629
1	2	none		500	5	10	1	log2	gini		0.8286141482104477	0.31029408372697426	0.0	0.9999999999923372	0.0	0.0	0.9999999900076629
1	3	none		500	5	10	1	log2	gini		0.7504625735912531	0.2738168292016331	0.0	0.9999999999923372	0.0	0.0	0.9999999900076629
1	1	none		500	5	10	1	log2	entropy		0.8020898641588298	0.2889771575640578	0.0	0.9999999999923372	0.0	0.0	0.9999999900076629
1	2	none		500	5	10	1	log2	entropy		0.8258994486496589	0.3175511322592751	0.0	0.9999999999923372	0.0	0.0	0.9999999900076629
1	3	none		500	5	10	1	log2	entropy		0.7517708625362114	0.2666754990253563	0.0	0.9999999999923372	0.0	0.0	0.9999999900076629
1	1	none		500	5	10	2	sqrt	gini		0.8037710437710438	0.28066365438549945	0.0	0.9999999999923372	0.0	0.0	0.9999999900076629
1	2	none		500	5	10	2	sqrt	gini		0.8288711335389216	0.31844696412389084	0.0	0.9999999999923372	0.0	0.0	0.9999999900076629
1	3	none		500	5	10	2	sqrt	gini		0.7504719185122884	0.26713344480020157	0.0	0.9999999999923372	0.0	0.0	0.9999999900076629
1	1	none		500	5	10	2	sqrt	entropy		0.8024474631371182	0.2885516826401564	0.0	0.9999999999923372	0.0	0.0	0.9999999900076629
1	2	none		500	5	10	2	sqrt	entropy		0.8257078777684329	0.3198037636093994	0.0	0.9999999999923372	0.0	0.0	0.9999999900076629
1	3	none		500	5	10	2	sqrt	entropy		0.7507709559854219	0.2630492437402578	0.0	0.9999999999923372	0.0	0.0	0.9999999900076629
1	1	none		500	5	10	2	log2	gini		0.8037710437710438	0.28066365438549945	0.0	0.9999999999923372	0.0	0.0	0.9999999900076629
1	2	none		500	5	10	2	log2	gini		0.8288711335389216	0.31844696412389084	0.0	0.9999999999923372	0.0	0.0	0.9999999900076629
1	3	none		500	5	10	2	log2	gini		0.7504719185122884	0.26713344480020157	0.0	0.9999999999923372	0.0	0.0	0.9999999900076629
1	1	none		500	5	10	2	log2	entropy		0.8024474631371182	0.2885516826401564	0.0	0.9999999999923372	0.0	0.0	0.9999999900076629
1	2	none		500	5	10	2	log2	entropy		0.8257078777684329	0.3198037636093994	0.0	0.9999999999923372	0.0	0.0	0.9999999900076629
1	3	none		500	5	10	2	log2	entropy		0.7507709559854219	0.2630492437402578	0.0	0.9999999999923372	0.0	0.0	0.9999999900076629
1	1	none		500	10	2	1	sqrt	gini		0.7914129803784976	0.2775409648615825	0.012121212120477502	0.9992337164674389	15.999791040031816	15.817975234588557	0.9886363537507294
1	2	none		500	10	2	1	sqrt	gini		0.8243995888234744	0.3029945266473352	0.006097560975237953	0.9984674329425406	3.9969064151713782	3.978632555902947	0.9954279892148258
1	3	none		500	10	2	1	sqrt	gini		0.7594944397719839	0.2654997921633191	0.006097560975237953	0.9999999999923372	613027.1844584956	609289.2138638302	0.9939024290933539
1	1	none		500	10	2	1	sqrt	entropy		0.7950493440148613	0.28584595976381266	0.006060606060238751	0.9992337164674389	7.951115669777475	7.908987617294279	0.9947016074543495
1	2	none		500	10	2	1	sqrt	entropy		0.819787870292496	0.31586343069705364	0.006097560975237953	0.9999999999923372	613027.1844584956	609289.2138638302	0.9939024290933539
1	3	none		500	10	2	1	sqrt	entropy		0.7573451079338379	0.2578361013307311	0.006097560975237953	0.9999999999923372	613027.1844584956	609289.2138638302	0.9939024290933539
1	1	none		500	10	2	1	log2	gini		0.7914129803784976	0.2775409648615825	0.012121212120477502	0.9992337164674389	15.999791040031816	15.817975234588557	0.9886363537507294
1	2	none		500	10	2	1	log2	gini		0.8243995888234744	0.3029945266473352	0.006097560975237953	0.9984674329425406	3.9969064151713782	3.978632555902947	0.9954279892148258
1	3	none		500	10	2	1	log2	gini		0.7594944397719839	0.2654997921633191	0.006097560975237953	0.9999999999923372	613027.1844584956	609289.2138638302	0.9939024290933539
1	1	none		500	10	2	1	log2	entropy		0.7950493440148613	0.28584595976381266	0.006060606060238751	0.9992337164674389	7.951115669777475	7.908987617294279	0.9947016074543495
1	2	none		500	10	2	1	log2	entropy		0.819787870292496	0.31586343069705364	0.006097560975237953	0.9999999999923372	613027.1844584956	609289.2138638302	0.9939024290933539
1	3	none		500	10	2	1	log2	entropy		0.7573451079338379	0.2578361013307311	0.006097560975237953	0.9999999999923372	613027.1844584956	609289.2138638302	0.9939024290933539
1	1	none		500	10	2	2	sqrt	gini		0.7945849297573435	0.2838970406338605	0.006060606060238751	0.9992337164674389	7.951115669777475	7.908987617294279	0.9947016074543495
1	2	none		500	10	2	2	sqrt	gini		0.8251892346509673	0.3217442448574049	0.0	0.9999999999923372	0.0	0.0	0.9999999900076629
1	3	none		500	10	2	2	sqrt	gini		0.7578917858144099	0.2632025957585051	0.006097560975237953	0.9999999999923372	613027.1844584956	609289.2138638302	0.9939024290933539
1	1	none		500	10	2	2	sqrt	entropy		0.7933681644026472	0.2863037923871307	0.0	0.9999999999923372	0.0	0.0	0.9999999900076629
1	2	none		500	10	2	2	sqrt	entropy		0.8191664330436408	0.3084764260461481	0.0	0.9999999999923372	0.0	0.0	0.9999999900076629
1	3	none		500	10	2	2	sqrt	entropy		0.7560274740678441	0.26395850066058624	0.006097560975237953	0.9999999999923372	613027.1844584956	609289.2138638302	0.9939024290933539
1	1	none		500	10	2	2	log2	gini		0.7945849297573435	0.2838970406338605	0.006060606060238751	0.9992337164674389	7.951115669777475	7.908987617294279	0.9947016074543495
1	2	none		500	10	2	2	log2	gini		0.8251892346509673	0.3217442448574049	0.0	0.9999999999923372	0.0	0.0	0.9999999900076629
1	3	none		500	10	2	2	log2	gini		0.7578917858144099	0.2632025957585051	0.006097560975237953	0.9999999999923372	613027.1844584956	609289.2138638302	0.9939024290933539
1	1	none		500	10	2	2	log2	entropy		0.7933681644026472	0.2863037923871307	0.0	0.9999999999923372	0.0	0.0	0.9999999900076629
1	2	none		500	10	2	2	log2	entropy		0.8191664330436408	0.3084764260461481	0.0	0.9999999999923372	0.0	0.0	0.9999999900076629
1	3	none		500	10	2	2	log2	entropy		0.7560274740678441	0.26395850066058624	0.006097560975237953	0.9999999999923372	613027.1844584956	609289.2138638302	0.9939024290933539
1	1	none		500	10	5	1	sqrt	gini		0.7919006153488913	0.28934004132330016	0.006060606060238751	0.9999999999923372	609289.2138220096	605596.5519618491	0.9939393840079838
1	2	none		500	10	5	1	sqrt	gini		0.8230399028128211	0.3038337541068444	0.0	0.9984674329425406	0.0	0.0	1.0015349093936832
1	3	none		500	10	5	1	sqrt	gini		0.7565461171853097	0.26951502942661476	0.006097560975237953	0.9999999999923372	613027.1844584956	609289.2138638302	0.9939024290933539
1	1	none		500	10	5	1	sqrt	entropy		0.7910089399744572	0.28012897996201147	0.0	0.9999999999923372	0.0	0.0	0.9999999900076629
1	2	none		500	10	5	1	sqrt	entropy		0.8177086253621157	0.3046187570950267	0.006097560975237953	0.9999999999923372	613027.1844584956	609289.2138638302	0.9939024290933539
1	3	none		500	10	5	1	sqrt	entropy		0.758083356695636	0.2580576922446907	0.006097560975237953	0.9999999999923372	613027.1844584956	609289.2138638302	0.9939024290933539
1	1	none		500	10	5	1	log2	gini		0.7919006153488913	0.28934004132330016	0.006060606060238751	0.9999999999923372	609289.2138220096	605596.5519618491	0.9939393840079838
1	2	none		500	10	5	1	log2	gini		0.8230399028128211	0.3038337541068444	0.0	0.9984674329425406	0.0	0.0	1.0015349093936832
1	3	none		500	10	5	1	log2	gini		0.7565461171853097	0.26951502942661476	0.006097560975237953	0.9999999999923372	613027.1844584956	609289.2138638302	0.9939024290933539
1	1	none		500	10	5	1	log2	entropy		0.7910089399744572	0.28012897996201147	0.0	0.9999999999923372	0.0	0.0	0.9999999900076629
1	2	none		500	10	5	1	log2	entropy		0.8177086253621157	0.3046187570950267	0.006097560975237953	0.9999999999923372	613027.1844584956	609289.2138638302	0.9939024290933539
1	3	none		500	10	5	1	log2	entropy		0.758083356695636	0.2580576922446907	0.006097560975237953	0.9999999999923372	613027.1844584956	609289.2138638302	0.9939024290933539
1	1	none		500	10	5	2	sqrt	gini		0.7970741901776385	0.29109905033869676	0.0	0.9992337164674389	0.0	0.0	1.0007668611579696
1	2	none		500	10	5	2	sqrt	gini		0.8221895149985983	0.31265347226833967	0.0	0.9999999999923372	0.0	0.0	0.9999999900076629
1	3	none		500	10	5	2	sqrt	gini		0.7564059433697786	0.2579059394920629	0.006097560975237953	0.9999999999923372	613027.1844584956	609289.2138638302	0.9939024290933539
1	1	none		500	10	5	2	sqrt	entropy		0.7945152676187159	0.28796897715744946	0.0	0.9992337164674389	0.0	0.0	1.0007668611579696
1	2	none		500	10	5	2	sqrt	entropy		0.8209139332772638	0.31614927258790365	0.0	0.9999999999923372	0.0	0.0	0.9999999900076629
1	3	none		500	10	5	2	sqrt	entropy		0.7555181758714138	0.25438971629098495	0.0	0.9999999999923372	0.0	0.0	0.9999999900076629
1	1	none		500	10	5	2	log2	gini		0.7970741901776385	0.29109905033869676	0.0	0.9992337164674389	0.0	0.0	1.0007668611579696
1	2	none		500	10	5	2	log2	gini		0.8221895149985983	0.31265347226833967	0.0	0.9999999999923372	0.0	0.0	0.9999999900076629
1	3	none		500	10	5	2	log2	gini		0.7564059433697786	0.2579059394920629	0.006097560975237953	0.9999999999923372	613027.1844584956	609289.2138638302	0.9939024290933539
1	1	none		500	10	5	2	log2	entropy		0.7945152676187159	0.28796897715744946	0.0	0.9992337164674389	0.0	0.0	1.0007668611579696
1	2	none		500	10	5	2	log2	entropy		0.8209139332772638	0.31614927258790365	0.0	0.9999999999923372	0.0	0.0	0.9999999900076629
1	3	none		500	10	5	2	log2	entropy		0.7555181758714138	0.25438971629098495	0.0	0.9999999999923372	0.0	0.0	0.9999999900076629
1	1	none		500	10	10	1	sqrt	gini		0.7933449436897714	0.2747332466389871	0.0	0.9999999999923372	0.0	0.0	0.9999999900076629
1	2	none		500	10	10	1	sqrt	gini		0.8239323427717036	0.3088255211814745	0.006097560975237953	0.9977011494176422	2.6625650958794997	2.6524274773479655	0.996192526833288
1	3	none		500	10	10	1	sqrt	gini		0.7563358564620128	0.2584482844990895	0.0	0.9999999999923372	0.0	0.0	0.9999999900076629
1	1	none		500	10	10	1	sqrt	entropy		0.7926111691628933	0.28924159649429615	0.0	0.9999999999923372	0.0	0.0	0.9999999900076629
1	2	none		500	10	10	1	sqrt	entropy		0.8206008784225773	0.312415309549252	0.0	0.9999999999923372	0.0	0.0	0.9999999900076629
1	3	none		500	10	10	1	sqrt	entropy		0.7528548733763201	0.25743899606652787	0.0	0.9999999999923372	0.0	0.0	0.9999999900076629
1	1	none		500	10	10	1	log2	gini		0.7933449436897714	0.2747332466389871	0.0	0.9999999999923372	0.0	0.0	0.9999999900076629
1	2	none		500	10	10	1	log2	gini		0.8239323427717036	0.3088255211814745	0.006097560975237953	0.9977011494176422	2.6625650958794997	2.6524274773479655	0.996192526833288
1	3	none		500	10	10	1	log2	gini		0.7563358564620128	0.2584482844990895	0.0	0.9999999999923372	0.0	0.0	0.9999999900076629
1	1	none		500	10	10	1	log2	entropy		0.7926111691628933	0.28924159649429615	0.0	0.9999999999923372	0.0	0.0	0.9999999900076629
1	2	none		500	10	10	1	log2	entropy		0.8206008784225773	0.312415309549252	0.0	0.9999999999923372	0.0	0.0	0.9999999900076629
1	3	none		500	10	10	1	log2	entropy		0.7528548733763201	0.25743899606652787	0.0	0.9999999999923372	0.0	0.0	0.9999999900076629
1	1	none		500	10	10	2	sqrt	gini		0.7947753396029258	0.2856853707407586	0.006060606060238751	0.9984674329425406	3.9725350345940353	3.954519631323179	0.9954650008522712
1	2	none		500	10	10	2	sqrt	gini		0.8234978039435568	0.3185514411997917	0.006097560975237953	0.9984674329425406	3.9969064151713782	3.978632555902947	0.9954279892148258
1	3	none		500	10	10	2	sqrt	gini		0.757120829828988	0.25511762672929517	0.0	0.9999999999923372	0.0	0.0	0.9999999900076629
1	1	none		500	10	10	2	sqrt	entropy		0.7948171368861024	0.29004794522734634	0.0	0.9999999999923372	0.0	0.0	0.9999999900076629
1	2	none		500	10	10	2	sqrt	entropy		0.8186150827025511	0.31294284226508895	0.0	0.9999999999923372	0.0	0.0	0.9999999900076629
1	3	none		500	10	10	2	sqrt	entropy		0.754121110176619	0.24780457232496406	0.006097560975237953	0.9999999999923372	613027.1844584956	609289.2138638302	0.9939024290933539
1	1	none		500	10	10	2	log2	gini		0.7947753396029258	0.2856853707407586	0.006060606060238751	0.9984674329425406	3.9725350345940353	3.954519631323179	0.9954650008522712
1	2	none		500	10	10	2	log2	gini		0.8234978039435568	0.3185514411997917	0.006097560975237953	0.9984674329425406	3.9969064151713782	3.978632555902947	0.9954279892148258
1	3	none		500	10	10	2	log2	gini		0.757120829828988	0.25511762672929517	0.0	0.9999999999923372	0.0	0.0	0.9999999900076629
1	1	none		500	10	10	2	log2	entropy		0.7948171368861024	0.29004794522734634	0.0	0.9999999999923372	0.0	0.0	0.9999999900076629
1	2	none		500	10	10	2	log2	entropy		0.8186150827025511	0.31294284226508895	0.0	0.9999999999923372	0.0	0.0	0.9999999900076629
1	3	none		500	10	10	2	log2	entropy		0.754121110176619	0.24780457232496406	0.006097560975237953	0.9999999999923372	613027.1844584956	609289.2138638302	0.9939024290933539
1	1	undersample	0.6	100	3	2	1	sqrt	gini		0.7977243701381632	0.2747466283072276	0.38787878785528007	0.8766283524837041	4.502551739762454	3.143986193133913	0.6982676335162482
1	2	undersample	0.6	100	3	2	1	sqrt	gini		0.8210774693953835	0.30024668889747913	0.30487804876189767	0.923371647502503	5.2850870156341765	3.9786580167605208	0.7528084120734646
1	3	undersample	0.6	100	3	2	1	sqrt	gini		0.7443650126156435	0.25314973078766795	0.35975609753903925	0.8513409961620587	3.217918285682963	2.4200086375604695	0.7520416587793092
1	1	undersample	0.6	100	3	2	1	sqrt	entropy		0.7992058516196447	0.27557620073282596	0.3939393939155188	0.8750957854339074	4.553987351012677	3.1539317047444406	0.6925648703225367
1	2	undersample	0.6	100	3	2	1	sqrt	entropy		0.8195028502009158	0.2994722483165718	0.30487804876189767	0.9249042145522997	5.401896867315673	4.0598551083226315	0.7515610079244437
1	3	undersample	0.6	100	3	2	1	sqrt	entropy		0.7472899728997291	0.2644008505209586	0.35975609753903925	0.8636015325604323	3.557677634460906	2.637537487897778	0.7413649361518577
1	1	undersample	0.6	100	3	2	1	log2	gini		0.7977243701381632	0.2747466283072276	0.38787878785528007	0.8766283524837041	4.502551739762454	3.143986193133913	0.6982676335162482
1	2	undersample	0.6	100	3	2	1	log2	gini		0.8210774693953835	0.30024668889747913	0.30487804876189767	0.923371647502503	5.2850870156341765	3.9786580167605208	0.7528084120734646
1	3	undersample	0.6	100	3	2	1	log2	gini		0.7443650126156435	0.25314973078766795	0.35975609753903925	0.8513409961620587	3.217918285682963	2.4200086375604695	0.7520416587793092
1	1	undersample	0.6	100	3	2	1	log2	entropy		0.7992058516196447	0.27557620073282596	0.3939393939155188	0.8750957854339074	4.553987351012677	3.1539317047444406	0.6925648703225367
1	2	undersample	0.6	100	3	2	1	log2	entropy		0.8195028502009158	0.2994722483165718	0.30487804876189767	0.9249042145522997	5.401896867315673	4.0598551083226315	0.7515610079244437
1	3	undersample	0.6	100	3	2	1	log2	entropy		0.7472899728997291	0.2644008505209586	0.35975609753903925	0.8636015325604323	3.557677634460906	2.637537487897778	0.7413649361518577
1	1	undersample	0.6	100	3	2	2	sqrt	gini		0.7973435504469988	0.274719818531591	0.3939393939155188	0.874329501909009	4.522255723465297	3.134700415393319	0.6931718509206098
1	2	undersample	0.6	100	3	2	2	sqrt	gini		0.8206849827118962	0.3003621966528564	0.2987804877866597	0.923371647502503	5.134347143089593	3.8990848564253104	0.7594119946349333
1	3	undersample	0.6	100	3	2	2	sqrt	gini		0.7435239697224558	0.25223851263726293	0.35975609753903925	0.8482758620624654	3.14155822945464	2.3711195774001133	0.7547590631150409
1	1	undersample	0.6	100	3	2	2	sqrt	entropy		0.7982073609659817	0.27557968396471066	0.3818181817950413	0.872030651334314	4.208876024248597	2.9836687920936105	0.7088991770760269
1	2	undersample	0.6	100	3	2	2	sqrt	entropy		0.8187318942154937	0.2994688874651797	0.2987804877866597	0.925670498077198	5.306319308234543	4.019675093480646	0.7575260377149886
1	3	undersample	0.6	100	3	2	2	sqrt	entropy		0.746934865900383	0.26638460408828263	0.3658536585142772	0.8597701149359406	3.5372002448214266	2.6089562311028542	0.7375766185560024
1	1	undersample	0.6	100	3	2	2	log2	gini		0.7973435504469988	0.274719818531591	0.3939393939155188	0.874329501909009	4.522255723465297	3.134700415393319	0.6931718509206098
1	2	undersample	0.6	100	3	2	2	log2	gini		0.8206849827118962	0.3003621966528564	0.2987804877866597	0.923371647502503	5.134347143089593	3.8990848564253104	0.7594119946349333
1	3	undersample	0.6	100	3	2	2	log2	gini		0.7435239697224558	0.25223851263726293	0.35975609753903925	0.8482758620624654	3.14155822945464	2.3711195774001133	0.7547590631150409
1	1	undersample	0.6	100	3	2	2	log2	entropy		0.7982073609659817	0.27557968396471066	0.3818181817950413	0.872030651334314	4.208876024248597	2.9836687920936105	0.7088991770760269
1	2	undersample	0.6	100	3	2	2	log2	entropy		0.8187318942154937	0.2994688874651797	0.2987804877866597	0.925670498077198	5.306319308234543	4.019675093480646	0.7575260377149886
1	3	undersample	0.6	100	3	2	2	log2	entropy		0.746934865900383	0.26638460408828263	0.3658536585142772	0.8597701149359406	3.5372002448214266	2.6089562311028542	0.7375766185560024
1	1	undersample	0.6	100	3	5	1	sqrt	gini		0.7975711134331824	0.27514577793410944	0.3939393939155188	0.8735632183841107	4.490908721675828	3.115702232561336	0.6937798963969131
1	2	undersample	0.6	100	3	5	1	sqrt	gini		0.8202971684889262	0.29943821222022593	0.2926829268114218	0.9226053639776046	4.932740900878245	3.7816947534940506	0.7666518027519615
1	3	undersample	0.6	100	3	5	1	sqrt	gini		0.7443743575366788	0.2553711563522323	0.35975609753903925	0.8513409961620587	3.217918285682963	2.4200086375604695	0.7520416587793092
1	1	undersample	0.6	100	3	5	1	sqrt	entropy		0.798532450946244	0.27494511722043985	0.38787878785528007	0.8727969348592124	4.347846478201121	3.049287821273017	0.7013328996510854
1	2	undersample	0.6	100	3	5	1	sqrt	entropy		0.8188019811232595	0.3000084445758917	0.31707317071237356	0.9272030651269947	5.913533004594035	4.355583483146299	0.7365450434836933
1	3	undersample	0.6	100	3	5	1	sqrt	entropy		0.7475656480702738	0.26491834551231286	0.3658536585142772	0.8636015325604323	3.6527654977470996	2.6822415131163844	0.7343043177129887
1	1	undersample	0.6	100	3	5	1	log2	gini		0.7975711134331824	0.27514577793410944	0.3939393939155188	0.8735632183841107	4.490908721675828	3.115702232561336	0.6937798963969131
1	2	undersample	0.6	100	3	5	1	log2	gini		0.8202971684889262	0.29943821222022593	0.2926829268114218	0.9226053639776046	4.932740900878245	3.7816947534940506	0.7666518027519615
1	3	undersample	0.6	100	3	5	1	log2	gini		0.7443743575366788	0.2553711563522323	0.35975609753903925	0.8513409961620587	3.217918285682963	2.4200086375604695	0.7520416587793092
1	1	undersample	0.6	100	3	5	1	log2	entropy		0.798532450946244	0.27494511722043985	0.38787878785528007	0.8727969348592124	4.347846478201121	3.049287821273017	0.7013328996510854
1	2	undersample	0.6	100	3	5	1	log2	entropy		0.8188019811232595	0.3000084445758917	0.31707317071237356	0.9272030651269947	5.913533004594035	4.355583483146299	0.7365450434836933
1	3	undersample	0.6	100	3	5	1	log2	entropy		0.7475656480702738	0.26491834551231286	0.3658536585142772	0.8636015325604323	3.6527654977470996	2.6822415131163844	0.7343043177129887
1	1	undersample	0.6	100	3	5	2	sqrt	gini		0.7973296180192733	0.2745555707442342	0.3939393939155188	0.874329501909009	4.522255723465297	3.134700415393319	0.6931718509206098
1	2	undersample	0.6	100	3	5	2	sqrt	gini		0.8200588730025231	0.2989868501567229	0.2926829268114218	0.9218390804527062	4.880323907653394	3.7446193194814126	0.7672890860391065
1	3	undersample	0.6	100	3	5	2	sqrt	gini		0.7435239697224558	0.25223851263726293	0.35975609753903925	0.8482758620624654	3.14155822945464	2.3711195774001133	0.7547590631150409
1	1	undersample	0.6	100	3	5	2	sqrt	entropy		0.798188784395681	0.2754114068204217	0.3818181817950413	0.872030651334314	4.208876024248597	2.9836687920936105	0.7088991770760269
1	2	undersample	0.6	100	3	5	2	sqrt	entropy		0.8181571815718156	0.3000438684036732	0.30487804876189767	0.9279693486518931	5.650428464564982	4.23261487616357	0.7490785603610235
1	3	undersample	0.6	100	3	5	2	sqrt	entropy		0.7473834221100831	0.2678885655449776	0.37195121948951515	0.8582375478861438	3.58541039269442	2.6237638225469264	0.7317889723416223
1	1	undersample	0.6	100	3	5	2	log2	gini		0.7973296180192733	0.2745555707442342	0.3939393939155188	0.874329501909009	4.522255723465297	3.134700415393319	0.6931718509206098
1	2	undersample	0.6	100	3	5	2	log2	gini		0.8200588730025231	0.2989868501567229	0.2926829268114218	0.9218390804527062	4.880323907653394	3.7446193194814126	0.7672890860391065
1	3	undersample	0.6	100	3	5	2	log2	gini		0.7435239697224558	0.25223851263726293	0.35975609753903925	0.8482758620624654	3.14155822945464	2.3711195774001133	0.7547590631150409
1	1	undersample	0.6	100	3	5	2	log2	entropy		0.798188784395681	0.2754114068204217	0.3818181817950413	0.872030651334314	4.208876024248597	2.9836687920936105	0.7088991770760269
1	2	undersample	0.6	100	3	5	2	log2	entropy		0.8181571815718156	0.3000438684036732	0.30487804876189767	0.9279693486518931	5.650428464564982	4.23261487616357	0.7490785603610235
1	3	undersample	0.6	100	3	5	2	log2	entropy		0.7473834221100831	0.2678885655449776	0.37195121948951515	0.8582375478861438	3.58541039269442	2.6237638225469264	0.7317889723416223
1	1	undersample	0.6	100	3	10	1	sqrt	gini		0.7996098920236852	0.2746688282495542	0.4060606060359963	0.869731800759619	4.564525444837026	3.117112059832662	0.6828994715569392
1	2	undersample	0.6	100	3	10	1	sqrt	gini		0.8198859919633679	0.2991020556131181	0.2926829268114218	0.9249042145522997	5.096410287030547	3.8974609039897268	0.7647462887640668
1	3	undersample	0.6	100	3	10	1	sqrt	gini		0.7452948322586674	0.25552505498261996	0.38414634143999105	0.8482758620624654	3.4873985025775416	2.531873447054358	0.726006336903873
1	1	undersample	0.6	100	3	10	1	sqrt	entropy		0.7991965633344944	0.27456996646086357	0.38787878785528007	0.872030651334314	4.318017080375726	3.0310286141903346	0.7019491851445903
1	2	undersample	0.6	100	3	10	1	sqrt	entropy		0.81853565087375	0.29760092972874147	0.30487804876189767	0.9279693486518931	5.650428464564982	4.23261487616357	0.7490785603610235
1	3	undersample	0.6	100	3	10	1	sqrt	entropy		0.747771236333053	0.26450855289398517	0.3780487804647531	0.8636015325604323	3.8485346279639896	2.771649563553597	0.7201830808352505
1	1	undersample	0.6	100	3	10	1	log2	gini		0.7996098920236852	0.2746688282495542	0.4060606060359963	0.869731800759619	4.564525444837026	3.117112059832662	0.6828994715569392
1	2	undersample	0.6	100	3	10	1	log2	gini		0.8198859919633679	0.2991020556131181	0.2926829268114218	0.9249042145522997	5.096410287030547	3.8974609039897268	0.7647462887640668
1	3	undersample	0.6	100	3	10	1	log2	gini		0.7452948322586674	0.25552505498261996	0.38414634143999105	0.8482758620624654	3.4873985025775416	2.531873447054358	0.726006336903873
1	1	undersample	0.6	100	3	10	1	log2	entropy		0.7991965633344944	0.27456996646086357	0.38787878785528007	0.872030651334314	4.318017080375726	3.0310286141903346	0.7019491851445903
1	2	undersample	0.6	100	3	10	1	log2	entropy		0.81853565087375	0.29760092972874147	0.30487804876189767	0.9279693486518931	5.650428464564982	4.23261487616357	0.7490785603610235
1	3	undersample	0.6	100	3	10	1	log2	entropy		0.747771236333053	0.26450855289398517	0.3780487804647531	0.8636015325604323	3.8485346279639896	2.771649563553597	0.7201830808352505
1	1	undersample	0.6	100	3	10	2	sqrt	gini		0.7994798560315801	0.2744603474833993	0.3999999999757576	0.8704980842845174	4.48126196712387	3.088757157592873	0.6892605554954102
1	2	undersample	0.6	100	3	10	2	sqrt	gini		0.82004485562097	0.2995370588795678	0.2865853658361838	0.9249042145522997	4.947583491455915	3.816263801823274	0.7713389291838783
1	3	undersample	0.6	100	3	10	2	sqrt	gini		0.7446173254835996	0.2538463387198042	0.38414634143999105	0.8459770114877704	3.4260378966899276	2.4940842935835286	0.7279791801873567
1	1	undersample	0.6	100	3	10	2	sqrt	entropy		0.7988482526413561	0.2750016984780249	0.38787878785528007	0.8727969348592124	4.347846478201121	3.049287821273017	0.7013328996510854
1	2	undersample	0.6	100	3	10	2	sqrt	entropy		0.8178534716381647	0.29741659065179277	0.30487804876189767	0.9279693486518931	5.650428464564982	4.23261487616357	0.7490785603610235
1	3	undersample	0.6	100	3	10	2	sqrt	entropy		0.7476217175964862	0.2679090399939107	0.38414634143999105	0.8597701149359406	3.824378877008364	2.7394040426579966	0.7163003699458558
1	1	undersample	0.6	100	3	10	2	log2	gini		0.7994798560315801	0.2744603474833993	0.3999999999757576	0.8704980842845174	4.48126196712387	3.088757157592873	0.6892605554954102
1	2	undersample	0.6	100	3	10	2	log2	gini		0.82004485562097	0.2995370588795678	0.2865853658361838	0.9249042145522997	4.947583491455915	3.816263801823274	0.7713389291838783
1	3	undersample	0.6	100	3	10	2	log2	gini		0.7446173254835996	0.2538463387198042	0.38414634143999105	0.8459770114877704	3.4260378966899276	2.4940842935835286	0.7279791801873567
1	1	undersample	0.6	100	3	10	2	log2	entropy		0.7988482526413561	0.2750016984780249	0.38787878785528007	0.8727969348592124	4.347846478201121	3.049287821273017	0.7013328996510854
1	2	undersample	0.6	100	3	10	2	log2	entropy		0.8178534716381647	0.29741659065179277	0.30487804876189767	0.9279693486518931	5.650428464564982	4.23261487616357	0.7490785603610235
1	3	undersample	0.6	100	3	10	2	log2	entropy		0.7476217175964862	0.2679090399939107	0.38414634143999105	0.8597701149359406	3.824378877008364	2.7394040426579966	0.7163003699458558
1	1	undersample	0.6	100	5	2	1	sqrt	gini		0.8009566933704865	0.2772961947856192	0.5999999999636363	0.8153256704918367	6.622406225365406	3.248962479365543	0.4906014977905122
1	2	undersample	0.6	100	5	2	1	sqrt	gini		0.8186057377815157	0.29120033423084896	0.5121951219199881	0.8544061302616521	6.161841645139144	3.517971516663151	0.5709285725997091
1	3	undersample	0.6	100	5	2	1	sqrt	gini		0.7493598729090739	0.2550279616826907	0.4695121950933224	0.8022988505685649	3.59168652300509	2.3748580759140885	0.6612097199424376
1	1	undersample	0.6	100	5	2	1	sqrt	entropy		0.7972506675954951	0.27987540611778766	0.5878787878431588	0.8145593869669383	6.265860090429519	3.1701726311518463	0.5059437208525243
1	2	undersample	0.6	100	5	2	1	sqrt	entropy		0.8190169143070741	0.2987937531006298	0.49999999996951217	0.867432950184924	6.543352068306887	3.771676015648121	0.5764134209563528
1	3	undersample	0.6	100	5	2	1	sqrt	entropy		0.7561629754228576	0.2726159038744035	0.4817073170437983	0.8030651340934631	3.7899746180427485	2.446023411680577	0.6453930752296244
1	1	undersample	0.6	100	5	2	1	log2	gini		0.8009566933704865	0.2772961947856192	0.5999999999636363	0.8153256704918367	6.622406225365406	3.248962479365543	0.4906014977905122
1	2	undersample	0.6	100	5	2	1	log2	gini		0.8186057377815157	0.29120033423084896	0.5121951219199881	0.8544061302616521	6.161841645139144	3.517971516663151	0.5709285725997091
1	3	undersample	0.6	100	5	2	1	log2	gini		0.7493598729090739	0.2550279616826907	0.4695121950933224	0.8022988505685649	3.59168652300509	2.3748580759140885	0.6612097199424376
1	1	undersample	0.6	100	5	2	1	log2	entropy		0.7972506675954951	0.27987540611778766	0.5878787878431588	0.8145593869669383	6.265860090429519	3.1701726311518463	0.5059437208525243
1	2	undersample	0.6	100	5	2	1	log2	entropy		0.8190169143070741	0.2987937531006298	0.49999999996951217	0.867432950184924	6.543352068306887	3.771676015648121	0.5764134209563528
1	3	undersample	0.6	100	5	2	1	log2	entropy		0.7561629754228576	0.2726159038744035	0.4817073170437983	0.8030651340934631	3.7899746180427485	2.446023411680577	0.6453930752296244
1	1	undersample	0.6	100	5	2	2	sqrt	gini		0.8005851619644723	0.2745605224836793	0.6181818181443526	0.8076628352428532	6.798709507751113	3.2140527119881823	0.47274451722592226
1	2	undersample	0.6	100	5	2	2	sqrt	gini		0.8183814596766659	0.2961316826202859	0.4695121950933224	0.8628352490355339	5.567456062340365	3.422979720097017	0.6148193404841267
1	3	undersample	0.6	100	5	2	2	sqrt	gini		0.7496729277637604	0.2579027213405768	0.4695121950933224	0.8053639846681582	3.662186424377743	2.412257413769288	0.6586932224667673
1	1	undersample	0.6	100	5	2	2	sqrt	entropy		0.7974457215836526	0.2789913422856703	0.6181818181443526	0.8145593869669383	7.11176657151664	3.333583591520498	0.4687419766776625
1	2	undersample	0.6	100	5	2	2	sqrt	entropy		0.8156620876553593	0.29986994906646247	0.4695121950933224	0.872030651334314	6.031109691079222	3.6689423154796086	0.6083361840683056
1	3	undersample	0.6	100	5	2	2	sqrt	entropy		0.756092888515092	0.28104985156212886	0.48780487801903627	0.8107279693424466	4.079429112150705	2.5772685512574633	0.6317718581716982
1	1	undersample	0.6	100	5	2	2	log2	gini		0.8005851619644723	0.2745605224836793	0.6181818181443526	0.8076628352428532	6.798709507751113	3.2140527119881823	0.47274451722592226
1	2	undersample	0.6	100	5	2	2	log2	gini		0.8183814596766659	0.2961316826202859	0.4695121950933224	0.8628352490355339	5.567456062340365	3.422979720097017	0.6148193404841267
1	3	undersample	0.6	100	5	2	2	log2	gini		0.7496729277637604	0.2579027213405768	0.4695121950933224	0.8053639846681582	3.662186424377743	2.412257413769288	0.6586932224667673
1	1	undersample	0.6	100	5	2	2	log2	entropy		0.7974457215836526	0.2789913422856703	0.6181818181443526	0.8145593869669383	7.11176657151664	3.333583591520498	0.4687419766776625
1	2	undersample	0.6	100	5	2	2	log2	entropy		0.8156620876553593	0.29986994906646247	0.4695121950933224	0.872030651334314	6.031109691079222	3.6689423154796086	0.6083361840683056
1	3	undersample	0.6	100	5	2	2	log2	entropy		0.756092888515092	0.28104985156212886	0.48780487801903627	0.8107279693424466	4.079429112150705	2.5772685512574633	0.6317718581716982
1	1	undersample	0.6	100	5	5	1	sqrt	gini		0.7997259955880645	0.2778927793663442	0.6181818181443526	0.8084291187677516	6.832380534224194	3.2269089221645273	0.4722964181630045
1	2	undersample	0.6	100	5	5	1	sqrt	gini		0.8170778431922251	0.28848549215464	0.48780487801903627	0.8582375478861438	5.765765328617413	3.441001734487773	0.5967987735732639
1	3	undersample	0.6	100	5	5	1	sqrt	gini		0.7480375665825623	0.25088311969933064	0.4573170731428465	0.7984674329440731	3.338744646446178	2.2691967711797645	0.679655672441944
1	1	undersample	0.6	100	5	5	1	sqrt	entropy		0.7964704516428655	0.2790079385473904	0.5939393939033976	0.8068965517179549	6.111939935135391	3.0757574161923884	0.5032374970492662
1	2	undersample	0.6	100	5	5	1	sqrt	entropy		0.8172600691524157	0.29662914359643894	0.48780487801903627	0.869731800759619	6.358542893262409	3.7446195112646463	0.5889115652026288
1	3	undersample	0.6	100	5	5	1	sqrt	entropy		0.7571255022895056	0.27492758826617547	0.4695121950933224	0.8068965517179549	3.6982756595601174	2.431402312886377	0.657442143237321
1	1	undersample	0.6	100	5	5	1	log2	gini		0.7997259955880645	0.2778927793663442	0.6181818181443526	0.8084291187677516	6.832380534224194	3.2269089221645273	0.4722964181630045
1	2	undersample	0.6	100	5	5	1	log2	gini		0.8170778431922251	0.28848549215464	0.48780487801903627	0.8582375478861438	5.765765328617413	3.441001734487773	0.5967987735732639
1	3	undersample	0.6	100	5	5	1	log2	gini		0.7480375665825623	0.25088311969933064	0.4573170731428465	0.7984674329440731	3.338744646446178	2.2691967711797645	0.679655672441944
1	1	undersample	0.6	100	5	5	1	log2	entropy		0.7964704516428655	0.2790079385473904	0.5939393939033976	0.8068965517179549	6.111939935135391	3.0757574161923884	0.5032374970492662
1	2	undersample	0.6	100	5	5	1	log2	entropy		0.8172600691524157	0.29662914359643894	0.48780487801903627	0.869731800759619	6.358542893262409	3.7446195112646463	0.5889115652026288
1	3	undersample	0.6	100	5	5	1	log2	entropy		0.7571255022895056	0.27492758826617547	0.4695121950933224	0.8068965517179549	3.6982756595601174	2.431402312886377	0.657442143237321
1	1	undersample	0.6	100	5	5	2	sqrt	gini		0.8001996981307326	0.2771358057582275	0.5999999999636363	0.8099616858175482	6.393144773126798	3.1572578980836994	0.49385051429205806
1	2	undersample	0.6	100	5	5	2	sqrt	gini		0.8166619942061488	0.2927870997096032	0.49999999996951217	0.8582375478861438	6.054053592556507	3.527026777849967	0.5825892789660683
1	3	undersample	0.6	100	5	5	2	sqrt	gini		0.7487711428838426	0.2561433112443431	0.4634146341180845	0.8030651340934631	3.5217543218623226	2.3531364466800486	0.668171654352696
1	1	undersample	0.6	100	5	5	2	sqrt	entropy		0.7975525368628816	0.27918905638564456	0.5999999999636363	0.8076628352428532	6.298804402988827	3.1195217498708825	0.49525616089977387
1	2	undersample	0.6	100	5	5	2	sqrt	entropy		0.814479955144379	0.29329091830867193	0.4695121950933224	0.8712643678094156	5.989942032772627	3.6471033748232795	0.6088712202838608
1	3	undersample	0.6	100	5	5	2	sqrt	entropy		0.7554901411083076	0.27630584647032624	0.4695121950933224	0.8114942528673449	3.8100642659112185	2.4907048051742935	0.6537172586189886
1	1	undersample	0.6	100	5	5	2	log2	gini		0.8001996981307326	0.2771358057582275	0.5999999999636363	0.8099616858175482	6.393144773126798	3.1572578980836994	0.49385051429205806
1	2	undersample	0.6	100	5	5	2	log2	gini		0.8166619942061488	0.2927870997096032	0.49999999996951217	0.8582375478861438	6.054053592556507	3.527026777849967	0.5825892789660683
1	3	undersample	0.6	100	5	5	2	log2	gini		0.7487711428838426	0.2561433112443431	0.4634146341180845	0.8030651340934631	3.5217543218623226	2.3531364466800486	0.668171654352696
1	1	undersample	0.6	100	5	5	2	log2	entropy		0.7975525368628816	0.27918905638564456	0.5999999999636363	0.8076628352428532	6.298804402988827	3.1195217498708825	0.49525616089977387
1	2	undersample	0.6	100	5	5	2	log2	entropy		0.814479955144379	0.29329091830867193	0.4695121950933224	0.8712643678094156	5.989942032772627	3.6471033748232795	0.6088712202838608
1	3	undersample	0.6	100	5	5	2	log2	entropy		0.7554901411083076	0.27630584647032624	0.4695121950933224	0.8114942528673449	3.8100642659112185	2.4907048051742935	0.6537172586189886
1	1	undersample	0.6	100	5	10	1	sqrt	gini		0.8013885986299779	0.2786824826437332	0.6121212120841139	0.8130268199171417	6.862256232029489	3.2738448320470357	0.4770799359172639
1	2	undersample	0.6	100	5	10	1	sqrt	gini		0.8213624894869638	0.30258985759499196	0.5487804877714157	0.8582375478861438	7.363038139348977	3.8711269512987436	0.5257513005372858
1	3	undersample	0.6	100	5	10	1	sqrt	gini		0.7485094850948509	0.25012476566875047	0.4573170731428465	0.8022988505685649	3.4197803254973915	2.31317345056567	0.6764099433876432
1	1	undersample	0.6	100	5	10	1	sqrt	entropy		0.7968094740508533	0.2795233580122293	0.6060606060238751	0.8145593869669383	6.757787244371652	3.2682192073730376	0.48362267434760714
1	2	undersample	0.6	100	5	10	1	sqrt	entropy		0.8164797682459582	0.2948686888904751	0.5060975609447501	0.8582375478861438	6.2035363959870535	3.570039299531064	0.5754845316624705
1	3	undersample	0.6	100	5	10	1	sqrt	entropy		0.7581020465377067	0.27010736819321474	0.4695121950933224	0.8122605363922433	3.8292280269712387	2.500870946694312	0.6531005442316574
1	1	undersample	0.6	100	5	10	1	log2	gini		0.8013885986299779	0.2786824826437332	0.6121212120841139	0.8130268199171417	6.862256232029489	3.2738448320470357	0.4770799359172639
1	2	undersample	0.6	100	5	10	1	log2	gini		0.8213624894869638	0.30258985759499196	0.5487804877714157	0.8582375478861438	7.363038139348977	3.8711269512987436	0.5257513005372858
1	3	undersample	0.6	100	5	10	1	log2	gini		0.7485094850948509	0.25012476566875047	0.4573170731428465	0.8022988505685649	3.4197803254973915	2.31317345056567	0.6764099433876432
1	1	undersample	0.6	100	5	10	1	log2	entropy		0.7968094740508533	0.2795233580122293	0.6060606060238751	0.8145593869669383	6.757787244371652	3.2682192073730376	0.48362267434760714
1	2	undersample	0.6	100	5	10	1	log2	entropy		0.8164797682459582	0.2948686888904751	0.5060975609447501	0.8582375478861438	6.2035363959870535	3.570039299531064	0.5754845316624705
1	3	undersample	0.6	100	5	10	1	log2	entropy		0.7581020465377067	0.27010736819321474	0.4695121950933224	0.8122605363922433	3.8292280269712387	2.500870946694312	0.6531005442316574
1	1	undersample	0.6	100	5	10	2	sqrt	gini		0.8028933008243352	0.27887674237254223	0.6181818181443526	0.8114942528673449	6.969802121795618	3.2793789831539533	0.4705124845941927
1	2	undersample	0.6	100	5	10	2	sqrt	gini		0.8188814129520606	0.2940244139862493	0.524390243870464	0.8574712643612455	6.63316739853156	3.6791893559461664	0.5546655268234275
1	3	undersample	0.6	100	5	10	2	sqrt	gini		0.747883375385478	0.252195352180229	0.4512195121676085	0.8099616858175482	3.5043904876122527	2.374360614411661	0.6775388153120879
1	1	undersample	0.6	100	5	10	2	sqrt	entropy		0.7975804017183329	0.2813485248089066	0.6121212120841139	0.8137931034420399	6.896990309033466	3.287317443800511	0.4766307081111859
1	2	undersample	0.6	100	5	10	2	sqrt	entropy		0.8150313054854686	0.2962571062953408	0.49999999996951217	0.8597701149359406	6.131147068563658	3.5655735158405673	0.5815507954149275
1	3	undersample	0.6	100	5	10	2	sqrt	entropy		0.7567003083823942	0.2685985089979062	0.4634146341180845	0.8084291187677516	3.6445452539127032	2.4190242637451114	0.6637382879805506
1	1	undersample	0.6	100	5	10	2	log2	gini		0.8028933008243352	0.27887674237254223	0.6181818181443526	0.8114942528673449	6.969802121795618	3.2793789831539533	0.4705124845941927
1	2	undersample	0.6	100	5	10	2	log2	gini		0.8188814129520606	0.2940244139862493	0.524390243870464	0.8574712643612455	6.63316739853156	3.6791893559461664	0.5546655268234275
1	3	undersample	0.6	100	5	10	2	log2	gini		0.747883375385478	0.252195352180229	0.4512195121676085	0.8099616858175482	3.5043904876122527	2.374360614411661	0.6775388153120879
1	1	undersample	0.6	100	5	10	2	log2	entropy		0.7975804017183329	0.2813485248089066	0.6121212120841139	0.8137931034420399	6.896990309033466	3.287317443800511	0.4766307081111859
1	2	undersample	0.6	100	5	10	2	log2	entropy		0.8150313054854686	0.2962571062953408	0.49999999996951217	0.8597701149359406	6.131147068563658	3.5655735158405673	0.5815507954149275
1	3	undersample	0.6	100	5	10	2	log2	entropy		0.7567003083823942	0.2685985089979062	0.4634146341180845	0.8084291187677516	3.6445452539127032	2.4190242637451114	0.6637382879805506
1	1	undersample	0.6	100	10	2	1	sqrt	gini		0.7923000116103565	0.2749510511043143	0.6363636363250689	0.7785440612967162	6.152248803203757	2.873545009972598	0.46707229183477167
1	2	undersample	0.6	100	10	2	1	sqrt	gini		0.8111111111111112	0.29005742325797224	0.5975609755733194	0.8268199233653117	7.0891655255972434	3.450517823298207	0.4867311589703437
1	3	undersample	0.6	100	10	2	1	sqrt	gini		0.7471684889262685	0.23899753263973575	0.49999999996951217	0.7831417624461062	3.61130724294797	2.3056536037221815	0.6384540036330351
1	1	undersample	0.6	100	10	2	1	sqrt	entropy		0.7900290258910948	0.2665855020120401	0.6121212120841139	0.7800766283465129	5.597669564210571	2.7833384858030996	0.49723164218589117
1	2	undersample	0.6	100	10	2	1	sqrt	entropy		0.8025371460611157	0.2760258644628858	0.5304878048457019	0.8130268199171417	4.913082530564281	2.837239951945051	0.5774867173844037
1	3	undersample	0.6	100	10	2	1	sqrt	entropy		0.751523222128773	0.2614969360846001	0.4939024389942742	0.7892720306452929	3.655202443974578	2.3437914628456378	0.6412206881064108
1	1	undersample	0.6	100	10	2	1	log2	gini		0.7923000116103565	0.2749510511043143	0.6363636363250689	0.7785440612967162	6.152248803203757	2.873545009972598	0.46707229183477167
1	2	undersample	0.6	100	10	2	1	log2	gini		0.8111111111111112	0.29005742325797224	0.5975609755733194	0.8268199233653117	7.0891655255972434	3.450517823298207	0.4867311589703437
1	3	undersample	0.6	100	10	2	1	log2	gini		0.7471684889262685	0.23899753263973575	0.49999999996951217	0.7831417624461062	3.61130724294797	2.3056536037221815	0.6384540036330351
1	1	undersample	0.6	100	10	2	1	log2	entropy		0.7900290258910948	0.2665855020120401	0.6121212120841139	0.7800766283465129	5.597669564210571	2.7833384858030996	0.49723164218589117
1	2	undersample	0.6	100	10	2	1	log2	entropy		0.8025371460611157	0.2760258644628858	0.5304878048457019	0.8130268199171417	4.913082530564281	2.837239951945051	0.5774867173844037
1	3	undersample	0.6	100	10	2	1	log2	entropy		0.751523222128773	0.2614969360846001	0.4939024389942742	0.7892720306452929	3.655202443974578	2.3437914628456378	0.6412206881064108
1	1	undersample	0.6	100	10	2	2	sqrt	gini		0.7852269824683619	0.2712337057534677	0.6181818181443526	0.7747126436722245	5.567541012931383	2.7439701933616036	0.49285135597797014
1	2	undersample	0.6	100	10	2	2	sqrt	gini		0.8027193720213065	0.26873842017601257	0.518292682895226	0.81839080459143	4.848581667093276	2.853889932116669	0.5886030347802224
1	3	undersample	0.6	100	10	2	2	sqrt	gini		0.7499252406317166	0.24128594684897808	0.48780487801903627	0.7900383141701913	3.5835938403987515	2.323304144077987	0.6483168047815182
1	1	undersample	0.6	100	10	2	2	sqrt	entropy		0.7894949494949495	0.27294635340914164	0.5999999999636363	0.784674329495903	5.4661918783712204	2.7864767386731657	0.5097656185537238
1	2	undersample	0.6	100	10	2	2	sqrt	entropy		0.8072983833286609	0.2762232461377811	0.5548780487466537	0.8145593869669383	5.47565912961231	2.9922141096760986	0.5464573276188146
1	3	undersample	0.6	100	10	2	2	sqrt	entropy		0.7465003270722362	0.24841438436057994	0.4695121950933224	0.793869731794683	3.408622652179443	2.277744925108298	0.6682302863784882
1	1	undersample	0.6	100	10	2	2	log2	gini		0.7852269824683619	0.2712337057534677	0.6181818181443526	0.7747126436722245	5.567541012931383	2.7439701933616036	0.49285135597797014
1	2	undersample	0.6	100	10	2	2	log2	gini		0.8027193720213065	0.26873842017601257	0.518292682895226	0.81839080459143	4.848581667093276	2.853889932116669	0.5886030347802224
1	3	undersample	0.6	100	10	2	2	log2	gini		0.7499252406317166	0.24128594684897808	0.48780487801903627	0.7900383141701913	3.5835938403987515	2.323304144077987	0.6483168047815182
1	1	undersample	0.6	100	10	2	2	log2	entropy		0.7894949494949495	0.27294635340914164	0.5999999999636363	0.784674329495903	5.4661918783712204	2.7864767386731657	0.5097656185537238
1	2	undersample	0.6	100	10	2	2	log2	entropy		0.8072983833286609	0.2762232461377811	0.5548780487466537	0.8145593869669383	5.47565912961231	2.9922141096760986	0.5464573276188146
1	3	undersample	0.6	100	10	2	2	log2	entropy		0.7465003270722362	0.24841438436057994	0.4695121950933224	0.793869731794683	3.408622652179443	2.277744925108298	0.6682302863784882
1	1	undersample	0.6	100	10	5	1	sqrt	gini		0.7894995936375246	0.28145708462740726	0.6484848484455463	0.7831417624461062	6.662239179644301	2.990362855737753	0.448852511667859
1	2	undersample	0.6	100	10	5	1	sqrt	gini		0.8076721801700776	0.279614143301987	0.5975609755733194	0.8099616858175482	6.328567553972876	3.1444235163830103	0.4968617979156064
1	3	undersample	0.6	100	10	5	1	sqrt	gini		0.7465470516774133	0.24300798168977605	0.48780487801903627	0.784674329495903	3.4705980330394066	2.265428242822875	0.6527486578827241
1	1	undersample	0.6	100	10	5	1	sqrt	entropy		0.7964936723557413	0.2822391604578099	0.6606060605660239	0.7862068965456996	7.157833690277079	3.089931428999151	0.43168526835403503
1	2	undersample	0.6	100	10	5	1	sqrt	entropy		0.8133352023175404	0.2987157699416652	0.6036585365485574	0.82298850574082	7.081318218877174	3.410278552656564	0.48158808521729185
1	3	undersample	0.6	100	10	5	1	sqrt	entropy		0.7511400803663209	0.24931955323319965	0.5121951219199881	0.7885057471203947	3.914673713684833	2.4217920379786326	0.6186446626102825
1	1	undersample	0.6	100	10	5	1	log2	gini		0.7894995936375246	0.28145708462740726	0.6484848484455463	0.7831417624461062	6.662239179644301	2.990362855737753	0.448852511667859
1	2	undersample	0.6	100	10	5	1	log2	gini		0.8076721801700776	0.279614143301987	0.5975609755733194	0.8099616858175482	6.328567553972876	3.1444235163830103	0.4968617979156064
1	3	undersample	0.6	100	10	5	1	log2	gini		0.7465470516774133	0.24300798168977605	0.48780487801903627	0.784674329495903	3.4705980330394066	2.265428242822875	0.6527486578827241
1	1	undersample	0.6	100	10	5	1	log2	entropy		0.7964936723557413	0.2822391604578099	0.6606060605660239	0.7862068965456996	7.157833690277079	3.089931428999151	0.43168526835403503
1	2	undersample	0.6	100	10	5	1	log2	entropy		0.8133352023175404	0.2987157699416652	0.6036585365485574	0.82298850574082	7.081318218877174	3.410278552656564	0.48158808521729185
1	3	undersample	0.6	100	10	5	1	log2	entropy		0.7511400803663209	0.24931955323319965	0.5121951219199881	0.7885057471203947	3.914673713684833	2.4217920379786326	0.6186446626102825
1	1	undersample	0.6	100	10	5	2	sqrt	gini		0.7909624985487054	0.2752932103774373	0.654545454505785	0.7747126436722245	6.515574298322119	2.9053802047358155	0.44591313160656637
1	2	undersample	0.6	100	10	5	2	sqrt	gini		0.8173254835996636	0.2949375635789094	0.5609756097218918	0.820689655166125	5.848290233009505	3.128517648864266	0.5349456791188425
1	3	undersample	0.6	100	10	5	2	sqrt	gini		0.7525605083637044	0.2547916133256443	0.49999999996951217	0.791570881219988	3.797793922687431	2.3988969435133063	0.6316553647644569
1	1	undersample	0.6	100	10	5	2	sqrt	entropy		0.7895553233484267	0.2676395684527755	0.6363636363250689	0.7908045976950897	6.615384237598067	3.041957896273292	0.45983086104518284
1	2	undersample	0.6	100	10	5	2	sqrt	entropy		0.8054854686477899	0.292290991726627	0.5304878048457019	0.8245210727906168	5.308909098877434	3.0230853530456403	0.5694362520909952
1	3	undersample	0.6	100	10	5	2	sqrt	entropy		0.7465143444537894	0.24900918631761143	0.48780487801903627	0.7877394635954963	3.5344677622456815	2.2981420065198046	0.6502087798687305
1	1	undersample	0.6	100	10	5	2	log2	gini		0.7909624985487054	0.2752932103774373	0.654545454505785	0.7747126436722245	6.515574298322119	2.9053802047358155	0.44591313160656637
1	2	undersample	0.6	100	10	5	2	log2	gini		0.8173254835996636	0.2949375635789094	0.5609756097218918	0.820689655166125	5.848290233009505	3.128517648864266	0.5349456791188425
1	3	undersample	0.6	100	10	5	2	log2	gini		0.7525605083637044	0.2547916133256443	0.49999999996951217	0.791570881219988	3.797793922687431	2.3988969435133063	0.6316553647644569
1	1	undersample	0.6	100	10	5	2	log2	entropy		0.7895553233484267	0.2676395684527755	0.6363636363250689	0.7908045976950897	6.615384237598067	3.041957896273292	0.45983086104518284
1	2	undersample	0.6	100	10	5	2	log2	entropy		0.8054854686477899	0.292290991726627	0.5304878048457019	0.8245210727906168	5.308909098877434	3.0230853530456403	0.5694362520909952
1	3	undersample	0.6	100	10	5	2	log2	entropy		0.7465143444537894	0.24900918631761143	0.48780487801903627	0.7877394635954963	3.5344677622456815	2.2981420065198046	0.6502087798687305
1	1	undersample	0.6	100	10	10	1	sqrt	gini		0.7903912690119587	0.2712113725882009	0.6424242423853076	0.7800766283465129	6.372644782409735	2.921127519753748	0.4583854201461881
1	2	undersample	0.6	100	10	10	1	sqrt	gini		0.8140734510793384	0.29241238584012497	0.6219512194742712	0.8122605363922433	7.117840238787394	3.3128420332833746	0.4654279740717183
1	3	undersample	0.6	100	10	10	1	sqrt	gini		0.7419540229885059	0.23305393804948785	0.4817073170437983	0.7900383141701913	3.497165989593353	2.294262842277012	0.6560348619803793
1	1	undersample	0.6	100	10	10	1	sqrt	entropy		0.797585045860908	0.2884622299152621	0.6484848484455463	0.786973180070598	6.815243968915556	3.04414635781069	0.44666725117144057
1	2	undersample	0.6	100	10	10	1	sqrt	entropy		0.8077889916830203	0.28370119647093817	0.5792682926476056	0.8199233716412268	6.268886438169302	3.2167875740411604	0.5131353938342663
1	3	undersample	0.6	100	10	10	1	sqrt	entropy		0.7492103541725071	0.2461812749030056	0.4817073170437983	0.7954022988444798	3.613218583468521	2.3544120524282874	0.6516107348357475
1	1	undersample	0.6	100	10	10	1	log2	gini		0.7903912690119587	0.2712113725882009	0.6424242423853076	0.7800766283465129	6.372644782409735	2.921127519753748	0.4583854201461881
1	2	undersample	0.6	100	10	10	1	log2	gini		0.8140734510793384	0.29241238584012497	0.6219512194742712	0.8122605363922433	7.117840238787394	3.3128420332833746	0.4654279740717183
1	3	undersample	0.6	100	10	10	1	log2	gini		0.7419540229885059	0.23305393804948785	0.4817073170437983	0.7900383141701913	3.497165989593353	2.294262842277012	0.6560348619803793
1	1	undersample	0.6	100	10	10	1	log2	entropy		0.797585045860908	0.2884622299152621	0.6484848484455463	0.786973180070598	6.815243968915556	3.04414635781069	0.44666725117144057
1	2	undersample	0.6	100	10	10	1	log2	entropy		0.8077889916830203	0.28370119647093817	0.5792682926476056	0.8199233716412268	6.268886438169302	3.2167875740411604	0.5131353938342663
1	3	undersample	0.6	100	10	10	1	log2	entropy		0.7492103541725071	0.2461812749030056	0.4817073170437983	0.7954022988444798	3.613218583468521	2.3544120524282874	0.6516107348357475
1	1	undersample	0.6	100	10	10	2	sqrt	gini		0.7948821548821549	0.2657852333774204	0.654545454505785	0.7785440612967162	6.66108140342312	2.955646295971815	0.4437186772469255
1	2	undersample	0.6	100	10	10	2	sqrt	gini		0.8094430427062891	0.28315291305246065	0.5853658536228435	0.8137931034420399	6.1699342627343805	3.143631267192758	0.509508054969167
1	3	undersample	0.6	100	10	10	2	sqrt	gini		0.7469115035977946	0.24285868037081038	0.49999999996951217	0.7908045976950897	3.7802195869313993	2.3901097756424177	0.6322674339086206
1	1	undersample	0.6	100	10	10	2	sqrt	entropy		0.7981794961105305	0.28146269699097803	0.6424242423853076	0.7900383141701913	6.760237148406969	3.0597211545959584	0.45260558465979284
1	2	undersample	0.6	100	10	10	2	sqrt	entropy		0.8077422670778432	0.2960049256012541	0.5487804877714157	0.8168582375416333	5.424629321617183	2.9964790686743474	0.5523841053041294
1	3	undersample	0.6	100	10	10	2	sqrt	entropy		0.7458742173628633	0.23672937093696925	0.4817073170437983	0.7931034482697847	3.5627449156923987	2.328251919777793	0.653499461579573
1	1	undersample	0.6	100	10	10	2	log2	gini		0.7948821548821549	0.2657852333774204	0.654545454505785	0.7785440612967162	6.66108140342312	2.955646295971815	0.4437186772469255
1	2	undersample	0.6	100	10	10	2	log2	gini		0.8094430427062891	0.28315291305246065	0.5853658536228435	0.8137931034420399	6.1699342627343805	3.143631267192758	0.509508054969167
1	3	undersample	0.6	100	10	10	2	log2	gini		0.7469115035977946	0.24285868037081038	0.49999999996951217	0.7908045976950897	3.7802195869313993	2.3901097756424177	0.6322674339086206
1	1	undersample	0.6	100	10	10	2	log2	entropy		0.7981794961105305	0.28146269699097803	0.6424242423853076	0.7900383141701913	6.760237148406969	3.0597211545959584	0.45260558465979284
1	2	undersample	0.6	100	10	10	2	log2	entropy		0.8077422670778432	0.2960049256012541	0.5487804877714157	0.8168582375416333	5.424629321617183	2.9964790686743474	0.5523841053041294
1	3	undersample	0.6	100	10	10	2	log2	entropy		0.7458742173628633	0.23672937093696925	0.4817073170437983	0.7931034482697847	3.5627449156923987	2.328251919777793	0.653499461579573
1	1	undersample	0.6	300	3	2	1	sqrt	gini		0.7959735283873215	0.2719738445760036	0.4181818181564738	0.8467432950126687	3.9710934793794603	2.728636185311958	0.6871246319861025
1	2	undersample	0.6	300	3	2	1	sqrt	gini		0.8185590131763387	0.292801292432881	0.3658536585142772	0.8996168582306544	5.170287195717526	3.644572341730352	0.7049071264447798
1	3	undersample	0.6	300	3	2	1	sqrt	gini		0.7467713297822633	0.2676457364969606	0.390243902415229	0.8406130268134819	3.375384396732496	2.4484050994211817	0.7253707364522658
1	1	undersample	0.6	300	3	2	1	sqrt	entropy		0.7955973528387321	0.27103311806474234	0.4060606060359963	0.8521072796869571	3.939092458300469	2.745642772139593	0.697024190676977
1	2	undersample	0.6	300	3	2	1	sqrt	entropy		0.8171946547051678	0.29524739646089887	0.34756097558856336	0.9095785440543328	5.358703651664756	3.8437883300565727	0.7172981613333682
1	3	undersample	0.6	300	3	2	1	sqrt	entropy		0.7482665171479301	0.27091677170748973	0.38414634143999105	0.8482758620624654	3.4873985025775416	2.531873447054358	0.726006336903873
1	1	undersample	0.6	300	3	2	1	log2	gini		0.7959735283873215	0.2719738445760036	0.4181818181564738	0.8467432950126687	3.9710934793794603	2.728636185311958	0.6871246319861025
1	2	undersample	0.6	300	3	2	1	log2	gini		0.8185590131763387	0.292801292432881	0.3658536585142772	0.8996168582306544	5.170287195717526	3.644572341730352	0.7049071264447798
1	3	undersample	0.6	300	3	2	1	log2	gini		0.7467713297822633	0.2676457364969606	0.390243902415229	0.8406130268134819	3.375384396732496	2.4484050994211817	0.7253707364522658
1	1	undersample	0.6	300	3	2	1	log2	entropy		0.7955973528387321	0.27103311806474234	0.4060606060359963	0.8521072796869571	3.939092458300469	2.745642772139593	0.697024190676977
1	2	undersample	0.6	300	3	2	1	log2	entropy		0.8171946547051678	0.29524739646089887	0.34756097558856336	0.9095785440543328	5.358703651664756	3.8437883300565727	0.7172981613333682
1	3	undersample	0.6	300	3	2	1	log2	entropy		0.7482665171479301	0.27091677170748973	0.38414634143999105	0.8482758620624654	3.4873985025775416	2.531873447054358	0.726006336903873
1	1	undersample	0.6	300	3	2	2	sqrt	gini		0.7956066411238826	0.2711659785815564	0.4181818181564738	0.847509578537567	3.994660530387446	2.7423479240367663	0.6865033619825958
1	2	undersample	0.6	300	3	2	2	sqrt	gini		0.8188673955705075	0.29307090551282	0.35975609753903925	0.9003831417555527	5.078754053034866	3.6113973855938015	0.711079390160315
1	3	undersample	0.6	300	3	2	2	sqrt	gini		0.7466451733482853	0.26443803565052326	0.390243902415229	0.8421455938632787	3.4143687086202528	2.472176021209504	0.7240506805326317
1	1	undersample	0.6	300	3	2	2	sqrt	entropy		0.7951143620109138	0.2713209574370595	0.4060606060359963	0.8498084291122621	3.8683358419739253	2.7036176304683153	0.6989097385105428
1	2	undersample	0.6	300	3	2	2	sqrt	entropy		0.8170825156527427	0.29452143529318386	0.3414634146133254	0.9095785440543328	5.21594416584598	3.776353447073124	0.7240018824666984
1	3	undersample	0.6	300	3	2	2	sqrt	entropy		0.7479114101485843	0.27106487370884663	0.390243902415229	0.847509578537567	3.5569846833598833	2.5591369810726006	0.7194680813428257
1	1	undersample	0.6	300	3	2	2	log2	gini		0.7956066411238826	0.2711659785815564	0.4181818181564738	0.847509578537567	3.994660530387446	2.7423479240367663	0.6865033619825958
1	2	undersample	0.6	300	3	2	2	log2	gini		0.8188673955705075	0.29307090551282	0.35975609753903925	0.9003831417555527	5.078754053034866	3.6113973855938015	0.711079390160315
1	3	undersample	0.6	300	3	2	2	log2	gini		0.7466451733482853	0.26443803565052326	0.390243902415229	0.8421455938632787	3.4143687086202528	2.472176021209504	0.7240506805326317
1	1	undersample	0.6	300	3	2	2	log2	entropy		0.7951143620109138	0.2713209574370595	0.4060606060359963	0.8498084291122621	3.8683358419739253	2.7036176304683153	0.6989097385105428
1	2	undersample	0.6	300	3	2	2	log2	entropy		0.8170825156527427	0.29452143529318386	0.3414634146133254	0.9095785440543328	5.21594416584598	3.776353447073124	0.7240018824666984
1	3	undersample	0.6	300	3	2	2	log2	entropy		0.7479114101485843	0.27106487370884663	0.390243902415229	0.847509578537567	3.5569846833598833	2.5591369810726006	0.7194680813428257
1	1	undersample	0.6	300	3	5	1	sqrt	gini		0.7959828166724718	0.2718468212529983	0.4181818181564738	0.847509578537567	3.994660530387446	2.7423479240367663	0.6865033619825958
1	2	undersample	0.6	300	3	5	1	sqrt	gini		0.8186898420708345	0.293599258713429	0.35975609753903925	0.9026819923302477	5.211997947972031	3.6967059764808194	0.7092684919032277
1	3	undersample	0.6	300	3	5	1	sqrt	gini		0.746776002242781	0.2679327552551626	0.390243902415229	0.8421455938632787	3.4143687086202528	2.472176021209504	0.7240506805326317
1	1	undersample	0.6	300	3	5	1	sqrt	entropy		0.7952583304307442	0.27037695074354906	0.4060606060359963	0.8513409961620587	3.9152637696571295	2.731489975297819	0.6976515751796679
1	2	undersample	0.6	300	3	5	1	sqrt	entropy		0.8173908980469115	0.2958436023971166	0.34756097558856336	0.9095785440543328	5.358703651664756	3.8437883300565727	0.7172981613333682
1	3	undersample	0.6	300	3	5	1	sqrt	entropy		0.7483038968320718	0.27144835652306876	0.38414634143999105	0.8490421455873637	3.5082673380547744	2.5447255956797643	0.7253510965353234
1	1	undersample	0.6	300	3	5	1	log2	gini		0.7959828166724718	0.2718468212529983	0.4181818181564738	0.847509578537567	3.994660530387446	2.7423479240367663	0.6865033619825958
1	2	undersample	0.6	300	3	5	1	log2	gini		0.8186898420708345	0.293599258713429	0.35975609753903925	0.9026819923302477	5.211997947972031	3.6967059764808194	0.7092684919032277
1	3	undersample	0.6	300	3	5	1	log2	gini		0.746776002242781	0.2679327552551626	0.390243902415229	0.8421455938632787	3.4143687086202528	2.472176021209504	0.7240506805326317
1	1	undersample	0.6	300	3	5	1	log2	entropy		0.7952583304307442	0.27037695074354906	0.4060606060359963	0.8513409961620587	3.9152637696571295	2.731489975297819	0.6976515751796679
1	2	undersample	0.6	300	3	5	1	log2	entropy		0.8173908980469115	0.2958436023971166	0.34756097558856336	0.9095785440543328	5.358703651664756	3.8437883300565727	0.7172981613333682
1	3	undersample	0.6	300	3	5	1	log2	entropy		0.7483038968320718	0.27144835652306876	0.38414634143999105	0.8490421455873637	3.5082673380547744	2.5447255956797643	0.7253510965353234
1	1	undersample	0.6	300	3	5	2	sqrt	gini		0.7956855915476605	0.2707084030097571	0.4181818181564738	0.8482758620624654	4.018465632399917	2.7561981651638003	0.6858832144181064
1	2	undersample	0.6	300	3	5	2	sqrt	gini		0.8188580506494721	0.2931414401694129	0.35975609753903925	0.9019157088053493	5.1668893377777545	3.667825463986276	0.7098710989414939
1	3	undersample	0.6	300	3	5	2	sqrt	gini		0.7464022054013644	0.2641339253046134	0.39634146339046694	0.8413793103383803	3.482652385859818	2.4986742854871347	0.7174630063010791
1	1	undersample	0.6	300	3	5	2	sqrt	entropy		0.7950539881574363	0.27076474588730365	0.4060606060359963	0.8505747126371604	3.891679477803933	2.7174823353370097	0.6982800901048728
1	2	undersample	0.6	300	3	5	2	sqrt	entropy		0.8169376693766938	0.29440387987946026	0.3414634146133254	0.9080459770045362	5.120369798414244	3.713414229805125	0.7252238265586706
1	3	undersample	0.6	300	3	5	2	sqrt	entropy		0.7480048593589383	0.27152328186656133	0.39634146339046694	0.847509578537567	3.649053099521762	2.5991234964018597	0.7122734005301169
1	1	undersample	0.6	300	3	5	2	log2	gini		0.7956855915476605	0.2707084030097571	0.4181818181564738	0.8482758620624654	4.018465632399917	2.7561981651638003	0.6858832144181064
1	2	undersample	0.6	300	3	5	2	log2	gini		0.8188580506494721	0.2931414401694129	0.35975609753903925	0.9019157088053493	5.1668893377777545	3.667825463986276	0.7098710989414939
1	3	undersample	0.6	300	3	5	2	log2	gini		0.7464022054013644	0.2641339253046134	0.39634146339046694	0.8413793103383803	3.482652385859818	2.4986742854871347	0.7174630063010791
1	1	undersample	0.6	300	3	5	2	log2	entropy		0.7950539881574363	0.27076474588730365	0.4060606060359963	0.8505747126371604	3.891679477803933	2.7174823353370097	0.6982800901048728
1	2	undersample	0.6	300	3	5	2	log2	entropy		0.8169376693766938	0.29440387987946026	0.3414634146133254	0.9080459770045362	5.120369798414244	3.713414229805125	0.7252238265586706
1	3	undersample	0.6	300	3	5	2	log2	entropy		0.7480048593589383	0.27152328186656133	0.39634146339046694	0.847509578537567	3.649053099521762	2.5991234964018597	0.7122734005301169
1	1	undersample	0.6	300	3	10	1	sqrt	gini		0.7967305236270754	0.2715032894746665	0.42424242421671254	0.8467432950126687	4.071052353518325	2.768181637273001	0.679967083736993
1	2	undersample	0.6	300	3	10	1	sqrt	gini		0.8180543874404261	0.29245671141944984	0.37195121948951515	0.9042145593800444	5.590679008332537	3.8831703257866597	0.6945793639900021
1	3	undersample	0.6	300	3	10	1	sqrt	gini		0.7472011961498926	0.2675994939971368	0.40243902436570494	0.8406130268134819	3.551903222595867	2.524917758778094	0.710863321724671
1	1	undersample	0.6	300	3	10	1	sqrt	entropy		0.795197956577267	0.2697799947700777	0.4181818181564738	0.8536398467367537	4.192080852356397	2.857210656456592	0.6815733558501683
1	2	undersample	0.6	300	3	10	1	sqrt	entropy		0.8166199420614895	0.29360129214721437	0.3536585365638013	0.9103448275792312	5.555877446265222	3.9446524675396297	0.7099962967384267
1	3	undersample	0.6	300	3	10	1	sqrt	entropy		0.7482244650032707	0.2704707736538927	0.38414634143999105	0.8505747126371604	3.550647126980686	2.5708253436310313	0.7240441576380124
1	1	undersample	0.6	300	3	10	1	log2	gini		0.7967305236270754	0.2715032894746665	0.42424242421671254	0.8467432950126687	4.071052353518325	2.768181637273001	0.679967083736993
1	2	undersample	0.6	300	3	10	1	log2	gini		0.8180543874404261	0.29245671141944984	0.37195121948951515	0.9042145593800444	5.590679008332537	3.8831703257866597	0.6945793639900021
1	3	undersample	0.6	300	3	10	1	log2	gini		0.7472011961498926	0.2675994939971368	0.40243902436570494	0.8406130268134819	3.551903222595867	2.524917758778094	0.710863321724671
1	1	undersample	0.6	300	3	10	1	log2	entropy		0.795197956577267	0.2697799947700777	0.4181818181564738	0.8536398467367537	4.192080852356397	2.857210656456592	0.6815733558501683
1	2	undersample	0.6	300	3	10	1	log2	entropy		0.8166199420614895	0.29360129214721437	0.3536585365638013	0.9103448275792312	5.555877446265222	3.9446524675396297	0.7099962967384267
1	3	undersample	0.6	300	3	10	1	log2	entropy		0.7482244650032707	0.2704707736538927	0.38414634143999105	0.8505747126371604	3.550647126980686	2.5708253436310313	0.7240441576380124
1	1	undersample	0.6	300	3	10	2	sqrt	gini		0.796433298502264	0.27056884124308805	0.4060606060359963	0.8490421455873637	3.8452291973548176	2.689893684015352	0.6995405234656681
1	2	undersample	0.6	300	3	10	2	sqrt	gini		0.8181525091112981	0.2923569373865945	0.37195121948951515	0.9034482758551461	5.541608283252588	3.852351516871639	0.6951684898223192
1	3	undersample	0.6	300	3	10	2	sqrt	gini		0.7469161760583123	0.26725082172211656	0.40243902436570494	0.8406130268134819	3.551903222595867	2.524917758778094	0.710863321724671
1	1	undersample	0.6	300	3	10	2	sqrt	entropy		0.795174735864391	0.2700466265348932	0.4181818181564738	0.8536398467367537	4.192080852356397	2.857210656456592	0.6815733558501683
1	2	undersample	0.6	300	3	10	2	sqrt	entropy		0.8162274553780021	0.29316792377969786	0.34756097558856336	0.9080459770045362	5.260513430398659	3.779725198194502	0.7185087911281935
1	3	undersample	0.6	300	3	10	2	sqrt	entropy		0.7480375665825624	0.27133274307453664	0.40243902436570494	0.8498084291122621	3.810599486454005	2.679504550035409	0.7031713832572984
1	1	undersample	0.6	300	3	10	2	log2	gini		0.796433298502264	0.27056884124308805	0.4060606060359963	0.8490421455873637	3.8452291973548176	2.689893684015352	0.6995405234656681
1	2	undersample	0.6	300	3	10	2	log2	gini		0.8181525091112981	0.2923569373865945	0.37195121948951515	0.9034482758551461	5.541608283252588	3.852351516871639	0.6951684898223192
1	3	undersample	0.6	300	3	10	2	log2	gini		0.7469161760583123	0.26725082172211656	0.40243902436570494	0.8406130268134819	3.551903222595867	2.524917758778094	0.710863321724671
1	1	undersample	0.6	300	3	10	2	log2	entropy		0.795174735864391	0.2700466265348932	0.4181818181564738	0.8536398467367537	4.192080852356397	2.857210656456592	0.6815733558501683
1	2	undersample	0.6	300	3	10	2	log2	entropy		0.8162274553780021	0.29316792377969786	0.34756097558856336	0.9080459770045362	5.260513430398659	3.779725198194502	0.7185087911281935
1	3	undersample	0.6	300	3	10	2	log2	entropy		0.7480375665825624	0.27133274307453664	0.40243902436570494	0.8498084291122621	3.810599486454005	2.679504550035409	0.7031713832572984
1	1	undersample	0.6	300	5	2	1	sqrt	gini		0.798453500522466	0.27754604965133506	0.6242424242045913	0.8068965517179549	6.941819852578913	3.2326838149777144	0.46568245996164265
1	2	undersample	0.6	300	5	2	1	sqrt	gini		0.8186618073077283	0.2966974548375653	0.524390243870464	0.8498084291122621	6.238487248229329	3.491475625803714	0.5596670193418809
1	3	undersample	0.6	300	5	2	1	sqrt	gini		0.7511120456032145	0.26676334342748664	0.4573170731428465	0.8007662835187681	3.3869920430695775	2.2953798095320295	0.677704507856429
1	1	undersample	0.6	300	5	2	1	sqrt	entropy		0.7965261813537675	0.2716028141458153	0.5999999999636363	0.8053639846681582	6.20669254541466	3.0826770066881255	0.496669832131221
1	2	undersample	0.6	300	5	2	1	sqrt	entropy		0.8179235585459302	0.3027247634305562	0.5304878048457019	0.8521072796869571	6.5099248247419315	3.5869768833317517	0.5510012657288557
1	3	undersample	0.6	300	5	2	1	sqrt	entropy		0.7529389776656386	0.26952509119137064	0.4512195121676085	0.8007662835187681	3.3047006813839	2.2647747454049356	0.6853191652472186
1	1	undersample	0.6	300	5	2	1	log2	gini		0.798453500522466	0.27754604965133506	0.6242424242045913	0.8068965517179549	6.941819852578913	3.2326838149777144	0.46568245996164265
1	2	undersample	0.6	300	5	2	1	log2	gini		0.8186618073077283	0.2966974548375653	0.524390243870464	0.8498084291122621	6.238487248229329	3.491475625803714	0.5596670193418809
1	3	undersample	0.6	300	5	2	1	log2	gini		0.7511120456032145	0.26676334342748664	0.4573170731428465	0.8007662835187681	3.3869920430695775	2.2953798095320295	0.677704507856429
1	1	undersample	0.6	300	5	2	1	log2	entropy		0.7965261813537675	0.2716028141458153	0.5999999999636363	0.8053639846681582	6.20669254541466	3.0826770066881255	0.496669832131221
1	2	undersample	0.6	300	5	2	1	log2	entropy		0.8179235585459302	0.3027247634305562	0.5304878048457019	0.8521072796869571	6.5099248247419315	3.5869768833317517	0.5510012657288557
1	3	undersample	0.6	300	5	2	1	log2	entropy		0.7529389776656386	0.26952509119137064	0.4512195121676085	0.8007662835187681	3.3047006813839	2.2647747454049356	0.6853191652472186
1	1	undersample	0.6	300	5	2	2	sqrt	gini		0.7990943921978405	0.2768726780848087	0.6181818181443526	0.8038314176183615	6.634300198595422	3.151278248159642	0.47499782757551606
1	2	undersample	0.6	300	5	2	2	sqrt	gini		0.8207971217643212	0.30170316933047625	0.518292682895226	0.8521072796869571	6.199251854743571	3.50451764463447	0.5653129869147595
1	3	undersample	0.6	300	5	2	2	sqrt	gini		0.7507289038407625	0.2648342989876567	0.4573170731428465	0.8007662835187681	3.3869920430695775	2.2953798095320295	0.677704507856429
1	1	undersample	0.6	300	5	2	2	sqrt	entropy		0.796800185765703	0.2737443258378351	0.6121212120841139	0.8038314176183615	6.4666133850572365	3.1203833633737634	0.48253747563107346
1	2	undersample	0.6	300	5	2	2	sqrt	entropy		0.8175310718624428	0.3037948850529464	0.524390243870464	0.8551724137865505	6.510378018742537	3.6207895289348606	0.5561565631684205
1	3	undersample	0.6	300	5	2	2	sqrt	entropy		0.7527006821792356	0.2721991462383653	0.4695121950933224	0.8091954022926499	3.7534965374319853	2.460696315119627	0.6555744098989328
1	1	undersample	0.6	300	5	2	2	log2	gini		0.7990943921978405	0.2768726780848087	0.6181818181443526	0.8038314176183615	6.634300198595422	3.151278248159642	0.47499782757551606
1	2	undersample	0.6	300	5	2	2	log2	gini		0.8207971217643212	0.30170316933047625	0.518292682895226	0.8521072796869571	6.199251854743571	3.50451764463447	0.5653129869147595
1	3	undersample	0.6	300	5	2	2	log2	gini		0.7507289038407625	0.2648342989876567	0.4573170731428465	0.8007662835187681	3.3869920430695775	2.2953798095320295	0.677704507856429
1	1	undersample	0.6	300	5	2	2	log2	entropy		0.796800185765703	0.2737443258378351	0.6121212120841139	0.8038314176183615	6.4666133850572365	3.1203833633737634	0.48253747563107346
1	2	undersample	0.6	300	5	2	2	log2	entropy		0.8175310718624428	0.3037948850529464	0.524390243870464	0.8551724137865505	6.510378018742537	3.6207895289348606	0.5561565631684205
1	3	undersample	0.6	300	5	2	2	log2	entropy		0.7527006821792356	0.2721991462383653	0.4695121950933224	0.8091954022926499	3.7534965374319853	2.460696315119627	0.6555744098989328
1	1	undersample	0.6	300	5	5	1	sqrt	gini		0.7979751538372227	0.27662720377556266	0.6060606060238751	0.8038314176183615	6.304086165675688	3.0894884785878847	0.4900771236866309
1	2	undersample	0.6	300	5	5	1	sqrt	gini		0.8177600224278105	0.29470147561032933	0.5365853658209399	0.847509578537567	6.435334102629498	3.5188133489748257	0.5467957418378148
1	3	undersample	0.6	300	5	5	1	sqrt	gini		0.7501541911970845	0.25924423430807114	0.4512195121676085	0.7969348658942764	3.226834215795416	2.2220431485409735	0.6886139688849483
1	1	undersample	0.6	300	5	5	1	sqrt	entropy		0.7960989202368511	0.2734311946490619	0.6242424242045913	0.8053639846681582	6.874078831624091	3.2072296130189586	0.46656863018843503
1	2	undersample	0.6	300	5	5	1	sqrt	entropy		0.8176151761517616	0.302921424071844	0.5365853658209399	0.8559386973114488	6.879618735405911	3.724701349771771	0.541411003171794
1	3	undersample	0.6	300	5	5	1	sqrt	entropy		0.7534202410989628	0.2711563926077601	0.4512195121676085	0.8053639846681582	3.402187043602528	2.318273358687368	0.6814067818595624
1	1	undersample	0.6	300	5	5	1	log2	gini		0.7979751538372227	0.27662720377556266	0.6060606060238751	0.8038314176183615	6.304086165675688	3.0894884785878847	0.4900771236866309
1	2	undersample	0.6	300	5	5	1	log2	gini		0.8177600224278105	0.29470147561032933	0.5365853658209399	0.847509578537567	6.435334102629498	3.5188133489748257	0.5467957418378148
1	3	undersample	0.6	300	5	5	1	log2	gini		0.7501541911970845	0.25924423430807114	0.4512195121676085	0.7969348658942764	3.226834215795416	2.2220431485409735	0.6886139688849483
1	1	undersample	0.6	300	5	5	1	log2	entropy		0.7960989202368511	0.2734311946490619	0.6242424242045913	0.8053639846681582	6.874078831624091	3.2072296130189586	0.46656863018843503
1	2	undersample	0.6	300	5	5	1	log2	entropy		0.8176151761517616	0.302921424071844	0.5365853658209399	0.8559386973114488	6.879618735405911	3.724701349771771	0.541411003171794
1	3	undersample	0.6	300	5	5	1	log2	entropy		0.7534202410989628	0.2711563926077601	0.4512195121676085	0.8053639846681582	3.402187043602528	2.318273358687368	0.6814067818595624
1	1	undersample	0.6	300	5	5	2	sqrt	gini		0.7982398699640079	0.27507905769133245	0.6060606060238751	0.8030651340934631	6.273570417649966	3.077467123250962	0.4905447545240203
1	2	undersample	0.6	300	5	5	2	sqrt	gini		0.8182319409400991	0.2947487980029075	0.5487804877714157	0.8482758620624654	6.799753802653262	3.6169620672205114	0.5319254349784893
1	3	undersample	0.6	300	5	5	2	sqrt	gini		0.7506728343145501	0.2633876098335185	0.4512195121676085	0.8038314176183615	3.3691838480860254	2.300161848996593	0.6827059368135806
1	1	undersample	0.6	300	5	5	2	sqrt	entropy		0.7964147219319633	0.27353231817903423	0.6121212120841139	0.8015325670436665	6.373431092618921	3.0842399285548905	0.48392142630873375
1	2	undersample	0.6	300	5	5	2	sqrt	entropy		0.8168909447715167	0.2973791930311044	0.524390243870464	0.8536398467367537	6.430661353182306	3.582875505046311	0.557155048907475
1	3	undersample	0.6	300	5	5	2	sqrt	entropy		0.7521913839828054	0.2760491641372316	0.4573170731428465	0.8068965517179549	3.521267866181285	2.3682490060581594	0.6725557557237982
1	1	undersample	0.6	300	5	5	2	log2	gini		0.7982398699640079	0.27507905769133245	0.6060606060238751	0.8030651340934631	6.273570417649966	3.077467123250962	0.4905447545240203
1	2	undersample	0.6	300	5	5	2	log2	gini		0.8182319409400991	0.2947487980029075	0.5487804877714157	0.8482758620624654	6.799753802653262	3.6169620672205114	0.5319254349784893
1	3	undersample	0.6	300	5	5	2	log2	gini		0.7506728343145501	0.2633876098335185	0.4512195121676085	0.8038314176183615	3.3691838480860254	2.300161848996593	0.6827059368135806
1	1	undersample	0.6	300	5	5	2	log2	entropy		0.7964147219319633	0.27353231817903423	0.6121212120841139	0.8015325670436665	6.373431092618921	3.0842399285548905	0.48392142630873375
1	2	undersample	0.6	300	5	5	2	log2	entropy		0.8168909447715167	0.2973791930311044	0.524390243870464	0.8536398467367537	6.430661353182306	3.582875505046311	0.557155048907475
1	3	undersample	0.6	300	5	5	2	log2	entropy		0.7521913839828054	0.2760491641372316	0.4573170731428465	0.8068965517179549	3.521267866181285	2.3682490060581594	0.6725557557237982
1	1	undersample	0.6	300	5	10	1	sqrt	gini		0.7973203297341228	0.27238662667260244	0.6303030302648301	0.8045977011432599	7.020250297007323	3.2256682838222708	0.45948051382083127
1	2	undersample	0.6	300	5	10	1	sqrt	gini		0.8188346883468834	0.29854355127109217	0.5426829267961778	0.8490421455873637	6.674246550258835	3.594929809769826	0.5386270519011535
1	3	undersample	0.6	300	5	10	1	sqrt	gini		0.7506354546304083	0.26454086306374097	0.4634146341180845	0.7977011494191748	3.4054750298212424	2.2907426803471034	0.6726646433266013
1	1	undersample	0.6	300	5	10	1	sqrt	entropy		0.7977754557064901	0.27397566808670926	0.6363636363250689	0.8084291187677516	7.384999540144946	3.321818008110543	0.4498061125397646
1	2	undersample	0.6	300	5	10	1	sqrt	entropy		0.8161713858517896	0.2910234481264153	0.518292682895226	0.8544061302616521	6.31412344448312	3.55985212995676	0.5637919654431048
1	3	undersample	0.6	300	5	10	1	sqrt	entropy		0.7531212036258295	0.2636601682069427	0.4573170731428465	0.8061302681930566	3.504018995647758	2.3588883385332267	0.6731950672707381
1	1	undersample	0.6	300	5	10	1	log2	gini		0.7973203297341228	0.27238662667260244	0.6303030302648301	0.8045977011432599	7.020250297007323	3.2256682838222708	0.45948051382083127
1	2	undersample	0.6	300	5	10	1	log2	gini		0.8188346883468834	0.29854355127109217	0.5426829267961778	0.8490421455873637	6.674246550258835	3.594929809769826	0.5386270519011535
1	3	undersample	0.6	300	5	10	1	log2	gini		0.7506354546304083	0.26454086306374097	0.4634146341180845	0.7977011494191748	3.4054750298212424	2.2907426803471034	0.6726646433266013
1	1	undersample	0.6	300	5	10	1	log2	entropy		0.7977754557064901	0.27397566808670926	0.6363636363250689	0.8084291187677516	7.384999540144946	3.321818008110543	0.4498061125397646
1	2	undersample	0.6	300	5	10	1	log2	entropy		0.8161713858517896	0.2910234481264153	0.518292682895226	0.8544061302616521	6.31412344448312	3.55985212995676	0.5637919654431048
1	3	undersample	0.6	300	5	10	1	log2	entropy		0.7531212036258295	0.2636601682069427	0.4573170731428465	0.8061302681930566	3.504018995647758	2.3588883385332267	0.6731950672707381
1	1	undersample	0.6	300	5	10	2	sqrt	gini		0.7983652618135377	0.27356769923633095	0.6242424242045913	0.8091954022926499	7.045471776099511	3.271631810705714	0.46435949844400987
1	2	undersample	0.6	300	5	10	2	sqrt	gini		0.818040370058873	0.2957697615676921	0.524390243870464	0.8505747126371604	6.276133662688673	3.509380627813789	0.559162814825879
1	3	undersample	0.6	300	5	10	2	sqrt	gini		0.7503737968414167	0.26337236884703186	0.4695121950933224	0.8045977011432599	3.6443540963942547	2.402797581258607	0.6593205493375103
1	1	undersample	0.6	300	5	10	2	sqrt	entropy		0.798216649251132	0.27650869860038685	0.6303030302648301	0.8068965517179549	7.124121342281284	3.2640690947347797	0.45817145254411784
1	2	undersample	0.6	300	5	10	2	sqrt	entropy		0.8153256704980842	0.29216010340409426	0.524390243870464	0.8528735632118555	6.391425806809245	3.5642146963935204	0.5576556374450984
1	3	undersample	0.6	300	5	10	2	sqrt	entropy		0.7518736566676012	0.264002038908305	0.4634146341180845	0.8053639846681582	3.5735502718705248	2.380929395408648	0.6662644089310323
1	1	undersample	0.6	300	5	10	2	log2	gini		0.7983652618135377	0.27356769923633095	0.6242424242045913	0.8091954022926499	7.045471776099511	3.271631810705714	0.46435949844400987
1	2	undersample	0.6	300	5	10	2	log2	gini		0.818040370058873	0.2957697615676921	0.524390243870464	0.8505747126371604	6.276133662688673	3.509380627813789	0.559162814825879
1	3	undersample	0.6	300	5	10	2	log2	gini		0.7503737968414167	0.26337236884703186	0.4695121950933224	0.8045977011432599	3.6443540963942547	2.402797581258607	0.6593205493375103
1	1	undersample	0.6	300	5	10	2	log2	entropy		0.798216649251132	0.27650869860038685	0.6303030302648301	0.8068965517179549	7.124121342281284	3.2640690947347797	0.45817145254411784
1	2	undersample	0.6	300	5	10	2	log2	entropy		0.8153256704980842	0.29216010340409426	0.524390243870464	0.8528735632118555	6.391425806809245	3.5642146963935204	0.5576556374450984
1	3	undersample	0.6	300	5	10	2	log2	entropy		0.7518736566676012	0.264002038908305	0.4634146341180845	0.8053639846681582	3.5735502718705248	2.380929395408648	0.6662644089310323
1	1	undersample	0.6	300	10	2	1	sqrt	gini		0.7922535701846047	0.2747674157061702	0.6363636363250689	0.7793103448216145	6.179687165598187	2.8835225963603253	0.46661302705026686
1	2	undersample	0.6	300	10	2	1	sqrt	gini		0.8147089057097469	0.29069001572315106	0.6097560975237953	0.8199233716412268	7.114361242931264	3.3860921832012214	0.4759516696487665
1	3	undersample	0.6	300	10	2	1	sqrt	gini		0.7490141108307635	0.2476694118177015	0.49999999996951217	0.7885057471203947	3.728260681181086	2.3641303227886654	0.6341107791736063
1	1	undersample	0.6	300	10	2	1	sqrt	entropy		0.7916451875072565	0.27854225015934864	0.6181818181443526	0.7777777777718179	5.666666367996854	2.7818180563931674	0.4909090846493344
1	2	undersample	0.6	300	10	2	1	sqrt	entropy		0.8074011774600505	0.2811767610009638	0.5487804877714157	0.8122605363922433	5.261996379418975	2.9230959117206243	0.5555108077484892
1	3	undersample	0.6	300	10	2	1	sqrt	entropy		0.7508036632090458	0.25531196135516043	0.4939024389942742	0.7923371647448864	3.723558249209045	2.3783861691171353	0.6387401438897236
1	1	undersample	0.6	300	10	2	1	log2	gini		0.7922535701846047	0.2747674157061702	0.6363636363250689	0.7793103448216145	6.179687165598187	2.8835225963603253	0.46661302705026686
1	2	undersample	0.6	300	10	2	1	log2	gini		0.8147089057097469	0.29069001572315106	0.6097560975237953	0.8199233716412268	7.114361242931264	3.3860921832012214	0.4759516696487665
1	3	undersample	0.6	300	10	2	1	log2	gini		0.7490141108307635	0.2476694118177015	0.49999999996951217	0.7885057471203947	3.728260681181086	2.3641303227886654	0.6341107791736063
1	1	undersample	0.6	300	10	2	1	log2	entropy		0.7916451875072565	0.27854225015934864	0.6181818181443526	0.7777777777718179	5.666666367996854	2.7818180563931674	0.4909090846493344
1	2	undersample	0.6	300	10	2	1	log2	entropy		0.8074011774600505	0.2811767610009638	0.5487804877714157	0.8122605363922433	5.261996379418975	2.9230959117206243	0.5555108077484892
1	3	undersample	0.6	300	10	2	1	log2	entropy		0.7508036632090458	0.25531196135516043	0.4939024389942742	0.7923371647448864	3.723558249209045	2.3783861691171353	0.6387401438897236
1	1	undersample	0.6	300	10	2	2	sqrt	gini		0.7916358992221061	0.26718987647499637	0.6727272726865013	0.7731800766224278	7.00694405907544	2.965908959891354	0.42328137128202825
1	2	undersample	0.6	300	10	2	2	sqrt	gini		0.8093355761143819	0.28159367804960256	0.5609756097218918	0.8061302681930566	5.313131006476756	2.8935696952674252	0.5446072454469552
1	3	undersample	0.6	300	10	2	2	sqrt	gini		0.7506261097093729	0.24838142280482328	0.5060975609447501	0.7862068965456996	3.7682196438258506	2.3672304162076374	0.6282092346724264
1	1	undersample	0.6	300	10	2	2	sqrt	entropy		0.7957645419714384	0.28144888435820214	0.6484848484455463	0.7739463601473261	6.316189024775317	2.868720982245515	0.4541854127276807
1	2	undersample	0.6	300	10	2	2	sqrt	entropy		0.809396318101112	0.28495181824751215	0.6036585365485574	0.8176245210665317	6.828247789273749	3.309976247788297	0.4847475196646118
1	3	undersample	0.6	300	10	2	2	sqrt	entropy		0.7501495187365665	0.2539579563729363	0.4817073170437983	0.7885057471203947	3.4650893409236243	2.277637750003714	0.6573099540185919
1	1	undersample	0.6	300	10	2	2	log2	gini		0.7916358992221061	0.26718987647499637	0.6727272726865013	0.7731800766224278	7.00694405907544	2.965908959891354	0.42328137128202825
1	2	undersample	0.6	300	10	2	2	log2	gini		0.8093355761143819	0.28159367804960256	0.5609756097218918	0.8061302681930566	5.313131006476756	2.8935696952674252	0.5446072454469552
1	3	undersample	0.6	300	10	2	2	log2	gini		0.7506261097093729	0.24838142280482328	0.5060975609447501	0.7862068965456996	3.7682196438258506	2.3672304162076374	0.6282092346724264
1	1	undersample	0.6	300	10	2	2	log2	entropy		0.7957645419714384	0.28144888435820214	0.6484848484455463	0.7739463601473261	6.316189024775317	2.868720982245515	0.4541854127276807
1	2	undersample	0.6	300	10	2	2	log2	entropy		0.809396318101112	0.28495181824751215	0.6036585365485574	0.8176245210665317	6.828247789273749	3.309976247788297	0.4847475196646118
1	3	undersample	0.6	300	10	2	2	log2	entropy		0.7501495187365665	0.2539579563729363	0.4817073170437983	0.7885057471203947	3.4650893409236243	2.277637750003714	0.6573099540185919
1	1	undersample	0.6	300	10	5	1	sqrt	gini		0.7938697318007664	0.2849632571100527	0.6969696969274564	0.7777777777718179	8.049999532745773	3.1363634949530805	0.389610384658408
1	2	undersample	0.6	300	10	5	1	sqrt	gini		0.8054667788057192	0.27534023861750806	0.5975609755733194	0.8076628352428532	6.23518011685297	3.1068407671466822	0.49827601553922246
1	3	undersample	0.6	300	10	5	1	sqrt	gini		0.7496589103822073	0.25230969894327965	0.5121951219199881	0.7793103448216145	3.7078123197401585	2.320884040972087	0.6259443045533141
1	1	undersample	0.6	300	10	5	1	sqrt	entropy		0.7923371647509577	0.27669067555944205	0.654545454505785	0.7754789271971229	6.544278430336435	2.91529617768883	0.4454725059881312
1	2	undersample	0.6	300	10	5	1	sqrt	entropy		0.8107466591907299	0.2881040060114492	0.5853658536228435	0.8114942528673449	6.07747452480069	3.1052943025549635	0.510951420546194
1	3	undersample	0.6	300	10	5	1	sqrt	entropy		0.7500887767498365	0.2491139861173135	0.4939024389942742	0.7831417624461062	3.5242877919809126	2.277535876847521	0.6462400280666347
1	1	undersample	0.6	300	10	5	1	log2	gini		0.7938697318007664	0.2849632571100527	0.6969696969274564	0.7777777777718179	8.049999532745773	3.1363634949530805	0.389610384658408
1	2	undersample	0.6	300	10	5	1	log2	gini		0.8054667788057192	0.27534023861750806	0.5975609755733194	0.8076628352428532	6.23518011685297	3.1068407671466822	0.49827601553922246
1	3	undersample	0.6	300	10	5	1	log2	gini		0.7496589103822073	0.25230969894327965	0.5121951219199881	0.7793103448216145	3.7078123197401585	2.320884040972087	0.6259443045533141
1	1	undersample	0.6	300	10	5	1	log2	entropy		0.7923371647509577	0.27669067555944205	0.654545454505785	0.7754789271971229	6.544278430336435	2.91529617768883	0.4454725059881312
1	2	undersample	0.6	300	10	5	1	log2	entropy		0.8107466591907299	0.2881040060114492	0.5853658536228435	0.8114942528673449	6.07747452480069	3.1052943025549635	0.510951420546194
1	3	undersample	0.6	300	10	5	1	log2	entropy		0.7500887767498365	0.2491139861173135	0.4939024389942742	0.7831417624461062	3.5242877919809126	2.277535876847521	0.6462400280666347
1	1	undersample	0.6	300	10	5	2	sqrt	gini		0.7921699756182515	0.2771472848121824	0.6424242423853076	0.7739463601473261	6.1511056770035335	2.8419105057759304	0.462016195704394
1	2	undersample	0.6	300	10	5	2	sqrt	gini		0.8102934305205121	0.28446888410571175	0.6036585365485574	0.816091954016735	6.758653420983046	3.282393113891042	0.485657843634048
1	3	undersample	0.6	300	10	5	2	sqrt	gini		0.7529062704420147	0.2500306354820262	0.524390243870464	0.784674329495903	4.017884641170109	2.4353353610345905	0.6061237537537945
1	1	undersample	0.6	300	10	5	2	sqrt	entropy		0.7933728085452223	0.27527813251983496	0.6303030302648301	0.7816091953963096	6.101811575266562	2.886124269505697	0.4729946464073661
1	2	undersample	0.6	300	10	5	2	sqrt	entropy		0.8131202691337258	0.2978762948071823	0.5670731706971297	0.81839080459143	5.90265607944228	3.1224913374923555	0.5289976641771118
1	3	undersample	0.6	300	10	5	2	sqrt	entropy		0.7496776002242782	0.2525607168796556	0.49999999996951217	0.7839080459710046	3.627659395422886	2.3138296799524753	0.6378299039307002
1	1	undersample	0.6	300	10	5	2	log2	gini		0.7921699756182515	0.2771472848121824	0.6424242423853076	0.7739463601473261	6.1511056770035335	2.8419105057759304	0.462016195704394
1	2	undersample	0.6	300	10	5	2	log2	gini		0.8102934305205121	0.28446888410571175	0.6036585365485574	0.816091954016735	6.758653420983046	3.282393113891042	0.485657843634048
1	3	undersample	0.6	300	10	5	2	log2	gini		0.7529062704420147	0.2500306354820262	0.524390243870464	0.784674329495903	4.017884641170109	2.4353353610345905	0.6061237537537945
1	1	undersample	0.6	300	10	5	2	log2	entropy		0.7933728085452223	0.27527813251983496	0.6303030302648301	0.7816091953963096	6.101811575266562	2.886124269505697	0.4729946464073661
1	2	undersample	0.6	300	10	5	2	log2	entropy		0.8131202691337258	0.2978762948071823	0.5670731706971297	0.81839080459143	5.90265607944228	3.1224913374923555	0.5289976641771118
1	3	undersample	0.6	300	10	5	2	log2	entropy		0.7496776002242782	0.2525607168796556	0.49999999996951217	0.7839080459710046	3.627659395422886	2.3138296799524753	0.6378299039307002
1	1	undersample	0.6	300	10	10	1	sqrt	gini		0.7929316150005805	0.2784134179840097	0.6727272726865013	0.7739463601473261	7.037664395061437	2.975962888123852	0.4228622808208274
1	2	undersample	0.6	300	10	10	1	sqrt	gini		0.8125735912531539	0.2879275958558718	0.6402439023999851	0.8053639846681582	7.363872494790974	3.289441927867211	0.44670000146734723
1	3	undersample	0.6	300	10	10	1	sqrt	gini		0.7481777403980936	0.24441633914094738	0.49999999996951217	0.7800766283465129	3.547038155815942	2.2735190601848596	0.6409626637330292
1	1	undersample	0.6	300	10	10	1	sqrt	entropy		0.7960478346685242	0.28188678301647535	0.6787878787467401	0.7754789271971229	7.298859788248331	3.023270110195824	0.41421127750322045
1	2	undersample	0.6	300	10	10	1	sqrt	entropy		0.8078310438276796	0.28070455013707957	0.5548780487466537	0.8137931034420399	5.447995614941446	2.9799004720264683	0.54697188253492
1	3	undersample	0.6	300	10	10	1	sqrt	entropy		0.7497523595925615	0.253423679584222	0.5060975609447501	0.786973180070598	3.785460329955068	2.3757456331320945	0.6275975411702941
1	1	undersample	0.6	300	10	10	1	log2	gini		0.7929316150005805	0.2784134179840097	0.6727272726865013	0.7739463601473261	7.037664395061437	2.975962888123852	0.4228622808208274
1	2	undersample	0.6	300	10	10	1	log2	gini		0.8125735912531539	0.2879275958558718	0.6402439023999851	0.8053639846681582	7.363872494790974	3.289441927867211	0.44670000146734723
1	3	undersample	0.6	300	10	10	1	log2	gini		0.7481777403980936	0.24441633914094738	0.49999999996951217	0.7800766283465129	3.547038155815942	2.2735190601848596	0.6409626637330292
1	1	undersample	0.6	300	10	10	1	log2	entropy		0.7960478346685242	0.28188678301647535	0.6787878787467401	0.7754789271971229	7.298859788248331	3.023270110195824	0.41421127750322045
1	2	undersample	0.6	300	10	10	1	log2	entropy		0.8078310438276796	0.28070455013707957	0.5548780487466537	0.8137931034420399	5.447995614941446	2.9799004720264683	0.54697188253492
1	3	undersample	0.6	300	10	10	1	log2	entropy		0.7497523595925615	0.253423679584222	0.5060975609447501	0.786973180070598	3.785460329955068	2.3757456331320945	0.6275975411702941
1	1	undersample	0.6	300	10	10	2	sqrt	gini		0.7960524788110996	0.2741998564343119	0.6666666666262626	0.7716475095726311	6.758388895457439	2.9194629591468226	0.4319761612897435
1	2	undersample	0.6	300	10	10	2	sqrt	gini		0.8091860573778152	0.2767428069429886	0.5670731706971297	0.8099616858175482	5.582746148570919	2.9839937451389793	0.5345028432065401
1	3	undersample	0.6	300	10	10	2	sqrt	gini		0.7484393981870853	0.24698598137952196	0.5121951219199881	0.7831417624461062	3.7918726035990216	2.3618890574715032	0.6228819547658356
1	1	undersample	0.6	300	10	10	2	sqrt	entropy		0.7951654475792407	0.2780916504560637	0.6606060605660239	0.7739463601473261	6.6640432214593615	2.9223419351846833	0.438523846774254
1	2	undersample	0.6	300	10	10	2	sqrt	entropy		0.8072516587234838	0.28814011729244104	0.5670731706971297	0.816091954016735	5.812499644539109	3.0834601978976455	0.5304877984241401
1	3	undersample	0.6	300	10	10	2	sqrt	entropy		0.7481123259508458	0.25158657307545	0.4939024389942742	0.784674329495903	3.5563176223505533	2.293746095858161	0.6449778405279025
1	1	undersample	0.6	300	10	10	2	log2	gini		0.7960524788110996	0.2741998564343119	0.6666666666262626	0.7716475095726311	6.758388895457439	2.9194629591468226	0.4319761612897435
1	2	undersample	0.6	300	10	10	2	log2	gini		0.8091860573778152	0.2767428069429886	0.5670731706971297	0.8099616858175482	5.582746148570919	2.9839937451389793	0.5345028432065401
1	3	undersample	0.6	300	10	10	2	log2	gini		0.7484393981870853	0.24698598137952196	0.5121951219199881	0.7831417624461062	3.7918726035990216	2.3618890574715032	0.6228819547658356
1	1	undersample	0.6	300	10	10	2	log2	entropy		0.7951654475792407	0.2780916504560637	0.6606060605660239	0.7739463601473261	6.6640432214593615	2.9223419351846833	0.438523846774254
1	2	undersample	0.6	300	10	10	2	log2	entropy		0.8072516587234838	0.28814011729244104	0.5670731706971297	0.816091954016735	5.812499644539109	3.0834601978976455	0.5304877984241401
1	3	undersample	0.6	300	10	10	2	log2	entropy		0.7481123259508458	0.25158657307545	0.4939024389942742	0.784674329495903	3.5563176223505533	2.293746095858161	0.6449778405279025
1	1	undersample	0.6	500	3	2	1	sqrt	gini		0.796828050621154	0.2717481948451741	0.42424242421671254	0.8559386973114488	4.377939211151401	2.944874069930836	0.6726621554384122
1	2	undersample	0.6	500	3	2	1	sqrt	gini		0.8191991402672647	0.2988292088687422	0.38414634143999105	0.9049808429049427	5.94083295154389	4.042830022448952	0.6805156778545643
1	3	undersample	0.6	500	3	2	1	sqrt	gini		0.7483225866741426	0.2706939094313118	0.39634146339046694	0.8459770114877704	3.606211124816849	2.57326157274491	0.7135637508781433
1	1	undersample	0.6	500	3	2	1	sqrt	entropy		0.795750609543713	0.2707433345612557	0.3999999999757576	0.8551724137865505	3.9365076540207466	2.761904570909473	0.7016128950551864
1	2	undersample	0.6	500	3	2	1	sqrt	entropy		0.8176338659938324	0.2971018018557163	0.34756097558856336	0.9103448275792312	5.4090576111477215	3.8766412180992913	0.716694375008912
1	3	undersample	0.6	500	3	2	1	sqrt	entropy		0.7492664236987197	0.27352362228886185	0.390243902415229	0.8505747126371604	3.6430766707318325	2.6116320951172383	0.7168754036027023
1	1	undersample	0.6	500	3	2	1	log2	gini		0.796828050621154	0.2717481948451741	0.42424242421671254	0.8559386973114488	4.377939211151401	2.944874069930836	0.6726621554384122
1	2	undersample	0.6	500	3	2	1	log2	gini		0.8191991402672647	0.2988292088687422	0.38414634143999105	0.9049808429049427	5.94083295154389	4.042830022448952	0.6805156778545643
1	3	undersample	0.6	500	3	2	1	log2	gini		0.7483225866741426	0.2706939094313118	0.39634146339046694	0.8459770114877704	3.606211124816849	2.57326157274491	0.7135637508781433
1	1	undersample	0.6	500	3	2	1	log2	entropy		0.795750609543713	0.2707433345612557	0.3999999999757576	0.8551724137865505	3.9365076540207466	2.761904570909473	0.7016128950551864
1	2	undersample	0.6	500	3	2	1	log2	entropy		0.8176338659938324	0.2971018018557163	0.34756097558856336	0.9103448275792312	5.4090576111477215	3.8766412180992913	0.716694375008912
1	3	undersample	0.6	500	3	2	1	log2	entropy		0.7492664236987197	0.27352362228886185	0.390243902415229	0.8505747126371604	3.6430766707318325	2.6116320951172383	0.7168754036027023
1	1	undersample	0.6	500	3	2	2	sqrt	gini		0.7964704516428653	0.27072561469263734	0.4181818181564738	0.8536398467367537	4.192080852356397	2.857210656456592	0.6815733558501683
1	2	undersample	0.6	500	3	2	2	sqrt	gini		0.8191804504251938	0.2985221489806536	0.3780487804647531	0.9057471264298411	5.84122365323371	4.011004927858207	0.6866720241443711
1	3	undersample	0.6	500	3	2	2	sqrt	gini		0.7483552938977664	0.269467475586553	0.39634146339046694	0.845210727962872	3.58510827091923	2.5605226548915696	0.7142106808350206
1	1	undersample	0.6	500	3	2	2	sqrt	entropy		0.7954580285614767	0.2704574962934117	0.4060606060359963	0.8559386973114488	4.062038351567031	2.8186651812195143	0.6939041182394945
1	2	undersample	0.6	500	3	2	2	sqrt	entropy		0.8174329501915709	0.2965681128857951	0.3536585365638013	0.9118773946290278	5.662017386248077	4.013255111358139	0.7088030256645572
1	3	undersample	0.6	500	3	2	2	sqrt	entropy		0.7489627137650686	0.2735232876079664	0.390243902415229	0.8505747126371604	3.6430766707318325	2.6116320951172383	0.7168754036027023
1	1	undersample	0.6	500	3	2	2	log2	gini		0.7964704516428653	0.27072561469263734	0.4181818181564738	0.8536398467367537	4.192080852356397	2.857210656456592	0.6815733558501683
1	2	undersample	0.6	500	3	2	2	log2	gini		0.8191804504251938	0.2985221489806536	0.3780487804647531	0.9057471264298411	5.84122365323371	4.011004927858207	0.6866720241443711
1	3	undersample	0.6	500	3	2	2	log2	gini		0.7483552938977664	0.269467475586553	0.39634146339046694	0.845210727962872	3.58510827091923	2.5605226548915696	0.7142106808350206
1	1	undersample	0.6	500	3	2	2	log2	entropy		0.7954580285614767	0.2704574962934117	0.4060606060359963	0.8559386973114488	4.062038351567031	2.8186651812195143	0.6939041182394945
1	2	undersample	0.6	500	3	2	2	log2	entropy		0.8174329501915709	0.2965681128857951	0.3536585365638013	0.9118773946290278	5.662017386248077	4.013255111358139	0.7088030256645572
1	3	undersample	0.6	500	3	2	2	log2	entropy		0.7489627137650686	0.2735232876079664	0.390243902415229	0.8505747126371604	3.6430766707318325	2.6116320951172383	0.7168754036027023
1	1	undersample	0.6	500	3	5	1	sqrt	gini		0.796776965052827	0.2709478325256771	0.42424242421671254	0.8559386973114488	4.377939211151401	2.944874069930836	0.6726621554384122
1	2	undersample	0.6	500	3	5	1	sqrt	gini		0.8193346416222783	0.29866366819369833	0.3780487804647531	0.9057471264298411	5.84122365323371	4.011004927858207	0.6866720241443711
1	3	undersample	0.6	500	3	5	1	sqrt	gini		0.7484393981870853	0.26873999784824704	0.390243902415229	0.8459770114877704	3.5152236446253426	2.5336729331642194	0.72077146553275
1	1	undersample	0.6	500	3	5	1	sqrt	entropy		0.7956298618367584	0.2704925552895693	0.3999999999757576	0.8559386973114488	3.9609926220092233	2.776595551649074	0.700984772506522
1	2	undersample	0.6	500	3	5	1	sqrt	entropy		0.8176291935333146	0.2971443862954415	0.34756097558856336	0.9118773946290278	5.512392692918422	3.944061057714033	0.7154898466607619
1	3	undersample	0.6	500	3	5	1	sqrt	entropy		0.7494299598168396	0.2734198443295042	0.390243902415229	0.8513409961620587	3.665154383950746	2.6250941153198313	0.7162301512218003
1	1	undersample	0.6	500	3	5	1	log2	gini		0.796776965052827	0.2709478325256771	0.42424242421671254	0.8559386973114488	4.377939211151401	2.944874069930836	0.6726621554384122
1	2	undersample	0.6	500	3	5	1	log2	gini		0.8193346416222783	0.29866366819369833	0.3780487804647531	0.9057471264298411	5.84122365323371	4.011004927858207	0.6866720241443711
1	3	undersample	0.6	500	3	5	1	log2	gini		0.7484393981870853	0.26873999784824704	0.390243902415229	0.8459770114877704	3.5152236446253426	2.5336729331642194	0.72077146553275
1	1	undersample	0.6	500	3	5	1	log2	entropy		0.7956298618367584	0.2704925552895693	0.3999999999757576	0.8559386973114488	3.9609926220092233	2.776595551649074	0.700984772506522
1	2	undersample	0.6	500	3	5	1	log2	entropy		0.8176291935333146	0.2971443862954415	0.34756097558856336	0.9118773946290278	5.512392692918422	3.944061057714033	0.7154898466607619
1	3	undersample	0.6	500	3	5	1	log2	entropy		0.7494299598168396	0.2734198443295042	0.390243902415229	0.8513409961620587	3.665154383950746	2.6250941153198313	0.7162301512218003
1	1	undersample	0.6	500	3	5	2	sqrt	gini		0.7965261813537674	0.2704522048236752	0.41212121209623503	0.8551724137865505	4.13942041846683	2.84559864881582	0.6874388971767154
1	2	undersample	0.6	500	3	5	2	sqrt	gini		0.8191290533594991	0.2983151797011474	0.3780487804647531	0.9057471264298411	5.84122365323371	4.011004927858207	0.6866720241443711
1	3	undersample	0.6	500	3	5	2	sqrt	gini		0.7483599663582843	0.26893910280775357	0.39634146339046694	0.8444444444379737	3.564213326898773	2.5479092436099924	0.7148587848934391
1	1	undersample	0.6	500	3	5	2	sqrt	entropy		0.7953187042842215	0.2702693473611215	0.3999999999757576	0.8559386973114488	3.9609926220092233	2.776595551649074	0.700984772506522
1	2	undersample	0.6	500	3	5	2	sqrt	entropy		0.817302121297075	0.2969186688292332	0.34756097558856336	0.9134099616788245	5.619385653266653	4.013867440048162	0.7142893603540041
1	3	undersample	0.6	500	3	5	2	sqrt	entropy		0.7490841977385291	0.2733569270266395	0.390243902415229	0.8498084291122621	3.62122424028577	2.598307442458578	0.7175218196488403
1	1	undersample	0.6	500	3	5	2	log2	gini		0.7965261813537674	0.2704522048236752	0.41212121209623503	0.8551724137865505	4.13942041846683	2.84559864881582	0.6874388971767154
1	2	undersample	0.6	500	3	5	2	log2	gini		0.8191290533594991	0.2983151797011474	0.3780487804647531	0.9057471264298411	5.84122365323371	4.011004927858207	0.6866720241443711
1	3	undersample	0.6	500	3	5	2	log2	gini		0.7483599663582843	0.26893910280775357	0.39634146339046694	0.8444444444379737	3.564213326898773	2.5479092436099924	0.7148587848934391
1	1	undersample	0.6	500	3	5	2	log2	entropy		0.7953187042842215	0.2702693473611215	0.3999999999757576	0.8559386973114488	3.9609926220092233	2.776595551649074	0.700984772506522
1	2	undersample	0.6	500	3	5	2	log2	entropy		0.817302121297075	0.2969186688292332	0.34756097558856336	0.9134099616788245	5.619385653266653	4.013867440048162	0.7142893603540041
1	3	undersample	0.6	500	3	5	2	log2	entropy		0.7490841977385291	0.2733569270266395	0.390243902415229	0.8498084291122621	3.62122424028577	2.598307442458578	0.7175218196488403
1	1	undersample	0.6	500	3	10	1	sqrt	gini		0.7968048299082783	0.27045030516323304	0.4060606060359963	0.8551724137865505	4.036928767052443	2.8037516098626463	0.6945258961159507
1	2	undersample	0.6	500	3	10	1	sqrt	gini		0.818858050649472	0.29807176345936887	0.38414634143999105	0.9049808429049427	5.94083295154389	4.042830022448952	0.6805156778545643
1	3	undersample	0.6	500	3	10	1	sqrt	gini		0.7490281282123165	0.26940974006509805	0.40243902436570494	0.8444444444379737	3.6559764324345867	2.587107847357839	0.7076379890871639
1	1	undersample	0.6	500	3	10	1	sqrt	entropy		0.7953883664228492	0.27019163489605774	0.3999999999757576	0.8551724137865505	3.9365076540207466	2.761904570909473	0.7016128950551864
1	2	undersample	0.6	500	3	10	1	sqrt	entropy		0.8170731707317073	0.2954594968299077	0.3536585365638013	0.9134099616788245	5.7719144918133285	4.0842861670665505	0.7076137588559925
1	3	undersample	0.6	500	3	10	1	sqrt	entropy		0.7495000467246051	0.2734404112097114	0.38414634143999105	0.8498084291122621	3.52934912081853	2.5577088886701627	0.7246970378446111
1	1	undersample	0.6	500	3	10	1	log2	gini		0.7968048299082783	0.27045030516323304	0.4060606060359963	0.8551724137865505	4.036928767052443	2.8037516098626463	0.6945258961159507
1	2	undersample	0.6	500	3	10	1	log2	gini		0.818858050649472	0.29807176345936887	0.38414634143999105	0.9049808429049427	5.94083295154389	4.042830022448952	0.6805156778545643
1	3	undersample	0.6	500	3	10	1	log2	gini		0.7490281282123165	0.26940974006509805	0.40243902436570494	0.8444444444379737	3.6559764324345867	2.587107847357839	0.7076379890871639
1	1	undersample	0.6	500	3	10	1	log2	entropy		0.7953883664228492	0.27019163489605774	0.3999999999757576	0.8551724137865505	3.9365076540207466	2.761904570909473	0.7016128950551864
1	2	undersample	0.6	500	3	10	1	log2	entropy		0.8170731707317073	0.2954594968299077	0.3536585365638013	0.9134099616788245	5.7719144918133285	4.0842861670665505	0.7076137588559925
1	3	undersample	0.6	500	3	10	1	log2	entropy		0.7495000467246051	0.2734404112097114	0.38414634143999105	0.8498084291122621	3.52934912081853	2.5577088886701627	0.7246970378446111
1	1	undersample	0.6	500	3	10	2	sqrt	gini		0.7967258794845002	0.2703050645852718	0.4060606060359963	0.8544061302616521	4.012083493935534	2.788995023456637	0.6951487892890335
1	2	undersample	0.6	500	3	10	2	sqrt	gini		0.8187692738996355	0.2973175799468634	0.38414634143999105	0.9034482758551461	5.836633036798213	3.9786581239821843	0.6816700725455264
1	3	undersample	0.6	500	3	10	2	sqrt	gini		0.7488599196336791	0.26858606049195266	0.39634146339046694	0.8436781609130753	3.5435232352574744	2.5354194932154144	0.7155080662525857
1	1	undersample	0.6	500	3	10	2	sqrt	entropy		0.7952676187158947	0.26990686191378227	0.4060606060359963	0.8544061302616521	4.012083493935534	2.788995023456637	0.6951487892890335
1	2	undersample	0.6	500	3	10	2	sqrt	entropy		0.8166479768245958	0.2948829618946051	0.34756097558856336	0.9141762452037229	5.6743150747067475	4.049705538012472	0.7136906266134002
1	3	undersample	0.6	500	3	10	2	sqrt	entropy		0.7494533221194281	0.27368269355095914	0.38414634143999105	0.8498084291122621	3.52934912081853	2.5577088886701627	0.7246970378446111
1	1	undersample	0.6	500	3	10	2	log2	gini		0.7967258794845002	0.2703050645852718	0.4060606060359963	0.8544061302616521	4.012083493935534	2.788995023456637	0.6951487892890335
1	2	undersample	0.6	500	3	10	2	log2	gini		0.8187692738996355	0.2973175799468634	0.38414634143999105	0.9034482758551461	5.836633036798213	3.9786581239821843	0.6816700725455264
1	3	undersample	0.6	500	3	10	2	log2	gini		0.7488599196336791	0.26858606049195266	0.39634146339046694	0.8436781609130753	3.5435232352574744	2.5354194932154144	0.7155080662525857
1	1	undersample	0.6	500	3	10	2	log2	entropy		0.7952676187158947	0.26990686191378227	0.4060606060359963	0.8544061302616521	4.012083493935534	2.788995023456637	0.6951487892890335
1	2	undersample	0.6	500	3	10	2	log2	entropy		0.8166479768245958	0.2948829618946051	0.34756097558856336	0.9141762452037229	5.6743150747067475	4.049705538012472	0.7136906266134002
1	3	undersample	0.6	500	3	10	2	log2	entropy		0.7494533221194281	0.27368269355095914	0.38414634143999105	0.8498084291122621	3.52934912081853	2.5577088886701627	0.7246970378446111
1	1	undersample	0.6	500	5	2	1	sqrt	gini		0.8000417972831767	0.2795213483399994	0.6242424242045913	0.8122605363922433	7.187622985284836	3.3250462047678813	0.46260719847145465
1	2	undersample	0.6	500	5	2	1	sqrt	gini		0.8188066535837771	0.29944613407533527	0.518292682895226	0.8482758620624654	6.015534665252496	3.4160197301527053	0.5678663427424492
1	3	undersample	0.6	500	5	2	1	sqrt	gini		0.7505980749462667	0.26553514378945325	0.4634146341180845	0.7984674329440731	3.4217073916298895	2.2994527281288284	0.6720190918535666
1	1	undersample	0.6	500	5	2	1	sqrt	entropy		0.7977383025658888	0.27545853458944275	0.5939393939033976	0.8137931034420399	6.392481640194817	3.1896743514103965	0.49897277255040684
1	2	undersample	0.6	500	5	2	1	sqrt	entropy		0.8180637323614615	0.306647455253709	0.518292682895226	0.8528735632118555	6.237143524997469	3.522770339458712	0.5648050686934779
1	3	undersample	0.6	500	5	2	1	sqrt	entropy		0.7518830015886365	0.2634414162661506	0.4512195121676085	0.8007662835187681	3.3047006813839	2.2647747454049356	0.6853191652472186
1	1	undersample	0.6	500	5	2	1	log2	gini		0.8000417972831767	0.2795213483399994	0.6242424242045913	0.8122605363922433	7.187622985284836	3.3250462047678813	0.46260719847145465
1	2	undersample	0.6	500	5	2	1	log2	gini		0.8188066535837771	0.29944613407533527	0.518292682895226	0.8482758620624654	6.015534665252496	3.4160197301527053	0.5678663427424492
1	3	undersample	0.6	500	5	2	1	log2	gini		0.7505980749462667	0.26553514378945325	0.4634146341180845	0.7984674329440731	3.4217073916298895	2.2994527281288284	0.6720190918535666
1	1	undersample	0.6	500	5	2	1	log2	entropy		0.7977383025658888	0.27545853458944275	0.5939393939033976	0.8137931034420399	6.392481640194817	3.1896743514103965	0.49897277255040684
1	2	undersample	0.6	500	5	2	1	log2	entropy		0.8180637323614615	0.306647455253709	0.518292682895226	0.8528735632118555	6.237143524997469	3.522770339458712	0.5648050686934779
1	3	undersample	0.6	500	5	2	1	log2	entropy		0.7518830015886365	0.2634414162661506	0.4512195121676085	0.8007662835187681	3.3047006813839	2.2647747454049356	0.6853191652472186
1	1	undersample	0.6	500	5	2	2	sqrt	gini		0.7999396261465228	0.27749957636917694	0.5939393939033976	0.8107279693424466	6.265272446133521	3.1380197087746406	0.5008592480377254
1	2	undersample	0.6	500	5	2	2	sqrt	gini		0.8199186991869919	0.30424119370313435	0.518292682895226	0.8513409961620587	6.161750820239013	3.486453121909151	0.5658218194802631
1	3	undersample	0.6	500	5	2	2	sqrt	gini		0.7507335763012803	0.26520824371066254	0.4695121950933224	0.7984674329440731	3.5065773263291264	2.329708685077892	0.6643825112651893
1	1	undersample	0.6	500	5	2	2	sqrt	entropy		0.798244514106583	0.27797946364213394	0.5878787878431588	0.816091954016735	6.329962842124705	3.196590734973859	0.5049935918109225
1	2	undersample	0.6	500	5	2	2	sqrt	entropy		0.81763853845435	0.30223572763916895	0.5121951219199881	0.8513409961620587	6.013143890029997	3.4454360263572785	0.5729841209917649
1	3	undersample	0.6	500	5	2	2	sqrt	entropy		0.7519110363517428	0.2681819825348897	0.4634146341180845	0.8084291187677516	3.6445452539127032	2.4190242637451114	0.6637382879805506
1	1	undersample	0.6	500	5	2	2	log2	gini		0.7999396261465228	0.27749957636917694	0.5939393939033976	0.8107279693424466	6.265272446133521	3.1380197087746406	0.5008592480377254
1	2	undersample	0.6	500	5	2	2	log2	gini		0.8199186991869919	0.30424119370313435	0.518292682895226	0.8513409961620587	6.161750820239013	3.486453121909151	0.5658218194802631
1	3	undersample	0.6	500	5	2	2	log2	gini		0.7507335763012803	0.26520824371066254	0.4695121950933224	0.7984674329440731	3.5065773263291264	2.329708685077892	0.6643825112651893
1	1	undersample	0.6	500	5	2	2	log2	entropy		0.798244514106583	0.27797946364213394	0.5878787878431588	0.816091954016735	6.329962842124705	3.196590734973859	0.5049935918109225
1	2	undersample	0.6	500	5	2	2	log2	entropy		0.81763853845435	0.30223572763916895	0.5121951219199881	0.8513409961620587	6.013143890029997	3.4454360263572785	0.5729841209917649
1	3	undersample	0.6	500	5	2	2	log2	entropy		0.7519110363517428	0.2681819825348897	0.4634146341180845	0.8084291187677516	3.6445452539127032	2.4190242637451114	0.6637382879805506
1	1	undersample	0.6	500	5	5	1	sqrt	gini		0.7989364913502844	0.2753991807392635	0.5939393939033976	0.8099616858175482	6.234111322957166	3.125366404163662	0.5013330978408039
1	2	undersample	0.6	500	5	5	1	sqrt	gini		0.8187178768339408	0.30002345079703013	0.5304878048457019	0.845210727962872	6.169537944657152	3.427161091931793	0.5554971962210478
1	3	undersample	0.6	500	5	5	1	sqrt	gini		0.7511494252873562	0.26574552389189837	0.4634146341180845	0.7984674329440731	3.4217073916298895	2.2994527281288284	0.6720190918535666
1	1	undersample	0.6	500	5	5	1	sqrt	entropy		0.7973807035876002	0.2734373706679962	0.5818181817829201	0.81839080459143	6.269674896446587	3.2036822168457357	0.5109805862445453
1	2	undersample	0.6	500	5	5	1	sqrt	entropy		0.8179188860854126	0.3021204422277206	0.518292682895226	0.8551724137865505	6.353224355925409	3.5786873251100366	0.5632867755158195
1	3	undersample	0.6	500	5	5	1	sqrt	entropy		0.7525885431268106	0.2689721254146154	0.4512195121676085	0.8045977011432599	3.3856207336995663	2.3091820910797005	0.6820557406913629
1	1	undersample	0.6	500	5	5	1	log2	gini		0.7989364913502844	0.2753991807392635	0.5939393939033976	0.8099616858175482	6.234111322957166	3.125366404163662	0.5013330978408039
1	2	undersample	0.6	500	5	5	1	log2	gini		0.8187178768339408	0.30002345079703013	0.5304878048457019	0.845210727962872	6.169537944657152	3.427161091931793	0.5554971962210478
1	3	undersample	0.6	500	5	5	1	log2	gini		0.7511494252873562	0.26574552389189837	0.4634146341180845	0.7984674329440731	3.4217073916298895	2.2994527281288284	0.6720190918535666
1	1	undersample	0.6	500	5	5	1	log2	entropy		0.7973807035876002	0.2734373706679962	0.5818181817829201	0.81839080459143	6.269674896446587	3.2036822168457357	0.5109805862445453
1	2	undersample	0.6	500	5	5	1	log2	entropy		0.8179188860854126	0.3021204422277206	0.518292682895226	0.8551724137865505	6.353224355925409	3.5786873251100366	0.5632867755158195
1	3	undersample	0.6	500	5	5	1	log2	entropy		0.7525885431268106	0.2689721254146154	0.4512195121676085	0.8045977011432599	3.3856207336995663	2.3091820910797005	0.6820557406913629
1	1	undersample	0.6	500	5	5	2	sqrt	gini		0.7987878787878788	0.274576026594923	0.5939393939033976	0.8122605363922433	6.328357821992047	3.163636194827693	0.4999142306002321
1	2	undersample	0.6	500	5	5	2	sqrt	gini		0.818858050649472	0.30095622323833554	0.524390243870464	0.8459770114877704	6.055874043394641	3.40462300393942	0.562201743131402
1	3	undersample	0.6	500	5	5	2	sqrt	gini		0.7503410896177926	0.2640268026342216	0.4634146341180845	0.7946360153195814	3.3417569528109254	2.2565524927543246	0.6752592995845049
1	1	undersample	0.6	500	5	5	2	sqrt	entropy		0.797719725995588	0.2751017701477393	0.5878787878431588	0.8176245210665317	6.395142950931233	3.223452840516418	0.5040470246400985
1	2	undersample	0.6	500	5	5	2	sqrt	entropy		0.8175918138491729	0.29972434298349643	0.5060975609447501	0.8505747126371604	5.832858076277985	3.3869603733551683	0.5806690769318095
1	3	undersample	0.6	500	5	5	2	sqrt	entropy		0.7520605550883095	0.2708982194257401	0.4573170731428465	0.8053639846681582	3.4869059429853704	2.3496013770480078	0.6738355953952975
1	1	undersample	0.6	500	5	5	2	log2	gini		0.7987878787878788	0.274576026594923	0.5939393939033976	0.8122605363922433	6.328357821992047	3.163636194827693	0.4999142306002321
1	2	undersample	0.6	500	5	5	2	log2	gini		0.818858050649472	0.30095622323833554	0.524390243870464	0.8459770114877704	6.055874043394641	3.40462300393942	0.562201743131402
1	3	undersample	0.6	500	5	5	2	log2	gini		0.7503410896177926	0.2640268026342216	0.4634146341180845	0.7946360153195814	3.3417569528109254	2.2565524927543246	0.6752592995845049
1	1	undersample	0.6	500	5	5	2	log2	entropy		0.797719725995588	0.2751017701477393	0.5878787878431588	0.8176245210665317	6.395142950931233	3.223452840516418	0.5040470246400985
1	2	undersample	0.6	500	5	5	2	log2	entropy		0.8175918138491729	0.29972434298349643	0.5060975609447501	0.8505747126371604	5.832858076277985	3.3869603733551683	0.5806690769318095
1	3	undersample	0.6	500	5	5	2	log2	entropy		0.7520605550883095	0.2708982194257401	0.4573170731428465	0.8053639846681582	3.4869059429853704	2.3496013770480078	0.6738355953952975
1	1	undersample	0.6	500	5	10	1	sqrt	gini		0.7989411354928597	0.2745849860966895	0.5999999999636363	0.8076628352428532	6.298804402988827	3.1195217498708825	0.49525616089977387
1	2	undersample	0.6	500	5	10	1	sqrt	gini		0.8181711989533689	0.29841978373683375	0.5304878048457019	0.842911877388177	6.062717346090363	3.3770075181718435	0.5570121885564046
1	3	undersample	0.6	500	5	10	1	sqrt	gini		0.7504251939071115	0.26339473862694956	0.4695121950933224	0.7984674329440731	3.5065773263291264	2.329708685077892	0.6643825112651893
1	1	undersample	0.6	500	5	10	1	sqrt	entropy		0.7982630906768837	0.27685427316785854	0.6121212120841139	0.8122605363922433	6.827805698495886	3.260482200791806	0.4775300113229656
1	2	undersample	0.6	500	5	10	1	sqrt	entropy		0.8172740865339688	0.2968109590722196	0.518292682895226	0.8528735632118555	6.237143524997469	3.522770339458712	0.5648050686934779
1	3	undersample	0.6	500	5	10	1	sqrt	entropy		0.7529389776656388	0.2632522958325979	0.4512195121676085	0.8084291187677516	3.4697775879364694	2.3553657304886606	0.6788232490693034
1	1	undersample	0.6	500	5	10	1	log2	gini		0.7989411354928597	0.2745849860966895	0.5999999999636363	0.8076628352428532	6.298804402988827	3.1195217498708825	0.49525616089977387
1	2	undersample	0.6	500	5	10	1	log2	gini		0.8181711989533689	0.29841978373683375	0.5304878048457019	0.842911877388177	6.062717346090363	3.3770075181718435	0.5570121885564046
1	3	undersample	0.6	500	5	10	1	log2	gini		0.7504251939071115	0.26339473862694956	0.4695121950933224	0.7984674329440731	3.5065773263291264	2.329708685077892	0.6643825112651893
1	1	undersample	0.6	500	5	10	1	log2	entropy		0.7982630906768837	0.27685427316785854	0.6121212120841139	0.8122605363922433	6.827805698495886	3.260482200791806	0.4775300113229656
1	2	undersample	0.6	500	5	10	1	log2	entropy		0.8172740865339688	0.2968109590722196	0.518292682895226	0.8528735632118555	6.237143524997469	3.522770339458712	0.5648050686934779
1	3	undersample	0.6	500	5	10	1	log2	entropy		0.7529389776656388	0.2632522958325979	0.4512195121676085	0.8084291187677516	3.4697775879364694	2.3553657304886606	0.6788232490693034
1	1	undersample	0.6	500	5	10	2	sqrt	gini		0.7992197840473703	0.27481604705771606	0.6121212120841139	0.8099616858175482	6.7261210591058	3.2210408859237742	0.4788853471945661
1	2	undersample	0.6	500	5	10	2	sqrt	gini		0.8175217269414073	0.29592478759764346	0.5304878048457019	0.8444444444379737	6.1335802719275385	3.4102785260626054	0.5560012771553878
1	3	undersample	0.6	500	5	10	2	sqrt	gini		0.7504765909728062	0.2636278629050419	0.4634146341180845	0.8022988505685649	3.5047566845073903	2.3440157632398795	0.6688098316650403
1	1	undersample	0.6	500	5	10	2	sqrt	entropy		0.7987042842215257	0.2761895368335574	0.6121212120841139	0.8145593869669383	6.932011444509334	3.3009013994467677	0.4761823255126348
1	2	undersample	0.6	500	5	10	2	sqrt	entropy		0.8162461452200729	0.29507324737858515	0.518292682895226	0.8536398467367537	6.275431966640324	3.5412141619643775	0.564298062354091
1	3	undersample	0.6	500	5	10	2	sqrt	entropy		0.7526960097187179	0.26415227306635836	0.4573170731428465	0.8076628352428532	3.538654177907034	2.3776842605714403	0.6719176572917331
1	1	undersample	0.6	500	5	10	2	log2	gini		0.7992197840473703	0.27481604705771606	0.6121212120841139	0.8099616858175482	6.7261210591058	3.2210408859237742	0.4788853471945661
1	2	undersample	0.6	500	5	10	2	log2	gini		0.8175217269414073	0.29592478759764346	0.5304878048457019	0.8444444444379737	6.1335802719275385	3.4102785260626054	0.5560012771553878
1	3	undersample	0.6	500	5	10	2	log2	gini		0.7504765909728062	0.2636278629050419	0.4634146341180845	0.8022988505685649	3.5047566845073903	2.3440157632398795	0.6688098316650403
1	1	undersample	0.6	500	5	10	2	log2	entropy		0.7987042842215257	0.2761895368335574	0.6121212120841139	0.8145593869669383	6.932011444509334	3.3009013994467677	0.4761823255126348
1	2	undersample	0.6	500	5	10	2	log2	entropy		0.8162461452200729	0.29507324737858515	0.518292682895226	0.8536398467367537	6.275431966640324	3.5412141619643775	0.564298062354091
1	3	undersample	0.6	500	5	10	2	log2	entropy		0.7526960097187179	0.26415227306635836	0.4573170731428465	0.8076628352428532	3.538654177907034	2.3776842605714403	0.6719176572917331
1	1	undersample	0.6	500	10	2	1	sqrt	gini		0.7937350516660862	0.275232011381165	0.6787878787467401	0.7793103448216145	7.462263725851125	3.07575743611768	0.4121748405701422
1	2	undersample	0.6	500	10	2	1	sqrt	gini		0.8135594804223903	0.28627272975712387	0.6036585365485574	0.8191570881163284	6.899021723062424	3.3380268924036995	0.4838406019588177
1	3	undersample	0.6	500	10	2	1	sqrt	gini		0.7491729744883656	0.25097663080868365	0.48780487801903627	0.7892720306452929	3.5670993874973584	2.3148557657734696	0.6489462385645933
1	1	undersample	0.6	500	10	2	1	sqrt	entropy		0.7936886102403343	0.2772017038526607	0.6363636363250689	0.7816091953963096	6.263157552196216	2.91387546440479	0.4652406358117952
1	2	undersample	0.6	500	10	2	1	sqrt	entropy		0.8077002149331838	0.286132234273207	0.5609756097218918	0.8061302681930566	5.313131006476756	2.8935696952674252	0.5446072454469552
1	3	undersample	0.6	500	10	2	1	sqrt	entropy		0.7498785160265398	0.2541383858236863	0.48780487801903627	0.7923371647448864	3.6338075807453896	2.3490233769058126	0.64643580827301
1	1	undersample	0.6	500	10	2	1	log2	gini		0.7937350516660862	0.275232011381165	0.6787878787467401	0.7793103448216145	7.462263725851125	3.07575743611768	0.4121748405701422
1	2	undersample	0.6	500	10	2	1	log2	gini		0.8135594804223903	0.28627272975712387	0.6036585365485574	0.8191570881163284	6.899021723062424	3.3380268924036995	0.4838406019588177
1	3	undersample	0.6	500	10	2	1	log2	gini		0.7491729744883656	0.25097663080868365	0.48780487801903627	0.7892720306452929	3.5670993874973584	2.3148557657734696	0.6489462385645933
1	1	undersample	0.6	500	10	2	1	log2	entropy		0.7936886102403343	0.2772017038526607	0.6363636363250689	0.7816091953963096	6.263157552196216	2.91387546440479	0.4652406358117952
1	2	undersample	0.6	500	10	2	1	log2	entropy		0.8077002149331838	0.286132234273207	0.5609756097218918	0.8061302681930566	5.313131006476756	2.8935696952674252	0.5446072454469552
1	3	undersample	0.6	500	10	2	1	log2	entropy		0.7498785160265398	0.2541383858236863	0.48780487801903627	0.7923371647448864	3.6338075807453896	2.3490233769058126	0.64643580827301
1	1	undersample	0.6	500	10	2	2	sqrt	gini		0.7948728665970045	0.2746683911209887	0.6666666666262626	0.7762452107220211	6.9383557806045415	2.9794519213777306	0.42941756609295295
1	2	undersample	0.6	500	10	2	2	sqrt	gini		0.8107373142696944	0.281034904566592	0.5670731706971297	0.8076628352428532	5.500364416749348	2.9483284831085865	0.5360241985288986
1	3	undersample	0.6	500	10	2	2	sqrt	gini		0.7490328006728343	0.24672484591034233	0.5060975609447501	0.786973180070598	3.785460329955068	2.3757456331320945	0.6275975411702941
1	1	undersample	0.6	500	10	2	2	sqrt	entropy		0.7972320910251944	0.282180229346749	0.6848484848069788	0.7800766283465129	7.707986690599636	3.1140321672846554	0.404000709290604
1	2	undersample	0.6	500	10	2	2	sqrt	entropy		0.8128913185683582	0.2912815652238068	0.5975609755733194	0.8222222222159218	6.867423798009675	3.3612802984087815	0.48945286159690826
1	3	undersample	0.6	500	10	2	2	sqrt	entropy		0.7493458555275208	0.25113160288277864	0.4817073170437983	0.7892720306452929	3.4810693440819076	2.285920068701301	0.6566717890227759
1	1	undersample	0.6	500	10	2	2	log2	gini		0.7948728665970045	0.2746683911209887	0.6666666666262626	0.7762452107220211	6.9383557806045415	2.9794519213777306	0.42941756609295295
1	2	undersample	0.6	500	10	2	2	log2	gini		0.8107373142696944	0.281034904566592	0.5670731706971297	0.8076628352428532	5.500364416749348	2.9483284831085865	0.5360241985288986
1	3	undersample	0.6	500	10	2	2	log2	gini		0.7490328006728343	0.24672484591034233	0.5060975609447501	0.786973180070598	3.785460329955068	2.3757456331320945	0.6275975411702941
1	1	undersample	0.6	500	10	2	2	log2	entropy		0.7972320910251944	0.282180229346749	0.6848484848069788	0.7800766283465129	7.707986690599636	3.1140321672846554	0.404000709290604
1	2	undersample	0.6	500	10	2	2	log2	entropy		0.8128913185683582	0.2912815652238068	0.5975609755733194	0.8222222222159218	6.867423798009675	3.3612802984087815	0.48945286159690826
1	3	undersample	0.6	500	10	2	2	log2	entropy		0.7493458555275208	0.25113160288277864	0.4817073170437983	0.7892720306452929	3.4810693440819076	2.285920068701301	0.6566717890227759
1	1	undersample	0.6	500	10	5	1	sqrt	gini		0.7960431905259491	0.27995837256951955	0.7030303029876951	0.7739463601473261	8.10515345899117	3.110015270471773	0.38370836593726076
1	2	undersample	0.6	500	10	5	1	sqrt	gini		0.8084384636949816	0.28031759862600597	0.5975609755733194	0.8099616858175482	6.328567553972876	3.1444235163830103	0.4968617979156064
1	3	undersample	0.6	500	10	5	1	sqrt	gini		0.749584151013924	0.24304290118071178	0.49999999996951217	0.7839080459710046	3.627659395422886	2.3138296799524753	0.6378299039307002
1	1	undersample	0.6	500	10	5	1	sqrt	entropy		0.7934749796818762	0.2779709514966604	0.6727272726865013	0.7754789271971229	7.0997341523829665	2.9962766270690757	0.4220265846244481
1	2	undersample	0.6	500	10	5	1	sqrt	entropy		0.8112325950845717	0.2872998208111696	0.5975609755733194	0.8130268199171417	6.456656333653277	3.195971440122012	0.4949886149116315
1	3	undersample	0.6	500	10	5	1	sqrt	entropy		0.7506027474067845	0.24751913466211967	0.4817073170437983	0.7877394635954963	3.449224716843975	2.269415231438307	0.657949360580532
1	1	undersample	0.6	500	10	5	1	log2	gini		0.7960431905259491	0.27995837256951955	0.7030303029876951	0.7739463601473261	8.10515345899117	3.110015270471773	0.38370836593726076
1	2	undersample	0.6	500	10	5	1	log2	gini		0.8084384636949816	0.28031759862600597	0.5975609755733194	0.8099616858175482	6.328567553972876	3.1444235163830103	0.4968617979156064
1	3	undersample	0.6	500	10	5	1	log2	gini		0.749584151013924	0.24304290118071178	0.49999999996951217	0.7839080459710046	3.627659395422886	2.3138296799524753	0.6378299039307002
1	1	undersample	0.6	500	10	5	1	log2	entropy		0.7934749796818762	0.2779709514966604	0.6727272726865013	0.7754789271971229	7.0997341523829665	2.9962766270690757	0.4220265846244481
1	2	undersample	0.6	500	10	5	1	log2	entropy		0.8112325950845717	0.2872998208111696	0.5975609755733194	0.8130268199171417	6.456656333653277	3.195971440122012	0.4949886149116315
1	3	undersample	0.6	500	10	5	1	log2	entropy		0.7506027474067845	0.24751913466211967	0.4817073170437983	0.7877394635954963	3.449224716843975	2.269415231438307	0.657949360580532
1	1	undersample	0.6	500	10	5	2	sqrt	gini		0.7948589341692791	0.2825132632347574	0.6848484848069788	0.7793103448216145	7.673677443871667	3.1032195560830163	0.40439795678726725
1	2	undersample	0.6	500	10	5	2	sqrt	gini		0.8118073077282497	0.2888380102575069	0.5975609755733194	0.8122605363922433	6.424242030245199	3.182926659429125	0.49545558529730854
1	3	undersample	0.6	500	10	5	2	sqrt	gini		0.7489113166993738	0.2450323336235691	0.49999999996951217	0.7877394635954963	3.71119114895507	2.3555955566828	0.6347276184451276
1	1	undersample	0.6	500	10	5	2	sqrt	entropy		0.794937884593057	0.2781295453908904	0.6424242423853076	0.7816091953963096	6.429972884155548	2.9416266593038833	0.45748662521622435
1	2	undersample	0.6	500	10	5	2	sqrt	entropy		0.8132931501728811	0.2942675652937645	0.5670731706971297	0.8275862068902101	6.287323533615104	3.289024199158974	0.5231199124239445
1	3	undersample	0.6	500	10	5	2	sqrt	entropy		0.7497196523689376	0.25342703517371457	0.48780487801903627	0.7892720306452929	3.5670993874973584	2.3148557657734696	0.6489462385645933
1	1	undersample	0.6	500	10	5	2	log2	gini		0.7948589341692791	0.2825132632347574	0.6848484848069788	0.7793103448216145	7.673677443871667	3.1032195560830163	0.40439795678726725
1	2	undersample	0.6	500	10	5	2	log2	gini		0.8118073077282497	0.2888380102575069	0.5975609755733194	0.8122605363922433	6.424242030245199	3.182926659429125	0.49545558529730854
1	3	undersample	0.6	500	10	5	2	log2	gini		0.7489113166993738	0.2450323336235691	0.49999999996951217	0.7877394635954963	3.71119114895507	2.3555955566828	0.6347276184451276
1	1	undersample	0.6	500	10	5	2	log2	entropy		0.794937884593057	0.2781295453908904	0.6424242423853076	0.7816091953963096	6.429972884155548	2.9416266593038833	0.45748662521622435
1	2	undersample	0.6	500	10	5	2	log2	entropy		0.8132931501728811	0.2942675652937645	0.5670731706971297	0.8275862068902101	6.287323533615104	3.289024199158974	0.5231199124239445
1	3	undersample	0.6	500	10	5	2	log2	entropy		0.7497196523689376	0.25342703517371457	0.48780487801903627	0.7892720306452929	3.5670993874973584	2.3148557657734696	0.6489462385645933
1	1	undersample	0.6	500	10	10	1	sqrt	gini		0.7957831185417392	0.2778583157773977	0.7030303029876951	0.7724137930975294	8.034631574725145	3.089072407618475	0.3844696920502957
1	2	undersample	0.6	500	10	10	1	sqrt	gini		0.8130174750023362	0.28360013408399454	0.6280487804495092	0.8076628352428532	7.090457404502037	3.2653530511847784	0.46052783254954627
1	3	undersample	0.6	500	10	10	1	sqrt	gini		0.7475002336230259	0.24357677629543503	0.518292682895226	0.784674329495903	3.920897141089818	2.4070175079993046	0.6138945711086161
1	1	undersample	0.6	500	10	10	1	sqrt	entropy		0.7972831765935214	0.2827630885951041	0.6787878787467401	0.7762452107220211	7.33109289376877	3.033623774493689	0.41380238187423024
1	2	undersample	0.6	500	10	10	1	sqrt	entropy		0.8112793196897486	0.2850180241875115	0.5914634145980815	0.81839080459143	6.524088007205694	3.2567920401801986	0.49919497887555664
1	3	undersample	0.6	500	10	10	1	sqrt	entropy		0.7500046724605176	0.25797330966841864	0.49999999996951217	0.786973180070598	3.694244419113292	2.3471221917690572	0.6353456589615635
1	1	undersample	0.6	500	10	10	1	log2	gini		0.7957831185417392	0.2778583157773977	0.7030303029876951	0.7724137930975294	8.034631574725145	3.089072407618475	0.3844696920502957
1	2	undersample	0.6	500	10	10	1	log2	gini		0.8130174750023362	0.28360013408399454	0.6280487804495092	0.8076628352428532	7.090457404502037	3.2653530511847784	0.46052783254954627
1	3	undersample	0.6	500	10	10	1	log2	gini		0.7475002336230259	0.24357677629543503	0.518292682895226	0.784674329495903	3.920897141089818	2.4070175079993046	0.6138945711086161
1	1	undersample	0.6	500	10	10	1	log2	entropy		0.7972831765935214	0.2827630885951041	0.6787878787467401	0.7762452107220211	7.33109289376877	3.033623774493689	0.41380238187423024
1	2	undersample	0.6	500	10	10	1	log2	entropy		0.8112793196897486	0.2850180241875115	0.5914634145980815	0.81839080459143	6.524088007205694	3.2567920401801986	0.49919497887555664
1	3	undersample	0.6	500	10	10	1	log2	entropy		0.7500046724605176	0.25797330966841864	0.49999999996951217	0.786973180070598	3.694244419113292	2.3471221917690572	0.6353456589615635
1	1	undersample	0.6	500	10	10	2	sqrt	gini		0.7977104377104376	0.2742147533307931	0.6909090908672176	0.7739463601473261	7.653040444313605	3.0563943175326047	0.39936993189068737
1	2	undersample	0.6	500	10	10	2	sqrt	gini		0.8113260442949257	0.2821609669075555	0.5670731706971297	0.8145593869669383	5.753637178707908	3.0579770571415077	0.5314858939874731
1	3	undersample	0.6	500	10	10	2	sqrt	gini		0.7484020185029436	0.2440166084637977	0.518292682895226	0.7839080459710046	3.9031778281763714	2.39848198531659	0.6144946635458374
1	1	undersample	0.6	500	10	10	2	sqrt	entropy		0.7969905956112853	0.2770150469737077	0.6727272726865013	0.7770114942469195	7.162657102205378	3.016869592653934	0.4211941850599648
1	2	undersample	0.6	500	10	10	2	sqrt	entropy		0.811723203438931	0.29442878407953665	0.5853658536228435	0.8168582375416333	6.296824614175235	3.1962443399193043	0.5075962048801173
1	3	undersample	0.6	500	10	10	2	sqrt	entropy		0.747673114662181	0.2549746142296078	0.4817073170437983	0.7892720306452929	3.4810693440819076	2.285920068701301	0.6566717890227759
1	1	undersample	0.6	500	10	10	2	log2	gini		0.7977104377104376	0.2742147533307931	0.6909090908672176	0.7739463601473261	7.653040444313605	3.0563943175326047	0.39936993189068737
1	2	undersample	0.6	500	10	10	2	log2	gini		0.8113260442949257	0.2821609669075555	0.5670731706971297	0.8145593869669383	5.753637178707908	3.0579770571415077	0.5314858939874731
1	3	undersample	0.6	500	10	10	2	log2	gini		0.7484020185029436	0.2440166084637977	0.518292682895226	0.7839080459710046	3.9031778281763714	2.39848198531659	0.6144946635458374
1	1	undersample	0.6	500	10	10	2	log2	entropy		0.7969905956112853	0.2770150469737077	0.6727272726865013	0.7770114942469195	7.162657102205378	3.016869592653934	0.4211941850599648
1	2	undersample	0.6	500	10	10	2	log2	entropy		0.811723203438931	0.29442878407953665	0.5853658536228435	0.8168582375416333	6.296824614175235	3.1962443399193043	0.5075962048801173
1	3	undersample	0.6	500	10	10	2	log2	entropy		0.747673114662181	0.2549746142296078	0.4817073170437983	0.7892720306452929	3.4810693440819076	2.285920068701301	0.6566717890227759
1	1	undersample	0.8	100	3	2	1	sqrt	gini		0.7933728085452223	0.267285252862946	0.7393939393491276	0.7203065134044422	7.3067852368505015	2.64358645570621	0.3617988345005529
1	2	undersample	0.8	100	3	2	1	sqrt	gini		0.8140407438557145	0.2831634041607318	0.7439024389790303	0.7241379310289339	7.624999611260654	2.6966462434913163	0.35365853176685985
1	3	undersample	0.8	100	3	2	1	sqrt	gini		0.7430800859732735	0.24798692864717134	0.6036585365485574	0.7103448275807637	3.735164691178018	2.0840591613335753	0.5579564212802208
1	1	undersample	0.8	100	3	2	1	sqrt	entropy		0.7913851155230466	0.26052794306241034	0.7333333332888888	0.7095785440558654	6.718997044322779	2.5250658759154967	0.3758099299744569
1	2	undersample	0.8	100	3	2	1	sqrt	entropy		0.815956452667975	0.29072807396909733	0.7621951219047441	0.7233716475040355	8.381276634893597	2.7553035958699397	0.3287450864688173
1	3	undersample	0.8	100	3	2	1	sqrt	entropy		0.745318194561256	0.2639162389448378	0.5914634145980815	0.7203065134044422	3.728480735314509	2.1146841875031117	0.5671704644170366
1	1	undersample	0.8	100	3	2	1	log2	gini		0.7933728085452223	0.267285252862946	0.7393939393491276	0.7203065134044422	7.3067852368505015	2.64358645570621	0.3617988345005529
1	2	undersample	0.8	100	3	2	1	log2	gini		0.8140407438557145	0.2831634041607318	0.7439024389790303	0.7241379310289339	7.624999611260654	2.6966462434913163	0.35365853176685985
1	3	undersample	0.8	100	3	2	1	log2	gini		0.7430800859732735	0.24798692864717134	0.6036585365485574	0.7103448275807637	3.735164691178018	2.0840591613335753	0.5579564212802208
1	1	undersample	0.8	100	3	2	1	log2	entropy		0.7913851155230466	0.26052794306241034	0.7333333332888888	0.7095785440558654	6.718997044322779	2.5250658759154967	0.3758099299744569
1	2	undersample	0.8	100	3	2	1	log2	entropy		0.815956452667975	0.29072807396909733	0.7621951219047441	0.7233716475040355	8.381276634893597	2.7553035958699397	0.3287450864688173
1	3	undersample	0.8	100	3	2	1	log2	entropy		0.745318194561256	0.2639162389448378	0.5914634145980815	0.7203065134044422	3.728480735314509	2.1146841875031117	0.5671704644170366
1	1	undersample	0.8	100	3	2	2	sqrt	gini		0.7935028445373273	0.2701774913193178	0.7393939393491276	0.7187739463546454	7.251504615483405	2.629179990520204	0.36257026057617553
1	2	undersample	0.8	100	3	2	2	sqrt	gini		0.8149518736566675	0.28654953759751045	0.7439024389790303	0.7325670498028156	7.956883194403238	2.7816408210511305	0.34958923909287326
1	3	undersample	0.8	100	3	2	2	sqrt	gini		0.7428978600130829	0.24960370317791672	0.5975609755733194	0.7118773946305604	3.66868135446488	2.0739815054334025	0.5653206883782642
1	1	undersample	0.8	100	3	2	2	sqrt	entropy		0.7908928364100778	0.2601259276470228	0.7393939393491276	0.7134099616803571	7.062678428685213	2.5799707410791117	0.36529635272274663
1	2	undersample	0.8	100	3	2	2	sqrt	entropy		0.8161573684702365	0.29296799796559536	0.7560975609295062	0.7249042145538322	8.168801799101063	2.7484882482599176	0.3364616052839423
1	3	undersample	0.8	100	3	2	2	sqrt	entropy		0.7455985421923185	0.26708583371471667	0.5853658536228435	0.7172413793048488	3.581061553681332	2.0701962383384873	0.5780956767972082
1	1	undersample	0.8	100	3	2	2	log2	gini		0.7935028445373273	0.2701774913193178	0.7393939393491276	0.7187739463546454	7.251504615483405	2.629179990520204	0.36257026057617553
1	2	undersample	0.8	100	3	2	2	log2	gini		0.8149518736566675	0.28654953759751045	0.7439024389790303	0.7325670498028156	7.956883194403238	2.7816408210511305	0.34958923909287326
1	3	undersample	0.8	100	3	2	2	log2	gini		0.7428978600130829	0.24960370317791672	0.5975609755733194	0.7118773946305604	3.66868135446488	2.0739815054334025	0.5653206883782642
1	1	undersample	0.8	100	3	2	2	log2	entropy		0.7908928364100778	0.2601259276470228	0.7393939393491276	0.7134099616803571	7.062678428685213	2.5799707410791117	0.36529635272274663
1	2	undersample	0.8	100	3	2	2	log2	entropy		0.8161573684702365	0.29296799796559536	0.7560975609295062	0.7249042145538322	8.168801799101063	2.7484882482599176	0.3364616052839423
1	3	undersample	0.8	100	3	2	2	log2	entropy		0.7455985421923185	0.26708583371471667	0.5853658536228435	0.7172413793048488	3.581061553681332	2.0701962383384873	0.5780956767972082
1	1	undersample	0.8	100	3	5	1	sqrt	gini		0.7937396958086613	0.26788363888682803	0.7333333332888888	0.7218390804542388	7.1363632836795885	2.6363635413730733	0.36942674653890406
1	2	undersample	0.8	100	3	5	1	sqrt	gini		0.815540603681899	0.28627114095798817	0.7378048780037924	0.7371647509522057	7.892195663924624	2.8071000849609336	0.3556804881143893
1	3	undersample	0.8	100	3	5	1	sqrt	gini		0.7435006074198672	0.24870678475529875	0.6036585365485574	0.7126436781554587	3.777230622187702	2.1007316340435973	0.5561565618819923
1	1	undersample	0.8	100	3	5	1	sqrt	entropy		0.7915290839428769	0.2607854740137827	0.7333333332888888	0.7126436781554587	6.819999674373524	2.551999910987239	0.3741935432015494
1	2	undersample	0.8	100	3	5	1	sqrt	entropy		0.8163909914961219	0.29209462014519655	0.7560975609295062	0.7348659003775107	8.592196063369071	2.8517551438631346	0.33190060339742494
1	3	undersample	0.8	100	3	5	1	sqrt	entropy		0.7459396318101112	0.2648535259666491	0.5853658536228435	0.7164750957799504	3.567567429264286	2.0646011135674973	0.5787139609348858
1	1	undersample	0.8	100	3	5	1	log2	gini		0.7937396958086613	0.26788363888682803	0.7333333332888888	0.7218390804542388	7.1363632836795885	2.6363635413730733	0.36942674653890406
1	2	undersample	0.8	100	3	5	1	log2	gini		0.815540603681899	0.28627114095798817	0.7378048780037924	0.7371647509522057	7.892195663924624	2.8071000849609336	0.3556804881143893
1	3	undersample	0.8	100	3	5	1	log2	gini		0.7435006074198672	0.24870678475529875	0.6036585365485574	0.7126436781554587	3.777230622187702	2.1007316340435973	0.5561565618819923
1	1	undersample	0.8	100	3	5	1	log2	entropy		0.7915290839428769	0.2607854740137827	0.7333333332888888	0.7126436781554587	6.819999674373524	2.551999910987239	0.3741935432015494
1	2	undersample	0.8	100	3	5	1	log2	entropy		0.8163909914961219	0.29209462014519655	0.7560975609295062	0.7348659003775107	8.592196063369071	2.8517551438631346	0.33190060339742494
1	3	undersample	0.8	100	3	5	1	log2	entropy		0.7459396318101112	0.2648535259666491	0.5853658536228435	0.7164750957799504	3.567567429264286	2.0646011135674973	0.5787139609348858
1	1	undersample	0.8	100	3	5	2	sqrt	gini		0.7938232903750145	0.26709610096113345	0.7333333332888888	0.7195402298795438	7.05532752317437	2.6147540049197984	0.3706070236679926
1	2	undersample	0.8	100	3	5	2	sqrt	gini		0.8153910849453323	0.28783978823536066	0.7378048780037924	0.7402298850517991	8.018521900864199	2.8402222085811957	0.3542076910820523
1	3	undersample	0.8	100	3	5	2	sqrt	gini		0.742879170171012	0.24953480771082562	0.5975609755733194	0.7118773946305604	3.66868135446488	2.0739815054334025	0.5653206883782642
1	1	undersample	0.8	100	3	5	2	sqrt	entropy		0.7909624985487055	0.25932039265610113	0.7393939393491276	0.7118773946305604	7.010019454050546	2.5662474929330146	0.36608278188871285
1	2	undersample	0.8	100	3	5	2	sqrt	entropy		0.8161386786281656	0.2933479350276563	0.7499999999542682	0.7363984674273073	8.38081350020911	2.84520338020193	0.3394901099186618
1	3	undersample	0.8	100	3	5	2	sqrt	entropy		0.7456499392580133	0.2671458841063974	0.5853658536228435	0.7172413793048488	3.581061553681332	2.0701962383384873	0.5780956767972082
1	1	undersample	0.8	100	3	5	2	log2	gini		0.7938232903750145	0.26709610096113345	0.7333333332888888	0.7195402298795438	7.05532752317437	2.6147540049197984	0.3706070236679926
1	2	undersample	0.8	100	3	5	2	log2	gini		0.8153910849453323	0.28783978823536066	0.7378048780037924	0.7402298850517991	8.018521900864199	2.8402222085811957	0.3542076910820523
1	3	undersample	0.8	100	3	5	2	log2	gini		0.742879170171012	0.24953480771082562	0.5975609755733194	0.7118773946305604	3.66868135446488	2.0739815054334025	0.5653206883782642
1	1	undersample	0.8	100	3	5	2	log2	entropy		0.7909624985487055	0.25932039265610113	0.7393939393491276	0.7118773946305604	7.010019454050546	2.5662474929330146	0.36608278188871285
1	2	undersample	0.8	100	3	5	2	log2	entropy		0.8161386786281656	0.2933479350276563	0.7499999999542682	0.7363984674273073	8.38081350020911	2.84520338020193	0.3394901099186618
1	3	undersample	0.8	100	3	5	2	log2	entropy		0.7456499392580133	0.2671458841063974	0.5853658536228435	0.7172413793048488	3.581061553681332	2.0701962383384873	0.5780956767972082
1	1	undersample	0.8	100	3	10	1	sqrt	gini		0.7925136421688146	0.2643588253383518	0.7393939393491276	0.7187739463546454	7.251504615483405	2.629179990520204	0.36257026057617553
1	2	undersample	0.8	100	3	10	1	sqrt	gini		0.8156247079712176	0.288212099507041	0.7499999999542682	0.735632183902409	8.347825636754004	2.8369564141946944	0.3398437454450198
1	3	undersample	0.8	100	3	10	1	sqrt	gini		0.7433697785253714	0.24819279499722757	0.5914634145980815	0.7172413793048488	3.6723697142306886	2.0917607824878464	0.5695942697867348
1	1	undersample	0.8	100	3	10	1	sqrt	entropy		0.7906838499941948	0.2591780655118173	0.7333333332888888	0.711111111105662	6.769230447872725	2.538461450389992	0.37499999479193613
1	2	undersample	0.8	100	3	10	1	sqrt	entropy		0.8162788524436968	0.2941144774437499	0.7499999999542682	0.7348659003775107	8.315028454582814	2.8287571185093996	0.3401981184802862
1	3	undersample	0.8	100	3	10	1	sqrt	entropy		0.7462012895991029	0.2652481444881696	0.5792682926476056	0.7203065134044422	3.545761227029397	2.071082451678305	0.5841009260388987
1	1	undersample	0.8	100	3	10	1	log2	gini		0.7925136421688146	0.2643588253383518	0.7393939393491276	0.7187739463546454	7.251504615483405	2.629179990520204	0.36257026057617553
1	2	undersample	0.8	100	3	10	1	log2	gini		0.8156247079712176	0.288212099507041	0.7499999999542682	0.735632183902409	8.347825636754004	2.8369564141946944	0.3398437454450198
1	3	undersample	0.8	100	3	10	1	log2	gini		0.7433697785253714	0.24819279499722757	0.5914634145980815	0.7172413793048488	3.6723697142306886	2.0917607824878464	0.5695942697867348
1	1	undersample	0.8	100	3	10	1	log2	entropy		0.7906838499941948	0.2591780655118173	0.7333333332888888	0.711111111105662	6.769230447872725	2.538461450389992	0.37499999479193613
1	2	undersample	0.8	100	3	10	1	log2	entropy		0.8162788524436968	0.2941144774437499	0.7499999999542682	0.7348659003775107	8.315028454582814	2.8287571185093996	0.3401981184802862
1	3	undersample	0.8	100	3	10	1	log2	entropy		0.7462012895991029	0.2652481444881696	0.5792682926476056	0.7203065134044422	3.545761227029397	2.071082451678305	0.5841009260388987
1	1	undersample	0.8	100	3	10	2	sqrt	gini		0.7928340880065019	0.2648637410511795	0.7454545454093664	0.7180076628297472	7.456715465619544	2.643527574027739	0.35451634324107145
1	2	undersample	0.8	100	3	10	2	sqrt	gini		0.8155452761424167	0.2891232757418422	0.7439024389790303	0.7409961685766974	8.310368666675949	2.872167589835991	0.34561252598209197
1	3	undersample	0.8	100	3	10	2	sqrt	gini		0.7429679469208486	0.25064920702500104	0.5914634145980815	0.7157088122550521	3.644767931605222	2.080484444434729	0.5708139577135618
1	1	undersample	0.8	100	3	10	2	sqrt	entropy		0.7902055033089516	0.25808636200691565	0.7393939393491276	0.7095785440558654	6.932073056201184	2.545934188939592	0.3672687952042513
1	2	undersample	0.8	100	3	10	2	sqrt	entropy		0.8160872815624708	0.29457331020063693	0.7499999999542682	0.735632183902409	8.347825636754004	2.8369564141946944	0.3398437454450198
1	3	undersample	0.8	100	3	10	2	sqrt	entropy		0.7460798056256426	0.26664184149223386	0.5792682926476056	0.7187739463546454	3.518935218316774	2.0597958992097647	0.58534634377432
1	1	undersample	0.8	100	3	10	2	log2	gini		0.7928340880065019	0.2648637410511795	0.7454545454093664	0.7180076628297472	7.456715465619544	2.643527574027739	0.35451634324107145
1	2	undersample	0.8	100	3	10	2	log2	gini		0.8155452761424167	0.2891232757418422	0.7439024389790303	0.7409961685766974	8.310368666675949	2.872167589835991	0.34561252598209197
1	3	undersample	0.8	100	3	10	2	log2	gini		0.7429679469208486	0.25064920702500104	0.5914634145980815	0.7157088122550521	3.644767931605222	2.080484444434729	0.5708139577135618
1	1	undersample	0.8	100	3	10	2	log2	entropy		0.7902055033089516	0.25808636200691565	0.7393939393491276	0.7095785440558654	6.932073056201184	2.545934188939592	0.3672687952042513
1	2	undersample	0.8	100	3	10	2	log2	entropy		0.8160872815624708	0.29457331020063693	0.7499999999542682	0.735632183902409	8.347825636754004	2.8369564141946944	0.3398437454450198
1	3	undersample	0.8	100	3	10	2	log2	entropy		0.7460798056256426	0.26664184149223386	0.5792682926476056	0.7187739463546454	3.518935218316774	2.0597958992097647	0.58534634377432
1	1	undersample	0.8	100	5	2	1	sqrt	gini		0.7961221409497271	0.2758541415254995	0.7696969696503213	0.7049808429064753	7.986329055813863	2.6089727566965775	0.32667983733202366
1	2	undersample	0.8	100	5	2	1	sqrt	gini		0.8146154564993926	0.2849251434610481	0.7499999999542682	0.7241379310289339	7.874999593038336	2.7187499012248515	0.34523809053632043
1	3	undersample	0.8	100	5	2	1	sqrt	gini		0.7455097654424819	0.23724661464759247	0.6036585365485574	0.7195402298795438	3.90756604761875	2.152388967463673	0.550825987880529
1	1	undersample	0.8	100	5	2	1	sqrt	entropy		0.7968652037617554	0.27138518593909716	0.7515151514696051	0.704214559381577	7.200555699813239	2.5407441437648486	0.35285388762775505
1	2	undersample	0.8	100	5	2	1	sqrt	entropy		0.8184515465844314	0.29158728169654163	0.7499999999542682	0.7226053639791372	7.814916725489408	2.7037291840804345	0.3459703028072825
1	3	undersample	0.8	100	5	2	1	sqrt	entropy		0.7439398187085319	0.24609645217039233	0.5975609755733194	0.7164750957799504	3.752252104807828	2.10761363676682	0.5616929620863629
1	1	undersample	0.8	100	5	2	1	log2	gini		0.7961221409497271	0.2758541415254995	0.7696969696503213	0.7049808429064753	7.986329055813863	2.6089727566965775	0.32667983733202366
1	2	undersample	0.8	100	5	2	1	log2	gini		0.8146154564993926	0.2849251434610481	0.7499999999542682	0.7241379310289339	7.874999593038336	2.7187499012248515	0.34523809053632043
1	3	undersample	0.8	100	5	2	1	log2	gini		0.7455097654424819	0.23724661464759247	0.6036585365485574	0.7195402298795438	3.90756604761875	2.152388967463673	0.550825987880529
1	1	undersample	0.8	100	5	2	1	log2	entropy		0.7968652037617554	0.27138518593909716	0.7515151514696051	0.704214559381577	7.200555699813239	2.5407441437648486	0.35285388762775505
1	2	undersample	0.8	100	5	2	1	log2	entropy		0.8184515465844314	0.29158728169654163	0.7499999999542682	0.7226053639791372	7.814916725489408	2.7037291840804345	0.3459703028072825
1	3	undersample	0.8	100	5	2	1	log2	entropy		0.7439398187085319	0.24609645217039233	0.5975609755733194	0.7164750957799504	3.752252104807828	2.10761363676682	0.5616929620863629
1	1	undersample	0.8	100	5	2	2	sqrt	gini		0.7964286543596888	0.2697768539207311	0.7939393938912763	0.6973180076574919	8.87639565889021	2.6230148728594456	0.29550449133803447
1	2	undersample	0.8	100	5	2	2	sqrt	gini		0.814176245210728	0.28381425629518015	0.7682926828799821	0.7195402298795438	8.506902050420996	2.7394041404083107	0.3220213467961255
1	3	undersample	0.8	100	5	2	2	sqrt	gini		0.7470610223343612	0.24299849989799516	0.5975609755733194	0.7210727969293405	3.8385779347279714	2.1423545196428777	0.5581114979782013
1	1	undersample	0.8	100	5	2	2	sqrt	entropy		0.7952026007198422	0.2655483653432116	0.7636363635900826	0.7080459770060686	7.83525096817201	2.6156047777766296	0.33382526099663007
1	2	undersample	0.8	100	5	2	2	sqrt	entropy		0.8181945612559575	0.2899393074039453	0.7682926828799821	0.7295019157032223	8.942298598353137	2.8402887084189503	0.3176239965325076
1	3	undersample	0.8	100	5	2	2	sqrt	entropy		0.7440753200635455	0.25584866753007346	0.5853658536228435	0.7180076628297472	3.594629015728335	2.0758217713951965	0.5774787123695179
1	1	undersample	0.8	100	5	2	2	log2	gini		0.7964286543596888	0.2697768539207311	0.7939393938912763	0.6973180076574919	8.87639565889021	2.6230148728594456	0.29550449133803447
1	2	undersample	0.8	100	5	2	2	log2	gini		0.814176245210728	0.28381425629518015	0.7682926828799821	0.7195402298795438	8.506902050420996	2.7394041404083107	0.3220213467961255
1	3	undersample	0.8	100	5	2	2	log2	gini		0.7470610223343612	0.24299849989799516	0.5975609755733194	0.7210727969293405	3.8385779347279714	2.1423545196428777	0.5581114979782013
1	1	undersample	0.8	100	5	2	2	log2	entropy		0.7952026007198422	0.2655483653432116	0.7636363635900826	0.7080459770060686	7.83525096817201	2.6156047777766296	0.33382526099663007
1	2	undersample	0.8	100	5	2	2	log2	entropy		0.8181945612559575	0.2899393074039453	0.7682926828799821	0.7295019157032223	8.942298598353137	2.8402887084189503	0.3176239965325076
1	3	undersample	0.8	100	5	2	2	log2	entropy		0.7440753200635455	0.25584866753007346	0.5853658536228435	0.7180076628297472	3.594629015728335	2.0758217713951965	0.5774787123695179
1	1	undersample	0.8	100	5	5	1	sqrt	gini		0.7971020550330895	0.2793146063412555	0.7696969696503213	0.6988505747072885	7.755724806696099	2.555863898274259	0.3295454498991947
1	2	undersample	0.8	100	5	5	1	sqrt	gini		0.8111251284926642	0.28051049040334947	0.7682926828799821	0.7226053639791372	8.637539518822397	2.7696737983262985	0.320655402608046
1	3	undersample	0.8	100	5	5	1	sqrt	gini		0.7479254275301372	0.2498832667345456	0.6036585365485574	0.7249042145538322	4.013456017038674	2.1943575530462245	0.546750108533834
1	1	undersample	0.8	100	5	5	1	sqrt	entropy		0.7947753396029258	0.26375257738192437	0.7636363635900826	0.7080459770060686	7.83525096817201	2.6156047777766296	0.33382526099663007
1	2	undersample	0.8	100	5	5	1	sqrt	entropy		0.8178394542566114	0.289541944808849	0.7682926828799821	0.7241379310289339	8.703946898549958	2.785060874425458	0.3199767668447022
1	3	undersample	0.8	100	5	5	1	sqrt	entropy		0.7441734417344175	0.25100725275180286	0.5975609755733194	0.7172413793048488	3.7664447886863544	2.1133253266372054	0.5610928627762614
1	1	undersample	0.8	100	5	5	1	log2	gini		0.7971020550330895	0.2793146063412555	0.7696969696503213	0.6988505747072885	7.755724806696099	2.555863898274259	0.3295454498991947
1	2	undersample	0.8	100	5	5	1	log2	gini		0.8111251284926642	0.28051049040334947	0.7682926828799821	0.7226053639791372	8.637539518822397	2.7696737983262985	0.320655402608046
1	3	undersample	0.8	100	5	5	1	log2	gini		0.7479254275301372	0.2498832667345456	0.6036585365485574	0.7249042145538322	4.013456017038674	2.1943575530462245	0.546750108533834
1	1	undersample	0.8	100	5	5	1	log2	entropy		0.7947753396029258	0.26375257738192437	0.7636363635900826	0.7080459770060686	7.83525096817201	2.6156047777766296	0.33382526099663007
1	2	undersample	0.8	100	5	5	1	log2	entropy		0.8178394542566114	0.289541944808849	0.7682926828799821	0.7241379310289339	8.703946898549958	2.785060874425458	0.3199767668447022
1	3	undersample	0.8	100	5	5	1	log2	entropy		0.7441734417344175	0.25100725275180286	0.5975609755733194	0.7172413793048488	3.7664447886863544	2.1133253266372054	0.5610928627762614
1	1	undersample	0.8	100	5	5	2	sqrt	gini		0.796173226518054	0.2751784519260479	0.7757575757105601	0.6919540229832035	7.770874970922158	2.5183174214448094	0.324071272946657
1	2	undersample	0.8	100	5	5	2	sqrt	gini		0.8107793664143538	0.2780220046864232	0.7682926828799821	0.7164750957799504	8.379089175821791	2.70978896155734	0.32339897820704144
1	3	undersample	0.8	100	5	5	2	sqrt	gini		0.7459069245864873	0.24636856314150168	0.5914634145980815	0.7256704980787305	3.829692164988758	2.156032759493361	0.5629780745583158
1	1	undersample	0.8	100	5	5	2	sqrt	entropy		0.7945663531870429	0.269625646416666	0.7575757575298439	0.7057471264313736	7.495116818716978	2.5745737759377305	0.34350014326091327
1	2	undersample	0.8	100	5	5	2	sqrt	entropy		0.8163302495093917	0.2853142110870626	0.7682926828799821	0.7233716475040355	8.670651231709574	2.7773460246368993	0.32031572527947055
1	3	undersample	0.8	100	5	5	2	sqrt	entropy		0.7447154471544715	0.2591671440565455	0.5792682926476056	0.7195402298795438	3.5323115751215752	2.0654237566570597	0.5847229717448852
1	1	undersample	0.8	100	5	5	2	log2	gini		0.796173226518054	0.2751784519260479	0.7757575757105601	0.6919540229832035	7.770874970922158	2.5183174214448094	0.324071272946657
1	2	undersample	0.8	100	5	5	2	log2	gini		0.8107793664143538	0.2780220046864232	0.7682926828799821	0.7164750957799504	8.379089175821791	2.70978896155734	0.32339897820704144
1	3	undersample	0.8	100	5	5	2	log2	gini		0.7459069245864873	0.24636856314150168	0.5914634145980815	0.7256704980787305	3.829692164988758	2.156032759493361	0.5629780745583158
1	1	undersample	0.8	100	5	5	2	log2	entropy		0.7945663531870429	0.269625646416666	0.7575757575298439	0.7057471264313736	7.495116818716978	2.5745737759377305	0.34350014326091327
1	2	undersample	0.8	100	5	5	2	log2	entropy		0.8163302495093917	0.2853142110870626	0.7682926828799821	0.7233716475040355	8.670651231709574	2.7773460246368993	0.32031572527947055
1	3	undersample	0.8	100	5	5	2	log2	entropy		0.7447154471544715	0.2591671440565455	0.5792682926476056	0.7195402298795438	3.5323115751215752	2.0654237566570597	0.5847229717448852
1	1	undersample	0.8	100	5	10	1	sqrt	gini		0.793289213978869	0.2709694520376696	0.7878787878310376	0.6865900383089151	8.136918908391978	2.513891895589132	0.30894885920852067
1	2	undersample	0.8	100	5	10	1	sqrt	gini		0.8179375759274834	0.2879505467221593	0.780487804830458	0.7264367816036289	9.441642793490939	2.8530435519630366	0.30217659362346294
1	3	undersample	0.8	100	5	10	1	sqrt	gini		0.7454583683767873	0.24320208338575455	0.6158536584990333	0.7279693486534256	4.290185376912969	2.263912661354078	0.5276957566064983
1	1	undersample	0.8	100	5	10	1	sqrt	entropy		0.7939301056542435	0.2699533071295056	0.7757575757105601	0.6888888888836101	7.660231287620009	2.493506413164643	0.3255131918264897
1	2	undersample	0.8	100	5	10	1	sqrt	entropy		0.818040370058873	0.2893792402695176	0.8048780487314099	0.708812260530967	10.041117849718631	2.7641205723766427	0.2752801543946543
1	3	undersample	0.8	100	5	10	1	sqrt	entropy		0.7430613961312026	0.2511863277890045	0.5975609755733194	0.7256704980787305	3.9277973677744145	2.1782599013438078	0.5545754167303414
1	1	undersample	0.8	100	5	10	1	log2	gini		0.793289213978869	0.2709694520376696	0.7878787878310376	0.6865900383089151	8.136918908391978	2.513891895589132	0.30894885920852067
1	2	undersample	0.8	100	5	10	1	log2	gini		0.8179375759274834	0.2879505467221593	0.780487804830458	0.7264367816036289	9.441642793490939	2.8530435519630366	0.30217659362346294
1	3	undersample	0.8	100	5	10	1	log2	gini		0.7454583683767873	0.24320208338575455	0.6158536584990333	0.7279693486534256	4.290185376912969	2.263912661354078	0.5276957566064983
1	1	undersample	0.8	100	5	10	1	log2	entropy		0.7939301056542435	0.2699533071295056	0.7757575757105601	0.6888888888836101	7.660231287620009	2.493506413164643	0.3255131918264897
1	2	undersample	0.8	100	5	10	1	log2	entropy		0.818040370058873	0.2893792402695176	0.8048780487314099	0.708812260530967	10.041117849718631	2.7641205723766427	0.2752801543946543
1	3	undersample	0.8	100	5	10	1	log2	entropy		0.7430613961312026	0.2511863277890045	0.5975609755733194	0.7256704980787305	3.9277973677744145	2.1782599013438078	0.5545754167303414
1	1	undersample	0.8	100	5	10	2	sqrt	gini		0.7932938581214444	0.2681890796049459	0.7878787878310376	0.6950191570827968	8.464464747333897	2.58337131755918	0.3052019601981605
1	2	undersample	0.8	100	5	10	2	sqrt	gini		0.8172507242313802	0.2891791320514766	0.7865853658056959	0.7203065134044422	9.49197598569977	2.812311960700014	0.29628307846724117
1	3	undersample	0.8	100	5	10	2	sqrt	gini		0.7462339968227268	0.2366747169809355	0.6036585365485574	0.7295019157032223	4.107561388355752	2.2316554137577467	0.5433042045356892
1	1	undersample	0.8	100	5	10	2	sqrt	entropy		0.7936978985254847	0.27097378302642616	0.7818181817707989	0.6904214559334068	7.991542506591947	2.525427460981753	0.31601250684497895
1	2	undersample	0.8	100	5	10	2	sqrt	entropy		0.8182739930847585	0.2921561100243367	0.8048780487314099	0.711111111105662	10.153845571661662	2.786116226036767	0.2743902401149447
1	3	undersample	0.8	100	5	10	2	sqrt	entropy		0.7429025324736006	0.25239279839312895	0.5975609755733194	0.7272030651285273	3.9582054891240084	2.190497316070963	0.5534066592822818
1	1	undersample	0.8	100	5	10	2	log2	gini		0.7932938581214444	0.2681890796049459	0.7878787878310376	0.6950191570827968	8.464464747333897	2.58337131755918	0.3052019601981605
1	2	undersample	0.8	100	5	10	2	log2	gini		0.8172507242313802	0.2891791320514766	0.7865853658056959	0.7203065134044422	9.49197598569977	2.812311960700014	0.29628307846724117
1	3	undersample	0.8	100	5	10	2	log2	gini		0.7462339968227268	0.2366747169809355	0.6036585365485574	0.7295019157032223	4.107561388355752	2.2316554137577467	0.5433042045356892
1	1	undersample	0.8	100	5	10	2	log2	entropy		0.7936978985254847	0.27097378302642616	0.7818181817707989	0.6904214559334068	7.991542506591947	2.525427460981753	0.31601250684497895
1	2	undersample	0.8	100	5	10	2	log2	entropy		0.8182739930847585	0.2921561100243367	0.8048780487314099	0.711111111105662	10.153845571661662	2.786116226036767	0.2743902401149447
1	3	undersample	0.8	100	5	10	2	log2	entropy		0.7429025324736006	0.25239279839312895	0.5975609755733194	0.7272030651285273	3.9582054891240084	2.190497316070963	0.5534066592822818
1	1	undersample	0.8	100	10	2	1	sqrt	gini		0.7908045977011493	0.2818212573200243	0.7939393938912763	0.68429118773422	8.351156059544211	2.514783680080049	0.30112999669003193
1	2	undersample	0.8	100	10	2	1	sqrt	gini		0.8006214372488554	0.2711843801568045	0.7378048780037924	0.7149425287301537	7.057576551080494	2.588267021504193	0.3667359372151864
1	3	undersample	0.8	100	10	2	1	sqrt	gini		0.7385197645079898	0.21973466167223416	0.5975609755733194	0.731034482753019	4.03574186686502	2.221700980381034	0.5505062051328474
1	1	undersample	0.8	100	10	2	1	sqrt	entropy		0.7958016951120398	0.2763238587511318	0.7757575757105601	0.6988505747072885	8.028058188670581	2.575988810859096	0.320873201219919
1	2	undersample	0.8	100	10	2	1	sqrt	entropy		0.8090178487991777	0.27928247031485476	0.7682926828799821	0.7180076628297472	8.442648295540893	2.7245160749561954	0.32270869224396154
1	3	undersample	0.8	100	10	2	1	sqrt	entropy		0.7449607513316512	0.23016490167293274	0.5731707316723677	0.733333333327714	3.6928569906516793	2.1493901631239547	0.5820399034234145
1	1	undersample	0.8	100	10	2	1	log2	gini		0.7908045977011493	0.2818212573200243	0.7939393938912763	0.68429118773422	8.351156059544211	2.514783680080049	0.30112999669003193
1	2	undersample	0.8	100	10	2	1	log2	gini		0.8006214372488554	0.2711843801568045	0.7378048780037924	0.7149425287301537	7.057576551080494	2.588267021504193	0.3667359372151864
1	3	undersample	0.8	100	10	2	1	log2	gini		0.7385197645079898	0.21973466167223416	0.5975609755733194	0.731034482753019	4.03574186686502	2.221700980381034	0.5505062051328474
1	1	undersample	0.8	100	10	2	1	log2	entropy		0.7958016951120398	0.2763238587511318	0.7757575757105601	0.6988505747072885	8.028058188670581	2.575988810859096	0.320873201219919
1	2	undersample	0.8	100	10	2	1	log2	entropy		0.8090178487991777	0.27928247031485476	0.7682926828799821	0.7180076628297472	8.442648295540893	2.7245160749561954	0.32270869224396154
1	3	undersample	0.8	100	10	2	1	log2	entropy		0.7449607513316512	0.23016490167293274	0.5731707316723677	0.733333333327714	3.6928569906516793	2.1493901631239547	0.5820399034234145
1	1	undersample	0.8	100	10	2	2	sqrt	gini		0.7903912690119588	0.27466095516902805	0.7939393938912763	0.681992337159525	8.262933674517578	2.4966045215190364	0.3021450416078114
1	2	undersample	0.8	100	10	2	2	sqrt	gini		0.8061536305018222	0.2688112312204597	0.7621951219047441	0.7180076628297472	8.160883076099633	2.702892931504162	0.33120102624814673
1	3	undersample	0.8	100	10	2	2	sqrt	gini		0.7449257078777685	0.22526757425077154	0.5914634145980815	0.7233716475040355	3.785835213881879	2.1381155903950733	0.5647671997705265
1	1	undersample	0.8	100	10	2	2	sqrt	entropy		0.7920167189132706	0.2708115244767038	0.7818181817707989	0.6927203065081018	8.078137583161453	2.5443209326430907	0.3149637927887298
1	2	undersample	0.8	100	10	2	2	sqrt	entropy		0.8115316325577048	0.2801440525542628	0.7621951219047441	0.7164750957799504	8.099445180500295	2.6882826999576785	0.3319094776313029
1	3	undersample	0.8	100	10	2	2	sqrt	entropy		0.7453882814690216	0.2258255880410207	0.5975609755733194	0.7264367816036289	3.942958840045598	2.1843614694717	0.5539904215730669
1	1	undersample	0.8	100	10	2	2	log2	gini		0.7903912690119588	0.27466095516902805	0.7939393938912763	0.681992337159525	8.262933674517578	2.4966045215190364	0.3021450416078114
1	2	undersample	0.8	100	10	2	2	log2	gini		0.8061536305018222	0.2688112312204597	0.7621951219047441	0.7180076628297472	8.160883076099633	2.702892931504162	0.33120102624814673
1	3	undersample	0.8	100	10	2	2	log2	gini		0.7449257078777685	0.22526757425077154	0.5914634145980815	0.7233716475040355	3.785835213881879	2.1381155903950733	0.5647671997705265
1	1	undersample	0.8	100	10	2	2	log2	entropy		0.7920167189132706	0.2708115244767038	0.7818181817707989	0.6927203065081018	8.078137583161453	2.5443209326430907	0.3149637927887298
1	2	undersample	0.8	100	10	2	2	log2	entropy		0.8115316325577048	0.2801440525542628	0.7621951219047441	0.7164750957799504	8.099445180500295	2.6882826999576785	0.3319094776313029
1	3	undersample	0.8	100	10	2	2	log2	entropy		0.7453882814690216	0.2258255880410207	0.5975609755733194	0.7264367816036289	3.942958840045598	2.1843614694717	0.5539904215730669
1	1	undersample	0.8	100	10	5	1	sqrt	gini		0.7881342157204225	0.2710404529919428	0.7878787878310376	0.6896551724085085	8.253967836771915	2.5387204567202324	0.3075757531875039
1	2	undersample	0.8	100	10	5	1	sqrt	gini		0.8040977478740307	0.2676709449650264	0.7439024389790303	0.7149425287301537	7.285329902149984	2.6096576580455504	0.3582071944912353
1	3	undersample	0.8	100	10	5	1	sqrt	gini		0.7454817306793757	0.23957765267129796	0.5853658536228435	0.733333333327714	3.882352779182563	2.1951218687223366	0.5654101918994069
1	1	undersample	0.8	100	10	5	1	sqrt	entropy		0.7956484384070591	0.2715099591173286	0.7818181817707989	0.6865900383089151	7.850040364254891	2.4945542656230617	0.31777596946909914
1	2	undersample	0.8	100	10	5	1	sqrt	entropy		0.809975703205308	0.27938776785522396	0.780487804830458	0.7080459770060686	8.62292168040827	2.6733242792596785	0.3100253362041307
1	3	undersample	0.8	100	10	5	1	sqrt	entropy		0.7463227735725634	0.23646514048187944	0.5792682926476056	0.7318007662779173	3.756728623736458	2.159843124866763	0.5749265660694138
1	1	undersample	0.8	100	10	5	1	log2	gini		0.7881342157204225	0.2710404529919428	0.7878787878310376	0.6896551724085085	8.253967836771915	2.5387204567202324	0.3075757531875039
1	2	undersample	0.8	100	10	5	1	log2	gini		0.8040977478740307	0.2676709449650264	0.7439024389790303	0.7149425287301537	7.285329902149984	2.6096576580455504	0.3582071944912353
1	3	undersample	0.8	100	10	5	1	log2	gini		0.7454817306793757	0.23957765267129796	0.5853658536228435	0.733333333327714	3.882352779182563	2.1951218687223366	0.5654101918994069
1	1	undersample	0.8	100	10	5	1	log2	entropy		0.7956484384070591	0.2715099591173286	0.7818181817707989	0.6865900383089151	7.850040364254891	2.4945542656230617	0.31777596946909914
1	2	undersample	0.8	100	10	5	1	log2	entropy		0.809975703205308	0.27938776785522396	0.780487804830458	0.7080459770060686	8.62292168040827	2.6733242792596785	0.3100253362041307
1	3	undersample	0.8	100	10	5	1	log2	entropy		0.7463227735725634	0.23646514048187944	0.5792682926476056	0.7318007662779173	3.756728623736458	2.159843124866763	0.5749265660694138
1	1	undersample	0.8	100	10	5	2	sqrt	gini		0.7901544177406247	0.28042631118416045	0.7818181817707989	0.68429118773422	7.766787647441653	2.4763900361093616	0.3188435259018827
1	2	undersample	0.8	100	10	5	2	sqrt	gini		0.8102887580599943	0.27352773366622746	0.7439024389790303	0.7256704980787305	7.683825091521869	2.7117113057545366	0.3529116288589542
1	3	undersample	0.8	100	10	5	2	sqrt	gini		0.750415848986076	0.23645629958871406	0.5914634145980815	0.7233716475040355	3.785835213881879	2.1381155903950733	0.5647671997705265
1	1	undersample	0.8	100	10	5	2	sqrt	entropy		0.7908649715546267	0.2653884094161743	0.7999999999515152	0.6919540229832035	8.985074151227593	2.5970148408649596	0.2890365407456764
1	2	undersample	0.8	100	10	5	2	sqrt	entropy		0.8103915521913839	0.2753175706830928	0.7439024389790303	0.7226053639791372	7.566824136280824	2.6817476459984797	0.3544086028736947
1	3	undersample	0.8	100	10	5	2	sqrt	entropy		0.7419914026726474	0.23200277241063347	0.5853658536228435	0.7287356321783239	3.7926219785086284	2.157916414692871	0.5689774485816822
1	1	undersample	0.8	100	10	5	2	log2	gini		0.7901544177406247	0.28042631118416045	0.7818181817707989	0.68429118773422	7.766787647441653	2.4763900361093616	0.3188435259018827
1	2	undersample	0.8	100	10	5	2	log2	gini		0.8102887580599943	0.27352773366622746	0.7439024389790303	0.7256704980787305	7.683825091521869	2.7117113057545366	0.3529116288589542
1	3	undersample	0.8	100	10	5	2	log2	gini		0.750415848986076	0.23645629958871406	0.5914634145980815	0.7233716475040355	3.785835213881879	2.1381155903950733	0.5647671997705265
1	1	undersample	0.8	100	10	5	2	log2	entropy		0.7908649715546267	0.2653884094161743	0.7999999999515152	0.6919540229832035	8.985074151227593	2.5970148408649596	0.2890365407456764
1	2	undersample	0.8	100	10	5	2	log2	entropy		0.8103915521913839	0.2753175706830928	0.7439024389790303	0.7226053639791372	7.566824136280824	2.6817476459984797	0.3544086028736947
1	3	undersample	0.8	100	10	5	2	log2	entropy		0.7419914026726474	0.23200277241063347	0.5853658536228435	0.7287356321783239	3.7926219785086284	2.157916414692871	0.5689774485816822
1	1	undersample	0.8	100	10	10	1	sqrt	gini		0.7930430744223848	0.2736160559345101	0.8303030302527089	0.6827586206844234	10.530278897713933	2.6172594693398064	0.24854606316317135
1	2	undersample	0.8	100	10	10	1	sqrt	gini		0.8099710307447903	0.2745806820090066	0.77439024385522	0.7164750957799504	8.673849062298162	2.731295223157001	0.31488847878278
1	3	undersample	0.8	100	10	10	1	sqrt	gini		0.7459816839547707	0.22929253838462021	0.5792682926476056	0.7210727969293405	3.5592847781207344	2.0767722384293203	0.5834802024279121
1	1	undersample	0.8	100	10	10	1	sqrt	entropy		0.792945547428306	0.27788333534188386	0.7999999999515152	0.6873563218338135	8.794117188602538	2.5588234473688565	0.2909698955051455
1	2	undersample	0.8	100	10	10	1	sqrt	entropy		0.8098682366134008	0.27619898184110697	0.7621951219047441	0.704214559381577	7.630861851553338	2.576851296475739	0.33768809739919176
1	3	undersample	0.8	100	10	10	1	sqrt	entropy		0.7478600130828894	0.22823443105069607	0.6097560975237953	0.7302681992281206	4.230291014333378	2.2606013572477184	0.534384350222071
1	1	undersample	0.8	100	10	10	1	log2	gini		0.7930430744223848	0.2736160559345101	0.8303030302527089	0.6827586206844234	10.530278897713933	2.6172594693398064	0.24854606316317135
1	2	undersample	0.8	100	10	10	1	log2	gini		0.8099710307447903	0.2745806820090066	0.77439024385522	0.7164750957799504	8.673849062298162	2.731295223157001	0.31488847878278
1	3	undersample	0.8	100	10	10	1	log2	gini		0.7459816839547707	0.22929253838462021	0.5792682926476056	0.7210727969293405	3.5592847781207344	2.0767722384293203	0.5834802024279121
1	1	undersample	0.8	100	10	10	1	log2	entropy		0.792945547428306	0.27788333534188386	0.7999999999515152	0.6873563218338135	8.794117188602538	2.5588234473688565	0.2909698955051455
1	2	undersample	0.8	100	10	10	1	log2	entropy		0.8098682366134008	0.27619898184110697	0.7621951219047441	0.704214559381577	7.630861851553338	2.576851296475739	0.33768809739919176
1	3	undersample	0.8	100	10	10	1	log2	entropy		0.7478600130828894	0.22823443105069607	0.6097560975237953	0.7302681992281206	4.230291014333378	2.2606013572477184	0.534384350222071
1	1	undersample	0.8	100	10	10	2	sqrt	gini		0.7919145477766167	0.26669122990363175	0.7999999999515152	0.6988505747072885	9.282442245281187	2.656488461198443	0.2861842065028167
1	2	undersample	0.8	100	10	10	2	sqrt	gini		0.803382861414821	0.2629203178222109	0.7439024389790303	0.7164750957799504	7.3404114766590665	2.6237639151586944	0.35744097590408735
1	3	undersample	0.8	100	10	10	2	sqrt	gini		0.7465891038220727	0.23186386692674962	0.5914634145980815	0.7279693486534256	3.8742903603110515	2.1742527539737186	0.5612002490841324
1	1	undersample	0.8	100	10	10	2	sqrt	entropy		0.7923975386044353	0.28049130430589325	0.7818181817707989	0.6873563218338135	7.878063337551364	2.500668369019564	0.31742170417941584
1	2	undersample	0.8	100	10	10	2	sqrt	entropy		0.8089571068124475	0.2795389450498671	0.7439024389790303	0.7233716475040355	7.595831298323782	2.6891763095690613	0.3540331700368576
1	3	undersample	0.8	100	10	10	2	sqrt	entropy		0.7425614428558078	0.2314599663334769	0.5853658536228435	0.7318007662779173	3.8521006806829883	2.182578315654834	0.5665942969971517
1	1	undersample	0.8	100	10	10	2	log2	gini		0.7919145477766167	0.26669122990363175	0.7999999999515152	0.6988505747072885	9.282442245281187	2.656488461198443	0.2861842065028167
1	2	undersample	0.8	100	10	10	2	log2	gini		0.803382861414821	0.2629203178222109	0.7439024389790303	0.7164750957799504	7.3404114766590665	2.6237639151586944	0.35744097590408735
1	3	undersample	0.8	100	10	10	2	log2	gini		0.7465891038220727	0.23186386692674962	0.5914634145980815	0.7279693486534256	3.8742903603110515	2.1742527539737186	0.5612002490841324
1	1	undersample	0.8	100	10	10	2	log2	entropy		0.7923975386044353	0.28049130430589325	0.7818181817707989	0.6873563218338135	7.878063337551364	2.500668369019564	0.31742170417941584
1	2	undersample	0.8	100	10	10	2	log2	entropy		0.8089571068124475	0.2795389450498671	0.7439024389790303	0.7233716475040355	7.595831298323782	2.6891763095690613	0.3540331700368576
1	3	undersample	0.8	100	10	10	2	log2	entropy		0.7425614428558078	0.2314599663334769	0.5853658536228435	0.7318007662779173	3.8521006806829883	2.182578315654834	0.5665942969971517
1	1	undersample	0.8	300	3	2	1	sqrt	gini		0.797060257749913	0.2684698285070813	0.7575757575298439	0.7233716475040355	8.171744723810185	2.7386047861990126	0.3351309661573293
1	2	undersample	0.8	300	3	2	1	sqrt	gini		0.8161947481543781	0.288314859333415	0.7560975609295062	0.7386973180020023	8.763635879021612	2.8935697338139175	0.33017912726202886
1	3	undersample	0.8	300	3	2	1	sqrt	gini		0.7467713297822632	0.2545697915283228	0.5792682926476056	0.7226053639791372	3.5865560275505675	2.0882461177857015	0.5822427046668236
1	1	undersample	0.8	300	3	2	1	sqrt	entropy		0.7954348078486009	0.2645802265877224	0.7575757575298439	0.7195402298795438	8.017417618155458	2.701192153842767	0.3369154760694686
1	2	undersample	0.8	300	3	2	1	sqrt	entropy		0.8163302495093916	0.2940976214459751	0.7560975609295062	0.731034482753019	8.425640572753187	2.8111318527270224	0.3336401243557964
1	3	undersample	0.8	300	3	2	1	sqrt	entropy		0.748602934305205	0.2675187462661121	0.5731707316723677	0.7226053639791372	3.4981056241276285	2.0662645797037467	0.5906810047332357
1	1	undersample	0.8	300	3	2	1	log2	gini		0.797060257749913	0.2684698285070813	0.7575757575298439	0.7233716475040355	8.171744723810185	2.7386047861990126	0.3351309661573293
1	2	undersample	0.8	300	3	2	1	log2	gini		0.8161947481543781	0.288314859333415	0.7560975609295062	0.7386973180020023	8.763635879021612	2.8935697338139175	0.33017912726202886
1	3	undersample	0.8	300	3	2	1	log2	gini		0.7467713297822632	0.2545697915283228	0.5792682926476056	0.7226053639791372	3.5865560275505675	2.0882461177857015	0.5822427046668236
1	1	undersample	0.8	300	3	2	1	log2	entropy		0.7954348078486009	0.2645802265877224	0.7575757575298439	0.7195402298795438	8.017417618155458	2.701192153842767	0.3369154760694686
1	2	undersample	0.8	300	3	2	1	log2	entropy		0.8163302495093916	0.2940976214459751	0.7560975609295062	0.731034482753019	8.425640572753187	2.8111318527270224	0.3336401243557964
1	3	undersample	0.8	300	3	2	1	log2	entropy		0.748602934305205	0.2675187462661121	0.5731707316723677	0.7226053639791372	3.4981056241276285	2.0662645797037467	0.5906810047332357
1	1	undersample	0.8	300	3	2	2	sqrt	gini		0.7972692441657959	0.2695844085846148	0.7575757575298439	0.7233716475040355	8.171744723810185	2.7386047861990126	0.3351309661573293
1	2	undersample	0.8	300	3	2	2	sqrt	gini		0.8164470610223344	0.2899320280091738	0.7560975609295062	0.7363984674273073	8.660173943785937	2.86833511500032	0.33120986333729935
1	3	undersample	0.8	300	3	2	2	sqrt	gini		0.746117185309784	0.25475701566957687	0.5670731706971297	0.7226053639791372	3.4121467813225523	2.044283041621792	0.5991193047996479
1	1	undersample	0.8	300	3	2	2	sqrt	entropy		0.7956809474050853	0.26567432496430904	0.7575757575298439	0.7195402298795438	8.017417618155458	2.701192153842767	0.3369154760694686
1	2	undersample	0.8	300	3	2	2	sqrt	entropy		0.8163349219699094	0.2949584688468817	0.7499999999542682	0.7325670498028156	8.217764604832064	2.8044411556499105	0.34126568578312
1	3	undersample	0.8	300	3	2	2	sqrt	entropy		0.7482758620689656	0.2679400269807081	0.5731707316723677	0.7210727969293405	3.4715069288106846	2.0549114780248012	0.5919364372444824
1	1	undersample	0.8	300	3	2	2	log2	gini		0.7972692441657959	0.2695844085846148	0.7575757575298439	0.7233716475040355	8.171744723810185	2.7386047861990126	0.3351309661573293
1	2	undersample	0.8	300	3	2	2	log2	gini		0.8164470610223344	0.2899320280091738	0.7560975609295062	0.7363984674273073	8.660173943785937	2.86833511500032	0.33120986333729935
1	3	undersample	0.8	300	3	2	2	log2	gini		0.746117185309784	0.25475701566957687	0.5670731706971297	0.7226053639791372	3.4121467813225523	2.044283041621792	0.5991193047996479
1	1	undersample	0.8	300	3	2	2	log2	entropy		0.7956809474050853	0.26567432496430904	0.7575757575298439	0.7195402298795438	8.017417618155458	2.701192153842767	0.3369154760694686
1	2	undersample	0.8	300	3	2	2	log2	entropy		0.8163349219699094	0.2949584688468817	0.7499999999542682	0.7325670498028156	8.217764604832064	2.8044411556499105	0.34126568578312
1	3	undersample	0.8	300	3	2	2	log2	entropy		0.7482758620689656	0.2679400269807081	0.5731707316723677	0.7210727969293405	3.4715069288106846	2.0549114780248012	0.5919364372444824
1	1	undersample	0.8	300	3	5	1	sqrt	gini		0.7972553117380704	0.26905753548355293	0.7575757575298439	0.7249042145538322	8.234679231472443	2.753861636820583	0.3344224440399208
1	2	undersample	0.8	300	3	5	1	sqrt	gini		0.8165124754695823	0.2883409781453414	0.7560975609295062	0.7394636015269007	8.798528923829464	2.9020802327041144	0.32983697273063306
1	3	undersample	0.8	300	3	5	1	sqrt	gini		0.7472853004392113	0.2554743813904627	0.5731707316723677	0.7226053639791372	3.4981056241276285	2.0662645797037467	0.5906810047332357
1	1	undersample	0.8	300	3	5	1	sqrt	entropy		0.7956948798328108	0.2646810032651287	0.7575757575298439	0.7203065134044422	8.047944788109113	2.7085926800268547	0.3365570553552217
1	2	undersample	0.8	300	3	5	1	sqrt	entropy		0.8169189795346229	0.2952888399236956	0.7499999999542682	0.7325670498028156	8.217764604832064	2.8044411556499105	0.34126568578312
1	3	undersample	0.8	300	3	5	1	sqrt	entropy		0.7489206616204093	0.268334787664612	0.5731707316723677	0.7218390804542388	3.484769639149168	2.060572390983736	0.5913080546234165
1	1	undersample	0.8	300	3	5	1	log2	gini		0.7972553117380704	0.26905753548355293	0.7575757575298439	0.7249042145538322	8.234679231472443	2.753861636820583	0.3344224440399208
1	2	undersample	0.8	300	3	5	1	log2	gini		0.8165124754695823	0.2883409781453414	0.7560975609295062	0.7394636015269007	8.798528923829464	2.9020802327041144	0.32983697273063306
1	3	undersample	0.8	300	3	5	1	log2	gini		0.7472853004392113	0.2554743813904627	0.5731707316723677	0.7226053639791372	3.4981056241276285	2.0662645797037467	0.5906810047332357
1	1	undersample	0.8	300	3	5	1	log2	entropy		0.7956948798328108	0.2646810032651287	0.7575757575298439	0.7203065134044422	8.047944788109113	2.7085926800268547	0.3365570553552217
1	2	undersample	0.8	300	3	5	1	log2	entropy		0.8169189795346229	0.2952888399236956	0.7499999999542682	0.7325670498028156	8.217764604832064	2.8044411556499105	0.34126568578312
1	3	undersample	0.8	300	3	5	1	log2	entropy		0.7489206616204093	0.268334787664612	0.5731707316723677	0.7218390804542388	3.484769639149168	2.060572390983736	0.5913080546234165
1	1	undersample	0.8	300	3	5	2	sqrt	gini		0.7973574828747242	0.26966218385783924	0.7575757575298439	0.7241379310289339	8.20312456860634	2.7462120214402588	0.334776330219203
1	2	undersample	0.8	300	3	5	2	sqrt	gini		0.8167601158770208	0.29047515852058503	0.7560975609295062	0.7379310344771041	8.728946887099017	2.8851090039211793	0.33052199239472624
1	3	undersample	0.8	300	3	5	2	sqrt	gini		0.7464255677039529	0.2550594455928747	0.5670731706971297	0.7241379310289339	3.43838014643917	2.0556401692187904	0.5978513274525028
1	1	undersample	0.8	300	3	5	2	sqrt	entropy		0.7956716591199351	0.265283756672726	0.7575757575298439	0.7195402298795438	8.017417618155458	2.701192153842767	0.3369154760694686
1	2	undersample	0.8	300	3	5	2	sqrt	entropy		0.8166760115877021	0.29511573696301446	0.7499999999542682	0.7325670498028156	8.217764604832064	2.8044411556499105	0.34126568578312
1	3	undersample	0.8	300	3	5	2	sqrt	entropy		0.7485982618446874	0.26868858855171607	0.5731707316723677	0.7210727969293405	3.4715069288106846	2.0549114780248012	0.5919364372444824
1	1	undersample	0.8	300	3	5	2	log2	gini		0.7973574828747242	0.26966218385783924	0.7575757575298439	0.7241379310289339	8.20312456860634	2.7462120214402588	0.334776330219203
1	2	undersample	0.8	300	3	5	2	log2	gini		0.8167601158770208	0.29047515852058503	0.7560975609295062	0.7379310344771041	8.728946887099017	2.8851090039211793	0.33052199239472624
1	3	undersample	0.8	300	3	5	2	log2	gini		0.7464255677039529	0.2550594455928747	0.5670731706971297	0.7241379310289339	3.43838014643917	2.0556401692187904	0.5978513274525028
1	1	undersample	0.8	300	3	5	2	log2	entropy		0.7956716591199351	0.265283756672726	0.7575757575298439	0.7195402298795438	8.017417618155458	2.701192153842767	0.3369154760694686
1	2	undersample	0.8	300	3	5	2	log2	entropy		0.8166760115877021	0.29511573696301446	0.7499999999542682	0.7325670498028156	8.217764604832064	2.8044411556499105	0.34126568578312
1	3	undersample	0.8	300	3	5	2	log2	entropy		0.7485982618446874	0.26868858855171607	0.5731707316723677	0.7210727969293405	3.4715069288106846	2.0549114780248012	0.5919364372444824
1	1	undersample	0.8	300	3	10	1	sqrt	gini		0.7966608614884477	0.26837283634248443	0.7636363635900826	0.7241379310289339	8.48076877822464	2.768181717611781	0.32640692196581533
1	2	undersample	0.8	300	3	10	1	sqrt	gini		0.8165732174563125	0.2900917908369707	0.7682926828799821	0.735632183902409	9.226544103221999	2.906150473077492	0.3149771299307175
1	3	undersample	0.8	300	3	10	1	sqrt	gini		0.7474254742547426	0.25380856597818013	0.5731707316723677	0.7295019157032223	3.6215295982864215	2.1189455443760425	0.5850968356473893
1	1	undersample	0.8	300	3	10	1	sqrt	entropy		0.7953651457099733	0.2641284433876223	0.7575757575298439	0.7172413793048488	7.926828861750571	2.6792312428001686	0.3379953333495073
1	2	undersample	0.8	300	3	10	1	sqrt	entropy		0.816932996916176	0.2962925126326135	0.7621951219047441	0.7318007662779173	8.745420767230948	2.8418988485088987	0.3249584939015482
1	3	undersample	0.8	300	3	10	1	sqrt	entropy		0.7491542846462946	0.26768746040861197	0.5731707316723677	0.7249042145538322	3.5385593501316173	2.083531414003486	0.5888078091838124
1	1	undersample	0.8	300	3	10	1	log2	gini		0.7966608614884477	0.26837283634248443	0.7636363635900826	0.7241379310289339	8.48076877822464	2.768181717611781	0.32640692196581533
1	2	undersample	0.8	300	3	10	1	log2	gini		0.8165732174563125	0.2900917908369707	0.7682926828799821	0.735632183902409	9.226544103221999	2.906150473077492	0.3149771299307175
1	3	undersample	0.8	300	3	10	1	log2	gini		0.7474254742547426	0.25380856597818013	0.5731707316723677	0.7295019157032223	3.6215295982864215	2.1189455443760425	0.5850968356473893
1	1	undersample	0.8	300	3	10	1	log2	entropy		0.7953651457099733	0.2641284433876223	0.7575757575298439	0.7172413793048488	7.926828861750571	2.6792312428001686	0.3379953333495073
1	2	undersample	0.8	300	3	10	1	log2	entropy		0.816932996916176	0.2962925126326135	0.7621951219047441	0.7318007662779173	8.745420767230948	2.8418988485088987	0.3249584939015482
1	3	undersample	0.8	300	3	10	1	log2	entropy		0.7491542846462946	0.26768746040861197	0.5731707316723677	0.7249042145538322	3.5385593501316173	2.083531414003486	0.5888078091838124
1	1	undersample	0.8	300	3	10	2	sqrt	gini		0.7968605596191803	0.26892622746415557	0.7696969696503213	0.7249042145538322	8.806772721998714	2.7979234230097125	0.3177013218421051
1	2	undersample	0.8	300	3	10	2	sqrt	gini		0.8168488926268573	0.29161623099899947	0.7560975609295062	0.735632183902409	8.626086484914246	2.8600211004889604	0.33155487360691904
1	3	undersample	0.8	300	3	10	2	sqrt	gini		0.7467526399401925	0.2549519932905267	0.5670731706971297	0.7279693486534256	3.505256753235899	2.084592846593359	0.5947047415617663
1	1	undersample	0.8	300	3	10	2	sqrt	entropy		0.7951933124346918	0.2634732766055087	0.7575757575298439	0.7164750957799504	7.896959055572043	2.67199007753468	0.3383568256795951
1	2	undersample	0.8	300	3	10	2	sqrt	entropy		0.816708718811326	0.2966250872530272	0.7621951219047441	0.7318007662779173	8.745420767230948	2.8418988485088987	0.3249584939015482
1	3	undersample	0.8	300	3	10	2	sqrt	entropy		0.7490795252780115	0.2693855659230153	0.5731707316723677	0.7233716475040355	3.5115154926765695	2.071988304094195	0.5900552833385667
1	1	undersample	0.8	300	3	10	2	log2	gini		0.7968605596191803	0.26892622746415557	0.7696969696503213	0.7249042145538322	8.806772721998714	2.7979234230097125	0.3177013218421051
1	2	undersample	0.8	300	3	10	2	log2	gini		0.8168488926268573	0.29161623099899947	0.7560975609295062	0.735632183902409	8.626086484914246	2.8600211004889604	0.33155487360691904
1	3	undersample	0.8	300	3	10	2	log2	gini		0.7467526399401925	0.2549519932905267	0.5670731706971297	0.7279693486534256	3.505256753235899	2.084592846593359	0.5947047415617663
1	1	undersample	0.8	300	3	10	2	log2	entropy		0.7951933124346918	0.2634732766055087	0.7575757575298439	0.7164750957799504	7.896959055572043	2.67199007753468	0.3383568256795951
1	2	undersample	0.8	300	3	10	2	log2	entropy		0.816708718811326	0.2966250872530272	0.7621951219047441	0.7318007662779173	8.745420767230948	2.8418988485088987	0.3249584939015482
1	3	undersample	0.8	300	3	10	2	log2	entropy		0.7490795252780115	0.2693855659230153	0.5731707316723677	0.7233716475040355	3.5115154926765695	2.071988304094195	0.5900552833385667
1	1	undersample	0.8	300	5	2	1	sqrt	gini		0.7980773249738767	0.2812412106791928	0.7939393938912763	0.7026819923317803	9.106048630560089	2.67033730453982	0.2932487318942737
1	2	undersample	0.8	300	5	2	1	sqrt	gini		0.8163582842724979	0.28625161083071143	0.7560975609295062	0.7203065134044422	7.983561231241893	2.703307621137998	0.3386092325218967
1	3	undersample	0.8	300	5	2	1	sqrt	gini		0.7485375198579572	0.2475028641707329	0.5975609755733194	0.7279693486534256	3.973538034813623	2.1966677308188083	0.5528241259647239
1	1	undersample	0.8	300	5	2	1	sqrt	entropy		0.7964100777893881	0.26986863705680086	0.7939393938912763	0.6980842911823902	8.908703618665267	2.629672270793237	0.29518011758709595
1	2	undersample	0.8	300	5	2	1	sqrt	entropy		0.8190823287543221	0.29555616498697607	0.780487804830458	0.7203065134044422	9.156772708040599	2.790511092787611	0.3047483092781723
1	3	undersample	0.8	300	5	2	1	sqrt	entropy		0.7478973927670312	0.24403000873210956	0.6036585365485574	0.7279693486534256	4.075839483859717	2.2190827076638984	0.5444480028453152
1	1	undersample	0.8	300	5	2	1	log2	gini		0.7980773249738767	0.2812412106791928	0.7939393938912763	0.7026819923317803	9.106048630560089	2.67033730453982	0.2932487318942737
1	2	undersample	0.8	300	5	2	1	log2	gini		0.8163582842724979	0.28625161083071143	0.7560975609295062	0.7203065134044422	7.983561231241893	2.703307621137998	0.3386092325218967
1	3	undersample	0.8	300	5	2	1	log2	gini		0.7485375198579572	0.2475028641707329	0.5975609755733194	0.7279693486534256	3.973538034813623	2.1966677308188083	0.5528241259647239
1	1	undersample	0.8	300	5	2	1	log2	entropy		0.7964100777893881	0.26986863705680086	0.7939393938912763	0.6980842911823902	8.908703618665267	2.629672270793237	0.29518011758709595
1	2	undersample	0.8	300	5	2	1	log2	entropy		0.8190823287543221	0.29555616498697607	0.780487804830458	0.7203065134044422	9.156772708040599	2.790511092787611	0.3047483092781723
1	3	undersample	0.8	300	5	2	1	log2	entropy		0.7478973927670312	0.24403000873210956	0.6036585365485574	0.7279693486534256	4.075839483859717	2.2190827076638984	0.5444480028453152
1	1	undersample	0.8	300	5	2	2	sqrt	gini		0.796117496807152	0.2793400163238386	0.8060606060117539	0.6988505747072885	9.64503763486421	2.6766133737832796	0.2775119578235411
1	2	undersample	0.8	300	5	2	2	sqrt	gini		0.8149845808802915	0.2824474346109253	0.7865853658056959	0.7118773946305604	9.106458471821155	2.730036879601111	0.2997912741802204
1	3	undersample	0.8	300	5	2	2	sqrt	gini		0.7494813568825344	0.25311379269518725	0.5914634145980815	0.7295019157032223	3.9044436254984443	2.186571466005065	0.5600212569803692
1	1	undersample	0.8	300	5	2	2	sqrt	entropy		0.7958713572506675	0.27102383788610246	0.7818181817707989	0.6965517241325935	8.225378369812184	2.576446195884655	0.3132313187058532
1	2	undersample	0.8	300	5	2	2	sqrt	entropy		0.8193860386879731	0.2978057715695294	0.77439024385522	0.7157088122550521	8.64121757752797	2.723933241682583	0.3152256184769803
1	3	undersample	0.8	300	5	2	2	sqrt	entropy		0.7481497056349874	0.2498660969387392	0.5853658536228435	0.7241379310289339	3.7058822044101	2.1219511424193964	0.5725900037608845
1	1	undersample	0.8	300	5	2	2	log2	gini		0.796117496807152	0.2793400163238386	0.8060606060117539	0.6988505747072885	9.64503763486421	2.6766133737832796	0.2775119578235411
1	2	undersample	0.8	300	5	2	2	log2	gini		0.8149845808802915	0.2824474346109253	0.7865853658056959	0.7118773946305604	9.106458471821155	2.730036879601111	0.2997912741802204
1	3	undersample	0.8	300	5	2	2	log2	gini		0.7494813568825344	0.25311379269518725	0.5914634145980815	0.7295019157032223	3.9044436254984443	2.186571466005065	0.5600212569803692
1	1	undersample	0.8	300	5	2	2	log2	entropy		0.7958713572506675	0.27102383788610246	0.7818181817707989	0.6965517241325935	8.225378369812184	2.576446195884655	0.3132313187058532
1	2	undersample	0.8	300	5	2	2	log2	entropy		0.8193860386879731	0.2978057715695294	0.77439024385522	0.7157088122550521	8.64121757752797	2.723933241682583	0.3152256184769803
1	3	undersample	0.8	300	5	2	2	log2	entropy		0.7481497056349874	0.2498660969387392	0.5853658536228435	0.7241379310289339	3.7058822044101	2.1219511424193964	0.5725900037608845
1	1	undersample	0.8	300	5	5	1	sqrt	gini		0.7962614652269825	0.27947610288777663	0.7999999999515152	0.6996168582321869	9.316326024673671	2.663265217251234	0.28587075173566195
1	2	undersample	0.8	300	5	5	1	sqrt	gini		0.8153350154191197	0.283813122255714	0.7560975609295062	0.7210727969293405	8.014010573685844	2.7107342901603757	0.33824939274737387
1	3	undersample	0.8	300	5	5	1	sqrt	gini		0.7504251939071115	0.2541055650964293	0.5975609755733194	0.7302681992281206	4.020058372283355	2.215389330102764	0.5510838611639014
1	1	undersample	0.8	300	5	5	1	sqrt	entropy		0.7953187042842217	0.2686134788612669	0.7878787878310376	0.6980842911823902	8.588106877414424	2.6095984366650447	0.3038618857488688
1	2	undersample	0.8	300	5	5	1	sqrt	entropy		0.8179188860854126	0.29331143182720293	0.77439024385522	0.7180076628297472	8.73964406689555	2.7461392184082287	0.31421635823977634
1	3	undersample	0.8	300	5	5	1	sqrt	entropy		0.7475095785440613	0.24420701648389237	0.5975609755733194	0.7264367816036289	3.942958840045598	2.1843614694717	0.5539904215730669
1	1	undersample	0.8	300	5	5	1	log2	gini		0.7962614652269825	0.27947610288777663	0.7999999999515152	0.6996168582321869	9.316326024673671	2.663265217251234	0.28587075173566195
1	2	undersample	0.8	300	5	5	1	log2	gini		0.8153350154191197	0.283813122255714	0.7560975609295062	0.7210727969293405	8.014010573685844	2.7107342901603757	0.33824939274737387
1	3	undersample	0.8	300	5	5	1	log2	gini		0.7504251939071115	0.2541055650964293	0.5975609755733194	0.7302681992281206	4.020058372283355	2.215389330102764	0.5510838611639014
1	1	undersample	0.8	300	5	5	1	log2	entropy		0.7953187042842217	0.2686134788612669	0.7878787878310376	0.6980842911823902	8.588106877414424	2.6095984366650447	0.3038618857488688
1	2	undersample	0.8	300	5	5	1	log2	entropy		0.8179188860854126	0.29331143182720293	0.77439024385522	0.7180076628297472	8.73964406689555	2.7461392184082287	0.31421635823977634
1	3	undersample	0.8	300	5	5	1	log2	entropy		0.7475095785440613	0.24420701648389237	0.5975609755733194	0.7264367816036289	3.942958840045598	2.1843614694717	0.5539904215730669
1	1	undersample	0.8	300	5	5	2	sqrt	gini		0.7960989202368511	0.2788762107478656	0.8121212120719926	0.6957854406076952	9.886405557883442	2.6695671206486784	0.2700240250265582
1	2	undersample	0.8	300	5	5	2	sqrt	gini		0.8150499953275394	0.28147044451856296	0.780487804830458	0.7149425287301537	8.917562242753377	2.738001477293692	0.30703473814752846
1	3	undersample	0.8	300	5	5	2	sqrt	gini		0.7491075600411177	0.25246723486847844	0.5914634145980815	0.7295019157032223	3.9044436254984443	2.186571466005065	0.5600212569803692
1	1	undersample	0.8	300	5	5	2	sqrt	entropy		0.7953605015673981	0.2700741787951412	0.7939393938912763	0.6996168582321869	8.973814047785103	2.643088965605391	0.2945335017856328
1	2	undersample	0.8	300	5	5	2	sqrt	entropy		0.8181431641902626	0.29453286129956413	0.780487804830458	0.7180076628297472	9.053139602781188	2.767762361860262	0.30572402423559114
1	3	undersample	0.8	300	5	5	2	sqrt	entropy		0.7483272591346604	0.2481383767645493	0.5853658536228435	0.7264367816036289	3.748887638641008	2.1397826639722775	0.5707780101030405
1	1	undersample	0.8	300	5	5	2	log2	gini		0.7960989202368511	0.2788762107478656	0.8121212120719926	0.6957854406076952	9.886405557883442	2.6695671206486784	0.2700240250265582
1	2	undersample	0.8	300	5	5	2	log2	gini		0.8150499953275394	0.28147044451856296	0.780487804830458	0.7149425287301537	8.917562242753377	2.738001477293692	0.30703473814752846
1	3	undersample	0.8	300	5	5	2	log2	gini		0.7491075600411177	0.25246723486847844	0.5914634145980815	0.7295019157032223	3.9044436254984443	2.186571466005065	0.5600212569803692
1	1	undersample	0.8	300	5	5	2	log2	entropy		0.7953605015673981	0.2700741787951412	0.7939393938912763	0.6996168582321869	8.973814047785103	2.643088965605391	0.2945335017856328
1	2	undersample	0.8	300	5	5	2	log2	entropy		0.8181431641902626	0.29453286129956413	0.780487804830458	0.7180076628297472	9.053139602781188	2.767762361860262	0.30572402423559114
1	3	undersample	0.8	300	5	5	2	log2	entropy		0.7483272591346604	0.2481383767645493	0.5853658536228435	0.7264367816036289	3.748887638641008	2.1397826639722775	0.5707780101030405
1	1	undersample	0.8	300	5	10	1	sqrt	gini		0.7956670149773598	0.2799290985425118	0.7999999999515152	0.6873563218338135	8.794117188602538	2.5588234473688565	0.2909698955051455
1	2	undersample	0.8	300	5	10	1	sqrt	gini		0.8169236519951407	0.28674822902409514	0.7865853658056959	0.7187739463546454	9.420162963613173	2.7969860105058904	0.2969148121012395
1	3	undersample	0.8	300	5	10	1	sqrt	gini		0.7487617979628072	0.24990982084199984	0.6036585365485574	0.731034482753019	4.139644796022804	2.2443713985481875	0.5421652020260378
1	1	undersample	0.8	300	5	10	1	sqrt	entropy		0.7954858934169279	0.2701961732531185	0.7999999999515152	0.6911877394583051	8.952853125290668	2.5905706355133375	0.2893569803649269
1	2	undersample	0.8	300	5	10	1	sqrt	entropy		0.8173488459022521	0.29346555224032334	0.7865853658056959	0.7072796934811704	8.90553430311886	2.687156720654536	0.30174007983531187
1	3	undersample	0.8	300	5	10	1	sqrt	entropy		0.7474908887019905	0.2487433923341781	0.6036585365485574	0.7256704980787305	4.028921192128513	2.200487043194255	0.5461727589023669
1	1	undersample	0.8	300	5	10	1	log2	gini		0.7956670149773598	0.2799290985425118	0.7999999999515152	0.6873563218338135	8.794117188602538	2.5588234473688565	0.2909698955051455
1	2	undersample	0.8	300	5	10	1	log2	gini		0.8169236519951407	0.28674822902409514	0.7865853658056959	0.7187739463546454	9.420162963613173	2.7969860105058904	0.2969148121012395
1	3	undersample	0.8	300	5	10	1	log2	gini		0.7487617979628072	0.24990982084199984	0.6036585365485574	0.731034482753019	4.139644796022804	2.2443713985481875	0.5421652020260378
1	1	undersample	0.8	300	5	10	1	log2	entropy		0.7954858934169279	0.2701961732531185	0.7999999999515152	0.6911877394583051	8.952853125290668	2.5905706355133375	0.2893569803649269
1	2	undersample	0.8	300	5	10	1	log2	entropy		0.8173488459022521	0.29346555224032334	0.7865853658056959	0.7072796934811704	8.90553430311886	2.687156720654536	0.30174007983531187
1	3	undersample	0.8	300	5	10	1	log2	entropy		0.7474908887019905	0.2487433923341781	0.6036585365485574	0.7256704980787305	4.028921192128513	2.200487043194255	0.5461727589023669
1	1	undersample	0.8	300	5	10	2	sqrt	gini		0.7957459654011378	0.27877579659282264	0.7939393938912763	0.6934865900330002	8.717278956908201	2.5902271880192203	0.2971371128135974
1	2	undersample	0.8	300	5	10	2	sqrt	gini		0.8158630034576209	0.2872714327586607	0.780487804830458	0.7134099616803571	8.850861081628217	2.7233597586750653	0.30769431867136043
1	3	undersample	0.8	300	5	10	2	sqrt	gini		0.7495888234744417	0.24853400297621897	0.5914634145980815	0.7295019157032223	3.9044436254984443	2.186571466005065	0.5600212569803692
1	1	undersample	0.8	300	5	10	2	sqrt	entropy		0.7944966910484151	0.271610756824243	0.7999999999515152	0.6881226053587117	8.825552364282515	2.5651104826643354	0.2906458755816748
1	2	undersample	0.8	300	5	10	2	sqrt	entropy		0.8168442201663396	0.2937707365443	0.7987804877561718	0.7080459770060686	9.627296052209752	2.7359803170548274	0.2841898915276297
1	3	undersample	0.8	300	5	10	2	sqrt	entropy		0.7480936361087748	0.2517478903596042	0.6036585365485574	0.7256704980787305	4.028921192128513	2.200487043194255	0.5461727589023669
1	1	undersample	0.8	300	5	10	2	log2	gini		0.7957459654011378	0.27877579659282264	0.7939393938912763	0.6934865900330002	8.717278956908201	2.5902271880192203	0.2971371128135974
1	2	undersample	0.8	300	5	10	2	log2	gini		0.8158630034576209	0.2872714327586607	0.780487804830458	0.7134099616803571	8.850861081628217	2.7233597586750653	0.30769431867136043
1	3	undersample	0.8	300	5	10	2	log2	gini		0.7495888234744417	0.24853400297621897	0.5914634145980815	0.7295019157032223	3.9044436254984443	2.186571466005065	0.5600212569803692
1	1	undersample	0.8	300	5	10	2	log2	entropy		0.7944966910484151	0.271610756824243	0.7999999999515152	0.6881226053587117	8.825552364282515	2.5651104826643354	0.2906458755816748
1	2	undersample	0.8	300	5	10	2	log2	entropy		0.8168442201663396	0.2937707365443	0.7987804877561718	0.7080459770060686	9.627296052209752	2.7359803170548274	0.2841898915276297
1	3	undersample	0.8	300	5	10	2	log2	entropy		0.7480936361087748	0.2517478903596042	0.6036585365485574	0.7256704980787305	4.028921192128513	2.200487043194255	0.5461727589023669
1	1	undersample	0.8	300	10	2	1	sqrt	gini		0.7930198537095088	0.27956858114628874	0.7939393938912763	0.6927203065081018	8.685931776200825	2.5837677688080998	0.2974658043053277
1	2	undersample	0.8	300	10	2	1	sqrt	gini		0.805340622371741	0.2678485621992823	0.7682926828799821	0.7118773946305604	8.192468781598034	2.6665476498429457	0.32548766910261173
1	3	undersample	0.8	300	10	2	1	sqrt	gini		0.7470656947948789	0.23201662327662778	0.6158536584990333	0.7302681992281206	4.340412874358868	2.2832073708201954	0.5260345947511559
1	1	undersample	0.8	300	10	2	1	sqrt	entropy		0.7982863113897598	0.28168594859382096	0.7939393938912763	0.6896551724085085	8.562091062238158	2.5582490756180802	0.29878787452751465
1	2	undersample	0.8	300	10	2	1	sqrt	entropy		0.8101392393234277	0.2805485227136956	0.7560975609295062	0.7095785440558654	7.5741421037084224	2.6034492955660133	0.3437285944965175
1	3	undersample	0.8	300	10	2	1	sqrt	entropy		0.7474488365573311	0.24105528044343355	0.5914634145980815	0.7287356321783239	3.8893244035487866	2.180394710679255	0.5606101331625938
1	1	undersample	0.8	300	10	2	1	log2	gini		0.7930198537095088	0.27956858114628874	0.7939393938912763	0.6927203065081018	8.685931776200825	2.5837677688080998	0.2974658043053277
1	2	undersample	0.8	300	10	2	1	log2	gini		0.805340622371741	0.2678485621992823	0.7682926828799821	0.7118773946305604	8.192468781598034	2.6665476498429457	0.32548766910261173
1	3	undersample	0.8	300	10	2	1	log2	gini		0.7470656947948789	0.23201662327662778	0.6158536584990333	0.7302681992281206	4.340412874358868	2.2832073708201954	0.5260345947511559
1	1	undersample	0.8	300	10	2	1	log2	entropy		0.7982863113897598	0.28168594859382096	0.7939393938912763	0.6896551724085085	8.562091062238158	2.5582490756180802	0.29878787452751465
1	2	undersample	0.8	300	10	2	1	log2	entropy		0.8101392393234277	0.2805485227136956	0.7560975609295062	0.7095785440558654	7.5741421037084224	2.6034492955660133	0.3437285944965175
1	3	undersample	0.8	300	10	2	1	log2	entropy		0.7474488365573311	0.24105528044343355	0.5914634145980815	0.7287356321783239	3.8893244035487866	2.180394710679255	0.5606101331625938
1	1	undersample	0.8	300	10	2	2	sqrt	gini		0.793414605828399	0.2830576047894877	0.8181818181322313	0.6865900383089151	9.85819016228565	2.610580045419483	0.26481330790562785
1	2	undersample	0.8	300	10	2	2	sqrt	gini		0.8099850481263433	0.275387459624934	0.7621951219047441	0.7141762452052555	8.008523683480147	2.6666611240394618	0.33297785576322514
1	3	undersample	0.8	300	10	2	2	sqrt	gini		0.7454443509952341	0.22193862102572282	0.5853658536228435	0.7256704980787305	3.7344724092929322	2.133805617642914	0.5713807323862903
1	1	undersample	0.8	300	10	2	2	sqrt	entropy		0.7960896319517009	0.2766551943149247	0.7818181817707989	0.6904214559334068	7.991542506591947	2.525427460981753	0.31601250684497895
1	2	undersample	0.8	300	10	2	2	sqrt	entropy		0.8104990187832912	0.2810924952620237	0.780487804830458	0.7126436781554587	8.817777305699853	2.7160974662381863	0.30802517277281605
1	3	undersample	0.8	300	10	2	2	sqrt	entropy		0.7499532753948229	0.24239576867917473	0.6036585365485574	0.735632183902409	4.238126908164387	2.283403943132315	0.5387766695594379
1	1	undersample	0.8	300	10	2	2	log2	gini		0.793414605828399	0.2830576047894877	0.8181818181322313	0.6865900383089151	9.85819016228565	2.610580045419483	0.26481330790562785
1	2	undersample	0.8	300	10	2	2	log2	gini		0.8099850481263433	0.275387459624934	0.7621951219047441	0.7141762452052555	8.008523683480147	2.6666611240394618	0.33297785576322514
1	3	undersample	0.8	300	10	2	2	log2	gini		0.7454443509952341	0.22193862102572282	0.5853658536228435	0.7256704980787305	3.7344724092929322	2.133805617642914	0.5713807323862903
1	1	undersample	0.8	300	10	2	2	log2	entropy		0.7960896319517009	0.2766551943149247	0.7818181817707989	0.6904214559334068	7.991542506591947	2.525427460981753	0.31601250684497895
1	2	undersample	0.8	300	10	2	2	log2	entropy		0.8104990187832912	0.2810924952620237	0.780487804830458	0.7126436781554587	8.817777305699853	2.7160974662381863	0.30802517277281605
1	3	undersample	0.8	300	10	2	2	log2	entropy		0.7499532753948229	0.24239576867917473	0.6036585365485574	0.735632183902409	4.238126908164387	2.283403943132315	0.5387766695594379
1	1	undersample	0.8	300	10	5	1	sqrt	gini		0.793572506675955	0.27360053238818294	0.8060606060117539	0.6896551724085085	9.236110615873088	2.597306313413776	0.28121211720753597
1	2	undersample	0.8	300	10	5	1	sqrt	gini		0.8027333894028595	0.26405956791448804	0.7317073170285544	0.7034482758566786	6.469344311433321	2.4673850555698498	0.3813964556679691
1	3	undersample	0.8	300	10	5	1	sqrt	gini		0.7452621250350435	0.23288066257050433	0.5914634145980815	0.731034482753019	3.9349405176261323	2.1990305622138804	0.5588472082396571
1	1	undersample	0.8	300	10	5	1	sqrt	entropy		0.7963961453616626	0.2783783799901087	0.7757575757105601	0.6896551724085085	7.68768731274321	2.4996632189245362	0.3251515105074824
1	2	undersample	0.8	300	10	5	1	sqrt	entropy		0.8101859639286048	0.27850543016278284	0.7621951219047441	0.7080459770060686	7.773066438089786	2.61066824146453	0.3358607808806317
1	3	undersample	0.8	300	10	5	1	sqrt	entropy		0.749056162975423	0.23255132907721873	0.6036585365485574	0.7379310344771041	4.28866378144839	2.303433801517716	0.537098237589786
1	1	undersample	0.8	300	10	5	1	log2	gini		0.793572506675955	0.27360053238818294	0.8060606060117539	0.6896551724085085	9.236110615873088	2.597306313413776	0.28121211720753597
1	2	undersample	0.8	300	10	5	1	log2	gini		0.8027333894028595	0.26405956791448804	0.7317073170285544	0.7034482758566786	6.469344311433321	2.4673850555698498	0.3813964556679691
1	3	undersample	0.8	300	10	5	1	log2	gini		0.7452621250350435	0.23288066257050433	0.5914634145980815	0.731034482753019	3.9349405176261323	2.1990305622138804	0.5588472082396571
1	1	undersample	0.8	300	10	5	1	log2	entropy		0.7963961453616626	0.2783783799901087	0.7757575757105601	0.6896551724085085	7.68768731274321	2.4996632189245362	0.3251515105074824
1	2	undersample	0.8	300	10	5	1	log2	entropy		0.8101859639286048	0.27850543016278284	0.7621951219047441	0.7080459770060686	7.773066438089786	2.61066824146453	0.3358607808806317
1	3	undersample	0.8	300	10	5	1	log2	entropy		0.749056162975423	0.23255132907721873	0.6036585365485574	0.7379310344771041	4.28866378144839	2.303433801517716	0.537098237589786
1	1	undersample	0.8	300	10	5	2	sqrt	gini		0.7961732265180541	0.2861789949137249	0.7878787878310376	0.6896551724085085	8.253967836771915	2.5387204567202324	0.3075757531875039
1	2	undersample	0.8	300	10	5	2	sqrt	gini		0.8106859172039995	0.2736614738898914	0.7560975609295062	0.7141762452052555	7.7458441125272355	2.645327835047146	0.34151574949855457
1	3	undersample	0.8	300	10	5	2	sqrt	gini		0.7471404541631622	0.23549311040029627	0.5914634145980815	0.7371647509522057	4.060484574873002	2.250319902819922	0.554199830271602
1	1	undersample	0.8	300	10	5	2	sqrt	entropy		0.7941855334958783	0.2732323931178762	0.7999999999515152	0.6973180076574919	9.215189376796761	2.6430378871560825	0.2868131827718249
1	2	undersample	0.8	300	10	5	2	sqrt	entropy		0.8126576955424727	0.281276964706808	0.7439024389790303	0.7195402298795438	7.452380578869685	2.6524389296016975	0.35591833066048156
1	3	undersample	0.8	300	10	5	2	sqrt	entropy		0.7475516306887205	0.23492929574205107	0.6097560975237953	0.733333333327714	4.296874815920642	2.2865852799191004	0.5321507688513918
1	1	undersample	0.8	300	10	5	2	log2	gini		0.7961732265180541	0.2861789949137249	0.7878787878310376	0.6896551724085085	8.253967836771915	2.5387204567202324	0.3075757531875039
1	2	undersample	0.8	300	10	5	2	log2	gini		0.8106859172039995	0.2736614738898914	0.7560975609295062	0.7141762452052555	7.7458441125272355	2.645327835047146	0.34151574949855457
1	3	undersample	0.8	300	10	5	2	log2	gini		0.7471404541631622	0.23549311040029627	0.5914634145980815	0.7371647509522057	4.060484574873002	2.250319902819922	0.554199830271602
1	1	undersample	0.8	300	10	5	2	log2	entropy		0.7941855334958783	0.2732323931178762	0.7999999999515152	0.6973180076574919	9.215189376796761	2.6430378871560825	0.2868131827718249
1	2	undersample	0.8	300	10	5	2	log2	entropy		0.8126576955424727	0.281276964706808	0.7439024389790303	0.7195402298795438	7.452380578869685	2.6524389296016975	0.35591833066048156
1	3	undersample	0.8	300	10	5	2	log2	entropy		0.7475516306887205	0.23492929574205107	0.6097560975237953	0.733333333327714	4.296874815920642	2.2865852799191004	0.5321507688513918
1	1	undersample	0.8	300	10	10	1	sqrt	gini		0.7917427145013353	0.2738773211954811	0.8242424241924701	0.6789272030599316	9.9165495286694	2.5671511457098375	0.2588754323388936
1	2	undersample	0.8	300	10	10	1	sqrt	gini		0.8066816185403232	0.2711043482324874	0.77439024385522	0.7049808429064753	8.202175781770682	2.62488112716327	0.3200225299944564
1	3	undersample	0.8	300	10	10	1	sqrt	gini		0.7462713765068685	0.23309197612538418	0.5914634145980815	0.735632183902409	4.0285527168557325	2.2372745705437835	0.5553544132356394
1	1	undersample	0.8	300	10	10	1	sqrt	entropy		0.7953651457099732	0.2826744997531121	0.8121212120719926	0.6850574712591184	9.402401187921678	2.5786329637107674	0.27425258911513656
1	2	undersample	0.8	300	10	10	1	sqrt	entropy		0.8119895336884403	0.2818200568078191	0.7560975609295062	0.711111111105662	7.630768849345509	2.6172606971860533	0.34298780012224417
1	3	undersample	0.8	300	10	10	1	sqrt	entropy		0.749532753948229	0.23124474326034788	0.6097560975237953	0.731034482753019	4.2467946916554355	2.2670418167153406	0.5338241989192282
1	1	undersample	0.8	300	10	10	1	log2	gini		0.7917427145013353	0.2738773211954811	0.8242424241924701	0.6789272030599316	9.9165495286694	2.5671511457098375	0.2588754323388936
1	2	undersample	0.8	300	10	10	1	log2	gini		0.8066816185403232	0.2711043482324874	0.77439024385522	0.7049808429064753	8.202175781770682	2.62488112716327	0.3200225299944564
1	3	undersample	0.8	300	10	10	1	log2	gini		0.7462713765068685	0.23309197612538418	0.5914634145980815	0.735632183902409	4.0285527168557325	2.2372745705437835	0.5553544132356394
1	1	undersample	0.8	300	10	10	1	log2	entropy		0.7953651457099732	0.2826744997531121	0.8121212120719926	0.6850574712591184	9.402401187921678	2.5786329637107674	0.27425258911513656
1	2	undersample	0.8	300	10	10	1	log2	entropy		0.8119895336884403	0.2818200568078191	0.7560975609295062	0.711111111105662	7.630768849345509	2.6172606971860533	0.34298780012224417
1	3	undersample	0.8	300	10	10	1	log2	entropy		0.749532753948229	0.23124474326034788	0.6097560975237953	0.731034482753019	4.2467946916554355	2.2670418167153406	0.5338241989192282
1	1	undersample	0.8	300	10	10	2	sqrt	gini		0.7932056194125158	0.2798316426516095	0.8242424241924701	0.6911877394583051	10.496448441246768	2.6690727759834383	0.2542834069979885
1	2	undersample	0.8	300	10	10	2	sqrt	gini		0.808209513129614	0.2724767009348097	0.7317073170285544	0.7203065134044422	7.023660926267538	2.6161041494883857	0.3724701557656211
1	3	undersample	0.8	300	10	10	2	sqrt	gini		0.7454583683767873	0.23142816808715533	0.5914634145980815	0.7295019157032223	3.9044436254984443	2.186571466005065	0.5600212569803692
1	1	undersample	0.8	300	10	10	2	sqrt	entropy		0.7935678625333799	0.2823600699276267	0.7818181817707989	0.6919540229832035	8.049128950551426	2.537991776299847	0.31531258989641187
1	2	undersample	0.8	300	10	10	2	sqrt	entropy		0.8132510980282216	0.28574463924133775	0.7682926828799821	0.706513409956272	7.982135090702256	2.6178117936747722	0.3279588335835983
1	3	undersample	0.8	300	10	10	2	sqrt	entropy		0.7481169984113635	0.2377932265900055	0.6036585365485574	0.7348659003775107	4.221476030831908	2.276804510019761	0.5393384804689559
1	1	undersample	0.8	300	10	10	2	log2	gini		0.7932056194125158	0.2798316426516095	0.8242424241924701	0.6911877394583051	10.496448441246768	2.6690727759834383	0.2542834069979885
1	2	undersample	0.8	300	10	10	2	log2	gini		0.808209513129614	0.2724767009348097	0.7317073170285544	0.7203065134044422	7.023660926267538	2.6161041494883857	0.3724701557656211
1	3	undersample	0.8	300	10	10	2	log2	gini		0.7454583683767873	0.23142816808715533	0.5914634145980815	0.7295019157032223	3.9044436254984443	2.186571466005065	0.5600212569803692
1	1	undersample	0.8	300	10	10	2	log2	entropy		0.7935678625333799	0.2823600699276267	0.7818181817707989	0.6919540229832035	8.049128950551426	2.537991776299847	0.31531258989641187
1	2	undersample	0.8	300	10	10	2	log2	entropy		0.8132510980282216	0.28574463924133775	0.7682926828799821	0.706513409956272	7.982135090702256	2.6178117936747722	0.3279588335835983
1	3	undersample	0.8	300	10	10	2	log2	entropy		0.7481169984113635	0.2377932265900055	0.6036585365485574	0.7348659003775107	4.221476030831908	2.276804510019761	0.5393384804689559
1	1	undersample	0.8	500	3	2	1	sqrt	gini		0.7963915012190876	0.2675890087619051	0.7454545454093664	0.7318007662779173	7.99081590591983	2.7794804156190396	0.34783435989956424
1	2	undersample	0.8	500	3	2	1	sqrt	gini		0.818521633492197	0.2913113833363271	0.7439024389790303	0.7432950191513924	8.410802666364033	2.897888492622836	0.3445436212769403
1	3	undersample	0.8	500	3	2	1	sqrt	gini		0.7479814970563499	0.25821903544629415	0.5670731706971297	0.7340996168526123	3.6162680658011737	2.132652622227613	0.5897385224932017
1	1	undersample	0.8	500	3	2	1	sqrt	entropy		0.7940972947869501	0.2629654951444843	0.7515151514696051	0.7287356321783239	8.124844548748253	2.770415922298639	0.34098078116177805
1	2	undersample	0.8	500	3	2	1	sqrt	entropy		0.818138491729745	0.2949146126451855	0.7439024389790303	0.7448275862011892	8.478764011456274	2.9152932276316648	0.3438346837941191
1	3	undersample	0.8	500	3	2	1	sqrt	entropy		0.749728997289973	0.2696048921263646	0.5548780487466537	0.7318007662779173	3.4013697261874576	2.068902361714478	0.6082556423584627
1	1	undersample	0.8	500	3	2	1	log2	gini		0.7963915012190876	0.2675890087619051	0.7454545454093664	0.7318007662779173	7.99081590591983	2.7794804156190396	0.34783435989956424
1	2	undersample	0.8	500	3	2	1	log2	gini		0.818521633492197	0.2913113833363271	0.7439024389790303	0.7432950191513924	8.410802666364033	2.897888492622836	0.3445436212769403
1	3	undersample	0.8	500	3	2	1	log2	gini		0.7479814970563499	0.25821903544629415	0.5670731706971297	0.7340996168526123	3.6162680658011737	2.132652622227613	0.5897385224932017
1	1	undersample	0.8	500	3	2	1	log2	entropy		0.7940972947869501	0.2629654951444843	0.7515151514696051	0.7287356321783239	8.124844548748253	2.770415922298639	0.34098078116177805
1	2	undersample	0.8	500	3	2	1	log2	entropy		0.818138491729745	0.2949146126451855	0.7439024389790303	0.7448275862011892	8.478764011456274	2.9152932276316648	0.3438346837941191
1	3	undersample	0.8	500	3	2	1	log2	entropy		0.749728997289973	0.2696048921263646	0.5548780487466537	0.7318007662779173	3.4013697261874576	2.068902361714478	0.6082556423584627
1	1	undersample	0.8	500	3	2	2	sqrt	gini		0.7964611633577151	0.26799965978470747	0.7454545454093664	0.7325670498028156	8.022103547056505	2.7874445425863956	0.3474705164318327
1	2	undersample	0.8	500	3	2	2	sqrt	gini		0.8185917203999625	0.29261644731165165	0.7439024389790303	0.7425287356264941	8.377125392667365	2.889263824825263	0.34489918744478015
1	3	undersample	0.8	500	3	2	2	sqrt	gini		0.7472525932155872	0.260399036547841	0.5548780487466537	0.731034482753019	3.3881277180547653	2.0630080532109596	0.6088932268805152
1	1	undersample	0.8	500	3	2	2	sqrt	entropy		0.7941948217810286	0.26315966198320356	0.7575757575298439	0.7295019157032223	8.42776158766961	2.800669481607023	0.33231473958957
1	2	undersample	0.8	500	3	2	2	sqrt	entropy		0.8180497149799085	0.2951980086487899	0.7439024389790303	0.7440613026762908	8.444681600373835	2.906564805135741	0.34418878748018816
1	3	undersample	0.8	500	3	2	2	sqrt	entropy		0.749406597514251	0.27012262061023945	0.5548780487466537	0.731034482753019	3.3881277180547653	2.0630080532109596	0.6088932268805152
1	1	undersample	0.8	500	3	2	2	log2	gini		0.7964611633577151	0.26799965978470747	0.7454545454093664	0.7325670498028156	8.022103547056505	2.7874445425863956	0.3474705164318327
1	2	undersample	0.8	500	3	2	2	log2	gini		0.8185917203999625	0.29261644731165165	0.7439024389790303	0.7425287356264941	8.377125392667365	2.889263824825263	0.34489918744478015
1	3	undersample	0.8	500	3	2	2	log2	gini		0.7472525932155872	0.260399036547841	0.5548780487466537	0.731034482753019	3.3881277180547653	2.0630080532109596	0.6088932268805152
1	1	undersample	0.8	500	3	2	2	log2	entropy		0.7941948217810286	0.26315966198320356	0.7575757575298439	0.7295019157032223	8.42776158766961	2.800669481607023	0.33231473958957
1	2	undersample	0.8	500	3	2	2	log2	entropy		0.8180497149799085	0.2951980086487899	0.7439024389790303	0.7440613026762908	8.444681600373835	2.906564805135741	0.34418878748018816
1	3	undersample	0.8	500	3	2	2	log2	entropy		0.749406597514251	0.27012262061023945	0.5548780487466537	0.731034482753019	3.3881277180547653	2.0630080532109596	0.6088932268805152
1	1	undersample	0.8	500	3	5	1	sqrt	gini		0.7964797399280158	0.2679066282358721	0.7454545454093664	0.7318007662779173	7.99081590591983	2.7794804156190396	0.34783435989956424
1	2	undersample	0.8	500	3	5	1	sqrt	gini		0.8187365666760116	0.2917681678394277	0.7439024389790303	0.7448275862011892	8.478764011456274	2.9152932276316648	0.3438346837941191
1	3	undersample	0.8	500	3	5	1	sqrt	gini		0.7481637230165405	0.25860352977315965	0.5670731706971297	0.733333333327714	3.6021125284699207	2.1265243103247635	0.5903547591854182
1	1	undersample	0.8	500	3	5	1	sqrt	entropy		0.7942923487751073	0.2638867042765703	0.7515151514696051	0.7279693486534256	8.0934382552146	2.76261193407222	0.34133970829491256
1	2	undersample	0.8	500	3	5	1	sqrt	entropy		0.8185917203999626	0.2956425160246247	0.7439024389790303	0.7432950191513924	8.410802666364033	2.897888492622836	0.3445436212769403
1	3	undersample	0.8	500	3	5	1	sqrt	entropy		0.7499579478553406	0.2701896076591845	0.5548780487466537	0.7340996168526123	3.4415536874482227	2.086789124975406	0.6063508752371495
1	1	undersample	0.8	500	3	5	1	log2	gini		0.7964797399280158	0.2679066282358721	0.7454545454093664	0.7318007662779173	7.99081590591983	2.7794804156190396	0.34783435989956424
1	2	undersample	0.8	500	3	5	1	log2	gini		0.8187365666760116	0.2917681678394277	0.7439024389790303	0.7448275862011892	8.478764011456274	2.9152932276316648	0.3438346837941191
1	3	undersample	0.8	500	3	5	1	log2	gini		0.7481637230165405	0.25860352977315965	0.5670731706971297	0.733333333327714	3.6021125284699207	2.1265243103247635	0.5903547591854182
1	1	undersample	0.8	500	3	5	1	log2	entropy		0.7942923487751073	0.2638867042765703	0.7515151514696051	0.7279693486534256	8.0934382552146	2.76261193407222	0.34133970829491256
1	2	undersample	0.8	500	3	5	1	log2	entropy		0.8185917203999626	0.2956425160246247	0.7439024389790303	0.7432950191513924	8.410802666364033	2.897888492622836	0.3445436212769403
1	3	undersample	0.8	500	3	5	1	log2	entropy		0.7499579478553406	0.2701896076591845	0.5548780487466537	0.7340996168526123	3.4415536874482227	2.086789124975406	0.6063508752371495
1	1	undersample	0.8	500	3	5	2	sqrt	gini		0.796563334494369	0.26810357347463637	0.7454545454093664	0.7318007662779173	7.99081590591983	2.7794804156190396	0.34783435989956424
1	2	undersample	0.8	500	3	5	2	sqrt	gini		0.8185917203999626	0.29292189366037347	0.7439024389790303	0.7425287356264941	8.377125392667365	2.889263824825263	0.34489918744478015
1	3	undersample	0.8	500	3	5	2	sqrt	gini		0.747434819175778	0.2606731793970309	0.5548780487466537	0.733333333327714	3.428082052928948	2.080792604726381	0.6069844707094261
1	1	undersample	0.8	500	3	5	2	sqrt	entropy		0.7942784163473819	0.2632176463869072	0.7575757575298439	0.7287356321783239	8.39512666966763	2.792757986188144	0.3326641767452266
1	2	undersample	0.8	500	3	5	2	sqrt	entropy		0.8183861321371834	0.29601910079825805	0.7499999999542682	0.7448275862011892	8.75675626786443	2.939189073759793	0.3356481437057321
1	3	undersample	0.8	500	3	5	2	sqrt	entropy		0.749584151013924	0.27039489187456595	0.5487804877714157	0.7318007662779173	3.3185326857822637	2.046167170926407	0.6165879114307249
1	1	undersample	0.8	500	3	5	2	log2	gini		0.796563334494369	0.26810357347463637	0.7454545454093664	0.7318007662779173	7.99081590591983	2.7794804156190396	0.34783435989956424
1	2	undersample	0.8	500	3	5	2	log2	gini		0.8185917203999626	0.29292189366037347	0.7439024389790303	0.7425287356264941	8.377125392667365	2.889263824825263	0.34489918744478015
1	3	undersample	0.8	500	3	5	2	log2	gini		0.747434819175778	0.2606731793970309	0.5548780487466537	0.733333333327714	3.428082052928948	2.080792604726381	0.6069844707094261
1	1	undersample	0.8	500	3	5	2	log2	entropy		0.7942784163473819	0.2632176463869072	0.7575757575298439	0.7287356321783239	8.39512666966763	2.792757986188144	0.3326641767452266
1	2	undersample	0.8	500	3	5	2	log2	entropy		0.8183861321371834	0.29601910079825805	0.7499999999542682	0.7448275862011892	8.75675626786443	2.939189073759793	0.3356481437057321
1	3	undersample	0.8	500	3	5	2	log2	entropy		0.749584151013924	0.27039489187456595	0.5487804877714157	0.7318007662779173	3.3185326857822637	2.046167170926407	0.6165879114307249
1	1	undersample	0.8	500	3	10	1	sqrt	gini		0.7960942760942761	0.2664248853043653	0.7454545454093664	0.7340996168526123	8.085219825984687	2.8035105047632003	0.3467451082654474
1	2	undersample	0.8	500	3	10	1	sqrt	gini		0.8185543407158209	0.29220715898386135	0.7499999999542682	0.7440613026762908	8.721556400712464	2.9303891068171812	0.3359938163516587
1	3	undersample	0.8	500	3	10	1	sqrt	gini		0.7484020185029435	0.2588291479321585	0.5609756097218918	0.7379310344771041	3.5979530667604056	2.1405647448447462	0.5949395862444027
1	1	undersample	0.8	500	3	10	1	sqrt	entropy		0.7941901776384536	0.2632174017372522	0.7515151514696051	0.7264367816036289	8.031153504992531	2.7471351170805756	0.3420598342518663
1	2	undersample	0.8	500	3	10	1	sqrt	entropy		0.8185823754789272	0.2962832296366812	0.7439024389790303	0.7417624521015957	8.343647984088228	2.880690341997798	0.34525548825345276
1	3	undersample	0.8	500	3	10	1	sqrt	entropy		0.7499392580132698	0.26895196688495426	0.5487804877714157	0.7325670498028156	3.3315262350449206	2.052030113890178	0.6159429450049781
1	1	undersample	0.8	500	3	10	1	log2	gini		0.7960942760942761	0.2664248853043653	0.7454545454093664	0.7340996168526123	8.085219825984687	2.8035105047632003	0.3467451082654474
1	2	undersample	0.8	500	3	10	1	log2	gini		0.8185543407158209	0.29220715898386135	0.7499999999542682	0.7440613026762908	8.721556400712464	2.9303891068171812	0.3359938163516587
1	3	undersample	0.8	500	3	10	1	log2	gini		0.7484020185029435	0.2588291479321585	0.5609756097218918	0.7379310344771041	3.5979530667604056	2.1405647448447462	0.5949395862444027
1	1	undersample	0.8	500	3	10	1	log2	entropy		0.7941901776384536	0.2632174017372522	0.7515151514696051	0.7264367816036289	8.031153504992531	2.7471351170805756	0.3420598342518663
1	2	undersample	0.8	500	3	10	1	log2	entropy		0.8185823754789272	0.2962832296366812	0.7439024389790303	0.7417624521015957	8.343647984088228	2.880690341997798	0.34525548825345276
1	3	undersample	0.8	500	3	10	1	log2	entropy		0.7499392580132698	0.26895196688495426	0.5487804877714157	0.7325670498028156	3.3315262350449206	2.052030113890178	0.6159429450049781
1	1	undersample	0.8	500	3	10	2	sqrt	gini		0.7962568210844073	0.26674330569313953	0.7454545454093664	0.7340996168526123	8.085219825984687	2.8035105047632003	0.3467451082654474
1	2	undersample	0.8	500	3	10	2	sqrt	gini		0.818488926268573	0.2931589882633427	0.7499999999542682	0.7417624521015957	8.617210206937141	2.9043025579158126	0.3370351194874706
1	3	undersample	0.8	500	3	10	2	sqrt	gini		0.7477385291094291	0.2601422425123089	0.5487804877714157	0.7371647509522057	3.4110785774062515	2.0879256830287933	0.6121013050674559
1	1	undersample	0.8	500	3	10	2	sqrt	entropy		0.7942180424939046	0.2630657475395097	0.7515151514696051	0.7256704980787305	8.000272099495028	2.7394615555809554	0.34242103787334277
1	2	undersample	0.8	500	3	10	2	sqrt	entropy		0.8185029436501261	0.2965026079691639	0.7439024389790303	0.7425287356264941	8.377125392667365	2.889263824825263	0.34489918744478015
1	3	undersample	0.8	500	3	10	2	sqrt	entropy		0.749743014671526	0.2695527167364021	0.5487804877714157	0.7325670498028156	3.3315262350449206	2.052030113890178	0.6159429450049781
1	1	undersample	0.8	500	3	10	2	log2	gini		0.7962568210844073	0.26674330569313953	0.7454545454093664	0.7340996168526123	8.085219825984687	2.8035105047632003	0.3467451082654474
1	2	undersample	0.8	500	3	10	2	log2	gini		0.818488926268573	0.2931589882633427	0.7499999999542682	0.7417624521015957	8.617210206937141	2.9043025579158126	0.3370351194874706
1	3	undersample	0.8	500	3	10	2	log2	gini		0.7477385291094291	0.2601422425123089	0.5487804877714157	0.7371647509522057	3.4110785774062515	2.0879256830287933	0.6121013050674559
1	1	undersample	0.8	500	3	10	2	log2	entropy		0.7942180424939046	0.2630657475395097	0.7515151514696051	0.7256704980787305	8.000272099495028	2.7394615555809554	0.34242103787334277
1	2	undersample	0.8	500	3	10	2	log2	entropy		0.8185029436501261	0.2965026079691639	0.7439024389790303	0.7425287356264941	8.377125392667365	2.889263824825263	0.34489918744478015
1	3	undersample	0.8	500	3	10	2	log2	entropy		0.749743014671526	0.2695527167364021	0.5487804877714157	0.7325670498028156	3.3315262350449206	2.052030113890178	0.6159429450049781
1	1	undersample	0.8	500	5	2	1	sqrt	gini		0.7985510275165448	0.2767757366590166	0.7999999999515152	0.708812260530967	9.736841559961505	2.7473683264844664	0.28216215825195295
1	2	undersample	0.8	500	5	2	1	sqrt	gini		0.8165872348378657	0.28649559547098746	0.780487804830458	0.7203065134044422	9.156772708040599	2.790511092787611	0.3047483092781723
1	3	undersample	0.8	500	5	2	1	sqrt	gini		0.7491309223437062	0.25133035656174846	0.5914634145980815	0.7325670498028156	3.965786944320378	2.2116324560816367	0.5576780718367051
1	1	undersample	0.8	500	5	2	1	sqrt	entropy		0.7966422849181469	0.27192561953001104	0.7878787878310376	0.7034482758566786	8.810630762454295	2.6568004739782136	0.3015448561519137
1	2	undersample	0.8	500	5	2	1	sqrt	entropy		0.8189001027941314	0.29356450097350145	0.7865853658056959	0.7226053639791372	9.601183357625885	2.835618412572163	0.2953405024088095
1	3	undersample	0.8	500	5	2	1	sqrt	entropy		0.7497897392767032	0.25378932148152006	0.5975609755733194	0.7302681992281206	4.020058372283355	2.215389330102764	0.5510838611639014
1	1	undersample	0.8	500	5	2	1	log2	gini		0.7985510275165448	0.2767757366590166	0.7999999999515152	0.708812260530967	9.736841559961505	2.7473683264844664	0.28216215825195295
1	2	undersample	0.8	500	5	2	1	log2	gini		0.8165872348378657	0.28649559547098746	0.780487804830458	0.7203065134044422	9.156772708040599	2.790511092787611	0.3047483092781723
1	3	undersample	0.8	500	5	2	1	log2	gini		0.7491309223437062	0.25133035656174846	0.5914634145980815	0.7325670498028156	3.965786944320378	2.2116324560816367	0.5576780718367051
1	1	undersample	0.8	500	5	2	1	log2	entropy		0.7966422849181469	0.27192561953001104	0.7878787878310376	0.7034482758566786	8.810630762454295	2.6568004739782136	0.3015448561519137
1	2	undersample	0.8	500	5	2	1	log2	entropy		0.8189001027941314	0.29356450097350145	0.7865853658056959	0.7226053639791372	9.601183357625885	2.835618412572163	0.2953405024088095
1	3	undersample	0.8	500	5	2	1	log2	entropy		0.7497897392767032	0.25378932148152006	0.5975609755733194	0.7302681992281206	4.020058372283355	2.215389330102764	0.5510838611639014
1	1	undersample	0.8	500	5	2	2	sqrt	gini		0.7965076047834668	0.27861089183968796	0.7939393938912763	0.7034482758566786	9.139534390523016	2.6772374007011233	0.2929292888357492
1	2	undersample	0.8	500	5	2	2	sqrt	gini		0.8150827025511636	0.28409306994419986	0.7865853658056959	0.7157088122550521	9.278859712516883	2.766829828165773	0.29818639586120815
1	3	undersample	0.8	500	5	2	2	sqrt	gini		0.7497570320530791	0.2509249087954124	0.5853658536228435	0.7279693486534256	3.7779617350068753	2.1518377771286286	0.5695763722035408
1	1	undersample	0.8	500	5	2	2	sqrt	entropy		0.796354348078486	0.2744300616004754	0.7818181817707989	0.7057471264313736	8.59440059075665	2.6569601367677382	0.30915012894340943
1	2	undersample	0.8	500	5	2	2	sqrt	entropy		0.8193439865433136	0.2968901314480043	0.7865853658056959	0.7180076628297472	9.384549168681051	2.7893855053122953	0.2972316902314059
1	3	undersample	0.8	500	5	2	2	sqrt	entropy		0.7501868984207084	0.2519765212077997	0.5853658536228435	0.7279693486534256	3.7779617350068753	2.1518377771286286	0.5695763722035408
1	1	undersample	0.8	500	5	2	2	log2	gini		0.7965076047834668	0.27861089183968796	0.7939393938912763	0.7034482758566786	9.139534390523016	2.6772374007011233	0.2929292888357492
1	2	undersample	0.8	500	5	2	2	log2	gini		0.8150827025511636	0.28409306994419986	0.7865853658056959	0.7157088122550521	9.278859712516883	2.766829828165773	0.29818639586120815
1	3	undersample	0.8	500	5	2	2	log2	gini		0.7497570320530791	0.2509249087954124	0.5853658536228435	0.7279693486534256	3.7779617350068753	2.1518377771286286	0.5695763722035408
1	1	undersample	0.8	500	5	2	2	log2	entropy		0.796354348078486	0.2744300616004754	0.7818181817707989	0.7057471264313736	8.59440059075665	2.6569601367677382	0.30915012894340943
1	2	undersample	0.8	500	5	2	2	log2	entropy		0.8193439865433136	0.2968901314480043	0.7865853658056959	0.7180076628297472	9.384549168681051	2.7893855053122953	0.2972316902314059
1	3	undersample	0.8	500	5	2	2	log2	entropy		0.7501868984207084	0.2519765212077997	0.5853658536228435	0.7279693486534256	3.7779617350068753	2.1518377771286286	0.5695763722035408
1	1	undersample	0.8	500	5	5	1	sqrt	gini		0.7969162893300824	0.2747273222164707	0.7878787878310376	0.7072796934811704	8.974569450941859	2.6915753481031652	0.299911352078845
1	2	undersample	0.8	500	5	5	1	sqrt	gini		0.8156060181291469	0.28368302413817464	0.7682926828799821	0.7203065134044422	8.539292984377603	2.7469093569628047	0.3216787709000345
1	3	undersample	0.8	500	5	5	1	sqrt	gini		0.750112139052425	0.2487073359444828	0.5853658536228435	0.7318007662779173	3.8521006806829883	2.182578315654834	0.5665942969971517
1	1	undersample	0.8	500	5	5	1	sqrt	entropy		0.7967583884825264	0.27146161291482734	0.7878787878310376	0.7072796934811704	8.974569450941859	2.6915753481031652	0.299911352078845
1	2	undersample	0.8	500	5	5	1	sqrt	entropy		0.8179329034669657	0.2924371676689182	0.7682926828799821	0.7210727969293405	8.571861890491814	2.754455810969414	0.32133692311423334
1	3	undersample	0.8	500	5	5	1	sqrt	entropy		0.750289692552098	0.25074987545713384	0.5914634145980815	0.7295019157032223	3.9044436254984443	2.186571466005065	0.5600212569803692
1	1	undersample	0.8	500	5	5	1	log2	gini		0.7969162893300824	0.2747273222164707	0.7878787878310376	0.7072796934811704	8.974569450941859	2.6915753481031652	0.299911352078845
1	2	undersample	0.8	500	5	5	1	log2	gini		0.8156060181291469	0.28368302413817464	0.7682926828799821	0.7203065134044422	8.539292984377603	2.7469093569628047	0.3216787709000345
1	3	undersample	0.8	500	5	5	1	log2	gini		0.750112139052425	0.2487073359444828	0.5853658536228435	0.7318007662779173	3.8521006806829883	2.182578315654834	0.5665942969971517
1	1	undersample	0.8	500	5	5	1	log2	entropy		0.7967583884825264	0.27146161291482734	0.7878787878310376	0.7072796934811704	8.974569450941859	2.6915753481031652	0.299911352078845
1	2	undersample	0.8	500	5	5	1	log2	entropy		0.8179329034669657	0.2924371676689182	0.7682926828799821	0.7210727969293405	8.571861890491814	2.754455810969414	0.32133692311423334
1	3	undersample	0.8	500	5	5	1	log2	entropy		0.750289692552098	0.25074987545713384	0.5914634145980815	0.7295019157032223	3.9044436254984443	2.186571466005065	0.5600212569803692
1	1	undersample	0.8	500	5	5	2	sqrt	gini		0.7961360733774527	0.2786145987411638	0.7878787878310376	0.7057471264313736	8.908481667164828	2.6775567269752396	0.3005626253640335
1	2	undersample	0.8	500	5	5	2	sqrt	gini		0.8154097747874032	0.28344724129562043	0.7865853658056959	0.7164750957799504	9.31389909979316	2.774307746356324	0.297867479934257
1	3	undersample	0.8	500	5	5	2	sqrt	gini		0.7489814036071395	0.24649473471065692	0.5914634145980815	0.7272030651285273	3.859340777987134	2.1681453026416677	0.5617916086640763
1	1	undersample	0.8	500	5	5	2	sqrt	entropy		0.7961407175200279	0.2745684848309343	0.7878787878310376	0.7080459770060686	9.007873530945501	2.6986398500869986	0.2995867726980625
1	2	undersample	0.8	500	5	5	2	sqrt	entropy		0.8188253434258481	0.29483039206414685	0.77439024385522	0.7187739463546454	8.772810486096242	2.7536218863120006	0.31388137278789124
1	3	undersample	0.8	500	5	5	2	sqrt	entropy		0.7501682085786375	0.25151326071447383	0.6036585365485574	0.7264367816036289	4.044473006851377	2.2066508722214113	0.5455966273080801
1	1	undersample	0.8	500	5	5	2	log2	gini		0.7961360733774527	0.2786145987411638	0.7878787878310376	0.7057471264313736	8.908481667164828	2.6775567269752396	0.3005626253640335
1	2	undersample	0.8	500	5	5	2	log2	gini		0.8154097747874032	0.28344724129562043	0.7865853658056959	0.7164750957799504	9.31389909979316	2.774307746356324	0.297867479934257
1	3	undersample	0.8	500	5	5	2	log2	gini		0.7489814036071395	0.24649473471065692	0.5914634145980815	0.7272030651285273	3.859340777987134	2.1681453026416677	0.5617916086640763
1	1	undersample	0.8	500	5	5	2	log2	entropy		0.7961407175200279	0.2745684848309343	0.7878787878310376	0.7080459770060686	9.007873530945501	2.6986398500869986	0.2995867726980625
1	2	undersample	0.8	500	5	5	2	log2	entropy		0.8188253434258481	0.29483039206414685	0.77439024385522	0.7187739463546454	8.772810486096242	2.7536218863120006	0.31388137278789124
1	3	undersample	0.8	500	5	5	2	log2	entropy		0.7501682085786375	0.25151326071447383	0.6036585365485574	0.7264367816036289	4.044473006851377	2.2066508722214113	0.5455966273080801
1	1	undersample	0.8	500	5	10	1	sqrt	gini		0.7970556136073376	0.2786956769792349	0.7878787878310376	0.704214559381577	8.843078730862132	2.6636833765276635	0.30121673335336097
1	2	undersample	0.8	500	5	10	1	sqrt	gini		0.817302121297075	0.2866069787983571	0.7926829267809339	0.7210727969293405	9.884453217247	2.841898852587491	0.28751198384795223
1	3	undersample	0.8	500	5	10	1	sqrt	gini		0.7492664236987197	0.24688415653544413	0.5975609755733194	0.7340996168526123	4.099379792970526	2.24731136535813	0.5482076406333327
1	1	undersample	0.8	500	5	10	1	sqrt	entropy		0.7963822129339371	0.27046920899327065	0.8060606060117539	0.7019157088068819	9.78695318108547	2.7041363895562425	0.27630011523022274
1	2	undersample	0.8	500	5	10	1	sqrt	entropy		0.8183580973740772	0.29473615515987084	0.7987804877561718	0.7149425287301537	9.95625554243436	2.802173386917763	0.2814485099756751
1	3	undersample	0.8	500	5	10	1	sqrt	entropy		0.7487758153443603	0.2508141170033411	0.5914634145980815	0.731034482753019	3.9349405176261323	2.1990305622138804	0.5588472082396571
1	1	undersample	0.8	500	5	10	1	log2	gini		0.7970556136073376	0.2786956769792349	0.7878787878310376	0.704214559381577	8.843078730862132	2.6636833765276635	0.30121673335336097
1	2	undersample	0.8	500	5	10	1	log2	gini		0.817302121297075	0.2866069787983571	0.7926829267809339	0.7210727969293405	9.884453217247	2.841898852587491	0.28751198384795223
1	3	undersample	0.8	500	5	10	1	log2	gini		0.7492664236987197	0.24688415653544413	0.5975609755733194	0.7340996168526123	4.099379792970526	2.24731136535813	0.5482076406333327
1	1	undersample	0.8	500	5	10	1	log2	entropy		0.7963822129339371	0.27046920899327065	0.8060606060117539	0.7019157088068819	9.78695318108547	2.7041363895562425	0.27630011523022274
1	2	undersample	0.8	500	5	10	1	log2	entropy		0.8183580973740772	0.29473615515987084	0.7987804877561718	0.7149425287301537	9.95625554243436	2.802173386917763	0.2814485099756751
1	3	undersample	0.8	500	5	10	1	log2	entropy		0.7487758153443603	0.2508141170033411	0.5914634145980815	0.731034482753019	3.9349405176261323	2.1990305622138804	0.5588472082396571
1	1	undersample	0.8	500	5	10	2	sqrt	gini		0.7965772669220944	0.27866242018673965	0.7878787878310376	0.706513409956272	8.941439282576509	2.684547736467858	0.30023663553636554
1	2	undersample	0.8	500	5	10	2	sqrt	gini		0.8161713858517896	0.28647957222587883	0.7926829267809339	0.7172413793048488	9.698708205357375	2.803390739416701	0.28904783844111126
1	3	undersample	0.8	500	5	10	2	sqrt	gini		0.7498177740398094	0.24873177544574865	0.5975609755733194	0.7325670498028156	4.067378486297111	2.2344327906804167	0.5493545185269518
1	1	undersample	0.8	500	5	10	2	sqrt	entropy		0.7961360733774528	0.2723947388907587	0.7999999999515152	0.7026819923317803	9.45360772874354	2.6907215587729487	0.2846237691940376
1	2	undersample	0.8	500	5	10	2	sqrt	entropy		0.8183300626109709	0.29781119222525704	0.8048780487314099	0.7149425287301537	10.34576552821544	2.82356402345912	0.2729197672517238
1	3	undersample	0.8	500	5	10	2	sqrt	entropy		0.7493738902906271	0.25489559976561854	0.5975609755733194	0.7302681992281206	4.020058372283355	2.215389330102764	0.5510838611639014
1	1	undersample	0.8	500	5	10	2	log2	gini		0.7965772669220944	0.27866242018673965	0.7878787878310376	0.706513409956272	8.941439282576509	2.684547736467858	0.30023663553636554
1	2	undersample	0.8	500	5	10	2	log2	gini		0.8161713858517896	0.28647957222587883	0.7926829267809339	0.7172413793048488	9.698708205357375	2.803390739416701	0.28904783844111126
1	3	undersample	0.8	500	5	10	2	log2	gini		0.7498177740398094	0.24873177544574865	0.5975609755733194	0.7325670498028156	4.067378486297111	2.2344327906804167	0.5493545185269518
1	1	undersample	0.8	500	5	10	2	log2	entropy		0.7961360733774528	0.2723947388907587	0.7999999999515152	0.7026819923317803	9.45360772874354	2.6907215587729487	0.2846237691940376
1	2	undersample	0.8	500	5	10	2	log2	entropy		0.8183300626109709	0.29781119222525704	0.8048780487314099	0.7149425287301537	10.34576552821544	2.82356402345912	0.2729197672517238
1	3	undersample	0.8	500	5	10	2	log2	entropy		0.7493738902906271	0.25489559976561854	0.5975609755733194	0.7302681992281206	4.020058372283355	2.215389330102764	0.5510838611639014
1	1	undersample	0.8	500	10	2	1	sqrt	gini		0.7938232903750145	0.2758688909874549	0.8060606060117539	0.6919540229832035	9.336053600077573	2.616689195719997	0.2802778576954313
1	2	undersample	0.8	500	10	2	1	sqrt	gini		0.8076207831043828	0.27027607469542403	0.7499999999542682	0.711111111105662	7.384615020791965	2.596153756079714	0.35156249512315657
1	3	undersample	0.8	500	10	2	1	sqrt	gini		0.7486636762919353	0.23225091840606998	0.6097560975237953	0.7302681992281206	4.230291014333378	2.2606013572477184	0.534384350222071
1	1	undersample	0.8	500	10	2	1	sqrt	entropy		0.7973296180192732	0.28817486328107955	0.7999999999515152	0.6911877394583051	8.952853125290668	2.5905706355133375	0.2893569803649269
1	2	undersample	0.8	500	10	2	1	sqrt	entropy		0.8100925147182506	0.2787396260271322	0.7621951219047441	0.7118773946305604	7.919053061357105	2.645384573256891	0.33405313407674214
1	3	undersample	0.8	500	10	2	1	sqrt	entropy		0.7492991309223437	0.23602047964380002	0.6097560975237953	0.7363984674273073	4.365007077948292	2.3131734798389676	0.5299357812899974
1	1	undersample	0.8	500	10	2	1	log2	gini		0.7938232903750145	0.2758688909874549	0.8060606060117539	0.6919540229832035	9.336053600077573	2.616689195719997	0.2802778576954313
1	2	undersample	0.8	500	10	2	1	log2	gini		0.8076207831043828	0.27027607469542403	0.7499999999542682	0.711111111105662	7.384615020791965	2.596153756079714	0.35156249512315657
1	3	undersample	0.8	500	10	2	1	log2	gini		0.7486636762919353	0.23225091840606998	0.6097560975237953	0.7302681992281206	4.230291014333378	2.2606013572477184	0.534384350222071
1	1	undersample	0.8	500	10	2	1	log2	entropy		0.7973296180192732	0.28817486328107955	0.7999999999515152	0.6911877394583051	8.952853125290668	2.5905706355133375	0.2893569803649269
1	2	undersample	0.8	500	10	2	1	log2	entropy		0.8100925147182506	0.2787396260271322	0.7621951219047441	0.7118773946305604	7.919053061357105	2.645384573256891	0.33405313407674214
1	3	undersample	0.8	500	10	2	1	log2	entropy		0.7492991309223437	0.23602047964380002	0.6097560975237953	0.7363984674273073	4.365007077948292	2.3131734798389676	0.5299357812899974
1	1	undersample	0.8	500	10	2	2	sqrt	gini		0.7932938581214444	0.28486840544677755	0.8242424241924701	0.6911877394583051	10.496448441246768	2.6690727759834383	0.2542834069979885
1	2	undersample	0.8	500	10	2	2	sqrt	gini		0.8095832165218204	0.27559106910659303	0.7499999999542682	0.7118773946305604	7.41223367634676	2.6030584200847806	0.351184064025003
1	3	undersample	0.8	500	10	2	2	sqrt	gini		0.7455938697318009	0.22432195140696248	0.5914634145980815	0.731034482753019	3.9349405176261323	2.1990305622138804	0.5588472082396571
1	1	undersample	0.8	500	10	2	2	sqrt	entropy		0.7944084523394869	0.2731672107275349	0.7757575757105601	0.6911877394583051	7.743008137542196	2.5120684950432364	0.32443055373186547
1	2	undersample	0.8	500	10	2	2	sqrt	entropy		0.8125221941874591	0.28181915281440995	0.780487804830458	0.708812260530967	8.654970303005443	2.6803593429106836	0.3096901736832331
1	3	undersample	0.8	500	10	2	2	sqrt	entropy		0.7493038033828614	0.23850267992872506	0.6036585365485574	0.7302681992281206	4.123557519168798	2.2379953436752413	0.5427341056929862
1	1	undersample	0.8	500	10	2	2	log2	gini		0.7932938581214444	0.28486840544677755	0.8242424241924701	0.6911877394583051	10.496448441246768	2.6690727759834383	0.2542834069979885
1	2	undersample	0.8	500	10	2	2	log2	gini		0.8095832165218204	0.27559106910659303	0.7499999999542682	0.7118773946305604	7.41223367634676	2.6030584200847806	0.351184064025003
1	3	undersample	0.8	500	10	2	2	log2	gini		0.7455938697318009	0.22432195140696248	0.5914634145980815	0.731034482753019	3.9349405176261323	2.1990305622138804	0.5588472082396571
1	1	undersample	0.8	500	10	2	2	log2	entropy		0.7944084523394869	0.2731672107275349	0.7757575757105601	0.6911877394583051	7.743008137542196	2.5120684950432364	0.32443055373186547
1	2	undersample	0.8	500	10	2	2	log2	entropy		0.8125221941874591	0.28181915281440995	0.780487804830458	0.708812260530967	8.654970303005443	2.6803593429106836	0.3096901736832331
1	3	undersample	0.8	500	10	2	2	log2	entropy		0.7493038033828614	0.23850267992872506	0.6036585365485574	0.7302681992281206	4.123557519168798	2.2379953436752413	0.5427341056929862
1	1	undersample	0.8	500	10	5	1	sqrt	gini		0.793730407523511	0.27582933105022994	0.7878787878310376	0.6942528735578986	8.43394156483099	2.576896702940131	0.30553882769904567
1	2	undersample	0.8	500	10	5	1	sqrt	gini		0.8056676946079806	0.265195519971648	0.7560975609295062	0.708812260530967	7.546052257508941	2.596598113444725	0.34410019297181177
1	3	undersample	0.8	500	10	5	1	sqrt	gini		0.7455564900476592	0.22989460262200007	0.5975609755733194	0.7348659003775107	4.115519180290221	2.253806484666026	0.5476359955518172
1	1	undersample	0.8	500	10	5	1	sqrt	entropy		0.796749100197376	0.2810213645275728	0.7999999999515152	0.6927203065081018	9.017455880529774	2.6034911868906048	0.28871681006362643
1	2	undersample	0.8	500	10	5	1	sqrt	entropy		0.8113914587421737	0.2798825247195973	0.7682926828799821	0.7103448275807637	8.131578529464313	2.652438932606368	0.3261899078610163
1	3	undersample	0.8	500	10	5	1	sqrt	entropy		0.7485188300158864	0.23167749208905658	0.6036585365485574	0.7295019157032223	4.107561388355752	2.2316554137577467	0.5433042045356892
1	1	undersample	0.8	500	10	5	1	log2	gini		0.793730407523511	0.27582933105022994	0.7878787878310376	0.6942528735578986	8.43394156483099	2.576896702940131	0.30553882769904567
1	2	undersample	0.8	500	10	5	1	log2	gini		0.8056676946079806	0.265195519971648	0.7560975609295062	0.708812260530967	7.546052257508941	2.596598113444725	0.34410019297181177
1	3	undersample	0.8	500	10	5	1	log2	gini		0.7455564900476592	0.22989460262200007	0.5975609755733194	0.7348659003775107	4.115519180290221	2.253806484666026	0.5476359955518172
1	1	undersample	0.8	500	10	5	1	log2	entropy		0.796749100197376	0.2810213645275728	0.7999999999515152	0.6927203065081018	9.017455880529774	2.6034911868906048	0.28871681006362643
1	2	undersample	0.8	500	10	5	1	log2	entropy		0.8113914587421737	0.2798825247195973	0.7682926828799821	0.7103448275807637	8.131578529464313	2.652438932606368	0.3261899078610163
1	3	undersample	0.8	500	10	5	1	log2	entropy		0.7485188300158864	0.23167749208905658	0.6036585365485574	0.7295019157032223	4.107561388355752	2.2316554137577467	0.5433042045356892
1	1	undersample	0.8	500	10	5	2	sqrt	gini		0.7958527806803669	0.2842953949005446	0.7939393938912763	0.6888888888836101	8.531512166719798	2.551947969723189	0.29912023033417795
1	2	undersample	0.8	500	10	5	2	sqrt	gini		0.8104756564807026	0.2731983712058183	0.7499999999542682	0.7180076628297472	7.638586570575187	2.6596466446000955	0.34818569425651713
1	3	undersample	0.8	500	10	5	2	sqrt	gini		0.7474301467152601	0.232218467720875	0.5914634145980815	0.7318007662779173	3.9503196646511296	2.2053135064429057	0.5582620279248894
1	1	undersample	0.8	500	10	5	2	sqrt	entropy		0.794594218042494	0.27536187672459833	0.8060606060117539	0.6950191570827968	9.471654633834394	2.6429875787336226	0.27904179218864955
1	2	undersample	0.8	500	10	5	2	sqrt	entropy		0.8111998878609475	0.2795098126453361	0.7621951219047441	0.7157088122550521	8.068974633886196	2.6810366551993927	0.33226484109275234
1	3	undersample	0.8	500	10	5	2	sqrt	entropy		0.7487010559760771	0.23993137233376763	0.6097560975237953	0.733333333327714	4.296874815920642	2.2865852799191004	0.5321507688513918
1	1	undersample	0.8	500	10	5	2	log2	gini		0.7958527806803669	0.2842953949005446	0.7939393938912763	0.6888888888836101	8.531512166719798	2.551947969723189	0.29912023033417795
1	2	undersample	0.8	500	10	5	2	log2	gini		0.8104756564807026	0.2731983712058183	0.7499999999542682	0.7180076628297472	7.638586570575187	2.6596466446000955	0.34818569425651713
1	3	undersample	0.8	500	10	5	2	log2	gini		0.7474301467152601	0.232218467720875	0.5914634145980815	0.7318007662779173	3.9503196646511296	2.2053135064429057	0.5582620279248894
1	1	undersample	0.8	500	10	5	2	log2	entropy		0.794594218042494	0.27536187672459833	0.8060606060117539	0.6950191570827968	9.471654633834394	2.6429875787336226	0.27904179218864955
1	2	undersample	0.8	500	10	5	2	log2	entropy		0.8111998878609475	0.2795098126453361	0.7621951219047441	0.7157088122550521	8.068974633886196	2.6810366551993927	0.33226484109275234
1	3	undersample	0.8	500	10	5	2	log2	entropy		0.7487010559760771	0.23993137233376763	0.6097560975237953	0.733333333327714	4.296874815920642	2.2865852799191004	0.5321507688513918
1	1	undersample	0.8	500	10	10	1	sqrt	gini		0.7931406014164634	0.27029605300652587	0.8121212120719926	0.6812260536346266	9.237437472940199	2.547639780023789	0.2757950670965161
1	2	undersample	0.8	500	10	10	1	sqrt	gini		0.808868330062611	0.2722033521327813	0.7682926828799821	0.7118773946305604	8.192468781598034	2.6665476498429457	0.32548766910261173
1	3	undersample	0.8	500	10	10	1	sqrt	gini		0.7457340435473321	0.22897898405810896	0.6036585365485574	0.7302681992281206	4.123557519168798	2.2379953436752413	0.5427341056929862
1	1	undersample	0.8	500	10	10	1	sqrt	entropy		0.7977568791361895	0.2831334107260999	0.8060606060117539	0.6896551724085085	9.236110615873088	2.597306313413776	0.28121211720753597
1	2	undersample	0.8	500	10	10	1	sqrt	entropy		0.810489673862256	0.27877673679645115	0.7560975609295062	0.706513409956272	7.4626628184972645	2.5762592255212042	0.3452198248202979
1	3	undersample	0.8	500	10	10	1	sqrt	entropy		0.7494486496589103	0.23329669341776432	0.6219512194742712	0.731034482753019	4.471463827457159	2.3123826530496476	0.5171421927056088
1	1	undersample	0.8	500	10	10	1	log2	gini		0.7931406014164634	0.27029605300652587	0.8121212120719926	0.6812260536346266	9.237437472940199	2.547639780023789	0.2757950670965161
1	2	undersample	0.8	500	10	10	1	log2	gini		0.808868330062611	0.2722033521327813	0.7682926828799821	0.7118773946305604	8.192468781598034	2.6665476498429457	0.32548766910261173
1	3	undersample	0.8	500	10	10	1	log2	gini		0.7457340435473321	0.22897898405810896	0.6036585365485574	0.7302681992281206	4.123557519168798	2.2379953436752413	0.5427341056929862
1	1	undersample	0.8	500	10	10	1	log2	entropy		0.7977568791361895	0.2831334107260999	0.8060606060117539	0.6896551724085085	9.236110615873088	2.597306313413776	0.28121211720753597
1	2	undersample	0.8	500	10	10	1	log2	entropy		0.810489673862256	0.27877673679645115	0.7560975609295062	0.706513409956272	7.4626628184972645	2.5762592255212042	0.3452198248202979
1	3	undersample	0.8	500	10	10	1	log2	entropy		0.7494486496589103	0.23329669341776432	0.6219512194742712	0.731034482753019	4.471463827457159	2.3123826530496476	0.5171421927056088
1	1	undersample	0.8	500	10	10	2	sqrt	gini		0.7933356554046209	0.2813789315058545	0.8242424241924701	0.6965517241325935	10.764889651313622	2.7162533538008766	0.2523252289744113
1	2	undersample	0.8	500	10	10	2	sqrt	gini		0.8094570600878422	0.27201676472613845	0.7378048780037924	0.7103448275807637	6.900885605925443	2.547183419407703	0.36910963256827634
1	3	undersample	0.8	500	10	10	2	sqrt	gini		0.7473974394916363	0.23256107897138187	0.6097560975237953	0.7302681992281206	4.230291014333378	2.2606013572477184	0.534384350222071
1	1	undersample	0.8	500	10	10	2	sqrt	entropy		0.79554162312783	0.2833063731992881	0.8060606060117539	0.6904214559334068	9.269260021531212	2.6037352892292494	0.2809000060941792
1	2	undersample	0.8	500	10	10	2	sqrt	entropy		0.8129614054761237	0.28352878893483974	0.7682926828799821	0.706513409956272	7.982135090702256	2.6178117936747722	0.3279588335835983
1	3	undersample	0.8	500	10	10	2	sqrt	entropy		0.7485235024764041	0.2344305245761994	0.6097560975237953	0.7363984674273073	4.365007077948292	2.3131734798389676	0.5299357812899974
1	1	undersample	0.8	500	10	10	2	log2	gini		0.7933356554046209	0.2813789315058545	0.8242424241924701	0.6965517241325935	10.764889651313622	2.7162533538008766	0.2523252289744113
1	2	undersample	0.8	500	10	10	2	log2	gini		0.8094570600878422	0.27201676472613845	0.7378048780037924	0.7103448275807637	6.900885605925443	2.547183419407703	0.36910963256827634
1	3	undersample	0.8	500	10	10	2	log2	gini		0.7473974394916363	0.23256107897138187	0.6097560975237953	0.7302681992281206	4.230291014333378	2.2606013572477184	0.534384350222071
1	1	undersample	0.8	500	10	10	2	log2	entropy		0.79554162312783	0.2833063731992881	0.8060606060117539	0.6904214559334068	9.269260021531212	2.6037352892292494	0.2809000060941792
1	2	undersample	0.8	500	10	10	2	log2	entropy		0.8129614054761237	0.28352878893483974	0.7682926828799821	0.706513409956272	7.982135090702256	2.6178117936747722	0.3279588335835983
1	3	undersample	0.8	500	10	10	2	log2	entropy		0.7485235024764041	0.2344305245761994	0.6097560975237953	0.7363984674273073	4.365007077948292	2.3131734798389676	0.5299357812899974
1	1	undersample	1.0	100	3	2	1	sqrt	gini		0.7871589457796355	0.26842414408206683	0.8242424241924701	0.632950191566031	8.086962394909401	2.245587336643101	0.277679942865449
1	2	undersample	1.0	100	3	2	1	sqrt	gini		0.8180543874404261	0.300557441209075	0.8536585365333135	0.655172413788083	11.0833326800169	2.475609684117885	0.22336328293637248
1	3	undersample	1.0	100	3	2	1	sqrt	gini		0.7440426128399216	0.25987747280601237	0.6890243902018888	0.6758620689603383	4.619941418061843	2.1257134786253835	0.4601169668765515
1	1	undersample	1.0	100	3	2	1	sqrt	entropy		0.7851991176129107	0.27061460676709875	0.8242424241924701	0.6199233716427592	7.649054154556879	2.1686216436637444	0.28351499719494855
1	2	undersample	1.0	100	3	2	1	sqrt	entropy		0.814881786748902	0.3015131999565154	0.8658536584837894	0.6398467432901161	11.467117296804659	2.4041255168768605	0.20965385981318976
1	3	undersample	1.0	100	3	2	1	sqrt	entropy		0.7492991309223437	0.2720358728442191	0.7073170731276026	0.6689655172362532	4.8836803682777274	2.136686927160795	0.4375157088909798
1	1	undersample	1.0	100	3	2	1	log2	gini		0.7871589457796355	0.26842414408206683	0.8242424241924701	0.632950191566031	8.086962394909401	2.245587336643101	0.277679942865449
1	2	undersample	1.0	100	3	2	1	log2	gini		0.8180543874404261	0.300557441209075	0.8536585365333135	0.655172413788083	11.0833326800169	2.475609684117885	0.22336328293637248
1	3	undersample	1.0	100	3	2	1	log2	gini		0.7440426128399216	0.25987747280601237	0.6890243902018888	0.6758620689603383	4.619941418061843	2.1257134786253835	0.4601169668765515
1	1	undersample	1.0	100	3	2	1	log2	entropy		0.7851991176129107	0.27061460676709875	0.8242424241924701	0.6199233716427592	7.649054154556879	2.1686216436637444	0.28351499719494855
1	2	undersample	1.0	100	3	2	1	log2	entropy		0.814881786748902	0.3015131999565154	0.8658536584837894	0.6398467432901161	11.467117296804659	2.4041255168768605	0.20965385981318976
1	3	undersample	1.0	100	3	2	1	log2	entropy		0.7492991309223437	0.2720358728442191	0.7073170731276026	0.6689655172362532	4.8836803682777274	2.136686927160795	0.4375157088909798
1	1	undersample	1.0	100	3	2	2	sqrt	gini		0.7858400092882851	0.2682759608852623	0.8242424241924701	0.6291187739415394	7.954972551064394	2.222389120981434	0.2793710508949962
1	2	undersample	1.0	100	3	2	2	sqrt	gini		0.8170918605737781	0.29507208843488447	0.8597560975085514	0.655172413788083	11.647825377481773	2.493292610433013	0.21405647948456813
1	3	undersample	1.0	100	3	2	2	sqrt	gini		0.7456172320343892	0.2579760938530882	0.6890243902018888	0.6720306513358466	4.540085957927287	2.100880377997331	0.4627402106623547
1	1	undersample	1.0	100	3	2	2	sqrt	entropy		0.7845721583652617	0.2646167941156962	0.8242424241924701	0.6199233716427592	7.649054154556879	2.1686216436637444	0.28351499719494855
1	2	undersample	1.0	100	3	2	2	sqrt	entropy		0.8150032707223623	0.29954911063956463	0.8658536584837894	0.6398467432901161	11.467117296804659	2.4041255168768605	0.20965385981318976
1	3	undersample	1.0	100	3	2	2	sqrt	entropy		0.7489814036071395	0.27096293841208624	0.7073170731276026	0.6689655172362532	4.8836803682777274	2.136686927160795	0.4375157088909798
1	1	undersample	1.0	100	3	2	2	log2	gini		0.7858400092882851	0.2682759608852623	0.8242424241924701	0.6291187739415394	7.954972551064394	2.222389120981434	0.2793710508949962
1	2	undersample	1.0	100	3	2	2	log2	gini		0.8170918605737781	0.29507208843488447	0.8597560975085514	0.655172413788083	11.647825377481773	2.493292610433013	0.21405647948456813
1	3	undersample	1.0	100	3	2	2	log2	gini		0.7456172320343892	0.2579760938530882	0.6890243902018888	0.6720306513358466	4.540085957927287	2.100880377997331	0.4627402106623547
1	1	undersample	1.0	100	3	2	2	log2	entropy		0.7845721583652617	0.2646167941156962	0.8242424241924701	0.6199233716427592	7.649054154556879	2.1686216436637444	0.28351499719494855
1	2	undersample	1.0	100	3	2	2	log2	entropy		0.8150032707223623	0.29954911063956463	0.8658536584837894	0.6398467432901161	11.467117296804659	2.4041255168768605	0.20965385981318976
1	3	undersample	1.0	100	3	2	2	log2	entropy		0.7489814036071395	0.27096293841208624	0.7073170731276026	0.6689655172362532	4.8836803682777274	2.136686927160795	0.4375157088909798
1	1	undersample	1.0	100	3	5	1	sqrt	gini		0.7861047254150703	0.26769676112201013	0.8242424241924701	0.630651340991336	8.007439883193484	2.231610652353902	0.2786921419120919
1	2	undersample	1.0	100	3	5	1	sqrt	gini		0.8180824222035326	0.2999698116033586	0.8536585365333135	0.655172413788083	11.0833326800169	2.475609684117885	0.22336328293637248
1	3	undersample	1.0	100	3	5	1	sqrt	gini		0.7435613494065977	0.259821834039147	0.6890243902018888	0.6773946360101349	4.652414707295418	2.135811879635753	0.4590759782790762
1	1	undersample	1.0	100	3	5	1	sqrt	entropy		0.78452571693951	0.2699210468525089	0.8242424241924701	0.6199233716427592	7.649054154556879	2.1686216436637444	0.28351499719494855
1	2	undersample	1.0	100	3	5	1	sqrt	entropy		0.8148864592094197	0.3011395485091693	0.8658536584837894	0.6421455938648112	11.582245744109056	2.41956957758121	0.20890330901409085
1	3	undersample	1.0	100	3	5	1	sqrt	entropy		0.7492804410802728	0.2730244379620102	0.7073170731276026	0.6681992337113548	4.866820445174168	2.131752315468613	0.43801744708174045
1	1	undersample	1.0	100	3	5	1	log2	gini		0.7861047254150703	0.26769676112201013	0.8242424241924701	0.630651340991336	8.007439883193484	2.231610652353902	0.2786921419120919
1	2	undersample	1.0	100	3	5	1	log2	gini		0.8180824222035326	0.2999698116033586	0.8536585365333135	0.655172413788083	11.0833326800169	2.475609684117885	0.22336328293637248
1	3	undersample	1.0	100	3	5	1	log2	gini		0.7435613494065977	0.259821834039147	0.6890243902018888	0.6773946360101349	4.652414707295418	2.135811879635753	0.4590759782790762
1	1	undersample	1.0	100	3	5	1	log2	entropy		0.78452571693951	0.2699210468525089	0.8242424241924701	0.6199233716427592	7.649054154556879	2.1686216436637444	0.28351499719494855
1	2	undersample	1.0	100	3	5	1	log2	entropy		0.8148864592094197	0.3011395485091693	0.8658536584837894	0.6421455938648112	11.582245744109056	2.41956957758121	0.20890330901409085
1	3	undersample	1.0	100	3	5	1	log2	entropy		0.7492804410802728	0.2730244379620102	0.7073170731276026	0.6681992337113548	4.866820445174168	2.131752315468613	0.43801744708174045
1	1	undersample	1.0	100	3	5	2	sqrt	gini		0.7857006850110299	0.26889916579686474	0.8242424241924701	0.6321839080411328	8.060344443075017	2.2409090298190506	0.27801652460905263
1	2	undersample	1.0	100	3	5	2	sqrt	gini		0.8174236052705354	0.2962482175763957	0.8536585365333135	0.6559386973129814	11.121008994039716	2.4811232912718055	0.22310234452570527
1	3	undersample	1.0	100	3	5	2	sqrt	gini		0.7453322119428091	0.25762795041233894	0.6890243902018888	0.6743295019105416	4.587773759775341	2.1157101213863085	0.4611626872403088
1	1	undersample	1.0	100	3	5	2	sqrt	entropy		0.7842842215256008	0.2691930069387238	0.8242424241924701	0.6199233716427592	7.649054154556879	2.1686216436637444	0.28351499719494855
1	2	undersample	1.0	100	3	5	2	sqrt	entropy		0.8151668068404823	0.2994046692081436	0.8658536584837894	0.6429118773897096	11.62095130220329	2.424761786829646	0.20865431818481223
1	3	undersample	1.0	100	3	5	2	sqrt	entropy		0.7488459022521259	0.2715966435992166	0.7012195121523647	0.6681992337113548	4.726398464108468	2.113375140335263	0.4471428105607089
1	1	undersample	1.0	100	3	5	2	log2	gini		0.7857006850110299	0.26889916579686474	0.8242424241924701	0.6321839080411328	8.060344443075017	2.2409090298190506	0.27801652460905263
1	2	undersample	1.0	100	3	5	2	log2	gini		0.8174236052705354	0.2962482175763957	0.8536585365333135	0.6559386973129814	11.121008994039716	2.4811232912718055	0.22310234452570527
1	3	undersample	1.0	100	3	5	2	log2	gini		0.7453322119428091	0.25762795041233894	0.6890243902018888	0.6743295019105416	4.587773759775341	2.1157101213863085	0.4611626872403088
1	1	undersample	1.0	100	3	5	2	log2	entropy		0.7842842215256008	0.2691930069387238	0.8242424241924701	0.6199233716427592	7.649054154556879	2.1686216436637444	0.28351499719494855
1	2	undersample	1.0	100	3	5	2	log2	entropy		0.8151668068404823	0.2994046692081436	0.8658536584837894	0.6429118773897096	11.62095130220329	2.424761786829646	0.20865431818481223
1	3	undersample	1.0	100	3	5	2	log2	entropy		0.7488459022521259	0.2715966435992166	0.7012195121523647	0.6681992337113548	4.726398464108468	2.113375140335263	0.4471428105607089
1	1	undersample	1.0	100	3	10	1	sqrt	gini		0.7881527922907233	0.27215412844225195	0.8181818181322313	0.6344827586158278	7.811320388768563	2.238421893997807	0.2865612603860287
1	2	undersample	1.0	100	3	10	1	sqrt	gini		0.8179048687038595	0.29997300332212223	0.8536585365333135	0.6521072796884897	10.93428717338087	2.45379814567821	0.22441316909153636
1	3	undersample	1.0	100	3	10	1	sqrt	gini		0.7431455004205215	0.2588478278280259	0.6829268292266508	0.6781609195350333	4.538461366317994	2.121951153416492	0.4675485669614492
1	1	undersample	1.0	100	3	10	1	sqrt	entropy		0.7855985138743758	0.2695899242186338	0.8242424241924701	0.6199233716427592	7.649054154556879	2.1686216436637444	0.28351499719494855
1	2	undersample	1.0	100	3	10	1	sqrt	entropy		0.8141155032239978	0.29790280605652697	0.8597560975085514	0.6398467432901161	10.891303713765643	2.387195055490404	0.2191835807094576
1	3	undersample	1.0	100	3	10	1	sqrt	entropy		0.7484674329501917	0.27040436247749866	0.7012195121523647	0.6697318007611516	4.759221373248659	2.1231819852368714	0.4461196004831705
1	1	undersample	1.0	100	3	10	1	log2	gini		0.7881527922907233	0.27215412844225195	0.8181818181322313	0.6344827586158278	7.811320388768563	2.238421893997807	0.2865612603860287
[truncated: 18,737 more rows]
