# Supplementary material for: Risk prediction for cardiovascular related diseases using PRS and EHR in the Framingham Heart Study
Source: PLoS One. 2026 Apr 17;21(4):e0345914. doi: 10.1371/journal.pone.0345914 (PMC13089760; doi:10.1371/journal.pone.0345914)
Supplement: S1 File — (ZIP) [file pone.0345914.s003.zip › rf/ehr_model/af/af_rf_nested_cv_outer_test_results.csv]

outer_fold	AUC	AUPRC	sensitivity	specificity	DOR	LR+	LR-
1	0.8139370718681065	0.3034747255740806	0.0	0.9999999999923372	0.0	0.0	0.9999999900076629
2	0.7625217694183212	0.25854451195609696	0.0	0.9999999999923372	0.0	0.0	0.9999999900076629
3	0.8113307167554433	0.32683186474373255	0.0	0.9999999999923372	0.0	0.0	0.9999999900076629
4	0.8144939725259323	0.2835789198905545	0.0	0.9999999999923372	0.0	0.0	0.9999999900076629
