# Supplementary material for: Risk prediction for cardiovascular related diseases using PRS and EHR in the Framingham Heart Study
Source: PLoS One. 2026 Apr 17;21(4):e0345914. doi: 10.1371/journal.pone.0345914 (PMC13089760; doi:10.1371/journal.pone.0345914)
Supplement: S1 File — (ZIP) [file pone.0345914.s003.zip › rf/ehr_model/chd/chd_rf_nested_cv_all_results.csv]

outer_fold	inner_fold	sampling_method	sampling_ratio	n_estimators	max_depth	min_samples_split	min_samples_leaf	max_features	criterion	class_weight	AUC	AUPRC	sensitivity	specificity	DOR	LR+	LR-
1	1	none		100	3	2	1	sqrt	gini		0.7877908500157216	0.29312086359980105	0.0	0.9999999999924013	0.0	0.0	0.9999999900075988
1	2	none		100	3	2	1	sqrt	gini		0.773126734505088	0.2447644489655853	0.0	0.9999999999924013	0.0	0.0	0.9999999900075988
1	3	none		100	3	2	1	sqrt	gini		0.7908550284128452	0.21630513467134443	0.0	0.9999999999924013	0.0	0.0	0.9999999900075988
1	1	none		100	3	2	1	sqrt	entropy		0.7956254585473221	0.29817420528390304	0.0	0.9999999999924013	0.0	0.0	0.9999999900075988
1	2	none		100	3	2	1	sqrt	entropy		0.7753072551869962	0.27932522499285495	0.0	0.9999999999924013	0.0	0.0	0.9999999900075988
1	3	none		100	3	2	1	sqrt	entropy		0.8003766353905114	0.2262340736379877	0.0	0.9999999999924013	0.0	0.0	0.9999999900075988
1	1	none		100	3	2	1	log2	gini		0.7877908500157216	0.29312086359980105	0.0	0.9999999999924013	0.0	0.0	0.9999999900075988
1	2	none		100	3	2	1	log2	gini		0.773126734505088	0.2447644489655853	0.0	0.9999999999924013	0.0	0.0	0.9999999900075988
1	3	none		100	3	2	1	log2	gini		0.7908550284128452	0.21630513467134443	0.0	0.9999999999924013	0.0	0.0	0.9999999900075988
1	1	none		100	3	2	1	log2	entropy		0.7956254585473221	0.29817420528390304	0.0	0.9999999999924013	0.0	0.0	0.9999999900075988
1	2	none		100	3	2	1	log2	entropy		0.7753072551869962	0.27932522499285495	0.0	0.9999999999924013	0.0	0.0	0.9999999900075988
1	3	none		100	3	2	1	log2	entropy		0.8003766353905114	0.2262340736379877	0.0	0.9999999999924013	0.0	0.0	0.9999999900075988
1	1	none		100	3	2	2	sqrt	gini		0.7876860391992453	0.2994164221537109	0.0	0.9999999999924013	0.0	0.0	0.9999999900075988
1	2	none		100	3	2	2	sqrt	gini		0.7716135853046122	0.247179525423215	0.0	0.9999999999924013	0.0	0.0	0.9999999900075988
1	3	none		100	3	2	2	sqrt	gini		0.791568653363288	0.21679175077755686	0.0	0.9999999999924013	0.0	0.0	0.9999999900075988
1	1	none		100	3	2	2	sqrt	entropy		0.7952520700136255	0.2909911810614025	0.0	0.9999999999924013	0.0	0.0	0.9999999900075988
1	2	none		100	3	2	2	sqrt	entropy		0.7745539844059735	0.28130774066525616	0.0	0.9999999999924013	0.0	0.0	0.9999999900075988
1	3	none		100	3	2	2	sqrt	entropy		0.8011761596405444	0.22915156819517812	0.0	0.9999999999924013	0.0	0.0	0.9999999900075988
1	1	none		100	3	2	2	log2	gini		0.7876860391992453	0.2994164221537109	0.0	0.9999999999924013	0.0	0.0	0.9999999900075988
1	2	none		100	3	2	2	log2	gini		0.7716135853046122	0.247179525423215	0.0	0.9999999999924013	0.0	0.0	0.9999999900075988
1	3	none		100	3	2	2	log2	gini		0.791568653363288	0.21679175077755686	0.0	0.9999999999924013	0.0	0.0	0.9999999900075988
1	1	none		100	3	2	2	log2	entropy		0.7952520700136255	0.2909911810614025	0.0	0.9999999999924013	0.0	0.0	0.9999999900075988
1	2	none		100	3	2	2	log2	entropy		0.7745539844059735	0.28130774066525616	0.0	0.9999999999924013	0.0	0.0	0.9999999900075988
1	3	none		100	3	2	2	log2	entropy		0.8011761596405444	0.22915156819517812	0.0	0.9999999999924013	0.0	0.0	0.9999999900075988
1	1	none		100	3	5	1	sqrt	gini		0.7881249344932397	0.2987333007270714	0.0	0.9999999999924013	0.0	0.0	0.9999999900075988
1	2	none		100	3	5	1	sqrt	gini		0.7733844324038589	0.24568858509850386	0.0	0.9999999999924013	0.0	0.0	0.9999999900075988
1	3	none		100	3	5	1	sqrt	gini		0.7906567992599445	0.21468189777170607	0.0	0.9999999999924013	0.0	0.0	0.9999999900075988
1	1	none		100	3	5	1	sqrt	entropy		0.7950621004087622	0.29632806713657234	0.0	0.9999999999924013	0.0	0.0	0.9999999900075988
1	2	none		100	3	5	1	sqrt	entropy		0.7754261926787366	0.28127670234557495	0.0	0.9999999999924013	0.0	0.0	0.9999999900075988
1	3	none		100	3	5	1	sqrt	entropy		0.800535218712832	0.22697469614758298	0.0	0.9999999999924013	0.0	0.0	0.9999999900075988
1	1	none		100	3	5	1	log2	gini		0.7881249344932397	0.2987333007270714	0.0	0.9999999999924013	0.0	0.0	0.9999999900075988
1	2	none		100	3	5	1	log2	gini		0.7733844324038589	0.24568858509850386	0.0	0.9999999999924013	0.0	0.0	0.9999999900075988
1	3	none		100	3	5	1	log2	gini		0.7906567992599445	0.21468189777170607	0.0	0.9999999999924013	0.0	0.0	0.9999999900075988
1	1	none		100	3	5	1	log2	entropy		0.7950621004087622	0.29632806713657234	0.0	0.9999999999924013	0.0	0.0	0.9999999900075988
1	2	none		100	3	5	1	log2	entropy		0.7754261926787366	0.28127670234557495	0.0	0.9999999999924013	0.0	0.0	0.9999999900075988
1	3	none		100	3	5	1	log2	entropy		0.800535218712832	0.22697469614758298	0.0	0.9999999999924013	0.0	0.0	0.9999999900075988
1	1	none		100	3	5	2	sqrt	gini		0.7874109108059952	0.2977174254973737	0.0	0.9999999999924013	0.0	0.0	0.9999999900075988
1	2	none		100	3	5	2	sqrt	gini		0.7719241443108233	0.24735920078584517	0.0	0.9999999999924013	0.0	0.0	0.9999999900075988
1	3	none		100	3	5	2	sqrt	gini		0.7914695387868377	0.21641858283617832	0.0	0.9999999999924013	0.0	0.0	0.9999999900075988
1	1	none		100	3	5	2	sqrt	entropy		0.794479090242113	0.2924710215653017	0.0	0.9999999999924013	0.0	0.0	0.9999999900075988
1	2	none		100	3	5	2	sqrt	entropy		0.7747918593894542	0.2818149361968539	0.0	0.9999999999924013	0.0	0.0	0.9999999900075988
1	3	none		100	3	5	2	sqrt	entropy		0.801063829787234	0.2327961386648406	0.0	0.9999999999924013	0.0	0.0	0.9999999900075988
1	1	none		100	3	5	2	log2	gini		0.7874109108059952	0.2977174254973737	0.0	0.9999999999924013	0.0	0.0	0.9999999900075988
1	2	none		100	3	5	2	log2	gini		0.7719241443108233	0.24735920078584517	0.0	0.9999999999924013	0.0	0.0	0.9999999900075988
1	3	none		100	3	5	2	log2	gini		0.7914695387868377	0.21641858283617832	0.0	0.9999999999924013	0.0	0.0	0.9999999900075988
1	1	none		100	3	5	2	log2	entropy		0.794479090242113	0.2924710215653017	0.0	0.9999999999924013	0.0	0.0	0.9999999900075988
1	2	none		100	3	5	2	log2	entropy		0.7747918593894542	0.2818149361968539	0.0	0.9999999999924013	0.0	0.0	0.9999999900075988
1	3	none		100	3	5	2	log2	entropy		0.801063829787234	0.2327961386648406	0.0	0.9999999999924013	0.0	0.0	0.9999999900075988
1	1	none		100	3	10	1	sqrt	gini		0.7869392621318521	0.29851201852463016	0.0	0.9999999999924013	0.0	0.0	0.9999999900075988
1	2	none		100	3	10	1	sqrt	gini		0.7748116823047443	0.25156306480098084	0.0	0.9999999999924013	0.0	0.0	0.9999999900075988
1	3	none		100	3	10	1	sqrt	gini		0.7922558477600106	0.2196116823837212	0.0	0.9999999999924013	0.0	0.0	0.9999999900075988
1	1	none		100	3	10	1	sqrt	entropy		0.7958940362645426	0.298948363787355	0.0	0.9999999999924013	0.0	0.0	0.9999999900075988
1	2	none		100	3	10	1	sqrt	entropy		0.7752081406105458	0.2795237032246494	0.0	0.9999999999924013	0.0	0.0	0.9999999900075988
1	3	none		100	3	10	1	sqrt	entropy		0.8018633540372672	0.22888843249133034	0.0	0.9999999999924013	0.0	0.0	0.9999999900075988
1	1	none		100	3	10	1	log2	gini		0.7869392621318521	0.29851201852463016	0.0	0.9999999999924013	0.0	0.0	0.9999999900075988
1	2	none		100	3	10	1	log2	gini		0.7748116823047443	0.25156306480098084	0.0	0.9999999999924013	0.0	0.0	0.9999999900075988
1	3	none		100	3	10	1	log2	gini		0.7922558477600106	0.2196116823837212	0.0	0.9999999999924013	0.0	0.0	0.9999999900075988
1	1	none		100	3	10	1	log2	entropy		0.7958940362645426	0.298948363787355	0.0	0.9999999999924013	0.0	0.0	0.9999999900075988
1	2	none		100	3	10	1	log2	entropy		0.7752081406105458	0.2795237032246494	0.0	0.9999999999924013	0.0	0.0	0.9999999900075988
1	3	none		100	3	10	1	log2	entropy		0.8018633540372672	0.22888843249133034	0.0	0.9999999999924013	0.0	0.0	0.9999999900075988
1	1	none		100	3	10	2	sqrt	gini		0.7862972958809349	0.2963198881210285	0.0	0.9999999999924013	0.0	0.0	0.9999999900075988
1	2	none		100	3	10	2	sqrt	gini		0.7732721025505485	0.24660639957659136	0.0	0.9999999999924013	0.0	0.0	0.9999999900075988
1	3	none		100	3	10	2	sqrt	gini		0.7930025109026033	0.22221896198929963	0.0	0.9999999999924013	0.0	0.0	0.9999999900075988
1	1	none		100	3	10	2	sqrt	entropy		0.7958940362645425	0.2964559168356531	0.0	0.9999999999924013	0.0	0.0	0.9999999900075988
1	2	none		100	3	10	2	sqrt	entropy		0.7746663142592838	0.27918820451559856	0.0	0.9999999999924013	0.0	0.0	0.9999999900075988
1	3	none		100	3	10	2	sqrt	entropy		0.8022928505352187	0.2291359499139097	0.0	0.9999999999924013	0.0	0.0	0.9999999900075988
1	1	none		100	3	10	2	log2	gini		0.7862972958809349	0.2963198881210285	0.0	0.9999999999924013	0.0	0.0	0.9999999900075988
1	2	none		100	3	10	2	log2	gini		0.7732721025505485	0.24660639957659136	0.0	0.9999999999924013	0.0	0.0	0.9999999900075988
1	3	none		100	3	10	2	log2	gini		0.7930025109026033	0.22221896198929963	0.0	0.9999999999924013	0.0	0.0	0.9999999900075988
1	1	none		100	3	10	2	log2	entropy		0.7958940362645425	0.2964559168356531	0.0	0.9999999999924013	0.0	0.0	0.9999999900075988
1	2	none		100	3	10	2	log2	entropy		0.7746663142592838	0.27918820451559856	0.0	0.9999999999924013	0.0	0.0	0.9999999900075988
1	3	none		100	3	10	2	log2	entropy		0.8022928505352187	0.2291359499139097	0.0	0.9999999999924013	0.0	0.0	0.9999999900075988
1	1	none		100	5	2	1	sqrt	gini		0.7908762184257414	0.2902064156829925	0.0	0.9999999999924013	0.0	0.0	0.9999999900075988
1	2	none		100	5	2	1	sqrt	gini		0.7796815118276728	0.2535311993664949	0.0	0.9999999999924013	0.0	0.0	0.9999999900075988
1	3	none		100	5	2	1	sqrt	gini		0.7932734240782344	0.23405880514984082	0.0	0.9999999999924013	0.0	0.0	0.9999999900075988
1	1	none		100	5	2	1	sqrt	entropy		0.8031849386856724	0.2934721589670572	0.0	0.9999999999924013	0.0	0.0	0.9999999900075988
1	2	none		100	5	2	1	sqrt	entropy		0.7800845777719043	0.27065324090678333	0.0	0.9999999999924013	0.0	0.0	0.9999999900075988
1	3	none		100	5	2	1	sqrt	entropy		0.8072287564424474	0.2304509316678052	0.0	0.9999999999924013	0.0	0.0	0.9999999900075988
1	1	none		100	5	2	1	log2	gini		0.7908762184257414	0.2902064156829925	0.0	0.9999999999924013	0.0	0.0	0.9999999900075988
1	2	none		100	5	2	1	log2	gini		0.7796815118276728	0.2535311993664949	0.0	0.9999999999924013	0.0	0.0	0.9999999900075988
1	3	none		100	5	2	1	log2	gini		0.7932734240782344	0.23405880514984082	0.0	0.9999999999924013	0.0	0.0	0.9999999900075988
1	1	none		100	5	2	1	log2	entropy		0.8031849386856724	0.2934721589670572	0.0	0.9999999999924013	0.0	0.0	0.9999999900075988
1	2	none		100	5	2	1	log2	entropy		0.7800845777719043	0.27065324090678333	0.0	0.9999999999924013	0.0	0.0	0.9999999900075988
1	3	none		100	5	2	1	log2	entropy		0.8072287564424474	0.2304509316678052	0.0	0.9999999999924013	0.0	0.0	0.9999999900075988
1	1	none		100	5	2	2	sqrt	gini		0.7939222827795829	0.29819520481635686	0.0	0.9999999999924013	0.0	0.0	0.9999999900075988
1	2	none		100	5	2	2	sqrt	gini		0.7814193207347693	0.25840568121383634	0.0	0.9999999999924013	0.0	0.0	0.9999999900075988
1	3	none		100	5	2	2	sqrt	gini		0.792599444958372	0.22929451420805583	0.0	0.9999999999924013	0.0	0.0	0.9999999900075988
1	1	none		100	5	2	2	sqrt	entropy		0.8025757258149042	0.2937299545903351	0.0	0.9999999999924013	0.0	0.0	0.9999999900075988
1	2	none		100	5	2	2	sqrt	entropy		0.7784855292718382	0.2587390375514608	0.0	0.9999999999924013	0.0	0.0	0.9999999900075988
1	3	none		100	5	2	2	sqrt	entropy		0.8029470067397911	0.23373815741863388	0.0	0.9999999999924013	0.0	0.0	0.9999999900075988
1	1	none		100	5	2	2	log2	gini		0.7939222827795829	0.29819520481635686	0.0	0.9999999999924013	0.0	0.0	0.9999999900075988
1	2	none		100	5	2	2	log2	gini		0.7814193207347693	0.25840568121383634	0.0	0.9999999999924013	0.0	0.0	0.9999999900075988
1	3	none		100	5	2	2	log2	gini		0.792599444958372	0.22929451420805583	0.0	0.9999999999924013	0.0	0.0	0.9999999900075988
1	1	none		100	5	2	2	log2	entropy		0.8025757258149042	0.2937299545903351	0.0	0.9999999999924013	0.0	0.0	0.9999999900075988
1	2	none		100	5	2	2	log2	entropy		0.7784855292718382	0.2587390375514608	0.0	0.9999999999924013	0.0	0.0	0.9999999900075988
1	3	none		100	5	2	2	log2	entropy		0.8029470067397911	0.23373815741863388	0.0	0.9999999999924013	0.0	0.0	0.9999999900075988
1	1	none		100	5	5	1	sqrt	gini		0.790666596792789	0.3041527624268783	0.0	0.9999999999924013	0.0	0.0	0.9999999900075988
1	2	none		100	5	5	1	sqrt	gini		0.780507466631426	0.2686664575563143	0.0	0.9999999999924013	0.0	0.0	0.9999999900075988
1	3	none		100	5	5	1	sqrt	gini		0.7965442051010969	0.23723360429942553	0.0	0.9999999999924013	0.0	0.0	0.9999999900075988
1	1	none		100	5	5	1	sqrt	entropy		0.8002633371763966	0.28726117147167207	0.0	0.9999999999924013	0.0	0.0	0.9999999900075988
1	2	none		100	5	5	1	sqrt	entropy		0.7811814457512883	0.2884293170209619	0.0	0.9999999999924013	0.0	0.0	0.9999999900075988
1	3	none		100	5	5	1	sqrt	entropy		0.8017245936302365	0.2267931395451954	0.0	0.9999999999924013	0.0	0.0	0.9999999900075988
1	1	none		100	5	5	1	log2	gini		0.790666596792789	0.3041527624268783	0.0	0.9999999999924013	0.0	0.0	0.9999999900075988
1	2	none		100	5	5	1	log2	gini		0.780507466631426	0.2686664575563143	0.0	0.9999999999924013	0.0	0.0	0.9999999900075988
1	3	none		100	5	5	1	log2	gini		0.7965442051010969	0.23723360429942553	0.0	0.9999999999924013	0.0	0.0	0.9999999900075988
1	1	none		100	5	5	1	log2	entropy		0.8002633371763966	0.28726117147167207	0.0	0.9999999999924013	0.0	0.0	0.9999999900075988
1	2	none		100	5	5	1	log2	entropy		0.7811814457512883	0.2884293170209619	0.0	0.9999999999924013	0.0	0.0	0.9999999900075988
1	3	none		100	5	5	1	log2	entropy		0.8017245936302365	0.2267931395451954	0.0	0.9999999999924013	0.0	0.0	0.9999999900075988
1	1	none		100	5	5	2	sqrt	gini		0.7942694686091605	0.30459281011460804	0.0	0.9999999999924013	0.0	0.0	0.9999999900075988
1	2	none		100	5	5	2	sqrt	gini		0.7767873661953217	0.25884417408687693	0.0	0.9999999999924013	0.0	0.0	0.9999999900075988
1	3	none		100	5	5	2	sqrt	gini		0.7929959032641734	0.22987902990021217	0.0	0.9999999999924013	0.0	0.0	0.9999999900075988
1	1	none		100	5	5	2	sqrt	entropy		0.8003288439366941	0.2871840778964103	0.0	0.9999999999924013	0.0	0.0	0.9999999900075988
1	2	none		100	5	5	2	sqrt	entropy		0.7790273556231004	0.2618131898728397	0.0	0.9999999999924013	0.0	0.0	0.9999999900075988
1	3	none		100	5	5	2	sqrt	entropy		0.8	0.23262836077924035	0.0	0.9999999999924013	0.0	0.0	0.9999999900075988
1	1	none		100	5	5	2	log2	gini		0.7942694686091605	0.30459281011460804	0.0	0.9999999999924013	0.0	0.0	0.9999999900075988
1	2	none		100	5	5	2	log2	gini		0.7767873661953217	0.25884417408687693	0.0	0.9999999999924013	0.0	0.0	0.9999999900075988
1	3	none		100	5	5	2	log2	gini		0.7929959032641734	0.22987902990021217	0.0	0.9999999999924013	0.0	0.0	0.9999999900075988
1	1	none		100	5	5	2	log2	entropy		0.8003288439366941	0.2871840778964103	0.0	0.9999999999924013	0.0	0.0	0.9999999900075988
1	2	none		100	5	5	2	log2	entropy		0.7790273556231004	0.2618131898728397	0.0	0.9999999999924013	0.0	0.0	0.9999999900075988
1	3	none		100	5	5	2	log2	entropy		0.8	0.23262836077924035	0.0	0.9999999999924013	0.0	0.0	0.9999999900075988
1	1	none		100	5	10	1	sqrt	gini		0.7884066135625196	0.2955429757028388	0.0	0.9999999999924013	0.0	0.0	0.9999999900075988
1	2	none		100	5	10	1	sqrt	gini		0.7788952028544999	0.2658654996359027	0.0	0.9999999999924013	0.0	0.0	0.9999999900075988
1	3	none		100	5	10	1	sqrt	gini		0.7917668825161887	0.22811233888915172	0.0	0.9999999999924013	0.0	0.0	0.9999999900075988
1	1	none		100	5	10	1	sqrt	entropy		0.7985077560004192	0.29521479967530667	0.0	0.9999999999924013	0.0	0.0	0.9999999900075988
1	2	none		100	5	10	1	sqrt	entropy		0.7821593762389323	0.27979411958171724	0.0	0.9999999999924013	0.0	0.0	0.9999999900075988
1	3	none		100	5	10	1	sqrt	entropy		0.8004757499669618	0.23065697257967763	0.0	0.9999999999924013	0.0	0.0	0.9999999900075988
1	1	none		100	5	10	1	log2	gini		0.7884066135625196	0.2955429757028388	0.0	0.9999999999924013	0.0	0.0	0.9999999900075988
1	2	none		100	5	10	1	log2	gini		0.7788952028544999	0.2658654996359027	0.0	0.9999999999924013	0.0	0.0	0.9999999900075988
1	3	none		100	5	10	1	log2	gini		0.7917668825161887	0.22811233888915172	0.0	0.9999999999924013	0.0	0.0	0.9999999900075988
1	1	none		100	5	10	1	log2	entropy		0.7985077560004192	0.29521479967530667	0.0	0.9999999999924013	0.0	0.0	0.9999999900075988
1	2	none		100	5	10	1	log2	entropy		0.7821593762389323	0.27979411958171724	0.0	0.9999999999924013	0.0	0.0	0.9999999900075988
1	3	none		100	5	10	1	log2	entropy		0.8004757499669618	0.23065697257967763	0.0	0.9999999999924013	0.0	0.0	0.9999999900075988
1	1	none		100	5	10	2	sqrt	gini		0.789127187925794	0.290420756894302	0.0	0.9999999999924013	0.0	0.0	0.9999999900075988
1	2	none		100	5	10	2	sqrt	gini		0.7812210915818687	0.26635503379869196	0.0	0.9999999999924013	0.0	0.0	0.9999999900075988
1	3	none		100	5	10	2	sqrt	gini		0.7900621118012422	0.2292676578873316	0.0	0.9999999999924013	0.0	0.0	0.9999999900075988
1	1	none		100	5	10	2	sqrt	entropy		0.8012459385808615	0.29507797315152584	0.0	0.9999999999924013	0.0	0.0	0.9999999900075988
1	2	none		100	5	10	2	sqrt	entropy		0.7822452755385225	0.26219681206185824	0.0	0.9999999999924013	0.0	0.0	0.9999999900075988
1	3	none		100	5	10	2	sqrt	entropy		0.8006607638430026	0.2371149118017704	0.0	0.9999999999924013	0.0	0.0	0.9999999900075988
1	1	none		100	5	10	2	log2	gini		0.789127187925794	0.290420756894302	0.0	0.9999999999924013	0.0	0.0	0.9999999900075988
1	2	none		100	5	10	2	log2	gini		0.7812210915818687	0.26635503379869196	0.0	0.9999999999924013	0.0	0.0	0.9999999900075988
1	3	none		100	5	10	2	log2	gini		0.7900621118012422	0.2292676578873316	0.0	0.9999999999924013	0.0	0.0	0.9999999900075988
1	1	none		100	5	10	2	log2	entropy		0.8012459385808615	0.29507797315152584	0.0	0.9999999999924013	0.0	0.0	0.9999999900075988
1	2	none		100	5	10	2	log2	entropy		0.7822452755385225	0.26219681206185824	0.0	0.9999999999924013	0.0	0.0	0.9999999900075988
1	3	none		100	5	10	2	log2	entropy		0.8006607638430026	0.2371149118017704	0.0	0.9999999999924013	0.0	0.0	0.9999999900075988
1	1	none		100	10	2	1	sqrt	gini		0.7899329210774552	0.3058236332058662	0.025862068963287754	0.99772036473406	11.619418013728572	11.344777781741287	0.9763636743374778
1	2	none		100	10	2	1	sqrt	gini		0.7851658517245936	0.2561088693051613	0.0	0.9999999999924013	0.0	0.0	0.9999999900075988
1	3	none		100	10	2	1	sqrt	gini		0.7855623100303952	0.2313248940958361	0.0086956521731569	0.998480243153507	5.763119943757161	5.7217014525768075	0.9928131725149293
1	1	none		100	10	2	1	sqrt	entropy		0.7869523634839115	0.2949693419258061	0.008620689654429251	0.9992401215729542	11.434632012778932	11.34467817590446	0.9921332010404652
1	2	none		100	10	2	1	sqrt	entropy		0.774501123298533	0.2669119261199431	0.0	0.9999999999924013	0.0	0.0	0.9999999900075988
1	3	none		100	10	2	1	sqrt	entropy		0.7869168759085502	0.22415936499766967	0.0	0.9992401215729542	0.0	0.0	1.000760446266154
1	1	none		100	10	2	1	log2	gini		0.7899329210774552	0.3058236332058662	0.025862068963287754	0.99772036473406	11.619418013728572	11.344777781741287	0.9763636743374778
1	2	none		100	10	2	1	log2	gini		0.7851658517245936	0.2561088693051613	0.0	0.9999999999924013	0.0	0.0	0.9999999900075988
1	3	none		100	10	2	1	log2	gini		0.7855623100303952	0.2313248940958361	0.0086956521731569	0.998480243153507	5.763119943757161	5.7217014525768075	0.9928131725149293
1	1	none		100	10	2	1	log2	entropy		0.7869523634839115	0.2949693419258061	0.008620689654429251	0.9992401215729542	11.434632012778932	11.34467817590446	0.9921332010404652
1	2	none		100	10	2	1	log2	entropy		0.774501123298533	0.2669119261199431	0.0	0.9999999999924013	0.0	0.0	0.9999999900075988
1	3	none		100	10	2	1	log2	entropy		0.7869168759085502	0.22415936499766967	0.0	0.9992401215729542	0.0	0.0	1.000760446266154
1	1	none		100	10	2	2	sqrt	gini		0.7874698668902631	0.28747024724271697	0.008620689654429251	0.9992401215729542	11.434632012778932	11.34467817590446	0.9921332010404652
1	2	none		100	10	2	2	sqrt	gini		0.7827672789744946	0.2670209848526743	0.0	0.9999999999924013	0.0	0.0	0.9999999900075988
1	3	none		100	10	2	2	sqrt	gini		0.7870159904850007	0.23047369053649666	0.0	0.99772036473406	0.0	0.0	1.0022848338308692
1	1	none		100	10	2	2	sqrt	entropy		0.7875943297348287	0.2824966661602747	0.0	0.9992401215729542	0.0	0.0	1.000760446266154
1	2	none		100	10	2	2	sqrt	entropy		0.7852913968547641	0.2797115589200899	0.0	0.9999999999924013	0.0	0.0	0.9999999900075988
1	3	none		100	10	2	2	sqrt	entropy		0.8021871283203383	0.23336576613977766	0.0	0.998480243153507	0.0	0.0	1.0015220599923664
1	1	none		100	10	2	2	log2	gini		0.7874698668902631	0.28747024724271697	0.008620689654429251	0.9992401215729542	11.434632012778932	11.34467817590446	0.9921332010404652
1	2	none		100	10	2	2	log2	gini		0.7827672789744946	0.2670209848526743	0.0	0.9999999999924013	0.0	0.0	0.9999999900075988
1	3	none		100	10	2	2	log2	gini		0.7870159904850007	0.23047369053649666	0.0	0.99772036473406	0.0	0.0	1.0022848338308692
1	1	none		100	10	2	2	log2	entropy		0.7875943297348287	0.2824966661602747	0.0	0.9992401215729542	0.0	0.0	1.000760446266154
1	2	none		100	10	2	2	log2	entropy		0.7852913968547641	0.2797115589200899	0.0	0.9999999999924013	0.0	0.0	0.9999999900075988
1	3	none		100	10	2	2	log2	entropy		0.8021871283203383	0.23336576613977766	0.0	0.998480243153507	0.0	0.0	1.0015220599923664
1	1	none		100	10	5	1	sqrt	gini		0.7888062048003355	0.29721323628741275	0.025862068963287754	0.998480243153507	17.442363012509507	17.017129320176537	0.9756206274085899
1	2	none		100	10	5	1	sqrt	gini		0.7811814457512885	0.2593365358460966	0.0	0.9999999999924013	0.0	0.0	0.9999999900075988
1	3	none		100	10	5	1	sqrt	gini		0.7880335668032246	0.23022079062145956	0.0	0.9962006078951657	0.0	0.0	1.0038138724636225
1	1	none		100	10	5	1	sqrt	entropy		0.7986518708730741	0.30861185607521924	0.008620689654429251	0.9992401215729542	11.434632012778932	11.34467817590446	0.9921332010404652
1	2	none		100	10	5	1	sqrt	entropy		0.7892625875512093	0.2662013260509897	0.0086956521731569	0.9992401215729542	11.534935802347121	11.44332755133853	0.9920581815167702
1	3	none		100	10	5	1	sqrt	entropy		0.7975485661424606	0.23359560871996837	0.0	0.9999999999924013	0.0	0.0	0.9999999900075988
1	1	none		100	10	5	1	log2	gini		0.7888062048003355	0.29721323628741275	0.025862068963287754	0.998480243153507	17.442363012509507	17.017129320176537	0.9756206274085899
1	2	none		100	10	5	1	log2	gini		0.7811814457512885	0.2593365358460966	0.0	0.9999999999924013	0.0	0.0	0.9999999900075988
1	3	none		100	10	5	1	log2	gini		0.7880335668032246	0.23022079062145956	0.0	0.9962006078951657	0.0	0.0	1.0038138724636225
1	1	none		100	10	5	1	log2	entropy		0.7986518708730741	0.30861185607521924	0.008620689654429251	0.9992401215729542	11.434632012778932	11.34467817590446	0.9921332010404652
1	2	none		100	10	5	1	log2	entropy		0.7892625875512093	0.2662013260509897	0.0086956521731569	0.9992401215729542	11.534935802347121	11.44332755133853	0.9920581815167702
1	3	none		100	10	5	1	log2	entropy		0.7975485661424606	0.23359560871996837	0.0	0.9999999999924013	0.0	0.0	0.9999999900075988
1	1	none		100	10	5	2	sqrt	gini		0.7845613667330469	0.2923325765400187	0.017241379308858502	0.9992401215729542	23.06987160267211	22.68935635180892	0.9835059558147766
1	2	none		100	10	5	2	sqrt	gini		0.7735562310030396	0.26634553622967133	0.0086956521731569	0.9999999999924013	876526.935821292	868904.9625498094	0.9913043379213322
1	3	none		100	10	5	2	sqrt	gini		0.7894079555966698	0.22914496062424022	0.0	0.99772036473406	0.0	0.0	1.0022848338308692
1	1	none		100	10	5	2	sqrt	entropy		0.790109789330259	0.30839307954328	0.017241379308858502	0.9992401215729542	23.06987160267211	22.68935635180892	0.9835059558147766
1	2	none		100	10	5	2	sqrt	entropy		0.7766419981498612	0.2667444838783252	0.0	0.9999999999924013	0.0	0.0	0.9999999900075988
1	3	none		100	10	5	2	sqrt	entropy		0.7965375974626668	0.23234158303309932	0.0	0.998480243153507	0.0	0.0	1.0015220599923664
1	1	none		100	10	5	2	log2	gini		0.7845613667330469	0.2923325765400187	0.017241379308858502	0.9992401215729542	23.06987160267211	22.68935635180892	0.9835059558147766
1	2	none		100	10	5	2	log2	gini		0.7735562310030396	0.26634553622967133	0.0086956521731569	0.9999999999924013	876526.935821292	868904.9625498094	0.9913043379213322
1	3	none		100	10	5	2	log2	gini		0.7894079555966698	0.22914496062424022	0.0	0.99772036473406	0.0	0.0	1.0022848338308692
1	1	none		100	10	5	2	log2	entropy		0.790109789330259	0.30839307954328	0.017241379308858502	0.9992401215729542	23.06987160267211	22.68935635180892	0.9835059558147766
1	2	none		100	10	5	2	log2	entropy		0.7766419981498612	0.2667444838783252	0.0	0.9999999999924013	0.0	0.0	0.9999999900075988
1	3	none		100	10	5	2	log2	entropy		0.7965375974626668	0.23234158303309932	0.0	0.998480243153507	0.0	0.0	1.0015220599923664
1	1	none		100	10	10	1	sqrt	gini		0.7879939209726444	0.30624451402118463	0.008620689654429251	0.9992401215729542	11.434632012778932	11.34467817590446	0.9921332010404652
1	2	none		100	10	10	1	sqrt	gini		0.7742434253997621	0.25960612945089484	0.0	0.9999999999924013	0.0	0.0	0.9999999900075988
1	3	none		100	10	10	1	sqrt	gini		0.7931677018633541	0.2254365666692978	0.0	0.99772036473406	0.0	0.0	1.0022848338308692
1	1	none		100	10	10	1	sqrt	entropy		0.7873355780316528	0.2845673751192792	0.008620689654429251	0.9992401215729542	11.434632012778932	11.34467817590446	0.9921332010404652
1	2	none		100	10	10	1	sqrt	entropy		0.7896920840491608	0.261870906279197	0.0	0.9999999999924013	0.0	0.0	0.9999999900075988
1	3	none		100	10	10	1	sqrt	entropy		0.8059204440333025	0.23121168921196825	0.0	0.998480243153507	0.0	0.0	1.0015220599923664
1	1	none		100	10	10	1	log2	gini		0.7879939209726444	0.30624451402118463	0.008620689654429251	0.9992401215729542	11.434632012778932	11.34467817590446	0.9921332010404652
1	2	none		100	10	10	1	log2	gini		0.7742434253997621	0.25960612945089484	0.0	0.9999999999924013	0.0	0.0	0.9999999900075988
1	3	none		100	10	10	1	log2	gini		0.7931677018633541	0.2254365666692978	0.0	0.99772036473406	0.0	0.0	1.0022848338308692
1	1	none		100	10	10	1	log2	entropy		0.7873355780316528	0.2845673751192792	0.008620689654429251	0.9992401215729542	11.434632012778932	11.34467817590446	0.9921332010404652
1	2	none		100	10	10	1	log2	entropy		0.7896920840491608	0.261870906279197	0.0	0.9999999999924013	0.0	0.0	0.9999999900075988
1	3	none		100	10	10	1	log2	entropy		0.8059204440333025	0.23121168921196825	0.0	0.998480243153507	0.0	0.0	1.0015220599923664
1	1	none		100	10	10	2	sqrt	gini		0.7880725290850017	0.2900027019467808	0.008620689654429251	0.9992401215729542	11.434632012778932	11.34467817590446	0.9921332010404652
1	2	none		100	10	10	2	sqrt	gini		0.7801638694330646	0.2859808695849903	0.0	0.9999999999924013	0.0	0.0	0.9999999900075988
1	3	none		100	10	10	2	sqrt	gini		0.7954341218448527	0.2292328047741902	0.0	0.9969604863146129	0.0	0.0	1.0030487704343583
1	1	none		100	10	10	2	sqrt	entropy		0.783578765328582	0.2814105593349382	0.0	0.9992401215729542	0.0	0.0	1.000760446266154
1	2	none		100	10	10	2	sqrt	entropy		0.782364213030263	0.26801545787982767	0.0	0.9999999999924013	0.0	0.0	0.9999999900075988
1	3	none		100	10	10	2	sqrt	entropy		0.7975419585040308	0.23497425873386776	0.0	0.9992401215729542	0.0	0.0	1.000760446266154
1	1	none		100	10	10	2	log2	gini		0.7880725290850017	0.2900027019467808	0.008620689654429251	0.9992401215729542	11.434632012778932	11.34467817590446	0.9921332010404652
1	2	none		100	10	10	2	log2	gini		0.7801638694330646	0.2859808695849903	0.0	0.9999999999924013	0.0	0.0	0.9999999900075988
1	3	none		100	10	10	2	log2	gini		0.7954341218448527	0.2292328047741902	0.0	0.9969604863146129	0.0	0.0	1.0030487704343583
1	1	none		100	10	10	2	log2	entropy		0.783578765328582	0.2814105593349382	0.0	0.9992401215729542	0.0	0.0	1.000760446266154
1	2	none		100	10	10	2	log2	entropy		0.782364213030263	0.26801545787982767	0.0	0.9999999999924013	0.0	0.0	0.9999999900075988
1	3	none		100	10	10	2	log2	entropy		0.7975419585040308	0.23497425873386776	0.0	0.9992401215729542	0.0	0.0	1.000760446266154
1	1	none		300	3	2	1	sqrt	gini		0.7889699717010795	0.301235495435412	0.0	0.9999999999924013	0.0	0.0	0.9999999900075988
1	2	none		300	3	2	1	sqrt	gini		0.7716466234967623	0.2462219199086962	0.0	0.9999999999924013	0.0	0.0	0.9999999900075988
1	3	none		300	3	2	1	sqrt	gini		0.7921170873529801	0.22117384249907301	0.0	0.9999999999924013	0.0	0.0	0.9999999900075988
1	1	none		300	3	2	1	sqrt	entropy		0.7960053977570485	0.2958142183495979	0.0	0.9999999999924013	0.0	0.0	0.9999999900075988
1	2	none		300	3	2	1	sqrt	entropy		0.7762455398440598	0.2622649116769785	0.0	0.9999999999924013	0.0	0.0	0.9999999900075988
1	3	none		300	3	2	1	sqrt	entropy		0.8027289546716003	0.2297962875462744	0.0	0.9999999999924013	0.0	0.0	0.9999999900075988
1	1	none		300	3	2	1	log2	gini		0.7889699717010795	0.301235495435412	0.0	0.9999999999924013	0.0	0.0	0.9999999900075988
1	2	none		300	3	2	1	log2	gini		0.7716466234967623	0.2462219199086962	0.0	0.9999999999924013	0.0	0.0	0.9999999900075988
1	3	none		300	3	2	1	log2	gini		0.7921170873529801	0.22117384249907301	0.0	0.9999999999924013	0.0	0.0	0.9999999900075988
1	1	none		300	3	2	1	log2	entropy		0.7960053977570485	0.2958142183495979	0.0	0.9999999999924013	0.0	0.0	0.9999999900075988
1	2	none		300	3	2	1	log2	entropy		0.7762455398440598	0.2622649116769785	0.0	0.9999999999924013	0.0	0.0	0.9999999900075988
1	3	none		300	3	2	1	log2	entropy		0.8027289546716003	0.2297962875462744	0.0	0.9999999999924013	0.0	0.0	0.9999999900075988
1	1	none		300	3	2	2	sqrt	gini		0.7884852216748768	0.30156515989856936	0.0	0.9999999999924013	0.0	0.0	0.9999999900075988
1	2	none		300	3	2	2	sqrt	gini		0.7702524117880271	0.24936116375908957	0.0	0.9999999999924013	0.0	0.0	0.9999999900075988
1	3	none		300	3	2	2	sqrt	gini		0.7932866393550946	0.2212228569733468	0.0	0.9999999999924013	0.0	0.0	0.9999999900075988
1	1	none		300	3	2	2	sqrt	entropy		0.7961167592495545	0.2944736257756749	0.0	0.9999999999924013	0.0	0.0	0.9999999900075988
1	2	none		300	3	2	2	sqrt	entropy		0.7756838905775075	0.2628172977304025	0.0	0.9999999999924013	0.0	0.0	0.9999999900075988
1	3	none		300	3	2	2	sqrt	entropy		0.8036011629443637	0.23320189300798386	0.0	0.9999999999924013	0.0	0.0	0.9999999900075988
1	1	none		300	3	2	2	log2	gini		0.7884852216748768	0.30156515989856936	0.0	0.9999999999924013	0.0	0.0	0.9999999900075988
1	2	none		300	3	2	2	log2	gini		0.7702524117880271	0.24936116375908957	0.0	0.9999999999924013	0.0	0.0	0.9999999900075988
1	3	none		300	3	2	2	log2	gini		0.7932866393550946	0.2212228569733468	0.0	0.9999999999924013	0.0	0.0	0.9999999900075988
1	1	none		300	3	2	2	log2	entropy		0.7961167592495545	0.2944736257756749	0.0	0.9999999999924013	0.0	0.0	0.9999999900075988
1	2	none		300	3	2	2	log2	entropy		0.7756838905775075	0.2628172977304025	0.0	0.9999999999924013	0.0	0.0	0.9999999900075988
1	3	none		300	3	2	2	log2	entropy		0.8036011629443637	0.23320189300798386	0.0	0.9999999999924013	0.0	0.0	0.9999999900075988
1	1	none		300	3	5	1	sqrt	gini		0.7894547217272821	0.30344673013021944	0.0	0.9999999999924013	0.0	0.0	0.9999999900075988
1	2	none		300	3	5	1	sqrt	gini		0.7722082727633145	0.25217435231567426	0.0	0.9999999999924013	0.0	0.0	0.9999999900075988
1	3	none		300	3	5	1	sqrt	gini		0.7914563235099776	0.21978240130963758	0.0	0.9999999999924013	0.0	0.0	0.9999999900075988
1	1	none		300	3	5	1	sqrt	entropy		0.7954813436746673	0.29521363061985245	0.0	0.9999999999924013	0.0	0.0	0.9999999900075988
1	2	none		300	3	5	1	sqrt	entropy		0.7761596405444694	0.2634306633543074	0.0	0.9999999999924013	0.0	0.0	0.9999999900075988
1	3	none		300	3	5	1	sqrt	entropy		0.8030527289546716	0.23153720678871623	0.0	0.9999999999924013	0.0	0.0	0.9999999900075988
1	1	none		300	3	5	1	log2	gini		0.7894547217272821	0.30344673013021944	0.0	0.9999999999924013	0.0	0.0	0.9999999900075988
1	2	none		300	3	5	1	log2	gini		0.7722082727633145	0.25217435231567426	0.0	0.9999999999924013	0.0	0.0	0.9999999900075988
1	3	none		300	3	5	1	log2	gini		0.7914563235099776	0.21978240130963758	0.0	0.9999999999924013	0.0	0.0	0.9999999900075988
1	1	none		300	3	5	1	log2	entropy		0.7954813436746673	0.29521363061985245	0.0	0.9999999999924013	0.0	0.0	0.9999999900075988
1	2	none		300	3	5	1	log2	entropy		0.7761596405444694	0.2634306633543074	0.0	0.9999999999924013	0.0	0.0	0.9999999900075988
1	3	none		300	3	5	1	log2	entropy		0.8030527289546716	0.23153720678871623	0.0	0.9999999999924013	0.0	0.0	0.9999999900075988
1	1	none		300	3	5	2	sqrt	gini		0.7884852216748769	0.30213395034671836	0.0	0.9999999999924013	0.0	0.0	0.9999999900075988
1	2	none		300	3	5	2	sqrt	gini		0.7709594291000397	0.25024970867969226	0.0	0.9999999999924013	0.0	0.0	0.9999999900075988
1	3	none		300	3	5	2	sqrt	gini		0.792612660235232	0.2206794913630254	0.0	0.9999999999924013	0.0	0.0	0.9999999900075988
1	1	none		300	3	5	2	sqrt	entropy		0.7958743842364532	0.29521434964097887	0.0	0.9999999999924013	0.0	0.0	0.9999999900075988
1	2	none		300	3	5	2	sqrt	entropy		0.7757037134927975	0.26326674503631664	0.0	0.9999999999924013	0.0	0.0	0.9999999900075988
1	3	none		300	3	5	2	sqrt	entropy		0.8032179199154222	0.23206800746214784	0.0	0.9999999999924013	0.0	0.0	0.9999999900075988
1	1	none		300	3	5	2	log2	gini		0.7884852216748769	0.30213395034671836	0.0	0.9999999999924013	0.0	0.0	0.9999999900075988
1	2	none		300	3	5	2	log2	gini		0.7709594291000397	0.25024970867969226	0.0	0.9999999999924013	0.0	0.0	0.9999999900075988
1	3	none		300	3	5	2	log2	gini		0.792612660235232	0.2206794913630254	0.0	0.9999999999924013	0.0	0.0	0.9999999900075988
1	1	none		300	3	5	2	log2	entropy		0.7958743842364532	0.29521434964097887	0.0	0.9999999999924013	0.0	0.0	0.9999999900075988
1	2	none		300	3	5	2	log2	entropy		0.7757037134927975	0.26326674503631664	0.0	0.9999999999924013	0.0	0.0	0.9999999900075988
1	3	none		300	3	5	2	log2	entropy		0.8032179199154222	0.23206800746214784	0.0	0.9999999999924013	0.0	0.0	0.9999999900075988
1	1	none		300	3	10	1	sqrt	gini		0.7904962792160151	0.3019546389003806	0.0	0.9999999999924013	0.0	0.0	0.9999999900075988
1	2	none		300	3	10	1	sqrt	gini		0.7732522796352583	0.24940142321964226	0.0	0.9999999999924013	0.0	0.0	0.9999999900075988
1	3	none		300	3	10	1	sqrt	gini		0.7913968547641074	0.2219198270804985	0.0	0.9999999999924013	0.0	0.0	0.9999999900075988
1	1	none		300	3	10	1	sqrt	entropy		0.7966080599517871	0.2954734937517831	0.0	0.9999999999924013	0.0	0.0	0.9999999900075988
1	2	none		300	3	10	1	sqrt	entropy		0.7758953350072685	0.2629711658386654	0.0	0.9999999999924013	0.0	0.0	0.9999999900075988
1	3	none		300	3	10	1	sqrt	entropy		0.8044072948328267	0.2353162516698745	0.0	0.9999999999924013	0.0	0.0	0.9999999900075988
1	1	none		300	3	10	1	log2	gini		0.7904962792160151	0.3019546389003806	0.0	0.9999999999924013	0.0	0.0	0.9999999900075988
1	2	none		300	3	10	1	log2	gini		0.7732522796352583	0.24940142321964226	0.0	0.9999999999924013	0.0	0.0	0.9999999900075988
1	3	none		300	3	10	1	log2	gini		0.7913968547641074	0.2219198270804985	0.0	0.9999999999924013	0.0	0.0	0.9999999900075988
1	1	none		300	3	10	1	log2	entropy		0.7966080599517871	0.2954734937517831	0.0	0.9999999999924013	0.0	0.0	0.9999999900075988
1	2	none		300	3	10	1	log2	entropy		0.7758953350072685	0.2629711658386654	0.0	0.9999999999924013	0.0	0.0	0.9999999900075988
1	3	none		300	3	10	1	log2	entropy		0.8044072948328267	0.2353162516698745	0.0	0.9999999999924013	0.0	0.0	0.9999999900075988
1	1	none		300	3	10	2	sqrt	gini		0.7899132690493659	0.3005977972606653	0.0	0.9999999999924013	0.0	0.0	0.9999999900075988
1	2	none		300	3	10	2	sqrt	gini		0.7718052068190829	0.2499053374823497	0.0	0.9999999999924013	0.0	0.0	0.9999999900075988
1	3	none		300	3	10	2	sqrt	gini		0.793180917140214	0.22261756126213564	0.0	0.9999999999924013	0.0	0.0	0.9999999900075988
1	1	none		300	3	10	2	sqrt	entropy		0.7969945498375433	0.29515180890839576	0.0	0.9999999999924013	0.0	0.0	0.9999999900075988
1	2	none		300	3	10	2	sqrt	entropy		0.7753601162944364	0.26153118034868567	0.0	0.9999999999924013	0.0	0.0	0.9999999900075988
1	3	none		300	3	10	2	sqrt	entropy		0.8046451698163077	0.2357970386618348	0.0	0.9999999999924013	0.0	0.0	0.9999999900075988
1	1	none		300	3	10	2	log2	gini		0.7899132690493659	0.3005977972606653	0.0	0.9999999999924013	0.0	0.0	0.9999999900075988
1	2	none		300	3	10	2	log2	gini		0.7718052068190829	0.2499053374823497	0.0	0.9999999999924013	0.0	0.0	0.9999999900075988
1	3	none		300	3	10	2	log2	gini		0.793180917140214	0.22261756126213564	0.0	0.9999999999924013	0.0	0.0	0.9999999900075988
1	1	none		300	3	10	2	log2	entropy		0.7969945498375433	0.29515180890839576	0.0	0.9999999999924013	0.0	0.0	0.9999999900075988
1	2	none		300	3	10	2	log2	entropy		0.7753601162944364	0.26153118034868567	0.0	0.9999999999924013	0.0	0.0	0.9999999900075988
1	3	none		300	3	10	2	log2	entropy		0.8046451698163077	0.2357970386618348	0.0	0.9999999999924013	0.0	0.0	0.9999999900075988
1	1	none		300	5	2	1	sqrt	gini		0.7964115396708942	0.3053791719138516	0.0	0.9999999999924013	0.0	0.0	0.9999999900075988
1	2	none		300	5	2	1	sqrt	gini		0.7787167966168892	0.2584444066713016	0.0	0.9999999999924013	0.0	0.0	0.9999999900075988
1	3	none		300	5	2	1	sqrt	gini		0.7955860975287432	0.23418083634571538	0.0	0.9999999999924013	0.0	0.0	0.9999999900075988
1	1	none		300	5	2	1	sqrt	entropy		0.7999227020228488	0.3105270998575339	0.0	0.9999999999924013	0.0	0.0	0.9999999900075988
1	2	none		300	5	2	1	sqrt	entropy		0.7810162547905378	0.27966717063222607	0.0	0.9999999999924013	0.0	0.0	0.9999999900075988
1	3	none		300	5	2	1	sqrt	entropy		0.805517378089071	0.23964596847717057	0.0	0.9999999999924013	0.0	0.0	0.9999999900075988
1	1	none		300	5	2	1	log2	gini		0.7964115396708942	0.3053791719138516	0.0	0.9999999999924013	0.0	0.0	0.9999999900075988
1	2	none		300	5	2	1	log2	gini		0.7787167966168892	0.2584444066713016	0.0	0.9999999999924013	0.0	0.0	0.9999999900075988
1	3	none		300	5	2	1	log2	gini		0.7955860975287432	0.23418083634571538	0.0	0.9999999999924013	0.0	0.0	0.9999999900075988
1	1	none		300	5	2	1	log2	entropy		0.7999227020228488	0.3105270998575339	0.0	0.9999999999924013	0.0	0.0	0.9999999900075988
1	2	none		300	5	2	1	log2	entropy		0.7810162547905378	0.27966717063222607	0.0	0.9999999999924013	0.0	0.0	0.9999999900075988
1	3	none		300	5	2	1	log2	entropy		0.805517378089071	0.23964596847717057	0.0	0.9999999999924013	0.0	0.0	0.9999999900075988
1	1	none		300	5	2	2	sqrt	gini		0.7949441882402264	0.3090644846630047	0.0	0.9999999999924013	0.0	0.0	0.9999999900075988
1	2	none		300	5	2	2	sqrt	gini		0.7779106647284262	0.2498223842722884	0.0	0.9999999999924013	0.0	0.0	0.9999999900075988
1	3	none		300	5	2	2	sqrt	gini		0.7967688648077177	0.2350350004164583	0.0	0.9999999999924013	0.0	0.0	0.9999999900075988
1	1	none		300	5	2	2	sqrt	entropy		0.8016193271145582	0.30737922897591896	0.0	0.9999999999924013	0.0	0.0	0.9999999900075988
1	2	none		300	5	2	2	sqrt	entropy		0.7829192546583851	0.27737152650818553	0.0	0.9999999999924013	0.0	0.0	0.9999999900075988
1	3	none		300	5	2	2	sqrt	entropy		0.8044271177481168	0.24047466344457957	0.0	0.9999999999924013	0.0	0.0	0.9999999900075988
1	1	none		300	5	2	2	log2	gini		0.7949441882402264	0.3090644846630047	0.0	0.9999999999924013	0.0	0.0	0.9999999900075988
1	2	none		300	5	2	2	log2	gini		0.7779106647284262	0.2498223842722884	0.0	0.9999999999924013	0.0	0.0	0.9999999900075988
1	3	none		300	5	2	2	log2	gini		0.7967688648077177	0.2350350004164583	0.0	0.9999999999924013	0.0	0.0	0.9999999900075988
1	1	none		300	5	2	2	log2	entropy		0.8016193271145582	0.30737922897591896	0.0	0.9999999999924013	0.0	0.0	0.9999999900075988
1	2	none		300	5	2	2	log2	entropy		0.7829192546583851	0.27737152650818553	0.0	0.9999999999924013	0.0	0.0	0.9999999900075988
1	3	none		300	5	2	2	log2	entropy		0.8044271177481168	0.24047466344457957	0.0	0.9999999999924013	0.0	0.0	0.9999999900075988
1	1	none		300	5	5	1	sqrt	gini		0.7946363064668275	0.3119017034582031	0.0	0.9999999999924013	0.0	0.0	0.9999999900075988
1	2	none		300	5	5	1	sqrt	gini		0.7791132549226906	0.2661561973626603	0.0	0.9999999999924013	0.0	0.0	0.9999999900075988
1	3	none		300	5	5	1	sqrt	gini		0.7976410730804812	0.23597990832086638	0.0	0.9999999999924013	0.0	0.0	0.9999999900075988
1	1	none		300	5	5	1	sqrt	entropy		0.7984750026202705	0.30288363061563695	0.0	0.9999999999924013	0.0	0.0	0.9999999900075988
1	2	none		300	5	5	1	sqrt	entropy		0.7822056297079423	0.28728471451896265	0.0	0.9999999999924013	0.0	0.0	0.9999999900075988
1	3	none		300	5	5	1	sqrt	entropy		0.8041826351262059	0.23760284870151135	0.0	0.9999999999924013	0.0	0.0	0.9999999900075988
1	1	none		300	5	5	1	log2	gini		0.7946363064668275	0.3119017034582031	0.0	0.9999999999924013	0.0	0.0	0.9999999900075988
1	2	none		300	5	5	1	log2	gini		0.7791132549226906	0.2661561973626603	0.0	0.9999999999924013	0.0	0.0	0.9999999900075988
1	3	none		300	5	5	1	log2	gini		0.7976410730804812	0.23597990832086638	0.0	0.9999999999924013	0.0	0.0	0.9999999900075988
1	1	none		300	5	5	1	log2	entropy		0.7984750026202705	0.30288363061563695	0.0	0.9999999999924013	0.0	0.0	0.9999999900075988
1	2	none		300	5	5	1	log2	entropy		0.7822056297079423	0.28728471451896265	0.0	0.9999999999924013	0.0	0.0	0.9999999900075988
1	3	none		300	5	5	1	log2	entropy		0.8041826351262059	0.23760284870151135	0.0	0.9999999999924013	0.0	0.0	0.9999999900075988
1	1	none		300	5	5	2	sqrt	gini		0.7947149145791846	0.3083191349271889	0.0	0.9999999999924013	0.0	0.0	0.9999999900075988
1	2	none		300	5	5	2	sqrt	gini		0.7762125016519097	0.2467393573093943	0.0	0.9999999999924013	0.0	0.0	0.9999999900075988
1	3	none		300	5	5	2	sqrt	gini		0.7967424342539976	0.23311743164385873	0.0	0.9999999999924013	0.0	0.0	0.9999999900075988
1	1	none		300	5	5	2	sqrt	entropy		0.799411749292527	0.30727024027450717	0.0	0.9999999999924013	0.0	0.0	0.9999999900075988
1	2	none		300	5	5	2	sqrt	entropy		0.7833355358794766	0.27784509137373076	0.0	0.9999999999924013	0.0	0.0	0.9999999900075988
1	3	none		300	5	5	2	sqrt	entropy		0.8038059997356944	0.23997767721682056	0.0	0.9999999999924013	0.0	0.0	0.9999999900075988
1	1	none		300	5	5	2	log2	gini		0.7947149145791846	0.3083191349271889	0.0	0.9999999999924013	0.0	0.0	0.9999999900075988
1	2	none		300	5	5	2	log2	gini		0.7762125016519097	0.2467393573093943	0.0	0.9999999999924013	0.0	0.0	0.9999999900075988
1	3	none		300	5	5	2	log2	gini		0.7967424342539976	0.23311743164385873	0.0	0.9999999999924013	0.0	0.0	0.9999999900075988
1	1	none		300	5	5	2	log2	entropy		0.799411749292527	0.30727024027450717	0.0	0.9999999999924013	0.0	0.0	0.9999999900075988
1	2	none		300	5	5	2	log2	entropy		0.7833355358794766	0.27784509137373076	0.0	0.9999999999924013	0.0	0.0	0.9999999900075988
1	3	none		300	5	5	2	log2	entropy		0.8038059997356944	0.23997767721682056	0.0	0.9999999999924013	0.0	0.0	0.9999999900075988
1	1	none		300	5	10	1	sqrt	gini		0.7946821611990358	0.30518195811927057	0.0	0.9999999999924013	0.0	0.0	0.9999999900075988
1	2	none		300	5	10	1	sqrt	gini		0.7777719043213955	0.26114314294623947	0.0	0.9999999999924013	0.0	0.0	0.9999999900075988
1	3	none		300	5	10	1	sqrt	gini		0.795500198229153	0.23061865362038658	0.0	0.9999999999924013	0.0	0.0	0.9999999900075988
1	1	none		300	5	10	1	sqrt	entropy		0.799130070223247	0.3028702631819963	0.0	0.9999999999924013	0.0	0.0	0.9999999900075988
1	2	none		300	5	10	1	sqrt	entropy		0.781069115897978	0.2833502980378946	0.0	0.9999999999924013	0.0	0.0	0.9999999900075988
1	3	none		300	5	10	1	sqrt	entropy		0.8042553191489363	0.2391015940991672	0.0	0.9999999999924013	0.0	0.0	0.9999999900075988
1	1	none		300	5	10	1	log2	gini		0.7946821611990358	0.30518195811927057	0.0	0.9999999999924013	0.0	0.0	0.9999999900075988
1	2	none		300	5	10	1	log2	gini		0.7777719043213955	0.26114314294623947	0.0	0.9999999999924013	0.0	0.0	0.9999999900075988
1	3	none		300	5	10	1	log2	gini		0.795500198229153	0.23061865362038658	0.0	0.9999999999924013	0.0	0.0	0.9999999900075988
1	1	none		300	5	10	1	log2	entropy		0.799130070223247	0.3028702631819963	0.0	0.9999999999924013	0.0	0.0	0.9999999900075988
1	2	none		300	5	10	1	log2	entropy		0.781069115897978	0.2833502980378946	0.0	0.9999999999924013	0.0	0.0	0.9999999900075988
1	3	none		300	5	10	1	log2	entropy		0.8042553191489363	0.2391015940991672	0.0	0.9999999999924013	0.0	0.0	0.9999999900075988
1	1	none		300	5	10	2	sqrt	gini		0.7932868672046955	0.3081910181467917	0.0	0.9999999999924013	0.0	0.0	0.9999999900075988
1	2	none		300	5	10	2	sqrt	gini		0.7786375049557289	0.26035706143919424	0.0	0.9999999999924013	0.0	0.0	0.9999999900075988
1	3	none		300	5	10	2	sqrt	gini		0.7973503369895598	0.23261370280343815	0.0	0.9999999999924013	0.0	0.0	0.9999999900075988
1	1	none		300	5	10	2	sqrt	entropy		0.8005319148936172	0.30659874069524135	0.0	0.9999999999924013	0.0	0.0	0.9999999900075988
1	2	none		300	5	10	2	sqrt	entropy		0.782892824104665	0.2799042599857795	0.0	0.9999999999924013	0.0	0.0	0.9999999900075988
1	3	none		300	5	10	2	sqrt	entropy		0.80530593365931	0.2410829177895853	0.0	0.9999999999924013	0.0	0.0	0.9999999900075988
1	1	none		300	5	10	2	log2	gini		0.7932868672046955	0.3081910181467917	0.0	0.9999999999924013	0.0	0.0	0.9999999900075988
1	2	none		300	5	10	2	log2	gini		0.7786375049557289	0.26035706143919424	0.0	0.9999999999924013	0.0	0.0	0.9999999900075988
1	3	none		300	5	10	2	log2	gini		0.7973503369895598	0.23261370280343815	0.0	0.9999999999924013	0.0	0.0	0.9999999900075988
1	1	none		300	5	10	2	log2	entropy		0.8005319148936172	0.30659874069524135	0.0	0.9999999999924013	0.0	0.0	0.9999999900075988
1	2	none		300	5	10	2	log2	entropy		0.782892824104665	0.2799042599857795	0.0	0.9999999999924013	0.0	0.0	0.9999999900075988
1	3	none		300	5	10	2	log2	entropy		0.80530593365931	0.2410829177895853	0.0	0.9999999999924013	0.0	0.0	0.9999999900075988
1	1	none		300	10	2	1	sqrt	gini		0.7886882926317996	0.3018407360317621	0.008620689654429251	0.9992401215729542	11.434632012778932	11.34467817590446	0.9921332010404652
1	2	none		300	10	2	1	sqrt	gini		0.7877031848817232	0.27073114483590316	0.0	0.9999999999924013	0.0	0.0	0.9999999900075988
1	3	none		300	10	2	1	sqrt	gini		0.7935707678075856	0.22533738494852856	0.0	0.9969604863146129	0.0	0.0	1.0030487704343583
1	1	none		300	10	2	1	sqrt	entropy		0.7880528770569124	0.29626265612060754	0.0	0.9992401215729542	0.0	0.0	1.000760446266154
1	2	none		300	10	2	1	sqrt	entropy		0.7850799524250033	0.2735137830236948	0.0	0.9999999999924013	0.0	0.0	0.9999999900075988
1	3	none		300	10	2	1	sqrt	entropy		0.7978591251486717	0.23440240473464583	0.0	0.9992401215729542	0.0	0.0	1.000760446266154
1	1	none		300	10	2	1	log2	gini		0.7886882926317996	0.3018407360317621	0.008620689654429251	0.9992401215729542	11.434632012778932	11.34467817590446	0.9921332010404652
1	2	none		300	10	2	1	log2	gini		0.7877031848817232	0.27073114483590316	0.0	0.9999999999924013	0.0	0.0	0.9999999900075988
1	3	none		300	10	2	1	log2	gini		0.7935707678075856	0.22533738494852856	0.0	0.9969604863146129	0.0	0.0	1.0030487704343583
1	1	none		300	10	2	1	log2	entropy		0.7880528770569124	0.29626265612060754	0.0	0.9992401215729542	0.0	0.0	1.000760446266154
1	2	none		300	10	2	1	log2	entropy		0.7850799524250033	0.2735137830236948	0.0	0.9999999999924013	0.0	0.0	0.9999999900075988
1	3	none		300	10	2	1	log2	entropy		0.7978591251486717	0.23440240473464583	0.0	0.9992401215729542	0.0	0.0	1.000760446266154
1	1	none		300	10	2	2	sqrt	gini		0.7926842050099571	0.2976204208130598	0.0	0.9992401215729542	0.0	0.0	1.000760446266154
1	2	none		300	10	2	2	sqrt	gini		0.788416809832166	0.2743009166156278	0.0	0.9999999999924013	0.0	0.0	0.9999999900075988
1	3	none		300	10	2	2	sqrt	gini		0.7930553720100436	0.23227914557300616	0.0	0.998480243153507	0.0	0.0	1.0015220599923664
1	1	none		300	10	2	2	sqrt	entropy		0.7919210512524892	0.2949799246975337	0.0	0.9992401215729542	0.0	0.0	1.000760446266154
1	2	none		300	10	2	2	sqrt	entropy		0.7851460288093036	0.27998424771217123	0.0	0.9999999999924013	0.0	0.0	0.9999999900075988
1	3	none		300	10	2	2	sqrt	entropy		0.8022201665124884	0.23673481947857736	0.0	0.99772036473406	0.0	0.0	1.0022848338308692
1	1	none		300	10	2	2	log2	gini		0.7926842050099571	0.2976204208130598	0.0	0.9992401215729542	0.0	0.0	1.000760446266154
1	2	none		300	10	2	2	log2	gini		0.788416809832166	0.2743009166156278	0.0	0.9999999999924013	0.0	0.0	0.9999999900075988
1	3	none		300	10	2	2	log2	gini		0.7930553720100436	0.23227914557300616	0.0	0.998480243153507	0.0	0.0	1.0015220599923664
1	1	none		300	10	2	2	log2	entropy		0.7919210512524892	0.2949799246975337	0.0	0.9992401215729542	0.0	0.0	1.000760446266154
1	2	none		300	10	2	2	log2	entropy		0.7851460288093036	0.27998424771217123	0.0	0.9999999999924013	0.0	0.0	0.9999999900075988
1	3	none		300	10	2	2	log2	entropy		0.8022201665124884	0.23673481947857736	0.0	0.99772036473406	0.0	0.0	1.0022848338308692
1	1	none		300	10	5	1	sqrt	gini		0.7870833770045069	0.2987026669276726	0.008620689654429251	0.9992401215729542	11.434632012778932	11.34467817590446	0.9921332010404652
1	2	none		300	10	5	1	sqrt	gini		0.7834478657327871	0.2705308111872319	0.0	0.9999999999924013	0.0	0.0	0.9999999900075988
1	3	none		300	10	5	1	sqrt	gini		0.792639090788952	0.22560765573702293	0.0	0.99772036473406	0.0	0.0	1.0022848338308692
1	1	none		300	10	5	1	sqrt	entropy		0.7977151242008176	0.29949543610704055	0.0	0.9992401215729542	0.0	0.0	1.000760446266154
1	2	none		300	10	5	1	sqrt	entropy		0.7872010043610413	0.25821146336740924	0.0	0.9999999999924013	0.0	0.0	0.9999999900075988
1	3	none		300	10	5	1	sqrt	entropy		0.8003898506673714	0.2373065846625863	0.0	0.998480243153507	0.0	0.0	1.0015220599923664
1	1	none		300	10	5	1	log2	gini		0.7870833770045069	0.2987026669276726	0.008620689654429251	0.9992401215729542	11.434632012778932	11.34467817590446	0.9921332010404652
1	2	none		300	10	5	1	log2	gini		0.7834478657327871	0.2705308111872319	0.0	0.9999999999924013	0.0	0.0	0.9999999900075988
1	3	none		300	10	5	1	log2	gini		0.792639090788952	0.22560765573702293	0.0	0.99772036473406	0.0	0.0	1.0022848338308692
1	1	none		300	10	5	1	log2	entropy		0.7977151242008176	0.29949543610704055	0.0	0.9992401215729542	0.0	0.0	1.000760446266154
1	2	none		300	10	5	1	log2	entropy		0.7872010043610413	0.25821146336740924	0.0	0.9999999999924013	0.0	0.0	0.9999999900075988
1	3	none		300	10	5	1	log2	entropy		0.8003898506673714	0.2373065846625863	0.0	0.998480243153507	0.0	0.0	1.0015220599923664
1	1	none		300	10	5	2	sqrt	gini		0.7838800964259511	0.295677929515298	0.008620689654429251	0.9992401215729542	11.434632012778932	11.34467817590446	0.9921332010404652
1	2	none		300	10	5	2	sqrt	gini		0.7834082199022069	0.26451638114832826	0.0086956521731569	0.9999999999924013	876526.935821292	868904.9625498094	0.9913043379213322
1	3	none		300	10	5	2	sqrt	gini		0.7917536672393287	0.22642907679180813	0.0	0.998480243153507	0.0	0.0	1.0015220599923664
1	1	none		300	10	5	2	sqrt	entropy		0.7967456241484121	0.3066530356351213	0.0	0.9992401215729542	0.0	0.0	1.000760446266154
1	2	none		300	10	5	2	sqrt	entropy		0.7891965111669089	0.2699860975927852	0.0	0.9999999999924013	0.0	0.0	0.9999999900075988
1	3	none		300	10	5	2	sqrt	entropy		0.7975221355887405	0.23455782591097596	0.0	0.998480243153507	0.0	0.0	1.0015220599923664
1	1	none		300	10	5	2	log2	gini		0.7838800964259511	0.295677929515298	0.008620689654429251	0.9992401215729542	11.434632012778932	11.34467817590446	0.9921332010404652
1	2	none		300	10	5	2	log2	gini		0.7834082199022069	0.26451638114832826	0.0086956521731569	0.9999999999924013	876526.935821292	868904.9625498094	0.9913043379213322
1	3	none		300	10	5	2	log2	gini		0.7917536672393287	0.22642907679180813	0.0	0.998480243153507	0.0	0.0	1.0015220599923664
1	1	none		300	10	5	2	log2	entropy		0.7967456241484121	0.3066530356351213	0.0	0.9992401215729542	0.0	0.0	1.000760446266154
1	2	none		300	10	5	2	log2	entropy		0.7891965111669089	0.2699860975927852	0.0	0.9999999999924013	0.0	0.0	0.9999999900075988
1	3	none		300	10	5	2	log2	entropy		0.7975221355887405	0.23455782591097596	0.0	0.998480243153507	0.0	0.0	1.0015220599923664
1	1	none		300	10	10	1	sqrt	gini		0.7875419243265905	0.29536971347965757	0.008620689654429251	0.9992401215729542	11.434632012778932	11.34467817590446	0.9921332010404652
1	2	none		300	10	10	1	sqrt	gini		0.7792718382450112	0.2561945073740435	0.0	0.9999999999924013	0.0	0.0	0.9999999900075988
1	3	none		300	10	10	1	sqrt	gini		0.7957446808510638	0.22807470135200836	0.0	0.9969604863146129	0.0	0.0	1.0030487704343583
1	1	none		300	10	10	1	sqrt	entropy		0.79204223875904	0.2942661970172124	0.0	0.9992401215729542	0.0	0.0	1.000760446266154
1	2	none		300	10	10	1	sqrt	entropy		0.7895268930884103	0.26567645291651243	0.0	0.9999999999924013	0.0	0.0	0.9999999900075988
1	3	none		300	10	10	1	sqrt	entropy		0.8044337253865469	0.23467053696864523	0.0	0.9992401215729542	0.0	0.0	1.000760446266154
1	1	none		300	10	10	1	log2	gini		0.7875419243265905	0.29536971347965757	0.008620689654429251	0.9992401215729542	11.434632012778932	11.34467817590446	0.9921332010404652
1	2	none		300	10	10	1	log2	gini		0.7792718382450112	0.2561945073740435	0.0	0.9999999999924013	0.0	0.0	0.9999999900075988
1	3	none		300	10	10	1	log2	gini		0.7957446808510638	0.22807470135200836	0.0	0.9969604863146129	0.0	0.0	1.0030487704343583
1	1	none		300	10	10	1	log2	entropy		0.79204223875904	0.2942661970172124	0.0	0.9992401215729542	0.0	0.0	1.000760446266154
1	2	none		300	10	10	1	log2	entropy		0.7895268930884103	0.26567645291651243	0.0	0.9999999999924013	0.0	0.0	0.9999999900075988
1	3	none		300	10	10	1	log2	entropy		0.8044337253865469	0.23467053696864523	0.0	0.9992401215729542	0.0	0.0	1.000760446266154
1	1	none		300	10	10	2	sqrt	gini		0.7915050833245991	0.2949557829636084	0.0	0.9992401215729542	0.0	0.0	1.000760446266154
1	2	none		300	10	10	2	sqrt	gini		0.785555702391965	0.27377467389168836	0.0	0.9999999999924013	0.0	0.0	0.9999999900075988
1	3	none		300	10	10	2	sqrt	gini		0.7989956389586362	0.23123174967475557	0.0	0.99772036473406	0.0	0.0	1.0022848338308692
1	1	none		300	10	10	2	sqrt	entropy		0.7971583167382874	0.2940179979044939	0.0	0.9992401215729542	0.0	0.0	1.000760446266154
1	2	none		300	10	10	2	sqrt	entropy		0.7887471917536671	0.27575931933638825	0.0	0.9999999999924013	0.0	0.0	0.9999999900075988
1	3	none		300	10	10	2	sqrt	entropy		0.801077045064094	0.22809669752018635	0.0	0.9992401215729542	0.0	0.0	1.000760446266154
1	1	none		300	10	10	2	log2	gini		0.7915050833245991	0.2949557829636084	0.0	0.9992401215729542	0.0	0.0	1.000760446266154
1	2	none		300	10	10	2	log2	gini		0.785555702391965	0.27377467389168836	0.0	0.9999999999924013	0.0	0.0	0.9999999900075988
1	3	none		300	10	10	2	log2	gini		0.7989956389586362	0.23123174967475557	0.0	0.99772036473406	0.0	0.0	1.0022848338308692
1	1	none		300	10	10	2	log2	entropy		0.7971583167382874	0.2940179979044939	0.0	0.9992401215729542	0.0	0.0	1.000760446266154
1	2	none		300	10	10	2	log2	entropy		0.7887471917536671	0.27575931933638825	0.0	0.9999999999924013	0.0	0.0	0.9999999900075988
1	3	none		300	10	10	2	log2	entropy		0.801077045064094	0.22809669752018635	0.0	0.9992401215729542	0.0	0.0	1.000760446266154
1	1	none		500	3	2	1	sqrt	gini		0.7913609684519444	0.30480569785604333	0.0	0.9999999999924013	0.0	0.0	0.9999999900075988
1	2	none		500	3	2	1	sqrt	gini		0.7727434914761464	0.2608083707610678	0.0	0.9999999999924013	0.0	0.0	0.9999999900075988
1	3	none		500	3	2	1	sqrt	gini		0.7956918197436236	0.22676880787696213	0.0	0.9999999999924013	0.0	0.0	0.9999999900075988
1	1	none		500	3	2	1	sqrt	entropy		0.7943808301016665	0.29519969671545154	0.0	0.9999999999924013	0.0	0.0	0.9999999900075988
1	2	none		500	3	2	1	sqrt	entropy		0.7769261266023524	0.2668933489083199	0.0	0.9999999999924013	0.0	0.0	0.9999999900075988
1	3	none		500	3	2	1	sqrt	entropy		0.8034822254526233	0.2341381192091385	0.0	0.9999999999924013	0.0	0.0	0.9999999900075988
1	1	none		500	3	2	1	log2	gini		0.7913609684519444	0.30480569785604333	0.0	0.9999999999924013	0.0	0.0	0.9999999900075988
1	2	none		500	3	2	1	log2	gini		0.7727434914761464	0.2608083707610678	0.0	0.9999999999924013	0.0	0.0	0.9999999900075988
1	3	none		500	3	2	1	log2	gini		0.7956918197436236	0.22676880787696213	0.0	0.9999999999924013	0.0	0.0	0.9999999900075988
1	1	none		500	3	2	1	log2	entropy		0.7943808301016665	0.29519969671545154	0.0	0.9999999999924013	0.0	0.0	0.9999999900075988
1	2	none		500	3	2	1	log2	entropy		0.7769261266023524	0.2668933489083199	0.0	0.9999999999924013	0.0	0.0	0.9999999900075988
1	3	none		500	3	2	1	log2	entropy		0.8034822254526233	0.2341381192091385	0.0	0.9999999999924013	0.0	0.0	0.9999999900075988
1	1	none		500	3	2	2	sqrt	gini		0.7907190022010271	0.3048145014019997	0.0	0.9999999999924013	0.0	0.0	0.9999999900075988
1	2	none		500	3	2	2	sqrt	gini		0.771309633936831	0.26642606026084453	0.0	0.9999999999924013	0.0	0.0	0.9999999900075988
1	3	none		500	3	2	2	sqrt	gini		0.7959891634729748	0.22580035370924498	0.0	0.9999999999924013	0.0	0.0	0.9999999900075988
1	1	none		500	3	2	2	sqrt	entropy		0.7944725395660832	0.2949390343987242	0.0	0.9999999999924013	0.0	0.0	0.9999999900075988
1	2	none		500	3	2	2	sqrt	entropy		0.7764503766353905	0.26621357976774707	0.0	0.9999999999924013	0.0	0.0	0.9999999900075988
1	3	none		500	3	2	2	sqrt	entropy		0.8040240518038853	0.23507386083693232	0.0	0.9999999999924013	0.0	0.0	0.9999999900075988
1	1	none		500	3	2	2	log2	gini		0.7907190022010271	0.3048145014019997	0.0	0.9999999999924013	0.0	0.0	0.9999999900075988
1	2	none		500	3	2	2	log2	gini		0.771309633936831	0.26642606026084453	0.0	0.9999999999924013	0.0	0.0	0.9999999900075988
1	3	none		500	3	2	2	log2	gini		0.7959891634729748	0.22580035370924498	0.0	0.9999999999924013	0.0	0.0	0.9999999900075988
1	1	none		500	3	2	2	log2	entropy		0.7944725395660832	0.2949390343987242	0.0	0.9999999999924013	0.0	0.0	0.9999999900075988
1	2	none		500	3	2	2	log2	entropy		0.7764503766353905	0.26621357976774707	0.0	0.9999999999924013	0.0	0.0	0.9999999900075988
1	3	none		500	3	2	2	log2	entropy		0.8040240518038853	0.23507386083693232	0.0	0.9999999999924013	0.0	0.0	0.9999999900075988
1	1	none		500	3	5	1	sqrt	gini		0.791957079970653	0.3063341056349907	0.0	0.9999999999924013	0.0	0.0	0.9999999900075988
1	2	none		500	3	5	1	sqrt	gini		0.7730408352054975	0.2611488068942304	0.0	0.9999999999924013	0.0	0.0	0.9999999900075988
1	3	none		500	3	5	1	sqrt	gini		0.7949649795163208	0.22507852702391942	0.0	0.9999999999924013	0.0	0.0	0.9999999900075988
1	1	none		500	3	5	1	sqrt	entropy		0.7943284246934285	0.29215564431363994	0.0	0.9999999999924013	0.0	0.0	0.9999999900075988
1	2	none		500	3	5	1	sqrt	entropy		0.7769525571560724	0.26778818016500916	0.0	0.9999999999924013	0.0	0.0	0.9999999900075988
1	3	none		500	3	5	1	sqrt	entropy		0.8038126073741245	0.23534347947526044	0.0	0.9999999999924013	0.0	0.0	0.9999999900075988
1	1	none		500	3	5	1	log2	gini		0.791957079970653	0.3063341056349907	0.0	0.9999999999924013	0.0	0.0	0.9999999900075988
1	2	none		500	3	5	1	log2	gini		0.7730408352054975	0.2611488068942304	0.0	0.9999999999924013	0.0	0.0	0.9999999900075988
1	3	none		500	3	5	1	log2	gini		0.7949649795163208	0.22507852702391942	0.0	0.9999999999924013	0.0	0.0	0.9999999900075988
1	1	none		500	3	5	1	log2	entropy		0.7943284246934285	0.29215564431363994	0.0	0.9999999999924013	0.0	0.0	0.9999999900075988
1	2	none		500	3	5	1	log2	entropy		0.7769525571560724	0.26778818016500916	0.0	0.9999999999924013	0.0	0.0	0.9999999900075988
1	3	none		500	3	5	1	log2	entropy		0.8038126073741245	0.23534347947526044	0.0	0.9999999999924013	0.0	0.0	0.9999999900075988
1	1	none		500	3	5	2	sqrt	gini		0.7908303636935332	0.3025343184413064	0.0	0.9999999999924013	0.0	0.0	0.9999999900075988
1	2	none		500	3	5	2	sqrt	gini		0.7715342936434518	0.2612555870050238	0.0	0.9999999999924013	0.0	0.0	0.9999999900075988
1	3	none		500	3	5	2	sqrt	gini		0.7955794898903132	0.2249856554209372	0.0	0.9999999999924013	0.0	0.0	0.9999999900075988
1	1	none		500	3	5	2	sqrt	entropy		0.7944201341578452	0.2917170606930215	0.0	0.9999999999924013	0.0	0.0	0.9999999900075988
1	2	none		500	3	5	2	sqrt	entropy		0.7763909078895204	0.26504760377724923	0.0	0.9999999999924013	0.0	0.0	0.9999999900075988
1	3	none		500	3	5	2	sqrt	entropy		0.8039844059733052	0.235616759557883	0.0	0.9999999999924013	0.0	0.0	0.9999999900075988
1	1	none		500	3	5	2	log2	gini		0.7908303636935332	0.3025343184413064	0.0	0.9999999999924013	0.0	0.0	0.9999999900075988
1	2	none		500	3	5	2	log2	gini		0.7715342936434518	0.2612555870050238	0.0	0.9999999999924013	0.0	0.0	0.9999999900075988
1	3	none		500	3	5	2	log2	gini		0.7955794898903132	0.2249856554209372	0.0	0.9999999999924013	0.0	0.0	0.9999999900075988
1	1	none		500	3	5	2	log2	entropy		0.7944201341578452	0.2917170606930215	0.0	0.9999999999924013	0.0	0.0	0.9999999900075988
1	2	none		500	3	5	2	log2	entropy		0.7763909078895204	0.26504760377724923	0.0	0.9999999999924013	0.0	0.0	0.9999999900075988
1	3	none		500	3	5	2	log2	entropy		0.8039844059733052	0.235616759557883	0.0	0.9999999999924013	0.0	0.0	0.9999999900075988
1	1	none		500	3	10	1	sqrt	gini		0.7922977151242009	0.304372533246418	0.0	0.9999999999924013	0.0	0.0	0.9999999900075988
1	2	none		500	3	10	1	sqrt	gini		0.7736223073873398	0.26257948921897006	0.0	0.9999999999924013	0.0	0.0	0.9999999900075988
1	3	none		500	3	10	1	sqrt	gini		0.7954407294832827	0.22732827011648657	0.0	0.9999999999924013	0.0	0.0	0.9999999900075988
1	1	none		500	3	10	1	sqrt	entropy		0.7949245362121371	0.29144241874649696	0.0	0.9999999999924013	0.0	0.0	0.9999999900075988
1	2	none		500	3	10	1	sqrt	entropy		0.7766816439804413	0.2657900183288735	0.0	0.9999999999924013	0.0	0.0	0.9999999900075988
1	3	none		500	3	10	1	sqrt	entropy		0.8045989163472975	0.2372134899620024	0.0	0.9999999999924013	0.0	0.0	0.9999999900075988
1	1	none		500	3	10	1	log2	gini		0.7922977151242009	0.304372533246418	0.0	0.9999999999924013	0.0	0.0	0.9999999900075988
1	2	none		500	3	10	1	log2	gini		0.7736223073873398	0.26257948921897006	0.0	0.9999999999924013	0.0	0.0	0.9999999900075988
1	3	none		500	3	10	1	log2	gini		0.7954407294832827	0.22732827011648657	0.0	0.9999999999924013	0.0	0.0	0.9999999900075988
1	1	none		500	3	10	1	log2	entropy		0.7949245362121371	0.29144241874649696	0.0	0.9999999999924013	0.0	0.0	0.9999999900075988
1	2	none		500	3	10	1	log2	entropy		0.7766816439804413	0.2657900183288735	0.0	0.9999999999924013	0.0	0.0	0.9999999900075988
1	3	none		500	3	10	1	log2	entropy		0.8045989163472975	0.2372134899620024	0.0	0.9999999999924013	0.0	0.0	0.9999999900075988
1	1	none		500	3	10	2	sqrt	gini		0.7915509380568075	0.30389650130853785	0.0	0.9999999999924013	0.0	0.0	0.9999999900075988
1	2	none		500	3	10	2	sqrt	gini		0.7723338178934849	0.2608265297547604	0.0	0.9999999999924013	0.0	0.0	0.9999999900075988
1	3	none		500	3	10	2	sqrt	gini		0.796048632218845	0.22652892126270255	0.0	0.9999999999924013	0.0	0.0	0.9999999900075988
1	1	none		500	3	10	2	sqrt	entropy		0.7949376375641967	0.29162537115186776	0.0	0.9999999999924013	0.0	0.0	0.9999999900075988
1	2	none		500	3	10	2	sqrt	entropy		0.7761199947138893	0.2650620926077591	0.0	0.9999999999924013	0.0	0.0	0.9999999900075988
1	3	none		500	3	10	2	sqrt	entropy		0.8044667635786971	0.2367208943120011	0.0	0.9999999999924013	0.0	0.0	0.9999999900075988
1	1	none		500	3	10	2	log2	gini		0.7915509380568075	0.30389650130853785	0.0	0.9999999999924013	0.0	0.0	0.9999999900075988
1	2	none		500	3	10	2	log2	gini		0.7723338178934849	0.2608265297547604	0.0	0.9999999999924013	0.0	0.0	0.9999999900075988
1	3	none		500	3	10	2	log2	gini		0.796048632218845	0.22652892126270255	0.0	0.9999999999924013	0.0	0.0	0.9999999900075988
1	1	none		500	3	10	2	log2	entropy		0.7949376375641967	0.29162537115186776	0.0	0.9999999999924013	0.0	0.0	0.9999999900075988
1	2	none		500	3	10	2	log2	entropy		0.7761199947138893	0.2650620926077591	0.0	0.9999999999924013	0.0	0.0	0.9999999900075988
1	3	none		500	3	10	2	log2	entropy		0.8044667635786971	0.2367208943120011	0.0	0.9999999999924013	0.0	0.0	0.9999999900075988
1	1	none		500	5	2	1	sqrt	gini		0.7946559584949167	0.30248849953290113	0.0	0.9999999999924013	0.0	0.0	0.9999999900075988
1	2	none		500	5	2	1	sqrt	gini		0.7777256508523854	0.26753602599081333	0.0	0.9999999999924013	0.0	0.0	0.9999999900075988
1	3	none		500	5	2	1	sqrt	gini		0.7965442051010969	0.23160932732690984	0.0	0.9999999999924013	0.0	0.0	0.9999999900075988
1	1	none		500	5	2	1	sqrt	entropy		0.7970076511896029	0.30274766799574937	0.0	0.9999999999924013	0.0	0.0	0.9999999900075988
1	2	none		500	5	2	1	sqrt	entropy		0.7816902339104004	0.27050743432360647	0.0	0.9999999999924013	0.0	0.0	0.9999999900075988
1	3	none		500	5	2	1	sqrt	entropy		0.807129641865997	0.24201597587833407	0.0	0.9999999999924013	0.0	0.0	0.9999999900075988
1	1	none		500	5	2	1	log2	gini		0.7946559584949167	0.30248849953290113	0.0	0.9999999999924013	0.0	0.0	0.9999999900075988
1	2	none		500	5	2	1	log2	gini		0.7777256508523854	0.26753602599081333	0.0	0.9999999999924013	0.0	0.0	0.9999999900075988
1	3	none		500	5	2	1	log2	gini		0.7965442051010969	0.23160932732690984	0.0	0.9999999999924013	0.0	0.0	0.9999999900075988
1	1	none		500	5	2	1	log2	entropy		0.7970076511896029	0.30274766799574937	0.0	0.9999999999924013	0.0	0.0	0.9999999900075988
1	2	none		500	5	2	1	log2	entropy		0.7816902339104004	0.27050743432360647	0.0	0.9999999999924013	0.0	0.0	0.9999999900075988
1	3	none		500	5	2	1	log2	entropy		0.807129641865997	0.24201597587833407	0.0	0.9999999999924013	0.0	0.0	0.9999999900075988
1	1	none		500	5	2	2	sqrt	gini		0.793299968556755	0.29985948198037127	0.0	0.9999999999924013	0.0	0.0	0.9999999900075988
1	2	none		500	5	2	2	sqrt	gini		0.777117748116823	0.25506914891360444	0.0	0.9999999999924013	0.0	0.0	0.9999999900075988
1	3	none		500	5	2	2	sqrt	gini		0.7979053786176821	0.23118152981044057	0.0	0.9999999999924013	0.0	0.0	0.9999999900075988
1	1	none		500	5	2	2	sqrt	entropy		0.7979312965097998	0.2989649897026737	0.0	0.9999999999924013	0.0	0.0	0.9999999900075988
1	2	none		500	5	2	2	sqrt	entropy		0.7818752477864411	0.27439847962109976	0.0	0.9999999999924013	0.0	0.0	0.9999999900075988
1	3	none		500	5	2	2	sqrt	entropy		0.8047707149464782	0.2391445109046781	0.0	0.9999999999924013	0.0	0.0	0.9999999900075988
1	1	none		500	5	2	2	log2	gini		0.793299968556755	0.29985948198037127	0.0	0.9999999999924013	0.0	0.0	0.9999999900075988
1	2	none		500	5	2	2	log2	gini		0.777117748116823	0.25506914891360444	0.0	0.9999999999924013	0.0	0.0	0.9999999900075988
1	3	none		500	5	2	2	log2	gini		0.7979053786176821	0.23118152981044057	0.0	0.9999999999924013	0.0	0.0	0.9999999900075988
1	1	none		500	5	2	2	log2	entropy		0.7979312965097998	0.2989649897026737	0.0	0.9999999999924013	0.0	0.0	0.9999999900075988
1	2	none		500	5	2	2	log2	entropy		0.7818752477864411	0.27439847962109976	0.0	0.9999999999924013	0.0	0.0	0.9999999900075988
1	3	none		500	5	2	2	log2	entropy		0.8047707149464782	0.2391445109046781	0.0	0.9999999999924013	0.0	0.0	0.9999999900075988
1	1	none		500	5	5	1	sqrt	gini		0.7943284246934283	0.3100540472131923	0.0	0.9999999999924013	0.0	0.0	0.9999999900075988
1	2	none		500	5	5	1	sqrt	gini		0.7773952689308841	0.26601306701150623	0.0	0.9999999999924013	0.0	0.0	0.9999999900075988
1	3	none		500	5	5	1	sqrt	gini		0.7966036738469672	0.23335256086312653	0.0	0.9999999999924013	0.0	0.0	0.9999999900075988
1	1	none		500	5	5	1	sqrt	entropy		0.7964835971072215	0.3024164880010806	0.0	0.9999999999924013	0.0	0.0	0.9999999900075988
1	2	none		500	5	5	1	sqrt	entropy		0.7828135324435048	0.28635647980224704	0.0	0.9999999999924013	0.0	0.0	0.9999999900075988
1	3	none		500	5	5	1	sqrt	entropy		0.8054843398969209	0.23932862666154606	0.0	0.9999999999924013	0.0	0.0	0.9999999900075988
1	1	none		500	5	5	1	log2	gini		0.7943284246934283	0.3100540472131923	0.0	0.9999999999924013	0.0	0.0	0.9999999900075988
1	2	none		500	5	5	1	log2	gini		0.7773952689308841	0.26601306701150623	0.0	0.9999999999924013	0.0	0.0	0.9999999900075988
1	3	none		500	5	5	1	log2	gini		0.7966036738469672	0.23335256086312653	0.0	0.9999999999924013	0.0	0.0	0.9999999900075988
1	1	none		500	5	5	1	log2	entropy		0.7964835971072215	0.3024164880010806	0.0	0.9999999999924013	0.0	0.0	0.9999999900075988
1	2	none		500	5	5	1	log2	entropy		0.7828135324435048	0.28635647980224704	0.0	0.9999999999924013	0.0	0.0	0.9999999900075988
1	3	none		500	5	5	1	log2	entropy		0.8054843398969209	0.23932862666154606	0.0	0.9999999999924013	0.0	0.0	0.9999999900075988
1	1	none		500	5	5	2	sqrt	gini		0.793889529399434	0.3031238882041356	0.0	0.9999999999924013	0.0	0.0	0.9999999900075988
1	2	none		500	5	5	2	sqrt	gini		0.7756706753006476	0.2586256807139133	0.0	0.9999999999924013	0.0	0.0	0.9999999900075988
1	3	none		500	5	5	2	sqrt	gini		0.7971851460288093	0.23091938280038019	0.0	0.9999999999924013	0.0	0.0	0.9999999900075988
1	1	none		500	5	5	2	sqrt	entropy		0.7969683471334241	0.30196573965212675	0.0	0.9999999999924013	0.0	0.0	0.9999999900075988
1	2	none		500	5	5	2	sqrt	entropy		0.7833091053257566	0.28191441046731425	0.0	0.9999999999924013	0.0	0.0	0.9999999900075988
1	3	none		500	5	5	2	sqrt	entropy		0.8049755517378089	0.24009362991038077	0.0	0.9999999999924013	0.0	0.0	0.9999999900075988
1	1	none		500	5	5	2	log2	gini		0.793889529399434	0.3031238882041356	0.0	0.9999999999924013	0.0	0.0	0.9999999900075988
1	2	none		500	5	5	2	log2	gini		0.7756706753006476	0.2586256807139133	0.0	0.9999999999924013	0.0	0.0	0.9999999900075988
1	3	none		500	5	5	2	log2	gini		0.7971851460288093	0.23091938280038019	0.0	0.9999999999924013	0.0	0.0	0.9999999900075988
1	1	none		500	5	5	2	log2	entropy		0.7969683471334241	0.30196573965212675	0.0	0.9999999999924013	0.0	0.0	0.9999999900075988
1	2	none		500	5	5	2	log2	entropy		0.7833091053257566	0.28191441046731425	0.0	0.9999999999924013	0.0	0.0	0.9999999900075988
1	3	none		500	5	5	2	log2	entropy		0.8049755517378089	0.24009362991038077	0.0	0.9999999999924013	0.0	0.0	0.9999999900075988
1	1	none		500	5	10	1	sqrt	gini		0.7940729483282675	0.2982515336341311	0.0	0.9999999999924013	0.0	0.0	0.9999999900075988
1	2	none		500	5	10	1	sqrt	gini		0.7774943835073345	0.2702626407868504	0.0	0.9999999999924013	0.0	0.0	0.9999999900075988
1	3	none		500	5	10	1	sqrt	gini		0.79737015990485	0.23187894940574685	0.0	0.9999999999924013	0.0	0.0	0.9999999900075988
1	1	none		500	5	10	1	sqrt	entropy		0.7968111309087097	0.2975654110889065	0.0	0.9999999999924013	0.0	0.0	0.9999999900075988
1	2	none		500	5	10	1	sqrt	entropy		0.7831703449187261	0.286640476726073	0.0	0.9999999999924013	0.0	0.0	0.9999999900075988
1	3	none		500	5	10	1	sqrt	entropy		0.8052861107440201	0.24100657492375743	0.0	0.9999999999924013	0.0	0.0	0.9999999900075988
1	1	none		500	5	10	1	log2	gini		0.7940729483282675	0.2982515336341311	0.0	0.9999999999924013	0.0	0.0	0.9999999900075988
1	2	none		500	5	10	1	log2	gini		0.7774943835073345	0.2702626407868504	0.0	0.9999999999924013	0.0	0.0	0.9999999900075988
1	3	none		500	5	10	1	log2	gini		0.79737015990485	0.23187894940574685	0.0	0.9999999999924013	0.0	0.0	0.9999999900075988
1	1	none		500	5	10	1	log2	entropy		0.7968111309087097	0.2975654110889065	0.0	0.9999999999924013	0.0	0.0	0.9999999900075988
1	2	none		500	5	10	1	log2	entropy		0.7831703449187261	0.286640476726073	0.0	0.9999999999924013	0.0	0.0	0.9999999900075988
1	3	none		500	5	10	1	log2	entropy		0.8052861107440201	0.24100657492375743	0.0	0.9999999999924013	0.0	0.0	0.9999999900075988
1	1	none		500	5	10	2	sqrt	gini		0.7931099989518919	0.30269636120420174	0.0	0.9999999999924013	0.0	0.0	0.9999999900075988
1	2	none		500	5	10	2	sqrt	gini		0.7783071230342276	0.26405164278410787	0.0	0.9999999999924013	0.0	0.0	0.9999999900075988
1	3	none		500	5	10	2	sqrt	gini		0.7990088542354963	0.2321985490010205	0.0	0.9999999999924013	0.0	0.0	0.9999999900075988
1	1	none		500	5	10	2	sqrt	entropy		0.7972631275547637	0.30113899577935505	0.0	0.9999999999924013	0.0	0.0	0.9999999900075988
1	2	none		500	5	10	2	sqrt	entropy		0.78419452887538	0.2856866898333141	0.0	0.9999999999924013	0.0	0.0	0.9999999900075988
1	3	none		500	5	10	2	sqrt	entropy		0.8060988502709131	0.24126284025670436	0.0	0.9999999999924013	0.0	0.0	0.9999999900075988
1	1	none		500	5	10	2	log2	gini		0.7931099989518919	0.30269636120420174	0.0	0.9999999999924013	0.0	0.0	0.9999999900075988
1	2	none		500	5	10	2	log2	gini		0.7783071230342276	0.26405164278410787	0.0	0.9999999999924013	0.0	0.0	0.9999999900075988
1	3	none		500	5	10	2	log2	gini		0.7990088542354963	0.2321985490010205	0.0	0.9999999999924013	0.0	0.0	0.9999999900075988
1	1	none		500	5	10	2	log2	entropy		0.7972631275547637	0.30113899577935505	0.0	0.9999999999924013	0.0	0.0	0.9999999900075988
1	2	none		500	5	10	2	log2	entropy		0.78419452887538	0.2856866898333141	0.0	0.9999999999924013	0.0	0.0	0.9999999900075988
1	3	none		500	5	10	2	log2	entropy		0.8060988502709131	0.24126284025670436	0.0	0.9999999999924013	0.0	0.0	0.9999999900075988
1	1	none		500	10	2	1	sqrt	gini		0.7882756000419244	0.29793751065351526	0.008620689654429251	0.9992401215729542	11.434632012778932	11.34467817590446	0.9921332010404652
1	2	none		500	10	2	1	sqrt	gini		0.7867054314787896	0.2745437439465202	0.0	0.9999999999924013	0.0	0.0	0.9999999900075988
1	3	none		500	10	2	1	sqrt	gini		0.7955596669750231	0.22609650182381583	0.0	0.9969604863146129	0.0	0.0	1.0030487704343583
1	1	none		500	10	2	1	sqrt	entropy		0.7908827691017714	0.3017366333706317	0.0	0.9992401215729542	0.0	0.0	1.000760446266154
1	2	none		500	10	2	1	sqrt	entropy		0.7890048896524382	0.2716317950561631	0.0	0.9999999999924013	0.0	0.0	0.9999999900075988
1	3	none		500	10	2	1	sqrt	entropy		0.8001189374917405	0.2315383827041368	0.0	0.9992401215729542	0.0	0.0	1.000760446266154
1	1	none		500	10	2	1	log2	gini		0.7882756000419244	0.29793751065351526	0.008620689654429251	0.9992401215729542	11.434632012778932	11.34467817590446	0.9921332010404652
1	2	none		500	10	2	1	log2	gini		0.7867054314787896	0.2745437439465202	0.0	0.9999999999924013	0.0	0.0	0.9999999900075988
1	3	none		500	10	2	1	log2	gini		0.7955596669750231	0.22609650182381583	0.0	0.9969604863146129	0.0	0.0	1.0030487704343583
1	1	none		500	10	2	1	log2	entropy		0.7908827691017714	0.3017366333706317	0.0	0.9992401215729542	0.0	0.0	1.000760446266154
1	2	none		500	10	2	1	log2	entropy		0.7890048896524382	0.2716317950561631	0.0	0.9999999999924013	0.0	0.0	0.9999999900075988
1	3	none		500	10	2	1	log2	entropy		0.8001189374917405	0.2315383827041368	0.0	0.9992401215729542	0.0	0.0	1.000760446266154
1	1	none		500	10	2	2	sqrt	gini		0.788367309506341	0.29761448299318005	0.0	0.9992401215729542	0.0	0.0	1.000760446266154
1	2	none		500	10	2	2	sqrt	gini		0.7835668032245277	0.2726057027862986	0.0	0.9999999999924013	0.0	0.0	0.9999999900075988
1	3	none		500	10	2	2	sqrt	gini		0.7978194793180917	0.23217421649786715	0.0	0.998480243153507	0.0	0.0	1.0015220599923664
1	1	none		500	10	2	2	sqrt	entropy		0.7917671103657898	0.2950283006006164	0.0	0.9992401215729542	0.0	0.0	1.000760446266154
1	2	none		500	10	2	2	sqrt	entropy		0.7870820668693008	0.2824060400640834	0.0	0.9999999999924013	0.0	0.0	0.9999999900075988
1	3	none		500	10	2	2	sqrt	entropy		0.8049953746530989	0.2370125667147887	0.0	0.998480243153507	0.0	0.0	1.0015220599923664
1	1	none		500	10	2	2	log2	gini		0.788367309506341	0.29761448299318005	0.0	0.9992401215729542	0.0	0.0	1.000760446266154
1	2	none		500	10	2	2	log2	gini		0.7835668032245277	0.2726057027862986	0.0	0.9999999999924013	0.0	0.0	0.9999999900075988
1	3	none		500	10	2	2	log2	gini		0.7978194793180917	0.23217421649786715	0.0	0.998480243153507	0.0	0.0	1.0015220599923664
1	1	none		500	10	2	2	log2	entropy		0.7917671103657898	0.2950283006006164	0.0	0.9992401215729542	0.0	0.0	1.000760446266154
1	2	none		500	10	2	2	log2	entropy		0.7870820668693008	0.2824060400640834	0.0	0.9999999999924013	0.0	0.0	0.9999999900075988
1	3	none		500	10	2	2	log2	entropy		0.8049953746530989	0.2370125667147887	0.0	0.998480243153507	0.0	0.0	1.0015220599923664
1	1	none		500	10	5	1	sqrt	gini		0.7899329210774552	0.29737420902494294	0.0	0.9992401215729542	0.0	0.0	1.000760446266154
1	2	none		500	10	5	1	sqrt	gini		0.7837055636315581	0.27248227240129286	0.0	0.9999999999924013	0.0	0.0	0.9999999900075988
1	3	none		500	10	5	1	sqrt	gini		0.7934055768468349	0.2259718729709908	0.0	0.99772036473406	0.0	0.0	1.0022848338308692
1	1	none		500	10	5	1	sqrt	entropy		0.798959752646473	0.29912167900329334	0.0	0.9992401215729542	0.0	0.0	1.000760446266154
1	2	none		500	10	5	1	sqrt	entropy		0.7878948063961939	0.26412771621914366	0.0	0.9999999999924013	0.0	0.0	0.9999999900075988
1	3	none		500	10	5	1	sqrt	entropy		0.8009514999339236	0.23482511673940584	0.0	0.998480243153507	0.0	0.0	1.0015220599923664
1	1	none		500	10	5	1	log2	gini		0.7899329210774552	0.29737420902494294	0.0	0.9992401215729542	0.0	0.0	1.000760446266154
1	2	none		500	10	5	1	log2	gini		0.7837055636315581	0.27248227240129286	0.0	0.9999999999924013	0.0	0.0	0.9999999900075988
1	3	none		500	10	5	1	log2	gini		0.7934055768468349	0.2259718729709908	0.0	0.99772036473406	0.0	0.0	1.0022848338308692
1	1	none		500	10	5	1	log2	entropy		0.798959752646473	0.29912167900329334	0.0	0.9992401215729542	0.0	0.0	1.000760446266154
1	2	none		500	10	5	1	log2	entropy		0.7878948063961939	0.26412771621914366	0.0	0.9999999999924013	0.0	0.0	0.9999999900075988
1	3	none		500	10	5	1	log2	entropy		0.8009514999339236	0.23482511673940584	0.0	0.998480243153507	0.0	0.0	1.0015220599923664
1	1	none		500	10	5	2	sqrt	gini		0.7851509275757258	0.30192196787002756	0.0	0.9992401215729542	0.0	0.0	1.000760446266154
1	2	none		500	10	5	2	sqrt	gini		0.7817298797409806	0.2621716829031643	0.0	0.9999999999924013	0.0	0.0	0.9999999900075988
1	3	none		500	10	5	2	sqrt	gini		0.7940465177745474	0.2267537608069371	0.0	0.99772036473406	0.0	0.0	1.0022848338308692
1	1	none		500	10	5	2	sqrt	entropy		0.7957302693637984	0.30362704252861455	0.0	0.9992401215729542	0.0	0.0	1.000760446266154
1	2	none		500	10	5	2	sqrt	entropy		0.78946081670411	0.26870092089884656	0.0	0.9999999999924013	0.0	0.0	0.9999999900075988
1	3	none		500	10	5	2	sqrt	entropy		0.8008854235496234	0.2347902705915245	0.0	0.998480243153507	0.0	0.0	1.0015220599923664
1	1	none		500	10	5	2	log2	gini		0.7851509275757258	0.30192196787002756	0.0	0.9992401215729542	0.0	0.0	1.000760446266154
1	2	none		500	10	5	2	log2	gini		0.7817298797409806	0.2621716829031643	0.0	0.9999999999924013	0.0	0.0	0.9999999900075988
1	3	none		500	10	5	2	log2	gini		0.7940465177745474	0.2267537608069371	0.0	0.99772036473406	0.0	0.0	1.0022848338308692
1	1	none		500	10	5	2	log2	entropy		0.7957302693637984	0.30362704252861455	0.0	0.9992401215729542	0.0	0.0	1.000760446266154
1	2	none		500	10	5	2	log2	entropy		0.78946081670411	0.26870092089884656	0.0	0.9999999999924013	0.0	0.0	0.9999999900075988
1	3	none		500	10	5	2	log2	entropy		0.8008854235496234	0.2347902705915245	0.0	0.998480243153507	0.0	0.0	1.0015220599923664
1	1	none		500	10	10	1	sqrt	gini		0.7881380358452993	0.30026554853619714	0.008620689654429251	0.9992401215729542	11.434632012778932	11.34467817590446	0.9921332010404652
1	2	none		500	10	10	1	sqrt	gini		0.7812475221355888	0.258094030303731	0.0	0.9999999999924013	0.0	0.0	0.9999999900075988
1	3	none		500	10	10	1	sqrt	gini		0.7951037399233514	0.22961391192196326	0.0	0.9969604863146129	0.0	0.0	1.0030487704343583
1	1	none		500	10	10	1	sqrt	entropy		0.7948393774237502	0.2948286918564852	0.0	0.9992401215729542	0.0	0.0	1.000760446266154
1	2	none		500	10	10	1	sqrt	entropy		0.7895995771111405	0.2764026414681385	0.0	0.9999999999924013	0.0	0.0	0.9999999900075988
1	3	none		500	10	10	1	sqrt	entropy		0.8022267741509185	0.23459518957239237	0.0	0.9992401215729542	0.0	0.0	1.000760446266154
1	1	none		500	10	10	1	log2	gini		0.7881380358452993	0.30026554853619714	0.008620689654429251	0.9992401215729542	11.434632012778932	11.34467817590446	0.9921332010404652
1	2	none		500	10	10	1	log2	gini		0.7812475221355888	0.258094030303731	0.0	0.9999999999924013	0.0	0.0	0.9999999900075988
1	3	none		500	10	10	1	log2	gini		0.7951037399233514	0.22961391192196326	0.0	0.9969604863146129	0.0	0.0	1.0030487704343583
1	1	none		500	10	10	1	log2	entropy		0.7948393774237502	0.2948286918564852	0.0	0.9992401215729542	0.0	0.0	1.000760446266154
1	2	none		500	10	10	1	log2	entropy		0.7895995771111405	0.2764026414681385	0.0	0.9999999999924013	0.0	0.0	0.9999999900075988
1	3	none		500	10	10	1	log2	entropy		0.8022267741509185	0.23459518957239237	0.0	0.9992401215729542	0.0	0.0	1.000760446266154
1	1	none		500	10	10	2	sqrt	gini		0.7920160360549209	0.2973773062036187	0.0	0.9992401215729542	0.0	0.0	1.000760446266154
1	2	none		500	10	10	2	sqrt	gini		0.7825029734372935	0.2659883593442135	0.0	0.9999999999924013	0.0	0.0	0.9999999900075988
1	3	none		500	10	10	2	sqrt	gini		0.7974560592044404	0.23137399710617948	0.0	0.998480243153507	0.0	0.0	1.0015220599923664
1	1	none		500	10	10	2	sqrt	entropy		0.7971059113300493	0.2966543068225188	0.0	0.9992401215729542	0.0	0.0	1.000760446266154
1	2	none		500	10	10	2	sqrt	entropy		0.7894145632350998	0.2804517276168526	0.0	0.9999999999924013	0.0	0.0	0.9999999900075988
1	3	none		500	10	10	2	sqrt	entropy		0.8014008193471654	0.23113213449332315	0.0	0.9992401215729542	0.0	0.0	1.000760446266154
1	1	none		500	10	10	2	log2	gini		0.7920160360549209	0.2973773062036187	0.0	0.9992401215729542	0.0	0.0	1.000760446266154
1	2	none		500	10	10	2	log2	gini		0.7825029734372935	0.2659883593442135	0.0	0.9999999999924013	0.0	0.0	0.9999999900075988
1	3	none		500	10	10	2	log2	gini		0.7974560592044404	0.23137399710617948	0.0	0.998480243153507	0.0	0.0	1.0015220599923664
1	1	none		500	10	10	2	log2	entropy		0.7971059113300493	0.2966543068225188	0.0	0.9992401215729542	0.0	0.0	1.000760446266154
1	2	none		500	10	10	2	log2	entropy		0.7894145632350998	0.2804517276168526	0.0	0.9999999999924013	0.0	0.0	0.9999999900075988
1	3	none		500	10	10	2	log2	entropy		0.8014008193471654	0.23113213449332315	0.0	0.9992401215729542	0.0	0.0	1.000760446266154
1	1	undersample	0.6	100	3	2	1	sqrt	gini		0.7922584110680223	0.26904349767734453	0.4224137930670333	0.904255319142065	6.90713025686648	4.411876933143026	0.6387423864905127
1	2	undersample	0.6	100	3	2	1	sqrt	gini		0.7692810889388133	0.20825065462468753	0.3217391304068053	0.9050151975615122	4.519691820551614	3.387269208065906	0.7494469307545801
1	3	undersample	0.6	100	3	2	1	sqrt	gini		0.802101229020748	0.23628874146172898	0.3999999999652174	0.8867781154947814	5.221476029497882	3.5328855934907586	0.6766066762190488
1	1	undersample	0.6	100	3	2	1	sqrt	entropy		0.7898805156692171	0.282020650951976	0.4396551723758918	0.9050151975615122	7.475814557675558	4.628689167129877	0.6191551511426095
1	2	undersample	0.6	100	3	2	1	sqrt	entropy		0.7742962865072024	0.2131487453029097	0.3130434782336484	0.9057750759809592	4.380563020094928	3.3222997871284172	0.7584184334484912
1	3	undersample	0.6	100	3	2	1	sqrt	entropy		0.7983745209462139	0.22844236311956478	0.40869565213837433	0.8860182370753342	5.372744605655425	3.585622873303563	0.6673726526665422
1	1	undersample	0.6	100	3	2	1	log2	gini		0.7922584110680223	0.26904349767734453	0.4224137930670333	0.904255319142065	6.90713025686648	4.411876933143026	0.6387423864905127
1	2	undersample	0.6	100	3	2	1	log2	gini		0.7692810889388133	0.20825065462468753	0.3217391304068053	0.9050151975615122	4.519691820551614	3.387269208065906	0.7494469307545801
1	3	undersample	0.6	100	3	2	1	log2	gini		0.802101229020748	0.23628874146172898	0.3999999999652174	0.8867781154947814	5.221476029497882	3.5328855934907586	0.6766066762190488
1	1	undersample	0.6	100	3	2	1	log2	entropy		0.7898805156692171	0.282020650951976	0.4396551723758918	0.9050151975615122	7.475814557675558	4.628689167129877	0.6191551511426095
1	2	undersample	0.6	100	3	2	1	log2	entropy		0.7742962865072024	0.2131487453029097	0.3130434782336484	0.9057750759809592	4.380563020094928	3.3222997871284172	0.7584184334484912
1	3	undersample	0.6	100	3	2	1	log2	entropy		0.7983745209462139	0.22844236311956478	0.40869565213837433	0.8860182370753342	5.372744605655425	3.585622873303563	0.6673726526665422
1	1	undersample	0.6	100	3	2	2	sqrt	gini		0.7924483806728855	0.27527932705018765	0.43103448272146255	0.9027355623031708	7.031249241813642	4.4315728195464175	0.6302681922979086
1	2	undersample	0.6	100	3	2	2	sqrt	gini		0.7686599709263908	0.2074826598451895	0.3217391304068053	0.904255319142065	4.480056501026223	3.360386121922924	0.750076718084384
1	3	undersample	0.6	100	3	2	2	sqrt	gini		0.8026166248182899	0.23005273453269287	0.3739130434457467	0.8875379939142285	4.713212779436418	3.3247940634513804	0.7054198848872709
1	1	undersample	0.6	100	3	2	2	sqrt	entropy		0.7907517555811759	0.28646402507481766	0.4224137930670333	0.9065349544004063	7.093434469050272	4.519483676088132	0.6371361608925801
1	2	undersample	0.6	100	3	2	2	sqrt	entropy		0.772102550548434	0.2115668741874239	0.3130434782336484	0.9057750759809592	4.380563020094928	3.3222997871284172	0.7584184334484912
1	3	undersample	0.6	100	3	2	2	sqrt	entropy		0.7987908021673055	0.22549667859098607	0.3826086956189036	0.8844984802364401	4.745737157198851	3.3125855250760017	0.6980128413967763
1	1	undersample	0.6	100	3	2	2	log2	gini		0.7924483806728855	0.27527932705018765	0.43103448272146255	0.9027355623031708	7.031249241813642	4.4315728195464175	0.6302681922979086
1	2	undersample	0.6	100	3	2	2	log2	gini		0.7686599709263908	0.2074826598451895	0.3217391304068053	0.904255319142065	4.480056501026223	3.360386121922924	0.750076718084384
1	3	undersample	0.6	100	3	2	2	log2	gini		0.8026166248182899	0.23005273453269287	0.3739130434457467	0.8875379939142285	4.713212779436418	3.3247940634513804	0.7054198848872709
1	1	undersample	0.6	100	3	2	2	log2	entropy		0.7907517555811759	0.28646402507481766	0.4224137930670333	0.9065349544004063	7.093434469050272	4.519483676088132	0.6371361608925801
1	2	undersample	0.6	100	3	2	2	log2	entropy		0.772102550548434	0.2115668741874239	0.3130434782336484	0.9057750759809592	4.380563020094928	3.3222997871284172	0.7584184334484912
1	3	undersample	0.6	100	3	2	2	log2	entropy		0.7987908021673055	0.22549667859098607	0.3826086956189036	0.8844984802364401	4.745737157198851	3.3125855250760017	0.6980128413967763
1	1	undersample	0.6	100	3	5	1	sqrt	gini		0.7932541138245467	0.2691978823707019	0.4224137930670333	0.9012158054642766	6.67210032629287	4.276126887414227	0.6408966609573017
1	2	undersample	0.6	100	3	5	1	sqrt	gini		0.7692810889388133	0.20896966413523096	0.3217391304068053	0.9050151975615122	4.519691820551614	3.387269208065906	0.7494469307545801
1	3	undersample	0.6	100	3	5	1	sqrt	gini		0.8019360380599975	0.23151553657300672	0.3826086956189036	0.8860182370753342	4.817276556907006	3.35675332819908	0.6968155638092657
1	1	undersample	0.6	100	3	5	1	sqrt	entropy		0.7902801069070327	0.2826835677683636	0.4396551723758918	0.9050151975615122	7.475814557675558	4.628689167129877	0.6191551511426095
1	2	undersample	0.6	100	3	5	1	sqrt	entropy		0.7736355226641998	0.2150397012566776	0.3130434782336484	0.9072948328198535	4.4598459494140075	3.3767637121855247	0.757148050826901
1	3	undersample	0.6	100	3	5	1	sqrt	entropy		0.798433989692084	0.22603413005545328	0.3913043477920605	0.8860182370753342	4.997142401341398	3.433043176567241	0.6870012600950245
1	1	undersample	0.6	100	3	5	1	log2	gini		0.7932541138245467	0.2691978823707019	0.4224137930670333	0.9012158054642766	6.67210032629287	4.276126887414227	0.6408966609573017
1	2	undersample	0.6	100	3	5	1	log2	gini		0.7692810889388133	0.20896966413523096	0.3217391304068053	0.9050151975615122	4.519691820551614	3.387269208065906	0.7494469307545801
1	3	undersample	0.6	100	3	5	1	log2	gini		0.8019360380599975	0.23151553657300672	0.3826086956189036	0.8860182370753342	4.817276556907006	3.35675332819908	0.6968155638092657
1	1	undersample	0.6	100	3	5	1	log2	entropy		0.7902801069070327	0.2826835677683636	0.4396551723758918	0.9050151975615122	7.475814557675558	4.628689167129877	0.6191551511426095
1	2	undersample	0.6	100	3	5	1	log2	entropy		0.7736355226641998	0.2150397012566776	0.3130434782336484	0.9072948328198535	4.4598459494140075	3.3767637121855247	0.757148050826901
1	3	undersample	0.6	100	3	5	1	log2	entropy		0.798433989692084	0.22603413005545328	0.3913043477920605	0.8860182370753342	4.997142401341398	3.433043176567241	0.6870012600950245
1	1	undersample	0.6	100	3	5	2	sqrt	gini		0.7929593334032071	0.27620685448210286	0.4224137930670333	0.9012158054642766	6.67210032629287	4.276126887414227	0.6408966609573017
1	2	undersample	0.6	100	3	5	2	sqrt	gini		0.7687194396722611	0.2078263796001098	0.3217391304068053	0.904255319142065	4.480056501026223	3.360386121922924	0.750076718084384
1	3	undersample	0.6	100	3	5	2	sqrt	gini		0.8021606977666182	0.23004031332802688	0.3739130434457467	0.8890577507531228	4.785958457595304	3.3703391834998304	0.7042140389437618
1	1	undersample	0.6	100	3	5	2	sqrt	entropy		0.7909351745100095	0.2867191035975188	0.4224137930670333	0.9057750759809592	7.030331429546169	4.483036230958493	0.6376706710887701
1	2	undersample	0.6	100	3	5	2	sqrt	entropy		0.7721421963790142	0.2122257377668289	0.3130434782336484	0.9050151975615122	4.341872950486863	3.2957213916316928	0.7590552247373814
1	3	undersample	0.6	100	3	5	2	sqrt	entropy		0.7988767014668958	0.2255586720040384	0.3739130434457467	0.8852583586558872	4.607707457817281	3.258738558018248	0.7072364167591646
1	1	undersample	0.6	100	3	5	2	log2	gini		0.7929593334032071	0.27620685448210286	0.4224137930670333	0.9012158054642766	6.67210032629287	4.276126887414227	0.6408966609573017
1	2	undersample	0.6	100	3	5	2	log2	gini		0.7687194396722611	0.2078263796001098	0.3217391304068053	0.904255319142065	4.480056501026223	3.360386121922924	0.750076718084384
1	3	undersample	0.6	100	3	5	2	log2	gini		0.8021606977666182	0.23004031332802688	0.3739130434457467	0.8890577507531228	4.785958457595304	3.3703391834998304	0.7042140389437618
1	1	undersample	0.6	100	3	5	2	log2	entropy		0.7909351745100095	0.2867191035975188	0.4224137930670333	0.9057750759809592	7.030331429546169	4.483036230958493	0.6376706710887701
1	2	undersample	0.6	100	3	5	2	log2	entropy		0.7721421963790142	0.2122257377668289	0.3130434782336484	0.9050151975615122	4.341872950486863	3.2957213916316928	0.7590552247373814
1	3	undersample	0.6	100	3	5	2	log2	entropy		0.7988767014668958	0.2255586720040384	0.3739130434457467	0.8852583586558872	4.607707457817281	3.258738558018248	0.7072364167591646
1	1	undersample	0.6	100	3	10	1	sqrt	gini		0.7937716172308982	0.27719401483590556	0.41379310341260406	0.904255319142065	6.666665939749573	4.321838628385006	0.648275854944172
1	2	undersample	0.6	100	3	10	1	sqrt	gini		0.770001321527686	0.21356275953565576	0.3217391304068053	0.9050151975615122	4.519691820551614	3.387269208065906	0.7494469307545801
1	3	undersample	0.6	100	3	10	1	sqrt	gini		0.8006277256508525	0.23207630739692742	0.3739130434457467	0.8867781154947814	4.677572279333966	3.302480011306579	0.7060243577895267
1	1	undersample	0.6	100	3	10	1	sqrt	entropy		0.7907386542291164	0.2819510404575915	0.4396551723758918	0.904255319142065	7.410255596934092	4.591953542659069	0.619675449583194
1	2	undersample	0.6	100	3	10	1	sqrt	entropy		0.7729813664596273	0.21203549648761377	0.3130434782336484	0.9065349544004063	4.419882196458451	3.3493103516113387	0.7577827097057567
1	3	undersample	0.6	100	3	10	1	sqrt	entropy		0.7976014272499009	0.2241563945226201	0.3999999999652174	0.8875379939142285	5.261260773770776	3.556756439971244	0.6760273896877169
1	1	undersample	0.6	100	3	10	1	log2	gini		0.7937716172308982	0.27719401483590556	0.41379310341260406	0.904255319142065	6.666665939749573	4.321838628385006	0.648275854944172
1	2	undersample	0.6	100	3	10	1	log2	gini		0.770001321527686	0.21356275953565576	0.3217391304068053	0.9050151975615122	4.519691820551614	3.387269208065906	0.7494469307545801
1	3	undersample	0.6	100	3	10	1	log2	gini		0.8006277256508525	0.23207630739692742	0.3739130434457467	0.8867781154947814	4.677572279333966	3.302480011306579	0.7060243577895267
1	1	undersample	0.6	100	3	10	1	log2	entropy		0.7907386542291164	0.2819510404575915	0.4396551723758918	0.904255319142065	7.410255596934092	4.591953542659069	0.619675449583194
1	2	undersample	0.6	100	3	10	1	log2	entropy		0.7729813664596273	0.21203549648761377	0.3130434782336484	0.9065349544004063	4.419882196458451	3.3493103516113387	0.7577827097057567
1	3	undersample	0.6	100	3	10	1	log2	entropy		0.7976014272499009	0.2241563945226201	0.3999999999652174	0.8875379939142285	5.261260773770776	3.556756439971244	0.6760273896877169
1	1	undersample	0.6	100	3	10	2	sqrt	gini		0.7931362016560108	0.2785522527518952	0.4224137930670333	0.9027355623031708	6.78777912043629	4.3429413631554885	0.6398177103615815
1	2	undersample	0.6	100	3	10	2	sqrt	gini		0.7699220298665257	0.2122507904394607	0.3217391304068053	0.904255319142065	4.480056501026223	3.360386121922924	0.750076718084384
1	3	undersample	0.6	100	3	10	2	sqrt	gini		0.8008656006343332	0.229735595035706	0.3739130434457467	0.8867781154947814	4.677572279333966	3.302480011306579	0.7060243577895267
1	1	undersample	0.6	100	3	10	2	sqrt	entropy		0.7912627083114977	0.2866332686314989	0.43103448272146255	0.9057750759809592	7.28250163368286	4.574526766284175	0.6281531983873732
1	2	undersample	0.6	100	3	10	2	sqrt	entropy		0.7720761199947139	0.21075578013204438	0.3130434782336484	0.9088145896587477	4.541771642753344	3.4330431012119558	0.7558819169765736
1	3	undersample	0.6	100	3	10	2	sqrt	entropy		0.7980970001321528	0.22421884252119917	0.3826086956189036	0.8882978723336756	4.9282356255143265	3.425258492024825	0.6950273288495611
1	1	undersample	0.6	100	3	10	2	log2	gini		0.7931362016560108	0.2785522527518952	0.4224137930670333	0.9027355623031708	6.78777912043629	4.3429413631554885	0.6398177103615815
1	2	undersample	0.6	100	3	10	2	log2	gini		0.7699220298665257	0.2122507904394607	0.3217391304068053	0.904255319142065	4.480056501026223	3.360386121922924	0.750076718084384
1	3	undersample	0.6	100	3	10	2	log2	gini		0.8008656006343332	0.229735595035706	0.3739130434457467	0.8867781154947814	4.677572279333966	3.302480011306579	0.7060243577895267
1	1	undersample	0.6	100	3	10	2	log2	entropy		0.7912627083114977	0.2866332686314989	0.43103448272146255	0.9057750759809592	7.28250163368286	4.574526766284175	0.6281531983873732
1	2	undersample	0.6	100	3	10	2	log2	entropy		0.7720761199947139	0.21075578013204438	0.3130434782336484	0.9088145896587477	4.541771642753344	3.4330431012119558	0.7558819169765736
1	3	undersample	0.6	100	3	10	2	log2	entropy		0.7980970001321528	0.22421884252119917	0.3826086956189036	0.8882978723336756	4.9282356255143265	3.425258492024825	0.6950273288495611
1	1	undersample	0.6	100	5	2	1	sqrt	gini		0.7906862488208783	0.27273700603137735	0.47413793099360885	0.8670212765891564	5.878688052090889	3.5655169727684126	0.6065157535810008
1	2	undersample	0.6	100	5	2	1	sqrt	gini		0.7770648870093828	0.21508247248989076	0.4521739130041588	0.8601823708141324	5.077984432147581	3.234026233292769	0.6368720159989129
1	3	undersample	0.6	100	5	2	1	sqrt	gini		0.8051869961675697	0.23652519946073952	0.4956521738699433	0.8457446808446373	5.388227922497301	3.2131931945815166	0.5963357873714457
1	1	undersample	0.6	100	5	2	1	sqrt	entropy		0.7936012996541242	0.2866710489865469	0.49137931030246734	0.8723404255252862	6.601694359061264	3.8491376289870156	0.5830529790714826
1	2	undersample	0.6	100	5	2	1	sqrt	entropy		0.7788291264701994	0.22552112456039622	0.46956521735047263	0.8632218844919208	5.586884810013169	3.4330432268041027	0.6144825403921585
1	3	undersample	0.6	100	5	2	1	sqrt	entropy		0.8024976873265495	0.22599707275609535	0.4956521738699433	0.837386018230719	5.060747327639797	3.0480290685759783	0.602288322383016
1	1	undersample	0.6	100	5	2	1	log2	gini		0.7906862488208783	0.27273700603137735	0.47413793099360885	0.8670212765891564	5.878688052090889	3.5655169727684126	0.6065157535810008
1	2	undersample	0.6	100	5	2	1	log2	gini		0.7770648870093828	0.21508247248989076	0.4521739130041588	0.8601823708141324	5.077984432147581	3.234026233292769	0.6368720159989129
1	3	undersample	0.6	100	5	2	1	log2	gini		0.8051869961675697	0.23652519946073952	0.4956521738699433	0.8457446808446373	5.388227922497301	3.2131931945815166	0.5963357873714457
1	1	undersample	0.6	100	5	2	1	log2	entropy		0.7936012996541242	0.2866710489865469	0.49137931030246734	0.8723404255252862	6.601694359061264	3.8491376289870156	0.5830529790714826
1	2	undersample	0.6	100	5	2	1	log2	entropy		0.7788291264701994	0.22552112456039622	0.46956521735047263	0.8632218844919208	5.586884810013169	3.4330432268041027	0.6144825403921585
1	3	undersample	0.6	100	5	2	1	log2	entropy		0.8024976873265495	0.22599707275609535	0.4956521738699433	0.837386018230719	5.060747327639797	3.0480290685759783	0.602288322383016
1	1	undersample	0.6	100	5	2	2	sqrt	gini		0.7848889005345351	0.27297208618492214	0.47413793099360885	0.8632218844919208	5.690345639022978	3.4664748418825395	0.6091852771133723
1	2	undersample	0.6	100	5	2	2	sqrt	gini		0.7791793313069908	0.22235546100854142	0.4608695651773157	0.8632218844919208	5.394981659367198	3.369468352233656	0.6245560246592311
1	3	undersample	0.6	100	5	2	2	sqrt	gini		0.8065283467688648	0.2381356309317854	0.48695652169678644	0.8487841945224257	5.327654846413754	3.2202750761146635	0.6044451293622753
1	1	undersample	0.6	100	5	2	2	sqrt	entropy		0.7890354784613772	0.27334063295725985	0.47413793099360885	0.8700607902669449	6.037292188797734	3.648920872140604	0.6043969212784329
1	2	undersample	0.6	100	5	2	2	sqrt	entropy		0.7790273556231002	0.21701481714357093	0.4434782608310019	0.8662613981697094	5.161576296741856	3.3160076567398464	0.6424408774538988
1	3	undersample	0.6	100	5	2	2	sqrt	entropy		0.8014735033698955	0.2313603686431219	0.46956521735047263	0.8411854103279546	4.688838025412528	2.956687976547068	0.6305800954594835
1	1	undersample	0.6	100	5	2	2	log2	gini		0.7848889005345351	0.27297208618492214	0.47413793099360885	0.8632218844919208	5.690345639022978	3.4664748418825395	0.6091852771133723
1	2	undersample	0.6	100	5	2	2	log2	gini		0.7791793313069908	0.22235546100854142	0.4608695651773157	0.8632218844919208	5.394981659367198	3.369468352233656	0.6245560246592311
1	3	undersample	0.6	100	5	2	2	log2	gini		0.8065283467688648	0.2381356309317854	0.48695652169678644	0.8487841945224257	5.327654846413754	3.2202750761146635	0.6044451293622753
1	1	undersample	0.6	100	5	2	2	log2	entropy		0.7890354784613772	0.27334063295725985	0.47413793099360885	0.8700607902669449	6.037292188797734	3.648920872140604	0.6043969212784329
1	2	undersample	0.6	100	5	2	2	log2	entropy		0.7790273556231002	0.21701481714357093	0.4434782608310019	0.8662613981697094	5.161576296741856	3.3160076567398464	0.6424408774538988
1	3	undersample	0.6	100	5	2	2	log2	entropy		0.8014735033698955	0.2313603686431219	0.46956521735047263	0.8411854103279546	4.688838025412528	2.956687976547068	0.6305800954594835
1	1	undersample	0.6	100	5	5	1	sqrt	gini		0.7835132585682842	0.25997715692290735	0.4655172413391796	0.8647416413308151	5.568321417156312	3.441689012808829	0.6180837454033412
1	2	undersample	0.6	100	5	5	1	sqrt	gini		0.7767345050878816	0.22270275489081154	0.4521739130041588	0.8609422492335795	5.1102433436592305	3.251698506519813	0.6363099047821419
1	3	undersample	0.6	100	5	5	1	sqrt	gini		0.7997290868243688	0.2265702901350318	0.4956521738699433	0.8404255319085074	5.175861718810319	3.1060867614792356	0.6001100644617989
1	1	undersample	0.6	100	5	5	1	sqrt	entropy		0.7904569751598365	0.2799121521864487	0.47413793099360885	0.8685410334280507	5.957073333597025	3.6067368190266302	0.6054544836831918
1	2	undersample	0.6	100	5	5	1	sqrt	entropy		0.7777454737676754	0.22331009988015194	0.42608695648468814	0.8670212765891564	4.840605678284836	3.2041736716522475	0.661936508817533
1	3	undersample	0.6	100	5	5	1	sqrt	entropy		0.8015263644773358	0.2326418425137051	0.46956521735047263	0.844224924005743	4.797600631084292	3.014379445553856	0.6283097801111841
1	1	undersample	0.6	100	5	5	1	log2	gini		0.7835132585682842	0.25997715692290735	0.4655172413391796	0.8647416413308151	5.568321417156312	3.441689012808829	0.6180837454033412
1	2	undersample	0.6	100	5	5	1	log2	gini		0.7767345050878816	0.22270275489081154	0.4521739130041588	0.8609422492335795	5.1102433436592305	3.251698506519813	0.6363099047821419
1	3	undersample	0.6	100	5	5	1	log2	gini		0.7997290868243688	0.2265702901350318	0.4956521738699433	0.8404255319085074	5.175861718810319	3.1060867614792356	0.6001100644617989
1	1	undersample	0.6	100	5	5	1	log2	entropy		0.7904569751598365	0.2799121521864487	0.47413793099360885	0.8685410334280507	5.957073333597025	3.6067368190266302	0.6054544836831918
1	2	undersample	0.6	100	5	5	1	log2	entropy		0.7777454737676754	0.22331009988015194	0.42608695648468814	0.8670212765891564	4.840605678284836	3.2041736716522475	0.661936508817533
1	3	undersample	0.6	100	5	5	1	log2	entropy		0.8015263644773358	0.2326418425137051	0.46956521735047263	0.844224924005743	4.797600631084292	3.014379445553856	0.6283097801111841
1	1	undersample	0.6	100	5	5	2	sqrt	gini		0.7817707787443665	0.2620296838572164	0.4827586206480381	0.863981762911368	5.9284911525232475	3.5492195420917576	0.5986716335565836
1	2	undersample	0.6	100	5	5	2	sqrt	gini		0.7758689044535484	0.21460724674940282	0.4434782608310019	0.8617021276530267	4.965143851443866	3.2066887309117753	0.6458400354962184
1	3	undersample	0.6	100	5	5	2	sqrt	gini		0.8018699616756971	0.2266550522609388	0.48695652169678644	0.8427051671668488	5.0850729349941615	3.095820008627495	0.6088054187919568
1	1	undersample	0.6	100	5	5	2	sqrt	entropy		0.7907124515249975	0.2777523425599408	0.47413793099360885	0.8693009118474978	5.996949566868797	3.627706217531629	0.6049252402594869
1	2	undersample	0.6	100	5	5	2	sqrt	entropy		0.7780956786044668	0.21685840514254706	0.4434782608310019	0.8632218844919208	5.029166278166448	3.2423186030927633	0.6447029931933761
1	3	undersample	0.6	100	5	5	2	sqrt	entropy		0.8031650588079821	0.23208133382466165	0.48695652169678644	0.8419452887474017	5.0560622375712345	3.080936259528415	0.6093548821597917
1	1	undersample	0.6	100	5	5	2	log2	gini		0.7817707787443665	0.2620296838572164	0.4827586206480381	0.863981762911368	5.9284911525232475	3.5492195420917576	0.5986716335565836
1	2	undersample	0.6	100	5	5	2	log2	gini		0.7758689044535484	0.21460724674940282	0.4434782608310019	0.8617021276530267	4.965143851443866	3.2066887309117753	0.6458400354962184
1	3	undersample	0.6	100	5	5	2	log2	gini		0.8018699616756971	0.2266550522609388	0.48695652169678644	0.8427051671668488	5.0850729349941615	3.095820008627495	0.6088054187919568
1	1	undersample	0.6	100	5	5	2	log2	entropy		0.7907124515249975	0.2777523425599408	0.47413793099360885	0.8693009118474978	5.996949566868797	3.627706217531629	0.6049252402594869
1	2	undersample	0.6	100	5	5	2	log2	entropy		0.7780956786044668	0.21685840514254706	0.4434782608310019	0.8632218844919208	5.029166278166448	3.2423186030927633	0.6447029931933761
1	3	undersample	0.6	100	5	5	2	log2	entropy		0.8031650588079821	0.23208133382466165	0.48695652169678644	0.8419452887474017	5.0560622375712345	3.080936259528415	0.6093548821597917
1	1	undersample	0.6	100	5	10	1	sqrt	gini		0.7871488837648045	0.26347150621738014	0.49137931030246734	0.8594224923946853	5.906275314753427	3.495433115287064	0.59181681685122
1	2	undersample	0.6	100	5	10	1	sqrt	gini		0.7758755120919784	0.21740211393979283	0.4521739130041588	0.8609422492335795	5.1102433436592305	3.251698506519813	0.6363099047821419
1	3	undersample	0.6	100	5	10	1	sqrt	gini		0.805768468349412	0.2406573991092964	0.4782608695236295	0.857142857136344	5.499999587600335	3.3478258521649624	0.6086956451256084
1	1	undersample	0.6	100	5	10	1	sqrt	entropy		0.7928217692065822	0.27954808039017076	0.47413793099360885	0.8715805471058391	6.11940971497887	3.6921033643037253	0.6033430469726894
1	2	undersample	0.6	100	5	10	1	sqrt	entropy		0.7790471785383903	0.21786238302835112	0.4608695651773157	0.870820668686392	5.762618121557478	3.567672357598302	0.6191061466706866
1	3	undersample	0.6	100	5	10	1	sqrt	entropy		0.7975882119730409	0.22938384042183121	0.4608695651773157	0.8457446808446373	4.686873981850736	2.9877059528564978	0.6374623933899718
1	1	undersample	0.6	100	5	10	1	log2	gini		0.7871488837648045	0.26347150621738014	0.49137931030246734	0.8594224923946853	5.906275314753427	3.495433115287064	0.59181681685122
1	2	undersample	0.6	100	5	10	1	log2	gini		0.7758755120919784	0.21740211393979283	0.4521739130041588	0.8609422492335795	5.1102433436592305	3.251698506519813	0.6363099047821419
1	3	undersample	0.6	100	5	10	1	log2	gini		0.805768468349412	0.2406573991092964	0.4782608695236295	0.857142857136344	5.499999587600335	3.3478258521649624	0.6086956451256084
1	1	undersample	0.6	100	5	10	1	log2	entropy		0.7928217692065822	0.27954808039017076	0.47413793099360885	0.8715805471058391	6.11940971497887	3.6921033643037253	0.6033430469726894
1	2	undersample	0.6	100	5	10	1	log2	entropy		0.7790471785383903	0.21786238302835112	0.4608695651773157	0.870820668686392	5.762618121557478	3.567672357598302	0.6191061466706866
1	3	undersample	0.6	100	5	10	1	log2	entropy		0.7975882119730409	0.22938384042183121	0.4608695651773157	0.8457446808446373	4.686873981850736	2.9877059528564978	0.6374623933899718
1	1	undersample	0.6	100	5	10	2	sqrt	gini		0.7877974006917515	0.28215931648063153	0.4827586206480381	0.8617021276530267	5.815384164204201	3.4907159274995463	0.6002554209285651
1	2	undersample	0.6	100	5	10	2	sqrt	gini		0.7762389322056298	0.2137883241288773	0.4521739130041588	0.857142857136344	4.952380584956344	3.1652171693196007	0.6391304273768161
1	3	undersample	0.6	100	5	10	2	sqrt	gini		0.8066869300911855	0.23699367843822558	0.48695652169678644	0.8518237082002141	5.456409860428889	3.28633199629153	0.6022883225031626
1	1	undersample	0.6	100	5	10	2	sqrt	entropy		0.7913806204800335	0.2801573671669053	0.4827586206480381	0.870820668686392	6.291764183730726	3.7371193856457854	0.593970023922957
1	2	undersample	0.6	100	5	10	2	sqrt	entropy		0.7782014008193472	0.21116398824417154	0.42608695648468814	0.8693009118474978	4.937984099284443	3.260060417459972	0.6602006613493433
1	3	undersample	0.6	100	5	10	2	sqrt	entropy		0.8019888991674375	0.2371982656773041	0.48695652169678644	0.8427051671668488	5.0850729349941615	3.095820008627495	0.6088054187919568
1	1	undersample	0.6	100	5	10	2	log2	gini		0.7877974006917515	0.28215931648063153	0.4827586206480381	0.8617021276530267	5.815384164204201	3.4907159274995463	0.6002554209285651
1	2	undersample	0.6	100	5	10	2	log2	gini		0.7762389322056298	0.2137883241288773	0.4521739130041588	0.857142857136344	4.952380584956344	3.1652171693196007	0.6391304273768161
1	3	undersample	0.6	100	5	10	2	log2	gini		0.8066869300911855	0.23699367843822558	0.48695652169678644	0.8518237082002141	5.456409860428889	3.28633199629153	0.6022883225031626
1	1	undersample	0.6	100	5	10	2	log2	entropy		0.7913806204800335	0.2801573671669053	0.4827586206480381	0.870820668686392	6.291764183730726	3.7371193856457854	0.593970023922957
1	2	undersample	0.6	100	5	10	2	log2	entropy		0.7782014008193472	0.21116398824417154	0.42608695648468814	0.8693009118474978	4.937984099284443	3.260060417459972	0.6602006613493433
1	3	undersample	0.6	100	5	10	2	log2	entropy		0.8019888991674375	0.2371982656773041	0.48695652169678644	0.8427051671668488	5.0850729349941615	3.095820008627495	0.6088054187919568
1	1	undersample	0.6	100	10	2	1	sqrt	gini		0.7861597316843097	0.25206879093242296	0.5517241378834721	0.8411854103279546	6.518954272609382	3.4740139698918795	0.5329096906384299
1	2	undersample	0.6	100	10	2	1	sqrt	gini		0.777639751552795	0.22084232147219252	0.4956521738699433	0.824468085100118	4.615987177376907	2.8237152538072388	0.611725097826632
1	3	undersample	0.6	100	10	2	1	sqrt	gini		0.7902008722082727	0.21900712023735983	0.5304347825625709	0.8054711246139402	4.677372421526589	2.7267661638520995	0.5829696400759168
1	1	undersample	0.6	100	10	2	1	sqrt	entropy		0.7971059113300493	0.28158182474309934	0.5603448275379014	0.8457446808446373	6.9878291080876735	3.632580025637454	0.5198438455735609
1	2	undersample	0.6	100	10	2	1	sqrt	entropy		0.7826879873133343	0.21827517707918592	0.4782608695236295	0.8396656534890603	4.800552602068414	2.9828969905835345	0.6213653280859306
1	3	undersample	0.6	100	10	2	1	sqrt	entropy		0.8003832430289414	0.22537213780359516	0.5826086956015123	0.8031914893555989	5.696508679462835	2.9602818703880476	0.5196659884141714
1	1	undersample	0.6	100	10	2	1	log2	gini		0.7861597316843097	0.25206879093242296	0.5517241378834721	0.8411854103279546	6.518954272609382	3.4740139698918795	0.5329096906384299
1	2	undersample	0.6	100	10	2	1	log2	gini		0.777639751552795	0.22084232147219252	0.4956521738699433	0.824468085100118	4.615987177376907	2.8237152538072388	0.611725097826632
1	3	undersample	0.6	100	10	2	1	log2	gini		0.7902008722082727	0.21900712023735983	0.5304347825625709	0.8054711246139402	4.677372421526589	2.7267661638520995	0.5829696400759168
1	1	undersample	0.6	100	10	2	1	log2	entropy		0.7971059113300493	0.28158182474309934	0.5603448275379014	0.8457446808446373	6.9878291080876735	3.632580025637454	0.5198438455735609
1	2	undersample	0.6	100	10	2	1	log2	entropy		0.7826879873133343	0.21827517707918592	0.4782608695236295	0.8396656534890603	4.800552602068414	2.9828969905835345	0.6213653280859306
1	3	undersample	0.6	100	10	2	1	log2	entropy		0.8003832430289414	0.22537213780359516	0.5826086956015123	0.8031914893555989	5.696508679462835	2.9602818703880476	0.5196659884141714
1	1	undersample	0.6	100	10	2	2	sqrt	gini		0.7877187925793941	0.2675571397675401	0.5431034482290429	0.8343465045529306	5.987017082727408	3.2785508931024614	0.5476100682409836
1	2	undersample	0.6	100	10	2	2	sqrt	gini		0.7718712832033832	0.2130485061342441	0.4608695651773157	0.8343465045529306	4.305563500431447	2.782129867602322	0.6461708959275362
1	3	undersample	0.6	100	10	2	2	sqrt	gini		0.7915091846174178	0.22400673572596624	0.521739130389414	0.8054711246139402	4.517045201348333	2.682065079198786	0.5937653741493976
1	1	undersample	0.6	100	10	2	2	sqrt	entropy		0.7949179855361073	0.2858685960182461	0.5603448275379014	0.844224924005743	6.90722092923924	3.5971402227860736	0.5207796580657588
1	2	undersample	0.6	100	10	2	2	sqrt	entropy		0.7842804281749702	0.21623840925249865	0.4956521738699433	0.8259878419390123	4.664884517496975	2.8483765209811502	0.6105995686814238
1	3	undersample	0.6	100	10	2	2	sqrt	entropy		0.8006211180124224	0.22563959495596597	0.5478260869088847	0.7955927051611278	4.715541637577246	2.6800709854313602	0.5683484834316747
1	1	undersample	0.6	100	10	2	2	log2	gini		0.7877187925793941	0.2675571397675401	0.5431034482290429	0.8343465045529306	5.987017082727408	3.2785508931024614	0.5476100682409836
1	2	undersample	0.6	100	10	2	2	log2	gini		0.7718712832033832	0.2130485061342441	0.4608695651773157	0.8343465045529306	4.305563500431447	2.782129867602322	0.6461708959275362
1	3	undersample	0.6	100	10	2	2	log2	gini		0.7915091846174178	0.22400673572596624	0.521739130389414	0.8054711246139402	4.517045201348333	2.682065079198786	0.5937653741493976
1	1	undersample	0.6	100	10	2	2	log2	entropy		0.7949179855361073	0.2858685960182461	0.5603448275379014	0.844224924005743	6.90722092923924	3.5971402227860736	0.5207796580657588
1	2	undersample	0.6	100	10	2	2	log2	entropy		0.7842804281749702	0.21623840925249865	0.4956521738699433	0.8259878419390123	4.664884517496975	2.8483765209811502	0.6105995686814238
1	3	undersample	0.6	100	10	2	2	log2	entropy		0.8006211180124224	0.22563959495596597	0.5478260869088847	0.7955927051611278	4.715541637577246	2.6800709854313602	0.5683484834316747
1	1	undersample	0.6	100	10	5	1	sqrt	gini		0.7856291269258987	0.26460819995994145	0.5344827585746136	0.8427051671668488	6.151189406323914	3.3979674663686246	0.5524081897662505
1	2	undersample	0.6	100	10	5	1	sqrt	gini		0.7679331306990882	0.21222869556515833	0.4782608695236295	0.8252279635195652	4.3282606049936145	2.736483775036469	0.6322363603976892
1	3	undersample	0.6	100	10	5	1	sqrt	gini		0.7969406634068984	0.2165388251999782	0.5565217390820416	0.8001519756778105	5.024379053035971	2.7847246082232293	0.5542425299892082
1	1	undersample	0.6	100	10	5	1	sqrt	entropy		0.7939091814275233	0.2693587642785255	0.5775862068467599	0.8449848024251901	7.453380808950342	3.725997054631034	0.49990696512150395
1	2	undersample	0.6	100	10	5	1	sqrt	entropy		0.7754526232324568	0.21328508603398277	0.4608695651773157	0.8290273556168007	4.145017664116829	2.6955747212321657	0.6503168136332489
1	3	undersample	0.6	100	10	5	1	sqrt	entropy		0.8005153957975419	0.2388190799465335	0.5652173912551985	0.8100303951306229	5.5431996720339125	2.9753041908509497	0.5367485047363003
1	1	undersample	0.6	100	10	5	1	log2	gini		0.7856291269258987	0.26460819995994145	0.5344827585746136	0.8427051671668488	6.151189406323914	3.3979674663686246	0.5524081897662505
1	2	undersample	0.6	100	10	5	1	log2	gini		0.7679331306990882	0.21222869556515833	0.4782608695236295	0.8252279635195652	4.3282606049936145	2.736483775036469	0.6322363603976892
1	3	undersample	0.6	100	10	5	1	log2	gini		0.7969406634068984	0.2165388251999782	0.5565217390820416	0.8001519756778105	5.024379053035971	2.7847246082232293	0.5542425299892082
1	1	undersample	0.6	100	10	5	1	log2	entropy		0.7939091814275233	0.2693587642785255	0.5775862068467599	0.8449848024251901	7.453380808950342	3.725997054631034	0.49990696512150395
1	2	undersample	0.6	100	10	5	1	log2	entropy		0.7754526232324568	0.21328508603398277	0.4608695651773157	0.8290273556168007	4.145017664116829	2.6955747212321657	0.6503168136332489
1	3	undersample	0.6	100	10	5	1	log2	entropy		0.8005153957975419	0.2388190799465335	0.5652173912551985	0.8100303951306229	5.5431996720339125	2.9753041908509497	0.5367485047363003
1	1	undersample	0.6	100	10	5	2	sqrt	gini		0.7893106068546274	0.28124016864794826	0.5258620689201843	0.8381458966501661	5.743320140074588	3.24898798082183	0.5656985583510297
1	2	undersample	0.6	100	10	5	2	sqrt	gini		0.7775736751684948	0.24317004018065758	0.521739130389414	0.8282674771973536	5.261463864356365	3.0380913963983303	0.5774232080857103
1	3	undersample	0.6	100	10	5	2	sqrt	gini		0.7990815382582265	0.22813387390345422	0.5304347825625709	0.8145896656473056	4.962962668995675	2.8608694105737618	0.5764438606029394
1	1	undersample	0.6	100	10	5	2	sqrt	entropy		0.7955665024630543	0.29381806163921903	0.4999999999568966	0.8457446808446373	5.482758236127594	3.241379099799574	0.5911949616186867
1	2	undersample	0.6	100	10	5	2	sqrt	entropy		0.7755715607241973	0.21366563628651458	0.4782608695236295	0.8320668692945892	4.541854914353209	2.847924284120888	0.6270398972239963
1	3	undersample	0.6	100	10	5	2	sqrt	entropy		0.8012356283864147	0.2394326162949093	0.5478260869088847	0.817629179325094	5.431730438335136	3.0039128784001585	0.5530305412216985
1	1	undersample	0.6	100	10	5	2	log2	gini		0.7893106068546274	0.28124016864794826	0.5258620689201843	0.8381458966501661	5.743320140074588	3.24898798082183	0.5656985583510297
1	2	undersample	0.6	100	10	5	2	log2	gini		0.7775736751684948	0.24317004018065758	0.521739130389414	0.8282674771973536	5.261463864356365	3.0380913963983303	0.5774232080857103
1	3	undersample	0.6	100	10	5	2	log2	gini		0.7990815382582265	0.22813387390345422	0.5304347825625709	0.8145896656473056	4.962962668995675	2.8608694105737618	0.5764438606029394
1	1	undersample	0.6	100	10	5	2	log2	entropy		0.7955665024630543	0.29381806163921903	0.4999999999568966	0.8457446808446373	5.482758236127594	3.241379099799574	0.5911949616186867
1	2	undersample	0.6	100	10	5	2	log2	entropy		0.7755715607241973	0.21366563628651458	0.4782608695236295	0.8320668692945892	4.541854914353209	2.847924284120888	0.6270398972239963
1	3	undersample	0.6	100	10	5	2	log2	entropy		0.8012356283864147	0.2394326162949093	0.5478260869088847	0.817629179325094	5.431730438335136	3.0039128784001585	0.5530305412216985
1	1	undersample	0.6	100	10	10	1	sqrt	gini		0.7890944345456451	0.25444520745090804	0.5172413792657551	0.830547112455695	5.251441045531369	3.0524197978409764	0.5812537394709923
1	2	undersample	0.6	100	10	10	1	sqrt	gini		0.7737148143253603	0.21700387376888622	0.5043478260431002	0.8320668692945892	5.041676264288294	3.0032656087093006	0.5956879023680217
1	3	undersample	0.6	100	10	10	1	sqrt	gini		0.8031650588079821	0.2226976799169338	0.5478260869088847	0.8153495440667528	5.349714777892689	2.9668275362323135	0.5545767589321522
1	1	undersample	0.6	100	10	10	1	sqrt	entropy		0.7942563672571009	0.25429117489046454	0.5258620689201843	0.8343465045529306	5.58615475943542	3.1744699123690494	0.5682745991141029
1	2	undersample	0.6	100	10	10	1	sqrt	entropy		0.7803620985859654	0.21043880213769595	0.46956521735047263	0.8320668692945892	4.386172854364198	2.796143842591418	0.6374905621759877
1	3	undersample	0.6	100	10	10	1	sqrt	entropy		0.808127395268931	0.25105281635960625	0.5304347825625709	0.8009118540972576	4.544387649303673	2.664321140337934	0.5862882527863366
1	1	undersample	0.6	100	10	10	1	log2	gini		0.7890944345456451	0.25444520745090804	0.5172413792657551	0.830547112455695	5.251441045531369	3.0524197978409764	0.5812537394709923
1	2	undersample	0.6	100	10	10	1	log2	gini		0.7737148143253603	0.21700387376888622	0.5043478260431002	0.8320668692945892	5.041676264288294	3.0032656087093006	0.5956879023680217
1	3	undersample	0.6	100	10	10	1	log2	gini		0.8031650588079821	0.2226976799169338	0.5478260869088847	0.8153495440667528	5.349714777892689	2.9668275362323135	0.5545767589321522
1	1	undersample	0.6	100	10	10	1	log2	entropy		0.7942563672571009	0.25429117489046454	0.5258620689201843	0.8343465045529306	5.58615475943542	3.1744699123690494	0.5682745991141029
1	2	undersample	0.6	100	10	10	1	log2	entropy		0.7803620985859654	0.21043880213769595	0.46956521735047263	0.8320668692945892	4.386172854364198	2.796143842591418	0.6374905621759877
1	3	undersample	0.6	100	10	10	1	log2	entropy		0.808127395268931	0.25105281635960625	0.5304347825625709	0.8009118540972576	4.544387649303673	2.664321140337934	0.5862882527863366
1	1	undersample	0.6	100	10	10	2	sqrt	gini		0.786520018865947	0.2645263381909326	0.5344827585746136	0.8313069908751421	5.657990954976379	3.1683750836127786	0.5599823421856454
1	2	undersample	0.6	100	10	10	2	sqrt	gini		0.7726575921765562	0.2149649650096505	0.46956521735047263	0.830547112455695	4.338895559146352	2.7710663208205135	0.6386570590735182
1	3	undersample	0.6	100	10	10	2	sqrt	gini		0.8006012950971323	0.22911250725683555	0.5478260869088847	0.817629179325094	5.431730438335136	3.0039128784001585	0.5530305412216985
1	1	undersample	0.6	100	10	10	2	sqrt	entropy		0.7980361073262761	0.27781774303606754	0.5344827585746136	0.8381458966501661	5.945574277831578	3.3022500788680897	0.5554131300192446
1	2	undersample	0.6	100	10	10	2	sqrt	entropy		0.783130699088146	0.2194727578174326	0.46956521735047263	0.8366261398112719	4.533282205204324	2.8741757590001074	0.6340164992083789
1	3	undersample	0.6	100	10	10	2	sqrt	entropy		0.8040108365270253	0.25643869854443546	0.5130434782162571	0.8153495440667528	4.652189614495407	2.7784575339318494	0.597236509611037
1	1	undersample	0.6	100	10	10	2	log2	gini		0.786520018865947	0.2645263381909326	0.5344827585746136	0.8313069908751421	5.657990954976379	3.1683750836127786	0.5599823421856454
1	2	undersample	0.6	100	10	10	2	log2	gini		0.7726575921765562	0.2149649650096505	0.46956521735047263	0.830547112455695	4.338895559146352	2.7710663208205135	0.6386570590735182
1	3	undersample	0.6	100	10	10	2	log2	gini		0.8006012950971323	0.22911250725683555	0.5478260869088847	0.817629179325094	5.431730438335136	3.0039128784001585	0.5530305412216985
1	1	undersample	0.6	100	10	10	2	log2	entropy		0.7980361073262761	0.27781774303606754	0.5344827585746136	0.8381458966501661	5.945574277831578	3.3022500788680897	0.5554131300192446
1	2	undersample	0.6	100	10	10	2	log2	entropy		0.783130699088146	0.2194727578174326	0.46956521735047263	0.8366261398112719	4.533282205204324	2.8741757590001074	0.6340164992083789
1	3	undersample	0.6	100	10	10	2	log2	entropy		0.8040108365270253	0.25643869854443546	0.5130434782162571	0.8153495440667528	4.652189614495407	2.7784575339318494	0.597236509611037
1	1	undersample	0.6	300	3	2	1	sqrt	gini		0.7950817524368514	0.28045475070174725	0.41379310341260406	0.9080547112393006	6.97131666158073	4.500426982020679	0.6455634036981259
1	2	undersample	0.6	300	3	2	1	sqrt	gini		0.7703647416413374	0.21434252351362626	0.3043478260604915	0.8989361702059352	3.89144697559698	3.011441349157654	0.7738615813417846
1	3	undersample	0.6	300	3	2	1	sqrt	gini		0.8027818157790405	0.2358996329559015	0.3739130434457467	0.904255319142065	5.6404314893346275	3.905313601153668	0.6923785090083672
1	1	undersample	0.6	300	3	2	1	sqrt	entropy		0.7947149145791845	0.28504333612917393	0.41379310341260406	0.9088145896587477	7.035293312830461	4.5379305360881705	0.6450236349718762
1	2	undersample	0.6	300	3	2	1	sqrt	entropy		0.7735165851724595	0.21943844066843943	0.28695652171417774	0.9095744680781948	4.048062672055164	3.173401183067513	0.7839308330114809
1	3	undersample	0.6	300	3	2	1	sqrt	entropy		0.8015990485000661	0.23243486644134115	0.3739130434457467	0.9072948328198535	5.844944703132458	4.033356656221599	0.6900589830406045
1	1	undersample	0.6	300	3	2	1	log2	gini		0.7950817524368514	0.28045475070174725	0.41379310341260406	0.9080547112393006	6.97131666158073	4.500426982020679	0.6455634036981259
1	2	undersample	0.6	300	3	2	1	log2	gini		0.7703647416413374	0.21434252351362626	0.3043478260604915	0.8989361702059352	3.89144697559698	3.011441349157654	0.7738615813417846
1	3	undersample	0.6	300	3	2	1	log2	gini		0.8027818157790405	0.2358996329559015	0.3739130434457467	0.904255319142065	5.6404314893346275	3.905313601153668	0.6923785090083672
1	1	undersample	0.6	300	3	2	1	log2	entropy		0.7947149145791845	0.28504333612917393	0.41379310341260406	0.9088145896587477	7.035293312830461	4.5379305360881705	0.6450236349718762
1	2	undersample	0.6	300	3	2	1	log2	entropy		0.7735165851724595	0.21943844066843943	0.28695652171417774	0.9095744680781948	4.048062672055164	3.173401183067513	0.7839308330114809
1	3	undersample	0.6	300	3	2	1	log2	entropy		0.8015990485000661	0.23243486644134115	0.3739130434457467	0.9072948328198535	5.844944703132458	4.033356656221599	0.6900589830406045
1	1	undersample	0.6	300	3	2	2	sqrt	gini		0.7950031443244943	0.2840916502484827	0.41379310341260406	0.9080547112393006	6.97131666158073	4.500426982020679	0.6455634036981259
1	2	undersample	0.6	300	3	2	2	sqrt	gini		0.7708735298004493	0.2135166135050431	0.3130434782336484	0.9004559270448295	4.1221369813877615	3.1447723354348134	0.7628985422883066
1	3	undersample	0.6	300	3	2	2	sqrt	gini		0.803171666446412	0.23356728833748847	0.3826086956189036	0.9050151975615122	5.904675412078878	4.028103923105402	0.6821888728749714
1	1	undersample	0.6	300	3	2	2	sqrt	entropy		0.7949245362121371	0.28852650317430384	0.41379310341260406	0.9080547112393006	6.97131666158073	4.500426982020679	0.6455634036981259
1	2	undersample	0.6	300	3	2	2	sqrt	entropy		0.7735628386414695	0.21949455366775902	0.28695652171417774	0.9133738601754303	4.243260091877869	3.3125854294033115	0.7806698894822435
1	3	undersample	0.6	300	3	2	2	sqrt	entropy		0.8014140346240253	0.23107355813989544	0.3739130434457467	0.9057750759809592	5.741038796297672	3.968302523514498	0.6912168001134605
1	1	undersample	0.6	300	3	2	2	log2	gini		0.7950031443244943	0.2840916502484827	0.41379310341260406	0.9080547112393006	6.97131666158073	4.500426982020679	0.6455634036981259
1	2	undersample	0.6	300	3	2	2	log2	gini		0.7708735298004493	0.2135166135050431	0.3130434782336484	0.9004559270448295	4.1221369813877615	3.1447723354348134	0.7628985422883066
1	3	undersample	0.6	300	3	2	2	log2	gini		0.803171666446412	0.23356728833748847	0.3826086956189036	0.9050151975615122	5.904675412078878	4.028103923105402	0.6821888728749714
1	1	undersample	0.6	300	3	2	2	log2	entropy		0.7949245362121371	0.28852650317430384	0.41379310341260406	0.9080547112393006	6.97131666158073	4.500426982020679	0.6455634036981259
1	2	undersample	0.6	300	3	2	2	log2	entropy		0.7735628386414695	0.21949455366775902	0.28695652171417774	0.9133738601754303	4.243260091877869	3.3125854294033115	0.7806698894822435
1	3	undersample	0.6	300	3	2	2	log2	entropy		0.8014140346240253	0.23107355813989544	0.3739130434457467	0.9057750759809592	5.741038796297672	3.968302523514498	0.6912168001134605
1	1	undersample	0.6	300	3	5	1	sqrt	gini		0.795573053139084	0.2811650142453694	0.41379310341260406	0.9095744680781948	7.100345201797162	4.576064401918965	0.6444847681148332
1	2	undersample	0.6	300	3	5	1	sqrt	gini		0.7707611999471389	0.21487147942221357	0.3130434782336484	0.8989361702059352	4.053297391634125	3.0974825305621585	0.7641883115762215
1	3	undersample	0.6	300	3	5	1	sqrt	gini		0.8017245936302366	0.23344848460928508	0.3739130434457467	0.9050151975615122	5.6903327136307595	3.9365561066711883	0.6917971668577727
1	1	undersample	0.6	300	3	5	1	sqrt	entropy		0.7953372288020124	0.28701244896649686	0.41379310341260406	0.9088145896587477	7.035293312830461	4.5379305360881705	0.6450236349718762
1	2	undersample	0.6	300	3	5	1	sqrt	entropy		0.7739196511166909	0.2201805406094628	0.28695652171417774	0.911094224917089	4.12413961539113	3.2276473510308734	0.7826231919365731
1	3	undersample	0.6	300	3	5	1	sqrt	entropy		0.801308312409145	0.23106967818918372	0.3739130434457467	0.9065349544004063	5.792569368025249	4.000565142202433	0.6906374063226067
1	1	undersample	0.6	300	3	5	1	log2	gini		0.795573053139084	0.2811650142453694	0.41379310341260406	0.9095744680781948	7.100345201797162	4.576064401918965	0.6444847681148332
1	2	undersample	0.6	300	3	5	1	log2	gini		0.7707611999471389	0.21487147942221357	0.3130434782336484	0.8989361702059352	4.053297391634125	3.0974825305621585	0.7641883115762215
1	3	undersample	0.6	300	3	5	1	log2	gini		0.8017245936302366	0.23344848460928508	0.3739130434457467	0.9050151975615122	5.6903327136307595	3.9365561066711883	0.6917971668577727
1	1	undersample	0.6	300	3	5	1	log2	entropy		0.7953372288020124	0.28701244896649686	0.41379310341260406	0.9088145896587477	7.035293312830461	4.5379305360881705	0.6450236349718762
1	2	undersample	0.6	300	3	5	1	log2	entropy		0.7739196511166909	0.2201805406094628	0.28695652171417774	0.911094224917089	4.12413961539113	3.2276473510308734	0.7826231919365731
1	3	undersample	0.6	300	3	5	1	log2	entropy		0.801308312409145	0.23106967818918372	0.3739130434457467	0.9065349544004063	5.792569368025249	4.000565142202433	0.6906374063226067
1	1	undersample	0.6	300	3	5	2	sqrt	gini		0.7950489990567026	0.28512219745999245	0.41379310341260406	0.9088145896587477	7.035293312830461	4.5379305360881705	0.6450236349718762
1	2	undersample	0.6	300	3	5	2	sqrt	gini		0.7708735298004493	0.2139585645546359	0.3130434782336484	0.9004559270448295	4.1221369813877615	3.1447723354348134	0.7628985422883066
1	3	undersample	0.6	300	3	5	2	sqrt	gini		0.8026760935641601	0.23302858747490457	0.3826086956189036	0.9065349544004063	6.010763103218377	4.093601540858303	0.6810452201250139
1	1	undersample	0.6	300	3	5	2	sqrt	entropy		0.7954223875903993	0.28999555799430227	0.41379310341260406	0.9088145896587477	7.035293312830461	4.5379305360881705	0.6450236349718762
1	2	undersample	0.6	300	3	5	2	sqrt	entropy		0.7739262587551209	0.21953667421258466	0.28695652171417774	0.9118541033365362	4.163161840524932	3.255471894001406	0.781971005950445
1	3	undersample	0.6	300	3	5	2	sqrt	entropy		0.8014536804546055	0.23131239563555386	0.3652173912725898	0.9072948328198535	5.63081006238131	3.939557664216445	0.699643135581504
1	1	undersample	0.6	300	3	5	2	log2	gini		0.7950489990567026	0.28512219745999245	0.41379310341260406	0.9088145896587477	7.035293312830461	4.5379305360881705	0.6450236349718762
1	2	undersample	0.6	300	3	5	2	log2	gini		0.7708735298004493	0.2139585645546359	0.3130434782336484	0.9004559270448295	4.1221369813877615	3.1447723354348134	0.7628985422883066
1	3	undersample	0.6	300	3	5	2	log2	gini		0.8026760935641601	0.23302858747490457	0.3826086956189036	0.9065349544004063	6.010763103218377	4.093601540858303	0.6810452201250139
1	1	undersample	0.6	300	3	5	2	log2	entropy		0.7954223875903993	0.28999555799430227	0.41379310341260406	0.9088145896587477	7.035293312830461	4.5379305360881705	0.6450236349718762
1	2	undersample	0.6	300	3	5	2	log2	entropy		0.7739262587551209	0.21953667421258466	0.28695652171417774	0.9118541033365362	4.163161840524932	3.255471894001406	0.781971005950445
1	3	undersample	0.6	300	3	5	2	log2	entropy		0.8014536804546055	0.23131239563555386	0.3652173912725898	0.9072948328198535	5.63081006238131	3.939557664216445	0.699643135581504
1	1	undersample	0.6	300	3	10	1	sqrt	gini		0.7963591342626558	0.2835921391104765	0.41379310341260406	0.9065349544004063	6.8464841710027455	4.42724931535164	0.6466456558298559
1	2	undersample	0.6	300	3	10	1	sqrt	gini		0.7716003700277521	0.21856938687780306	0.3130434782336484	0.9004559270448295	4.1221369813877615	3.1447723354348134	0.7628985422883066
1	3	undersample	0.6	300	3	10	1	sqrt	gini		0.8015660103079159	0.2362621181003608	0.3739130434457467	0.9034954407226179	5.591316111008797	3.874563103546033	0.6929608290263193
1	1	undersample	0.6	300	3	10	1	sqrt	entropy		0.7957368200398282	0.2889928639538897	0.41379310341260406	0.9095744680781948	7.100345201797162	4.576064401918965	0.6444847681148332
1	2	undersample	0.6	300	3	10	1	sqrt	entropy		0.7735430157261795	0.220308634711126	0.28695652171417774	0.9118541033365362	4.163161840524932	3.255471894001406	0.781971005950445
1	3	undersample	0.6	300	3	10	1	sqrt	entropy		0.8017840623761068	0.23475904764479238	0.3739130434457467	0.9034954407226179	5.591316111008797	3.874563103546033	0.6929608290263193
1	1	undersample	0.6	300	3	10	1	log2	gini		0.7963591342626558	0.2835921391104765	0.41379310341260406	0.9065349544004063	6.8464841710027455	4.42724931535164	0.6466456558298559
1	2	undersample	0.6	300	3	10	1	log2	gini		0.7716003700277521	0.21856938687780306	0.3130434782336484	0.9004559270448295	4.1221369813877615	3.1447723354348134	0.7628985422883066
1	3	undersample	0.6	300	3	10	1	log2	gini		0.8015660103079159	0.2362621181003608	0.3739130434457467	0.9034954407226179	5.591316111008797	3.874563103546033	0.6929608290263193
1	1	undersample	0.6	300	3	10	1	log2	entropy		0.7957368200398282	0.2889928639538897	0.41379310341260406	0.9095744680781948	7.100345201797162	4.576064401918965	0.6444847681148332
1	2	undersample	0.6	300	3	10	1	log2	entropy		0.7735430157261795	0.220308634711126	0.28695652171417774	0.9118541033365362	4.163161840524932	3.255471894001406	0.781971005950445
1	3	undersample	0.6	300	3	10	1	log2	entropy		0.8017840623761068	0.23475904764479238	0.3739130434457467	0.9034954407226179	5.591316111008797	3.874563103546033	0.6929608290263193
1	1	undersample	0.6	300	3	10	2	sqrt	gini		0.7960316004611676	0.2798692773906661	0.41379310341260406	0.9072948328198535	6.908388807779098	4.46353824024858	0.6461040765595857
1	2	undersample	0.6	300	3	10	2	sqrt	gini		0.7717060922426325	0.2170578571928419	0.3130434782336484	0.8996960486253823	4.0874564305152035	3.120948304967598	0.7635428822661856
1	3	undersample	0.6	300	3	10	2	sqrt	gini		0.8022730276199287	0.23682518863718685	0.3652173912725898	0.9034954407226179	5.386473374662381	3.7844569848589154	0.7025852849836814
1	1	undersample	0.6	300	3	10	2	sqrt	entropy		0.7961233099255844	0.28622885806517717	0.41379310341260406	0.9095744680781948	7.100345201797162	4.576064401918965	0.6444847681148332
1	2	undersample	0.6	300	3	10	2	sqrt	entropy		0.7735958768336196	0.21933853304885684	0.28695652171417774	0.911094224917089	4.12413961539113	3.2276473510308734	0.7826231919365731
1	3	undersample	0.6	300	3	10	2	sqrt	entropy		0.8016783401612264	0.23444217200917708	0.3652173912725898	0.904255319142065	5.4337893683195295	3.8144923546152105	0.7019948771877034
1	1	undersample	0.6	300	3	10	2	log2	gini		0.7960316004611676	0.2798692773906661	0.41379310341260406	0.9072948328198535	6.908388807779098	4.46353824024858	0.6461040765595857
1	2	undersample	0.6	300	3	10	2	log2	gini		0.7717060922426325	0.2170578571928419	0.3130434782336484	0.8996960486253823	4.0874564305152035	3.120948304967598	0.7635428822661856
1	3	undersample	0.6	300	3	10	2	log2	gini		0.8022730276199287	0.23682518863718685	0.3652173912725898	0.9034954407226179	5.386473374662381	3.7844569848589154	0.7025852849836814
1	1	undersample	0.6	300	3	10	2	log2	entropy		0.7961233099255844	0.28622885806517717	0.41379310341260406	0.9095744680781948	7.100345201797162	4.576064401918965	0.6444847681148332
1	2	undersample	0.6	300	3	10	2	log2	entropy		0.7735958768336196	0.21933853304885684	0.28695652171417774	0.911094224917089	4.12413961539113	3.2276473510308734	0.7826231919365731
1	3	undersample	0.6	300	3	10	2	log2	entropy		0.8016783401612264	0.23444217200917708	0.3652173912725898	0.904255319142065	5.4337893683195295	3.8144923546152105	0.7019948771877034
1	1	undersample	0.6	300	5	2	1	sqrt	gini		0.7943087726653391	0.27243680413218213	0.47413793099360885	0.8723404255252862	6.161201670209776	3.7140801683208045	0.6028174868332675
1	2	undersample	0.6	300	5	2	1	sqrt	gini		0.7766618210651514	0.22269333389563106	0.4521739130041588	0.8601823708141324	5.077984432147581	3.234026233292769	0.6368720159989129
1	3	undersample	0.6	300	5	2	1	sqrt	gini		0.8083388396986917	0.24067672117572422	0.46956521735047263	0.8563829787168968	5.278688132307726	3.2695649893002483	0.6193896768597286
1	1	undersample	0.6	300	5	2	1	sqrt	entropy		0.7936864584425113	0.2871316868317229	0.47413793099360885	0.8738601823641805	6.246296133149983	3.7588281186058126	0.6017691086072937
1	2	undersample	0.6	300	5	2	1	sqrt	entropy		0.7773952689308841	0.2168467606481219	0.4608695651773157	0.8624620060724738	5.3604522677274655	3.3508525063382826	0.6251062942781012
1	3	undersample	0.6	300	5	2	1	sqrt	entropy		0.8057222148804017	0.23860088569983823	0.48695652169678644	0.8518237082002141	5.456409860428889	3.28633199629153	0.6022883225031626
1	1	undersample	0.6	300	5	2	1	log2	gini		0.7943087726653391	0.27243680413218213	0.47413793099360885	0.8723404255252862	6.161201670209776	3.7140801683208045	0.6028174868332675
1	2	undersample	0.6	300	5	2	1	log2	gini		0.7766618210651514	0.22269333389563106	0.4521739130041588	0.8601823708141324	5.077984432147581	3.234026233292769	0.6368720159989129
1	3	undersample	0.6	300	5	2	1	log2	gini		0.8083388396986917	0.24067672117572422	0.46956521735047263	0.8563829787168968	5.278688132307726	3.2695649893002483	0.6193896768597286
1	1	undersample	0.6	300	5	2	1	log2	entropy		0.7936864584425113	0.2871316868317229	0.47413793099360885	0.8738601823641805	6.246296133149983	3.7588281186058126	0.6017691086072937
1	2	undersample	0.6	300	5	2	1	log2	entropy		0.7773952689308841	0.2168467606481219	0.4608695651773157	0.8624620060724738	5.3604522677274655	3.3508525063382826	0.6251062942781012
1	3	undersample	0.6	300	5	2	1	log2	entropy		0.8057222148804017	0.23860088569983823	0.48695652169678644	0.8518237082002141	5.456409860428889	3.28633199629153	0.6022883225031626
1	1	undersample	0.6	300	5	2	2	sqrt	gini		0.7924549313489153	0.27203361297338857	0.4827586206480381	0.870820668686392	6.291764183730726	3.7371193856457854	0.593970023922957
1	2	undersample	0.6	300	5	2	2	sqrt	gini		0.7771243557552532	0.22130622816785495	0.4434782608310019	0.8594224923946853	4.871705714960379	3.1546883768150673	0.6475531390187156
1	3	undersample	0.6	300	5	2	2	sqrt	gini		0.8099114576450377	0.23888839021092562	0.48695652169678644	0.857142857136344	5.694914825620697	3.408695413113416	0.5985507177085391
1	1	undersample	0.6	300	5	2	2	sqrt	entropy		0.7932017084163085	0.28168989360187774	0.4655172413391796	0.8738601823641805	6.033812160752253	3.690485789176616	0.6116341759598944
1	2	undersample	0.6	300	5	2	2	sqrt	entropy		0.778135324435047	0.21399482540991172	0.434782608657845	0.8632218844919208	4.854700480848171	3.178743728522317	0.6547764774604486
1	3	undersample	0.6	300	5	2	2	sqrt	entropy		0.8048500066076385	0.2386606904883767	0.46956521735047263	0.8495440729418728	4.998509332519697	3.120948408762765	0.6243758191013385
1	1	undersample	0.6	300	5	2	2	log2	gini		0.7924549313489153	0.27203361297338857	0.4827586206480381	0.870820668686392	6.291764183730726	3.7371193856457854	0.593970023922957
1	2	undersample	0.6	300	5	2	2	log2	gini		0.7771243557552532	0.22130622816785495	0.4434782608310019	0.8594224923946853	4.871705714960379	3.1546883768150673	0.6475531390187156
1	3	undersample	0.6	300	5	2	2	log2	gini		0.8099114576450377	0.23888839021092562	0.48695652169678644	0.857142857136344	5.694914825620697	3.408695413113416	0.5985507177085391
1	1	undersample	0.6	300	5	2	2	log2	entropy		0.7932017084163085	0.28168989360187774	0.4655172413391796	0.8738601823641805	6.033812160752253	3.690485789176616	0.6116341759598944
1	2	undersample	0.6	300	5	2	2	log2	entropy		0.778135324435047	0.21399482540991172	0.434782608657845	0.8632218844919208	4.854700480848171	3.178743728522317	0.6547764774604486
1	3	undersample	0.6	300	5	2	2	log2	entropy		0.8048500066076385	0.2386606904883767	0.46956521735047263	0.8495440729418728	4.998509332519697	3.120948408762765	0.6243758191013385
1	1	undersample	0.6	300	5	5	1	sqrt	gini		0.7915312860287181	0.2675372160594503	0.49137931030246734	0.8753799392030747	6.78627473498528	3.9430190270329297	0.5810284895839447
1	2	undersample	0.6	300	5	5	1	sqrt	gini		0.7779635258358663	0.22314818405615844	0.4608695651773157	0.8563829787168968	5.097371187646362	3.209017489498392	0.6295436059869121
1	3	undersample	0.6	300	5	5	1	sqrt	gini		0.8078630897317299	0.2347325651343033	0.4956521738699433	0.8510638297807671	5.615763139706686	3.3279500866770397	0.5926086887441675
1	1	undersample	0.6	300	5	5	1	sqrt	entropy		0.7946952625510952	0.2832128915552982	0.4568965516847503	0.8761398176225218	5.9508223550985475	3.688808671411598	0.6198821594368172
1	2	undersample	0.6	300	5	5	1	sqrt	entropy		0.7772499008854236	0.21450428062409493	0.4434782608310019	0.8670212765891564	5.1956245871611815	3.334956270495196	0.6418778267351923
1	3	undersample	0.6	300	5	5	1	sqrt	entropy		0.8041429892956257	0.23588307397957595	0.46956521735047263	0.8563829787168968	5.278688132307726	3.2695649893002483	0.6193896768597286
1	1	undersample	0.6	300	5	5	1	log2	gini		0.7915312860287181	0.2675372160594503	0.49137931030246734	0.8753799392030747	6.78627473498528	3.9430190270329297	0.5810284895839447
1	2	undersample	0.6	300	5	5	1	log2	gini		0.7779635258358663	0.22314818405615844	0.4608695651773157	0.8563829787168968	5.097371187646362	3.209017489498392	0.6295436059869121
1	3	undersample	0.6	300	5	5	1	log2	gini		0.8078630897317299	0.2347325651343033	0.4956521738699433	0.8510638297807671	5.615763139706686	3.3279500866770397	0.5926086887441675
1	1	undersample	0.6	300	5	5	1	log2	entropy		0.7946952625510952	0.2832128915552982	0.4568965516847503	0.8761398176225218	5.9508223550985475	3.688808671411598	0.6198821594368172
1	2	undersample	0.6	300	5	5	1	log2	entropy		0.7772499008854236	0.21450428062409493	0.4434782608310019	0.8670212765891564	5.1956245871611815	3.334956270495196	0.6418778267351923
1	3	undersample	0.6	300	5	5	1	log2	entropy		0.8041429892956257	0.23588307397957595	0.46956521735047263	0.8563829787168968	5.278688132307726	3.2695649893002483	0.6193896768597286
1	1	undersample	0.6	300	5	5	2	sqrt	gini		0.7906927994969081	0.2664137090849572	0.49137931030246734	0.8685410334280507	6.382971947366736	3.7378908851730532	0.5856035170083087
1	2	undersample	0.6	300	5	5	2	sqrt	gini		0.7775340293379147	0.2195785407734429	0.434782608657845	0.8594224923946853	4.702702350411597	3.0928317419755564	0.6576711568143021
1	3	undersample	0.6	300	5	5	2	sqrt	gini		0.8081868640148011	0.2356592348083742	0.48695652169678644	0.8563829787168968	5.6597610326410335	3.3906599889039613	0.5990818186053618
1	1	undersample	0.6	300	5	5	2	sqrt	entropy		0.794393931453726	0.2825703587518335	0.4655172413391796	0.8700607902669449	5.831918027935294	3.5825768562835023	0.6143050675272748
1	2	undersample	0.6	300	5	5	2	sqrt	entropy		0.7765957446808511	0.2109348467083201	0.4521739130041588	0.8670212765891564	5.381586872627956	3.4003475699166708	0.631848485694022
1	3	undersample	0.6	300	5	5	2	sqrt	entropy		0.8051275274216994	0.23784267534588507	0.4521739130041588	0.8533434650391084	4.802697243241713	3.083216730114149	0.6419760659337489
1	1	undersample	0.6	300	5	5	2	log2	gini		0.7906927994969081	0.2664137090849572	0.49137931030246734	0.8685410334280507	6.382971947366736	3.7378908851730532	0.5856035170083087
1	2	undersample	0.6	300	5	5	2	log2	gini		0.7775340293379147	0.2195785407734429	0.434782608657845	0.8594224923946853	4.702702350411597	3.0928317419755564	0.6576711568143021
1	3	undersample	0.6	300	5	5	2	log2	gini		0.8081868640148011	0.2356592348083742	0.48695652169678644	0.8563829787168968	5.6597610326410335	3.3906599889039613	0.5990818186053618
1	1	undersample	0.6	300	5	5	2	log2	entropy		0.794393931453726	0.2825703587518335	0.4655172413391796	0.8700607902669449	5.831918027935294	3.5825768562835023	0.6143050675272748
1	2	undersample	0.6	300	5	5	2	log2	entropy		0.7765957446808511	0.2109348467083201	0.4521739130041588	0.8670212765891564	5.381586872627956	3.4003475699166708	0.631848485694022
1	3	undersample	0.6	300	5	5	2	log2	entropy		0.8051275274216994	0.23784267534588507	0.4521739130041588	0.8533434650391084	4.802697243241713	3.083216730114149	0.6419760659337489
1	1	undersample	0.6	300	5	10	1	sqrt	gini		0.7937061104706007	0.2682590285267184	0.4827586206480381	0.8624620060724738	5.8526698933490495	3.510001649452622	0.5997265615329979
1	2	undersample	0.6	300	5	10	1	sqrt	gini		0.7770450640940928	0.22177382951136798	0.4521739130041588	0.8563829787168968	4.921810336375418	3.1484699896965354	0.6396975351140954
1	3	undersample	0.6	300	5	10	1	sqrt	gini		0.8077705827937094	0.23556033246966213	0.4782608695236295	0.8533434650391084	5.333764722672893	3.261094618389965	0.6114057770846134
1	1	undersample	0.6	300	5	10	1	sqrt	entropy		0.7943284246934285	0.2813454322824052	0.4568965516847503	0.8776595744614161	6.035196163961492	3.734632377867034	0.6188087704283776
1	2	undersample	0.6	300	5	10	1	sqrt	entropy		0.7774547376767543	0.21428725795091247	0.4434782608310019	0.8677811550086035	5.230064237210758	3.3541226843921708	0.6413157620947908
1	3	undersample	0.6	300	5	10	1	sqrt	entropy		0.8022135588740584	0.23227714002186506	0.4608695651773157	0.857142857136344	5.129031876226391	3.2260867302680545	0.628985499959747
1	1	undersample	0.6	300	5	10	1	log2	gini		0.7937061104706007	0.2682590285267184	0.4827586206480381	0.8624620060724738	5.8526698933490495	3.510001649452622	0.5997265615329979
1	2	undersample	0.6	300	5	10	1	log2	gini		0.7770450640940928	0.22177382951136798	0.4521739130041588	0.8563829787168968	4.921810336375418	3.1484699896965354	0.6396975351140954
1	3	undersample	0.6	300	5	10	1	log2	gini		0.8077705827937094	0.23556033246966213	0.4782608695236295	0.8533434650391084	5.333764722672893	3.261094618389965	0.6114057770846134
1	1	undersample	0.6	300	5	10	1	log2	entropy		0.7943284246934285	0.2813454322824052	0.4568965516847503	0.8776595744614161	6.035196163961492	3.734632377867034	0.6188087704283776
1	2	undersample	0.6	300	5	10	1	log2	entropy		0.7774547376767543	0.21428725795091247	0.4434782608310019	0.8677811550086035	5.230064237210758	3.3541226843921708	0.6413157620947908
1	3	undersample	0.6	300	5	10	1	log2	entropy		0.8022135588740584	0.23227714002186506	0.4608695651773157	0.857142857136344	5.129031876226391	3.2260867302680545	0.628985499959747
1	1	undersample	0.6	300	5	10	2	sqrt	gini		0.7945118436222619	0.2744870906282965	0.47413793099360885	0.8632218844919208	5.690345639022978	3.4664748418825395	0.6091852771133723
1	2	undersample	0.6	300	5	10	2	sqrt	gini		0.7770318488172328	0.2192932718639183	0.4521739130041588	0.8594224923946853	5.046074265600295	3.2165450116545786	0.6374351212231291
1	3	undersample	0.6	300	5	10	2	sqrt	gini		0.8078366591780098	0.2342594251395002	0.4782608695236295	0.8548632218780027	5.399214261187966	3.2952422036625117	0.6103188334936223
1	1	undersample	0.6	300	5	10	2	sqrt	entropy		0.7929265800230585	0.2890006430518624	0.4655172413391796	0.8715805471058391	5.911242113367246	3.624974212225476	0.6132339165935711
1	2	undersample	0.6	300	5	10	2	sqrt	entropy		0.7780824633276068	0.21602623732380316	0.434782608657845	0.8693009118474978	5.116278657395097	3.326592262714257	0.650197621027384
1	3	undersample	0.6	300	5	10	2	sqrt	entropy		0.8036408087749438	0.23420154697009593	0.46956521735047263	0.8563829787168968	5.278688132307726	3.2695649893002483	0.6193896768597286
1	1	undersample	0.6	300	5	10	2	log2	gini		0.7945118436222619	0.2744870906282965	0.47413793099360885	0.8632218844919208	5.690345639022978	3.4664748418825395	0.6091852771133723
1	2	undersample	0.6	300	5	10	2	log2	gini		0.7770318488172328	0.2192932718639183	0.4521739130041588	0.8594224923946853	5.046074265600295	3.2165450116545786	0.6374351212231291
1	3	undersample	0.6	300	5	10	2	log2	gini		0.8078366591780098	0.2342594251395002	0.4782608695236295	0.8548632218780027	5.399214261187966	3.2952422036625117	0.6103188334936223
1	1	undersample	0.6	300	5	10	2	log2	entropy		0.7929265800230585	0.2890006430518624	0.4655172413391796	0.8715805471058391	5.911242113367246	3.624974212225476	0.6132339165935711
1	2	undersample	0.6	300	5	10	2	log2	entropy		0.7780824633276068	0.21602623732380316	0.434782608657845	0.8693009118474978	5.116278657395097	3.326592262714257	0.650197621027384
1	3	undersample	0.6	300	5	10	2	log2	entropy		0.8036408087749438	0.23420154697009593	0.46956521735047263	0.8563829787168968	5.278688132307726	3.2695649893002483	0.6193896768597286
1	1	undersample	0.6	300	10	2	1	sqrt	gini		0.7874829682423226	0.25424040088940697	0.5172413792657551	0.8419452887474017	5.7074171882695275	3.272546211632081	0.5733847809976084
1	2	undersample	0.6	300	10	2	1	sqrt	gini		0.7775340293379146	0.2238946895136707	0.46956521735047263	0.8259878419390123	4.2020184989048825	2.6984619672453003	0.6421823049870866
1	3	undersample	0.6	300	10	2	1	sqrt	gini		0.7969340557684683	0.22069740380388367	0.5565217390820416	0.8115501519695172	5.404174252703794	2.953155523163202	0.5464582248886495
1	1	undersample	0.6	300	10	2	1	sqrt	entropy		0.7928741746148202	0.274052696570277	0.5258620689201843	0.8525835866196613	6.414432512962888	3.567187813012154	0.5561189928585141
1	2	undersample	0.6	300	10	2	1	sqrt	entropy		0.7817497026562706	0.21899555249002087	0.4782608695236295	0.844224924005743	4.9678858373377075	3.0702012871381865	0.6180096197831813
1	3	undersample	0.6	300	10	2	1	sqrt	entropy		0.8030791595083918	0.22974857685651884	0.5478260869088847	0.8206686930028825	5.5443282092676185	3.0548266531589134	0.5509822799828729
1	1	undersample	0.6	300	10	2	1	log2	gini		0.7874829682423226	0.25424040088940697	0.5172413792657551	0.8419452887474017	5.7074171882695275	3.272546211632081	0.5733847809976084
1	2	undersample	0.6	300	10	2	1	log2	gini		0.7775340293379146	0.2238946895136707	0.46956521735047263	0.8259878419390123	4.2020184989048825	2.6984619672453003	0.6421823049870866
1	3	undersample	0.6	300	10	2	1	log2	gini		0.7969340557684683	0.22069740380388367	0.5565217390820416	0.8115501519695172	5.404174252703794	2.953155523163202	0.5464582248886495
1	1	undersample	0.6	300	10	2	1	log2	entropy		0.7928741746148202	0.274052696570277	0.5258620689201843	0.8525835866196613	6.414432512962888	3.567187813012154	0.5561189928585141
1	2	undersample	0.6	300	10	2	1	log2	entropy		0.7817497026562706	0.21899555249002087	0.4782608695236295	0.844224924005743	4.9678858373377075	3.0702012871381865	0.6180096197831813
1	3	undersample	0.6	300	10	2	1	log2	entropy		0.8030791595083918	0.22974857685651884	0.5478260869088847	0.8206686930028825	5.5443282092676185	3.0548266531589134	0.5509822799828729
1	1	undersample	0.6	300	10	2	2	sqrt	gini		0.7911513468189917	0.2661457342228216	0.5172413792657551	0.844224924005743	5.806619802219545	3.3204371287256063	0.5718364872778808
1	2	undersample	0.6	300	10	2	2	sqrt	gini		0.774210387207612	0.21352060099941444	0.46956521735047263	0.8313069908751421	4.362427726367016	2.7835486008044277	0.6380732774908939
1	3	undersample	0.6	300	10	2	2	sqrt	gini		0.7975551737808907	0.23619492527355687	0.5043478260431002	0.8168693009056469	4.538836450281055	2.7540319618554463	0.6067704678578021
1	1	undersample	0.6	300	10	2	2	sqrt	entropy		0.7955599517870245	0.29362469128186014	0.5172413792657551	0.8472644376835315	5.943496377050394	3.3865154752164073	0.5697850559575985
1	2	undersample	0.6	300	10	2	2	sqrt	entropy		0.7798929562574337	0.21822015960668611	0.46956521735047263	0.8366261398112719	4.533282205204324	2.8741757590001074	0.6340164992083789
1	3	undersample	0.6	300	10	2	2	sqrt	entropy		0.8031188053389718	0.22633578657687708	0.5304347825625709	0.8183890577445412	5.090422751075209	2.9207202317646965	0.5737677052939362
1	1	undersample	0.6	300	10	2	2	log2	gini		0.7911513468189917	0.2661457342228216	0.5172413792657551	0.844224924005743	5.806619802219545	3.3204371287256063	0.5718364872778808
1	2	undersample	0.6	300	10	2	2	log2	gini		0.774210387207612	0.21352060099941444	0.46956521735047263	0.8313069908751421	4.362427726367016	2.7835486008044277	0.6380732774908939
1	3	undersample	0.6	300	10	2	2	log2	gini		0.7975551737808907	0.23619492527355687	0.5043478260431002	0.8168693009056469	4.538836450281055	2.7540319618554463	0.6067704678578021
1	1	undersample	0.6	300	10	2	2	log2	entropy		0.7955599517870245	0.29362469128186014	0.5172413792657551	0.8472644376835315	5.943496377050394	3.3865154752164073	0.5697850559575985
1	2	undersample	0.6	300	10	2	2	log2	entropy		0.7798929562574337	0.21822015960668611	0.46956521735047263	0.8366261398112719	4.533282205204324	2.8741757590001074	0.6340164992083789
1	3	undersample	0.6	300	10	2	2	log2	entropy		0.8031188053389718	0.22633578657687708	0.5304347825625709	0.8183890577445412	5.090422751075209	2.9207202317646965	0.5737677052939362
1	1	undersample	0.6	300	10	5	1	sqrt	gini		0.7889372183209308	0.2567498059835749	0.5258620689201843	0.8396656534890603	5.808271899145765	3.2797840735045733	0.5646746695698283
1	2	undersample	0.6	300	10	5	1	sqrt	gini		0.774474692744813	0.22117865791341418	0.46956521735047263	0.8252279635195652	4.179899959419922	2.686729524581261	0.6427736330692277
1	3	undersample	0.6	300	10	5	1	sqrt	gini		0.8002576978987711	0.2322786750636109	0.521739130389414	0.8153495440667528	4.817059198735016	2.8255500345069655	0.5865715719413157
1	1	undersample	0.6	300	10	5	1	sqrt	entropy		0.7938436746672257	0.2802167658911079	0.5172413792657551	0.8472644376835315	5.943496377050394	3.3865154752164073	0.5697850559575985
1	2	undersample	0.6	300	10	5	1	sqrt	entropy		0.7793114840755914	0.22006622600645287	0.4782608695236295	0.8297872340362479	4.468749719298692	2.8097824432725202	0.628762534283522
1	3	undersample	0.6	300	10	5	1	sqrt	entropy		0.8031121977005419	0.23480856209700376	0.5391304347357279	0.824468085100118	5.494567978807817	3.071409574316646	0.5589901756092904
1	1	undersample	0.6	300	10	5	1	log2	gini		0.7889372183209308	0.2567498059835749	0.5258620689201843	0.8396656534890603	5.808271899145765	3.2797840735045733	0.5646746695698283
1	2	undersample	0.6	300	10	5	1	log2	gini		0.774474692744813	0.22117865791341418	0.46956521735047263	0.8252279635195652	4.179899959419922	2.686729524581261	0.6427736330692277
1	3	undersample	0.6	300	10	5	1	log2	gini		0.8002576978987711	0.2322786750636109	0.521739130389414	0.8153495440667528	4.817059198735016	2.8255500345069655	0.5865715719413157
1	1	undersample	0.6	300	10	5	1	log2	entropy		0.7938436746672257	0.2802167658911079	0.5172413792657551	0.8472644376835315	5.943496377050394	3.3865154752164073	0.5697850559575985
1	2	undersample	0.6	300	10	5	1	log2	entropy		0.7793114840755914	0.22006622600645287	0.4782608695236295	0.8297872340362479	4.468749719298692	2.8097824432725202	0.628762534283522
1	3	undersample	0.6	300	10	5	1	log2	entropy		0.8031121977005419	0.23480856209700376	0.5391304347357279	0.824468085100118	5.494567978807817	3.071409574316646	0.5589901756092904
1	1	undersample	0.6	300	10	5	2	sqrt	gini		0.7889044649407819	0.2554501573145594	0.5258620689201843	0.8449848024251901	6.045632370980863	3.392325676604374	0.5611200628789917
1	2	undersample	0.6	300	10	5	2	sqrt	gini		0.7756772829390775	0.22498547121140197	0.46956521735047263	0.8282674771973536	4.269548553015512	2.7342822567584975	0.6404148307745167
1	3	undersample	0.6	300	10	5	2	sqrt	gini		0.8060856349940533	0.24104211200963016	0.5304347825625709	0.8275075987779066	5.419236071605316	3.0751195302128806	0.5674451962210959
1	1	undersample	0.6	300	10	5	2	sqrt	entropy		0.7957892254480662	0.2848063477593327	0.5344827585746136	0.8472644376835315	6.369080064064457	3.4993993243902874	0.5494355896770324
1	2	undersample	0.6	300	10	5	2	sqrt	entropy		0.780038324302894	0.21888319809243895	0.4782608695236295	0.8320668692945892	4.541854914353209	2.847924284120888	0.6270398972239963
1	3	undersample	0.6	300	10	5	2	sqrt	entropy		0.8024844720496895	0.2310995838032674	0.5391304347357279	0.8267477203584594	5.582257174498267	3.1118228558548355	0.5574488424231286
1	1	undersample	0.6	300	10	5	2	log2	gini		0.7889044649407819	0.2554501573145594	0.5258620689201843	0.8449848024251901	6.045632370980863	3.392325676604374	0.5611200628789917
1	2	undersample	0.6	300	10	5	2	log2	gini		0.7756772829390775	0.22498547121140197	0.46956521735047263	0.8282674771973536	4.269548553015512	2.7342822567584975	0.6404148307745167
1	3	undersample	0.6	300	10	5	2	log2	gini		0.8060856349940533	0.24104211200963016	0.5304347825625709	0.8275075987779066	5.419236071605316	3.0751195302128806	0.5674451962210959
1	1	undersample	0.6	300	10	5	2	log2	entropy		0.7957892254480662	0.2848063477593327	0.5344827585746136	0.8472644376835315	6.369080064064457	3.4993993243902874	0.5494355896770324
1	2	undersample	0.6	300	10	5	2	log2	entropy		0.780038324302894	0.21888319809243895	0.4782608695236295	0.8320668692945892	4.541854914353209	2.847924284120888	0.6270398972239963
1	3	undersample	0.6	300	10	5	2	log2	entropy		0.8024844720496895	0.2310995838032674	0.5391304347357279	0.8267477203584594	5.582257174498267	3.1118228558548355	0.5574488424231286
1	1	undersample	0.6	300	10	10	1	sqrt	gini		0.7901097893302589	0.25829531998010735	0.4999999999568966	0.8366261398112719	5.120929893511715	3.060464928567223	0.597638503357676
1	2	undersample	0.6	300	10	10	1	sqrt	gini		0.7741971719307521	0.2147536928476086	0.48695652169678644	0.8267477203584594	4.529289044410572	2.810678708514045	0.6205562585345947
1	3	undersample	0.6	300	10	10	1	sqrt	gini		0.8038258226509846	0.23044805988444084	0.5391304347357279	0.8191489361639883	5.298556835018367	2.9810740036002725	0.5626199819001036
1	1	undersample	0.6	300	10	10	1	sqrt	entropy		0.7953634315061314	0.27029996070388473	0.5172413792657551	0.8449848024251901	5.840335723258408	3.3367137802665976	0.5713222458385729
1	2	undersample	0.6	300	10	10	1	sqrt	entropy		0.7831240914497158	0.2200476601961662	0.5043478260431002	0.8343465045529306	5.125060021951055	3.0445949494515974	0.5940603398127526
1	3	undersample	0.6	300	10	10	1	sqrt	entropy		0.8096934055768469	0.2520441445375498	0.5304347825625709	0.8206686930028825	5.169491208625478	2.957848029249107	0.5721739061319848
1	1	undersample	0.6	300	10	10	1	log2	gini		0.7901097893302589	0.25829531998010735	0.4999999999568966	0.8366261398112719	5.120929893511715	3.060464928567223	0.597638503357676
1	2	undersample	0.6	300	10	10	1	log2	gini		0.7741971719307521	0.2147536928476086	0.48695652169678644	0.8267477203584594	4.529289044410572	2.810678708514045	0.6205562585345947
1	3	undersample	0.6	300	10	10	1	log2	gini		0.8038258226509846	0.23044805988444084	0.5391304347357279	0.8191489361639883	5.298556835018367	2.9810740036002725	0.5626199819001036
1	1	undersample	0.6	300	10	10	1	log2	entropy		0.7953634315061314	0.27029996070388473	0.5172413792657551	0.8449848024251901	5.840335723258408	3.3367137802665976	0.5713222458385729
1	2	undersample	0.6	300	10	10	1	log2	entropy		0.7831240914497158	0.2200476601961662	0.5043478260431002	0.8343465045529306	5.125060021951055	3.0445949494515974	0.5940603398127526
1	3	undersample	0.6	300	10	10	1	log2	entropy		0.8096934055768469	0.2520441445375498	0.5304347825625709	0.8206686930028825	5.169491208625478	2.957848029249107	0.5721739061319848
1	1	undersample	0.6	300	10	10	2	sqrt	gini		0.7901097893302589	0.2625922438676823	0.5258620689201843	0.843465045586296	5.976169042990979	3.3593904779662576	0.5621310900073275
1	2	undersample	0.6	300	10	10	2	sqrt	gini		0.7738403594555306	0.21106860221317245	0.46956521735047263	0.8267477203584594	4.224331060654708	2.710297326067115	0.6415920639050834
1	3	undersample	0.6	300	10	10	2	sqrt	gini		0.8060063433328929	0.23183394215218522	0.521739130389414	0.8221884498417767	5.044288734103519	2.9342250297177044	0.581692510866211
1	1	undersample	0.6	300	10	10	2	sqrt	entropy		0.7982850330154072	0.27815790542707136	0.5172413792657551	0.8457446808446373	5.874383820837514	3.353150792896111	0.5708089284629365
1	2	undersample	0.6	300	10	10	2	sqrt	entropy		0.7833751817100568	0.21565725979877542	0.48695652169678644	0.8404255319085074	4.998869719742224	3.0515940112778455	0.6104567897093564
1	3	undersample	0.6	300	10	10	2	sqrt	entropy		0.8070503502048368	0.2505526807618857	0.5304347825625709	0.8252279635195652	5.333816089610459	3.0350092777677204	0.5690127243684574
1	1	undersample	0.6	300	10	10	2	log2	gini		0.7901097893302589	0.2625922438676823	0.5258620689201843	0.843465045586296	5.976169042990979	3.3593904779662576	0.5621310900073275
1	2	undersample	0.6	300	10	10	2	log2	gini		0.7738403594555306	0.21106860221317245	0.46956521735047263	0.8267477203584594	4.224331060654708	2.710297326067115	0.6415920639050834
1	3	undersample	0.6	300	10	10	2	log2	gini		0.8060063433328929	0.23183394215218522	0.521739130389414	0.8221884498417767	5.044288734103519	2.9342250297177044	0.581692510866211
1	1	undersample	0.6	300	10	10	2	log2	entropy		0.7982850330154072	0.27815790542707136	0.5172413792657551	0.8457446808446373	5.874383820837514	3.353150792896111	0.5708089284629365
1	2	undersample	0.6	300	10	10	2	log2	entropy		0.7833751817100568	0.21565725979877542	0.48695652169678644	0.8404255319085074	4.998869719742224	3.0515940112778455	0.6104567897093564
1	3	undersample	0.6	300	10	10	2	log2	entropy		0.8070503502048368	0.2505526807618857	0.5304347825625709	0.8252279635195652	5.333816089610459	3.0350092777677204	0.5690127243684574
1	1	undersample	0.6	500	3	2	1	sqrt	gini		0.7927300597421655	0.2789712525725516	0.39655172410374556	0.9057750759809592	6.3170499943330505	4.208564624981442	0.6662230891929609
1	2	undersample	0.6	500	3	2	1	sqrt	gini		0.7721091581868641	0.21700642060565867	0.3130434782336484	0.904255319142065	4.303797008903538	3.2695648753844666	0.7596930862637202
1	3	undersample	0.6	500	3	2	1	sqrt	gini		0.8021012290207479	0.23292262272061792	0.3565217390994329	0.9103343464976419	5.625056614289754	3.9761233584141915	0.7068592504585253
1	1	undersample	0.6	500	3	2	1	sqrt	entropy		0.79147888062048	0.2841234711702087	0.4051724137581748	0.9095744680781948	6.851661615366873	4.480729726878987	0.6539624852915988
1	2	undersample	0.6	500	3	2	1	sqrt	entropy		0.7751156336725253	0.22222734568563013	0.28695652171417774	0.9080547112393006	3.974500668720755	3.1209482766598273	0.7852428511275954
1	3	undersample	0.6	500	3	2	1	sqrt	entropy		0.8016717325227962	0.23141428813145246	0.3565217390994329	0.9103343464976419	5.625056614289754	3.9761233584141915	0.7068592504585253
1	1	undersample	0.6	500	3	2	1	log2	gini		0.7927300597421655	0.2789712525725516	0.39655172410374556	0.9057750759809592	6.3170499943330505	4.208564624981442	0.6662230891929609
1	2	undersample	0.6	500	3	2	1	log2	gini		0.7721091581868641	0.21700642060565867	0.3130434782336484	0.904255319142065	4.303797008903538	3.2695648753844666	0.7596930862637202
1	3	undersample	0.6	500	3	2	1	log2	gini		0.8021012290207479	0.23292262272061792	0.3565217390994329	0.9103343464976419	5.625056614289754	3.9761233584141915	0.7068592504585253
1	1	undersample	0.6	500	3	2	1	log2	entropy		0.79147888062048	0.2841234711702087	0.4051724137581748	0.9095744680781948	6.851661615366873	4.480729726878987	0.6539624852915988
1	2	undersample	0.6	500	3	2	1	log2	entropy		0.7751156336725253	0.22222734568563013	0.28695652171417774	0.9080547112393006	3.974500668720755	3.1209482766598273	0.7852428511275954
1	3	undersample	0.6	500	3	2	1	log2	entropy		0.8016717325227962	0.23141428813145246	0.3565217390994329	0.9103343464976419	5.625056614289754	3.9761233584141915	0.7068592504585253
1	1	undersample	0.6	500	3	2	2	sqrt	gini		0.792992086783356	0.28220912562683553	0.39655172410374556	0.9057750759809592	6.3170499943330505	4.208564624981442	0.6662230891929609
1	2	undersample	0.6	500	3	2	2	sqrt	gini		0.7726906303687063	0.21655949543726571	0.3217391304068053	0.9057750759809592	4.559966419356199	3.4145858923264285	0.7488182001149154
1	3	undersample	0.6	500	3	2	2	sqrt	gini		0.8020747984670278	0.23208123902138456	0.3739130434457467	0.911094224917089	6.120250950259359	4.205722305888713	0.6871813392730206
1	1	undersample	0.6	500	3	2	2	sqrt	entropy		0.7918326171260874	0.2871522202903361	0.4051724137581748	0.9118541033365362	7.046475929835808	4.5966106549348975	0.6523275790962993
1	2	undersample	0.6	500	3	2	2	sqrt	entropy		0.7748711510506145	0.21988665152611883	0.28695652171417774	0.9088145896587477	4.01097516207441	3.1469561761109595	0.7845862935669873
1	3	undersample	0.6	500	3	2	2	sqrt	entropy		0.8016849477996564	0.23160300168722237	0.3565217390994329	0.9088145896587477	5.522071448048954	3.909854643046949	0.7080412893258843
1	1	undersample	0.6	500	3	2	2	log2	gini		0.792992086783356	0.28220912562683553	0.39655172410374556	0.9057750759809592	6.3170499943330505	4.208564624981442	0.6662230891929609
1	2	undersample	0.6	500	3	2	2	log2	gini		0.7726906303687063	0.21655949543726571	0.3217391304068053	0.9057750759809592	4.559966419356199	3.4145858923264285	0.7488182001149154
1	3	undersample	0.6	500	3	2	2	log2	gini		0.8020747984670278	0.23208123902138456	0.3739130434457467	0.911094224917089	6.120250950259359	4.205722305888713	0.6871813392730206
1	1	undersample	0.6	500	3	2	2	log2	entropy		0.7918326171260874	0.2871522202903361	0.4051724137581748	0.9118541033365362	7.046475929835808	4.5966106549348975	0.6523275790962993
1	2	undersample	0.6	500	3	2	2	log2	entropy		0.7748711510506145	0.21988665152611883	0.28695652171417774	0.9088145896587477	4.01097516207441	3.1469561761109595	0.7845862935669873
1	3	undersample	0.6	500	3	2	2	log2	entropy		0.8016849477996564	0.23160300168722237	0.3565217390994329	0.9088145896587477	5.522071448048954	3.909854643046949	0.7080412893258843
1	1	undersample	0.6	500	3	5	1	sqrt	gini		0.7927759144743737	0.279155473034415	0.39655172410374556	0.904255319142065	6.206348532385404	4.141762018868964	0.6673427918514908
1	2	undersample	0.6	500	3	5	1	sqrt	gini		0.7725915157922557	0.21723299581673775	0.3217391304068053	0.9050151975615122	4.519691820551614	3.387269208065906	0.7494469307545801
1	3	undersample	0.6	500	3	5	1	sqrt	gini		0.8014801110083257	0.2318186750980706	0.3652173912725898	0.9103343464976419	5.841188090141036	4.073101976912098	0.6973070984265928
1	1	undersample	0.6	500	3	5	1	sqrt	entropy		0.7919177759144744	0.28627940714191435	0.41379310341260406	0.911094224917089	7.233784973660585	4.654287716223557	0.6434097309821543
1	2	undersample	0.6	500	3	5	1	sqrt	entropy		0.7751090260340954	0.2225038448635485	0.28695652171417774	0.9095744680781948	4.048062672055164	3.173401183067513	0.7839308330114809
1	3	undersample	0.6	500	3	5	1	sqrt	entropy		0.8016122637769262	0.23083543442315801	0.3565217390994329	0.911094224917089	5.677869519905481	4.010107314917145	0.7062697098057311
1	1	undersample	0.6	500	3	5	1	log2	gini		0.7927759144743737	0.279155473034415	0.39655172410374556	0.904255319142065	6.206348532385404	4.141762018868964	0.6673427918514908
1	2	undersample	0.6	500	3	5	1	log2	gini		0.7725915157922557	0.21723299581673775	0.3217391304068053	0.9050151975615122	4.519691820551614	3.387269208065906	0.7494469307545801
1	3	undersample	0.6	500	3	5	1	log2	gini		0.8014801110083257	0.2318186750980706	0.3652173912725898	0.9103343464976419	5.841188090141036	4.073101976912098	0.6973070984265928
1	1	undersample	0.6	500	3	5	1	log2	entropy		0.7919177759144744	0.28627940714191435	0.41379310341260406	0.911094224917089	7.233784973660585	4.654287716223557	0.6434097309821543
1	2	undersample	0.6	500	3	5	1	log2	entropy		0.7751090260340954	0.2225038448635485	0.28695652171417774	0.9095744680781948	4.048062672055164	3.173401183067513	0.7839308330114809
1	3	undersample	0.6	500	3	5	1	log2	entropy		0.8016122637769262	0.23083543442315801	0.3565217390994329	0.911094224917089	5.677869519905481	4.010107314917145	0.7062697098057311
1	1	undersample	0.6	500	3	5	2	sqrt	gini		0.7928676239387905	0.2815398084308871	0.39655172410374556	0.9050151975615122	6.26125645755816	4.174896111528908	0.6667824704539446
1	2	undersample	0.6	500	3	5	2	sqrt	gini		0.7727104532839963	0.21678841895784273	0.3217391304068053	0.9057750759809592	4.559966419356199	3.4145858923264285	0.7488182001149154
1	3	undersample	0.6	500	3	5	2	sqrt	gini		0.8019690762521475	0.23251288088248165	0.3739130434457467	0.9103343464976419	6.063323218011173	4.170080595410006	0.6877549463946603
1	1	undersample	0.6	500	3	5	2	sqrt	entropy		0.7920029347028614	0.28299128139121577	0.41379310341260406	0.911094224917089	7.233784973660585	4.654287716223557	0.6434097309821543
1	2	undersample	0.6	500	3	5	2	sqrt	entropy		0.775254394079556	0.2206363807628832	0.28695652171417774	0.9095744680781948	4.048062672055164	3.173401183067513	0.7839308330114809
1	3	undersample	0.6	500	3	5	2	sqrt	entropy		0.8017642394608167	0.23142382518381133	0.3565217390994329	0.9103343464976419	5.625056614289754	3.9761233584141915	0.7068592504585253
1	1	undersample	0.6	500	3	5	2	log2	gini		0.7928676239387905	0.2815398084308871	0.39655172410374556	0.9050151975615122	6.26125645755816	4.174896111528908	0.6667824704539446
1	2	undersample	0.6	500	3	5	2	log2	gini		0.7727104532839963	0.21678841895784273	0.3217391304068053	0.9057750759809592	4.559966419356199	3.4145858923264285	0.7488182001149154
1	3	undersample	0.6	500	3	5	2	log2	gini		0.8019690762521475	0.23251288088248165	0.3739130434457467	0.9103343464976419	6.063323218011173	4.170080595410006	0.6877549463946603
1	1	undersample	0.6	500	3	5	2	log2	entropy		0.7920029347028614	0.28299128139121577	0.41379310341260406	0.911094224917089	7.233784973660585	4.654287716223557	0.6434097309821543
1	2	undersample	0.6	500	3	5	2	log2	entropy		0.775254394079556	0.2206363807628832	0.28695652171417774	0.9095744680781948	4.048062672055164	3.173401183067513	0.7839308330114809
1	3	undersample	0.6	500	3	5	2	log2	entropy		0.8017642394608167	0.23142382518381133	0.3565217390994329	0.9103343464976419	5.625056614289754	3.9761233584141915	0.7068592504585253
1	1	undersample	0.6	500	3	10	1	sqrt	gini		0.7930379415155645	0.2786444530383688	0.39655172410374556	0.904255319142065	6.206348532385404	4.141762018868964	0.6673427918514908
1	2	undersample	0.6	500	3	10	1	sqrt	gini		0.7727302761992864	0.21955632357461488	0.3304347825799622	0.9065349544004063	4.7866112370767295	3.53538314892308	0.7385983373105709
1	3	undersample	0.6	500	3	10	1	sqrt	gini		0.801585833223206	0.2347136395676788	0.3652173912725898	0.9095744680781948	5.787267671408356	4.038874232995016	0.6978896440329089
1	1	undersample	0.6	500	3	10	1	sqrt	entropy		0.7915247353526884	0.2826454386493155	0.4051724137581748	0.9095744680781948	6.851661615366873	4.480729726878987	0.6539624852915988
1	2	undersample	0.6	500	3	10	1	sqrt	entropy		0.7747984670278842	0.22200606786594745	0.28695652171417774	0.9080547112393006	3.974500668720755	3.1209482766598273	0.7852428511275954
1	3	undersample	0.6	500	3	10	1	sqrt	entropy		0.802114444297608	0.23417013695466	0.3565217390994329	0.9095744680781948	5.57313132043477	3.942710560780849	0.7074497761416391
1	1	undersample	0.6	500	3	10	1	log2	gini		0.7930379415155645	0.2786444530383688	0.39655172410374556	0.904255319142065	6.206348532385404	4.141762018868964	0.6673427918514908
1	2	undersample	0.6	500	3	10	1	log2	gini		0.7727302761992864	0.21955632357461488	0.3304347825799622	0.9065349544004063	4.7866112370767295	3.53538314892308	0.7385983373105709
1	3	undersample	0.6	500	3	10	1	log2	gini		0.801585833223206	0.2347136395676788	0.3652173912725898	0.9095744680781948	5.787267671408356	4.038874232995016	0.6978896440329089
1	1	undersample	0.6	500	3	10	1	log2	entropy		0.7915247353526884	0.2826454386493155	0.4051724137581748	0.9095744680781948	6.851661615366873	4.480729726878987	0.6539624852915988
1	2	undersample	0.6	500	3	10	1	log2	entropy		0.7747984670278842	0.22200606786594745	0.28695652171417774	0.9080547112393006	3.974500668720755	3.1209482766598273	0.7852428511275954
1	3	undersample	0.6	500	3	10	1	log2	entropy		0.802114444297608	0.23417013695466	0.3565217390994329	0.9095744680781948	5.57313132043477	3.942710560780849	0.7074497761416391
1	1	undersample	0.6	500	3	10	2	sqrt	gini		0.7929855361073264	0.27832017530199543	0.39655172410374556	0.9050151975615122	6.26125645755816	4.174896111528908	0.6667824704539446
1	2	undersample	0.6	500	3	10	2	sqrt	gini		0.7728029602220167	0.2185718008980548	0.3304347825799622	0.9057750759809592	4.744029647106069	3.5068719975244402	0.7392179667813396
1	3	undersample	0.6	500	3	10	2	sqrt	gini		0.802081406105458	0.23414223763664382	0.3739130434457467	0.911094224917089	6.120250950259359	4.205722305888713	0.6871813392730206
1	1	undersample	0.6	500	3	10	2	sqrt	entropy		0.791708154281522	0.2834391343573422	0.4051724137581748	0.911094224917089	6.980427772064034	4.557323388802232	0.6528716387893239
1	2	undersample	0.6	500	3	10	2	sqrt	entropy		0.7748711510506145	0.21992454159853908	0.2782608695410208	0.9088145896587477	3.842569852834945	3.0515938677439602	0.7941544190971251
1	3	undersample	0.6	500	3	10	2	sqrt	entropy		0.8020681908285978	0.2334756839135531	0.3565217390994329	0.9095744680781948	5.57313132043477	3.942710560780849	0.7074497761416391
1	1	undersample	0.6	500	3	10	2	log2	gini		0.7929855361073264	0.27832017530199543	0.39655172410374556	0.9050151975615122	6.26125645755816	4.174896111528908	0.6667824704539446
1	2	undersample	0.6	500	3	10	2	log2	gini		0.7728029602220167	0.2185718008980548	0.3304347825799622	0.9057750759809592	4.744029647106069	3.5068719975244402	0.7392179667813396
1	3	undersample	0.6	500	3	10	2	log2	gini		0.802081406105458	0.23414223763664382	0.3739130434457467	0.911094224917089	6.120250950259359	4.205722305888713	0.6871813392730206
1	1	undersample	0.6	500	3	10	2	log2	entropy		0.791708154281522	0.2834391343573422	0.4051724137581748	0.911094224917089	6.980427772064034	4.557323388802232	0.6528716387893239
1	2	undersample	0.6	500	3	10	2	log2	entropy		0.7748711510506145	0.21992454159853908	0.2782608695410208	0.9088145896587477	3.842569852834945	3.0515938677439602	0.7941544190971251
1	3	undersample	0.6	500	3	10	2	log2	entropy		0.8020681908285978	0.2334756839135531	0.3565217390994329	0.9095744680781948	5.57313132043477	3.942710560780849	0.7074497761416391
1	1	undersample	0.6	500	5	2	1	sqrt	gini		0.7942563672571009	0.2689945293204078	0.4827586206480381	0.8746200607836275	6.510706514297966	3.8503654185959593	0.5913897892699084
1	2	undersample	0.6	500	5	2	1	sqrt	gini		0.7763512620589401	0.2222626382598807	0.4521739130041588	0.8624620060724738	5.175830522787049	3.287628874143221	0.6351886538616056
1	3	undersample	0.6	500	5	2	1	sqrt	gini		0.8054380864279107	0.23599278881964192	0.4521739130041588	0.8617021276530267	5.142856748678198	3.2695649805374964	0.6357487849431667
1	1	undersample	0.6	500	5	2	1	sqrt	entropy		0.7947083639031549	0.2863415699249757	0.4827586206480381	0.8723404255252862	6.377777242290944	3.78160889865391	0.592935232952375
1	2	undersample	0.6	500	5	2	1	sqrt	entropy		0.7775868904453548	0.21893711412693947	0.4608695651773157	0.8624620060724738	5.3604522677274655	3.3508525063382826	0.6251062942781012
1	3	undersample	0.6	500	5	2	1	sqrt	entropy		0.8032443504691423	0.2377530173808301	0.434782608657845	0.857142857136344	4.615384275206768	3.0434780474226932	0.6594202822109548
1	1	undersample	0.6	500	5	2	1	log2	gini		0.7942563672571009	0.2689945293204078	0.4827586206480381	0.8746200607836275	6.510706514297966	3.8503654185959593	0.5913897892699084
1	2	undersample	0.6	500	5	2	1	log2	gini		0.7763512620589401	0.2222626382598807	0.4521739130041588	0.8624620060724738	5.175830522787049	3.287628874143221	0.6351886538616056
1	3	undersample	0.6	500	5	2	1	log2	gini		0.8054380864279107	0.23599278881964192	0.4521739130041588	0.8617021276530267	5.142856748678198	3.2695649805374964	0.6357487849431667
1	1	undersample	0.6	500	5	2	1	log2	entropy		0.7947083639031549	0.2863415699249757	0.4827586206480381	0.8723404255252862	6.377777242290944	3.78160889865391	0.592935232952375
1	2	undersample	0.6	500	5	2	1	log2	entropy		0.7775868904453548	0.21893711412693947	0.4608695651773157	0.8624620060724738	5.3604522677274655	3.3508525063382826	0.6251062942781012
1	3	undersample	0.6	500	5	2	1	log2	entropy		0.8032443504691423	0.2377530173808301	0.434782608657845	0.857142857136344	4.615384275206768	3.0434780474226932	0.6594202822109548
1	1	undersample	0.6	500	5	2	2	sqrt	gini		0.7933916780211718	0.274923920599281	0.49137931030246734	0.8693009118474978	6.425699116241108	3.759622807260052	0.5850916258280012
1	2	undersample	0.6	500	5	2	2	sqrt	gini		0.7759349808378486	0.22071494832281546	0.434782608657845	0.8609422492335795	4.7625048936062555	3.1266331793459736	0.6565102192164638
1	3	undersample	0.6	500	5	2	2	sqrt	gini		0.8072750099114576	0.2382412498864662	0.46956521735047263	0.8617021276530267	5.515762499965045	3.3953174797889387	0.6155662838370635
1	1	undersample	0.6	500	5	2	2	sqrt	entropy		0.7936340530342731	0.28287607391707237	0.4827586206480381	0.8738601823641805	6.465862904506796	3.827170448035009	0.591904041254693
1	2	undersample	0.6	500	5	2	2	sqrt	entropy		0.7788555570239197	0.21900772270701713	0.4434782608310019	0.8677811550086035	5.230064237210758	3.3541226843921708	0.6413157620947908
1	3	undersample	0.6	500	5	2	2	sqrt	entropy		0.8027487775868904	0.23760851625184232	0.4434782608310019	0.857142857136344	4.781249646452597	3.1043476083711465	0.6492753547938855
1	1	undersample	0.6	500	5	2	2	log2	gini		0.7933916780211718	0.274923920599281	0.49137931030246734	0.8693009118474978	6.425699116241108	3.759622807260052	0.5850916258280012
1	2	undersample	0.6	500	5	2	2	log2	gini		0.7759349808378486	0.22071494832281546	0.434782608657845	0.8609422492335795	4.7625048936062555	3.1266331793459736	0.6565102192164638
1	3	undersample	0.6	500	5	2	2	log2	gini		0.8072750099114576	0.2382412498864662	0.46956521735047263	0.8617021276530267	5.515762499965045	3.3953174797889387	0.6155662838370635
1	1	undersample	0.6	500	5	2	2	log2	entropy		0.7936340530342731	0.28287607391707237	0.4827586206480381	0.8738601823641805	6.465862904506796	3.827170448035009	0.591904041254693
1	2	undersample	0.6	500	5	2	2	log2	entropy		0.7788555570239197	0.21900772270701713	0.4434782608310019	0.8677811550086035	5.230064237210758	3.3541226843921708	0.6413157620947908
1	3	undersample	0.6	500	5	2	2	log2	entropy		0.8027487775868904	0.23760851625184232	0.4434782608310019	0.857142857136344	4.781249646452597	3.1043476083711465	0.6492753547938855
1	1	undersample	0.6	500	5	5	1	sqrt	gini		0.7925073367571533	0.27214680504317845	0.4827586206480381	0.8768996960419689	6.648559092273853	3.9216684761066194	0.5898523808231342
1	2	undersample	0.6	500	5	5	1	sqrt	gini		0.7762785780362098	0.22037382875783548	0.4434782608310019	0.8594224923946853	4.871705714960379	3.1546883768150673	0.6475531390187156
1	3	undersample	0.6	500	5	5	1	sqrt	gini		0.8059799127791727	0.2346982592632228	0.46956521735047263	0.8548632218780027	5.2141443251849875	3.2353287090504663	0.6204908140501538
1	1	undersample	0.6	500	5	5	1	sqrt	entropy		0.7954420396184886	0.28367584843957255	0.4827586206480381	0.870820668686392	6.291764183730726	3.7371193856457854	0.593970023922957
1	2	undersample	0.6	500	5	5	1	sqrt	entropy		0.7784326681643982	0.21944167426318062	0.434782608657845	0.8670212765891564	5.015384218081656	3.269564971073722	0.6519071677763626
1	3	undersample	0.6	500	5	5	1	sqrt	entropy		0.8023589269195189	0.2360091320462243	0.4521739130041588	0.857142857136344	4.952380584956344	3.1652171693196007	0.6391304273768161
1	1	undersample	0.6	500	5	5	1	log2	gini		0.7925073367571533	0.27214680504317845	0.4827586206480381	0.8768996960419689	6.648559092273853	3.9216684761066194	0.5898523808231342
1	2	undersample	0.6	500	5	5	1	log2	gini		0.7762785780362098	0.22037382875783548	0.4434782608310019	0.8594224923946853	4.871705714960379	3.1546883768150673	0.6475531390187156
1	3	undersample	0.6	500	5	5	1	log2	gini		0.8059799127791727	0.2346982592632228	0.46956521735047263	0.8548632218780027	5.2141443251849875	3.2353287090504663	0.6204908140501538
1	1	undersample	0.6	500	5	5	1	log2	entropy		0.7954420396184886	0.28367584843957255	0.4827586206480381	0.870820668686392	6.291764183730726	3.7371193856457854	0.593970023922957
1	2	undersample	0.6	500	5	5	1	log2	entropy		0.7784326681643982	0.21944167426318062	0.434782608657845	0.8670212765891564	5.015384218081656	3.269564971073722	0.6519071677763626
1	3	undersample	0.6	500	5	5	1	log2	entropy		0.8023589269195189	0.2360091320462243	0.4521739130041588	0.857142857136344	4.952380584956344	3.1652171693196007	0.6391304273768161
1	1	undersample	0.6	500	5	5	2	sqrt	gini		0.7925793941934808	0.27152945872113543	0.49137931030246734	0.870820668686392	6.512661471597489	3.80385366038946	0.5840705235258911
1	2	undersample	0.6	500	5	5	2	sqrt	gini		0.7769393418792123	0.21888242917403564	0.434782608657845	0.8594224923946853	4.702702350411597	3.0928317419755564	0.6576711568143021
1	3	undersample	0.6	500	5	5	2	sqrt	gini		0.8058477600105722	0.23327415918053793	0.46956521735047263	0.8586626139752382	5.378106415674393	3.3222999047485398	0.6177452795066852
1	1	undersample	0.6	500	5	5	2	sqrt	entropy		0.7944987422702023	0.28181054730062377	0.4827586206480381	0.8738601823641805	6.465862904506796	3.827170448035009	0.591904041254693
1	2	undersample	0.6	500	5	5	2	sqrt	entropy		0.777619928637505	0.21863434179182653	0.4434782608310019	0.8662613981697094	5.161576296741856	3.3160076567398464	0.6424408774538988
1	3	undersample	0.6	500	5	5	2	sqrt	entropy		0.8022333817893486	0.23618807871638195	0.4434782608310019	0.857142857136344	4.781249646452597	3.1043476083711465	0.6492753547938855
1	1	undersample	0.6	500	5	5	2	log2	gini		0.7925793941934808	0.27152945872113543	0.49137931030246734	0.870820668686392	6.512661471597489	3.80385366038946	0.5840705235258911
1	2	undersample	0.6	500	5	5	2	log2	gini		0.7769393418792123	0.21888242917403564	0.434782608657845	0.8594224923946853	4.702702350411597	3.0928317419755564	0.6576711568143021
1	3	undersample	0.6	500	5	5	2	log2	gini		0.8058477600105722	0.23327415918053793	0.46956521735047263	0.8586626139752382	5.378106415674393	3.3222999047485398	0.6177452795066852
1	1	undersample	0.6	500	5	5	2	log2	entropy		0.7944987422702023	0.28181054730062377	0.4827586206480381	0.8738601823641805	6.465862904506796	3.827170448035009	0.591904041254693
1	2	undersample	0.6	500	5	5	2	log2	entropy		0.777619928637505	0.21863434179182653	0.4434782608310019	0.8662613981697094	5.161576296741856	3.3160076567398464	0.6424408774538988
1	3	undersample	0.6	500	5	5	2	log2	entropy		0.8022333817893486	0.23618807871638195	0.4434782608310019	0.857142857136344	4.781249646452597	3.1043476083711465	0.6492753547938855
1	1	undersample	0.6	500	5	10	1	sqrt	gini		0.792631799601719	0.2645409869177915	0.47413793099360885	0.8670212765891564	5.878688052090889	3.5655169727684126	0.6065157535810008
1	2	undersample	0.6	500	5	10	1	sqrt	gini		0.7767212898110215	0.22185735546828858	0.4434782608310019	0.8594224923946853	4.871705714960379	3.1546883768150673	0.6475531390187156
1	3	undersample	0.6	500	5	10	1	sqrt	gini		0.8046782080084578	0.23281796295498128	0.4782608695236295	0.8563829787168968	5.466048975024255	3.330112489102105	0.6092357477325453
1	1	undersample	0.6	500	5	10	1	sqrt	entropy		0.7945839010585892	0.28190144470469003	0.4568965516847503	0.8746200607836275	5.868493971741174	3.644095842599747	0.6209592787284757
1	2	undersample	0.6	500	5	10	1	sqrt	entropy		0.7784921369102682	0.21970983342228198	0.4434782608310019	0.8693009118474978	5.3001449203588065	3.393124107968542	0.6401945807054247
1	3	undersample	0.6	500	5	10	1	sqrt	entropy		0.8006012950971322	0.23560560128329125	0.434782608657845	0.8594224923946853	4.702702350411597	3.0928317419755564	0.6576711568143021
1	1	undersample	0.6	500	5	10	1	log2	gini		0.792631799601719	0.2645409869177915	0.47413793099360885	0.8670212765891564	5.878688052090889	3.5655169727684126	0.6065157535810008
1	2	undersample	0.6	500	5	10	1	log2	gini		0.7767212898110215	0.22185735546828858	0.4434782608310019	0.8594224923946853	4.871705714960379	3.1546883768150673	0.6475531390187156
1	3	undersample	0.6	500	5	10	1	log2	gini		0.8046782080084578	0.23281796295498128	0.4782608695236295	0.8563829787168968	5.466048975024255	3.330112489102105	0.6092357477325453
1	1	undersample	0.6	500	5	10	1	log2	entropy		0.7945839010585892	0.28190144470469003	0.4568965516847503	0.8746200607836275	5.868493971741174	3.644095842599747	0.6209592787284757
1	2	undersample	0.6	500	5	10	1	log2	entropy		0.7784921369102682	0.21970983342228198	0.4434782608310019	0.8693009118474978	5.3001449203588065	3.393124107968542	0.6401945807054247
1	3	undersample	0.6	500	5	10	1	log2	entropy		0.8006012950971322	0.23560560128329125	0.434782608657845	0.8594224923946853	4.702702350411597	3.0928317419755564	0.6576711568143021
1	1	undersample	0.6	500	5	10	2	sqrt	gini		0.7944070328057856	0.2722723497637728	0.49137931030246734	0.8670212765891564	6.298982541011513	3.695172135414537	0.5866299911717691
1	2	undersample	0.6	500	5	10	2	sqrt	gini		0.7766155675961411	0.2195008819712766	0.4434782608310019	0.8624620060724738	4.996978207285705	3.224405241948159	0.6452710134451101
1	3	undersample	0.6	500	5	10	2	sqrt	gini		0.8045658781551474	0.2320641028471468	0.46956521735047263	0.8594224923946853	5.411962371580403	3.3402582813336013	0.6171990856319561
1	1	undersample	0.6	500	5	10	2	sqrt	entropy		0.7943087726653391	0.2823433432113559	0.4655172413391796	0.8738601823641805	6.033812160752253	3.690485789176616	0.6116341759598944
1	2	undersample	0.6	500	5	10	2	sqrt	entropy		0.7790670014536804	0.2209586126420949	0.4521739130041588	0.8662613981697094	5.346319922586409	3.381027414715138	0.63240273874525
1	3	undersample	0.6	500	5	10	2	sqrt	entropy		0.8014668957314657	0.2380892519398914	0.434782608657845	0.8579027355557911	4.644179005911323	3.0597533299525184	0.6588362075656718
1	1	undersample	0.6	500	5	10	2	log2	gini		0.7944070328057856	0.2722723497637728	0.49137931030246734	0.8670212765891564	6.298982541011513	3.695172135414537	0.5866299911717691
1	2	undersample	0.6	500	5	10	2	log2	gini		0.7766155675961411	0.2195008819712766	0.4434782608310019	0.8624620060724738	4.996978207285705	3.224405241948159	0.6452710134451101
1	3	undersample	0.6	500	5	10	2	log2	gini		0.8045658781551474	0.2320641028471468	0.46956521735047263	0.8594224923946853	5.411962371580403	3.3402582813336013	0.6171990856319561
1	1	undersample	0.6	500	5	10	2	log2	entropy		0.7943087726653391	0.2823433432113559	0.4655172413391796	0.8738601823641805	6.033812160752253	3.690485789176616	0.6116341759598944
1	2	undersample	0.6	500	5	10	2	log2	entropy		0.7790670014536804	0.2209586126420949	0.4521739130041588	0.8662613981697094	5.346319922586409	3.381027414715138	0.63240273874525
1	3	undersample	0.6	500	5	10	2	log2	entropy		0.8014668957314657	0.2380892519398914	0.434782608657845	0.8579027355557911	4.644179005911323	3.0597533299525184	0.6588362075656718
1	1	undersample	0.6	500	10	2	1	sqrt	gini		0.7892909548265381	0.2592487169491114	0.5431034482290429	0.844224924005743	6.442061208096062	3.486458985161887	0.5412023897506075
1	2	undersample	0.6	500	10	2	1	sqrt	gini		0.7765296682965508	0.2260613099022996	0.4956521738699433	0.824468085100118	4.615987177376907	2.8237152538072388	0.611725097826632
1	3	undersample	0.6	500	10	2	1	sqrt	gini		0.7983811285846438	0.22582231139690614	0.5391304347357279	0.8145896656473056	5.139498611290066	2.907768909107758	0.5657689742974543
1	1	undersample	0.6	500	10	2	1	sqrt	entropy		0.7934047793732313	0.2751533934977787	0.5344827585746136	0.8472644376835315	6.369080064064457	3.4993993243902874	0.5494355896770324
1	2	undersample	0.6	500	10	2	1	sqrt	entropy		0.7820140081934717	0.2177953139600891	0.4608695651773157	0.8404255319085074	4.502150237947067	2.888115760673675	0.6414969654520287
1	3	undersample	0.6	500	10	2	1	sqrt	entropy		0.8039249372274349	0.23379570978860845	0.5478260869088847	0.817629179325094	5.431730438335136	3.0039128784001585	0.5530305412216985
1	1	undersample	0.6	500	10	2	1	log2	gini		0.7892909548265381	0.2592487169491114	0.5431034482290429	0.844224924005743	6.442061208096062	3.486458985161887	0.5412023897506075
1	2	undersample	0.6	500	10	2	1	log2	gini		0.7765296682965508	0.2260613099022996	0.4956521738699433	0.824468085100118	4.615987177376907	2.8237152538072388	0.611725097826632
1	3	undersample	0.6	500	10	2	1	log2	gini		0.7983811285846438	0.22582231139690614	0.5391304347357279	0.8145896656473056	5.139498611290066	2.907768909107758	0.5657689742974543
1	1	undersample	0.6	500	10	2	1	log2	entropy		0.7934047793732313	0.2751533934977787	0.5344827585746136	0.8472644376835315	6.369080064064457	3.4993993243902874	0.5494355896770324
1	2	undersample	0.6	500	10	2	1	log2	entropy		0.7820140081934717	0.2177953139600891	0.4608695651773157	0.8404255319085074	4.502150237947067	2.888115760673675	0.6414969654520287
1	3	undersample	0.6	500	10	2	1	log2	entropy		0.8039249372274349	0.23379570978860845	0.5478260869088847	0.817629179325094	5.431730438335136	3.0039128784001585	0.5530305412216985
1	1	undersample	0.6	500	10	2	2	sqrt	gini		0.7923108164762603	0.26803657159706185	0.5258620689201843	0.8480243161029786	6.188726826363446	3.460172185668768	0.5591088798816362
1	2	undersample	0.6	500	10	2	2	sqrt	gini		0.7752411788026959	0.21963288699264294	0.4782608695236295	0.8320668692945892	4.541854914353209	2.847924284120888	0.6270398972239963
1	3	undersample	0.6	500	10	2	2	sqrt	gini		0.7972776529668297	0.22848924906837856	0.521739130389414	0.8191489361639883	4.94117617195432	2.8849103260647797	0.5838509246093094
1	1	undersample	0.6	500	10	2	2	sqrt	entropy		0.7948590294518395	0.2835961199542072	0.5086206896113258	0.8449848024251901	5.642242466558972	3.2811018839288204	0.5815244287981542
1	2	undersample	0.6	500	10	2	2	sqrt	entropy		0.7806264041231664	0.21598677034032365	0.4608695651773157	0.837386018230719	4.402019610074108	2.834132291833804	0.6438254480574418
1	3	undersample	0.6	500	10	2	2	sqrt	entropy		0.8045328399629973	0.22939712052460876	0.5391304347357279	0.8191489361639883	5.298556835018367	2.9810740036002725	0.5626199819001036
1	1	undersample	0.6	500	10	2	2	log2	gini		0.7923108164762603	0.26803657159706185	0.5258620689201843	0.8480243161029786	6.188726826363446	3.460172185668768	0.5591088798816362
1	2	undersample	0.6	500	10	2	2	log2	gini		0.7752411788026959	0.21963288699264294	0.4782608695236295	0.8320668692945892	4.541854914353209	2.847924284120888	0.6270398972239963
1	3	undersample	0.6	500	10	2	2	log2	gini		0.7972776529668297	0.22848924906837856	0.521739130389414	0.8191489361639883	4.94117617195432	2.8849103260647797	0.5838509246093094
1	1	undersample	0.6	500	10	2	2	log2	entropy		0.7948590294518395	0.2835961199542072	0.5086206896113258	0.8449848024251901	5.642242466558972	3.2811018839288204	0.5815244287981542
1	2	undersample	0.6	500	10	2	2	log2	entropy		0.7806264041231664	0.21598677034032365	0.4608695651773157	0.837386018230719	4.402019610074108	2.834132291833804	0.6438254480574418
1	3	undersample	0.6	500	10	2	2	log2	entropy		0.8045328399629973	0.22939712052460876	0.5391304347357279	0.8191489361639883	5.298556835018367	2.9810740036002725	0.5626199819001036
1	1	undersample	0.6	500	10	5	1	sqrt	gini		0.7890354784613772	0.25614376067424693	0.5344827585746136	0.837386018230719	5.91242604443027	3.286819004682852	0.5559171346684157
1	2	undersample	0.6	500	10	5	1	sqrt	gini		0.7774150918461742	0.22030109697707095	0.46956521735047263	0.8267477203584594	4.224331060654708	2.710297326067115	0.6415920639050834
1	3	undersample	0.6	500	10	5	1	sqrt	gini		0.8	0.2282005345448296	0.5130434782162571	0.817629179325094	4.723511623175959	2.8131882512001485	0.5955713520767251
1	1	undersample	0.6	500	10	5	1	sqrt	entropy		0.7929527827271775	0.2806036504435437	0.5344827585746136	0.8472644376835315	6.369080064064457	3.4993993243902874	0.5494355896770324
1	2	undersample	0.6	500	10	5	1	sqrt	entropy		0.7815977269723801	0.21817906374325155	0.4782608695236295	0.8335866261334834	4.591704423242192	2.8739327235076955	0.6258967069054879
1	3	undersample	0.6	500	10	5	1	sqrt	entropy		0.8034624025373331	0.2370280544504764	0.5304347825625709	0.8252279635195652	5.333816089610459	3.0350092777677204	0.5690127243684574
1	1	undersample	0.6	500	10	5	1	log2	gini		0.7890354784613772	0.25614376067424693	0.5344827585746136	0.837386018230719	5.91242604443027	3.286819004682852	0.5559171346684157
1	2	undersample	0.6	500	10	5	1	log2	gini		0.7774150918461742	0.22030109697707095	0.46956521735047263	0.8267477203584594	4.224331060654708	2.710297326067115	0.6415920639050834
1	3	undersample	0.6	500	10	5	1	log2	gini		0.8	0.2282005345448296	0.5130434782162571	0.817629179325094	4.723511623175959	2.8131882512001485	0.5955713520767251
1	1	undersample	0.6	500	10	5	1	log2	entropy		0.7929527827271775	0.2806036504435437	0.5344827585746136	0.8472644376835315	6.369080064064457	3.4993993243902874	0.5494355896770324
1	2	undersample	0.6	500	10	5	1	log2	entropy		0.7815977269723801	0.21817906374325155	0.4782608695236295	0.8335866261334834	4.591704423242192	2.8739327235076955	0.6258967069054879
1	3	undersample	0.6	500	10	5	1	log2	entropy		0.8034624025373331	0.2370280544504764	0.5304347825625709	0.8252279635195652	5.333816089610459	3.0350092777677204	0.5690127243684574
1	1	undersample	0.6	500	10	5	2	sqrt	gini		0.7872536945812808	0.2531347468132945	0.5258620689201843	0.8449848024251901	6.045632370980863	3.392325676604374	0.5611200628789917
1	2	undersample	0.6	500	10	5	2	sqrt	gini		0.7745407691291133	0.2208041122060566	0.4608695651773157	0.8328267477140363	4.258650756116753	2.7568377794109216	0.6473500398840486
1	3	undersample	0.6	500	10	5	2	sqrt	gini		0.8039381525042949	0.23375255672202452	0.5130434782162571	0.8313069908751421	5.191923731810685	3.041284582360393	0.5857721891805422
1	1	undersample	0.6	500	10	5	2	sqrt	entropy		0.7939550361597316	0.2810164313896115	0.5344827585746136	0.8449848024251901	6.258532598109173	3.4479375729421506	0.5509178799194103
1	2	undersample	0.6	500	10	5	2	sqrt	entropy		0.7805735430157262	0.2187281231692808	0.46956521735047263	0.8313069908751421	4.362427726367016	2.7835486008044277	0.6380732774908939
1	3	undersample	0.6	500	10	5	2	sqrt	entropy		0.8040570899960353	0.23420249126248616	0.5304347825625709	0.8297872340362479	5.506944088696183	3.1163041643567952	0.5658862808656491
1	1	undersample	0.6	500	10	5	2	log2	gini		0.7872536945812808	0.2531347468132945	0.5258620689201843	0.8449848024251901	6.045632370980863	3.392325676604374	0.5611200628789917
1	2	undersample	0.6	500	10	5	2	log2	gini		0.7745407691291133	0.2208041122060566	0.4608695651773157	0.8328267477140363	4.258650756116753	2.7568377794109216	0.6473500398840486
1	3	undersample	0.6	500	10	5	2	log2	gini		0.8039381525042949	0.23375255672202452	0.5130434782162571	0.8313069908751421	5.191923731810685	3.041284582360393	0.5857721891805422
1	1	undersample	0.6	500	10	5	2	log2	entropy		0.7939550361597316	0.2810164313896115	0.5344827585746136	0.8449848024251901	6.258532598109173	3.4479375729421506	0.5509178799194103
1	2	undersample	0.6	500	10	5	2	log2	entropy		0.7805735430157262	0.2187281231692808	0.46956521735047263	0.8313069908751421	4.362427726367016	2.7835486008044277	0.6380732774908939
1	3	undersample	0.6	500	10	5	2	log2	entropy		0.8040570899960353	0.23420249126248616	0.5304347825625709	0.8297872340362479	5.506944088696183	3.1163041643567952	0.5658862808656491
1	1	undersample	0.6	500	10	10	1	sqrt	gini		0.7909155224819201	0.2541594991974471	0.5172413792657551	0.8411854103279546	5.674982521786335	3.256888096773637	0.5739027437565797
1	2	undersample	0.6	500	10	10	1	sqrt	gini		0.7767212898110216	0.21803470895549634	0.46956521735047263	0.8297872340362479	4.315573500549122	2.7586954897584746	0.6392419098531673
1	3	undersample	0.6	500	10	10	1	sqrt	gini		0.8022465970662086	0.23080810713054947	0.5478260869088847	0.8221884498417767	5.602070655817372	3.0809362812035896	0.5499638284610956
1	1	undersample	0.6	500	10	10	1	sqrt	entropy		0.7941777591447439	0.27127679756642203	0.5086206896113258	0.8495440729418728	5.8445857909782735	3.3805292071314224	0.5784035463905352
1	2	undersample	0.6	500	10	10	1	sqrt	entropy		0.7819148936170213	0.21794795987715915	0.4956521738699433	0.8313069908751421	4.84296334359953	2.938190189738007	0.6066926245046829
1	3	undersample	0.6	500	10	10	1	sqrt	entropy		0.806336725254394	0.2397180409315646	0.521739130389414	0.8229483282612239	5.070620053590667	2.946818269476781	0.5811553986743385
1	1	undersample	0.6	500	10	10	1	log2	gini		0.7909155224819201	0.2541594991974471	0.5172413792657551	0.8411854103279546	5.674982521786335	3.256888096773637	0.5739027437565797
1	2	undersample	0.6	500	10	10	1	log2	gini		0.7767212898110216	0.21803470895549634	0.46956521735047263	0.8297872340362479	4.315573500549122	2.7586954897584746	0.6392419098531673
1	3	undersample	0.6	500	10	10	1	log2	gini		0.8022465970662086	0.23080810713054947	0.5478260869088847	0.8221884498417767	5.602070655817372	3.0809362812035896	0.5499638284610956
1	1	undersample	0.6	500	10	10	1	log2	entropy		0.7941777591447439	0.27127679756642203	0.5086206896113258	0.8495440729418728	5.8445857909782735	3.3805292071314224	0.5784035463905352
1	2	undersample	0.6	500	10	10	1	log2	entropy		0.7819148936170213	0.21794795987715915	0.4956521738699433	0.8313069908751421	4.84296334359953	2.938190189738007	0.6066926245046829
1	3	undersample	0.6	500	10	10	1	log2	entropy		0.806336725254394	0.2397180409315646	0.521739130389414	0.8229483282612239	5.070620053590667	2.946818269476781	0.5811553986743385
1	1	undersample	0.6	500	10	10	2	sqrt	gini		0.7914985326485693	0.2627070371494302	0.5344827585746136	0.8472644376835315	6.369080064064457	3.4993993243902874	0.5494355896770324
1	2	undersample	0.6	500	10	10	2	sqrt	gini		0.7753733315712964	0.21711001782293077	0.4782608695236295	0.8297872340362479	4.468749719298692	2.8097824432725202	0.628762534283522
1	3	undersample	0.6	500	10	10	2	sqrt	gini		0.8025439407955597	0.23301643952171924	0.5391304347357279	0.824468085100118	5.494567978807817	3.071409574316646	0.5589901756092904
1	1	undersample	0.6	500	10	10	2	sqrt	entropy		0.7958743842364532	0.27732764573540375	0.5086206896113258	0.8472644376835315	5.741904104059183	3.330073550629467	0.5799597890978817
1	2	undersample	0.6	500	10	10	2	sqrt	entropy		0.7809964318752478	0.21681150746848304	0.48695652169678644	0.8366261398112719	4.860543629821826	2.9806267130371484	0.6132290730082334
1	3	undersample	0.6	500	10	10	2	sqrt	entropy		0.8058543676490022	0.24168765791032468	0.5478260869088847	0.823708206680671	5.66080866173318	3.107496075223481	0.5489491350629694
1	1	undersample	0.6	500	10	10	2	log2	gini		0.7914985326485693	0.2627070371494302	0.5344827585746136	0.8472644376835315	6.369080064064457	3.4993993243902874	0.5494355896770324
1	2	undersample	0.6	500	10	10	2	log2	gini		0.7753733315712964	0.21711001782293077	0.4782608695236295	0.8297872340362479	4.468749719298692	2.8097824432725202	0.628762534283522
1	3	undersample	0.6	500	10	10	2	log2	gini		0.8025439407955597	0.23301643952171924	0.5391304347357279	0.824468085100118	5.494567978807817	3.071409574316646	0.5589901756092904
1	1	undersample	0.6	500	10	10	2	log2	entropy		0.7958743842364532	0.27732764573540375	0.5086206896113258	0.8472644376835315	5.741904104059183	3.330073550629467	0.5799597890978817
1	2	undersample	0.6	500	10	10	2	log2	entropy		0.7809964318752478	0.21681150746848304	0.48695652169678644	0.8366261398112719	4.860543629821826	2.9806267130371484	0.6132290730082334
1	3	undersample	0.6	500	10	10	2	log2	entropy		0.8058543676490022	0.24168765791032468	0.5478260869088847	0.823708206680671	5.66080866173318	3.107496075223481	0.5489491350629694
1	1	undersample	0.8	100	3	2	1	sqrt	gini		0.7891468399538832	0.2667840542355142	0.5948275861556184	0.8016717325167046	5.93421340009908	2.9992071413302073	0.5054093743811096
1	2	undersample	0.8	100	3	2	1	sqrt	gini		0.7671071758953351	0.21373420028006218	0.5130434782162571	0.81079027355007	4.514701404714463	2.7115067535228157	0.600594915434345
1	3	undersample	0.8	100	3	2	1	sqrt	gini		0.7961147086031453	0.2214587491130427	0.6521739129867675	0.7598784194471134	5.933544003478735	2.7160152966050206	0.45773912448904525
1	1	undersample	0.8	100	3	2	1	sqrt	entropy		0.7870702756524472	0.268968305144846	0.5775862068467599	0.8009118540972576	5.500700730534208	2.9011580534651173	0.5274160767107139
1	2	undersample	0.8	100	3	2	1	sqrt	entropy		0.7688912382714418	0.20634906742275433	0.5043478260431002	0.8145896656473056	4.470520303030841	2.7201709149717734	0.6084685195193944
1	3	undersample	0.8	100	3	2	1	sqrt	entropy		0.7980705695784327	0.22909008619248988	0.6782608695062382	0.7386018237025943	5.956630763899226	2.59474206425651	0.43560564814859826
1	1	undersample	0.8	100	3	2	1	log2	gini		0.7891468399538832	0.2667840542355142	0.5948275861556184	0.8016717325167046	5.93421340009908	2.9992071413302073	0.5054093743811096
1	2	undersample	0.8	100	3	2	1	log2	gini		0.7671071758953351	0.21373420028006218	0.5130434782162571	0.81079027355007	4.514701404714463	2.7115067535228157	0.600594915434345
1	3	undersample	0.8	100	3	2	1	log2	gini		0.7961147086031453	0.2214587491130427	0.6521739129867675	0.7598784194471134	5.933544003478735	2.7160152966050206	0.45773912448904525
1	1	undersample	0.8	100	3	2	1	log2	entropy		0.7870702756524472	0.268968305144846	0.5775862068467599	0.8009118540972576	5.500700730534208	2.9011580534651173	0.5274160767107139
1	2	undersample	0.8	100	3	2	1	log2	entropy		0.7688912382714418	0.20634906742275433	0.5043478260431002	0.8145896656473056	4.470520303030841	2.7201709149717734	0.6084685195193944
1	3	undersample	0.8	100	3	2	1	log2	entropy		0.7980705695784327	0.22909008619248988	0.6782608695062382	0.7386018237025943	5.956630763899226	2.59474206425651	0.43560564814859826
1	1	undersample	0.8	100	3	2	2	sqrt	gini		0.7896512420081753	0.2640191503304641	0.6034482758100476	0.8031914893555989	6.210340409949993	3.06616946173979	0.493720021325059
1	2	undersample	0.8	100	3	2	2	sqrt	gini		0.7664265891370424	0.21836123550710068	0.5130434782162571	0.8145896656473056	4.628805349332937	2.767070413505769	0.5977936332139094
1	3	undersample	0.8	100	3	2	2	sqrt	gini		0.7966697502312673	0.2220882364253779	0.6521739129867675	0.7591185410276663	5.9089113738361005	2.7074474253628558	0.4581973218048202
1	1	undersample	0.8	100	3	2	2	sqrt	entropy		0.7872667959333403	0.26864486332353643	0.5775862068467599	0.7978723404194691	5.397421824109657	2.8575316187309046	0.529425280787287
1	2	undersample	0.8	100	3	2	2	sqrt	entropy		0.76839566538919	0.20891999947997977	0.5130434782162571	0.8168693009056469	4.699540325663537	2.8015152715426086	0.5961253719323398
1	3	undersample	0.8	100	3	2	2	sqrt	entropy		0.7980639619400025	0.23008821654205627	0.6782608695062382	0.7416413373803827	6.051510039923445	2.625268440300609	0.4338203791228808
1	1	undersample	0.8	100	3	2	2	log2	gini		0.7896512420081753	0.2640191503304641	0.6034482758100476	0.8031914893555989	6.210340409949993	3.06616946173979	0.493720021325059
1	2	undersample	0.8	100	3	2	2	log2	gini		0.7664265891370424	0.21836123550710068	0.5130434782162571	0.8145896656473056	4.628805349332937	2.767070413505769	0.5977936332139094
1	3	undersample	0.8	100	3	2	2	log2	gini		0.7966697502312673	0.2220882364253779	0.6521739129867675	0.7591185410276663	5.9089113738361005	2.7074474253628558	0.4581973218048202
1	1	undersample	0.8	100	3	2	2	log2	entropy		0.7872667959333403	0.26864486332353643	0.5775862068467599	0.7978723404194691	5.397421824109657	2.8575316187309046	0.529425280787287
1	2	undersample	0.8	100	3	2	2	log2	entropy		0.76839566538919	0.20891999947997977	0.5130434782162571	0.8168693009056469	4.699540325663537	2.8015152715426086	0.5961253719323398
1	3	undersample	0.8	100	3	2	2	log2	entropy		0.7980639619400025	0.23008821654205627	0.6782608695062382	0.7416413373803827	6.051510039923445	2.625268440300609	0.4338203791228808
1	1	undersample	0.8	100	3	5	1	sqrt	gini		0.7893695629388953	0.2674071230538797	0.6034482758100476	0.8016717325167046	6.151090761763711	3.042673911494413	0.4946559834391186
1	2	undersample	0.8	100	3	5	1	sqrt	gini		0.767622571692877	0.2203294136147632	0.521739130389414	0.8130699088084113	4.745010809271487	2.791092109101639	0.5882161651134477
1	3	undersample	0.8	100	3	5	1	sqrt	gini		0.7966763578696975	0.2222378667136478	0.6434782608136106	0.7583586626082193	5.664365418494511	2.6629476608997673	0.4701228482826021
1	1	undersample	0.8	100	3	5	1	sqrt	entropy		0.7869261607797924	0.2682728294971253	0.5862068965011891	0.8009118540972576	5.699109087942232	2.9444589199347457	0.5166524833106512
1	2	undersample	0.8	100	3	5	1	sqrt	entropy		0.7684154883044799	0.21034318604325117	0.5043478260431002	0.8161094224861999	4.515876202455268	2.742651665111741	0.6073354310425533
1	3	undersample	0.8	100	3	5	1	sqrt	entropy		0.7985397119069645	0.23107839663609697	0.6782608695062382	0.743920972638724	6.124147586492395	2.6486387815858143	0.43249100106376537
1	1	undersample	0.8	100	3	5	1	log2	gini		0.7893695629388953	0.2674071230538797	0.6034482758100476	0.8016717325167046	6.151090761763711	3.042673911494413	0.4946559834391186
1	2	undersample	0.8	100	3	5	1	log2	gini		0.767622571692877	0.2203294136147632	0.521739130389414	0.8130699088084113	4.745010809271487	2.791092109101639	0.5882161651134477
1	3	undersample	0.8	100	3	5	1	log2	gini		0.7966763578696975	0.2222378667136478	0.6434782608136106	0.7583586626082193	5.664365418494511	2.6629476608997673	0.4701228482826021
1	1	undersample	0.8	100	3	5	1	log2	entropy		0.7869261607797924	0.2682728294971253	0.5862068965011891	0.8009118540972576	5.699109087942232	2.9444589199347457	0.5166524833106512
1	2	undersample	0.8	100	3	5	1	log2	entropy		0.7684154883044799	0.21034318604325117	0.5043478260431002	0.8161094224861999	4.515876202455268	2.742651665111741	0.6073354310425533
1	3	undersample	0.8	100	3	5	1	log2	entropy		0.7985397119069645	0.23107839663609697	0.6782608695062382	0.743920972638724	6.124147586492395	2.6486387815858143	0.43249100106376537
1	1	undersample	0.8	100	3	5	2	sqrt	gini		0.7892844041505083	0.2637455570963461	0.6034482758100476	0.803951367775046	6.240309708723967	3.0780538388918157	0.49325336724643526
1	2	undersample	0.8	100	3	5	2	sqrt	gini		0.766545526628783	0.220167155988494	0.521739130389414	0.8130699088084113	4.745010809271487	2.791092109101639	0.5882161651134477
1	3	undersample	0.8	100	3	5	2	sqrt	gini		0.7966697502312674	0.22206571222264304	0.6521739129867675	0.7591185410276663	5.9089113738361005	2.7074474253628558	0.4581973218048202
1	1	undersample	0.8	100	3	5	2	sqrt	entropy		0.7867034377947805	0.26807432723778907	0.5775862068467599	0.7978723404194691	5.397421824109657	2.8575316187309046	0.529425280787287
1	2	undersample	0.8	100	3	5	2	sqrt	entropy		0.7684947799656403	0.2112878118930868	0.5130434782162571	0.8168693009056469	4.699540325663537	2.8015152715426086	0.5961253719323398
1	3	undersample	0.8	100	3	5	2	sqrt	entropy		0.7982555834544733	0.23115231625780014	0.6782608695062382	0.7446808510581712	6.148648346235905	2.6565216347934593	0.43204968372166735
1	1	undersample	0.8	100	3	5	2	log2	gini		0.7892844041505083	0.2637455570963461	0.6034482758100476	0.803951367775046	6.240309708723967	3.0780538388918157	0.49325336724643526
1	2	undersample	0.8	100	3	5	2	log2	gini		0.766545526628783	0.220167155988494	0.521739130389414	0.8130699088084113	4.745010809271487	2.791092109101639	0.5882161651134477
1	3	undersample	0.8	100	3	5	2	log2	gini		0.7966697502312674	0.22206571222264304	0.6521739129867675	0.7591185410276663	5.9089113738361005	2.7074474253628558	0.4581973218048202
1	1	undersample	0.8	100	3	5	2	log2	entropy		0.7867034377947805	0.26807432723778907	0.5775862068467599	0.7978723404194691	5.397421824109657	2.8575316187309046	0.529425280787287
1	2	undersample	0.8	100	3	5	2	log2	entropy		0.7684947799656403	0.2112878118930868	0.5130434782162571	0.8168693009056469	4.699540325663537	2.8015152715426086	0.5961253719323398
1	3	undersample	0.8	100	3	5	2	log2	entropy		0.7982555834544733	0.23115231625780014	0.6782608695062382	0.7446808510581712	6.148648346235905	2.6565216347934593	0.43204968372166735
1	1	undersample	0.8	100	3	10	1	sqrt	gini		0.7917540090137303	0.2674552836534136	0.6034482758100476	0.8024316109361518	6.180601644231608	3.0543765028689185	0.49418755921821456
1	2	undersample	0.8	100	3	10	1	sqrt	gini		0.7694793180917141	0.22250467066364146	0.5130434782162571	0.8183890577445412	4.747683517309093	2.824958912690444	0.5950183610416282
1	3	undersample	0.8	100	3	10	1	sqrt	gini		0.7969010175763183	0.219839994902504	0.6521739129867675	0.7598784194471134	5.933544003478735	2.7160152966050206	0.45773912448904525
1	1	undersample	0.8	100	3	10	1	sqrt	entropy		0.7888979142647522	0.2706763552888712	0.5862068965011891	0.8024316109361518	5.7538458213190005	2.9671086027869493	0.5156739748317268
1	2	undersample	0.8	100	3	10	1	sqrt	entropy		0.7695718250297343	0.21146479381883204	0.5043478260431002	0.8168693009056469	4.538836450281055	2.7540319618554463	0.6067704678578021
1	3	undersample	0.8	100	3	10	1	sqrt	entropy		0.7964781287167966	0.22719672405214286	0.6869565216793951	0.7462006078970654	6.451929150854789	2.7066908589516028	0.41951650911630256
1	1	undersample	0.8	100	3	10	1	log2	gini		0.7917540090137303	0.2674552836534136	0.6034482758100476	0.8024316109361518	6.180601644231608	3.0543765028689185	0.49418755921821456
1	2	undersample	0.8	100	3	10	1	log2	gini		0.7694793180917141	0.22250467066364146	0.5130434782162571	0.8183890577445412	4.747683517309093	2.824958912690444	0.5950183610416282
1	3	undersample	0.8	100	3	10	1	log2	gini		0.7969010175763183	0.219839994902504	0.6521739129867675	0.7598784194471134	5.933544003478735	2.7160152966050206	0.45773912448904525
1	1	undersample	0.8	100	3	10	1	log2	entropy		0.7888979142647522	0.2706763552888712	0.5862068965011891	0.8024316109361518	5.7538458213190005	2.9671086027869493	0.5156739748317268
1	2	undersample	0.8	100	3	10	1	log2	entropy		0.7695718250297343	0.21146479381883204	0.5043478260431002	0.8168693009056469	4.538836450281055	2.7540319618554463	0.6067704678578021
1	3	undersample	0.8	100	3	10	1	log2	entropy		0.7964781287167966	0.22719672405214286	0.6869565216793951	0.7462006078970654	6.451929150854789	2.7066908589516028	0.41951650911630256
1	1	undersample	0.8	100	3	10	2	sqrt	gini		0.7908565663976522	0.27161516845756245	0.5948275861556184	0.8047112461944932	6.049424264980531	3.045887405729204	0.503500368269304
1	2	undersample	0.8	100	3	10	2	sqrt	gini		0.7682899431743094	0.22142719695129778	0.5043478260431002	0.817629179325094	4.561988033494765	2.7655070944001463	0.6062065547904817
1	3	undersample	0.8	100	3	10	2	sqrt	gini		0.798143253601163	0.22043104152536033	0.6608695651599245	0.7613981762860077	6.218520012811531	2.7697589531189304	0.44540483671796705
1	1	undersample	0.8	100	3	10	2	sqrt	entropy		0.7882493973378053	0.2672641786710713	0.5775862068467599	0.8031914893555989	5.580253401590614	2.9347621990937993	0.5259191531436065
1	2	undersample	0.8	100	3	10	2	sqrt	entropy		0.7692876965772433	0.21241626287552332	0.5391304347357279	0.8168693009056469	5.2180377342646675	2.9439652006040977	0.5641900841559528
1	3	undersample	0.8	100	3	10	2	sqrt	entropy		0.7970794238139289	0.22776781334438775	0.6782608695062382	0.7477203647359596	6.248127334530532	2.68852791828036	0.43029338421783225
1	1	undersample	0.8	100	3	10	2	log2	gini		0.7908565663976522	0.27161516845756245	0.5948275861556184	0.8047112461944932	6.049424264980531	3.045887405729204	0.503500368269304
1	2	undersample	0.8	100	3	10	2	log2	gini		0.7682899431743094	0.22142719695129778	0.5043478260431002	0.817629179325094	4.561988033494765	2.7655070944001463	0.6062065547904817
1	3	undersample	0.8	100	3	10	2	log2	gini		0.798143253601163	0.22043104152536033	0.6608695651599245	0.7613981762860077	6.218520012811531	2.7697589531189304	0.44540483671796705
1	1	undersample	0.8	100	3	10	2	log2	entropy		0.7882493973378053	0.2672641786710713	0.5775862068467599	0.8031914893555989	5.580253401590614	2.9347621990937993	0.5259191531436065
1	2	undersample	0.8	100	3	10	2	log2	entropy		0.7692876965772433	0.21241626287552332	0.5391304347357279	0.8168693009056469	5.2180377342646675	2.9439652006040977	0.5641900841559528
1	3	undersample	0.8	100	3	10	2	log2	entropy		0.7970794238139289	0.22776781334438775	0.6782608695062382	0.7477203647359596	6.248127334530532	2.68852791828036	0.43029338421783225
1	1	undersample	0.8	100	5	2	1	sqrt	gini		0.791786762393879	0.27245863791598085	0.6293103447733354	0.7720364741582673	5.749457065330034	2.760574591237451	0.4801452558693759
1	2	undersample	0.8	100	5	2	1	sqrt	gini		0.7657988634861901	0.20901642906860768	0.5391304347357279	0.7910334346444451	4.428267348540161	2.5799840659607973	0.582617041522719
1	3	undersample	0.8	100	5	2	1	sqrt	gini		0.8031055900621118	0.22624718451532133	0.7478260868914934	0.7112462006024982	7.304536846082064	2.589839726969723	0.35455220618312955
1	1	undersample	0.8	100	5	2	1	sqrt	entropy		0.7878891101561681	0.2689279270132107	0.6293103447733354	0.7689969604804788	5.65146849835192	2.7242512429263614	0.482043063180149
1	2	undersample	0.8	100	5	2	1	sqrt	entropy		0.7748513281353244	0.22963090616219797	0.5652173912551985	0.7872340425472095	4.809999746804525	2.6565216139682284	0.5522914149076752
1	3	undersample	0.8	100	5	2	1	sqrt	entropy		0.804731069115898	0.2360404907342313	0.7391304347183365	0.7150455926997338	7.109777430263999	2.5938549811617397	0.3648292700447658
1	1	undersample	0.8	100	5	2	1	log2	gini		0.791786762393879	0.27245863791598085	0.6293103447733354	0.7720364741582673	5.749457065330034	2.760574591237451	0.4801452558693759
1	2	undersample	0.8	100	5	2	1	log2	gini		0.7657988634861901	0.20901642906860768	0.5391304347357279	0.7910334346444451	4.428267348540161	2.5799840659607973	0.582617041522719
1	3	undersample	0.8	100	5	2	1	log2	gini		0.8031055900621118	0.22624718451532133	0.7478260868914934	0.7112462006024982	7.304536846082064	2.589839726969723	0.35455220618312955
1	1	undersample	0.8	100	5	2	1	log2	entropy		0.7878891101561681	0.2689279270132107	0.6293103447733354	0.7689969604804788	5.65146849835192	2.7242512429263614	0.482043063180149
1	2	undersample	0.8	100	5	2	1	log2	entropy		0.7748513281353244	0.22963090616219797	0.5652173912551985	0.7872340425472095	4.809999746804525	2.6565216139682284	0.5522914149076752
1	3	undersample	0.8	100	5	2	1	log2	entropy		0.804731069115898	0.2360404907342313	0.7391304347183365	0.7150455926997338	7.109777430263999	2.5938549811617397	0.3648292700447658
1	1	undersample	0.8	100	5	2	2	sqrt	gini		0.795743370715858	0.2623424025581841	0.6379310344277646	0.7773556230943971	6.151633018673249	2.865246428593933	0.46577004161011604
1	2	undersample	0.8	100	5	2	2	sqrt	gini		0.7677877626536276	0.21470289041754365	0.5826086956015123	0.783434650449974	5.04948803937748	2.690221080656859	0.5327710471205788
1	3	undersample	0.8	100	5	2	2	sqrt	gini		0.8060129509713229	0.23327541289508538	0.7478260868914934	0.7142857142802866	7.413792735008379	2.6173912124618126	0.3530434734119832
1	1	undersample	0.8	100	5	2	2	sqrt	entropy		0.7863431506131433	0.2663977803715101	0.6465517240821939	0.7674772036415846	6.037780652277165	2.780594876726138	0.46053259906015676
1	2	undersample	0.8	100	5	2	2	sqrt	entropy		0.7714682172591516	0.22803737488527182	0.5478260869088847	0.7849544072888682	4.42232921026322	2.5474879746542554	0.5760511733316515
1	3	undersample	0.8	100	5	2	2	sqrt	entropy		0.805530593365931	0.24988237577852962	0.7304347825451796	0.7142857142802866	6.774193224263137	2.556521649381305	0.37739129915613806
1	1	undersample	0.8	100	5	2	2	log2	gini		0.795743370715858	0.2623424025581841	0.6379310344277646	0.7773556230943971	6.151633018673249	2.865246428593933	0.46577004161011604
1	2	undersample	0.8	100	5	2	2	log2	gini		0.7677877626536276	0.21470289041754365	0.5826086956015123	0.783434650449974	5.04948803937748	2.690221080656859	0.5327710471205788
1	3	undersample	0.8	100	5	2	2	log2	gini		0.8060129509713229	0.23327541289508538	0.7478260868914934	0.7142857142802866	7.413792735008379	2.6173912124618126	0.3530434734119832
1	1	undersample	0.8	100	5	2	2	log2	entropy		0.7863431506131433	0.2663977803715101	0.6465517240821939	0.7674772036415846	6.037780652277165	2.780594876726138	0.46053259906015676
1	2	undersample	0.8	100	5	2	2	log2	entropy		0.7714682172591516	0.22803737488527182	0.5478260869088847	0.7849544072888682	4.42232921026322	2.5474879746542554	0.5760511733316515
1	3	undersample	0.8	100	5	2	2	log2	entropy		0.805530593365931	0.24988237577852962	0.7304347825451796	0.7142857142802866	6.774193224263137	2.556521649381305	0.37739129915613806
1	1	undersample	0.8	100	5	5	1	sqrt	gini		0.7913151137197358	0.2612244966069952	0.6637931033910524	0.7743161094166086	6.773978736666313	2.941251465767613	0.43419849875042676
1	2	undersample	0.8	100	5	5	1	sqrt	gini		0.7690366063169024	0.22397464220147936	0.5826086956015123	0.7872340425472095	5.16458305753344	2.738260740551866	0.5301997583157865
1	3	undersample	0.8	100	5	5	1	sqrt	gini		0.8023324963657988	0.2311791810429678	0.7652173912378072	0.7142857142802866	8.148147725909123	2.67826077554232	0.3286956476678285
1	1	undersample	0.8	100	5	5	1	sqrt	entropy		0.7843451944240646	0.2697969627861636	0.5948275861556184	0.7720364741582673	4.971914643954678	2.609310230073755	0.5248099308235818
1	2	undersample	0.8	100	5	5	1	sqrt	entropy		0.7716994846042025	0.23035474612159337	0.5652173912551985	0.7872340425472095	4.809999746804525	2.6565216139682284	0.5522914149076752
1	3	undersample	0.8	100	5	5	1	sqrt	entropy		0.8078168362627197	0.2427056028572744	0.7478260868914934	0.7127659574413924	7.358875753813044	2.60354258219055	0.3537962313404669
1	1	undersample	0.8	100	5	5	1	log2	gini		0.7913151137197358	0.2612244966069952	0.6637931033910524	0.7743161094166086	6.773978736666313	2.941251465767613	0.43419849875042676
1	2	undersample	0.8	100	5	5	1	log2	gini		0.7690366063169024	0.22397464220147936	0.5826086956015123	0.7872340425472095	5.16458305753344	2.738260740551866	0.5301997583157865
1	3	undersample	0.8	100	5	5	1	log2	gini		0.8023324963657988	0.2311791810429678	0.7652173912378072	0.7142857142802866	8.148147725909123	2.67826077554232	0.3286956476678285
1	1	undersample	0.8	100	5	5	1	log2	entropy		0.7843451944240646	0.2697969627861636	0.5948275861556184	0.7720364741582673	4.971914643954678	2.609310230073755	0.5248099308235818
1	2	undersample	0.8	100	5	5	1	log2	entropy		0.7716994846042025	0.23035474612159337	0.5652173912551985	0.7872340425472095	4.809999746804525	2.6565216139682284	0.5522914149076752
1	3	undersample	0.8	100	5	5	1	log2	entropy		0.8078168362627197	0.2427056028572744	0.7478260868914934	0.7127659574413924	7.358875753813044	2.60354258219055	0.3537962313404669
1	1	undersample	0.8	100	5	5	2	sqrt	gini		0.7932410124724871	0.25968299726022687	0.6465517240821939	0.7712765957388201	6.168462521391117	2.8267841583717126	0.45826396559666355
1	2	undersample	0.8	100	5	5	2	sqrt	gini		0.7682569049821594	0.22341967295069046	0.5565217390820416	0.7781155015138441	4.4007518616478025	2.5081595054968195	0.569938851437571
1	3	undersample	0.8	100	5	5	2	sqrt	gini		0.8024712567728294	0.22464937668964244	0.7565217390646504	0.7203647416358635	8.004269771316105	2.7053874265942737	0.33799302420397326
1	1	undersample	0.8	100	5	5	2	sqrt	entropy		0.7841355727911121	0.2690016770015974	0.6120689654644769	0.7720364741582673	5.343407134515059	2.6849424106556032	0.5024775933464789
1	2	undersample	0.8	100	5	5	2	sqrt	entropy		0.7715607241971719	0.2271139663730975	0.5565217390820416	0.7887537993861038	4.685568944881044	2.6344696904372897	0.5622518150031156
1	3	undersample	0.8	100	5	5	2	sqrt	entropy		0.8098123430685873	0.2505878181576566	0.7565217390646504	0.7188449847969693	7.944208084569197	2.690763711295371	0.3387075971838931
1	1	undersample	0.8	100	5	5	2	log2	gini		0.7932410124724871	0.25968299726022687	0.6465517240821939	0.7712765957388201	6.168462521391117	2.8267841583717126	0.45826396559666355
1	2	undersample	0.8	100	5	5	2	log2	gini		0.7682569049821594	0.22341967295069046	0.5565217390820416	0.7781155015138441	4.4007518616478025	2.5081595054968195	0.569938851437571
1	3	undersample	0.8	100	5	5	2	log2	gini		0.8024712567728294	0.22464937668964244	0.7565217390646504	0.7203647416358635	8.004269771316105	2.7053874265942737	0.33799302420397326
1	1	undersample	0.8	100	5	5	2	log2	entropy		0.7841355727911121	0.2690016770015974	0.6120689654644769	0.7720364741582673	5.343407134515059	2.6849424106556032	0.5024775933464789
1	2	undersample	0.8	100	5	5	2	log2	entropy		0.7715607241971719	0.2271139663730975	0.5565217390820416	0.7887537993861038	4.685568944881044	2.6344696904372897	0.5622518150031156
1	3	undersample	0.8	100	5	5	2	log2	entropy		0.8098123430685873	0.2505878181576566	0.7565217390646504	0.7188449847969693	7.944208084569197	2.690763711295371	0.3387075971838931
1	1	undersample	0.8	100	5	10	1	sqrt	gini		0.7875615763546798	0.25120695228942863	0.6293103447733354	0.7667173252221374	5.579652773293692	2.697629896417644	0.48347629327993014
1	2	undersample	0.8	100	5	10	1	sqrt	gini		0.7700806131888464	0.22571983379943658	0.5652173912551985	0.7925531914833394	4.966666398203292	2.724637549501895	0.5485847611631169
1	3	undersample	0.8	100	5	10	1	sqrt	gini		0.8031848817232721	0.22572839241965084	0.7391304347183365	0.7241641337330991	7.438475289622437	2.679602250155263	0.36023540731645315
1	1	undersample	0.8	100	5	10	1	sqrt	entropy		0.7906010900324913	0.26461080348479776	0.6206896551189061	0.7750759878360557	5.638820344178873	2.7595525331060156	0.48938471316373516
1	2	undersample	0.8	100	5	10	1	sqrt	entropy		0.7724725783005155	0.2260272401040876	0.5652173912551985	0.7857142857083153	4.766666417626061	2.6376810360256533	0.5533596768184653
1	3	undersample	0.8	100	5	10	1	sqrt	entropy		0.8059336593101626	0.2365127062965258	0.7739130434109641	0.7158054711191809	8.621760132904976	2.723180559551552	0.3158497141367832
1	1	undersample	0.8	100	5	10	1	log2	gini		0.7875615763546798	0.25120695228942863	0.6293103447733354	0.7667173252221374	5.579652773293692	2.697629896417644	0.48347629327993014
1	2	undersample	0.8	100	5	10	1	log2	gini		0.7700806131888464	0.22571983379943658	0.5652173912551985	0.7925531914833394	4.966666398203292	2.724637549501895	0.5485847611631169
1	3	undersample	0.8	100	5	10	1	log2	gini		0.8031848817232721	0.22572839241965084	0.7391304347183365	0.7241641337330991	7.438475289622437	2.679602250155263	0.36023540731645315
1	1	undersample	0.8	100	5	10	1	log2	entropy		0.7906010900324913	0.26461080348479776	0.6206896551189061	0.7750759878360557	5.638820344178873	2.7595525331060156	0.48938471316373516
1	2	undersample	0.8	100	5	10	1	log2	entropy		0.7724725783005155	0.2260272401040876	0.5652173912551985	0.7857142857083153	4.766666417626061	2.6376810360256533	0.5533596768184653
1	3	undersample	0.8	100	5	10	1	log2	entropy		0.8059336593101626	0.2365127062965258	0.7739130434109641	0.7158054711191809	8.621760132904976	2.723180559551552	0.3158497141367832
1	1	undersample	0.8	100	5	10	2	sqrt	gini		0.7875353736505607	0.2493429889833856	0.6379310344277646	0.7689969604804788	5.865287916756007	2.761569753103435	0.4708327593878689
1	2	undersample	0.8	100	5	10	2	sqrt	gini		0.7704704638562178	0.2317757127816276	0.5652173912551985	0.7841945288694211	4.723943416998635	2.6191058183234865	0.5544320792792444
1	3	undersample	0.8	100	5	10	2	sqrt	gini		0.8045989163472975	0.2274506746712465	0.7304347825451796	0.7226443768942049	7.0600084892416275	2.633567504527882	0.37302610017267696
1	1	undersample	0.8	100	5	10	2	sqrt	entropy		0.7868934073996436	0.26744194945495164	0.6293103447733354	0.7773556230943971	5.927374872650483	2.8265268822615828	0.4768598045029545
1	2	undersample	0.8	100	5	10	2	sqrt	entropy		0.7714087485132813	0.22537989575517228	0.5565217390820416	0.7849544072888682	4.58061363420196	2.5879242917122594	0.564973266154327
1	3	undersample	0.8	100	5	10	2	sqrt	entropy		0.808695652173913	0.2373590969238897	0.7652173912378072	0.7226443768942049	8.491932575502826	2.7589754809339717	0.3248937001659226
1	1	undersample	0.8	100	5	10	2	log2	gini		0.7875353736505607	0.2493429889833856	0.6379310344277646	0.7689969604804788	5.865287916756007	2.761569753103435	0.4708327593878689
1	2	undersample	0.8	100	5	10	2	log2	gini		0.7704704638562178	0.2317757127816276	0.5652173912551985	0.7841945288694211	4.723943416998635	2.6191058183234865	0.5544320792792444
1	3	undersample	0.8	100	5	10	2	log2	gini		0.8045989163472975	0.2274506746712465	0.7304347825451796	0.7226443768942049	7.0600084892416275	2.633567504527882	0.37302610017267696
1	1	undersample	0.8	100	5	10	2	log2	entropy		0.7868934073996436	0.26744194945495164	0.6293103447733354	0.7773556230943971	5.927374872650483	2.8265268822615828	0.4768598045029545
1	2	undersample	0.8	100	5	10	2	log2	entropy		0.7714087485132813	0.22537989575517228	0.5565217390820416	0.7849544072888682	4.58061363420196	2.5879242917122594	0.564973266154327
1	3	undersample	0.8	100	5	10	2	log2	entropy		0.808695652173913	0.2373590969238897	0.7652173912378072	0.7226443768942049	8.491932575502826	2.7589754809339717	0.3248937001659226
1	1	undersample	0.8	100	10	2	1	sqrt	gini		0.7929134786709987	0.2570386332857163	0.6724137930454817	0.7477203647359596	6.083702933557104	2.6653509534695967	0.43811325466448325
1	2	undersample	0.8	100	10	2	1	sqrt	gini		0.7634333289282411	0.21274697651445534	0.5478260869088847	0.763677811544349	3.9150999917362186	2.318132153851351	0.5921003600401877
1	3	undersample	0.8	100	10	2	1	sqrt	gini		0.7847627857803622	0.21061624093564135	0.7304347825451796	0.7013677811496857	6.363949475905366	2.4459342026051076	0.3843421680555757
1	1	undersample	0.8	100	10	2	1	sqrt	entropy		0.7933982286972016	0.26555478262884397	0.6379310344277646	0.7621580547054548	5.645975678592283	2.682163597409659	0.47505757970580725
1	2	undersample	0.8	100	10	2	1	sqrt	entropy		0.7709197832694595	0.21111877039060362	0.5652173912551985	0.769756838899926	4.346204410198597	2.4548714672172824	0.564831101361628
1	3	undersample	0.8	100	10	2	1	sqrt	entropy		0.79474692744813	0.22814114529610524	0.7391304347183365	0.696808510633003	6.511695608843699	2.437833634061286	0.37437769137019344
1	1	undersample	0.8	100	10	2	1	log2	gini		0.7929134786709988	0.2570386332857163	0.6724137930454817	0.7477203647359596	6.083702933557104	2.6653509534695967	0.43811325466448325
1	2	undersample	0.8	100	10	2	1	log2	gini		0.7634333289282411	0.21274697651445534	0.5478260869088847	0.763677811544349	3.9150999917362186	2.318132153851351	0.5921003600401877
1	3	undersample	0.8	100	10	2	1	log2	gini		0.7847627857803622	0.21061624093564135	0.7304347825451796	0.7013677811496857	6.363949475905366	2.4459342026051076	0.3843421680555757
1	1	undersample	0.8	100	10	2	1	log2	entropy		0.7933982286972016	0.26555478262884397	0.6379310344277646	0.7621580547054548	5.645975678592283	2.682163597409659	0.47505757970580725
1	2	undersample	0.8	100	10	2	1	log2	entropy		0.7709197832694595	0.21111877039060362	0.5652173912551985	0.769756838899926	4.346204410198597	2.4548714672172824	0.564831101361628
1	3	undersample	0.8	100	10	2	1	log2	entropy		0.79474692744813	0.22814114529610524	0.7391304347183365	0.696808510633003	6.511695608843699	2.437833634061286	0.37437769137019344
1	1	undersample	0.8	100	10	2	2	sqrt	gini		0.7870113195681793	0.24449168973684132	0.6379310344277646	0.7712765957388201	5.941306444359662	2.789093702926756	0.46944113548653904
1	2	undersample	0.8	100	10	2	2	sqrt	gini		0.7664662349676226	0.2111513303705297	0.6173913042941399	0.7674772036415846	5.326054396411532	2.6551860179361513	0.49852775939813126
1	3	undersample	0.8	100	10	2	2	sqrt	gini		0.7914629311484075	0.21870879738173468	0.7217391303720228	0.7112462006024982	6.3888154925791945	2.4994964806800817	0.3912300206032196
1	1	undersample	0.8	100	10	2	2	sqrt	entropy		0.790892595115816	0.26447460665014116	0.6465517240821939	0.7644376899637961	5.936270348651268	2.7447162346797422	0.462363742571233
1	2	undersample	0.8	100	10	2	2	sqrt	entropy		0.769466102814854	0.20001905578767193	0.5652173912551985	0.7651975683832433	4.236569378676372	2.4072040621184994	0.5681965299255611
1	3	undersample	0.8	100	10	2	2	sqrt	entropy		0.7957446808510638	0.21635304707446038	0.7217391303720228	0.7150455926997338	6.508583026490557	2.532823099252052	0.38915122137297614
1	1	undersample	0.8	100	10	2	2	log2	gini		0.7870113195681793	0.24449168973684132	0.6379310344277646	0.7712765957388201	5.941306444359662	2.789093702926756	0.46944113548653904
1	2	undersample	0.8	100	10	2	2	log2	gini		0.7664662349676226	0.2111513303705297	0.6173913042941399	0.7674772036415846	5.326054396411532	2.6551860179361513	0.49852775939813126
1	3	undersample	0.8	100	10	2	2	log2	gini		0.7914629311484075	0.21870879738173468	0.7217391303720228	0.7112462006024982	6.3888154925791945	2.4994964806800817	0.3912300206032196
1	1	undersample	0.8	100	10	2	2	log2	entropy		0.790892595115816	0.26447460665014116	0.6465517240821939	0.7644376899637961	5.936270348651268	2.7447162346797422	0.462363742571233
1	2	undersample	0.8	100	10	2	2	log2	entropy		0.769466102814854	0.20001905578767193	0.5652173912551985	0.7651975683832433	4.236569378676372	2.4072040621184994	0.5681965299255611
1	3	undersample	0.8	100	10	2	2	log2	entropy		0.7957446808510638	0.21635304707446038	0.7217391303720228	0.7150455926997338	6.508583026490557	2.532823099252052	0.38915122137297614
1	1	undersample	0.8	100	10	5	1	sqrt	gini		0.7899067183733361	0.24512386002823067	0.6724137930454817	0.7484802431554067	6.10828400332895	2.6734033729482047	0.43766846964030953
1	2	undersample	0.8	100	10	5	1	sqrt	gini		0.7639421170873529	0.22807435328095962	0.608695652120983	0.7644376899637961	5.048028425672976	2.584011110212498	0.511885203853171
1	3	undersample	0.8	100	10	5	1	sqrt	gini		0.7885291396854764	0.21801563508087313	0.7130434781988658	0.7112462006024982	6.120573883049083	2.4693820652502008	0.40345595874324963
1	1	undersample	0.8	100	10	5	1	sqrt	entropy		0.7908107116654439	0.25784167201685526	0.6896551723543402	0.7735562309971615	7.5913493103111715	3.0455911634723924	0.4011923260364447
1	2	undersample	0.8	100	10	5	1	sqrt	entropy		0.7711047971455003	0.2135712770615791	0.5826086956015123	0.7606382978665606	4.43564793925295	2.4340095598778113	0.5487382111600287
1	3	undersample	0.8	100	10	5	1	sqrt	entropy		0.8080150654156205	0.23098759278428574	0.7304347825451796	0.7120060790219453	6.699123011837166	2.536285330960114	0.3785995957213112
1	1	undersample	0.8	100	10	5	1	log2	gini		0.7899067183733361	0.24512386002823067	0.6724137930454817	0.7484802431554067	6.10828400332895	2.6734033729482047	0.43766846964030953
1	2	undersample	0.8	100	10	5	1	log2	gini		0.7639421170873529	0.22807435328095962	0.608695652120983	0.7644376899637961	5.048028425672976	2.584011110212498	0.511885203853171
1	3	undersample	0.8	100	10	5	1	log2	gini		0.7885291396854764	0.21801563508087313	0.7130434781988658	0.7112462006024982	6.120573883049083	2.4693820652502008	0.40345595874324963
1	1	undersample	0.8	100	10	5	1	log2	entropy		0.7908107116654439	0.25784167201685526	0.6896551723543402	0.7735562309971615	7.5913493103111715	3.0455911634723924	0.4011923260364447
1	2	undersample	0.8	100	10	5	1	log2	entropy		0.7711047971455003	0.2135712770615791	0.5826086956015123	0.7606382978665606	4.43564793925295	2.4340095598778113	0.5487382111600287
1	3	undersample	0.8	100	10	5	1	log2	entropy		0.8080150654156205	0.23098759278428574	0.7304347825451796	0.7120060790219453	6.699123011837166	2.536285330960114	0.3785995957213112
1	1	undersample	0.8	100	10	5	2	sqrt	gini		0.788648988575621	0.2344586543618791	0.6379310344277646	0.7621580547054548	5.645975678592283	2.682163597409659	0.47505757970580725
1	2	undersample	0.8	100	10	5	2	sqrt	gini		0.7676423946081671	0.2286769311845251	0.6173913042941399	0.7621580547054548	5.170853652570663	2.595804863484065	0.5020070158986296
1	3	undersample	0.8	100	10	5	2	sqrt	gini		0.7922360248447204	0.22752724392825166	0.7565217390646504	0.70288753798858	7.350657296524517	2.546246995096093	0.34639717495650596
1	1	undersample	0.8	100	10	5	2	sqrt	entropy		0.7883804108584005	0.2646708163725834	0.655172413736623	0.7674772036415846	6.271241500722634	2.817669475082486	0.44930009664679504
1	2	undersample	0.8	100	10	5	2	sqrt	entropy		0.7650257697898771	0.19252407062400237	0.5739130434283555	0.770516717319373	4.522502819716951	2.500892490797023	0.5529885873522833
1	3	undersample	0.8	100	10	5	2	sqrt	entropy		0.8030593365931017	0.2354777289705477	0.7130434781988658	0.7006079027302387	5.814797468324842	2.3816375277935835	0.4095821879642738
1	1	undersample	0.8	100	10	5	2	log2	gini		0.788648988575621	0.2344586543618791	0.6379310344277646	0.7621580547054548	5.645975678592283	2.682163597409659	0.47505757970580725
1	2	undersample	0.8	100	10	5	2	log2	gini		0.7676423946081671	0.2286769311845251	0.6173913042941399	0.7621580547054548	5.170853652570663	2.595804863484065	0.5020070158986296
1	3	undersample	0.8	100	10	5	2	log2	gini		0.7922360248447204	0.22752724392825166	0.7565217390646504	0.70288753798858	7.350657296524517	2.546246995096093	0.34639717495650596
1	1	undersample	0.8	100	10	5	2	log2	entropy		0.7883804108584005	0.2646708163725834	0.655172413736623	0.7674772036415846	6.271241500722634	2.817669475082486	0.44930009664679504
1	2	undersample	0.8	100	10	5	2	log2	entropy		0.7650257697898771	0.19252407062400237	0.5739130434283555	0.770516717319373	4.522502819716951	2.500892490797023	0.5529885873522833
1	3	undersample	0.8	100	10	5	2	log2	entropy		0.8030593365931017	0.2354777289705477	0.7130434781988658	0.7006079027302387	5.814797468324842	2.3816375277935835	0.4095821879642738
1	1	undersample	0.8	100	10	10	1	sqrt	gini		0.7888258568284247	0.24080922562327464	0.6896551723543402	0.7598784194471134	7.03234842981743	2.8721081297453934	0.4084137878100663
1	2	undersample	0.8	100	10	10	1	sqrt	gini		0.7699286375049557	0.2178564826487849	0.6173913042941399	0.7613981762860077	5.1492469975801365	2.587537969361106	0.5025080208979364
1	3	undersample	0.8	100	10	10	1	sqrt	gini		0.8012025901942647	0.20657568844646587	0.7304347825451796	0.7082066869247098	6.576612595627983	2.503260783512543	0.38063070940358273
1	1	undersample	0.8	100	10	10	1	sqrt	entropy		0.7938174719631066	0.2696966628850397	0.6810344826999108	0.7553191489304307	6.591068990023285	2.7833582067797065	0.42229236942931525
1	2	undersample	0.8	100	10	10	1	sqrt	entropy		0.7701136513809965	0.21253044641215132	0.5826086956015123	0.7712765957388201	4.706879612086155	2.547219301895476	0.5411694083456101
1	3	undersample	0.8	100	10	10	1	sqrt	entropy		0.8009977534029338	0.2416178196976567	0.7043478260257089	0.7127659574413924	5.9117644385890324	2.4521738274120293	0.4147955815505477
1	1	undersample	0.8	100	10	10	1	log2	gini		0.7888258568284247	0.24080922562327464	0.6896551723543402	0.7598784194471134	7.03234842981743	2.8721081297453934	0.4084137878100663
1	2	undersample	0.8	100	10	10	1	log2	gini		0.7699286375049557	0.2178564826487849	0.6173913042941399	0.7613981762860077	5.1492469975801365	2.587537969361106	0.5025080208979364
1	3	undersample	0.8	100	10	10	1	log2	gini		0.8012025901942647	0.20657568844646587	0.7304347825451796	0.7082066869247098	6.576612595627983	2.503260783512543	0.38063070940358273
1	1	undersample	0.8	100	10	10	1	log2	entropy		0.7938174719631066	0.2696966628850397	0.6810344826999108	0.7553191489304307	6.591068990023285	2.7833582067797065	0.42229236942931525
1	2	undersample	0.8	100	10	10	1	log2	entropy		0.7701136513809965	0.21253044641215132	0.5826086956015123	0.7712765957388201	4.706879612086155	2.547219301895476	0.5411694083456101
1	3	undersample	0.8	100	10	10	1	log2	entropy		0.8009977534029338	0.2416178196976567	0.7043478260257089	0.7127659574413924	5.9117644385890324	2.4521738274120293	0.4147955815505477
1	1	undersample	0.8	100	10	10	2	sqrt	gini		0.7886031338434126	0.25211504419017683	0.655172413736623	0.7629179331249019	6.114102249357206	2.7634835259258645	0.45198515695012714
1	2	undersample	0.8	100	10	10	2	sqrt	gini		0.7691158979780626	0.2181547178496716	0.5739130434283555	0.7727963525777144	4.581393534977505	2.5259850564890702	0.5513573526024407
1	3	undersample	0.8	100	10	10	2	sqrt	gini		0.8036540240518039	0.21578612104609377	0.7391304347183365	0.7066869300858155	6.826424546950919	2.5199368365522132	0.36914445489821157
1	1	undersample	0.8	100	10	10	2	sqrt	entropy		0.7909744785661881	0.2513376571296998	0.6810344826999108	0.7591185410276663	6.728706271737312	2.827259753958619	0.4201787940345886
1	2	undersample	0.8	100	10	10	2	sqrt	entropy		0.7705894013479582	0.21592355517029327	0.608695652120983	0.7720364741582673	5.268147880003174	2.6701448101049787	0.506846963723025
1	3	undersample	0.8	100	10	10	2	sqrt	entropy		0.8036275934980838	0.2405375119317446	0.7478260868914934	0.7158054711191809	7.469297063573586	2.6313879564206006	0.35229391190777964
1	1	undersample	0.8	100	10	10	2	log2	gini		0.7886031338434126	0.25211504419017683	0.655172413736623	0.7629179331249019	6.114102249357206	2.7634835259258645	0.45198515695012714
1	2	undersample	0.8	100	10	10	2	log2	gini		0.7691158979780626	0.2181547178496716	0.5739130434283555	0.7727963525777144	4.581393534977505	2.5259850564890702	0.5513573526024407
1	3	undersample	0.8	100	10	10	2	log2	gini		0.8036540240518039	0.21578612104609377	0.7391304347183365	0.7066869300858155	6.826424546950919	2.5199368365522132	0.36914445489821157
1	1	undersample	0.8	100	10	10	2	log2	entropy		0.7909744785661881	0.2513376571296998	0.6810344826999108	0.7591185410276663	6.728706271737312	2.827259753958619	0.4201787940345886
1	2	undersample	0.8	100	10	10	2	log2	entropy		0.7705894013479582	0.21592355517029327	0.608695652120983	0.7720364741582673	5.268147880003174	2.6701448101049787	0.506846963723025
1	3	undersample	0.8	100	10	10	2	log2	entropy		0.8036275934980838	0.2405375119317446	0.7478260868914934	0.7158054711191809	7.469297063573586	2.6313879564206006	0.35229391190777964
1	1	undersample	0.8	300	3	2	1	sqrt	gini		0.7919177759144744	0.2691206898382499	0.6120689654644769	0.8024316109361518	6.408204749487592	3.0980104529099033	0.48344435141145836
1	2	undersample	0.8	300	3	2	1	sqrt	gini		0.7651975683890577	0.21583664427738875	0.4956521738699433	0.8138297872278585	4.296058865090474	2.662360105120488	0.6197215042359132
1	3	undersample	0.8	300	3	2	1	sqrt	gini		0.8020615831901678	0.23860037140625306	0.6521739129867675	0.7530395136720894	5.7173074113394975	2.6408025683622713	0.4618961901456491
1	1	undersample	0.8	300	3	2	1	sqrt	entropy		0.7902670055549733	0.274256728835234	0.5948275861556184	0.8001519756778105	5.877922159966368	2.9763994836028944	0.5063693162007955
1	2	undersample	0.8	300	3	2	1	sqrt	entropy		0.7680454605523985	0.20718681439536588	0.4956521738699433	0.8138297872278585	4.296058865090474	2.662360105120488	0.6197215042359132
1	3	undersample	0.8	300	3	2	1	sqrt	entropy		0.8021474824897582	0.23788230011694028	0.6869565216793951	0.7446808510581712	6.400462644001981	2.6905796044702988	0.4203726652458593
1	1	undersample	0.8	300	3	2	1	log2	gini		0.7919177759144744	0.2691206898382499	0.6120689654644769	0.8024316109361518	6.408204749487592	3.0980104529099033	0.48344435141145836
1	2	undersample	0.8	300	3	2	1	log2	gini		0.7651975683890577	0.21583664427738875	0.4956521738699433	0.8138297872278585	4.296058865090474	2.662360105120488	0.6197215042359132
1	3	undersample	0.8	300	3	2	1	log2	gini		0.8020615831901678	0.23860037140625306	0.6521739129867675	0.7530395136720894	5.7173074113394975	2.6408025683622713	0.4618961901456491
1	1	undersample	0.8	300	3	2	1	log2	entropy		0.7902670055549733	0.274256728835234	0.5948275861556184	0.8001519756778105	5.877922159966368	2.9763994836028944	0.5063693162007955
1	2	undersample	0.8	300	3	2	1	log2	entropy		0.7680454605523985	0.20718681439536588	0.4956521738699433	0.8138297872278585	4.296058865090474	2.662360105120488	0.6197215042359132
1	3	undersample	0.8	300	3	2	1	log2	entropy		0.8021474824897582	0.23788230011694028	0.6869565216793951	0.7446808510581712	6.400462644001981	2.6905796044702988	0.4203726652458593
1	1	undersample	0.8	300	3	2	2	sqrt	gini		0.7923108164762602	0.2744334006026621	0.6120689654644769	0.8016717325167046	6.377607117078769	3.086140681658619	0.4839025924971276
1	2	undersample	0.8	300	3	2	2	sqrt	gini		0.764186599709264	0.2149379593637575	0.4782608695236295	0.8130699088084113	3.9871271440552047	2.558501100009836	0.6416903619322204
1	3	undersample	0.8	300	3	2	2	sqrt	gini		0.8016915554380865	0.23695390992797707	0.6521739129867675	0.7522796352526423	5.694018125992857	2.632701947314182	0.46236275194767507
1	1	undersample	0.8	300	3	2	2	sqrt	entropy		0.7902932082590924	0.27453607268052344	0.6034482758100476	0.8001519756778105	6.0927422488650524	3.019535708002936	0.49559550096477306
1	2	undersample	0.8	300	3	2	2	sqrt	entropy		0.7672459363023656	0.20577687517847607	0.4956521738699433	0.8138297872278585	4.296058865090474	2.662360105120488	0.6197215042359132
1	3	undersample	0.8	300	3	2	2	sqrt	entropy		0.8013347429628652	0.2394818733365386	0.7043478260257089	0.7462006078970654	7.004402597619094	2.7752146781655673	0.39621003639409313
1	1	undersample	0.8	300	3	2	2	log2	gini		0.7923108164762602	0.2744334006026621	0.6120689654644769	0.8016717325167046	6.377607117078769	3.086140681658619	0.4839025924971276
1	2	undersample	0.8	300	3	2	2	log2	gini		0.764186599709264	0.2149379593637575	0.4782608695236295	0.8130699088084113	3.9871271440552047	2.558501100009836	0.6416903619322204
1	3	undersample	0.8	300	3	2	2	log2	gini		0.8016915554380865	0.23695390992797707	0.6521739129867675	0.7522796352526423	5.694018125992857	2.632701947314182	0.46236275194767507
1	1	undersample	0.8	300	3	2	2	log2	entropy		0.7902932082590924	0.27453607268052344	0.6034482758100476	0.8001519756778105	6.0927422488650524	3.019535708002936	0.49559550096477306
1	2	undersample	0.8	300	3	2	2	log2	entropy		0.7672459363023656	0.20577687517847607	0.4956521738699433	0.8138297872278585	4.296058865090474	2.662360105120488	0.6197215042359132
1	3	undersample	0.8	300	3	2	2	log2	entropy		0.8013347429628652	0.2394818733365386	0.7043478260257089	0.7462006078970654	7.004402597619094	2.7752146781655673	0.39621003639409313
1	1	undersample	0.8	300	3	5	1	sqrt	gini		0.7918588198302065	0.2686339040765789	0.6034482758100476	0.8024316109361518	6.180601644231608	3.0543765028689185	0.49418755921821456
1	2	undersample	0.8	300	3	5	1	sqrt	gini		0.7660235231928109	0.21738861052112812	0.5043478260431002	0.8138297872278585	4.448120042483658	2.7090681771401455	0.6090366507164465
1	3	undersample	0.8	300	3	5	1	sqrt	gini		0.8020087220827277	0.23370407906523982	0.6521739129867675	0.7515197568331952	5.67087128275244	2.62465087134696	0.4628302572518159
1	1	undersample	0.8	300	3	5	1	sqrt	entropy		0.7905683366523426	0.2755011387984852	0.5948275861556184	0.7993920972583634	5.8500963764754035	2.9651252436971323	0.5068506558489575
1	2	undersample	0.8	300	3	5	1	sqrt	entropy		0.7680586758292587	0.2080561893558573	0.4956521738699433	0.8138297872278585	4.296058865090474	2.662360105120488	0.6197215042359132
1	3	undersample	0.8	300	3	5	1	sqrt	entropy		0.8017906700145369	0.23608524736262013	0.6782608695062382	0.7462006078970654	6.198089999113241	2.6724289493446203	0.43116974547740733
1	1	undersample	0.8	300	3	5	1	log2	gini		0.7918588198302065	0.2686339040765789	0.6034482758100476	0.8024316109361518	6.180601644231608	3.0543765028689185	0.49418755921821456
1	2	undersample	0.8	300	3	5	1	log2	gini		0.7660235231928109	0.21738861052112812	0.5043478260431002	0.8138297872278585	4.448120042483658	2.7090681771401455	0.6090366507164465
1	3	undersample	0.8	300	3	5	1	log2	gini		0.8020087220827277	0.23370407906523982	0.6521739129867675	0.7515197568331952	5.67087128275244	2.62465087134696	0.4628302572518159
1	1	undersample	0.8	300	3	5	1	log2	entropy		0.7905683366523426	0.2755011387984852	0.5948275861556184	0.7993920972583634	5.8500963764754035	2.9651252436971323	0.5068506558489575
1	2	undersample	0.8	300	3	5	1	log2	entropy		0.7680586758292587	0.2080561893558573	0.4956521738699433	0.8138297872278585	4.296058865090474	2.662360105120488	0.6197215042359132
1	3	undersample	0.8	300	3	5	1	log2	entropy		0.8017906700145369	0.23608524736262013	0.6782608695062382	0.7462006078970654	6.198089999113241	2.6724289493446203	0.43116974547740733
1	1	undersample	0.8	300	3	5	2	sqrt	gini		0.7922846137721413	0.27405871618810485	0.6034482758100476	0.8054711246139402	6.300950711675109	3.102101133271036	0.49232270052733595
1	2	undersample	0.8	300	3	5	2	sqrt	gini		0.7646293114840755	0.21598134135261998	0.48695652169678644	0.8115501519695172	4.087479264944312	2.584011082767802	0.6321771621092771
1	3	undersample	0.8	300	3	5	2	sqrt	gini		0.8014867186467557	0.23629664954041238	0.6521739129867675	0.7537993920915366	5.7407404577007	2.6489531932419585	0.4614305689924051
1	1	undersample	0.8	300	3	5	2	sqrt	entropy		0.7901883974426162	0.27358724901216763	0.6034482758100476	0.8001519756778105	6.0927422488650524	3.019535708002936	0.49559550096477306
1	2	undersample	0.8	300	3	5	2	sqrt	entropy		0.7677282939077574	0.2112412685837895	0.4956521738699433	0.8153495440667528	4.339505919969209	2.6842725327816175	0.6185663849504793
1	3	undersample	0.8	300	3	5	2	sqrt	entropy		0.8012158054711247	0.23580261402908578	0.7043478260257089	0.7477203647359596	7.0609493147597835	2.79193283821422	0.39540473145284283
1	1	undersample	0.8	300	3	5	2	log2	gini		0.7922846137721413	0.27405871618810485	0.6034482758100476	0.8054711246139402	6.300950711675109	3.102101133271036	0.49232270052733595
1	2	undersample	0.8	300	3	5	2	log2	gini		0.7646293114840755	0.21598134135261998	0.48695652169678644	0.8115501519695172	4.087479264944312	2.584011082767802	0.6321771621092771
1	3	undersample	0.8	300	3	5	2	log2	gini		0.8014867186467557	0.23629664954041238	0.6521739129867675	0.7537993920915366	5.7407404577007	2.6489531932419585	0.4614305689924051
1	1	undersample	0.8	300	3	5	2	log2	entropy		0.7901883974426162	0.27358724901216763	0.6034482758100476	0.8001519756778105	6.0927422488650524	3.019535708002936	0.49559550096477306
1	2	undersample	0.8	300	3	5	2	log2	entropy		0.7677282939077574	0.2112412685837895	0.4956521738699433	0.8153495440667528	4.339505919969209	2.6842725327816175	0.6185663849504793
1	3	undersample	0.8	300	3	5	2	log2	entropy		0.8012158054711247	0.23580261402908578	0.7043478260257089	0.7477203647359596	7.0609493147597835	2.79193283821422	0.39540473145284283
1	1	undersample	0.8	300	3	10	1	sqrt	gini		0.7925924955455403	0.26786437970353694	0.6206896551189061	0.8031914893555989	6.678132278770946	3.1537743035037837	0.47225393344602734
1	2	undersample	0.8	300	3	10	1	sqrt	gini		0.7662878287300119	0.2182098147271285	0.5043478260431002	0.8115501519695172	4.382003144358663	2.676297192866652	0.6107474278041202
1	3	undersample	0.8	300	3	10	1	sqrt	gini		0.8019228227831373	0.23266934595974054	0.6521739129867675	0.7537993920915366	5.7407404577007	2.6489531932419585	0.4614305689924051
1	1	undersample	0.8	300	3	10	1	sqrt	entropy		0.7907386542291164	0.276879451319958	0.6034482758100476	0.8016717325167046	6.151090761763711	3.042673911494413	0.4946559834391186
1	2	undersample	0.8	300	3	10	1	sqrt	entropy		0.7688648077177217	0.21545600300204773	0.4956521738699433	0.8138297872278585	4.296058865090474	2.662360105120488	0.6197215042359132
1	3	undersample	0.8	300	3	10	1	sqrt	entropy		0.8009581075723536	0.23506103619085036	0.6869565216793951	0.7416413373803827	6.2993460951699936	2.6589257279967704	0.4220955040146204
1	1	undersample	0.8	300	3	10	1	log2	gini		0.7925924955455403	0.26786437970353694	0.6206896551189061	0.8031914893555989	6.678132278770946	3.1537743035037837	0.47225393344602734
1	2	undersample	0.8	300	3	10	1	log2	gini		0.7662878287300119	0.2182098147271285	0.5043478260431002	0.8115501519695172	4.382003144358663	2.676297192866652	0.6107474278041202
1	3	undersample	0.8	300	3	10	1	log2	gini		0.8019228227831373	0.23266934595974054	0.6521739129867675	0.7537993920915366	5.7407404577007	2.6489531932419585	0.4614305689924051
1	1	undersample	0.8	300	3	10	1	log2	entropy		0.7907386542291164	0.276879451319958	0.6034482758100476	0.8016717325167046	6.151090761763711	3.042673911494413	0.4946559834391186
1	2	undersample	0.8	300	3	10	1	log2	entropy		0.7688648077177217	0.21545600300204773	0.4956521738699433	0.8138297872278585	4.296058865090474	2.662360105120488	0.6197215042359132
1	3	undersample	0.8	300	3	10	1	log2	entropy		0.8009581075723536	0.23506103619085036	0.6869565216793951	0.7416413373803827	6.2993460951699936	2.6589257279967704	0.4220955040146204
1	1	undersample	0.8	300	3	10	2	sqrt	gini		0.792179802955665	0.2676131726285066	0.6120689654644769	0.8047112461944932	6.501426329864718	3.1341739971996154	0.48207482068793484
1	2	undersample	0.8	300	3	10	2	sqrt	gini		0.765270252411788	0.21709726844080934	0.5043478260431002	0.81079027355007	4.360318217913147	2.6655490119376832	0.6113198246366145
1	3	undersample	0.8	300	3	10	2	sqrt	gini		0.8017906700145369	0.23664825878599827	0.6608695651599245	0.7522796352526423	5.917885501985609	2.6678046399450377	0.4508036831518729
1	1	undersample	0.8	300	3	10	2	sqrt	entropy		0.7901163400062887	0.2730392279891671	0.6034482758100476	0.8024316109361518	6.180601644231608	3.0543765028689185	0.49418755921821456
1	2	undersample	0.8	300	3	10	2	sqrt	entropy		0.7679067001453681	0.21334127941127146	0.4956521738699433	0.8168693009056469	4.3836740877520874	2.706548652168283	0.6174155637832643
1	3	undersample	0.8	300	3	10	2	sqrt	entropy		0.800812739526893	0.2393553607690873	0.6869565216793951	0.7462006078970654	6.451929150854789	2.7066908589516028	0.41951650911630256
1	1	undersample	0.8	300	3	10	2	log2	gini		0.792179802955665	0.2676131726285066	0.6120689654644769	0.8047112461944932	6.501426329864718	3.1341739971996154	0.48207482068793484
1	2	undersample	0.8	300	3	10	2	log2	gini		0.765270252411788	0.21709726844080934	0.5043478260431002	0.81079027355007	4.360318217913147	2.6655490119376832	0.6113198246366145
1	3	undersample	0.8	300	3	10	2	log2	gini		0.8017906700145369	0.23664825878599827	0.6608695651599245	0.7522796352526423	5.917885501985609	2.6678046399450377	0.4508036831518729
1	1	undersample	0.8	300	3	10	2	log2	entropy		0.7901163400062887	0.2730392279891671	0.6034482758100476	0.8024316109361518	6.180601644231608	3.0543765028689185	0.49418755921821456
1	2	undersample	0.8	300	3	10	2	log2	entropy		0.7679067001453681	0.21334127941127146	0.4956521738699433	0.8168693009056469	4.3836740877520874	2.706548652168283	0.6174155637832643
1	3	undersample	0.8	300	3	10	2	log2	entropy		0.800812739526893	0.2393553607690873	0.6869565216793951	0.7462006078970654	6.451929150854789	2.7066908589516028	0.41951650911630256
1	1	undersample	0.8	300	5	2	1	sqrt	gini		0.7921404988994862	0.2673134509876844	0.6293103447733354	0.7773556230943971	5.927374872650483	2.8265268822615828	0.4768598045029545
1	2	undersample	0.8	300	5	2	1	sqrt	gini		0.7690299986784723	0.2167879034850933	0.5739130434283555	0.7849544072888682	4.91656424791501	2.6687969258282678	0.5428174517996779
1	3	undersample	0.8	300	5	2	1	sqrt	gini		0.8042817497026563	0.23650335147856105	0.7043478260257089	0.7203647416358635	6.13714805181603	2.5188089833808753	0.41042010079324376
1	1	undersample	0.8	300	5	2	1	sqrt	entropy		0.7933654753170528	0.27405919590040434	0.6465517240821939	0.7743161094166086	6.27617606184888	2.864855323799623	0.45646508842422645
1	2	undersample	0.8	300	5	2	1	sqrt	entropy		0.7721950574864543	0.22288285794935467	0.5652173912551985	0.7826747720305268	4.6818179408273535	2.6007903938639303	0.5555086464097211
1	3	undersample	0.8	300	5	2	1	sqrt	entropy		0.8011959825558346	0.233194337588424	0.7130434781988658	0.7120060790219453	6.143279481848207	2.4758975849848732	0.4030253760825487
1	1	undersample	0.8	300	5	2	1	log2	gini		0.7921404988994862	0.2673134509876844	0.6293103447733354	0.7773556230943971	5.927374872650483	2.8265268822615828	0.4768598045029545
1	2	undersample	0.8	300	5	2	1	log2	gini		0.7690299986784723	0.2167879034850933	0.5739130434283555	0.7849544072888682	4.91656424791501	2.6687969258282678	0.5428174517996779
1	3	undersample	0.8	300	5	2	1	log2	gini		0.8042817497026563	0.23650335147856105	0.7043478260257089	0.7203647416358635	6.13714805181603	2.5188089833808753	0.41042010079324376
1	1	undersample	0.8	300	5	2	1	log2	entropy		0.7933654753170528	0.27405919590040434	0.6465517240821939	0.7743161094166086	6.27617606184888	2.864855323799623	0.45646508842422645
1	2	undersample	0.8	300	5	2	1	log2	entropy		0.7721950574864543	0.22288285794935467	0.5652173912551985	0.7826747720305268	4.6818179408273535	2.6007903938639303	0.5555086464097211
1	3	undersample	0.8	300	5	2	1	log2	entropy		0.8011959825558346	0.233194337588424	0.7130434781988658	0.7120060790219453	6.143279481848207	2.4758975849848732	0.4030253760825487
1	1	undersample	0.8	300	5	2	2	sqrt	gini		0.7940139922439995	0.2565902151188128	0.6293103447733354	0.7811550151916327	6.059754193324042	2.875598527279063	0.47454044750685326
1	2	undersample	0.8	300	5	2	2	sqrt	gini		0.7695586097528744	0.21810699910959583	0.5652173912551985	0.7819148936110797	4.660975370725299	2.5917284068447053	0.5560484993147796
1	3	undersample	0.8	300	5	2	2	sqrt	gini		0.8040769129113255	0.24132927029773818	0.7130434781988658	0.7218844984747578	6.449743028042184	2.5638392993198758	0.39751029206518596
1	1	undersample	0.8	300	5	2	2	sqrt	entropy		0.7924680327009748	0.2653140812089158	0.6293103447733354	0.7727963525777144	5.774363858255679	2.769807281771374	0.47967313664650835
1	2	undersample	0.8	300	5	2	2	sqrt	entropy		0.770774415223999	0.22306846864385194	0.5739130434283555	0.7887537993861038	5.029217173754483	2.7167968682634553	0.540202724223003
1	3	undersample	0.8	300	5	2	2	sqrt	entropy		0.802920576186071	0.24303486861384896	0.6869565216793951	0.7142857142802866	5.4861108690538405	2.4043477416800374	0.4382608635165249
1	1	undersample	0.8	300	5	2	2	log2	gini		0.7940139922439995	0.2565902151188128	0.6293103447733354	0.7811550151916327	6.059754193324042	2.875598527279063	0.47454044750685326
1	2	undersample	0.8	300	5	2	2	log2	gini		0.7695586097528744	0.21810699910959583	0.5652173912551985	0.7819148936110797	4.660975370725299	2.5917284068447053	0.5560484993147796
1	3	undersample	0.8	300	5	2	2	log2	gini		0.8040769129113255	0.24132927029773818	0.7130434781988658	0.7218844984747578	6.449743028042184	2.5638392993198758	0.39751029206518596
1	1	undersample	0.8	300	5	2	2	log2	entropy		0.7924680327009748	0.2653140812089158	0.6293103447733354	0.7727963525777144	5.774363858255679	2.769807281771374	0.47967313664650835
1	2	undersample	0.8	300	5	2	2	log2	entropy		0.770774415223999	0.22306846864385194	0.5739130434283555	0.7887537993861038	5.029217173754483	2.7167968682634553	0.540202724223003
1	3	undersample	0.8	300	5	2	2	log2	entropy		0.802920576186071	0.24303486861384896	0.6869565216793951	0.7142857142802866	5.4861108690538405	2.4043477416800374	0.4382608635165249
1	1	undersample	0.8	300	5	5	1	sqrt	gini		0.7930575935436536	0.2616224917205048	0.6465517240821939	0.7796352583527384	6.471824707845207	2.9340070008888297	0.45335080423515667
1	2	undersample	0.8	300	5	5	1	sqrt	gini		0.7705035020483678	0.21941188052471977	0.5826086956015123	0.7864741641277624	5.141236381268412	2.728516040864271	0.5307120286071627
1	3	undersample	0.8	300	5	5	1	sqrt	gini		0.8035020483679133	0.246498105018724	0.7043478260257089	0.7211246200553106	6.160361949828049	2.525672222871317	0.40998762440219855
1	1	undersample	0.8	300	5	5	1	sqrt	entropy		0.7919701813227125	0.2632253235917434	0.6293103447733354	0.7750759878360557	5.850093971834609	2.797879651621377	0.47826233332163254
1	2	undersample	0.8	300	5	5	1	sqrt	entropy		0.7699022069512357	0.21935863790679416	0.5565217390820416	0.7895136778055508	4.7070146870410365	2.6439804108892058	0.5617106679310448
1	3	undersample	0.8	300	5	5	1	sqrt	entropy		0.8018765693141272	0.2376695409219947	0.6956521738525521	0.7097264437636039	5.5886310181699885	2.396539867105982	0.42882412587768676
1	1	undersample	0.8	300	5	5	1	log2	gini		0.7930575935436536	0.2616224917205048	0.6465517240821939	0.7796352583527384	6.471824707845207	2.9340070008888297	0.45335080423515667
1	2	undersample	0.8	300	5	5	1	log2	gini		0.7705035020483678	0.21941188052471977	0.5826086956015123	0.7864741641277624	5.141236381268412	2.728516040864271	0.5307120286071627
1	3	undersample	0.8	300	5	5	1	log2	gini		0.8035020483679133	0.246498105018724	0.7043478260257089	0.7211246200553106	6.160361949828049	2.525672222871317	0.40998762440219855
1	1	undersample	0.8	300	5	5	1	log2	entropy		0.7919701813227125	0.2632253235917434	0.6293103447733354	0.7750759878360557	5.850093971834609	2.797879651621377	0.47826233332163254
1	2	undersample	0.8	300	5	5	1	log2	entropy		0.7699022069512357	0.21935863790679416	0.5565217390820416	0.7895136778055508	4.7070146870410365	2.6439804108892058	0.5617106679310448
1	3	undersample	0.8	300	5	5	1	log2	entropy		0.8018765693141272	0.2376695409219947	0.6956521738525521	0.7097264437636039	5.5886310181699885	2.396539867105982	0.42882412587768676
1	1	undersample	0.8	300	5	5	2	sqrt	gini		0.7932017084163085	0.2577607401250087	0.6379310344277646	0.7803951367721855	6.261162947306159	2.9049038168018497	0.4639559421528941
1	2	undersample	0.8	300	5	5	2	sqrt	gini		0.7692084049160829	0.2164150020362827	0.5826086956015123	0.7857142857083153	5.1180552842597615	2.71884045251875	0.5312252897501537
1	3	undersample	0.8	300	5	5	2	sqrt	gini		0.8041099511034755	0.24185456206808043	0.7130434781988658	0.7218844984747578	6.449743028042184	2.5638392993198758	0.39751029206518596
1	1	undersample	0.8	300	5	5	2	sqrt	entropy		0.7916426475212243	0.2635830171296054	0.6206896551189061	0.7743161094166086	5.614324776533342	2.7502611108476382	0.48986497293492604
1	2	undersample	0.8	300	5	5	2	sqrt	entropy		0.7701136513809965	0.22231544888215204	0.5652173912551985	0.790273556224998	4.8985504628599426	2.6950219253770102	0.5501672171849096
1	3	undersample	0.8	300	5	5	2	sqrt	entropy		0.8033104268534426	0.24228223724484924	0.6956521738525521	0.7150455926997338	5.735618790004034	2.4412752763875196	0.4256341483652917
1	1	undersample	0.8	300	5	5	2	log2	gini		0.7932017084163085	0.2577607401250087	0.6379310344277646	0.7803951367721855	6.261162947306159	2.9049038168018497	0.4639559421528941
1	2	undersample	0.8	300	5	5	2	log2	gini		0.7692084049160829	0.2164150020362827	0.5826086956015123	0.7857142857083153	5.1180552842597615	2.71884045251875	0.5312252897501537
1	3	undersample	0.8	300	5	5	2	log2	gini		0.8041099511034755	0.24185456206808043	0.7130434781988658	0.7218844984747578	6.449743028042184	2.5638392993198758	0.39751029206518596
1	1	undersample	0.8	300	5	5	2	log2	entropy		0.7916426475212243	0.2635830171296054	0.6206896551189061	0.7743161094166086	5.614324776533342	2.7502611108476382	0.48986497293492604
1	2	undersample	0.8	300	5	5	2	log2	entropy		0.7701136513809965	0.22231544888215204	0.5652173912551985	0.790273556224998	4.8985504628599426	2.6950219253770102	0.5501672171849096
1	3	undersample	0.8	300	5	5	2	log2	entropy		0.8033104268534426	0.24228223724484924	0.6956521738525521	0.7150455926997338	5.735618790004034	2.4412752763875196	0.4256341483652917
1	1	undersample	0.8	300	5	10	1	sqrt	gini		0.7922191070118437	0.26148064479530014	0.6465517240821939	0.77659574467495	6.358884673182838	2.8940885400798875	0.45512517135217223
1	2	undersample	0.8	300	5	10	1	sqrt	gini		0.7702590194264569	0.2251968402380371	0.5826086956015123	0.7826747720305268	5.026951951883612	2.680814713675128	0.5332883005577763
1	3	undersample	0.8	300	5	10	1	sqrt	gini		0.803442579622043	0.24078422457587031	0.7304347825451796	0.7165653495386279	6.850471000381539	2.5770834849774027	0.3761906905859701
1	1	undersample	0.8	300	5	10	1	sqrt	entropy		0.7939943402159103	0.26977856976762055	0.6293103447733354	0.77659574467495	5.9014393322487075	2.816912845677757	0.47732639921759495
1	2	undersample	0.8	300	5	10	1	sqrt	entropy		0.7714285714285715	0.2169299129817184	0.5652173912551985	0.7872340425472095	4.809999746804525	2.6565216139682284	0.5522914149076752
1	3	undersample	0.8	300	5	10	1	sqrt	entropy		0.8023985727500992	0.23753060198413384	0.6956521738525521	0.7120060790219453	5.650960925210844	2.4155098390096326	0.4274511564437862
1	1	undersample	0.8	300	5	10	1	log2	gini		0.7922191070118437	0.26148064479530014	0.6465517240821939	0.77659574467495	6.358884673182838	2.8940885400798875	0.45512517135217223
1	2	undersample	0.8	300	5	10	1	log2	gini		0.7702590194264569	0.2251968402380371	0.5826086956015123	0.7826747720305268	5.026951951883612	2.680814713675128	0.5332883005577763
1	3	undersample	0.8	300	5	10	1	log2	gini		0.803442579622043	0.24078422457587031	0.7304347825451796	0.7165653495386279	6.850471000381539	2.5770834849774027	0.3761906905859701
1	1	undersample	0.8	300	5	10	1	log2	entropy		0.7939943402159103	0.26977856976762055	0.6293103447733354	0.77659574467495	5.9014393322487075	2.816912845677757	0.47732639921759495
1	2	undersample	0.8	300	5	10	1	log2	entropy		0.7714285714285715	0.2169299129817184	0.5652173912551985	0.7872340425472095	4.809999746804525	2.6565216139682284	0.5522914149076752
1	3	undersample	0.8	300	5	10	1	log2	entropy		0.8023985727500992	0.23753060198413384	0.6956521738525521	0.7120060790219453	5.650960925210844	2.4155098390096326	0.4274511564437862
1	1	undersample	0.8	300	5	10	2	sqrt	gini		0.791590242112986	0.2612562093715297	0.6379310344277646	0.7788753799332913	6.206021591499915	2.884938843019495	0.46486122202839886
1	2	undersample	0.8	300	5	10	2	sqrt	gini		0.7691092903396325	0.21795735929027418	0.5739130434283555	0.783434650449974	4.872609843114089	2.65006852721422	0.5438704439332783
1	3	undersample	0.8	300	5	10	2	sqrt	gini		0.8036672393286639	0.23986232140657981	0.7217391303720228	0.7203647416358635	6.681725222041876	2.5810017977853414	0.3862777419301535
1	1	undersample	0.8	300	5	10	2	sqrt	entropy		0.7924221779687665	0.27090926876347254	0.6206896551189061	0.7796352583527384	5.789341383821065	2.8166467208532766	0.48652281429305305
1	2	undersample	0.8	300	5	10	2	sqrt	entropy		0.7712039117219506	0.21911701514105447	0.5652173912551985	0.7849544072888682	4.7452294349826785	2.628360608770264	0.5538953589770025
1	3	undersample	0.8	300	5	10	2	sqrt	entropy		0.8047508920311881	0.23929555386233697	0.6956521738525521	0.7150455926997338	5.735618790004034	2.4412752763875196	0.4256341483652917
1	1	undersample	0.8	300	5	10	2	log2	gini		0.791590242112986	0.2612562093715297	0.6379310344277646	0.7788753799332913	6.206021591499915	2.884938843019495	0.46486122202839886
1	2	undersample	0.8	300	5	10	2	log2	gini		0.7691092903396325	0.21795735929027418	0.5739130434283555	0.783434650449974	4.872609843114089	2.65006852721422	0.5438704439332783
1	3	undersample	0.8	300	5	10	2	log2	gini		0.8036672393286639	0.23986232140657981	0.7217391303720228	0.7203647416358635	6.681725222041876	2.5810017977853414	0.3862777419301535
1	1	undersample	0.8	300	5	10	2	log2	entropy		0.7924221779687665	0.27090926876347254	0.6206896551189061	0.7796352583527384	5.789341383821065	2.8166467208532766	0.48652281429305305
1	2	undersample	0.8	300	5	10	2	log2	entropy		0.7712039117219506	0.21911701514105447	0.5652173912551985	0.7849544072888682	4.7452294349826785	2.628360608770264	0.5538953589770025
1	3	undersample	0.8	300	5	10	2	log2	entropy		0.8047508920311881	0.23929555386233697	0.6956521738525521	0.7150455926997338	5.735618790004034	2.4412752763875196	0.4256341483652917
1	1	undersample	0.8	300	10	2	1	sqrt	gini		0.7941515564406246	0.2518396451355236	0.655172413736623	0.769756838899926	6.352144877558084	2.8455671914449776	0.4479694942060945
1	2	undersample	0.8	300	10	2	1	sqrt	gini		0.7668494779965641	0.2201549039343031	0.608695652120983	0.7712765957388201	5.245477770118469	2.6612738975027357	0.507346320331056
1	3	undersample	0.8	300	10	2	1	sqrt	gini		0.7904321395533237	0.22065895798984425	0.7043478260257089	0.7066869300858155	5.7398656410408995	2.401351573655638	0.4183637155349001
1	1	undersample	0.8	300	10	2	1	sqrt	entropy		0.7955796038151137	0.27497034907138485	0.6293103447733354	0.7651975683832433	5.532550334386408	2.680169509482752	0.4844365242371527
1	2	undersample	0.8	300	10	2	1	sqrt	entropy		0.7688582000792917	0.21033503652085303	0.5913043477746692	0.77659574467495	5.029381708380867	2.6467907714936856	0.5262656275997716
1	3	undersample	0.8	300	10	2	1	sqrt	entropy		0.7993987049028677	0.23706945465603774	0.7043478260257089	0.6998480243107915	5.554802441607165	2.3466372358269982	0.42245196025369786
1	1	undersample	0.8	300	10	2	1	log2	gini		0.7941515564406246	0.2518396451355236	0.655172413736623	0.769756838899926	6.352144877558084	2.8455671914449776	0.4479694942060945
1	2	undersample	0.8	300	10	2	1	log2	gini		0.7668494779965641	0.2201549039343031	0.608695652120983	0.7712765957388201	5.245477770118469	2.6612738975027357	0.507346320331056
1	3	undersample	0.8	300	10	2	1	log2	gini		0.7904321395533237	0.22065895798984425	0.7043478260257089	0.7066869300858155	5.7398656410408995	2.401351573655638	0.4183637155349001
1	1	undersample	0.8	300	10	2	1	log2	entropy		0.7955796038151137	0.27497034907138485	0.6293103447733354	0.7651975683832433	5.532550334386408	2.680169509482752	0.4844365242371527
1	2	undersample	0.8	300	10	2	1	log2	entropy		0.7688582000792917	0.21033503652085303	0.5913043477746692	0.77659574467495	5.029381708380867	2.6467907714936856	0.5262656275997716
1	3	undersample	0.8	300	10	2	1	log2	entropy		0.7993987049028677	0.23706945465603774	0.7043478260257089	0.6998480243107915	5.554802441607165	2.3466372358269982	0.42245196025369786
1	1	undersample	0.8	300	10	2	2	sqrt	gini		0.7895071271355203	0.2554461459403605	0.6465517240821939	0.770516717319373	6.141979970447217	2.817423946334965	0.4587159024404991
1	2	undersample	0.8	300	10	2	2	sqrt	gini		0.7706290471785384	0.21846147635816587	0.608695652120983	0.7667173252221374	5.112558558930898	2.6092620320303572	0.5103632458833688
1	3	undersample	0.8	300	10	2	2	sqrt	gini		0.7971785383903792	0.2288696659536949	0.7391304347183365	0.7104863221830511	6.953193016655786	2.553006872634178	0.3671704204078236
1	1	undersample	0.8	300	10	2	2	sqrt	entropy		0.7923828739125879	0.2802109656841089	0.6206896551189061	0.7720364741582673	5.541817896258249	2.7227585009465267	0.4913114246079275
1	2	undersample	0.8	300	10	2	2	sqrt	entropy		0.7700475749966962	0.20543962444718494	0.5826086956015123	0.7674772036415846	4.6071620854356	2.505598073263692	0.5438484647876612
1	3	undersample	0.8	300	10	2	2	sqrt	entropy		0.8016254790537861	0.22744182572758356	0.7478260868914934	0.7089665653441568	7.224092562273125	2.569553776803291	0.3556922454152266
1	1	undersample	0.8	300	10	2	2	log2	gini		0.7895071271355203	0.2554461459403605	0.6465517240821939	0.770516717319373	6.141979970447217	2.817423946334965	0.4587159024404991
1	2	undersample	0.8	300	10	2	2	log2	gini		0.7706290471785384	0.21846147635816587	0.608695652120983	0.7667173252221374	5.112558558930898	2.6092620320303572	0.5103632458833688
1	3	undersample	0.8	300	10	2	2	log2	gini		0.7971785383903792	0.2288696659536949	0.7391304347183365	0.7104863221830511	6.953193016655786	2.553006872634178	0.3671704204078236
1	1	undersample	0.8	300	10	2	2	log2	entropy		0.7923828739125879	0.2802109656841089	0.6206896551189061	0.7720364741582673	5.541817896258249	2.7227585009465267	0.4913114246079275
1	2	undersample	0.8	300	10	2	2	log2	entropy		0.7700475749966962	0.20543962444718494	0.5826086956015123	0.7674772036415846	4.6071620854356	2.505598073263692	0.5438484647876612
1	3	undersample	0.8	300	10	2	2	log2	entropy		0.8016254790537861	0.22744182572758356	0.7478260868914934	0.7089665653441568	7.224092562273125	2.569553776803291	0.3556922454152266
1	1	undersample	0.8	300	10	5	1	sqrt	gini		0.7926645529818677	0.2527344715600958	0.6465517240821939	0.7591185410276663	5.764791586266785	2.684107361353119	0.46560352851253745
1	2	undersample	0.8	300	10	5	1	sqrt	gini		0.7657592176556098	0.2166787726516689	0.6173913042941399	0.7613981762860077	5.1492469975801365	2.587537969361106	0.5025080208979364
1	3	undersample	0.8	300	10	5	1	sqrt	gini		0.7917734901546187	0.21720137770800232	0.7130434781988658	0.7059270516663684	5.9649202560179955	2.424716241300582	0.40649599283495674
1	1	undersample	0.8	300	10	5	1	sqrt	entropy		0.793607850330154	0.2718243928714154	0.6293103447733354	0.7682370820610317	5.627372949077095	2.7153192720237636	0.4825198614560199
1	2	undersample	0.8	300	10	5	1	sqrt	entropy		0.7701070437425663	0.21321731601719543	0.5826086956015123	0.7682370820610317	4.626844036609075	2.5138131485590076	0.5433105335733106
1	3	undersample	0.8	300	10	5	1	sqrt	entropy		0.7988304479978856	0.22500861376004713	0.7130434781988658	0.7051671732469212	5.9431425025873	2.4184669728495565	0.40693402730378264
1	1	undersample	0.8	300	10	5	1	log2	gini		0.7926645529818677	0.2527344715600958	0.6465517240821939	0.7591185410276663	5.764791586266785	2.684107361353119	0.46560352851253745
1	2	undersample	0.8	300	10	5	1	log2	gini		0.7657592176556098	0.2166787726516689	0.6173913042941399	0.7613981762860077	5.1492469975801365	2.587537969361106	0.5025080208979364
1	3	undersample	0.8	300	10	5	1	log2	gini		0.7917734901546187	0.21720137770800232	0.7130434781988658	0.7059270516663684	5.9649202560179955	2.424716241300582	0.40649599283495674
1	1	undersample	0.8	300	10	5	1	log2	entropy		0.793607850330154	0.2718243928714154	0.6293103447733354	0.7682370820610317	5.627372949077095	2.7153192720237636	0.4825198614560199
1	2	undersample	0.8	300	10	5	1	log2	entropy		0.7701070437425663	0.21321731601719543	0.5826086956015123	0.7682370820610317	4.626844036609075	2.5138131485590076	0.5433105335733106
1	3	undersample	0.8	300	10	5	1	log2	entropy		0.7988304479978856	0.22500861376004713	0.7130434781988658	0.7051671732469212	5.9431425025873	2.4184669728495565	0.40693402730378264
1	1	undersample	0.8	300	10	5	2	sqrt	gini		0.7894874751074312	0.24557258481594083	0.6465517240821939	0.7651975683832433	5.961401540336524	2.753598811112416	0.46190459288252517
1	2	undersample	0.8	300	10	5	2	sqrt	gini		0.7707479846702789	0.221284766568543	0.6260869564672968	0.7613981762860077	5.343208149589968	2.623982166112671	0.4910873840619425
1	3	undersample	0.8	300	10	5	2	sqrt	gini		0.796570635654817	0.23164344411922855	0.7391304347183365	0.7059270516663684	6.801463933521505	2.513425372079871	0.36954181167934075
1	1	undersample	0.8	300	10	5	2	sqrt	entropy		0.7938240226391363	0.27376219459100837	0.6465517240821939	0.7689969604804788	6.089537550462527	2.7988882632805083	0.45962245559558873
1	2	undersample	0.8	300	10	5	2	sqrt	entropy		0.7678406237610678	0.20181491111220554	0.5739130434283555	0.7712765957388201	4.542002624665127	2.5092011033597226	0.552443771017128
1	3	undersample	0.8	300	10	5	2	sqrt	entropy		0.8007334478657328	0.22715911091611185	0.7478260868914934	0.7059270516663684	7.1187736032087505	2.5429950823396346	0.35722375129413536
1	1	undersample	0.8	300	10	5	2	log2	gini		0.7894874751074312	0.24557258481594083	0.6465517240821939	0.7651975683832433	5.961401540336524	2.753598811112416	0.46190459288252517
1	2	undersample	0.8	300	10	5	2	log2	gini		0.7707479846702789	0.221284766568543	0.6260869564672968	0.7613981762860077	5.343208149589968	2.623982166112671	0.4910873840619425
1	3	undersample	0.8	300	10	5	2	log2	gini		0.796570635654817	0.23164344411922855	0.7391304347183365	0.7059270516663684	6.801463933521505	2.513425372079871	0.36954181167934075
1	1	undersample	0.8	300	10	5	2	log2	entropy		0.7938240226391363	0.27376219459100837	0.6465517240821939	0.7689969604804788	6.089537550462527	2.7988882632805083	0.45962245559558873
1	2	undersample	0.8	300	10	5	2	log2	entropy		0.7678406237610678	0.20181491111220554	0.5739130434283555	0.7712765957388201	4.542002624665127	2.5092011033597226	0.552443771017128
1	3	undersample	0.8	300	10	5	2	log2	entropy		0.8007334478657328	0.22715911091611185	0.7478260868914934	0.7059270516663684	7.1187736032087505	2.5429950823396346	0.35722375129413536
1	1	undersample	0.8	300	10	10	1	sqrt	gini		0.7903259616392412	0.25029888845496173	0.6724137930454817	0.7606382978665606	6.522806677410062	2.809195284626909	0.4306727699178504
1	2	undersample	0.8	300	10	10	1	sqrt	gini		0.7710255054843399	0.22235680749352923	0.608695652120983	0.7689969604804788	5.178362313183	2.635011327283558	0.5088503113796732
1	3	undersample	0.8	300	10	10	1	sqrt	gini		0.7975551737808907	0.2154465721289074	0.7304347825451796	0.7082066869247098	6.576612595627983	2.503260783512543	0.38063070940358273
1	1	undersample	0.8	300	10	10	1	sqrt	entropy		0.7969421444293052	0.26768700746952084	0.6724137930454817	0.7606382978665606	6.522806677410062	2.809195284626909	0.4306727699178504
1	2	undersample	0.8	300	10	10	1	sqrt	entropy		0.7708603145235894	0.2154037700652278	0.5999999999478262	0.7735562309971615	5.124160813397106	2.6496643122189956	0.5170923313042491
1	3	undersample	0.8	300	10	10	1	sqrt	entropy		0.7962468613717457	0.22671738331425592	0.6782608695062382	0.7097264437636039	5.154379290226815	2.3366263704283323	0.45332836163512485
1	1	undersample	0.8	300	10	10	1	log2	gini		0.7903259616392412	0.25029888845496173	0.6724137930454817	0.7606382978665606	6.522806677410062	2.809195284626909	0.4306727699178504
1	2	undersample	0.8	300	10	10	1	log2	gini		0.7710255054843399	0.22235680749352923	0.608695652120983	0.7689969604804788	5.178362313183	2.635011327283558	0.5088503113796732
1	3	undersample	0.8	300	10	10	1	log2	gini		0.7975551737808907	0.2154465721289074	0.7304347825451796	0.7082066869247098	6.576612595627983	2.503260783512543	0.38063070940358273
1	1	undersample	0.8	300	10	10	1	log2	entropy		0.7969421444293052	0.26768700746952084	0.6724137930454817	0.7606382978665606	6.522806677410062	2.809195284626909	0.4306727699178504
1	2	undersample	0.8	300	10	10	1	log2	entropy		0.7708603145235894	0.2154037700652278	0.5999999999478262	0.7735562309971615	5.124160813397106	2.6496643122189956	0.5170923313042491
1	3	undersample	0.8	300	10	10	1	log2	entropy		0.7962468613717457	0.22671738331425592	0.6782608695062382	0.7097264437636039	5.154379290226815	2.3366263704283323	0.45332836163512485
1	1	undersample	0.8	300	10	10	2	sqrt	gini		0.7909286238339797	0.25582589543607515	0.655172413736623	0.7613981762860077	6.0630570147791225	2.745881720766515	0.45288732292021466
1	2	undersample	0.8	300	10	10	2	sqrt	gini		0.7702127659574469	0.21922553428517447	0.5826086956015123	0.770516717319373	4.686671954379421	2.538784801263644	0.5417031059800501
1	3	undersample	0.8	300	10	10	2	sqrt	gini		0.799709263909079	0.21958982242514613	0.7217391303720228	0.7120060790219453	6.412516191911556	2.5060914579724938	0.39081248590192985
1	1	undersample	0.8	300	10	10	2	sqrt	entropy		0.7956320092233519	0.2655771673752761	0.6810344826999108	0.7689969604804788	7.107752100553176	2.948162303988802	0.4147812404264682
1	2	undersample	0.8	300	10	10	2	sqrt	entropy		0.7736487379410599	0.21221024750880604	0.608695652120983	0.7712765957388201	5.245477770118469	2.6612738975027357	0.507346320331056
1	3	undersample	0.8	300	10	10	2	sqrt	entropy		0.797614642526761	0.22436179350740473	0.7043478260257089	0.7158054711191809	6.000471571978158	2.478400284535682	0.4130342415261071
1	1	undersample	0.8	300	10	10	2	log2	gini		0.7909286238339797	0.25582589543607515	0.655172413736623	0.7613981762860077	6.0630570147791225	2.745881720766515	0.45288732292021466
1	2	undersample	0.8	300	10	10	2	log2	gini		0.7702127659574469	0.21922553428517447	0.5826086956015123	0.770516717319373	4.686671954379421	2.538784801263644	0.5417031059800501
1	3	undersample	0.8	300	10	10	2	log2	gini		0.799709263909079	0.21958982242514613	0.7217391303720228	0.7120060790219453	6.412516191911556	2.5060914579724938	0.39081248590192985
1	1	undersample	0.8	300	10	10	2	log2	entropy		0.7956320092233519	0.2655771673752761	0.6810344826999108	0.7689969604804788	7.107752100553176	2.948162303988802	0.4147812404264682
1	2	undersample	0.8	300	10	10	2	log2	entropy		0.7736487379410599	0.21221024750880604	0.608695652120983	0.7712765957388201	5.245477770118469	2.6612738975027357	0.507346320331056
1	3	undersample	0.8	300	10	10	2	log2	entropy		0.797614642526761	0.22436179350740473	0.7043478260257089	0.7158054711191809	6.000471571978158	2.478400284535682	0.4130342415261071
1	1	undersample	0.8	500	3	2	1	sqrt	gini		0.7874960695943821	0.26752361847206063	0.6034482758100476	0.803951367775046	6.240309708723967	3.0780538388918157	0.49325336724643526
1	2	undersample	0.8	500	3	2	1	sqrt	gini		0.7681313598519889	0.22103438290397615	0.521739130389414	0.8115501519695172	4.697946941908511	2.768583302965502	0.5893176934989633
1	3	undersample	0.8	500	3	2	1	sqrt	gini		0.8022399894277785	0.2419029819605607	0.6521739129867675	0.7591185410276663	5.9089113738361005	2.7074474253628558	0.4581973218048202
1	1	undersample	0.8	500	3	2	1	sqrt	entropy		0.7865003668378577	0.27466542037689623	0.5862068965011891	0.8031914893555989	5.7815311960993245	2.978564619975796	0.5151861092040907
1	2	undersample	0.8	500	3	2	1	sqrt	entropy		0.7698361305669355	0.2151167394102782	0.5043478260431002	0.8115501519695172	4.382003144358663	2.676297192866652	0.6107474278041202
1	3	undersample	0.8	500	3	2	1	sqrt	entropy		0.8024580414959694	0.24449258063859636	0.6608695651599245	0.7560790273498779	6.040418259630142	2.7093592276473784	0.44853833804036797
1	1	undersample	0.8	500	3	2	1	log2	gini		0.7874960695943821	0.26752361847206063	0.6034482758100476	0.803951367775046	6.240309708723967	3.0780538388918157	0.49325336724643526
1	2	undersample	0.8	500	3	2	1	log2	gini		0.7681313598519889	0.22103438290397615	0.521739130389414	0.8115501519695172	4.697946941908511	2.768583302965502	0.5893176934989633
1	3	undersample	0.8	500	3	2	1	log2	gini		0.8022399894277785	0.2419029819605607	0.6521739129867675	0.7591185410276663	5.9089113738361005	2.7074474253628558	0.4581973218048202
1	1	undersample	0.8	500	3	2	1	log2	entropy		0.7865003668378577	0.27466542037689623	0.5862068965011891	0.8031914893555989	5.7815311960993245	2.978564619975796	0.5151861092040907
1	2	undersample	0.8	500	3	2	1	log2	entropy		0.7698361305669355	0.2151167394102782	0.5043478260431002	0.8115501519695172	4.382003144358663	2.676297192866652	0.6107474278041202
1	3	undersample	0.8	500	3	2	1	log2	entropy		0.8024580414959694	0.24449258063859636	0.6608695651599245	0.7560790273498779	6.040418259630142	2.7093592276473784	0.44853833804036797
1	1	undersample	0.8	500	3	2	2	sqrt	gini		0.788026674352793	0.2706420691015526	0.6034482758100476	0.8009118540972576	6.12180515319624	3.031060652874003	0.49512529651052556
1	2	undersample	0.8	500	3	2	2	sqrt	gini		0.7671930751949253	0.21940754895225464	0.5043478260431002	0.8092705167111758	4.317466729770137	2.6443095786940494	0.6124678430724504
1	3	undersample	0.8	500	3	2	2	sqrt	gini		0.8021937359587683	0.24121344469246248	0.6608695651599245	0.7591185410276663	6.141227544032252	2.743546724367694	0.4467423887625634
1	1	undersample	0.8	500	3	2	2	sqrt	entropy		0.7868999580756734	0.2707939727966225	0.5948275861556184	0.8016717325167046	5.93421340009908	2.9992071413302073	0.5054093743811096
1	2	undersample	0.8	500	3	2	2	sqrt	entropy		0.7690696445090526	0.21358972378961255	0.5043478260431002	0.8145896656473056	4.470520303030841	2.7201709149717734	0.6084685195193944
1	3	undersample	0.8	500	3	2	2	sqrt	entropy		0.8019426456984273	0.2413834721377466	0.6782608695062382	0.7575987841887721	6.588663557037802	2.798091747417317	0.4246827383592608
1	1	undersample	0.8	500	3	2	2	log2	gini		0.788026674352793	0.2706420691015526	0.6034482758100476	0.8009118540972576	6.12180515319624	3.031060652874003	0.49512529651052556
1	2	undersample	0.8	500	3	2	2	log2	gini		0.7671930751949253	0.21940754895225464	0.5043478260431002	0.8092705167111758	4.317466729770137	2.6443095786940494	0.6124678430724504
1	3	undersample	0.8	500	3	2	2	log2	gini		0.8021937359587683	0.24121344469246248	0.6608695651599245	0.7591185410276663	6.141227544032252	2.743546724367694	0.4467423887625634
1	1	undersample	0.8	500	3	2	2	log2	entropy		0.7868999580756734	0.2707939727966225	0.5948275861556184	0.8016717325167046	5.93421340009908	2.9992071413302073	0.5054093743811096
1	2	undersample	0.8	500	3	2	2	log2	entropy		0.7690696445090526	0.21358972378961255	0.5043478260431002	0.8145896656473056	4.470520303030841	2.7201709149717734	0.6084685195193944
1	3	undersample	0.8	500	3	2	2	log2	entropy		0.8019426456984273	0.2413834721377466	0.6782608695062382	0.7575987841887721	6.588663557037802	2.798091747417317	0.4246827383592608
1	1	undersample	0.8	500	3	5	1	sqrt	gini		0.7876729378471858	0.26745354146537803	0.6034482758100476	0.803951367775046	6.240309708723967	3.0780538388918157	0.49325336724643526
1	2	undersample	0.8	500	3	5	1	sqrt	gini		0.7686665785648209	0.2228030495269614	0.5130434782162571	0.8115501519695172	4.537154116417265	2.7224402479160767	0.6000325606515419
1	3	undersample	0.8	500	3	5	1	sqrt	gini		0.8022730276199287	0.24161607213816674	0.6608695651599245	0.7629179331249019	6.270874099533885	2.7875138174535654	0.44451757609868464
1	1	undersample	0.8	500	3	5	1	sqrt	entropy		0.7868803060475841	0.2752492570344104	0.5862068965011891	0.8031914893555989	5.7815311960993245	2.978564619975796	0.5151861092040907
1	2	undersample	0.8	500	3	5	1	sqrt	entropy		0.7700673979119862	0.2152194460892794	0.5043478260431002	0.8138297872278585	4.448120042483658	2.7090681771401455	0.6090366507164465
1	3	undersample	0.8	500	3	5	1	sqrt	entropy		0.8021739130434783	0.24356563729748854	0.6695652173330813	0.756838905769325	6.30690757238517	2.753586842975913	0.43659856249732154
1	1	undersample	0.8	500	3	5	1	log2	gini		0.7876729378471858	0.26745354146537803	0.6034482758100476	0.803951367775046	6.240309708723967	3.0780538388918157	0.49325336724643526
1	2	undersample	0.8	500	3	5	1	log2	gini		0.7686665785648209	0.2228030495269614	0.5130434782162571	0.8115501519695172	4.537154116417265	2.7224402479160767	0.6000325606515419
1	3	undersample	0.8	500	3	5	1	log2	gini		0.8022730276199287	0.24161607213816674	0.6608695651599245	0.7629179331249019	6.270874099533885	2.7875138174535654	0.44451757609868464
1	1	undersample	0.8	500	3	5	1	log2	entropy		0.7868803060475841	0.2752492570344104	0.5862068965011891	0.8031914893555989	5.7815311960993245	2.978564619975796	0.5151861092040907
1	2	undersample	0.8	500	3	5	1	log2	entropy		0.7700673979119862	0.2152194460892794	0.5043478260431002	0.8138297872278585	4.448120042483658	2.7090681771401455	0.6090366507164465
1	3	undersample	0.8	500	3	5	1	log2	entropy		0.8021739130434783	0.24356563729748854	0.6695652173330813	0.756838905769325	6.30690757238517	2.753586842975913	0.43659856249732154
1	1	undersample	0.8	500	3	5	2	sqrt	gini		0.7880070223247039	0.2708793697366129	0.6034482758100476	0.8009118540972576	6.12180515319624	3.031060652874003	0.49512529651052556
1	2	undersample	0.8	500	3	5	2	sqrt	gini		0.7677349015461874	0.22019665493248972	0.5043478260431002	0.8100303951306229	4.338806770869933	2.654886816451617	0.6118932953843534
1	3	undersample	0.8	500	3	5	2	sqrt	gini		0.8018303158451169	0.2409663085076684	0.6608695651599245	0.7591185410276663	6.141227544032252	2.743546724367694	0.4467423887625634
1	1	undersample	0.8	500	3	5	2	sqrt	entropy		0.7867951472591971	0.27100659653861425	0.5948275861556184	0.8016717325167046	5.93421340009908	2.9992071413302073	0.5054093743811096
1	2	undersample	0.8	500	3	5	2	sqrt	entropy		0.7694594951764239	0.2139643656201862	0.5043478260431002	0.8130699088084113	4.425901897866008	2.698055705464918	0.6096058438409566
1	3	undersample	0.8	500	3	5	2	sqrt	entropy		0.8016651248843664	0.2416961131698898	0.6695652173330813	0.7583586626082193	6.359317779449879	2.770904998503812	0.4357236154898262
1	1	undersample	0.8	500	3	5	2	log2	gini		0.7880070223247039	0.2708793697366129	0.6034482758100476	0.8009118540972576	6.12180515319624	3.031060652874003	0.49512529651052556
1	2	undersample	0.8	500	3	5	2	log2	gini		0.7677349015461874	0.22019665493248972	0.5043478260431002	0.8100303951306229	4.338806770869933	2.654886816451617	0.6118932953843534
1	3	undersample	0.8	500	3	5	2	log2	gini		0.8018303158451169	0.2409663085076684	0.6608695651599245	0.7591185410276663	6.141227544032252	2.743546724367694	0.4467423887625634
1	1	undersample	0.8	500	3	5	2	log2	entropy		0.7867951472591971	0.27100659653861425	0.5948275861556184	0.8016717325167046	5.93421340009908	2.9992071413302073	0.5054093743811096
1	2	undersample	0.8	500	3	5	2	log2	entropy		0.7694594951764239	0.2139643656201862	0.5043478260431002	0.8130699088084113	4.425901897866008	2.698055705464918	0.6096058438409566
1	3	undersample	0.8	500	3	5	2	log2	entropy		0.8016651248843664	0.2416961131698898	0.6695652173330813	0.7583586626082193	6.359317779449879	2.770904998503812	0.4357236154898262
1	1	undersample	0.8	500	3	10	1	sqrt	gini		0.7882821507179542	0.268957639803508	0.6034482758100476	0.8047112461944932	6.270512231600736	3.0900307014644093	0.49278759447861953
1	2	undersample	0.8	500	3	10	1	sqrt	gini		0.7690630368706226	0.2250432632600819	0.521739130389414	0.8138297872278585	4.768830889063987	2.8024843211794606	0.5876669436775133
1	3	undersample	0.8	500	3	10	1	sqrt	gini		0.8017972776529668	0.24075073286691678	0.6521739129867675	0.7651975683832433	6.110436576669405	2.777543148598268	0.4545572239631768
1	1	undersample	0.8	500	3	10	1	sqrt	entropy		0.7874764175662928	0.2762254644430607	0.5775862068467599	0.8016717325167046	5.527015087892807	2.9122736010017958	0.5269161562650915
1	2	undersample	0.8	500	3	10	1	sqrt	entropy		0.7709329985463195	0.21845685644189083	0.5130434782162571	0.8130699088084113	4.58260716690785	2.744573907283278	0.5989110044772022
1	3	undersample	0.8	500	3	10	1	sqrt	entropy		0.8020351526364478	0.24382910403259472	0.6608695651599245	0.7598784194471134	6.166828636018959	2.7522288338930876	0.44629564637967994
1	1	undersample	0.8	500	3	10	1	log2	gini		0.7882821507179542	0.268957639803508	0.6034482758100476	0.8047112461944932	6.270512231600736	3.0900307014644093	0.49278759447861953
1	2	undersample	0.8	500	3	10	1	log2	gini		0.7690630368706226	0.2250432632600819	0.521739130389414	0.8138297872278585	4.768830889063987	2.8024843211794606	0.5876669436775133
1	3	undersample	0.8	500	3	10	1	log2	gini		0.8017972776529668	0.24075073286691678	0.6521739129867675	0.7651975683832433	6.110436576669405	2.777543148598268	0.4545572239631768
1	1	undersample	0.8	500	3	10	1	log2	entropy		0.7874764175662928	0.2762254644430607	0.5775862068467599	0.8016717325167046	5.527015087892807	2.9122736010017958	0.5269161562650915
1	2	undersample	0.8	500	3	10	1	log2	entropy		0.7709329985463195	0.21845685644189083	0.5130434782162571	0.8130699088084113	4.58260716690785	2.744573907283278	0.5989110044772022
1	3	undersample	0.8	500	3	10	1	log2	entropy		0.8020351526364478	0.24382910403259472	0.6608695651599245	0.7598784194471134	6.166828636018959	2.7522288338930876	0.44629564637967994
1	1	undersample	0.8	500	3	10	2	sqrt	gini		0.788452468294728	0.2672666417722723	0.6034482758100476	0.8024316109361518	6.180601644231608	3.0543765028689185	0.49418755921821456
1	2	undersample	0.8	500	3	10	2	sqrt	gini		0.7681379674904191	0.2229967987466492	0.5043478260431002	0.8092705167111758	4.317466729770137	2.6443095786940494	0.6124678430724504
1	3	undersample	0.8	500	3	10	2	sqrt	gini		0.8021606977666182	0.240453472400183	0.6608695651599245	0.7629179331249019	6.270874099533885	2.7875138174535654	0.44451757609868464
1	1	undersample	0.8	500	3	10	2	sqrt	entropy		0.7873388533696678	0.2731287623462548	0.5689655171923306	0.8001519756778105	5.285018713638609	2.8469908104027684	0.538690761908863
1	2	undersample	0.8	500	3	10	2	sqrt	entropy		0.7698757763975155	0.21698465937434785	0.5043478260431002	0.8153495440667528	4.493104927852242	2.7313650333567336	0.6079014472807581
1	3	undersample	0.8	500	3	10	2	sqrt	entropy		0.8017906700145367	0.24204605648624455	0.6608695651599245	0.7583586626082193	6.115787465195755	2.7349192193024643	0.4471900264207514
1	1	undersample	0.8	500	3	10	2	log2	gini		0.788452468294728	0.2672666417722723	0.6034482758100476	0.8024316109361518	6.180601644231608	3.0543765028689185	0.49418755921821456
1	2	undersample	0.8	500	3	10	2	log2	gini		0.7681379674904191	0.2229967987466492	0.5043478260431002	0.8092705167111758	4.317466729770137	2.6443095786940494	0.6124678430724504
1	3	undersample	0.8	500	3	10	2	log2	gini		0.8021606977666182	0.240453472400183	0.6608695651599245	0.7629179331249019	6.270874099533885	2.7875138174535654	0.44451757609868464
1	1	undersample	0.8	500	3	10	2	log2	entropy		0.7873388533696678	0.2731287623462548	0.5689655171923306	0.8001519756778105	5.285018713638609	2.8469908104027684	0.538690761908863
1	2	undersample	0.8	500	3	10	2	log2	entropy		0.7698757763975155	0.21698465937434785	0.5043478260431002	0.8153495440667528	4.493104927852242	2.7313650333567336	0.6079014472807581
1	3	undersample	0.8	500	3	10	2	log2	entropy		0.8017906700145367	0.24204605648624455	0.6608695651599245	0.7583586626082193	6.115787465195755	2.7349192193024643	0.4471900264207514
1	1	undersample	0.8	500	5	2	1	sqrt	gini		0.7911447961429618	0.26326712530172497	0.6465517240821939	0.7758358662555028	6.33112822396412	2.8842780708904767	0.45557093547115945
1	2	undersample	0.8	500	5	2	1	sqrt	gini		0.7703317034491872	0.2129674760871754	0.5739130434283555	0.7879939209666567	5.006363569459987	2.7070592455393725	0.5407236525907635
1	3	undersample	0.8	500	5	2	1	sqrt	gini		0.8039976212501653	0.23760695446123	0.6869565216793951	0.7287234042497818	5.894879898856207	2.532310221810723	0.42957790596433904
1	1	undersample	0.8	500	5	2	1	sqrt	entropy		0.7929003773189393	0.2759032761410195	0.6465517240821939	0.7773556230943971	6.386830586209961	2.9039659749262836	0.45468027871727745
1	2	undersample	0.8	500	5	2	1	sqrt	entropy		0.771838245011233	0.21802998174848925	0.5565217390820416	0.7864741641277624	4.62214755076262	2.606343680825572	0.5638815303882
1	3	undersample	0.8	500	5	2	1	sqrt	entropy		0.8029800449319414	0.2383176794823184	0.7130434781988658	0.7203647416358635	6.401185467892741	2.5499053905831084	0.39834892136169864
1	1	undersample	0.8	500	5	2	1	log2	gini		0.7911447961429618	0.26326712530172497	0.6465517240821939	0.7758358662555028	6.33112822396412	2.8842780708904767	0.45557093547115945
1	2	undersample	0.8	500	5	2	1	log2	gini		0.7703317034491872	0.2129674760871754	0.5739130434283555	0.7879939209666567	5.006363569459987	2.7070592455393725	0.5407236525907635
1	3	undersample	0.8	500	5	2	1	log2	gini		0.8039976212501653	0.23760695446123	0.6869565216793951	0.7287234042497818	5.894879898856207	2.532310221810723	0.42957790596433904
1	1	undersample	0.8	500	5	2	1	log2	entropy		0.7929003773189393	0.2759032761410195	0.6465517240821939	0.7773556230943971	6.386830586209961	2.9039659749262836	0.45468027871727745
1	2	undersample	0.8	500	5	2	1	log2	entropy		0.771838245011233	0.21802998174848925	0.5565217390820416	0.7864741641277624	4.62214755076262	2.606343680825572	0.5638815303882
1	3	undersample	0.8	500	5	2	1	log2	entropy		0.8029800449319414	0.2383176794823184	0.7130434781988658	0.7203647416358635	6.401185467892741	2.5499053905831084	0.39834892136169864
1	1	undersample	0.8	500	5	2	2	sqrt	gini		0.7924680327009748	0.2587368606096014	0.6293103447733354	0.7788753799332913	5.979780706839458	2.8459531829786915	0.47592934635977296
1	2	undersample	0.8	500	5	2	2	sqrt	gini		0.7704572485793578	0.21564412107926492	0.5652173912551985	0.7864741641277624	4.7882559766510555	2.6470678008384723	0.5528250297945209
1	3	undersample	0.8	500	5	2	2	sqrt	gini		0.8044403330249769	0.24329294750262567	0.6956521738525521	0.7272036474108876	6.093115510783306	2.5500786273325344	0.418518008051607
1	1	undersample	0.8	500	5	2	2	sqrt	entropy		0.7923763232365579	0.26831271152498765	0.6465517240821939	0.77659574467495	6.358884673182838	2.8940885400798875	0.45512517135217223
1	2	undersample	0.8	500	5	2	2	sqrt	entropy		0.77107175895335	0.22058679119978575	0.5565217390820416	0.7895136778055508	4.7070146870410365	2.6439804108892058	0.5617106679310448
1	3	undersample	0.8	500	5	2	2	sqrt	entropy		0.804731069115898	0.24725447103982562	0.7217391303720228	0.7188449847969693	6.631587520653111	2.567050437212825	0.3870943967643111
1	1	undersample	0.8	500	5	2	2	log2	gini		0.7924680327009748	0.2587368606096014	0.6293103447733354	0.7788753799332913	5.979780706839458	2.8459531829786915	0.47592934635977296
1	2	undersample	0.8	500	5	2	2	log2	gini		0.7704572485793578	0.21564412107926492	0.5652173912551985	0.7864741641277624	4.7882559766510555	2.6470678008384723	0.5528250297945209
1	3	undersample	0.8	500	5	2	2	log2	gini		0.8044403330249769	0.24329294750262567	0.6956521738525521	0.7272036474108876	6.093115510783306	2.5500786273325344	0.418518008051607
1	1	undersample	0.8	500	5	2	2	log2	entropy		0.7923763232365579	0.26831271152498765	0.6465517240821939	0.77659574467495	6.358884673182838	2.8940885400798875	0.45512517135217223
1	2	undersample	0.8	500	5	2	2	log2	entropy		0.77107175895335	0.22058679119978575	0.5565217390820416	0.7895136778055508	4.7070146870410365	2.6439804108892058	0.5617106679310448
1	3	undersample	0.8	500	5	2	2	log2	entropy		0.804731069115898	0.24725447103982562	0.7217391303720228	0.7188449847969693	6.631587520653111	2.567050437212825	0.3870943967643111
1	1	undersample	0.8	500	5	5	1	sqrt	gini		0.7898084582328897	0.2593046809938286	0.6379310344277646	0.7781155015138441	6.178734173973053	2.875058915920519	0.4653151880597018
1	2	undersample	0.8	500	5	5	1	sqrt	gini		0.770529932602088	0.21126318675599753	0.5739130434283555	0.7857142857083153	4.938775250329828	2.678260744272202	0.5422924832843095
1	3	undersample	0.8	500	5	5	1	sqrt	gini		0.8036474164133739	0.2427912921873818	0.6956521738525521	0.7241641337330991	6.000786812349677	2.5219785883814243	0.4202746418491822
1	1	undersample	0.8	500	5	5	1	sqrt	entropy		0.7918588198302066	0.26517499682757645	0.6379310344277646	0.7781155015138441	6.178734173973053	2.875058915920519	0.4653151880597018
1	2	undersample	0.8	500	5	5	1	sqrt	entropy		0.7710387207612001	0.21842292555647108	0.5652173912551985	0.790273556224998	4.8985504628599426	2.6950219253770102	0.5501672171849096
1	3	undersample	0.8	500	5	5	1	sqrt	entropy		0.8032509581075723	0.24224901332056203	0.7217391303720228	0.7180851063775222	6.606721383029352	2.560131164042782	0.38750402045888643
1	1	undersample	0.8	500	5	5	1	log2	gini		0.7898084582328897	0.2593046809938286	0.6379310344277646	0.7781155015138441	6.178734173973053	2.875058915920519	0.4653151880597018
1	2	undersample	0.8	500	5	5	1	log2	gini		0.770529932602088	0.21126318675599753	0.5739130434283555	0.7857142857083153	4.938775250329828	2.678260744272202	0.5422924832843095
1	3	undersample	0.8	500	5	5	1	log2	gini		0.8036474164133739	0.2427912921873818	0.6956521738525521	0.7241641337330991	6.000786812349677	2.5219785883814243	0.4202746418491822
1	1	undersample	0.8	500	5	5	1	log2	entropy		0.7918588198302066	0.26517499682757645	0.6379310344277646	0.7781155015138441	6.178734173973053	2.875058915920519	0.4653151880597018
1	2	undersample	0.8	500	5	5	1	log2	entropy		0.7710387207612001	0.21842292555647108	0.5652173912551985	0.790273556224998	4.8985504628599426	2.6950219253770102	0.5501672171849096
1	3	undersample	0.8	500	5	5	1	log2	entropy		0.8032509581075723	0.24224901332056203	0.7217391303720228	0.7180851063775222	6.606721383029352	2.560131164042782	0.38750402045888643
1	1	undersample	0.8	500	5	5	2	sqrt	gini		0.7906010900324912	0.25430757501198753	0.6379310344277646	0.7788753799332913	6.206021591499915	2.884938843019495	0.46486122202839886
1	2	undersample	0.8	500	5	5	2	sqrt	gini		0.7695520021144444	0.21406365416335413	0.5565217390820416	0.7857142857083153	4.601306950789774	2.5971013277791046	0.5644268703526213
1	3	undersample	0.8	500	5	5	2	sqrt	gini		0.8044006871943967	0.24325549321299317	0.6956521738525521	0.7264437689914405	6.069840984727342	2.542995075849084	0.4189557883887309
1	1	undersample	0.8	500	5	5	2	sqrt	entropy		0.7913740698040038	0.2657869665370213	0.6293103447733354	0.7750759878360557	5.850093971834609	2.797879651621377	0.47826233332163254
1	2	undersample	0.8	500	5	5	2	sqrt	entropy		0.7709462138231796	0.22122252798073752	0.5478260869088847	0.7887537993861038	4.5236577599485415	2.593306101524207	0.573276360393172
1	3	undersample	0.8	500	5	5	2	sqrt	entropy		0.8038522532047047	0.24439922173674275	0.7130434781988658	0.7203647416358635	6.401185467892741	2.5499053905831084	0.39834892136169864
1	1	undersample	0.8	500	5	5	2	log2	gini		0.7906010900324912	0.25430757501198753	0.6379310344277646	0.7788753799332913	6.206021591499915	2.884938843019495	0.46486122202839886
1	2	undersample	0.8	500	5	5	2	log2	gini		0.7695520021144444	0.21406365416335413	0.5565217390820416	0.7857142857083153	4.601306950789774	2.5971013277791046	0.5644268703526213
1	3	undersample	0.8	500	5	5	2	log2	gini		0.8044006871943967	0.24325549321299317	0.6956521738525521	0.7264437689914405	6.069840984727342	2.542995075849084	0.4189557883887309
1	1	undersample	0.8	500	5	5	2	log2	entropy		0.7913740698040038	0.2657869665370213	0.6293103447733354	0.7750759878360557	5.850093971834609	2.797879651621377	0.47826233332163254
1	2	undersample	0.8	500	5	5	2	log2	entropy		0.7709462138231796	0.22122252798073752	0.5478260869088847	0.7887537993861038	4.5236577599485415	2.593306101524207	0.573276360393172
1	3	undersample	0.8	500	5	5	2	log2	entropy		0.8038522532047047	0.24439922173674275	0.7130434781988658	0.7203647416358635	6.401185467892741	2.5499053905831084	0.39834892136169864
1	1	undersample	0.8	500	5	10	1	sqrt	gini		0.7905421339482235	0.26254649529333685	0.655172413736623	0.7735562309971615	6.4906036766746285	2.8933116052987726	0.4457692511392229
1	2	undersample	0.8	500	5	10	1	sqrt	gini		0.7706554777322585	0.22242972431513572	0.5826086956015123	0.7872340425472095	5.16458305753344	2.738260740551866	0.5301997583157865
1	3	undersample	0.8	500	5	10	1	sqrt	gini		0.8035483018369234	0.24268125261293935	0.7217391303720228	0.7241641337330991	6.809486582235529	2.616552785445728	0.38425110112954475
1	1	undersample	0.8	500	5	10	1	sqrt	entropy		0.7929593334032072	0.27359946741469077	0.6379310344277646	0.7788753799332913	6.206021591499915	2.884938843019495	0.46486122202839886
1	2	undersample	0.8	500	5	10	1	sqrt	entropy		0.7715078630897317	0.214739649240197	0.5652173912551985	0.7864741641277624	4.7882559766510555	2.6470678008384723	0.5528250297945209
1	3	undersample	0.8	500	5	10	1	sqrt	entropy		0.8019360380599974	0.2347753139064311	0.6956521738525521	0.7173252279580751	5.800306956806535	2.460962979532346	0.4242814974889199
1	1	undersample	0.8	500	5	10	1	log2	gini		0.7905421339482235	0.26254649529333685	0.655172413736623	0.7735562309971615	6.4906036766746285	2.8933116052987726	0.4457692511392229
1	2	undersample	0.8	500	5	10	1	log2	gini		0.7706554777322585	0.22242972431513572	0.5826086956015123	0.7872340425472095	5.16458305753344	2.738260740551866	0.5301997583157865
1	3	undersample	0.8	500	5	10	1	log2	gini		0.8035483018369234	0.24268125261293935	0.7217391303720228	0.7241641337330991	6.809486582235529	2.616552785445728	0.38425110112954475
1	1	undersample	0.8	500	5	10	1	log2	entropy		0.7929593334032072	0.27359946741469077	0.6379310344277646	0.7788753799332913	6.206021591499915	2.884938843019495	0.46486122202839886
1	2	undersample	0.8	500	5	10	1	log2	entropy		0.7715078630897317	0.214739649240197	0.5652173912551985	0.7864741641277624	4.7882559766510555	2.6470678008384723	0.5528250297945209
1	3	undersample	0.8	500	5	10	1	log2	entropy		0.8019360380599974	0.2347753139064311	0.6956521738525521	0.7173252279580751	5.800306956806535	2.460962979532346	0.4242814974889199
1	1	undersample	0.8	500	5	10	2	sqrt	gini		0.7900246305418719	0.26459663858684707	0.655172413736623	0.7735562309971615	6.4906036766746285	2.8933116052987726	0.4457692511392229
1	2	undersample	0.8	500	5	10	2	sqrt	gini		0.7704440333024977	0.22113895354608487	0.5913043477746692	0.7879939209666567	5.377563958790537	2.7890913438890506	0.5186532994282977
1	3	undersample	0.8	500	5	10	2	sqrt	gini		0.8033170344918726	0.23707449656909743	0.7130434781988658	0.7203647416358635	6.401185467892741	2.5499053905831084	0.39834892136169864
1	1	undersample	0.8	500	5	10	2	sqrt	entropy		0.7917147049575516	0.27505658006756906	0.6465517240821939	0.7803951367721855	6.500548211447473	2.9441592737856586	0.4529093721042648
1	2	undersample	0.8	500	5	10	2	sqrt	entropy		0.7716135853046121	0.2178373821384235	0.5565217390820416	0.7864741641277624	4.62214755076262	2.606343680825572	0.5638815303882
1	3	undersample	0.8	500	5	10	2	sqrt	entropy		0.804215673318356	0.23783140337200417	0.7043478260257089	0.7218844984747578	6.183702699736871	2.5325729664013403	0.4095560584877535
1	1	undersample	0.8	500	5	10	2	log2	gini		0.7900246305418719	0.26459663858684707	0.655172413736623	0.7735562309971615	6.4906036766746285	2.8933116052987726	0.4457692511392229
1	2	undersample	0.8	500	5	10	2	log2	gini		0.7704440333024977	0.22113895354608487	0.5913043477746692	0.7879939209666567	5.377563958790537	2.7890913438890506	0.5186532994282977
1	3	undersample	0.8	500	5	10	2	log2	gini		0.8033170344918726	0.23707449656909743	0.7130434781988658	0.7203647416358635	6.401185467892741	2.5499053905831084	0.39834892136169864
1	1	undersample	0.8	500	5	10	2	log2	entropy		0.7917147049575516	0.27505658006756906	0.6465517240821939	0.7803951367721855	6.500548211447473	2.9441592737856586	0.4529093721042648
1	2	undersample	0.8	500	5	10	2	log2	entropy		0.7716135853046121	0.2178373821384235	0.5565217390820416	0.7864741641277624	4.62214755076262	2.606343680825572	0.5638815303882
1	3	undersample	0.8	500	5	10	2	log2	entropy		0.804215673318356	0.23783140337200417	0.7043478260257089	0.7218844984747578	6.183702699736871	2.5325729664013403	0.4095560584877535
1	1	undersample	0.8	500	10	2	1	sqrt	gini		0.7912692589875275	0.255643269440704	0.655172413736623	0.7682370820610317	6.298032455026873	2.8269077352576164	0.4488556850831963
1	2	undersample	0.8	500	10	2	1	sqrt	gini		0.7680784987445487	0.2242452240913141	0.5913043477746692	0.7674772036415846	4.775413477584002	2.542995059431807	0.5325182884402787
1	3	undersample	0.8	500	10	2	1	sqrt	gini		0.7927514206422624	0.2204994721199902	0.7478260868914934	0.7135258358608395	7.386261410220928	2.610448530443174	0.35341945154666277
1	1	undersample	0.8	500	10	2	1	sqrt	entropy		0.7934899381616182	0.27256280400241095	0.655172413736623	0.770516717319373	6.379469859122134	2.854989598952764	0.44752770970077677
1	2	undersample	0.8	500	10	2	1	sqrt	entropy		0.7691951896392228	0.21004532625349326	0.5913043477746692	0.7735562309971615	4.942452985191308	2.61126338015785	0.5283334689388544
1	3	undersample	0.8	500	10	2	1	sqrt	entropy		0.7987181181445752	0.23604434163691718	0.7217391303720228	0.70288753798858	6.1361090587394465	2.429178167735353	0.395882485646905
1	1	undersample	0.8	500	10	2	1	log2	gini		0.7912692589875275	0.255643269440704	0.655172413736623	0.7682370820610317	6.298032455026873	2.8269077352576164	0.4488556850831963
1	2	undersample	0.8	500	10	2	1	log2	gini		0.7680784987445487	0.2242452240913141	0.5913043477746692	0.7674772036415846	4.775413477584002	2.542995059431807	0.5325182884402787
1	3	undersample	0.8	500	10	2	1	log2	gini		0.7927514206422624	0.2204994721199902	0.7478260868914934	0.7135258358608395	7.386261410220928	2.610448530443174	0.35341945154666277
1	1	undersample	0.8	500	10	2	1	log2	entropy		0.7934899381616182	0.27256280400241095	0.655172413736623	0.770516717319373	6.379469859122134	2.854989598952764	0.44752770970077677
1	2	undersample	0.8	500	10	2	1	log2	entropy		0.7691951896392228	0.21004532625349326	0.5913043477746692	0.7735562309971615	4.942452985191308	2.61126338015785	0.5283334689388544
1	3	undersample	0.8	500	10	2	1	log2	entropy		0.7987181181445752	0.23604434163691718	0.7217391303720228	0.70288753798858	6.1361090587394465	2.429178167735353	0.395882485646905
1	1	undersample	0.8	500	10	2	2	sqrt	gini		0.7871357824127451	0.24787867401015623	0.6206896551189061	0.769756838899926	5.470746795726229	2.6958004971583995	0.49276644361550465
1	2	undersample	0.8	500	10	2	2	sqrt	gini		0.7716664464120524	0.21778513525058338	0.5999999999478262	0.7689969604804788	4.993420804155311	2.597368308322365	0.5201580960744863
1	3	undersample	0.8	500	10	2	2	sqrt	gini		0.7980243161094225	0.23388408299877914	0.7565217390646504	0.7074468085052626	7.513635991820723	2.5859287650908143	0.34416475495611887
1	1	undersample	0.8	500	10	2	2	sqrt	entropy		0.7923763232365579	0.2799857178493798	0.6465517240821939	0.770516717319373	6.141979970447217	2.817423946334965	0.4587159024404991
1	2	undersample	0.8	500	10	2	2	sqrt	entropy		0.7704043874719176	0.20697900437428854	0.5999999999478262	0.7667173252221374	4.929967183949981	2.5719868601442095	0.5217046513449232
1	3	undersample	0.8	500	10	2	2	sqrt	entropy		0.8003898506673714	0.22091221597942112	0.7304347825451796	0.7142857142802866	6.774193224263137	2.556521649381305	0.37739129915613806
1	1	undersample	0.8	500	10	2	2	log2	gini		0.7871357824127451	0.24787867401015623	0.6206896551189061	0.769756838899926	5.470746795726229	2.6958004971583995	0.49276644361550465
1	2	undersample	0.8	500	10	2	2	log2	gini		0.7716664464120524	0.21778513525058338	0.5999999999478262	0.7689969604804788	4.993420804155311	2.597368308322365	0.5201580960744863
1	3	undersample	0.8	500	10	2	2	log2	gini		0.7980243161094225	0.23388408299877914	0.7565217390646504	0.7074468085052626	7.513635991820723	2.5859287650908143	0.34416475495611887
1	1	undersample	0.8	500	10	2	2	log2	entropy		0.7923763232365579	0.2799857178493798	0.6465517240821939	0.770516717319373	6.141979970447217	2.817423946334965	0.4587159024404991
1	2	undersample	0.8	500	10	2	2	log2	entropy		0.7704043874719176	0.20697900437428854	0.5999999999478262	0.7667173252221374	4.929967183949981	2.5719868601442095	0.5217046513449232
1	3	undersample	0.8	500	10	2	2	log2	entropy		0.8003898506673714	0.22091221597942112	0.7304347825451796	0.7142857142802866	6.774193224263137	2.556521649381305	0.37739129915613806
1	1	undersample	0.8	500	10	5	1	sqrt	gini		0.7896381406561158	0.25216163545739223	0.6465517240821939	0.7606382978665606	5.813007836948341	2.7011493121412586	0.4646732517445228
1	2	undersample	0.8	500	10	5	1	sqrt	gini		0.7684815646887801	0.21477008658317373	0.6173913042941399	0.7651975683832433	5.25867876146724	2.6294075140063606	0.5000129463481305
1	3	undersample	0.8	500	10	5	1	sqrt	gini		0.7947931809171402	0.21857809496292124	0.6956521738525521	0.70288753798858	5.407380111808878	2.3413765472147983	0.43299646866470415
1	1	undersample	0.8	500	10	5	1	sqrt	entropy		0.7929789854312966	0.26610454290515634	0.6379310344277646	0.769756838899926	5.890460168478263	2.7706838443016886	0.47036796891079957
1	2	undersample	0.8	500	10	5	1	sqrt	entropy		0.7703449187260474	0.21068527164980275	0.5739130434283555	0.7682370820610317	4.4647706102789355	2.476293549326784	0.5546295030203964
1	3	undersample	0.8	500	10	5	1	sqrt	entropy		0.796577243293247	0.21923414150966963	0.7304347825451796	0.7104863221830511	6.649732985789422	2.5229714976620112	0.3794094344173381
1	1	undersample	0.8	500	10	5	1	log2	gini		0.7896381406561158	0.25216163545739223	0.6465517240821939	0.7606382978665606	5.813007836948341	2.7011493121412586	0.4646732517445228
1	2	undersample	0.8	500	10	5	1	log2	gini		0.7684815646887801	0.21477008658317373	0.6173913042941399	0.7651975683832433	5.25867876146724	2.6294075140063606	0.5000129463481305
1	3	undersample	0.8	500	10	5	1	log2	gini		0.7947931809171402	0.21857809496292124	0.6956521738525521	0.70288753798858	5.407380111808878	2.3413765472147983	0.43299646866470415
1	1	undersample	0.8	500	10	5	1	log2	entropy		0.7929789854312966	0.26610454290515634	0.6379310344277646	0.769756838899926	5.890460168478263	2.7706838443016886	0.47036796891079957
1	2	undersample	0.8	500	10	5	1	log2	entropy		0.7703449187260474	0.21068527164980275	0.5739130434283555	0.7682370820610317	4.4647706102789355	2.476293549326784	0.5546295030203964
1	3	undersample	0.8	500	10	5	1	log2	entropy		0.796577243293247	0.21923414150966963	0.7304347825451796	0.7104863221830511	6.649732985789422	2.5229714976620112	0.3794094344173381
1	1	undersample	0.8	500	10	5	2	sqrt	gini		0.7893171575306572	0.246802180743975	0.655172413736623	0.7629179331249019	6.114102249357206	2.7634835259258645	0.45198515695012714
1	2	undersample	0.8	500	10	5	2	sqrt	gini		0.772115765825294	0.21831048504355163	0.6347826086404538	0.7689969604804788	5.786027270291669	2.7479403841671397	0.4749269572952334
1	3	undersample	0.8	500	10	5	2	sqrt	gini		0.7954539447601428	0.2316343145861667	0.7391304347183365	0.7120060790219453	7.004836952563284	2.5664792039477344	0.36638670554069236
1	1	undersample	0.8	500	10	5	2	sqrt	entropy		0.7939943402159103	0.26475820827468044	0.655172413736623	0.7712765957388201	6.406976402017261	2.864474613816668	0.4470867957067882
1	2	undersample	0.8	500	10	5	2	sqrt	entropy		0.7684551341350601	0.20144479838118287	0.5913043477746692	0.769756838899926	4.837019632663651	2.5681732272426956	0.5309412352867083
1	3	undersample	0.8	500	10	5	2	sqrt	entropy		0.7992665521342671	0.22598131391307985	0.7391304347183365	0.7066869300858155	6.826424546950919	2.5199368365522132	0.36914445489821157
1	1	undersample	0.8	500	10	5	2	log2	gini		0.7893171575306572	0.246802180743975	0.655172413736623	0.7629179331249019	6.114102249357206	2.7634835259258645	0.45198515695012714
1	2	undersample	0.8	500	10	5	2	log2	gini		0.772115765825294	0.21831048504355163	0.6347826086404538	0.7689969604804788	5.786027270291669	2.7479403841671397	0.4749269572952334
1	3	undersample	0.8	500	10	5	2	log2	gini		0.7954539447601428	0.2316343145861667	0.7391304347183365	0.7120060790219453	7.004836952563284	2.5664792039477344	0.36638670554069236
1	1	undersample	0.8	500	10	5	2	log2	entropy		0.7939943402159103	0.26475820827468044	0.655172413736623	0.7712765957388201	6.406976402017261	2.864474613816668	0.4470867957067882
1	2	undersample	0.8	500	10	5	2	log2	entropy		0.7684551341350601	0.20144479838118287	0.5913043477746692	0.769756838899926	4.837019632663651	2.5681732272426956	0.5309412352867083
1	3	undersample	0.8	500	10	5	2	log2	entropy		0.7992665521342671	0.22598131391307985	0.7391304347183365	0.7066869300858155	6.826424546950919	2.5199368365522132	0.36914445489821157
1	1	undersample	0.8	500	10	10	1	sqrt	gini		0.7901163400062887	0.24614515784759858	0.6637931033910524	0.763677811544349	6.380162911919495	2.808847868413944	0.440247034972225
1	2	undersample	0.8	500	10	10	1	sqrt	gini		0.7708074534161491	0.21675341106184381	0.6173913042941399	0.7682370820610317	5.348807479674663	2.6638915454879037	0.4980346557849672
1	3	undersample	0.8	500	10	10	1	sqrt	gini		0.795784326681644	0.21636800588018124	0.7304347825451796	0.7127659574413924	6.7240140170204565	2.5429950802791415	0.3781959714244993
1	1	undersample	0.8	500	10	10	1	sqrt	entropy		0.7954747929986375	0.26765324039851673	0.6896551723543402	0.7613981762860077	7.091294736532911	2.890401811333174	0.40759859063951526
1	2	undersample	0.8	500	10	10	1	sqrt	entropy		0.7700607902735562	0.20604107360025953	0.5739130434283555	0.770516717319373	4.522502819716951	2.500892490797023	0.5529885873522833
1	3	undersample	0.8	500	10	10	1	sqrt	entropy		0.797112462006079	0.21914281920653417	0.6869565216793951	0.7112462006024982	5.40526292224577	2.3790388189605594	0.4401337731633396
1	1	undersample	0.8	500	10	10	1	log2	gini		0.7901163400062887	0.24614515784759858	0.6637931033910524	0.763677811544349	6.380162911919495	2.808847868413944	0.440247034972225
1	2	undersample	0.8	500	10	10	1	log2	gini		0.7708074534161491	0.21675341106184381	0.6173913042941399	0.7682370820610317	5.348807479674663	2.6638915454879037	0.4980346557849672
1	3	undersample	0.8	500	10	10	1	log2	gini		0.795784326681644	0.21636800588018124	0.7304347825451796	0.7127659574413924	6.7240140170204565	2.5429950802791415	0.3781959714244993
1	1	undersample	0.8	500	10	10	1	log2	entropy		0.7954747929986375	0.26765324039851673	0.6896551723543402	0.7613981762860077	7.091294736532911	2.890401811333174	0.40759859063951526
1	2	undersample	0.8	500	10	10	1	log2	entropy		0.7700607902735562	0.20604107360025953	0.5739130434283555	0.770516717319373	4.522502819716951	2.500892490797023	0.5529885873522833
1	3	undersample	0.8	500	10	10	1	log2	entropy		0.797112462006079	0.21914281920653417	0.6869565216793951	0.7112462006024982	5.40526292224577	2.3790388189605594	0.4401337731633396
1	1	undersample	0.8	500	10	10	2	sqrt	gini		0.7898739649931873	0.2553127123265195	0.6379310344277646	0.7644376899637961	5.717664840376875	2.7081200182173455	0.4736409070214395
1	2	undersample	0.8	500	10	10	2	sqrt	gini		0.7695123562838642	0.2140402275644947	0.5999999999478262	0.7720364741582673	5.0799997436350335	2.6319998842463366	0.5181102295810336
1	3	undersample	0.8	500	10	10	2	sqrt	gini		0.7969274481300384	0.2176435917367195	0.7043478260257089	0.7120060790219453	5.889880224931933	2.445703711997253	0.4152382662631675
1	1	undersample	0.8	500	10	10	2	sqrt	entropy		0.7955075463787863	0.26479985202396567	0.6810344826999108	0.7667173252221374	7.017430731799421	2.919352901602656	0.41601448493097754
1	2	undersample	0.8	500	10	10	2	sqrt	entropy		0.7737015990485001	0.2075092020556092	0.608695652120983	0.7743161094166086	5.337074173651197	2.6971159686070147	0.5053547744477238
1	3	undersample	0.8	500	10	10	2	sqrt	entropy		0.8004823576053918	0.2237543218580385	0.7043478260257089	0.7173252279580751	6.045540518753391	2.4917250167765	0.4121591689927001
1	1	undersample	0.8	500	10	10	2	log2	gini		0.7898739649931873	0.2553127123265195	0.6379310344277646	0.7644376899637961	5.717664840376875	2.7081200182173455	0.4736409070214395
1	2	undersample	0.8	500	10	10	2	log2	gini		0.7695123562838642	0.2140402275644947	0.5999999999478262	0.7720364741582673	5.0799997436350335	2.6319998842463366	0.5181102295810336
1	3	undersample	0.8	500	10	10	2	log2	gini		0.7969274481300384	0.2176435917367195	0.7043478260257089	0.7120060790219453	5.889880224931933	2.445703711997253	0.4152382662631675
1	1	undersample	0.8	500	10	10	2	log2	entropy		0.7955075463787863	0.26479985202396567	0.6810344826999108	0.7667173252221374	7.017430731799421	2.919352901602656	0.41601448493097754
1	2	undersample	0.8	500	10	10	2	log2	entropy		0.7737015990485001	0.2075092020556092	0.608695652120983	0.7743161094166086	5.337074173651197	2.6971159686070147	0.5053547744477238
1	3	undersample	0.8	500	10	10	2	log2	entropy		0.8004823576053918	0.2237543218580385	0.7043478260257089	0.7173252279580751	6.045540518753391	2.4917250167765	0.4121591689927001
1	1	undersample	1.0	100	3	2	1	sqrt	gini		0.7848757991824755	0.2609714707519064	0.7586206895897741	0.6854103343412963	6.847480706584509	2.411460859296593	0.35216759187111474
1	2	undersample	1.0	100	3	2	1	sqrt	gini		0.7679859918065283	0.20791173906820498	0.7043478260257089	0.7112462006024982	5.868111191342394	2.4392676498203203	0.41568189688327967
1	3	undersample	1.0	100	3	2	1	sqrt	gini		0.7987908021673054	0.2389704798293942	0.8173913042767487	0.6481762917883878	8.246631294044814	2.3232978959795725	0.2817268931607256
1	1	undersample	1.0	100	3	2	1	sqrt	entropy		0.7817773294203962	0.2595994889509696	0.7327586206264863	0.683130699082955	5.911270730038803	2.3124947585041435	0.39120094561736585
1	2	undersample	1.0	100	3	2	1	sqrt	entropy		0.7654354433725387	0.19575529749849363	0.7043478260257089	0.7127659574413924	5.9117644385890324	2.4521738274120293	0.4147955815505477
1	3	undersample	1.0	100	3	2	1	sqrt	entropy		0.7986586493987048	0.23904809034429084	0.8173913042767487	0.6420972644328109	8.03053242192468	2.2838363616947994	0.28439412997751246
1	1	undersample	1.0	100	3	2	1	log2	gini		0.7848757991824755	0.2609714707519064	0.7586206895897741	0.6854103343412963	6.847480706584509	2.411460859296593	0.35216759187111474
1	2	undersample	1.0	100	3	2	1	log2	gini		0.7679859918065283	0.20791173906820498	0.7043478260257089	0.7112462006024982	5.868111191342394	2.4392676498203203	0.41568189688327967
1	3	undersample	1.0	100	3	2	1	log2	gini		0.7987908021673054	0.2389704798293942	0.8173913042767487	0.6481762917883878	8.246631294044814	2.3232978959795725	0.2817268931607256
1	1	undersample	1.0	100	3	2	1	log2	entropy		0.7817773294203962	0.2595994889509696	0.7327586206264863	0.683130699082955	5.911270730038803	2.3124947585041435	0.39120094561736585
1	2	undersample	1.0	100	3	2	1	log2	entropy		0.7654354433725387	0.19575529749849363	0.7043478260257089	0.7127659574413924	5.9117644385890324	2.4521738274120293	0.4147955815505477
1	3	undersample	1.0	100	3	2	1	log2	entropy		0.7986586493987048	0.23904809034429084	0.8173913042767487	0.6420972644328109	8.03053242192468	2.2838363616947994	0.28439412997751246
1	1	undersample	1.0	100	3	2	2	sqrt	gini		0.7837490829053558	0.2593369179837883	0.7586206895897741	0.6861702127607434	6.871670385400868	2.4172997473895674	0.3517775945436078
1	2	undersample	1.0	100	3	2	2	sqrt	gini		0.7671600370027752	0.20487618576306912	0.6869565216793951	0.7150455926997338	5.506592348901709	2.4107593354326755	0.43779512402939696
1	3	undersample	1.0	100	3	2	2	sqrt	gini		0.7980375313862826	0.2371749524988728	0.8173913042767487	0.649696048627282	8.301827914810515	2.333377279188279	0.28106788289446955
1	1	undersample	1.0	100	3	2	2	sqrt	entropy		0.7823144848548371	0.25519532366107633	0.7413793102809156	0.6854103343412963	6.245732414038594	2.356654930676216	0.3773224198529248
1	2	undersample	1.0	100	3	2	2	sqrt	entropy		0.7667437557816836	0.196317368683897	0.7043478260257089	0.7097264437636039	5.8249150461441195	2.4264966154448064	0.4165720079989678
1	3	undersample	1.0	100	3	2	2	sqrt	entropy		0.7975948196114709	0.23988303589121632	0.8173913042767487	0.6428571428522579	8.057142469223729	2.2886955878601154	0.2840579667085366
1	1	undersample	1.0	100	3	2	2	log2	gini		0.7837490829053558	0.2593369179837883	0.7586206895897741	0.6861702127607434	6.871670385400868	2.4172997473895674	0.3517775945436078
1	2	undersample	1.0	100	3	2	2	log2	gini		0.7671600370027752	0.20487618576306912	0.6869565216793951	0.7150455926997338	5.506592348901709	2.4107593354326755	0.43779512402939696
1	3	undersample	1.0	100	3	2	2	log2	gini		0.7980375313862826	0.2371749524988728	0.8173913042767487	0.649696048627282	8.301827914810515	2.333377279188279	0.28106788289446955
1	1	undersample	1.0	100	3	2	2	log2	entropy		0.7823144848548371	0.25519532366107633	0.7413793102809156	0.6854103343412963	6.245732414038594	2.356654930676216	0.3773224198529248
1	2	undersample	1.0	100	3	2	2	log2	entropy		0.7667437557816836	0.196317368683897	0.7043478260257089	0.7097264437636039	5.8249150461441195	2.4264966154448064	0.4165720079989678
1	3	undersample	1.0	100	3	2	2	log2	entropy		0.7975948196114709	0.23988303589121632	0.8173913042767487	0.6428571428522579	8.057142469223729	2.2886955878601154	0.2840579667085366
1	1	undersample	1.0	100	3	5	1	sqrt	gini		0.7852491877161724	0.2582395014728621	0.7586206895897741	0.683130699082955	6.775607775975824	2.3941122205689958	0.3533427896020911
1	2	undersample	1.0	100	3	5	1	sqrt	gini		0.767900092506938	0.20835785349491165	0.7130434781988658	0.7097264437636039	6.075519317879377	2.4564533637836314	0.40431989012024877
1	3	undersample	1.0	100	3	5	1	sqrt	gini		0.7989427778511959	0.2375497897374118	0.8173913042767487	0.6489361702078349	8.274169867827212	2.328326679160851	0.2813970021902111
1	1	undersample	1.0	100	3	5	1	sqrt	entropy		0.7824717010795514	0.2623559514853946	0.7499999999353448	0.6838905775024021	6.4903843250250555	2.3725960785464513	0.365555550307639
1	2	undersample	1.0	100	3	5	1	sqrt	entropy		0.7665190960750627	0.19803358660258744	0.7043478260257089	0.7089665653441568	5.803486149042072	2.420161115361239	0.4170184946036015
1	3	undersample	1.0	100	3	5	1	sqrt	entropy		0.7986322188449848	0.23644902896627615	0.8173913042767487	0.6382978723355753	7.899159289192638	2.259846484609658	0.2860869521532387
1	1	undersample	1.0	100	3	5	1	log2	gini		0.7852491877161724	0.2582395014728621	0.7586206895897741	0.683130699082955	6.775607775975824	2.3941122205689958	0.3533427896020911
1	2	undersample	1.0	100	3	5	1	log2	gini		0.767900092506938	0.20835785349491165	0.7130434781988658	0.7097264437636039	6.075519317879377	2.4564533637836314	0.40431989012024877
1	3	undersample	1.0	100	3	5	1	log2	gini		0.7989427778511959	0.2375497897374118	0.8173913042767487	0.6489361702078349	8.274169867827212	2.328326679160851	0.2813970021902111
1	1	undersample	1.0	100	3	5	1	log2	entropy		0.7824717010795514	0.2623559514853946	0.7499999999353448	0.6838905775024021	6.4903843250250555	2.3725960785464513	0.365555550307639
1	2	undersample	1.0	100	3	5	1	log2	entropy		0.7665190960750627	0.19803358660258744	0.7043478260257089	0.7089665653441568	5.803486149042072	2.420161115361239	0.4170184946036015
1	3	undersample	1.0	100	3	5	1	log2	entropy		0.7986322188449848	0.23644902896627615	0.8173913042767487	0.6382978723355753	7.899159289192638	2.259846484609658	0.2860869521532387
1	1	undersample	1.0	100	3	5	2	sqrt	gini		0.7842338329315586	0.25664124591035903	0.7586206895897741	0.6838905775024021	6.799450238537636	2.3998672978400886	0.3529501865082739
1	2	undersample	1.0	100	3	5	2	sqrt	gini		0.7677349015461874	0.20754695062248327	0.7130434781988658	0.7112462006024982	6.120573883049083	2.4693820652502008	0.40345595874324963
1	3	undersample	1.0	100	3	5	2	sqrt	gini		0.798143253601163	0.23729941807600846	0.8173913042767487	0.649696048627282	8.301827914810515	2.333377279188279	0.28106788289446955
1	1	undersample	1.0	100	3	5	2	sqrt	entropy		0.7824717010795514	0.25829388644362483	0.7413793102809156	0.6861702127607434	6.2677963332568405	2.3623611167670773	0.376904565573463
1	2	undersample	1.0	100	3	5	2	sqrt	entropy		0.7670741377031848	0.1978817839199958	0.7043478260257089	0.7097264437636039	5.8249150461441195	2.4264966154448064	0.4165720079989678
1	3	undersample	1.0	100	3	5	2	sqrt	entropy		0.7976675036342011	0.23997240454359572	0.8173913042767487	0.6428571428522579	8.057142469223729	2.2886955878601154	0.2840579667085366
1	1	undersample	1.0	100	3	5	2	log2	gini		0.7842338329315586	0.25664124591035903	0.7586206895897741	0.6838905775024021	6.799450238537636	2.3998672978400886	0.3529501865082739
1	2	undersample	1.0	100	3	5	2	log2	gini		0.7677349015461874	0.20754695062248327	0.7130434781988658	0.7112462006024982	6.120573883049083	2.4693820652502008	0.40345595874324963
1	3	undersample	1.0	100	3	5	2	log2	gini		0.798143253601163	0.23729941807600846	0.8173913042767487	0.649696048627282	8.301827914810515	2.333377279188279	0.28106788289446955
1	1	undersample	1.0	100	3	5	2	log2	entropy		0.7824717010795514	0.25829388644362483	0.7413793102809156	0.6861702127607434	6.2677963332568405	2.3623611167670773	0.376904565573463
1	2	undersample	1.0	100	3	5	2	log2	entropy		0.7670741377031848	0.1978817839199958	0.7043478260257089	0.7097264437636039	5.8249150461441195	2.4264966154448064	0.4165720079989678
1	3	undersample	1.0	100	3	5	2	log2	entropy		0.7976675036342011	0.23997240454359572	0.8173913042767487	0.6428571428522579	8.057142469223729	2.2886955878601154	0.2840579667085366
1	1	undersample	1.0	100	3	10	1	sqrt	gini		0.7859173566712085	0.2662415586011875	0.7499999999353448	0.6823708206635078	6.444975789804842	2.361243944557012	0.3663697051961702
1	2	undersample	1.0	100	3	10	1	sqrt	gini		0.7684220959429099	0.20917727410579692	0.7043478260257089	0.7120060790219453	5.889880224931933	2.445703711997253	0.4152382662631675
1	3	undersample	1.0	100	3	10	1	sqrt	gini		0.7978525175102418	0.23624087228274182	0.8086956521035917	0.6534954407245176	7.972487654053134	2.333867209296892	0.29274013718735586
1	1	undersample	1.0	100	3	10	1	sqrt	entropy		0.7819541976731998	0.25078753787281266	0.7327586206264863	0.6800911854051666	5.829054997948909	2.29052331255485	0.39294932970614876
1	2	undersample	1.0	100	3	10	1	sqrt	entropy		0.7668693009118542	0.19648110359165755	0.7043478260257089	0.7104863221830511	5.846456430890786	2.432865372745511	0.4161264764458814
1	3	undersample	1.0	100	3	10	1	sqrt	entropy		0.798936170212766	0.23352213614455605	0.8173913042767487	0.6413373860133638	8.004035129059398	2.278997725470287	0.28473108984190004
1	1	undersample	1.0	100	3	10	1	log2	gini		0.7859173566712085	0.2662415586011875	0.7499999999353448	0.6823708206635078	6.444975789804842	2.361243944557012	0.3663697051961702
[truncated: 18,737 more rows]
