# Supplementary material for: Risk prediction for cardiovascular related diseases using PRS and EHR in the Framingham Heart Study
Source: PLoS One. 2026 Apr 17;21(4):e0345914. doi: 10.1371/journal.pone.0345914 (PMC13089760; doi:10.1371/journal.pone.0345914)
Supplement: S1 File — (ZIP) [file pone.0345914.s003.zip › rf/ehr_model/chd/chd_rf_nested_cv_outer_test_results.csv]

outer_fold	AUC	AUPRC	sensitivity	specificity	DOR	LR+	LR-
1	0.8091198511686406	0.27901638262454176	0.0	0.9999999999924013	0.0	0.0	0.9999999900075988
2	0.8108230269363799	0.2612100425900641	0.5344827585746136	0.8670212765891564	7.485925308086403	4.019310042029847	0.5369155851486893
3	0.7916545526628783	0.25591480044173354	0.0	0.9999999999924013	0.0	0.0	0.9999999900075988
4	0.7739923351394211	0.2471062827237077	0.0	0.9999999999924013	0.0	0.0	0.9999999900075988
