# Supplementary material for: Risk prediction for cardiovascular related diseases using PRS and EHR in the Framingham Heart Study
Source: PLoS One. 2026 Apr 17;21(4):e0345914. doi: 10.1371/journal.pone.0345914 (PMC13089760; doi:10.1371/journal.pone.0345914)
Supplement: S1 File — (ZIP) [file pone.0345914.s003.zip › rf/ehr_model/chf/chf_rf_nested_cv_all_results.csv]

outer_fold	inner_fold	sampling_method	sampling_ratio	n_estimators	max_depth	min_samples_split	min_samples_leaf	max_features	criterion	class_weight	AUC	AUPRC	sensitivity	specificity	DOR	LR+	LR-
1	1	none		100	3	2	1	sqrt	gini		0.8392829848373684	0.3157238070441388	0.0	0.9999999999928162	0.0	0.0	0.999999990007184
1	2	none		100	3	2	1	sqrt	gini		0.8316710992907802	0.22864379350481825	0.0	0.9999999999928162	0.0	0.0	0.999999990007184
1	3	none		100	3	2	1	sqrt	gini		0.8783331788406872	0.3380107717511807	0.0	0.9999999999928162	0.0	0.0	0.999999990007184
1	1	none		100	3	2	1	sqrt	entropy		0.8360464049889949	0.30099793584472906	0.0	0.9999999999928162	0.0	0.0	0.999999990007184
1	2	none		100	3	2	1	sqrt	entropy		0.8563371239911959	0.2474588080523925	0.0	0.9999999999928162	0.0	0.0	0.999999990007184
1	3	none		100	3	2	1	sqrt	entropy		0.8772478680014831	0.3206551841622549	0.0	0.9999999999928162	0.0	0.0	0.999999990007184
1	1	none		100	3	2	1	log2	gini		0.8392829848373684	0.3157238070441388	0.0	0.9999999999928162	0.0	0.0	0.999999990007184
1	2	none		100	3	2	1	log2	gini		0.8316710992907802	0.22864379350481825	0.0	0.9999999999928162	0.0	0.0	0.999999990007184
1	3	none		100	3	2	1	log2	gini		0.8783331788406872	0.3380107717511807	0.0	0.9999999999928162	0.0	0.0	0.999999990007184
1	1	none		100	3	2	1	log2	entropy		0.8360464049889949	0.30099793584472906	0.0	0.9999999999928162	0.0	0.0	0.999999990007184
1	2	none		100	3	2	1	log2	entropy		0.8563371239911959	0.2474588080523925	0.0	0.9999999999928162	0.0	0.0	0.999999990007184
1	3	none		100	3	2	1	log2	entropy		0.8772478680014831	0.3206551841622549	0.0	0.9999999999928162	0.0	0.0	0.999999990007184
1	1	none		100	3	2	2	sqrt	gini		0.8396803925165077	0.3151767197780696	0.0	0.9999999999928162	0.0	0.0	0.999999990007184
1	2	none		100	3	2	2	sqrt	gini		0.8317398813890927	0.2278707377298408	0.0	0.9999999999928162	0.0	0.0	0.999999990007184
1	3	none		100	3	2	2	sqrt	gini		0.8804574527252503	0.3442010728654881	0.0	0.9999999999928162	0.0	0.0	0.999999990007184
1	1	none		100	3	2	2	sqrt	entropy		0.837567253607239	0.29813818137733755	0.0	0.9999999999928162	0.0	0.0	0.999999990007184
1	2	none		100	3	2	2	sqrt	entropy		0.8562530569821473	0.24648220523648284	0.0	0.9999999999928162	0.0	0.0	0.999999990007184
1	3	none		100	3	2	2	sqrt	entropy		0.8758497095538254	0.31834720054389865	0.0	0.9999999999928162	0.0	0.0	0.999999990007184
1	1	none		100	3	2	2	log2	gini		0.8396803925165077	0.3151767197780696	0.0	0.9999999999928162	0.0	0.0	0.999999990007184
1	2	none		100	3	2	2	log2	gini		0.8317398813890927	0.2278707377298408	0.0	0.9999999999928162	0.0	0.0	0.999999990007184
1	3	none		100	3	2	2	log2	gini		0.8804574527252503	0.3442010728654881	0.0	0.9999999999928162	0.0	0.0	0.999999990007184
1	1	none		100	3	2	2	log2	entropy		0.837567253607239	0.29813818137733755	0.0	0.9999999999928162	0.0	0.0	0.999999990007184
1	2	none		100	3	2	2	log2	entropy		0.8562530569821473	0.24648220523648284	0.0	0.9999999999928162	0.0	0.0	0.999999990007184
1	3	none		100	3	2	2	log2	entropy		0.8758497095538254	0.31834720054389865	0.0	0.9999999999928162	0.0	0.0	0.999999990007184
1	1	none		100	3	5	1	sqrt	gini		0.8394855099046221	0.31969266167175897	0.0	0.9999999999928162	0.0	0.0	0.999999990007184
1	2	none		100	3	5	1	sqrt	gini		0.8318163059427732	0.2304138754100188	0.0	0.9999999999928162	0.0	0.0	0.999999990007184
1	3	none		100	3	5	1	sqrt	gini		0.8797506488691139	0.3368786563305041	0.0	0.9999999999928162	0.0	0.0	0.999999990007184
1	1	none		100	3	5	1	sqrt	entropy		0.8360081927121547	0.2955836350971855	0.0	0.9999999999928162	0.0	0.0	0.999999990007184
1	2	none		100	3	5	1	sqrt	entropy		0.8570860846172658	0.24279771407731912	0.0	0.9999999999928162	0.0	0.0	0.999999990007184
1	3	none		100	3	5	1	sqrt	entropy		0.8774641577060932	0.3194652558768085	0.0	0.9999999999928162	0.0	0.0	0.999999990007184
1	1	none		100	3	5	1	log2	gini		0.8394855099046221	0.31969266167175897	0.0	0.9999999999928162	0.0	0.0	0.999999990007184
1	2	none		100	3	5	1	log2	gini		0.8318163059427732	0.2304138754100188	0.0	0.9999999999928162	0.0	0.0	0.999999990007184
1	3	none		100	3	5	1	log2	gini		0.8797506488691139	0.3368786563305041	0.0	0.9999999999928162	0.0	0.0	0.999999990007184
1	1	none		100	3	5	1	log2	entropy		0.8360081927121547	0.2955836350971855	0.0	0.9999999999928162	0.0	0.0	0.999999990007184
1	2	none		100	3	5	1	log2	entropy		0.8570860846172658	0.24279771407731912	0.0	0.9999999999928162	0.0	0.0	0.999999990007184
1	3	none		100	3	5	1	log2	entropy		0.8774641577060932	0.3194652558768085	0.0	0.9999999999928162	0.0	0.0	0.999999990007184
1	1	none		100	3	5	2	sqrt	gini		0.839848526534605	0.3154138571340537	0.0	0.9999999999928162	0.0	0.0	0.999999990007184
1	2	none		100	3	5	2	sqrt	gini		0.8314647529958425	0.22752053267459296	0.0	0.9999999999928162	0.0	0.0	0.999999990007184
1	3	none		100	3	5	2	sqrt	gini		0.8801098442714127	0.33985288004049474	0.0	0.9999999999928162	0.0	0.0	0.999999990007184
1	1	none		100	3	5	2	sqrt	entropy		0.8371239911958914	0.2945499254086541	0.0	0.9999999999928162	0.0	0.0	0.999999990007184
1	2	none		100	3	5	2	sqrt	entropy		0.8565740401076058	0.246868553657081	0.0	0.9999999999928162	0.0	0.0	0.999999990007184
1	3	none		100	3	5	2	sqrt	entropy		0.8754557533061426	0.31701970645823246	0.0	0.9999999999928162	0.0	0.0	0.999999990007184
1	1	none		100	3	5	2	log2	gini		0.839848526534605	0.3154138571340537	0.0	0.9999999999928162	0.0	0.0	0.999999990007184
1	2	none		100	3	5	2	log2	gini		0.8314647529958425	0.22752053267459296	0.0	0.9999999999928162	0.0	0.0	0.999999990007184
1	3	none		100	3	5	2	log2	gini		0.8801098442714127	0.33985288004049474	0.0	0.9999999999928162	0.0	0.0	0.999999990007184
1	1	none		100	3	5	2	log2	entropy		0.8371239911958914	0.2945499254086541	0.0	0.9999999999928162	0.0	0.0	0.999999990007184
1	2	none		100	3	5	2	log2	entropy		0.8565740401076058	0.246868553657081	0.0	0.9999999999928162	0.0	0.0	0.999999990007184
1	3	none		100	3	5	2	log2	entropy		0.8754557533061426	0.31701970645823246	0.0	0.9999999999928162	0.0	0.0	0.999999990007184
1	1	none		100	3	10	1	sqrt	gini		0.8394969735876742	0.3148189780497588	0.0	0.9999999999928162	0.0	0.0	0.999999990007184
1	2	none		100	3	10	1	sqrt	gini		0.8335282159452189	0.2269861038800844	0.0	0.9999999999928162	0.0	0.0	0.999999990007184
1	3	none		100	3	10	1	sqrt	gini		0.8783679396860709	0.33270548062067895	0.0	0.9999999999928162	0.0	0.0	0.999999990007184
1	1	none		100	3	10	1	sqrt	entropy		0.8356337123991197	0.29826355681369626	0.0	0.9999999999928162	0.0	0.0	0.999999990007184
1	2	none		100	3	10	1	sqrt	entropy		0.8574529224749328	0.24193230121044335	0.0	0.9999999999928162	0.0	0.0	0.999999990007184
1	3	none		100	3	10	1	sqrt	entropy		0.8766607959461129	0.31125560072634134	0.0	0.9999999999928162	0.0	0.0	0.999999990007184
1	1	none		100	3	10	1	log2	gini		0.8394969735876742	0.3148189780497588	0.0	0.9999999999928162	0.0	0.0	0.999999990007184
1	2	none		100	3	10	1	log2	gini		0.8335282159452189	0.2269861038800844	0.0	0.9999999999928162	0.0	0.0	0.999999990007184
1	3	none		100	3	10	1	log2	gini		0.8783679396860709	0.33270548062067895	0.0	0.9999999999928162	0.0	0.0	0.999999990007184
1	1	none		100	3	10	1	log2	entropy		0.8356337123991197	0.29826355681369626	0.0	0.9999999999928162	0.0	0.0	0.999999990007184
1	2	none		100	3	10	1	log2	entropy		0.8574529224749328	0.24193230121044335	0.0	0.9999999999928162	0.0	0.0	0.999999990007184
1	3	none		100	3	10	1	log2	entropy		0.8766607959461129	0.31125560072634134	0.0	0.9999999999928162	0.0	0.0	0.999999990007184
1	1	none		100	3	10	2	sqrt	gini		0.8396192528735632	0.31608681502518904	0.0	0.9999999999928162	0.0	0.0	0.999999990007184
1	2	none		100	3	10	2	sqrt	gini		0.8325881939349475	0.22797696753460017	0.0	0.9999999999928162	0.0	0.0	0.999999990007184
1	3	none		100	3	10	2	sqrt	gini		0.8788043814114448	0.3355310656098043	0.0	0.9999999999928162	0.0	0.0	0.999999990007184
1	1	none		100	3	10	2	sqrt	entropy		0.8364590975788702	0.29863433750365903	0.0	0.9999999999928162	0.0	0.0	0.999999990007184
1	2	none		100	3	10	2	sqrt	entropy		0.857361213010516	0.24702413804158402	0.0	0.9999999999928162	0.0	0.0	0.999999990007184
1	3	none		100	3	10	2	sqrt	entropy		0.8747296378692375	0.3130990604200373	0.0	0.9999999999928162	0.0	0.0	0.999999990007184
1	1	none		100	3	10	2	log2	gini		0.8396192528735632	0.31608681502518904	0.0	0.9999999999928162	0.0	0.0	0.999999990007184
1	2	none		100	3	10	2	log2	gini		0.8325881939349475	0.22797696753460017	0.0	0.9999999999928162	0.0	0.0	0.999999990007184
1	3	none		100	3	10	2	log2	gini		0.8788043814114448	0.3355310656098043	0.0	0.9999999999928162	0.0	0.0	0.999999990007184
1	1	none		100	3	10	2	log2	entropy		0.8364590975788702	0.29863433750365903	0.0	0.9999999999928162	0.0	0.0	0.999999990007184
1	2	none		100	3	10	2	log2	entropy		0.857361213010516	0.24702413804158402	0.0	0.9999999999928162	0.0	0.0	0.999999990007184
1	3	none		100	3	10	2	log2	entropy		0.8747296378692375	0.3130990604200373	0.0	0.9999999999928162	0.0	0.0	0.999999990007184
1	1	none		100	5	2	1	sqrt	gini		0.8404637441917338	0.32133931359399276	0.0	0.9999999999928162	0.0	0.0	0.999999990007184
1	2	none		100	5	2	1	sqrt	gini		0.8521949131817069	0.2410989995838098	0.0	0.9999999999928162	0.0	0.0	0.999999990007184
1	3	none		100	5	2	1	sqrt	gini		0.877900599431467	0.32855053785805866	0.0	0.9992816091882236	0.0	0.0	1.000718897253769
1	1	none		100	5	2	1	sqrt	entropy		0.8433296649547566	0.31903917544162197	0.0	0.9999999999928162	0.0	0.0	0.999999990007184
1	2	none		100	5	2	1	sqrt	entropy		0.8605786867204696	0.2475060032816706	0.0	0.9999999999928162	0.0	0.0	0.999999990007184
1	3	none		100	5	2	1	sqrt	entropy		0.8855209492028179	0.3565919830064805	0.0	0.9999999999928162	0.0	0.0	0.999999990007184
1	1	none		100	5	2	1	log2	gini		0.8404637441917338	0.32133931359399276	0.0	0.9999999999928162	0.0	0.0	0.999999990007184
1	2	none		100	5	2	1	log2	gini		0.8521949131817069	0.2410989995838098	0.0	0.9999999999928162	0.0	0.0	0.999999990007184
1	3	none		100	5	2	1	log2	gini		0.877900599431467	0.32855053785805866	0.0	0.9992816091882236	0.0	0.0	1.000718897253769
1	1	none		100	5	2	1	log2	entropy		0.8433296649547566	0.31903917544162197	0.0	0.9999999999928162	0.0	0.0	0.999999990007184
1	2	none		100	5	2	1	log2	entropy		0.8605786867204696	0.2475060032816706	0.0	0.9999999999928162	0.0	0.0	0.999999990007184
1	3	none		100	5	2	1	log2	entropy		0.8855209492028179	0.3565919830064805	0.0	0.9999999999928162	0.0	0.0	0.999999990007184
1	1	none		100	5	2	2	sqrt	gini		0.8420915871851308	0.3342196689829679	0.0	0.9999999999928162	0.0	0.0	0.999999990007184
1	2	none		100	5	2	2	sqrt	gini		0.8505059305453657	0.24420433864283533	0.0	0.9999999999928162	0.0	0.0	0.999999990007184
1	3	none		100	5	2	2	sqrt	gini		0.8792215115560499	0.3251480732943667	0.0	0.9992816091882236	0.0	0.0	1.000718897253769
1	1	none		100	5	2	2	sqrt	entropy		0.8430774639276107	0.3305013697201414	0.0	0.9999999999928162	0.0	0.0	0.999999990007184
1	2	none		100	5	2	2	sqrt	entropy		0.8581025311812178	0.24669045482956842	0.0	0.9999999999928162	0.0	0.0	0.999999990007184
1	3	none		100	5	2	2	sqrt	entropy		0.8851269929551354	0.34314889391591674	0.0	0.9999999999928162	0.0	0.0	0.999999990007184
1	1	none		100	5	2	2	log2	gini		0.8420915871851308	0.3342196689829679	0.0	0.9999999999928162	0.0	0.0	0.999999990007184
1	2	none		100	5	2	2	log2	gini		0.8505059305453657	0.24420433864283533	0.0	0.9999999999928162	0.0	0.0	0.999999990007184
1	3	none		100	5	2	2	log2	gini		0.8792215115560499	0.3251480732943667	0.0	0.9992816091882236	0.0	0.0	1.000718897253769
1	1	none		100	5	2	2	log2	entropy		0.8430774639276107	0.3305013697201414	0.0	0.9999999999928162	0.0	0.0	0.999999990007184
1	2	none		100	5	2	2	log2	entropy		0.8581025311812178	0.24669045482956842	0.0	0.9999999999928162	0.0	0.0	0.999999990007184
1	3	none		100	5	2	2	log2	entropy		0.8851269929551354	0.34314889391591674	0.0	0.9999999999928162	0.0	0.0	0.999999990007184
1	1	none		100	5	5	1	sqrt	gini		0.842106872095867	0.31725161624697235	0.0	0.9999999999928162	0.0	0.0	0.999999990007184
1	2	none		100	5	5	1	sqrt	gini		0.8498410369283443	0.23959296398820373	0.0	0.9999999999928162	0.0	0.0	0.999999990007184
1	3	none		100	5	5	1	sqrt	gini		0.8781207514522307	0.3192065973232489	0.0	0.9999999999928162	0.0	0.0	0.999999990007184
1	1	none		100	5	5	1	sqrt	entropy		0.8411515651748593	0.3144351773902853	0.0	0.9999999999928162	0.0	0.0	0.999999990007184
1	2	none		100	5	5	1	sqrt	entropy		0.8586986426999266	0.24187188192484135	0.0	0.9999999999928162	0.0	0.0	0.999999990007184
1	3	none		100	5	5	1	sqrt	entropy		0.8824619948090471	0.3509772384570734	0.0	0.9999999999928162	0.0	0.0	0.999999990007184
1	1	none		100	5	5	1	log2	gini		0.842106872095867	0.31725161624697235	0.0	0.9999999999928162	0.0	0.0	0.999999990007184
1	2	none		100	5	5	1	log2	gini		0.8498410369283443	0.23959296398820373	0.0	0.9999999999928162	0.0	0.0	0.999999990007184
1	3	none		100	5	5	1	log2	gini		0.8781207514522307	0.3192065973232489	0.0	0.9999999999928162	0.0	0.0	0.999999990007184
1	1	none		100	5	5	1	log2	entropy		0.8411515651748593	0.3144351773902853	0.0	0.9999999999928162	0.0	0.0	0.999999990007184
1	2	none		100	5	5	1	log2	entropy		0.8586986426999266	0.24187188192484135	0.0	0.9999999999928162	0.0	0.0	0.999999990007184
1	3	none		100	5	5	1	log2	entropy		0.8824619948090471	0.3509772384570734	0.0	0.9999999999928162	0.0	0.0	0.999999990007184
1	1	none		100	5	5	2	sqrt	gini		0.8434290168745415	0.33049724571190686	0.0	0.9999999999928162	0.0	0.0	0.999999990007184
1	2	none		100	5	5	2	sqrt	gini		0.8533718513083884	0.2417819525707788	0.0	0.9999999999928162	0.0	0.0	0.999999990007184
1	3	none		100	5	5	2	sqrt	gini		0.8794764244221975	0.3290751422959081	0.0	0.9999999999928162	0.0	0.0	0.999999990007184
1	1	none		100	5	5	2	sqrt	entropy		0.8421221570066031	0.32999119844281916	0.0	0.9999999999928162	0.0	0.0	0.999999990007184
1	2	none		100	5	5	2	sqrt	entropy		0.8573917828319882	0.24693237482520733	0.0	0.9999999999928162	0.0	0.0	0.999999990007184
1	3	none		100	5	5	2	sqrt	entropy		0.8833271536274874	0.33887783508900454	0.0	0.9999999999928162	0.0	0.0	0.999999990007184
1	1	none		100	5	5	2	log2	gini		0.8434290168745415	0.33049724571190686	0.0	0.9999999999928162	0.0	0.0	0.999999990007184
1	2	none		100	5	5	2	log2	gini		0.8533718513083884	0.2417819525707788	0.0	0.9999999999928162	0.0	0.0	0.999999990007184
1	3	none		100	5	5	2	log2	gini		0.8794764244221975	0.3290751422959081	0.0	0.9999999999928162	0.0	0.0	0.999999990007184
1	1	none		100	5	5	2	log2	entropy		0.8421221570066031	0.32999119844281916	0.0	0.9999999999928162	0.0	0.0	0.999999990007184
1	2	none		100	5	5	2	log2	entropy		0.8573917828319882	0.24693237482520733	0.0	0.9999999999928162	0.0	0.0	0.999999990007184
1	3	none		100	5	5	2	log2	entropy		0.8833271536274874	0.33887783508900454	0.0	0.9999999999928162	0.0	0.0	0.999999990007184
1	1	none		100	5	10	1	sqrt	gini		0.8400548728295426	0.329648761864822	0.0	0.9999999999928162	0.0	0.0	0.999999990007184
1	2	none		100	5	10	1	sqrt	gini		0.8498716067498167	0.23930800707062377	0.0	0.9999999999928162	0.0	0.0	0.999999990007184
1	3	none		100	5	10	1	sqrt	gini		0.8792871709306638	0.3208644175498028	0.0	0.9992816091882236	0.0	0.0	1.000718897253769
1	1	none		100	5	10	1	sqrt	entropy		0.8415413303986304	0.31902819479223166	0.0	0.9999999999928162	0.0	0.0	0.999999990007184
1	2	none		100	5	10	1	sqrt	entropy		0.8637426632428468	0.2581981478300791	0.0	0.9999999999928162	0.0	0.0	0.999999990007184
1	3	none		100	5	10	1	sqrt	entropy		0.8831031392905697	0.333908578582065	0.0	0.9999999999928162	0.0	0.0	0.999999990007184
1	1	none		100	5	10	1	log2	gini		0.8400548728295426	0.329648761864822	0.0	0.9999999999928162	0.0	0.0	0.999999990007184
1	2	none		100	5	10	1	log2	gini		0.8498716067498167	0.23930800707062377	0.0	0.9999999999928162	0.0	0.0	0.999999990007184
1	3	none		100	5	10	1	log2	gini		0.8792871709306638	0.3208644175498028	0.0	0.9992816091882236	0.0	0.0	1.000718897253769
1	1	none		100	5	10	1	log2	entropy		0.8415413303986304	0.31902819479223166	0.0	0.9999999999928162	0.0	0.0	0.999999990007184
1	2	none		100	5	10	1	log2	entropy		0.8637426632428468	0.2581981478300791	0.0	0.9999999999928162	0.0	0.0	0.999999990007184
1	3	none		100	5	10	1	log2	entropy		0.8831031392905697	0.333908578582065	0.0	0.9999999999928162	0.0	0.0	0.999999990007184
1	1	none		100	5	10	2	sqrt	gini		0.8429819332355099	0.3378140120647424	0.0	0.9999999999928162	0.0	0.0	0.999999990007184
1	2	none		100	5	10	2	sqrt	gini		0.8504447909024212	0.23790931863504183	0.0	0.9999999999928162	0.0	0.0	0.999999990007184
1	3	none		100	5	10	2	sqrt	gini		0.878723272772216	0.32964311898736437	0.0	0.9992816091882236	0.0	0.0	1.000718897253769
1	1	none		100	5	10	2	sqrt	entropy		0.8430621790168746	0.32972819768229616	0.0	0.9999999999928162	0.0	0.0	0.999999990007184
1	2	none		100	5	10	2	sqrt	entropy		0.8648737466373196	0.260816163464373	0.0	0.9999999999928162	0.0	0.0	0.999999990007184
1	3	none		100	5	10	2	sqrt	entropy		0.8802681992337166	0.31435337201206104	0.0	0.9999999999928162	0.0	0.0	0.999999990007184
1	1	none		100	5	10	2	log2	gini		0.8429819332355099	0.3378140120647424	0.0	0.9999999999928162	0.0	0.0	0.999999990007184
1	2	none		100	5	10	2	log2	gini		0.8504447909024212	0.23790931863504183	0.0	0.9999999999928162	0.0	0.0	0.999999990007184
1	3	none		100	5	10	2	log2	gini		0.878723272772216	0.32964311898736437	0.0	0.9992816091882236	0.0	0.0	1.000718897253769
1	1	none		100	5	10	2	log2	entropy		0.8430621790168746	0.32972819768229616	0.0	0.9999999999928162	0.0	0.0	0.999999990007184
1	2	none		100	5	10	2	log2	entropy		0.8648737466373196	0.260816163464373	0.0	0.9999999999928162	0.0	0.0	0.999999990007184
1	3	none		100	5	10	2	log2	entropy		0.8802681992337166	0.31435337201206104	0.0	0.9999999999928162	0.0	0.0	0.999999990007184
1	1	none		100	10	2	1	sqrt	gini		0.8324620934213744	0.331851293353113	0.03191489361362608	0.9992816091882236	45.85650405655859	44.42491307145169	0.9687810601107698
1	2	none		100	10	2	1	sqrt	gini		0.8414725483003179	0.23434435883299715	0.010638297871208692	0.9978448275790386	4.978471506098814	4.936147292099294	0.9914985425280858
1	3	none		100	10	2	1	sqrt	gini		0.87537078235076	0.3243279461875649	0.010752688170886808	0.9978448275790386	5.032585326805529	4.989224144696806	0.9913839051662735
1	1	none		100	10	2	1	sqrt	entropy		0.8409184702861335	0.3015462496021571	0.021276595742417383	0.9999999999928162	2172352.466211559	2126132.201455409	0.9787233944773798
1	2	none		100	10	2	1	sqrt	entropy		0.8578350452433358	0.24019139624393857	0.0	0.9999999999928162	0.0	0.0	0.999999990007184
1	3	none		100	10	2	1	sqrt	entropy		0.8768230132245705	0.33165815818980904	0.010752688170886808	0.998563218383631	7.554295208997173	7.483818842192926	0.9906706793423612
1	1	none		100	10	2	1	log2	gini		0.8324620934213744	0.331851293353113	0.03191489361362608	0.9992816091882236	45.85650405655859	44.42491307145169	0.9687810601107698
1	2	none		100	10	2	1	log2	gini		0.8414725483003179	0.23434435883299715	0.010638297871208692	0.9978448275790386	4.978471506098814	4.936147292099294	0.9914985425280858
1	3	none		100	10	2	1	log2	gini		0.87537078235076	0.3243279461875649	0.010752688170886808	0.9978448275790386	5.032585326805529	4.989224144696806	0.9913839051662735
1	1	none		100	10	2	1	log2	entropy		0.8409184702861335	0.3015462496021571	0.021276595742417383	0.9999999999928162	2172352.466211559	2126132.201455409	0.9787233944773798
1	2	none		100	10	2	1	log2	entropy		0.8578350452433358	0.24019139624393857	0.0	0.9999999999928162	0.0	0.0	0.999999990007184
1	3	none		100	10	2	1	log2	entropy		0.8768230132245705	0.33165815818980904	0.010752688170886808	0.998563218383631	7.554295208997173	7.483818842192926	0.9906706793423612
1	1	none		100	10	2	2	sqrt	gini		0.8357789190511127	0.32019679384192323	0.010638297871208692	0.9999999999928162	1074496.9188906136	1063066.1007277046	0.9893616922422818
1	2	none		100	10	2	2	sqrt	gini		0.8449727928588898	0.22803930502733694	0.0	0.998563218383631	0.0	0.0	1.0014388388992599
1	3	none		100	10	2	2	sqrt	gini		0.8757492893338278	0.3577380451975154	0.032258064512660424	0.9992816091882236	46.36602076807179	44.902600308727756	0.9684376425071186
1	1	none		100	10	2	2	sqrt	entropy		0.8431615309366594	0.3116412210044106	0.021276595742417383	0.9999999999928162	2172352.466211559	2126132.201455409	0.9787233944773798
1	2	none		100	10	2	2	sqrt	entropy		0.8542354487649793	0.2446776877629262	0.010638297871208692	0.9992816091882236	14.956780896354905	14.808304357150561	0.990072951539436
1	3	none		100	10	2	2	sqrt	entropy		0.8763942961315042	0.3420047773684757	0.0	0.9992816091882236	0.0	0.0	1.000718897253769
1	1	none		100	10	2	2	log2	gini		0.8357789190511127	0.32019679384192323	0.010638297871208692	0.9999999999928162	1074496.9188906136	1063066.1007277046	0.9893616922422818
1	2	none		100	10	2	2	log2	gini		0.8449727928588898	0.22803930502733694	0.0	0.998563218383631	0.0	0.0	1.0014388388992599
1	3	none		100	10	2	2	log2	gini		0.8757492893338278	0.3577380451975154	0.032258064512660424	0.9992816091882236	46.36602076807179	44.902600308727756	0.9684376425071186
1	1	none		100	10	2	2	log2	entropy		0.8431615309366594	0.3116412210044106	0.021276595742417383	0.9999999999928162	2172352.466211559	2126132.201455409	0.9787233944773798
1	2	none		100	10	2	2	log2	entropy		0.8542354487649793	0.2446776877629262	0.010638297871208692	0.9992816091882236	14.956780896354905	14.808304357150561	0.990072951539436
1	3	none		100	10	2	2	log2	entropy		0.8763942961315042	0.3420047773684757	0.0	0.9992816091882236	0.0	0.0	1.000718897253769
1	1	none		100	10	5	1	sqrt	gini		0.830406272927366	0.31081698633709676	0.03191489361362608	0.9992816091882236	45.85650405655859	44.42491307145169	0.9687810601107698
1	2	none		100	10	5	1	sqrt	gini		0.8471126803619468	0.2355715190097794	0.0	0.998563218383631	0.0	0.0	1.0014388388992599
1	3	none		100	10	5	1	sqrt	gini		0.8773019404276357	0.32996328284794435	0.021505376341773616	0.998563218383631	15.27461888241357	14.967637684385853	0.9799025197854625
1	1	none		100	10	5	1	sqrt	entropy		0.8418852408901932	0.3222989450980147	0.021276595742417383	0.9999999999928162	2172352.466211559	2126132.201455409	0.9787233944773798
1	2	none		100	10	5	1	sqrt	entropy		0.8464974627048178	0.2312425816479486	0.010638297871208692	0.9992816091882236	14.956780896354905	14.808304357150561	0.990072951539436
1	3	none		100	10	5	1	sqrt	entropy		0.8766376220491906	0.33894953122196897	0.0	0.9999999999928162	0.0	0.0	0.999999990007184
1	1	none		100	10	5	1	log2	gini		0.830406272927366	0.31081698633709676	0.03191489361362608	0.9992816091882236	45.85650405655859	44.42491307145169	0.9687810601107698
1	2	none		100	10	5	1	log2	gini		0.8471126803619468	0.2355715190097794	0.0	0.998563218383631	0.0	0.0	1.0014388388992599
1	3	none		100	10	5	1	log2	gini		0.8773019404276357	0.32996328284794435	0.021505376341773616	0.998563218383631	15.27461888241357	14.967637684385853	0.9799025197854625
1	1	none		100	10	5	1	log2	entropy		0.8418852408901932	0.3222989450980147	0.021276595742417383	0.9999999999928162	2172352.466211559	2126132.201455409	0.9787233944773798
1	2	none		100	10	5	1	log2	entropy		0.8464974627048178	0.2312425816479486	0.010638297871208692	0.9992816091882236	14.956780896354905	14.808304357150561	0.990072951539436
1	3	none		100	10	5	1	log2	entropy		0.8766376220491906	0.33894953122196897	0.0	0.9999999999928162	0.0	0.0	0.999999990007184
1	1	none		100	10	5	2	sqrt	gini		0.8327448642699926	0.3210065128484438	0.021276595742417383	0.9992816091882236	30.23870920014502	29.616608714301123	0.9794270058251029
1	2	none		100	10	5	2	sqrt	gini		0.8372921252139888	0.22633619024666002	0.0	0.9999999999928162	0.0	0.0	0.999999990007184
1	3	none		100	10	5	2	sqrt	gini		0.8822457051044371	0.33843549972976783	0.0	0.998563218383631	0.0	0.0	1.0014388388992599
1	1	none		100	10	5	2	sqrt	entropy		0.8395466495475666	0.2968225833012587	0.021276595742417383	0.9992816091882236	30.23870920014502	29.616608714301123	0.9794270058251029
1	2	none		100	10	5	2	sqrt	entropy		0.8462299767669358	0.23633332007204388	0.010638297871208692	0.9999999999928162	1074496.9188906136	1063066.1007277046	0.9893616922422818
1	3	none		100	10	5	2	sqrt	entropy		0.8708673217154864	0.31578788468086016	0.010752688170886808	0.9978448275790386	5.032585326805529	4.989224144696806	0.9913839051662735
1	1	none		100	10	5	2	log2	gini		0.8327448642699926	0.3210065128484438	0.021276595742417383	0.9992816091882236	30.23870920014502	29.616608714301123	0.9794270058251029
1	2	none		100	10	5	2	log2	gini		0.8372921252139888	0.22633619024666002	0.0	0.9999999999928162	0.0	0.0	0.999999990007184
1	3	none		100	10	5	2	log2	gini		0.8822457051044371	0.33843549972976783	0.0	0.998563218383631	0.0	0.0	1.0014388388992599
1	1	none		100	10	5	2	log2	entropy		0.8395466495475666	0.2968225833012587	0.021276595742417383	0.9992816091882236	30.23870920014502	29.616608714301123	0.9794270058251029
1	2	none		100	10	5	2	log2	entropy		0.8462299767669358	0.23633332007204388	0.010638297871208692	0.9999999999928162	1074496.9188906136	1063066.1007277046	0.9893616922422818
1	3	none		100	10	5	2	log2	entropy		0.8708673217154864	0.31578788468086016	0.010752688170886808	0.9978448275790386	5.032585326805529	4.989224144696806	0.9913839051662735
1	1	none		100	10	10	1	sqrt	gini		0.8310864514551235	0.32371875648748827	0.03191489361362608	0.9992816091882236	45.85650405655859	44.42491307145169	0.9687810601107698
1	2	none		100	10	10	1	sqrt	gini		0.8511478967962828	0.24059055044479558	0.0	0.9978448275790386	0.0	0.0	1.002159817177779
1	3	none		100	10	10	1	sqrt	gini		0.8796193301198862	0.35200405568217263	0.04301075268354723	0.9978448275790386	20.808892130651206	19.956896578787223	0.9590561691317566
1	1	none		100	10	10	1	sqrt	entropy		0.8345675898752751	0.3171011918901067	0.03191489361362608	0.9999999999928162	3294336.706628325	3189198.302183114	0.9680850967124776
1	2	none		100	10	10	1	sqrt	entropy		0.8539832477378333	0.23826697963979554	0.0	0.998563218383631	0.0	0.0	1.0014388388992599
1	3	none		100	10	10	1	sqrt	entropy		0.8717788283277715	0.3264005214600136	0.010752688170886808	0.9999999999928162	1086176.233223842	1074496.91901387	0.9892473019437468
1	1	none		100	10	10	1	log2	gini		0.8310864514551235	0.32371875648748827	0.03191489361362608	0.9992816091882236	45.85650405655859	44.42491307145169	0.9687810601107698
1	2	none		100	10	10	1	log2	gini		0.8511478967962828	0.24059055044479558	0.0	0.9978448275790386	0.0	0.0	1.002159817177779
1	3	none		100	10	10	1	log2	gini		0.8796193301198862	0.35200405568217263	0.04301075268354723	0.9978448275790386	20.808892130651206	19.956896578787223	0.9590561691317566
1	1	none		100	10	10	1	log2	entropy		0.8345675898752751	0.3171011918901067	0.03191489361362608	0.9999999999928162	3294336.706628325	3189198.302183114	0.9680850967124776
1	2	none		100	10	10	1	log2	entropy		0.8539832477378333	0.23826697963979554	0.0	0.998563218383631	0.0	0.0	1.0014388388992599
1	3	none		100	10	10	1	log2	entropy		0.8717788283277715	0.3264005214600136	0.010752688170886808	0.9999999999928162	1086176.233223842	1074496.91901387	0.9892473019437468
1	1	none		100	10	10	2	sqrt	gini		0.8333562606994376	0.3412200874317122	0.010638297871208692	0.9999999999928162	1074496.9188906136	1063066.1007277046	0.9893616922422818
1	2	none		100	10	10	2	sqrt	gini		0.8559550012227929	0.2383343647782894	0.0	0.9999999999928162	0.0	0.0	0.999999990007184
1	3	none		100	10	10	2	sqrt	gini		0.8753630577184526	0.33539840041702174	0.010752688170886808	0.9992816091882236	15.119354601714738	14.967533436242586	0.9899584790048855
1	1	none		100	10	10	2	sqrt	entropy		0.8412356321839081	0.32449846935748355	0.010638297871208692	0.9999999999928162	1074496.9188906136	1063066.1007277046	0.9893616922422818
1	2	none		100	10	10	2	sqrt	entropy		0.853952677916361	0.2334622496243073	0.010638297871208692	0.9992816091882236	14.956780896354905	14.808304357150561	0.990072951539436
1	3	none		100	10	10	2	sqrt	entropy		0.878661475713756	0.33601280115589177	0.0	0.9992816091882236	0.0	0.0	1.000718897253769
1	1	none		100	10	10	2	log2	gini		0.8333562606994376	0.3412200874317122	0.010638297871208692	0.9999999999928162	1074496.9188906136	1063066.1007277046	0.9893616922422818
1	2	none		100	10	10	2	log2	gini		0.8559550012227929	0.2383343647782894	0.0	0.9999999999928162	0.0	0.0	0.999999990007184
1	3	none		100	10	10	2	log2	gini		0.8753630577184526	0.33539840041702174	0.010752688170886808	0.9992816091882236	15.119354601714738	14.967533436242586	0.9899584790048855
1	1	none		100	10	10	2	log2	entropy		0.8412356321839081	0.32449846935748355	0.010638297871208692	0.9999999999928162	1074496.9188906136	1063066.1007277046	0.9893616922422818
1	2	none		100	10	10	2	log2	entropy		0.853952677916361	0.2334622496243073	0.010638297871208692	0.9992816091882236	14.956780896354905	14.808304357150561	0.990072951539436
1	3	none		100	10	10	2	log2	entropy		0.878661475713756	0.33601280115589177	0.0	0.9992816091882236	0.0	0.0	1.000718897253769
1	1	none		300	3	2	1	sqrt	gini		0.8447435191978478	0.31874819766193585	0.0	0.9999999999928162	0.0	0.0	0.999999990007184
1	2	none		300	3	2	1	sqrt	gini		0.8384919907067744	0.23642460701386075	0.0	0.9999999999928162	0.0	0.0	0.999999990007184
1	3	none		300	3	2	1	sqrt	gini		0.8778581139537758	0.3288358581910477	0.0	0.9999999999928162	0.0	0.0	0.999999990007184
1	1	none		300	3	2	1	sqrt	entropy		0.838713621912448	0.31539742742087423	0.0	0.9999999999928162	0.0	0.0	0.999999990007184
1	2	none		300	3	2	1	sqrt	entropy		0.8598908657373441	0.24621189620373482	0.0	0.9999999999928162	0.0	0.0	0.999999990007184
1	3	none		300	3	2	1	sqrt	entropy		0.8759346805092078	0.3138192279127415	0.0	0.9999999999928162	0.0	0.0	0.999999990007184
1	1	none		300	3	2	1	log2	gini		0.8447435191978478	0.31874819766193585	0.0	0.9999999999928162	0.0	0.0	0.999999990007184
1	2	none		300	3	2	1	log2	gini		0.8384919907067744	0.23642460701386075	0.0	0.9999999999928162	0.0	0.0	0.999999990007184
1	3	none		300	3	2	1	log2	gini		0.8778581139537758	0.3288358581910477	0.0	0.9999999999928162	0.0	0.0	0.999999990007184
1	1	none		300	3	2	1	log2	entropy		0.838713621912448	0.31539742742087423	0.0	0.9999999999928162	0.0	0.0	0.999999990007184
1	2	none		300	3	2	1	log2	entropy		0.8598908657373441	0.24621189620373482	0.0	0.9999999999928162	0.0	0.0	0.999999990007184
1	3	none		300	3	2	1	log2	entropy		0.8759346805092078	0.3138192279127415	0.0	0.9999999999928162	0.0	0.0	0.999999990007184
1	1	none		300	3	2	2	sqrt	gini		0.8454313401809733	0.3277962598458997	0.0	0.9999999999928162	0.0	0.0	0.999999990007184
1	2	none		300	3	2	2	sqrt	gini		0.8379340914649058	0.2349978848829236	0.0	0.9999999999928162	0.0	0.0	0.999999990007184
1	3	none		300	3	2	2	sqrt	gini		0.8780357804968484	0.32899984839054586	0.0	0.9999999999928162	0.0	0.0	0.999999990007184
1	1	none		300	3	2	2	sqrt	entropy		0.8395160797260944	0.31561886117020704	0.0	0.9999999999928162	0.0	0.0	0.999999990007184
1	2	none		300	3	2	2	sqrt	entropy		0.8594858156028369	0.24617193167856938	0.0	0.9999999999928162	0.0	0.0	0.999999990007184
1	3	none		300	3	2	2	sqrt	entropy		0.8758265356569027	0.31808962362187104	0.0	0.9999999999928162	0.0	0.0	0.999999990007184
1	1	none		300	3	2	2	log2	gini		0.8454313401809733	0.3277962598458997	0.0	0.9999999999928162	0.0	0.0	0.999999990007184
1	2	none		300	3	2	2	log2	gini		0.8379340914649058	0.2349978848829236	0.0	0.9999999999928162	0.0	0.0	0.999999990007184
1	3	none		300	3	2	2	log2	gini		0.8780357804968484	0.32899984839054586	0.0	0.9999999999928162	0.0	0.0	0.999999990007184
1	1	none		300	3	2	2	log2	entropy		0.8395160797260944	0.31561886117020704	0.0	0.9999999999928162	0.0	0.0	0.999999990007184
1	2	none		300	3	2	2	log2	entropy		0.8594858156028369	0.24617193167856938	0.0	0.9999999999928162	0.0	0.0	0.999999990007184
1	3	none		300	3	2	2	log2	entropy		0.8758265356569027	0.31808962362187104	0.0	0.9999999999928162	0.0	0.0	0.999999990007184
1	1	none		300	3	5	1	sqrt	gini		0.8447205918317438	0.3237718310369192	0.0	0.9999999999928162	0.0	0.0	0.999999990007184
1	2	none		300	3	5	1	sqrt	gini		0.838071655661531	0.23592300703399438	0.0	0.9999999999928162	0.0	0.0	0.999999990007184
1	3	none		300	3	5	1	sqrt	gini		0.8784683599060685	0.3277156683471648	0.0	0.9999999999928162	0.0	0.0	0.999999990007184
1	1	none		300	3	5	1	sqrt	entropy		0.8386677671802397	0.31251033546215623	0.0	0.9999999999928162	0.0	0.0	0.999999990007184
1	2	none		300	3	5	1	sqrt	entropy		0.8597838713621913	0.2460991253893456	0.0	0.9999999999928162	0.0	0.0	0.999999990007184
1	3	none		300	3	5	1	sqrt	entropy		0.8763981584476579	0.31645432070635127	0.0	0.9999999999928162	0.0	0.0	0.999999990007184
1	1	none		300	3	5	1	log2	gini		0.8447205918317438	0.3237718310369192	0.0	0.9999999999928162	0.0	0.0	0.999999990007184
1	2	none		300	3	5	1	log2	gini		0.838071655661531	0.23592300703399438	0.0	0.9999999999928162	0.0	0.0	0.999999990007184
1	3	none		300	3	5	1	log2	gini		0.8784683599060685	0.3277156683471648	0.0	0.9999999999928162	0.0	0.0	0.999999990007184
1	1	none		300	3	5	1	log2	entropy		0.8386677671802397	0.31251033546215623	0.0	0.9999999999928162	0.0	0.0	0.999999990007184
1	2	none		300	3	5	1	log2	entropy		0.8597838713621913	0.2460991253893456	0.0	0.9999999999928162	0.0	0.0	0.999999990007184
1	3	none		300	3	5	1	log2	entropy		0.8763981584476579	0.31645432070635127	0.0	0.9999999999928162	0.0	0.0	0.999999990007184
1	1	none		300	3	5	2	sqrt	gini		0.8454771949131817	0.3291778871082527	0.0	0.9999999999928162	0.0	0.0	0.999999990007184
1	2	none		300	3	5	2	sqrt	gini		0.8374831865981902	0.2344331879512731	0.0	0.9999999999928162	0.0	0.0	0.999999990007184
1	3	none		300	3	5	2	sqrt	gini		0.8785610554937584	0.3280409617819444	0.0	0.9999999999928162	0.0	0.0	0.999999990007184
1	1	none		300	3	5	2	sqrt	entropy		0.8393555881633651	0.3130323014732977	0.0	0.9999999999928162	0.0	0.0	0.999999990007184
1	2	none		300	3	5	2	sqrt	entropy		0.8597227317192467	0.24661054803540775	0.0	0.9999999999928162	0.0	0.0	0.999999990007184
1	3	none		300	3	5	2	sqrt	entropy		0.8757879124953651	0.31804015294769666	0.0	0.9999999999928162	0.0	0.0	0.999999990007184
1	1	none		300	3	5	2	log2	gini		0.8454771949131817	0.3291778871082527	0.0	0.9999999999928162	0.0	0.0	0.999999990007184
1	2	none		300	3	5	2	log2	gini		0.8374831865981902	0.2344331879512731	0.0	0.9999999999928162	0.0	0.0	0.999999990007184
1	3	none		300	3	5	2	log2	gini		0.8785610554937584	0.3280409617819444	0.0	0.9999999999928162	0.0	0.0	0.999999990007184
1	1	none		300	3	5	2	log2	entropy		0.8393555881633651	0.3130323014732977	0.0	0.9999999999928162	0.0	0.0	0.999999990007184
1	2	none		300	3	5	2	log2	entropy		0.8597227317192467	0.24661054803540775	0.0	0.9999999999928162	0.0	0.0	0.999999990007184
1	3	none		300	3	5	2	log2	entropy		0.8757879124953651	0.31804015294769666	0.0	0.9999999999928162	0.0	0.0	0.999999990007184
1	1	none		300	3	10	1	sqrt	gini		0.8448428711176328	0.3225258889279996	0.0	0.9999999999928162	0.0	0.0	0.999999990007184
1	2	none		300	3	10	1	sqrt	gini		0.8386524822695036	0.23589983316260088	0.0	0.9999999999928162	0.0	0.0	0.999999990007184
1	3	none		300	3	10	1	sqrt	gini		0.878707823507601	0.3255815838669895	0.0	0.9999999999928162	0.0	0.0	0.999999990007184
1	1	none		300	3	10	1	sqrt	entropy		0.8388129738322329	0.30992261877722793	0.0	0.9999999999928162	0.0	0.0	0.999999990007184
1	2	none		300	3	10	1	sqrt	entropy		0.8597685864514552	0.2459519106789893	0.0	0.9999999999928162	0.0	0.0	0.999999990007184
1	3	none		300	3	10	1	sqrt	entropy		0.8761509702138178	0.31625921069825835	0.0	0.9999999999928162	0.0	0.0	0.999999990007184
1	1	none		300	3	10	1	log2	gini		0.8448428711176328	0.3225258889279996	0.0	0.9999999999928162	0.0	0.0	0.999999990007184
1	2	none		300	3	10	1	log2	gini		0.8386524822695036	0.23589983316260088	0.0	0.9999999999928162	0.0	0.0	0.999999990007184
1	3	none		300	3	10	1	log2	gini		0.878707823507601	0.3255815838669895	0.0	0.9999999999928162	0.0	0.0	0.999999990007184
1	1	none		300	3	10	1	log2	entropy		0.8388129738322329	0.30992261877722793	0.0	0.9999999999928162	0.0	0.0	0.999999990007184
1	2	none		300	3	10	1	log2	entropy		0.8597685864514552	0.2459519106789893	0.0	0.9999999999928162	0.0	0.0	0.999999990007184
1	3	none		300	3	10	1	log2	entropy		0.8761509702138178	0.31625921069825835	0.0	0.9999999999928162	0.0	0.0	0.999999990007184
1	1	none		300	3	10	2	sqrt	gini		0.8452555637075079	0.321846683248071	0.0	0.9999999999928162	0.0	0.0	0.999999990007184
1	2	none		300	3	10	2	sqrt	gini		0.8380945830276353	0.23534010708758007	0.0	0.9999999999928162	0.0	0.0	0.999999990007184
1	3	none		300	3	10	2	sqrt	gini		0.878568780126066	0.32492639544981444	0.0	0.9999999999928162	0.0	0.0	0.999999990007184
1	1	none		300	3	10	2	sqrt	entropy		0.8390651748593788	0.30962604824927736	0.0	0.9999999999928162	0.0	0.0	0.999999990007184
1	2	none		300	3	10	2	sqrt	entropy		0.8599367204695525	0.24723037167779283	0.0	0.9999999999928162	0.0	0.0	0.999999990007184
1	3	none		300	3	10	2	sqrt	entropy		0.8756488691138302	0.3171674079575152	0.0	0.9999999999928162	0.0	0.0	0.999999990007184
1	1	none		300	3	10	2	log2	gini		0.8452555637075079	0.321846683248071	0.0	0.9999999999928162	0.0	0.0	0.999999990007184
1	2	none		300	3	10	2	log2	gini		0.8380945830276353	0.23534010708758007	0.0	0.9999999999928162	0.0	0.0	0.999999990007184
1	3	none		300	3	10	2	log2	gini		0.878568780126066	0.32492639544981444	0.0	0.9999999999928162	0.0	0.0	0.999999990007184
1	1	none		300	3	10	2	log2	entropy		0.8390651748593788	0.30962604824927736	0.0	0.9999999999928162	0.0	0.0	0.999999990007184
1	2	none		300	3	10	2	log2	entropy		0.8599367204695525	0.24723037167779283	0.0	0.9999999999928162	0.0	0.0	0.999999990007184
1	3	none		300	3	10	2	log2	entropy		0.8756488691138302	0.3171674079575152	0.0	0.9999999999928162	0.0	0.0	0.999999990007184
1	1	none		300	5	2	1	sqrt	gini		0.8440556982147225	0.32430943808327617	0.0	0.9999999999928162	0.0	0.0	0.999999990007184
1	2	none		300	5	2	1	sqrt	gini		0.8526534605037908	0.23866994453033846	0.0	0.9999999999928162	0.0	0.0	0.999999990007184
1	3	none		300	5	2	1	sqrt	gini		0.8813110245952294	0.34210643231420973	0.0	0.9999999999928162	0.0	0.0	0.999999990007184
1	1	none		300	5	2	1	sqrt	entropy		0.8423667155783812	0.3147255462959477	0.0	0.9999999999928162	0.0	0.0	0.999999990007184
1	2	none		300	5	2	1	sqrt	entropy		0.8641477133773539	0.24597671932362938	0.0	0.9999999999928162	0.0	0.0	0.999999990007184
1	3	none		300	5	2	1	sqrt	entropy		0.8844549499443828	0.36220335165718825	0.0	0.9999999999928162	0.0	0.0	0.999999990007184
1	1	none		300	5	2	1	log2	gini		0.8440556982147225	0.32430943808327617	0.0	0.9999999999928162	0.0	0.0	0.999999990007184
1	2	none		300	5	2	1	log2	gini		0.8526534605037908	0.23866994453033846	0.0	0.9999999999928162	0.0	0.0	0.999999990007184
1	3	none		300	5	2	1	log2	gini		0.8813110245952294	0.34210643231420973	0.0	0.9999999999928162	0.0	0.0	0.999999990007184
1	1	none		300	5	2	1	log2	entropy		0.8423667155783812	0.3147255462959477	0.0	0.9999999999928162	0.0	0.0	0.999999990007184
1	2	none		300	5	2	1	log2	entropy		0.8641477133773539	0.24597671932362938	0.0	0.9999999999928162	0.0	0.0	0.999999990007184
1	3	none		300	5	2	1	log2	entropy		0.8844549499443828	0.36220335165718825	0.0	0.9999999999928162	0.0	0.0	0.999999990007184
1	1	none		300	5	2	2	sqrt	gini		0.844002201027146	0.32824567371540814	0.0	0.9999999999928162	0.0	0.0	0.999999990007184
1	2	none		300	5	2	2	sqrt	gini		0.8535323428711176	0.2463869155908148	0.0	0.9999999999928162	0.0	0.0	0.999999990007184
1	3	none		300	5	2	2	sqrt	gini		0.8819444444444444	0.3423024450128205	0.0	0.9999999999928162	0.0	0.0	0.999999990007184
1	1	none		300	5	2	2	sqrt	entropy		0.8406930178527756	0.31507966882130356	0.0	0.9999999999928162	0.0	0.0	0.999999990007184
1	2	none		300	5	2	2	sqrt	entropy		0.8609531670335046	0.24758907649647657	0.0	0.9999999999928162	0.0	0.0	0.999999990007184
1	3	none		300	5	2	2	sqrt	entropy		0.88372110987517	0.34931072068436575	0.0	0.9999999999928162	0.0	0.0	0.999999990007184
1	1	none		300	5	2	2	log2	gini		0.844002201027146	0.32824567371540814	0.0	0.9999999999928162	0.0	0.0	0.999999990007184
1	2	none		300	5	2	2	log2	gini		0.8535323428711176	0.2463869155908148	0.0	0.9999999999928162	0.0	0.0	0.999999990007184
1	3	none		300	5	2	2	log2	gini		0.8819444444444444	0.3423024450128205	0.0	0.9999999999928162	0.0	0.0	0.999999990007184
1	1	none		300	5	2	2	log2	entropy		0.8406930178527756	0.31507966882130356	0.0	0.9999999999928162	0.0	0.0	0.999999990007184
1	2	none		300	5	2	2	log2	entropy		0.8609531670335046	0.24758907649647657	0.0	0.9999999999928162	0.0	0.0	0.999999990007184
1	3	none		300	5	2	2	log2	entropy		0.88372110987517	0.34931072068436575	0.0	0.9999999999928162	0.0	0.0	0.999999990007184
1	1	none		300	5	5	1	sqrt	gini		0.8435512961604305	0.32217106296554854	0.0	0.9999999999928162	0.0	0.0	0.999999990007184
1	2	none		300	5	5	1	sqrt	gini		0.851927427243825	0.24130922974941427	0.0	0.9999999999928162	0.0	0.0	0.999999990007184
1	3	none		300	5	5	1	sqrt	gini		0.8814268940798418	0.3361717614870412	0.0	0.9999999999928162	0.0	0.0	0.999999990007184
1	1	none		300	5	5	1	sqrt	entropy		0.8415260454878944	0.3216051943462964	0.0	0.9999999999928162	0.0	0.0	0.999999990007184
1	2	none		300	5	5	1	sqrt	entropy		0.8635363169479091	0.24487312368241365	0.0	0.9999999999928162	0.0	0.0	0.999999990007184
1	3	none		300	5	5	1	sqrt	entropy		0.8831494870844148	0.35266460800909283	0.0	0.9999999999928162	0.0	0.0	0.999999990007184
1	1	none		300	5	5	1	log2	gini		0.8435512961604305	0.32217106296554854	0.0	0.9999999999928162	0.0	0.0	0.999999990007184
1	2	none		300	5	5	1	log2	gini		0.851927427243825	0.24130922974941427	0.0	0.9999999999928162	0.0	0.0	0.999999990007184
1	3	none		300	5	5	1	log2	gini		0.8814268940798418	0.3361717614870412	0.0	0.9999999999928162	0.0	0.0	0.999999990007184
1	1	none		300	5	5	1	log2	entropy		0.8415260454878944	0.3216051943462964	0.0	0.9999999999928162	0.0	0.0	0.999999990007184
1	2	none		300	5	5	1	log2	entropy		0.8635363169479091	0.24487312368241365	0.0	0.9999999999928162	0.0	0.0	0.999999990007184
1	3	none		300	5	5	1	log2	entropy		0.8831494870844148	0.35266460800909283	0.0	0.9999999999928162	0.0	0.0	0.999999990007184
1	1	none		300	5	5	2	sqrt	gini		0.8441474076791392	0.32734918470939617	0.0	0.9999999999928162	0.0	0.0	0.999999990007184
1	2	none		300	5	5	2	sqrt	gini		0.8529897285399853	0.24212168102021914	0.0	0.9999999999928162	0.0	0.0	0.999999990007184
1	3	none		300	5	5	2	sqrt	gini		0.8820371400321344	0.3452384001680332	0.0	0.9999999999928162	0.0	0.0	0.999999990007184
1	1	none		300	5	5	2	sqrt	entropy		0.8407388725849841	0.31879384268514027	0.0	0.9999999999928162	0.0	0.0	0.999999990007184
1	2	none		300	5	5	2	sqrt	entropy		0.8610754463193936	0.24721166841431583	0.0	0.9999999999928162	0.0	0.0	0.999999990007184
1	3	none		300	5	5	2	sqrt	entropy		0.882106661722902	0.347786587343189	0.0	0.9999999999928162	0.0	0.0	0.999999990007184
1	1	none		300	5	5	2	log2	gini		0.8441474076791392	0.32734918470939617	0.0	0.9999999999928162	0.0	0.0	0.999999990007184
1	2	none		300	5	5	2	log2	gini		0.8529897285399853	0.24212168102021914	0.0	0.9999999999928162	0.0	0.0	0.999999990007184
1	3	none		300	5	5	2	log2	gini		0.8820371400321344	0.3452384001680332	0.0	0.9999999999928162	0.0	0.0	0.999999990007184
1	1	none		300	5	5	2	log2	entropy		0.8407388725849841	0.31879384268514027	0.0	0.9999999999928162	0.0	0.0	0.999999990007184
1	2	none		300	5	5	2	log2	entropy		0.8610754463193936	0.24721166841431583	0.0	0.9999999999928162	0.0	0.0	0.999999990007184
1	3	none		300	5	5	2	log2	entropy		0.882106661722902	0.347786587343189	0.0	0.9999999999928162	0.0	0.0	0.999999990007184
1	1	none		300	5	10	1	sqrt	gini		0.8439487038395697	0.3304221100380211	0.0	0.9999999999928162	0.0	0.0	0.999999990007184
1	2	none		300	5	10	1	sqrt	gini		0.8501161653215946	0.23517950288421613	0.0	0.9999999999928162	0.0	0.0	0.999999990007184
1	3	none		300	5	10	1	sqrt	gini		0.8812337782721542	0.3224917259240944	0.0	0.9999999999928162	0.0	0.0	0.999999990007184
1	1	none		300	5	10	1	sqrt	entropy		0.8414725483003179	0.3217257644768015	0.0	0.9999999999928162	0.0	0.0	0.999999990007184
1	2	none		300	5	10	1	sqrt	entropy		0.8647591098067987	0.25354168056215226	0.0	0.9999999999928162	0.0	0.0	0.999999990007184
1	3	none		300	5	10	1	sqrt	entropy		0.8820525892967495	0.35024205954004456	0.0	0.9999999999928162	0.0	0.0	0.999999990007184
1	1	none		300	5	10	1	log2	gini		0.8439487038395697	0.3304221100380211	0.0	0.9999999999928162	0.0	0.0	0.999999990007184
1	2	none		300	5	10	1	log2	gini		0.8501161653215946	0.23517950288421613	0.0	0.9999999999928162	0.0	0.0	0.999999990007184
1	3	none		300	5	10	1	log2	gini		0.8812337782721542	0.3224917259240944	0.0	0.9999999999928162	0.0	0.0	0.999999990007184
1	1	none		300	5	10	1	log2	entropy		0.8414725483003179	0.3217257644768015	0.0	0.9999999999928162	0.0	0.0	0.999999990007184
1	2	none		300	5	10	1	log2	entropy		0.8647591098067987	0.25354168056215226	0.0	0.9999999999928162	0.0	0.0	0.999999990007184
1	3	none		300	5	10	1	log2	entropy		0.8820525892967495	0.35024205954004456	0.0	0.9999999999928162	0.0	0.0	0.999999990007184
1	1	none		300	5	10	2	sqrt	gini		0.8453319882611885	0.3298797645064039	0.0	0.9999999999928162	0.0	0.0	0.999999990007184
1	2	none		300	5	10	2	sqrt	gini		0.8505212154561018	0.23525201857437122	0.0	0.9999999999928162	0.0	0.0	0.999999990007184
1	3	none		300	5	10	2	sqrt	gini		0.8815736620936844	0.3317978159706675	0.0	0.9999999999928162	0.0	0.0	0.999999990007184
1	1	none		300	5	10	2	sqrt	entropy		0.8418699559794571	0.3221459235490118	0.0	0.9999999999928162	0.0	0.0	0.999999990007184
1	2	none		300	5	10	2	sqrt	entropy		0.8647896796282709	0.25345961488856333	0.0	0.9999999999928162	0.0	0.0	0.999999990007184
1	3	none		300	5	10	2	sqrt	entropy		0.8815273142998393	0.33584504905645274	0.0	0.9999999999928162	0.0	0.0	0.999999990007184
1	1	none		300	5	10	2	log2	gini		0.8453319882611885	0.3298797645064039	0.0	0.9999999999928162	0.0	0.0	0.999999990007184
1	2	none		300	5	10	2	log2	gini		0.8505212154561018	0.23525201857437122	0.0	0.9999999999928162	0.0	0.0	0.999999990007184
1	3	none		300	5	10	2	log2	gini		0.8815736620936844	0.3317978159706675	0.0	0.9999999999928162	0.0	0.0	0.999999990007184
1	1	none		300	5	10	2	log2	entropy		0.8418699559794571	0.3221459235490118	0.0	0.9999999999928162	0.0	0.0	0.999999990007184
1	2	none		300	5	10	2	log2	entropy		0.8647896796282709	0.25345961488856333	0.0	0.9999999999928162	0.0	0.0	0.999999990007184
1	3	none		300	5	10	2	log2	entropy		0.8815273142998393	0.33584504905645274	0.0	0.9999999999928162	0.0	0.0	0.999999990007184
1	1	none		300	10	2	1	sqrt	gini		0.8380792981168991	0.32879562359003833	0.021276595742417383	0.9992816091882236	30.23870920014502	29.616608714301123	0.9794270058251029
1	2	none		300	10	2	1	sqrt	gini		0.8460427366104183	0.2260528372025598	0.0	0.998563218383631	0.0	0.0	1.0014388388992599
1	3	none		300	10	2	1	sqrt	gini		0.8784065628476085	0.3415270478777018	0.010752688170886808	0.998563218383631	7.554295208997173	7.483818842192926	0.9906706793423612
1	1	none		300	10	2	1	sqrt	entropy		0.8395237221814624	0.32286706690302913	0.021276595742417383	0.9999999999928162	2172352.466211559	2126132.201455409	0.9787233944773798
1	2	none		300	10	2	1	sqrt	entropy		0.855725727561751	0.231419410211191	0.0	0.998563218383631	0.0	0.0	1.0014388388992599
1	3	none		300	10	2	1	sqrt	entropy		0.8775182301322457	0.333181953679532	0.0	0.9992816091882236	0.0	0.0	1.000718897253769
1	1	none		300	10	2	1	log2	gini		0.8380792981168991	0.32879562359003833	0.021276595742417383	0.9992816091882236	30.23870920014502	29.616608714301123	0.9794270058251029
1	2	none		300	10	2	1	log2	gini		0.8460427366104183	0.2260528372025598	0.0	0.998563218383631	0.0	0.0	1.0014388388992599
1	3	none		300	10	2	1	log2	gini		0.8784065628476085	0.3415270478777018	0.010752688170886808	0.998563218383631	7.554295208997173	7.483818842192926	0.9906706793423612
1	1	none		300	10	2	1	log2	entropy		0.8395237221814624	0.32286706690302913	0.021276595742417383	0.9999999999928162	2172352.466211559	2126132.201455409	0.9787233944773798
1	2	none		300	10	2	1	log2	entropy		0.855725727561751	0.231419410211191	0.0	0.998563218383631	0.0	0.0	1.0014388388992599
1	3	none		300	10	2	1	log2	entropy		0.8775182301322457	0.333181953679532	0.0	0.9992816091882236	0.0	0.0	1.000718897253769
1	1	none		300	10	2	2	sqrt	gini		0.8368412203472732	0.3215221630052538	0.010638297871208692	0.9992816091882236	14.956780896354905	14.808304357150561	0.990072951539436
1	2	none		300	10	2	2	sqrt	gini		0.851560589386158	0.23057852853044053	0.0	0.998563218383631	0.0	0.0	1.0014388388992599
1	3	none		300	10	2	2	sqrt	gini		0.8788545915214436	0.3438011071394424	0.010752688170886808	0.9999999999928162	1086176.233223842	1074496.91901387	0.9892473019437468
1	1	none		300	10	2	2	sqrt	entropy		0.8412967718268527	0.3148748405547207	0.010638297871208692	0.9999999999928162	1074496.9188906136	1063066.1007277046	0.9893616922422818
1	2	none		300	10	2	2	sqrt	entropy		0.856986732697481	0.24892850957332135	0.010638297871208692	0.9992816091882236	14.956780896354905	14.808304357150561	0.990072951539436
1	3	none		300	10	2	2	sqrt	entropy		0.880523112099864	0.33968959295784307	0.0	0.9992816091882236	0.0	0.0	1.000718897253769
1	1	none		300	10	2	2	log2	gini		0.8368412203472732	0.3215221630052538	0.010638297871208692	0.9992816091882236	14.956780896354905	14.808304357150561	0.990072951539436
1	2	none		300	10	2	2	log2	gini		0.851560589386158	0.23057852853044053	0.0	0.998563218383631	0.0	0.0	1.0014388388992599
1	3	none		300	10	2	2	log2	gini		0.8788545915214436	0.3438011071394424	0.010752688170886808	0.9999999999928162	1086176.233223842	1074496.91901387	0.9892473019437468
1	1	none		300	10	2	2	log2	entropy		0.8412967718268527	0.3148748405547207	0.010638297871208692	0.9999999999928162	1074496.9188906136	1063066.1007277046	0.9893616922422818
1	2	none		300	10	2	2	log2	entropy		0.856986732697481	0.24892850957332135	0.010638297871208692	0.9992816091882236	14.956780896354905	14.808304357150561	0.990072951539436
1	3	none		300	10	2	2	log2	entropy		0.880523112099864	0.33968959295784307	0.0	0.9992816091882236	0.0	0.0	1.000718897253769
1	1	none		300	10	5	1	sqrt	gini		0.8332874786011248	0.3200407074919815	0.021276595742417383	0.9992816091882236	30.23870920014502	29.616608714301123	0.9794270058251029
1	2	none		300	10	5	1	sqrt	gini		0.8519121423330887	0.23539752133986058	0.0	0.998563218383631	0.0	0.0	1.0014388388992599
1	3	none		300	10	5	1	sqrt	gini		0.8815273142998393	0.33406553981153553	0.010752688170886808	0.998563218383631	7.554295208997173	7.483818842192926	0.9906706793423612
1	1	none		300	10	5	1	sqrt	entropy		0.8352286622646123	0.3234352428717335	0.03191489361362608	0.9999999999928162	3294336.706628325	3189198.302183114	0.9680850967124776
1	2	none		300	10	5	1	sqrt	entropy		0.8557639398385913	0.2342087413424347	0.010638297871208692	0.998563218383631	7.473066228272724	7.404203748135513	0.9907852342312522
1	3	none		300	10	5	1	sqrt	entropy		0.8783061426276109	0.3412991672812443	0.0	0.9999999999928162	0.0	0.0	0.999999990007184
1	1	none		300	10	5	1	log2	gini		0.8332874786011248	0.3200407074919815	0.021276595742417383	0.9992816091882236	30.23870920014502	29.616608714301123	0.9794270058251029
1	2	none		300	10	5	1	log2	gini		0.8519121423330887	0.23539752133986058	0.0	0.998563218383631	0.0	0.0	1.0014388388992599
1	3	none		300	10	5	1	log2	gini		0.8815273142998393	0.33406553981153553	0.010752688170886808	0.998563218383631	7.554295208997173	7.483818842192926	0.9906706793423612
1	1	none		300	10	5	1	log2	entropy		0.8352286622646123	0.3234352428717335	0.03191489361362608	0.9999999999928162	3294336.706628325	3189198.302183114	0.9680850967124776
1	2	none		300	10	5	1	log2	entropy		0.8557639398385913	0.2342087413424347	0.010638297871208692	0.998563218383631	7.473066228272724	7.404203748135513	0.9907852342312522
1	3	none		300	10	5	1	log2	entropy		0.8783061426276109	0.3412991672812443	0.0	0.9999999999928162	0.0	0.0	0.999999990007184
1	1	none		300	10	5	2	sqrt	gini		0.8404866715578381	0.3392056770165219	0.021276595742417383	0.9992816091882236	30.23870920014502	29.616608714301123	0.9794270058251029
1	2	none		300	10	5	2	sqrt	gini		0.8486793837123991	0.2317746930317166	0.0	0.9999999999928162	0.0	0.0	0.999999990007184
1	3	none		300	10	5	2	sqrt	gini		0.8814809665059943	0.33750356322171066	0.0	0.9992816091882236	0.0	0.0	1.000718897253769
1	1	none		300	10	5	2	sqrt	entropy		0.8434519442406457	0.3179829645924867	0.010638297871208692	0.9999999999928162	1074496.9188906136	1063066.1007277046	0.9893616922422818
1	2	none		300	10	5	2	sqrt	entropy		0.8527680973343116	0.23487602387056722	0.010638297871208692	0.9999999999928162	1074496.9188906136	1063066.1007277046	0.9893616922422818
1	3	none		300	10	5	2	sqrt	entropy		0.8778040415276231	0.3423893979293364	0.0	0.9999999999928162	0.0	0.0	0.999999990007184
1	1	none		300	10	5	2	log2	gini		0.8404866715578381	0.3392056770165219	0.021276595742417383	0.9992816091882236	30.23870920014502	29.616608714301123	0.9794270058251029
1	2	none		300	10	5	2	log2	gini		0.8486793837123991	0.2317746930317166	0.0	0.9999999999928162	0.0	0.0	0.999999990007184
1	3	none		300	10	5	2	log2	gini		0.8814809665059943	0.33750356322171066	0.0	0.9992816091882236	0.0	0.0	1.000718897253769
1	1	none		300	10	5	2	log2	entropy		0.8434519442406457	0.3179829645924867	0.010638297871208692	0.9999999999928162	1074496.9188906136	1063066.1007277046	0.9893616922422818
1	2	none		300	10	5	2	log2	entropy		0.8527680973343116	0.23487602387056722	0.010638297871208692	0.9999999999928162	1074496.9188906136	1063066.1007277046	0.9893616922422818
1	3	none		300	10	5	2	log2	entropy		0.8778040415276231	0.3423893979293364	0.0	0.9999999999928162	0.0	0.0	0.999999990007184
1	1	none		300	10	10	1	sqrt	gini		0.8321640376620201	0.3235431108299043	0.021276595742417383	0.9999999999928162	2172352.466211559	2126132.201455409	0.9787233944773798
1	2	none		300	10	10	1	sqrt	gini		0.8491837857666911	0.24257180476315754	0.0	0.998563218383631	0.0	0.0	1.0014388388992599
1	3	none		300	10	10	1	sqrt	gini		0.8806544308490916	0.34082476009322404	0.010752688170886808	0.9999999999928162	1086176.233223842	1074496.91901387	0.9892473019437468
1	1	none		300	10	10	1	sqrt	entropy		0.8401962582538517	0.3195027840777043	0.010638297871208692	0.9999999999928162	1074496.9188906136	1063066.1007277046	0.9893616922422818
1	2	none		300	10	10	1	sqrt	entropy		0.8579955368060652	0.24330002355347422	0.010638297871208692	0.998563218383631	7.473066228272724	7.404203748135513	0.9907852342312522
1	3	none		300	10	10	1	sqrt	entropy		0.8802604746014089	0.34716612622272147	0.0	0.9999999999928162	0.0	0.0	0.999999990007184
1	1	none		300	10	10	1	log2	gini		0.8321640376620201	0.3235431108299043	0.021276595742417383	0.9999999999928162	2172352.466211559	2126132.201455409	0.9787233944773798
1	2	none		300	10	10	1	log2	gini		0.8491837857666911	0.24257180476315754	0.0	0.998563218383631	0.0	0.0	1.0014388388992599
1	3	none		300	10	10	1	log2	gini		0.8806544308490916	0.34082476009322404	0.010752688170886808	0.9999999999928162	1086176.233223842	1074496.91901387	0.9892473019437468
1	1	none		300	10	10	1	log2	entropy		0.8401962582538517	0.3195027840777043	0.010638297871208692	0.9999999999928162	1074496.9188906136	1063066.1007277046	0.9893616922422818
1	2	none		300	10	10	1	log2	entropy		0.8579955368060652	0.24330002355347422	0.010638297871208692	0.998563218383631	7.473066228272724	7.404203748135513	0.9907852342312522
1	3	none		300	10	10	1	log2	entropy		0.8802604746014089	0.34716612622272147	0.0	0.9999999999928162	0.0	0.0	0.999999990007184
1	1	none		300	10	10	2	sqrt	gini		0.836313890926877	0.3260066558270108	0.0	0.9999999999928162	0.0	0.0	0.999999990007184
1	2	none		300	10	10	2	sqrt	gini		0.8525617510393739	0.23750689984561585	0.010638297871208692	0.9978448275790386	4.978471506098814	4.936147292099294	0.9914985425280858
1	3	none		300	10	10	2	sqrt	gini		0.8781130268199233	0.3508728224494221	0.010752688170886808	0.9992816091882236	15.119354601714738	14.967533436242586	0.9899584790048855
1	1	none		300	10	10	2	sqrt	entropy		0.8391339569576913	0.32390852992944824	0.010638297871208692	0.9999999999928162	1074496.9188906136	1063066.1007277046	0.9893616922422818
1	2	none		300	10	10	2	sqrt	entropy		0.8571166544387381	0.2423051307079906	0.010638297871208692	0.9992816091882236	14.956780896354905	14.808304357150561	0.990072951539436
1	3	none		300	10	10	2	sqrt	entropy		0.8798047212952662	0.3564795660543352	0.010752688170886808	0.9999999999928162	1086176.233223842	1074496.91901387	0.9892473019437468
1	1	none		300	10	10	2	log2	gini		0.836313890926877	0.3260066558270108	0.0	0.9999999999928162	0.0	0.0	0.999999990007184
1	2	none		300	10	10	2	log2	gini		0.8525617510393739	0.23750689984561585	0.010638297871208692	0.9978448275790386	4.978471506098814	4.936147292099294	0.9914985425280858
1	3	none		300	10	10	2	log2	gini		0.8781130268199233	0.3508728224494221	0.010752688170886808	0.9992816091882236	15.119354601714738	14.967533436242586	0.9899584790048855
1	1	none		300	10	10	2	log2	entropy		0.8391339569576913	0.32390852992944824	0.010638297871208692	0.9999999999928162	1074496.9188906136	1063066.1007277046	0.9893616922422818
1	2	none		300	10	10	2	log2	entropy		0.8571166544387381	0.2423051307079906	0.010638297871208692	0.9992816091882236	14.956780896354905	14.808304357150561	0.990072951539436
1	3	none		300	10	10	2	log2	entropy		0.8798047212952662	0.3564795660543352	0.010752688170886808	0.9999999999928162	1086176.233223842	1074496.91901387	0.9892473019437468
1	1	none		500	3	2	1	sqrt	gini		0.8446976644656397	0.31969983958796117	0.0	0.9999999999928162	0.0	0.0	0.999999990007184
1	2	none		500	3	2	1	sqrt	gini		0.8401733308877476	0.23672820505044503	0.0	0.9999999999928162	0.0	0.0	0.999999990007184
1	3	none		500	3	2	1	sqrt	gini		0.8786074032876035	0.3304266125047898	0.0	0.9999999999928162	0.0	0.0	0.999999990007184
1	1	none		500	3	2	1	sqrt	entropy		0.838721264367816	0.3193133574272278	0.0	0.9999999999928162	0.0	0.0	0.999999990007184
1	2	none		500	3	2	1	sqrt	entropy		0.8594934580582049	0.24472397420711617	0.0	0.9999999999928162	0.0	0.0	0.999999990007184
1	3	none		500	3	2	1	sqrt	entropy		0.8769775058707205	0.317132633198013	0.0	0.9999999999928162	0.0	0.0	0.999999990007184
1	1	none		500	3	2	1	log2	gini		0.8446976644656397	0.31969983958796117	0.0	0.9999999999928162	0.0	0.0	0.999999990007184
1	2	none		500	3	2	1	log2	gini		0.8401733308877476	0.23672820505044503	0.0	0.9999999999928162	0.0	0.0	0.999999990007184
1	3	none		500	3	2	1	log2	gini		0.8786074032876035	0.3304266125047898	0.0	0.9999999999928162	0.0	0.0	0.999999990007184
1	1	none		500	3	2	1	log2	entropy		0.838721264367816	0.3193133574272278	0.0	0.9999999999928162	0.0	0.0	0.999999990007184
1	2	none		500	3	2	1	log2	entropy		0.8594934580582049	0.24472397420711617	0.0	0.9999999999928162	0.0	0.0	0.999999990007184
1	3	none		500	3	2	1	log2	entropy		0.8769775058707205	0.317132633198013	0.0	0.9999999999928162	0.0	0.0	0.999999990007184
1	1	none		500	3	2	2	sqrt	gini		0.8452708486182441	0.32454767331353546	0.0	0.9999999999928162	0.0	0.0	0.999999990007184
1	2	none		500	3	2	2	sqrt	gini		0.8394625825385179	0.2359402854845076	0.0	0.9999999999928162	0.0	0.0	0.999999990007184
1	3	none		500	3	2	2	sqrt	gini		0.8786692003460637	0.33127468045209335	0.0	0.9999999999928162	0.0	0.0	0.999999990007184
1	1	none		500	3	2	2	sqrt	entropy		0.8390651748593787	0.31879781411408364	0.0	0.9999999999928162	0.0	0.0	0.999999990007184
1	2	none		500	3	2	2	sqrt	entropy		0.859241257031059	0.2447407990168251	0.0	0.9999999999928162	0.0	0.0	0.999999990007184
1	3	none		500	3	2	2	sqrt	entropy		0.8768539117538006	0.3171323807109409	0.0	0.9999999999928162	0.0	0.0	0.999999990007184
1	1	none		500	3	2	2	log2	gini		0.8452708486182441	0.32454767331353546	0.0	0.9999999999928162	0.0	0.0	0.999999990007184
1	2	none		500	3	2	2	log2	gini		0.8394625825385179	0.2359402854845076	0.0	0.9999999999928162	0.0	0.0	0.999999990007184
1	3	none		500	3	2	2	log2	gini		0.8786692003460637	0.33127468045209335	0.0	0.9999999999928162	0.0	0.0	0.999999990007184
1	1	none		500	3	2	2	log2	entropy		0.8390651748593787	0.31879781411408364	0.0	0.9999999999928162	0.0	0.0	0.999999990007184
1	2	none		500	3	2	2	log2	entropy		0.859241257031059	0.2447407990168251	0.0	0.9999999999928162	0.0	0.0	0.999999990007184
1	3	none		500	3	2	2	log2	entropy		0.8768539117538006	0.3171323807109409	0.0	0.9999999999928162	0.0	0.0	0.999999990007184
1	1	none		500	3	5	1	sqrt	gini		0.8446135974565908	0.31867894951427045	0.0	0.9999999999928162	0.0	0.0	0.999999990007184
1	2	none		500	3	5	1	sqrt	gini		0.839714783565664	0.23599362190822626	0.0	0.9999999999928162	0.0	0.0	0.999999990007184
1	3	none		500	3	5	1	sqrt	gini		0.8789627363737486	0.3294096978503111	0.0	0.9999999999928162	0.0	0.0	0.999999990007184
1	1	none		500	3	5	1	sqrt	entropy		0.8386066275372952	0.31824630213782373	0.0	0.9999999999928162	0.0	0.0	0.999999990007184
1	2	none		500	3	5	1	sqrt	entropy		0.8595622401565175	0.24520662704514426	0.0	0.9999999999928162	0.0	0.0	0.999999990007184
1	3	none		500	3	5	1	sqrt	entropy		0.877216969472253	0.31787926257821764	0.0	0.9999999999928162	0.0	0.0	0.999999990007184
1	1	none		500	3	5	1	log2	gini		0.8446135974565908	0.31867894951427045	0.0	0.9999999999928162	0.0	0.0	0.999999990007184
1	2	none		500	3	5	1	log2	gini		0.839714783565664	0.23599362190822626	0.0	0.9999999999928162	0.0	0.0	0.999999990007184
1	3	none		500	3	5	1	log2	gini		0.8789627363737486	0.3294096978503111	0.0	0.9999999999928162	0.0	0.0	0.999999990007184
1	1	none		500	3	5	1	log2	entropy		0.8386066275372952	0.31824630213782373	0.0	0.9999999999928162	0.0	0.0	0.999999990007184
1	2	none		500	3	5	1	log2	entropy		0.8595622401565175	0.24520662704514426	0.0	0.9999999999928162	0.0	0.0	0.999999990007184
1	3	none		500	3	5	1	log2	entropy		0.877216969472253	0.31787926257821764	0.0	0.9999999999928162	0.0	0.0	0.999999990007184
1	1	none		500	3	5	2	sqrt	gini		0.8451944240645635	0.32362744743157734	0.0	0.9999999999928162	0.0	0.0	0.999999990007184
1	2	none		500	3	5	2	sqrt	gini		0.839095744680851	0.235246309534763	0.0	0.9999999999928162	0.0	0.0	0.999999990007184
1	3	none		500	3	5	2	sqrt	gini		0.8788545915214436	0.33002358689387723	0.0	0.9999999999928162	0.0	0.0	0.999999990007184
1	1	none		500	3	5	2	sqrt	entropy		0.8390422474932747	0.3181346800332373	0.0	0.9999999999928162	0.0	0.0	0.999999990007184
1	2	none		500	3	5	2	sqrt	entropy		0.8593711787723161	0.24479055556448018	0.0	0.9999999999928162	0.0	0.0	0.999999990007184
1	3	none		500	3	5	2	sqrt	entropy		0.876815288592263	0.3161033723741684	0.0	0.9999999999928162	0.0	0.0	0.999999990007184
1	1	none		500	3	5	2	log2	gini		0.8451944240645635	0.32362744743157734	0.0	0.9999999999928162	0.0	0.0	0.999999990007184
1	2	none		500	3	5	2	log2	gini		0.839095744680851	0.235246309534763	0.0	0.9999999999928162	0.0	0.0	0.999999990007184
1	3	none		500	3	5	2	log2	gini		0.8788545915214436	0.33002358689387723	0.0	0.9999999999928162	0.0	0.0	0.999999990007184
1	1	none		500	3	5	2	log2	entropy		0.8390422474932747	0.3181346800332373	0.0	0.9999999999928162	0.0	0.0	0.999999990007184
1	2	none		500	3	5	2	log2	entropy		0.8593711787723161	0.24479055556448018	0.0	0.9999999999928162	0.0	0.0	0.999999990007184
1	3	none		500	3	5	2	log2	entropy		0.876815288592263	0.3161033723741684	0.0	0.9999999999928162	0.0	0.0	0.999999990007184
1	1	none		500	3	10	1	sqrt	gini		0.8445448153582783	0.31578521738853316	0.0	0.9999999999928162	0.0	0.0	0.999999990007184
1	2	none		500	3	10	1	sqrt	gini		0.8401656884323795	0.2362886076386522	0.0	0.9999999999928162	0.0	0.0	0.999999990007184
1	3	none		500	3	10	1	sqrt	gini		0.8796038808552713	0.32673484422078686	0.0	0.9999999999928162	0.0	0.0	0.999999990007184
1	1	none		500	3	10	1	sqrt	entropy		0.8385149180728784	0.31672052052995553	0.0	0.9999999999928162	0.0	0.0	0.999999990007184
1	2	none		500	3	10	1	sqrt	entropy		0.8596463071655661	0.24621807951533692	0.0	0.9999999999928162	0.0	0.0	0.999999990007184
1	3	none		500	3	10	1	sqrt	entropy		0.877278766530713	0.31767844811247353	0.0	0.9999999999928162	0.0	0.0	0.999999990007184
1	1	none		500	3	10	1	log2	gini		0.8445448153582783	0.31578521738853316	0.0	0.9999999999928162	0.0	0.0	0.999999990007184
1	2	none		500	3	10	1	log2	gini		0.8401656884323795	0.2362886076386522	0.0	0.9999999999928162	0.0	0.0	0.999999990007184
1	3	none		500	3	10	1	log2	gini		0.8796038808552713	0.32673484422078686	0.0	0.9999999999928162	0.0	0.0	0.999999990007184
1	1	none		500	3	10	1	log2	entropy		0.8385149180728784	0.31672052052995553	0.0	0.9999999999928162	0.0	0.0	0.999999990007184
1	2	none		500	3	10	1	log2	entropy		0.8596463071655661	0.24621807951533692	0.0	0.9999999999928162	0.0	0.0	0.999999990007184
1	3	none		500	3	10	1	log2	entropy		0.877278766530713	0.31767844811247353	0.0	0.9999999999928162	0.0	0.0	0.999999990007184
1	1	none		500	3	10	2	sqrt	gini		0.8450339325018342	0.3166569923564486	0.0	0.9999999999928162	0.0	0.0	0.999999990007184
1	2	none		500	3	10	2	sqrt	gini		0.8395772193690388	0.23534667197338568	0.0	0.9999999999928162	0.0	0.0	0.999999990007184
1	3	none		500	3	10	2	sqrt	gini		0.8795034606352737	0.32774871015384827	0.0	0.9999999999928162	0.0	0.0	0.999999990007184
1	1	none		500	3	10	2	sqrt	entropy		0.8387747615553924	0.3156422653899001	0.0	0.9999999999928162	0.0	0.0	0.999999990007184
1	2	none		500	3	10	2	sqrt	entropy		0.8594093910491563	0.245701403470684	0.0	0.9999999999928162	0.0	0.0	0.999999990007184
1	3	none		500	3	10	2	sqrt	entropy		0.8768461871214931	0.3154613773449687	0.0	0.9999999999928162	0.0	0.0	0.999999990007184
1	1	none		500	3	10	2	log2	gini		0.8450339325018342	0.3166569923564486	0.0	0.9999999999928162	0.0	0.0	0.999999990007184
1	2	none		500	3	10	2	log2	gini		0.8395772193690388	0.23534667197338568	0.0	0.9999999999928162	0.0	0.0	0.999999990007184
1	3	none		500	3	10	2	log2	gini		0.8795034606352737	0.32774871015384827	0.0	0.9999999999928162	0.0	0.0	0.999999990007184
1	1	none		500	3	10	2	log2	entropy		0.8387747615553924	0.3156422653899001	0.0	0.9999999999928162	0.0	0.0	0.999999990007184
1	2	none		500	3	10	2	log2	entropy		0.8594093910491563	0.245701403470684	0.0	0.9999999999928162	0.0	0.0	0.999999990007184
1	3	none		500	3	10	2	log2	entropy		0.8768461871214931	0.3154613773449687	0.0	0.9999999999928162	0.0	0.0	0.999999990007184
1	1	none		500	5	2	1	sqrt	gini		0.8446823795549034	0.3272372036246006	0.0	0.9999999999928162	0.0	0.0	0.999999990007184
1	2	none		500	5	2	1	sqrt	gini		0.8510409024211298	0.238232126539491	0.0	0.9999999999928162	0.0	0.0	0.999999990007184
1	3	none		500	5	2	1	sqrt	gini		0.8809402422444692	0.3325808563084935	0.0	0.9999999999928162	0.0	0.0	0.999999990007184
1	1	none		500	5	2	1	sqrt	entropy		0.8395542920029347	0.32686390355684586	0.0	0.9999999999928162	0.0	0.0	0.999999990007184
1	2	none		500	5	2	1	sqrt	entropy		0.863398752751284	0.24710084903963167	0.0	0.9999999999928162	0.0	0.0	0.999999990007184
1	3	none		500	5	2	1	sqrt	entropy		0.8845630947966876	0.35804255100978005	0.0	0.9999999999928162	0.0	0.0	0.999999990007184
1	1	none		500	5	2	1	log2	gini		0.8446823795549034	0.3272372036246006	0.0	0.9999999999928162	0.0	0.0	0.999999990007184
1	2	none		500	5	2	1	log2	gini		0.8510409024211298	0.238232126539491	0.0	0.9999999999928162	0.0	0.0	0.999999990007184
1	3	none		500	5	2	1	log2	gini		0.8809402422444692	0.3325808563084935	0.0	0.9999999999928162	0.0	0.0	0.999999990007184
1	1	none		500	5	2	1	log2	entropy		0.8395542920029347	0.32686390355684586	0.0	0.9999999999928162	0.0	0.0	0.999999990007184
1	2	none		500	5	2	1	log2	entropy		0.863398752751284	0.24710084903963167	0.0	0.9999999999928162	0.0	0.0	0.999999990007184
1	3	none		500	5	2	1	log2	entropy		0.8845630947966876	0.35804255100978005	0.0	0.9999999999928162	0.0	0.0	0.999999990007184
1	1	none		500	5	2	2	sqrt	gini		0.8437117877231597	0.32864570392888953	0.0	0.9999999999928162	0.0	0.0	0.999999990007184
1	2	none		500	5	2	2	sqrt	gini		0.8522942651014919	0.2438256579398395	0.0	0.9999999999928162	0.0	0.0	0.999999990007184
1	3	none		500	5	2	2	sqrt	gini		0.8827400815721173	0.3458528545174983	0.0	0.9999999999928162	0.0	0.0	0.999999990007184
1	1	none		500	5	2	2	sqrt	entropy		0.8386524822695036	0.3204347361311976	0.0	0.9999999999928162	0.0	0.0	0.999999990007184
1	2	none		500	5	2	2	sqrt	entropy		0.8616792002934703	0.24538819152724897	0.0	0.9999999999928162	0.0	0.0	0.999999990007184
1	3	none		500	5	2	2	sqrt	entropy		0.8834198492151774	0.34524300589502604	0.0	0.9999999999928162	0.0	0.0	0.999999990007184
1	1	none		500	5	2	2	log2	gini		0.8437117877231597	0.32864570392888953	0.0	0.9999999999928162	0.0	0.0	0.999999990007184
1	2	none		500	5	2	2	log2	gini		0.8522942651014919	0.2438256579398395	0.0	0.9999999999928162	0.0	0.0	0.999999990007184
1	3	none		500	5	2	2	log2	gini		0.8827400815721173	0.3458528545174983	0.0	0.9999999999928162	0.0	0.0	0.999999990007184
1	1	none		500	5	2	2	log2	entropy		0.8386524822695036	0.3204347361311976	0.0	0.9999999999928162	0.0	0.0	0.999999990007184
1	2	none		500	5	2	2	log2	entropy		0.8616792002934703	0.24538819152724897	0.0	0.9999999999928162	0.0	0.0	0.999999990007184
1	3	none		500	5	2	2	log2	entropy		0.8834198492151774	0.34524300589502604	0.0	0.9999999999928162	0.0	0.0	0.999999990007184
1	1	none		500	5	5	1	sqrt	gini		0.8439181340180973	0.32767563549169254	0.0	0.9999999999928162	0.0	0.0	0.999999990007184
1	2	none		500	5	5	1	sqrt	gini		0.8514612374663731	0.24304359559221478	0.0	0.9999999999928162	0.0	0.0	0.999999990007184
1	3	none		500	5	5	1	sqrt	gini		0.8823924731182796	0.33751110406227525	0.0	0.9999999999928162	0.0	0.0	0.999999990007184
1	1	none		500	5	5	1	sqrt	entropy		0.8397224260210321	0.32201435292791486	0.0	0.9999999999928162	0.0	0.0	0.999999990007184
1	2	none		500	5	5	1	sqrt	entropy		0.8643082049400832	0.2480785150761748	0.0	0.9999999999928162	0.0	0.0	0.999999990007184
1	3	none		500	5	5	1	sqrt	entropy		0.8832885304659498	0.3458540524833617	0.0	0.9999999999928162	0.0	0.0	0.999999990007184
1	1	none		500	5	5	1	log2	gini		0.8439181340180973	0.32767563549169254	0.0	0.9999999999928162	0.0	0.0	0.999999990007184
1	2	none		500	5	5	1	log2	gini		0.8514612374663731	0.24304359559221478	0.0	0.9999999999928162	0.0	0.0	0.999999990007184
1	3	none		500	5	5	1	log2	gini		0.8823924731182796	0.33751110406227525	0.0	0.9999999999928162	0.0	0.0	0.999999990007184
1	1	none		500	5	5	1	log2	entropy		0.8397224260210321	0.32201435292791486	0.0	0.9999999999928162	0.0	0.0	0.999999990007184
1	2	none		500	5	5	1	log2	entropy		0.8643082049400832	0.2480785150761748	0.0	0.9999999999928162	0.0	0.0	0.999999990007184
1	3	none		500	5	5	1	log2	entropy		0.8832885304659498	0.3458540524833617	0.0	0.9999999999928162	0.0	0.0	0.999999990007184
1	1	none		500	5	5	2	sqrt	gini		0.8443996087062852	0.32461087359700597	0.0	0.9999999999928162	0.0	0.0	0.999999990007184
1	2	none		500	5	5	2	sqrt	gini		0.8516140865737344	0.2406194345967076	0.0	0.9999999999928162	0.0	0.0	0.999999990007184
1	3	none		500	5	5	2	sqrt	gini		0.8826473859844272	0.34298123598259644	0.0	0.9999999999928162	0.0	0.0	0.999999990007184
1	1	none		500	5	5	2	sqrt	entropy		0.8396612863780877	0.3191798025533505	0.0	0.9999999999928162	0.0	0.0	0.999999990007184
1	2	none		500	5	5	2	sqrt	entropy		0.8623823061873319	0.24807081400286274	0.0	0.9999999999928162	0.0	0.0	0.999999990007184
1	3	none		500	5	5	2	sqrt	entropy		0.8822920528982822	0.3481173508250743	0.0	0.9999999999928162	0.0	0.0	0.999999990007184
1	1	none		500	5	5	2	log2	gini		0.8443996087062852	0.32461087359700597	0.0	0.9999999999928162	0.0	0.0	0.999999990007184
1	2	none		500	5	5	2	log2	gini		0.8516140865737344	0.2406194345967076	0.0	0.9999999999928162	0.0	0.0	0.999999990007184
1	3	none		500	5	5	2	log2	gini		0.8826473859844272	0.34298123598259644	0.0	0.9999999999928162	0.0	0.0	0.999999990007184
1	1	none		500	5	5	2	log2	entropy		0.8396612863780877	0.3191798025533505	0.0	0.9999999999928162	0.0	0.0	0.999999990007184
1	2	none		500	5	5	2	log2	entropy		0.8623823061873319	0.24807081400286274	0.0	0.9999999999928162	0.0	0.0	0.999999990007184
1	3	none		500	5	5	2	log2	entropy		0.8822920528982822	0.3481173508250743	0.0	0.9999999999928162	0.0	0.0	0.999999990007184
1	1	none		500	5	10	1	sqrt	gini		0.844369038884813	0.33323487446139555	0.0	0.9999999999928162	0.0	0.0	0.999999990007184
1	2	none		500	5	10	1	sqrt	gini		0.8504371484470531	0.24016580062056242	0.0	0.9999999999928162	0.0	0.0	0.999999990007184
1	3	none		500	5	10	1	sqrt	gini		0.8806621554813991	0.320700247756597	0.0	0.9999999999928162	0.0	0.0	0.999999990007184
1	1	none		500	5	10	1	sqrt	entropy		0.8392944485204207	0.3274525009427912	0.0	0.9999999999928162	0.0	0.0	0.999999990007184
1	2	none		500	5	10	1	sqrt	entropy		0.8646139031548055	0.2524625898760054	0.0	0.9999999999928162	0.0	0.0	0.999999990007184
1	3	none		500	5	10	1	sqrt	entropy		0.8816277345198369	0.34281333984182805	0.0	0.9999999999928162	0.0	0.0	0.999999990007184
1	1	none		500	5	10	1	log2	gini		0.844369038884813	0.33323487446139555	0.0	0.9999999999928162	0.0	0.0	0.999999990007184
1	2	none		500	5	10	1	log2	gini		0.8504371484470531	0.24016580062056242	0.0	0.9999999999928162	0.0	0.0	0.999999990007184
1	3	none		500	5	10	1	log2	gini		0.8806621554813991	0.320700247756597	0.0	0.9999999999928162	0.0	0.0	0.999999990007184
1	1	none		500	5	10	1	log2	entropy		0.8392944485204207	0.3274525009427912	0.0	0.9999999999928162	0.0	0.0	0.999999990007184
1	2	none		500	5	10	1	log2	entropy		0.8646139031548055	0.2524625898760054	0.0	0.9999999999928162	0.0	0.0	0.999999990007184
1	3	none		500	5	10	1	log2	entropy		0.8816277345198369	0.34281333984182805	0.0	0.9999999999928162	0.0	0.0	0.999999990007184
1	1	none		500	5	10	2	sqrt	gini		0.8466770604059671	0.33337046350174443	0.0	0.9999999999928162	0.0	0.0	0.999999990007184
1	2	none		500	5	10	2	sqrt	gini		0.8501238077769626	0.23670481773339275	0.0	0.9999999999928162	0.0	0.0	0.999999990007184
1	3	none		500	5	10	2	sqrt	gini		0.8813419231244592	0.3274930522378831	0.0	0.9999999999928162	0.0	0.0	0.999999990007184
1	1	none		500	5	10	2	sqrt	entropy		0.8400586940572267	0.32718759876407966	0.0	0.9999999999928162	0.0	0.0	0.999999990007184
1	2	none		500	5	10	2	sqrt	entropy		0.8640560039129371	0.25224110850261167	0.0	0.9999999999928162	0.0	0.0	0.999999990007184
1	3	none		500	5	10	2	sqrt	entropy		0.8812183290075393	0.3409472993139016	0.0	0.9999999999928162	0.0	0.0	0.999999990007184
1	1	none		500	5	10	2	log2	gini		0.8466770604059671	0.33337046350174443	0.0	0.9999999999928162	0.0	0.0	0.999999990007184
1	2	none		500	5	10	2	log2	gini		0.8501238077769626	0.23670481773339275	0.0	0.9999999999928162	0.0	0.0	0.999999990007184
1	3	none		500	5	10	2	log2	gini		0.8813419231244592	0.3274930522378831	0.0	0.9999999999928162	0.0	0.0	0.999999990007184
1	1	none		500	5	10	2	log2	entropy		0.8400586940572267	0.32718759876407966	0.0	0.9999999999928162	0.0	0.0	0.999999990007184
1	2	none		500	5	10	2	log2	entropy		0.8640560039129371	0.25224110850261167	0.0	0.9999999999928162	0.0	0.0	0.999999990007184
1	3	none		500	5	10	2	log2	entropy		0.8812183290075393	0.3409472993139016	0.0	0.9999999999928162	0.0	0.0	0.999999990007184
1	1	none		500	10	2	1	sqrt	gini		0.8381557226705796	0.32864901105075717	0.021276595742417383	0.9992816091882236	30.23870920014502	29.616608714301123	0.9794270058251029
1	2	none		500	10	2	1	sqrt	gini		0.8472578870139398	0.22775786411846527	0.0	0.9978448275790386	0.0	0.0	1.002159817177779
1	3	none		500	10	2	1	sqrt	gini		0.8795575330614263	0.3375028192054848	0.010752688170886808	0.998563218383631	7.554295208997173	7.483818842192926	0.9906706793423612
1	1	none		500	10	2	1	sqrt	entropy		0.8394855099046221	0.3308073591905087	0.03191489361362608	0.9999999999928162	3294336.706628325	3189198.302183114	0.9680850967124776
1	2	none		500	10	2	1	sqrt	entropy		0.8542660185864515	0.23205770928655953	0.010638297871208692	0.998563218383631	7.473066228272724	7.404203748135513	0.9907852342312522
1	3	none		500	10	2	1	sqrt	entropy		0.878754171301446	0.33165177829696957	0.010752688170886808	0.9992816091882236	15.119354601714738	14.967533436242586	0.9899584790048855
1	1	none		500	10	2	1	log2	gini		0.8381557226705796	0.32864901105075717	0.021276595742417383	0.9992816091882236	30.23870920014502	29.616608714301123	0.9794270058251029
1	2	none		500	10	2	1	log2	gini		0.8472578870139398	0.22775786411846527	0.0	0.9978448275790386	0.0	0.0	1.002159817177779
1	3	none		500	10	2	1	log2	gini		0.8795575330614263	0.3375028192054848	0.010752688170886808	0.998563218383631	7.554295208997173	7.483818842192926	0.9906706793423612
1	1	none		500	10	2	1	log2	entropy		0.8394855099046221	0.3308073591905087	0.03191489361362608	0.9999999999928162	3294336.706628325	3189198.302183114	0.9680850967124776
1	2	none		500	10	2	1	log2	entropy		0.8542660185864515	0.23205770928655953	0.010638297871208692	0.998563218383631	7.473066228272724	7.404203748135513	0.9907852342312522
1	3	none		500	10	2	1	log2	entropy		0.878754171301446	0.33165177829696957	0.010752688170886808	0.9992816091882236	15.119354601714738	14.967533436242586	0.9899584790048855
1	1	none		500	10	2	2	sqrt	gini		0.8377888848129127	0.319138686995	0.010638297871208692	0.9992816091882236	14.956780896354905	14.808304357150561	0.990072951539436
1	2	none		500	10	2	2	sqrt	gini		0.8497340425531915	0.23104862926567699	0.0	0.998563218383631	0.0	0.0	1.0014388388992599
1	3	none		500	10	2	2	sqrt	gini		0.8804767643060191	0.36220241020391447	0.010752688170886808	0.9999999999928162	1086176.233223842	1074496.91901387	0.9892473019437468
1	1	none		500	10	2	2	sqrt	entropy		0.8421832966495476	0.3152716768975573	0.021276595742417383	0.9999999999928162	2172352.466211559	2126132.201455409	0.9787233944773798
1	2	none		500	10	2	2	sqrt	entropy		0.8563218390804599	0.23769096088151795	0.010638297871208692	0.9992816091882236	14.956780896354905	14.808304357150561	0.990072951539436
1	3	none		500	10	2	2	sqrt	entropy		0.8789472871091335	0.34953565580066304	0.0	0.9992816091882236	0.0	0.0	1.000718897253769
1	1	none		500	10	2	2	log2	gini		0.8377888848129127	0.319138686995	0.010638297871208692	0.9992816091882236	14.956780896354905	14.808304357150561	0.990072951539436
1	2	none		500	10	2	2	log2	gini		0.8497340425531915	0.23104862926567699	0.0	0.998563218383631	0.0	0.0	1.0014388388992599
1	3	none		500	10	2	2	log2	gini		0.8804767643060191	0.36220241020391447	0.010752688170886808	0.9999999999928162	1086176.233223842	1074496.91901387	0.9892473019437468
1	1	none		500	10	2	2	log2	entropy		0.8421832966495476	0.3152716768975573	0.021276595742417383	0.9999999999928162	2172352.466211559	2126132.201455409	0.9787233944773798
1	2	none		500	10	2	2	log2	entropy		0.8563218390804599	0.23769096088151795	0.010638297871208692	0.9992816091882236	14.956780896354905	14.808304357150561	0.990072951539436
1	3	none		500	10	2	2	log2	entropy		0.8789472871091335	0.34953565580066304	0.0	0.9992816091882236	0.0	0.0	1.000718897253769
1	1	none		500	10	5	1	sqrt	gini		0.8365278796771827	0.3290144565625491	0.021276595742417383	0.9992816091882236	30.23870920014502	29.616608714301123	0.9794270058251029
1	2	none		500	10	5	1	sqrt	gini		0.8509033382245048	0.23673364548541945	0.0	0.998563218383631	0.0	0.0	1.0014388388992599
1	3	none		500	10	5	1	sqrt	gini		0.8816354591521444	0.34083511440422587	0.010752688170886808	0.9992816091882236	15.119354601714738	14.967533436242586	0.9899584790048855
1	1	none		500	10	5	1	sqrt	entropy		0.8355343604793347	0.3323469604734638	0.021276595742417383	0.9999999999928162	2172352.466211559	2126132.201455409	0.9787233944773798
1	2	none		500	10	5	1	sqrt	entropy		0.8562759843482514	0.24200319044273655	0.010638297871208692	0.998563218383631	7.473066228272724	7.404203748135513	0.9907852342312522
1	3	none		500	10	5	1	sqrt	entropy		0.8791481275491286	0.3450637933874689	0.0	0.9999999999928162	0.0	0.0	0.999999990007184
1	1	none		500	10	5	1	log2	gini		0.8365278796771827	0.3290144565625491	0.021276595742417383	0.9992816091882236	30.23870920014502	29.616608714301123	0.9794270058251029
1	2	none		500	10	5	1	log2	gini		0.8509033382245048	0.23673364548541945	0.0	0.998563218383631	0.0	0.0	1.0014388388992599
1	3	none		500	10	5	1	log2	gini		0.8816354591521444	0.34083511440422587	0.010752688170886808	0.9992816091882236	15.119354601714738	14.967533436242586	0.9899584790048855
1	1	none		500	10	5	1	log2	entropy		0.8355343604793347	0.3323469604734638	0.021276595742417383	0.9999999999928162	2172352.466211559	2126132.201455409	0.9787233944773798
1	2	none		500	10	5	1	log2	entropy		0.8562759843482514	0.24200319044273655	0.010638297871208692	0.998563218383631	7.473066228272724	7.404203748135513	0.9907852342312522
1	3	none		500	10	5	1	log2	entropy		0.8791481275491286	0.3450637933874689	0.0	0.9999999999928162	0.0	0.0	0.999999990007184
1	1	none		500	10	5	2	sqrt	gini		0.8412662020053803	0.3277393218863785	0.021276595742417383	0.9992816091882236	30.23870920014502	29.616608714301123	0.9794270058251029
1	2	none		500	10	5	2	sqrt	gini		0.849428344338469	0.23168776581087233	0.0	0.998563218383631	0.0	0.0	1.0014388388992599
1	3	none		500	10	5	2	sqrt	gini		0.881782227165987	0.343027440828705	0.0	0.9992816091882236	0.0	0.0	1.000718897253769
1	1	none		500	10	5	2	sqrt	entropy		0.8420763022743947	0.32362458485546414	0.021276595742417383	0.9999999999928162	2172352.466211559	2126132.201455409	0.9787233944773798
1	2	none		500	10	5	2	sqrt	entropy		0.854319515774028	0.2392945116427523	0.010638297871208692	0.9999999999928162	1074496.9188906136	1063066.1007277046	0.9893616922422818
1	3	none		500	10	5	2	sqrt	entropy		0.8779121863799282	0.3533820952060695	0.0	0.9999999999928162	0.0	0.0	0.999999990007184
1	1	none		500	10	5	2	log2	gini		0.8412662020053803	0.3277393218863785	0.021276595742417383	0.9992816091882236	30.23870920014502	29.616608714301123	0.9794270058251029
1	2	none		500	10	5	2	log2	gini		0.849428344338469	0.23168776581087233	0.0	0.998563218383631	0.0	0.0	1.0014388388992599
1	3	none		500	10	5	2	log2	gini		0.881782227165987	0.343027440828705	0.0	0.9992816091882236	0.0	0.0	1.000718897253769
1	1	none		500	10	5	2	log2	entropy		0.8420763022743947	0.32362458485546414	0.021276595742417383	0.9999999999928162	2172352.466211559	2126132.201455409	0.9787233944773798
1	2	none		500	10	5	2	log2	entropy		0.854319515774028	0.2392945116427523	0.010638297871208692	0.9999999999928162	1074496.9188906136	1063066.1007277046	0.9893616922422818
1	3	none		500	10	5	2	log2	entropy		0.8779121863799282	0.3533820952060695	0.0	0.9999999999928162	0.0	0.0	0.999999990007184
1	1	none		500	10	10	1	sqrt	gini		0.8330887747615555	0.3251645788809007	0.021276595742417383	0.9999999999928162	2172352.466211559	2126132.201455409	0.9787233944773798
1	2	none		500	10	10	1	sqrt	gini		0.8484271826852532	0.23990976003969883	0.0	0.9992816091882236	0.0	0.0	1.000718897253769
1	3	none		500	10	10	1	sqrt	gini		0.881844024224447	0.34759606968565243	0.010752688170886808	0.9999999999928162	1086176.233223842	1074496.91901387	0.9892473019437468
1	1	none		500	10	10	1	sqrt	entropy		0.8375443262411347	0.337188707142552	0.021276595742417383	0.9999999999928162	2172352.466211559	2126132.201455409	0.9787233944773798
1	2	none		500	10	10	1	sqrt	entropy		0.8572924309122035	0.235348844370025	0.010638297871208692	0.9992816091882236	14.956780896354905	14.808304357150561	0.990072951539436
1	3	none		500	10	10	1	sqrt	entropy		0.8811488073167718	0.34457455541251075	0.0	0.9999999999928162	0.0	0.0	0.999999990007184
1	1	none		500	10	10	1	log2	gini		0.8330887747615555	0.3251645788809007	0.021276595742417383	0.9999999999928162	2172352.466211559	2126132.201455409	0.9787233944773798
1	2	none		500	10	10	1	log2	gini		0.8484271826852532	0.23990976003969883	0.0	0.9992816091882236	0.0	0.0	1.000718897253769
1	3	none		500	10	10	1	log2	gini		0.881844024224447	0.34759606968565243	0.010752688170886808	0.9999999999928162	1086176.233223842	1074496.91901387	0.9892473019437468
1	1	none		500	10	10	1	log2	entropy		0.8375443262411347	0.337188707142552	0.021276595742417383	0.9999999999928162	2172352.466211559	2126132.201455409	0.9787233944773798
1	2	none		500	10	10	1	log2	entropy		0.8572924309122035	0.235348844370025	0.010638297871208692	0.9992816091882236	14.956780896354905	14.808304357150561	0.990072951539436
1	3	none		500	10	10	1	log2	entropy		0.8811488073167718	0.34457455541251075	0.0	0.9999999999928162	0.0	0.0	0.999999990007184
1	1	none		500	10	10	2	sqrt	gini		0.8390575324040108	0.33160665462737865	0.0	0.9999999999928162	0.0	0.0	0.999999990007184
1	2	none		500	10	10	2	sqrt	gini		0.8494971264367817	0.23642731790618027	0.010638297871208692	0.998563218383631	7.473066228272724	7.404203748135513	0.9907852342312522
1	3	none		500	10	10	2	sqrt	gini		0.8796656779137314	0.34623854714023594	0.010752688170886808	0.9992816091882236	15.119354601714738	14.967533436242586	0.9899584790048855
1	1	none		500	10	10	2	sqrt	entropy		0.8373838346784057	0.3329351044766567	0.010638297871208692	0.9999999999928162	1074496.9188906136	1063066.1007277046	0.9893616922422818
1	2	none		500	10	10	2	sqrt	entropy		0.8578274027879678	0.2373708341367214	0.010638297871208692	0.9992816091882236	14.956780896354905	14.808304357150561	0.990072951539436
1	3	none		500	10	10	2	sqrt	entropy		0.8811488073167718	0.3548971167855604	0.010752688170886808	0.9999999999928162	1086176.233223842	1074496.91901387	0.9892473019437468
1	1	none		500	10	10	2	log2	gini		0.8390575324040108	0.33160665462737865	0.0	0.9999999999928162	0.0	0.0	0.999999990007184
1	2	none		500	10	10	2	log2	gini		0.8494971264367817	0.23642731790618027	0.010638297871208692	0.998563218383631	7.473066228272724	7.404203748135513	0.9907852342312522
1	3	none		500	10	10	2	log2	gini		0.8796656779137314	0.34623854714023594	0.010752688170886808	0.9992816091882236	15.119354601714738	14.967533436242586	0.9899584790048855
1	1	none		500	10	10	2	log2	entropy		0.8373838346784057	0.3329351044766567	0.010638297871208692	0.9999999999928162	1074496.9188906136	1063066.1007277046	0.9893616922422818
1	2	none		500	10	10	2	log2	entropy		0.8578274027879678	0.2373708341367214	0.010638297871208692	0.9992816091882236	14.956780896354905	14.808304357150561	0.990072951539436
1	3	none		500	10	10	2	log2	entropy		0.8811488073167718	0.3548971167855604	0.010752688170886808	0.9999999999928162	1086176.233223842	1074496.91901387	0.9892473019437468
1	1	undersample	0.6	100	3	2	1	sqrt	gini		0.8306661164098802	0.2976340390841223	0.5212765956892259	0.8771551724074917	7.775048044023548	4.24337404733576	0.5457681991877898
1	2	undersample	0.6	100	3	2	1	sqrt	gini		0.8584235143066765	0.24664455067968472	0.6063829786588955	0.8670977011431962	10.050985256230298	4.562621852659049	0.4539477111779631
1	3	undersample	0.6	100	3	2	1	sqrt	gini		0.8604390681003584	0.3066895325784329	0.6989247311076425	0.8297413793043841	11.313290294807084	4.105076660443502	0.3628543456712033
1	1	undersample	0.6	100	3	2	1	sqrt	entropy		0.8277772682807533	0.2862184161755272	0.47872340420439113	0.8836206896488247	6.972788475364705	4.113474823188865	0.5899325310088125
1	2	undersample	0.6	100	3	2	1	sqrt	entropy		0.8581025311812179	0.2383541141013909	0.5851063829164781	0.8613505747064559	8.761125896102842	4.220041586737875	0.4816779885566753
1	3	undersample	0.6	100	3	2	1	sqrt	entropy		0.8629959213941417	0.31113383781018106	0.6989247311076425	0.8419540229824573	12.366882130462336	4.422287109574402	0.35759110010537903
1	1	undersample	0.6	100	3	2	1	log2	gini		0.8306661164098802	0.2976340390841223	0.5212765956892259	0.8771551724074917	7.775048044023548	4.24337404733576	0.5457681991877898
1	2	undersample	0.6	100	3	2	1	log2	gini		0.8584235143066765	0.24664455067968472	0.6063829786588955	0.8670977011431962	10.050985256230298	4.562621852659049	0.4539477111779631
1	3	undersample	0.6	100	3	2	1	log2	gini		0.8604390681003584	0.3066895325784329	0.6989247311076425	0.8297413793043841	11.313290294807084	4.105076660443502	0.3628543456712033
1	1	undersample	0.6	100	3	2	1	log2	entropy		0.8277772682807533	0.2862184161755272	0.47872340420439113	0.8836206896488247	6.972788475364705	4.113474823188865	0.5899325310088125
1	2	undersample	0.6	100	3	2	1	log2	entropy		0.8581025311812179	0.2383541141013909	0.5851063829164781	0.8613505747064559	8.761125896102842	4.220041586737875	0.4816779885566753
1	3	undersample	0.6	100	3	2	1	log2	entropy		0.8629959213941417	0.31113383781018106	0.6989247311076425	0.8419540229824573	12.366882130462336	4.422287109574402	0.35759110010537903
1	1	undersample	0.6	100	3	2	2	sqrt	gini		0.830658473954512	0.3084030896670677	0.5106382978180173	0.8778735632120843	7.5007665980599025	4.181226190137095	0.5574398377108436
1	2	undersample	0.6	100	3	2	2	sqrt	gini		0.8580566764490096	0.24432264292481898	0.6063829786588955	0.8649425287294186	9.8660141146928	4.489814062532642	0.45507881011300383
1	3	undersample	0.6	100	3	2	2	sqrt	gini		0.8610029662588061	0.3110457754048864	0.7096774192785293	0.8304597701089766	11.973633742095538	4.185893683615725	0.34959258434330587
1	1	undersample	0.6	100	3	2	2	sqrt	entropy		0.8288013573000733	0.29647048414475297	0.48936170207559987	0.8879310344763799	7.59294799183724	4.3666117209437685	0.575087785364603
1	2	undersample	0.6	100	3	2	2	sqrt	entropy		0.8582171680117389	0.2378338363979497	0.5851063829164781	0.8591954022926782	8.605441485011708	4.1554491180621556	0.4828862109219359
1	3	undersample	0.6	100	3	2	2	sqrt	entropy		0.8627023853664565	0.30587106753116766	0.6881720429367557	0.8426724137870498	11.82049977344477	4.3741343508819845	0.370046471512453
1	1	undersample	0.6	100	3	2	2	log2	gini		0.830658473954512	0.3084030896670677	0.5106382978180173	0.8778735632120843	7.5007665980599025	4.181226190137095	0.5574398377108436
1	2	undersample	0.6	100	3	2	2	log2	gini		0.8580566764490096	0.24432264292481898	0.6063829786588955	0.8649425287294186	9.8660141146928	4.489814062532642	0.45507881011300383
1	3	undersample	0.6	100	3	2	2	log2	gini		0.8610029662588061	0.3110457754048864	0.7096774192785293	0.8304597701089766	11.973633742095538	4.185893683615725	0.34959258434330587
1	1	undersample	0.6	100	3	2	2	log2	entropy		0.8288013573000733	0.29647048414475297	0.48936170207559987	0.8879310344763799	7.59294799183724	4.3666117209437685	0.575087785364603
1	2	undersample	0.6	100	3	2	2	log2	entropy		0.8582171680117389	0.2378338363979497	0.5851063829164781	0.8591954022926782	8.605441485011708	4.1554491180621556	0.4828862109219359
1	3	undersample	0.6	100	3	2	2	log2	entropy		0.8627023853664565	0.30587106753116766	0.6881720429367557	0.8426724137870498	11.82049977344477	4.3741343508819845	0.370046471512453
1	1	undersample	0.6	100	3	5	1	sqrt	gini		0.8307348985081927	0.30095636975291257	0.5212765956892259	0.8793103448212694	7.93333261826909	4.3191485776123555	0.5444305320481305
1	2	undersample	0.6	100	3	5	1	sqrt	gini		0.8587979946197114	0.24611601341505995	0.6063829786588955	0.8656609195340111	9.927011728261725	4.513823761613272	0.4547011513537872
1	3	undersample	0.6	100	3	5	1	sqrt	gini		0.8603927203065134	0.30679755266823266	0.7096774192785293	0.8311781609135692	12.034987262057559	4.203705996107173	0.34929042999573684
1	1	undersample	0.6	100	3	5	1	sqrt	entropy		0.8279454022988506	0.2918287185239897	0.47872340420439113	0.8857758620626023	7.121678194225059	4.191087548902206	0.5884971720687913
1	2	undersample	0.6	100	3	5	1	sqrt	entropy		0.8584617265835168	0.23777220695291337	0.5851063829164781	0.8620689655110484	8.81410184146462	4.242020968407483	0.4812765902375344
1	3	undersample	0.6	100	3	5	1	sqrt	entropy		0.8624860956618466	0.30673004182407393	0.6881720429367557	0.8426724137870498	11.82049977344477	4.3741343508819845	0.370046471512453
1	1	undersample	0.6	100	3	5	1	log2	gini		0.8307348985081927	0.30095636975291257	0.5212765956892259	0.8793103448212694	7.93333261826909	4.3191485776123555	0.5444305320481305
1	2	undersample	0.6	100	3	5	1	log2	gini		0.8587979946197114	0.24611601341505995	0.6063829786588955	0.8656609195340111	9.927011728261725	4.513823761613272	0.4547011513537872
1	3	undersample	0.6	100	3	5	1	log2	gini		0.8603927203065134	0.30679755266823266	0.7096774192785293	0.8311781609135692	12.034987262057559	4.203705996107173	0.34929042999573684
1	1	undersample	0.6	100	3	5	1	log2	entropy		0.8279454022988506	0.2918287185239897	0.47872340420439113	0.8857758620626023	7.121678194225059	4.191087548902206	0.5884971720687913
1	2	undersample	0.6	100	3	5	1	log2	entropy		0.8584617265835168	0.23777220695291337	0.5851063829164781	0.8620689655110484	8.81410184146462	4.242020968407483	0.4812765902375344
1	3	undersample	0.6	100	3	5	1	log2	entropy		0.8624860956618466	0.30673004182407393	0.6881720429367557	0.8426724137870498	11.82049977344477	4.3741343508819845	0.370046471512453
1	1	undersample	0.6	100	3	5	2	sqrt	gini		0.8309259598923943	0.3088614524269571	0.5106382978180173	0.8771551724074917	7.450800258146166	4.15677457698197	0.5578963813892677
1	2	undersample	0.6	100	3	5	2	sqrt	gini		0.8587139276106627	0.24426306623391672	0.6063829786588955	0.8635057471202335	9.745945127841349	4.4425528653393975	0.45583601278329144
1	3	undersample	0.6	100	3	5	2	sqrt	gini		0.8606012853788161	0.3101815116974354	0.7096774192785293	0.8304597701089766	11.973633742095538	4.185893683615725	0.34959258434330587
1	1	undersample	0.6	100	3	5	2	sqrt	entropy		0.8288013573000733	0.29647048414475297	0.48936170207559987	0.8879310344763799	7.59294799183724	4.3666117209437685	0.575087785364603
1	2	undersample	0.6	100	3	5	2	sqrt	entropy		0.8585916483247737	0.23759947122746394	0.5851063829164781	0.8599137930972708	8.656804034350133	4.1767591120171	0.4824827972165838
1	3	undersample	0.6	100	3	5	2	sqrt	entropy		0.8621771103695464	0.3046314320311042	0.6881720429367557	0.8426724137870498	11.82049977344477	4.3741343508819845	0.370046471512453
1	1	undersample	0.6	100	3	5	2	log2	gini		0.8309259598923943	0.3088614524269571	0.5106382978180173	0.8771551724074917	7.450800258146166	4.15677457698197	0.5578963813892677
1	2	undersample	0.6	100	3	5	2	log2	gini		0.8587139276106627	0.24426306623391672	0.6063829786588955	0.8635057471202335	9.745945127841349	4.4425528653393975	0.45583601278329144
1	3	undersample	0.6	100	3	5	2	log2	gini		0.8606012853788161	0.3101815116974354	0.7096774192785293	0.8304597701089766	11.973633742095538	4.185893683615725	0.34959258434330587
1	1	undersample	0.6	100	3	5	2	log2	entropy		0.8288013573000733	0.29647048414475297	0.48936170207559987	0.8879310344763799	7.59294799183724	4.3666117209437685	0.575087785364603
1	2	undersample	0.6	100	3	5	2	log2	entropy		0.8585916483247737	0.23759947122746394	0.5851063829164781	0.8599137930972708	8.656804034350133	4.1767591120171	0.4824827972165838
1	3	undersample	0.6	100	3	5	2	log2	entropy		0.8621771103695464	0.3046314320311042	0.6881720429367557	0.8426724137870498	11.82049977344477	4.3741343508819845	0.370046471512453
1	1	undersample	0.6	100	3	10	1	sqrt	gini		0.8302381389092688	0.2997910172735314	0.48936170207559987	0.8843390804534171	7.327380272836042	4.231002673020258	0.5774236414932041
1	2	undersample	0.6	100	3	10	1	sqrt	gini		0.8587521398875031	0.2473662862798912	0.6170212765301042	0.862787356315641	10.130598333106358	4.496824891598456	0.4438854095712238
1	3	undersample	0.6	100	3	10	1	sqrt	gini		0.8603618217772834	0.31183270829167253	0.7096774192785293	0.8311781609135692	12.034987262057559	4.203705996107173	0.34929042999573684
1	1	undersample	0.6	100	3	10	1	sqrt	entropy		0.8282587429689412	0.29053429465667396	0.47872340420439113	0.8900862068901575	7.436974067859488	4.35544390840501	0.5856473068607666
1	2	undersample	0.6	100	3	10	1	sqrt	entropy		0.857468207385669	0.2391685651958499	0.5851063829164781	0.8606321839018634	8.708696094468207	4.198288796615599	0.4820800569898639
1	3	undersample	0.6	100	3	10	1	sqrt	entropy		0.8612424298603386	0.30641800654206247	0.7096774192785293	0.8397988505686796	12.814149450062601	4.429914376386111	0.34570489953377087
1	1	undersample	0.6	100	3	10	1	log2	gini		0.8302381389092688	0.2997910172735314	0.48936170207559987	0.8843390804534171	7.327380272836042	4.231002673020258	0.5774236414932041
1	2	undersample	0.6	100	3	10	1	log2	gini		0.8587521398875031	0.2473662862798912	0.6170212765301042	0.862787356315641	10.130598333106358	4.496824891598456	0.4438854095712238
1	3	undersample	0.6	100	3	10	1	log2	gini		0.8603618217772834	0.31183270829167253	0.7096774192785293	0.8311781609135692	12.034987262057559	4.203705996107173	0.34929042999573684
1	1	undersample	0.6	100	3	10	1	log2	entropy		0.8282587429689412	0.29053429465667396	0.47872340420439113	0.8900862068901575	7.436974067859488	4.35544390840501	0.5856473068607666
1	2	undersample	0.6	100	3	10	1	log2	entropy		0.857468207385669	0.2391685651958499	0.5851063829164781	0.8606321839018634	8.708696094468207	4.198288796615599	0.4820800569898639
1	3	undersample	0.6	100	3	10	1	log2	entropy		0.8612424298603386	0.30641800654206247	0.7096774192785293	0.8397988505686796	12.814149450062601	4.429914376386111	0.34570489953377087
1	1	undersample	0.6	100	3	10	2	sqrt	gini		0.830887747615554	0.30587836347050795	0.48936170207559987	0.8836206896488247	7.2762338971550555	4.204885374815285	0.5778930916029265
1	2	undersample	0.6	100	3	10	2	sqrt	gini		0.8584617265835167	0.24591610708549083	0.6063829786588955	0.862787356315641	9.686853584504926	4.419293427950206	0.45621555983366613
1	3	undersample	0.6	100	3	10	2	sqrt	gini		0.860833024348041	0.3116524552758138	0.7096774192785293	0.8333333333273468	12.222221279679008	4.2580642600343745	0.3483870926876224
1	1	undersample	0.6	100	3	10	2	sqrt	entropy		0.8290841281486915	0.293410705919837	0.47872340420439113	0.8908045976947501	7.491943414027336	4.384098142018508	0.5851750106508582
1	2	undersample	0.6	100	3	10	2	sqrt	entropy		0.8576363414037662	0.23796854196513623	0.5851063829164781	0.8599137930972708	8.656804034350133	4.1767591120171	0.4824827972165838
1	3	undersample	0.6	100	3	10	2	sqrt	entropy		0.8611188357434186	0.30599267154346077	0.6881720429367557	0.8390804597640872	11.507388270474758	4.276497429478738	0.37163057453943205
1	1	undersample	0.6	100	3	10	2	log2	gini		0.830887747615554	0.30587836347050795	0.48936170207559987	0.8836206896488247	7.2762338971550555	4.204885374815285	0.5778930916029265
1	2	undersample	0.6	100	3	10	2	log2	gini		0.8584617265835167	0.24591610708549083	0.6063829786588955	0.862787356315641	9.686853584504926	4.419293427950206	0.45621555983366613
1	3	undersample	0.6	100	3	10	2	log2	gini		0.860833024348041	0.3116524552758138	0.7096774192785293	0.8333333333273468	12.222221279679008	4.2580642600343745	0.3483870926876224
1	1	undersample	0.6	100	3	10	2	log2	entropy		0.8290841281486915	0.293410705919837	0.47872340420439113	0.8908045976947501	7.491943414027336	4.384098142018508	0.5851750106508582
1	2	undersample	0.6	100	3	10	2	log2	entropy		0.8576363414037662	0.23796854196513623	0.5851063829164781	0.8599137930972708	8.656804034350133	4.1767591120171	0.4824827972165838
1	3	undersample	0.6	100	3	10	2	log2	entropy		0.8611188357434186	0.30599267154346077	0.6881720429367557	0.8390804597640872	11.507388270474758	4.276497429478738	0.37163057453943205
1	1	undersample	0.6	100	5	2	1	sqrt	gini		0.8327830765468329	0.3162599903063015	0.6063829786588955	0.864224137924826	9.805661978468274	4.466058434323029	0.4554570967338245
1	2	undersample	0.6	100	5	2	1	sqrt	gini		0.8556263756419662	0.2233800196162621	0.7021276594997737	0.8390804597640872	12.290815358063966	4.363221612727813	0.3549985385596866
1	3	undersample	0.6	100	5	2	1	sqrt	gini		0.8602536769249784	0.29993260993528786	0.8064516128165107	0.7837643678104615	15.102435197175229	3.729503631550373	0.24694715996686353
1	1	undersample	0.6	100	5	2	1	sqrt	entropy		0.8313080826607971	0.2895390887049279	0.5851063829164781	0.862787356315641	8.867632508726652	4.264230500653707	0.4808758603585507
1	2	undersample	0.6	100	5	2	1	sqrt	entropy		0.8584540841281488	0.23285112488813658	0.7234042552421911	0.8347701149365319	13.213376880574199	4.378168097028186	0.33134360765347065
1	3	undersample	0.6	100	5	2	1	sqrt	entropy		0.8641237177110369	0.30065830555171214	0.784946236474737	0.7966954022931273	14.303355828905735	3.8609367752573664	0.26993222278797113
1	1	undersample	0.6	100	5	2	1	log2	gini		0.8327830765468329	0.3162599903063015	0.6063829786588955	0.864224137924826	9.805661978468274	4.466058434323029	0.4554570967338245
1	2	undersample	0.6	100	5	2	1	log2	gini		0.8556263756419662	0.2233800196162621	0.7021276594997737	0.8390804597640872	12.290815358063966	4.363221612727813	0.3549985385596866
1	3	undersample	0.6	100	5	2	1	log2	gini		0.8602536769249784	0.29993260993528786	0.8064516128165107	0.7837643678104615	15.102435197175229	3.729503631550373	0.24694715996686353
1	1	undersample	0.6	100	5	2	1	log2	entropy		0.8313080826607971	0.2895390887049279	0.5851063829164781	0.862787356315641	8.867632508726652	4.264230500653707	0.4808758603585507
1	2	undersample	0.6	100	5	2	1	log2	entropy		0.8584540841281488	0.23285112488813658	0.7234042552421911	0.8347701149365319	13.213376880574199	4.378168097028186	0.33134360765347065
1	3	undersample	0.6	100	5	2	1	log2	entropy		0.8641237177110369	0.30065830555171214	0.784946236474737	0.7966954022931273	14.303355828905735	3.8609367752573664	0.26993222278797113
1	1	undersample	0.6	100	5	2	2	sqrt	gini		0.8278613352898019	0.29953800518582174	0.5851063829164781	0.8577586206834932	8.504272827113668	4.113474887499413	0.48369506553716585
1	2	undersample	0.6	100	5	2	2	sqrt	gini		0.8579802518953289	0.23253533314430336	0.7021276594997737	0.8433908045916424	12.693970141877786	4.483310273294472	0.35318423599912185
1	3	undersample	0.6	100	5	2	2	sqrt	gini		0.8617213570634039	0.30846971579948806	0.7741935483038502	0.7959770114885347	13.376256579335758	3.7946386140400916	0.28368463611408695
1	1	undersample	0.6	100	5	2	2	sqrt	entropy		0.8306890437759844	0.29447417004318194	0.5957446807876868	0.8591954022926782	8.992480475070076	4.231002738390559	0.47050451320916353
1	2	undersample	0.6	100	5	2	2	sqrt	entropy		0.8616944852042064	0.2407908867945765	0.7127659573709824	0.8340517241319394	12.47186050253484	4.295108886738827	0.3443839642968476
1	3	undersample	0.6	100	5	2	2	sqrt	entropy		0.8653055864540847	0.31610437891647214	0.7741935483038502	0.7952586206839422	13.317292274271566	3.781324093238095	0.2839409004614645
1	1	undersample	0.6	100	5	2	2	log2	gini		0.8278613352898019	0.29953800518582174	0.5851063829164781	0.8577586206834932	8.504272827113668	4.113474887499413	0.48369506553716585
1	2	undersample	0.6	100	5	2	2	log2	gini		0.8579802518953289	0.23253533314430336	0.7021276594997737	0.8433908045916424	12.693970141877786	4.483310273294472	0.35318423599912185
1	3	undersample	0.6	100	5	2	2	log2	gini		0.8617213570634039	0.30846971579948806	0.7741935483038502	0.7959770114885347	13.376256579335758	3.7946386140400916	0.28368463611408695
1	1	undersample	0.6	100	5	2	2	log2	entropy		0.8306890437759844	0.29447417004318194	0.5957446807876868	0.8591954022926782	8.992480475070076	4.231002738390559	0.47050451320916353
1	2	undersample	0.6	100	5	2	2	log2	entropy		0.8616944852042064	0.2407908867945765	0.7127659573709824	0.8340517241319394	12.47186050253484	4.295108886738827	0.3443839642968476
1	3	undersample	0.6	100	5	2	2	log2	entropy		0.8653055864540847	0.31610437891647214	0.7741935483038502	0.7952586206839422	13.317292274271566	3.781324093238095	0.2839409004614645
1	1	undersample	0.6	100	5	5	1	sqrt	gini		0.8314227194913182	0.30819143280889394	0.5957446807876868	0.8591954022926782	8.992480475070076	4.231002738390559	0.47050451320916353
1	2	undersample	0.6	100	5	5	1	sqrt	gini		0.8571930789924187	0.23077852145623623	0.7127659573709824	0.8354885057411244	12.602457366545794	4.332620752463443	0.34379173048743245
1	3	undersample	0.6	100	5	5	1	sqrt	gini		0.8645949202817946	0.3162315426916218	0.7956989246456239	0.7873563218334242	14.421051572707219	3.7419353073969823	0.2594772748936231
1	1	undersample	0.6	100	5	5	1	sqrt	entropy		0.8307196135974566	0.29229641206713486	0.5851063829164781	0.8556034482697156	8.356294789924737	4.052079744179693	0.4849134410028684
1	2	undersample	0.6	100	5	5	1	sqrt	entropy		0.8590654805575935	0.2393280370506521	0.7234042552421911	0.8311781609135692	12.87659474442203	4.285015589847223	0.3327755160530689
1	3	undersample	0.6	100	5	5	1	sqrt	entropy		0.8652592386602398	0.3076281317721874	0.7741935483038502	0.7887931034426093	12.804663825273868	3.665569279541911	0.2862682848619708
1	1	undersample	0.6	100	5	5	1	log2	gini		0.8314227194913182	0.30819143280889394	0.5957446807876868	0.8591954022926782	8.992480475070076	4.231002738390559	0.47050451320916353
1	2	undersample	0.6	100	5	5	1	log2	gini		0.8571930789924187	0.23077852145623623	0.7127659573709824	0.8354885057411244	12.602457366545794	4.332620752463443	0.34379173048743245
1	3	undersample	0.6	100	5	5	1	log2	gini		0.8645949202817946	0.3162315426916218	0.7956989246456239	0.7873563218334242	14.421051572707219	3.7419353073969823	0.2594772748936231
1	1	undersample	0.6	100	5	5	1	log2	entropy		0.8307196135974566	0.29229641206713486	0.5851063829164781	0.8556034482697156	8.356294789924737	4.052079744179693	0.4849134410028684
1	2	undersample	0.6	100	5	5	1	log2	entropy		0.8590654805575935	0.2393280370506521	0.7234042552421911	0.8311781609135692	12.87659474442203	4.285015589847223	0.3327755160530689
1	3	undersample	0.6	100	5	5	1	log2	entropy		0.8652592386602398	0.3076281317721874	0.7741935483038502	0.7887931034426093	12.804663825273868	3.665569279541911	0.2862682848619708
1	1	undersample	0.6	100	5	5	2	sqrt	gini		0.8283198826118856	0.2955978220294314	0.553191489302852	0.8591954022926782	7.554907081271922	3.928788257076947	0.5200313040602528
1	2	undersample	0.6	100	5	5	2	sqrt	gini		0.8582859501100513	0.23048901805642913	0.691489361628565	0.8354885057411244	11.38307396974818	4.203288789703341	0.36925778458818076
1	3	undersample	0.6	100	5	5	2	sqrt	gini		0.8611342850080337	0.30702591959791053	0.784946236474737	0.7931034482701645	13.991665643334843	3.7939066261512657	0.27115474189750227
1	1	undersample	0.6	100	5	5	2	sqrt	entropy		0.8312010882856444	0.29794986747853586	0.5957446807876868	0.854885057465123	8.681604319595657	4.1053293983919765	0.47287680484465316
1	2	undersample	0.6	100	5	5	2	sqrt	entropy		0.8603035583272194	0.24600354899414859	0.7234042552421911	0.8340517241319394	13.144854108355014	4.359214989525974	0.3316290026609476
1	3	undersample	0.6	100	5	5	2	sqrt	entropy		0.8650352243233222	0.31215596603322576	0.7741935483038502	0.7931034482701645	13.142856204999966	3.741935302505358	0.28471247898559854
1	1	undersample	0.6	100	5	5	2	log2	gini		0.8283198826118856	0.2955978220294314	0.553191489302852	0.8591954022926782	7.554907081271922	3.928788257076947	0.5200313040602528
1	2	undersample	0.6	100	5	5	2	log2	gini		0.8582859501100513	0.23048901805642913	0.691489361628565	0.8354885057411244	11.38307396974818	4.203288789703341	0.36925778458818076
1	3	undersample	0.6	100	5	5	2	log2	gini		0.8611342850080337	0.30702591959791053	0.784946236474737	0.7931034482701645	13.991665643334843	3.7939066261512657	0.27115474189750227
1	1	undersample	0.6	100	5	5	2	log2	entropy		0.8312010882856444	0.29794986747853586	0.5957446807876868	0.854885057465123	8.681604319595657	4.1053293983919765	0.47287680484465316
1	2	undersample	0.6	100	5	5	2	log2	entropy		0.8603035583272194	0.24600354899414859	0.7234042552421911	0.8340517241319394	13.144854108355014	4.359214989525974	0.3316290026609476
1	3	undersample	0.6	100	5	5	2	log2	entropy		0.8650352243233222	0.31215596603322576	0.7741935483038502	0.7931034482701645	13.142856204999966	3.741935302505358	0.28471247898559854
1	1	undersample	0.6	100	5	10	1	sqrt	gini		0.8303757031058938	0.2882072870132696	0.5957446807876868	0.8584770114880858	8.939352739625804	4.20952556864836	0.4708982408306936
1	2	undersample	0.6	100	5	10	1	sqrt	gini		0.8592641843971631	0.23814703383451014	0.7021276594997737	0.836206896545717	12.033833653031397	4.286673869812894	0.3562184647944438
1	3	undersample	0.6	100	5	10	1	sqrt	gini		0.8623470522803115	0.30483450168055953	0.784946236474737	0.784482758615054	13.285999061151127	3.642150368151763	0.27413446429795313
1	1	undersample	0.6	100	5	10	1	sqrt	entropy		0.8319729762778185	0.28784247084548636	0.5957446807876868	0.853448275855938	8.582042674752413	4.065081073705092	0.47367289373237015
1	2	undersample	0.6	100	5	10	1	sqrt	entropy		0.8599902176571288	0.2407164791775446	0.7021276594997737	0.8383620689594946	12.22571332617617	4.343829517871829	0.3553027361040956
1	3	undersample	0.6	100	5	10	1	sqrt	entropy		0.8651665430725498	0.30343952480487735	0.8064516128165107	0.7945402298793496	16.11305236063117	3.925106959342334	0.24359796706190678
1	1	undersample	0.6	100	5	10	1	log2	gini		0.8303757031058938	0.2882072870132696	0.5957446807876868	0.8584770114880858	8.939352739625804	4.20952556864836	0.4708982408306936
1	2	undersample	0.6	100	5	10	1	log2	gini		0.8592641843971631	0.23814703383451014	0.7021276594997737	0.836206896545717	12.033833653031397	4.286673869812894	0.3562184647944438
1	3	undersample	0.6	100	5	10	1	log2	gini		0.8623470522803115	0.30483450168055953	0.784946236474737	0.784482758615054	13.285999061151127	3.642150368151763	0.27413446429795313
1	1	undersample	0.6	100	5	10	1	log2	entropy		0.8319729762778185	0.28784247084548636	0.5957446807876868	0.853448275855938	8.582042674752413	4.065081073705092	0.47367289373237015
1	2	undersample	0.6	100	5	10	1	log2	entropy		0.8599902176571288	0.2407164791775446	0.7021276594997737	0.8383620689594946	12.22571332617617	4.343829517871829	0.3553027361040956
1	3	undersample	0.6	100	5	10	1	log2	entropy		0.8651665430725498	0.30343952480487735	0.8064516128165107	0.7945402298793496	16.11305236063117	3.925106959342334	0.24359796706190678
1	1	undersample	0.6	100	5	10	2	sqrt	gini		0.8303069210075813	0.29448140200408907	0.6170212765301042	0.8570402298789006	9.65856984870431	4.316048024188575	0.44686200909774143
1	2	undersample	0.6	100	5	10	2	sqrt	gini		0.8584617265835167	0.23300242885221903	0.7021276594997737	0.8347701149365319	11.908694735592166	4.249398447115592	0.3568315774631653
1	3	undersample	0.6	100	5	10	2	sqrt	gini		0.8616286614757138	0.3015253149111637	0.784946236474737	0.7823275862012764	13.118315912489836	3.606089475075436	0.27488965565000234
1	1	undersample	0.6	100	5	10	2	sqrt	entropy		0.8304903399364149	0.29191283487836794	0.5744680850452694	0.8563218390743081	8.045999369630461	3.998297593462374	0.4969298814630674
1	2	undersample	0.6	100	5	10	2	sqrt	entropy		0.8600437148447054	0.23930222194439252	0.7021276594997737	0.8383620689594946	12.22571332617617	4.343829517871829	0.3553027361040956
1	3	undersample	0.6	100	5	10	2	sqrt	entropy		0.8645717463848722	0.3052112529677821	0.7741935483038502	0.7931034482701645	13.142856204999966	3.741935302505358	0.28471247898559854
1	1	undersample	0.6	100	5	10	2	log2	gini		0.8303069210075813	0.29448140200408907	0.6170212765301042	0.8570402298789006	9.65856984870431	4.316048024188575	0.44686200909774143
1	2	undersample	0.6	100	5	10	2	log2	gini		0.8584617265835167	0.23300242885221903	0.7021276594997737	0.8347701149365319	11.908694735592166	4.249398447115592	0.3568315774631653
1	3	undersample	0.6	100	5	10	2	log2	gini		0.8616286614757138	0.3015253149111637	0.784946236474737	0.7823275862012764	13.118315912489836	3.606089475075436	0.27488965565000234
1	1	undersample	0.6	100	5	10	2	log2	entropy		0.8304903399364149	0.29191283487836794	0.5744680850452694	0.8563218390743081	8.045999369630461	3.998297593462374	0.4969298814630674
1	2	undersample	0.6	100	5	10	2	log2	entropy		0.8600437148447054	0.23930222194439252	0.7021276594997737	0.8383620689594946	12.22571332617617	4.343829517871829	0.3553027361040956
1	3	undersample	0.6	100	5	10	2	log2	entropy		0.8645717463848722	0.3052112529677821	0.7741935483038502	0.7931034482701645	13.142856204999966	3.741935302505358	0.28471247898559854
1	1	undersample	0.6	100	10	2	1	sqrt	gini		0.8211015835167521	0.3022461690962446	0.6063829786588955	0.853448275855938	8.971382443424272	4.137671807164111	0.4612078175847986
1	2	undersample	0.6	100	10	2	1	sqrt	gini		0.8544876497921251	0.2317745264473842	0.7234042552421911	0.8239942528676438	12.24426909864798	4.110117004287489	0.3356767846844072
1	3	undersample	0.6	100	10	2	1	sqrt	gini		0.8599717278457545	0.2740114779115235	0.7956989246456239	0.7801724137874988	13.822496432833162	3.6196498454017756	0.26186656837030564
1	1	undersample	0.6	100	10	2	1	sqrt	entropy		0.8245597945707998	0.279972009780203	0.6595744680149389	0.846982758614605	10.724470986057778	4.3104582133272675	0.40192734090905907
1	2	undersample	0.6	100	10	2	1	sqrt	entropy		0.856088744191734	0.23079344264633786	0.7234042552421911	0.828304597695199	12.61731477289159	4.213299851937647	0.3339299844382745
1	3	undersample	0.6	100	10	2	1	sqrt	entropy		0.8663484118155976	0.3515875479173145	0.784946236474737	0.7902298850517944	13.74999900592149	3.741935304984674	0.27214075912828833
1	1	undersample	0.6	100	10	2	1	log2	gini		0.8211015835167521	0.3022461690962446	0.6063829786588955	0.853448275855938	8.971382443424272	4.137671807164111	0.4612078175847986
1	2	undersample	0.6	100	10	2	1	log2	gini		0.8544876497921251	0.2317745264473842	0.7234042552421911	0.8239942528676438	12.24426909864798	4.110117004287489	0.3356767846844072
1	3	undersample	0.6	100	10	2	1	log2	gini		0.8599717278457545	0.2740114779115235	0.7956989246456239	0.7801724137874988	13.822496432833162	3.6196498454017756	0.26186656837030564
1	1	undersample	0.6	100	10	2	1	log2	entropy		0.8245597945707998	0.279972009780203	0.6595744680149389	0.846982758614605	10.724470986057778	4.3104582133272675	0.40192734090905907
1	2	undersample	0.6	100	10	2	1	log2	entropy		0.856088744191734	0.23079344264633786	0.7234042552421911	0.828304597695199	12.61731477289159	4.213299851937647	0.3339299844382745
1	3	undersample	0.6	100	10	2	1	log2	entropy		0.8663484118155976	0.3515875479173145	0.784946236474737	0.7902298850517944	13.74999900592149	3.741935304984674	0.27214075912828833
1	1	undersample	0.6	100	10	2	2	sqrt	gini		0.8292675470775251	0.2739063614898193	0.6489361701437303	0.8512931034421604	10.581905169079763	4.363860328782552	0.4123888990911262
1	2	undersample	0.6	100	10	2	2	sqrt	gini		0.8537004768892148	0.22339477125555227	0.7553191488558172	0.8232758620630513	14.380698764191534	4.274000795439107	0.2972039621798168
1	3	undersample	0.6	100	10	2	2	sqrt	gini		0.8670436287232728	0.29383840020295937	0.838709677329171	0.7808908045920914	18.532457497693	3.827815795177441	0.2065465743185635
1	1	undersample	0.6	100	10	2	2	sqrt	entropy		0.8287096478356565	0.3041600132187757	0.6382978722725215	0.84554597700542	9.660737973739664	4.132607351825642	0.42777345441432496
1	2	undersample	0.6	100	10	2	2	sqrt	entropy		0.856352408901932	0.23223407311217506	0.7021276594997737	0.8311781609135692	11.605166296987234	4.1589857195576	0.3583736326626903
1	3	undersample	0.6	100	10	2	2	sqrt	entropy		0.8647803114571746	0.2986581476790819	0.8064516128165107	0.7859195402242392	15.296419431633707	3.767048968367972	0.24626997397922717
1	1	undersample	0.6	100	10	2	2	log2	gini		0.8292675470775251	0.2739063614898193	0.6489361701437303	0.8512931034421604	10.581905169079763	4.363860328782552	0.4123888990911262
1	2	undersample	0.6	100	10	2	2	log2	gini		0.8537004768892148	0.22339477125555227	0.7553191488558172	0.8232758620630513	14.380698764191534	4.274000795439107	0.2972039621798168
1	3	undersample	0.6	100	10	2	2	log2	gini		0.8670436287232728	0.29383840020295937	0.838709677329171	0.7808908045920914	18.532457497693	3.827815795177441	0.2065465743185635
1	1	undersample	0.6	100	10	2	2	log2	entropy		0.8287096478356565	0.3041600132187757	0.6382978722725215	0.84554597700542	9.660737973739664	4.132607351825642	0.42777345441432496
1	2	undersample	0.6	100	10	2	2	log2	entropy		0.856352408901932	0.23223407311217506	0.7021276594997737	0.8311781609135692	11.605166296987234	4.1589857195576	0.3583736326626903
1	3	undersample	0.6	100	10	2	2	log2	entropy		0.8647803114571746	0.2986581476790819	0.8064516128165107	0.7859195402242392	15.296419431633707	3.767048968367972	0.24626997397922717
1	1	undersample	0.6	100	10	5	1	sqrt	gini		0.8251941183663487	0.2609920345809954	0.6489361701437303	0.8462643678100126	10.175303655858302	4.221117243207473	0.41483942732501966
1	2	undersample	0.6	100	10	5	1	sqrt	gini		0.8513618855465883	0.22264488197441473	0.7446808509846085	0.8254310344768289	13.791151188267783	4.26582586483567	0.3093161454536966
1	3	undersample	0.6	100	10	5	1	sqrt	gini		0.8650815721171672	0.2884334957731907	0.7956989246456239	0.7837643678104615	14.116802614806709	3.6797769164630347	0.26066644662406746
1	1	undersample	0.6	100	10	5	1	sqrt	entropy		0.8300929322572758	0.2895584730710272	0.6489361701437303	0.8477011494191976	10.288735614580334	4.260939101375852	0.41413630965988185
1	2	undersample	0.6	100	10	5	1	sqrt	entropy		0.8556798728295427	0.22475195645483975	0.7340425531133998	0.8204022988446811	12.607679057223166	4.087148708028847	0.3241793008373302
1	3	undersample	0.6	100	10	5	1	sqrt	entropy		0.8668427882832777	0.30180600452160944	0.838709677329171	0.7859195402242392	19.089931293525204	3.9177309271026903	0.20522497833882553
1	1	undersample	0.6	100	10	5	1	log2	gini		0.8251941183663487	0.2609920345809954	0.6489361701437303	0.8462643678100126	10.175303655858302	4.221117243207473	0.41483942732501966
1	2	undersample	0.6	100	10	5	1	log2	gini		0.8513618855465883	0.22264488197441473	0.7446808509846085	0.8254310344768289	13.791151188267783	4.26582586483567	0.3093161454536966
1	3	undersample	0.6	100	10	5	1	log2	gini		0.8650815721171672	0.2884334957731907	0.7956989246456239	0.7837643678104615	14.116802614806709	3.6797769164630347	0.26066644662406746
1	1	undersample	0.6	100	10	5	1	log2	entropy		0.8300929322572758	0.2895584730710272	0.6489361701437303	0.8477011494191976	10.288735614580334	4.260939101375852	0.41413630965988185
1	2	undersample	0.6	100	10	5	1	log2	entropy		0.8556798728295427	0.22475195645483975	0.7340425531133998	0.8204022988446811	12.607679057223166	4.087148708028847	0.3241793008373302
1	3	undersample	0.6	100	10	5	1	log2	entropy		0.8668427882832777	0.30180600452160944	0.838709677329171	0.7859195402242392	19.089931293525204	3.9177309271026903	0.20522497833882553
1	1	undersample	0.6	100	10	5	2	sqrt	gini		0.8304139153827341	0.3032831242609983	0.6702127658861476	0.8520114942467528	11.700280906666404	4.5288160535621955	0.3870689919913827
1	2	undersample	0.6	100	10	5	2	sqrt	gini		0.852951516263145	0.22378776610419052	0.7446808509846085	0.8196839080400885	13.258631132856241	4.129863295016041	0.3114848826433905
1	3	undersample	0.6	100	10	5	2	sqrt	gini		0.8667578173278953	0.31060970096385293	0.8602150536709446	0.783045977005869	22.210899678958274	3.964964567836427	0.17851435119864506
1	1	undersample	0.6	100	10	5	2	sqrt	entropy		0.8261570677427245	0.27490297609833353	0.6489361701437303	0.8484195402237902	10.346257982219726	4.281133124219801	0.41378564386413363
1	2	undersample	0.6	100	10	5	2	sqrt	entropy		0.8551257948153583	0.2245022278083665	0.7340425531133998	0.8275862068906065	13.247998973603663	4.2574465609790115	0.3213652444404538
1	3	undersample	0.6	100	10	5	2	sqrt	entropy		0.8616209368434062	0.29985366537166686	0.7634408601329634	0.7859195402242392	11.847772230260079	3.5661396900550133	0.30099663483309624
1	1	undersample	0.6	100	10	5	2	log2	gini		0.8304139153827341	0.3032831242609983	0.6702127658861476	0.8520114942467528	11.700280906666404	4.5288160535621955	0.3870689919913827
1	2	undersample	0.6	100	10	5	2	log2	gini		0.852951516263145	0.22378776610419052	0.7446808509846085	0.8196839080400885	13.258631132856241	4.129863295016041	0.3114848826433905
1	3	undersample	0.6	100	10	5	2	log2	gini		0.8667578173278953	0.31060970096385293	0.8602150536709446	0.783045977005869	22.210899678958274	3.964964567836427	0.17851435119864506
1	1	undersample	0.6	100	10	5	2	log2	entropy		0.8261570677427245	0.27490297609833353	0.6489361701437303	0.8484195402237902	10.346257982219726	4.281133124219801	0.41378564386413363
1	2	undersample	0.6	100	10	5	2	log2	entropy		0.8551257948153583	0.2245022278083665	0.7340425531133998	0.8275862068906065	13.247998973603663	4.2574465609790115	0.3213652444404538
1	3	undersample	0.6	100	10	5	2	log2	entropy		0.8616209368434062	0.29985366537166686	0.7634408601329634	0.7859195402242392	11.847772230260079	3.5661396900550133	0.30099663483309624
1	1	undersample	0.6	100	10	10	1	sqrt	gini		0.8279606872095867	0.27966715491024136	0.6382978722725215	0.8520114942467528	10.159907813551934	4.31315814624971	0.42452728152685265
1	2	undersample	0.6	100	10	10	1	sqrt	gini		0.8511861090731231	0.22413575187098997	0.7340425531133998	0.8225574712584587	12.79433101696728	4.13679018751298	0.3233299227668598
1	3	undersample	0.6	100	10	10	1	sqrt	gini		0.8680014831294031	0.28415181789368116	0.838709677329171	0.7686781609140182	17.27950174783183	3.6257261501373548	0.20982815536317653
1	1	undersample	0.6	100	10	10	1	sqrt	entropy		0.8273951455123503	0.28924456990772013	0.6170212765301042	0.8505747126375678	9.170939458343266	4.12929595872588	0.4502587641945293
1	2	undersample	0.6	100	10	10	1	sqrt	entropy		0.8585152237710932	0.22712365326705175	0.7340425531133998	0.8239942528676438	12.921305139094764	4.170559901409364	0.32276613912458785
1	3	undersample	0.6	100	10	10	1	sqrt	entropy		0.8659003831417624	0.2976998133951737	0.784946236474737	0.7916666666609795	13.869998991437422	3.767741754124281	0.2716468557604286
1	1	undersample	0.6	100	10	10	1	log2	gini		0.8279606872095867	0.27966715491024136	0.6382978722725215	0.8520114942467528	10.159907813551934	4.31315814624971	0.42452728152685265
1	2	undersample	0.6	100	10	10	1	log2	gini		0.8511861090731231	0.22413575187098997	0.7340425531133998	0.8225574712584587	12.79433101696728	4.13679018751298	0.3233299227668598
1	3	undersample	0.6	100	10	10	1	log2	gini		0.8680014831294031	0.28415181789368116	0.838709677329171	0.7686781609140182	17.27950174783183	3.6257261501373548	0.20982815536317653
1	1	undersample	0.6	100	10	10	1	log2	entropy		0.8273951455123503	0.28924456990772013	0.6170212765301042	0.8505747126375678	9.170939458343266	4.12929595872588	0.4502587641945293
1	2	undersample	0.6	100	10	10	1	log2	entropy		0.8585152237710932	0.22712365326705175	0.7340425531133998	0.8239942528676438	12.921305139094764	4.170559901409364	0.32276613912458785
1	3	undersample	0.6	100	10	10	1	log2	entropy		0.8659003831417624	0.2976998133951737	0.784946236474737	0.7916666666609795	13.869998991437422	3.767741754124281	0.2716468557604286
1	1	undersample	0.6	100	10	10	2	sqrt	gini		0.8265697603325998	0.29067697703996553	0.6170212765301042	0.846982758614605	8.91783969795692	4.032364135048089	0.45216825850699116
1	2	undersample	0.6	100	10	10	2	sqrt	gini		0.8568109562240156	0.24207393113196154	0.7446808509846085	0.8211206896492736	13.388553194751516	4.163034885891351	0.31093985223420423
1	3	undersample	0.6	100	10	10	2	sqrt	gini		0.8647030651340997	0.2999806140725705	0.838709677329171	0.7629310344772778	16.73454416476111	3.537829762329166	0.2114087817482077
1	1	undersample	0.6	100	10	10	2	sqrt	entropy		0.8311399486426998	0.2726120939042355	0.6170212765301042	0.84554597700542	8.819895976512816	3.994853773431454	0.45293659878423725
1	2	undersample	0.6	100	10	10	2	sqrt	entropy		0.8579191122523845	0.23007446159764464	0.7127659573709824	0.8254310344768289	11.733423910805014	4.083004756342713	0.3479806636192985
1	3	undersample	0.6	100	10	10	2	sqrt	entropy		0.8649270794710172	0.30070844113196155	0.7956989246456239	0.7873563218334242	14.421051572707219	3.7419353073969823	0.2594772748936231
1	1	undersample	0.6	100	10	10	2	log2	gini		0.8265697603325998	0.29067697703996553	0.6170212765301042	0.846982758614605	8.91783969795692	4.032364135048089	0.45216825850699116
1	2	undersample	0.6	100	10	10	2	log2	gini		0.8568109562240156	0.24207393113196154	0.7446808509846085	0.8211206896492736	13.388553194751516	4.163034885891351	0.31093985223420423
1	3	undersample	0.6	100	10	10	2	log2	gini		0.8647030651340997	0.2999806140725705	0.838709677329171	0.7629310344772778	16.73454416476111	3.537829762329166	0.2114087817482077
1	1	undersample	0.6	100	10	10	2	log2	entropy		0.8311399486426998	0.2726120939042355	0.6170212765301042	0.84554597700542	8.819895976512816	3.994853773431454	0.45293659878423725
1	2	undersample	0.6	100	10	10	2	log2	entropy		0.8579191122523845	0.23007446159764464	0.7127659573709824	0.8254310344768289	11.733423910805014	4.083004756342713	0.3479806636192985
1	3	undersample	0.6	100	10	10	2	log2	entropy		0.8649270794710172	0.30070844113196155	0.7956989246456239	0.7873563218334242	14.421051572707219	3.7419353073969823	0.2594772748936231
1	1	undersample	0.6	300	3	2	1	sqrt	gini		0.8317360601614087	0.3003787091038752	0.5212765956892259	0.872126436775344	7.426466283380688	4.076499800106592	0.5489151327549309
1	2	undersample	0.6	300	3	2	1	sqrt	gini		0.8575599168500856	0.24139656943253346	0.6489361701437303	0.8448275862008274	10.06397228882758	4.1820328268094675	0.41554493654681335
1	3	undersample	0.6	300	3	2	1	sqrt	gini		0.8628877765418366	0.3184980766407737	0.8064516128165107	0.7959770114885347	16.255867273926064	3.952748556291762	0.24315825954565848
1	1	undersample	0.6	300	3	2	1	sqrt	entropy		0.831155233553436	0.2900471030822323	0.5212765956892259	0.8706896551661589	7.331851233676333	4.031205361388473	0.5498209332936281
1	2	undersample	0.6	300	3	2	1	sqrt	entropy		0.8576516263145023	0.2331477351994357	0.6382978722725215	0.84554597700542	9.660737973739664	4.132607351825642	0.42777345441432496
1	3	undersample	0.6	300	3	2	1	sqrt	entropy		0.8639460511679644	0.3231594728299679	0.7956989246456239	0.8089080459712005	16.48674185270195	4.163958064326053	0.25256402609204553
1	1	undersample	0.6	300	3	2	1	log2	gini		0.8317360601614087	0.3003787091038752	0.5212765956892259	0.872126436775344	7.426466283380688	4.076499800106592	0.5489151327549309
1	2	undersample	0.6	300	3	2	1	log2	gini		0.8575599168500856	0.24139656943253346	0.6489361701437303	0.8448275862008274	10.06397228882758	4.1820328268094675	0.41554493654681335
1	3	undersample	0.6	300	3	2	1	log2	gini		0.8628877765418366	0.3184980766407737	0.8064516128165107	0.7959770114885347	16.255867273926064	3.952748556291762	0.24315825954565848
1	1	undersample	0.6	300	3	2	1	log2	entropy		0.831155233553436	0.2900471030822323	0.5212765956892259	0.8706896551661589	7.331851233676333	4.031205361388473	0.5498209332936281
1	2	undersample	0.6	300	3	2	1	log2	entropy		0.8576516263145023	0.2331477351994357	0.6382978722725215	0.84554597700542	9.660737973739664	4.132607351825642	0.42777345441432496
1	3	undersample	0.6	300	3	2	1	log2	entropy		0.8639460511679644	0.3231594728299679	0.7956989246456239	0.8089080459712005	16.48674185270195	4.163958064326053	0.25256402609204553
1	1	undersample	0.6	300	3	2	2	sqrt	gini		0.8312698703839568	0.30206173551009335	0.5319148935604346	0.8714080459707515	7.700608790410295	4.1364551632437125	0.5371594894404745
1	2	undersample	0.6	300	3	2	2	sqrt	gini		0.8569714477867449	0.23927311937741813	0.6702127658861476	0.8462643678100126	11.186915001172009	4.3595145298700135	0.3896976438583948
1	3	undersample	0.6	300	3	2	2	sqrt	gini		0.8628568780126066	0.3212315791598463	0.8064516128165107	0.7945402298793496	16.11305236063117	3.925106959342334	0.24359796706190678
1	1	undersample	0.6	300	3	2	2	sqrt	entropy		0.8314685742235265	0.29726935359916407	0.5212765956892259	0.8728448275799365	7.474575630624609	4.09953087061102	0.5484633507578394
1	2	undersample	0.6	300	3	2	2	sqrt	entropy		0.8575904866715578	0.2326741073960616	0.6382978722725215	0.8448275862008274	9.607842404127314	4.113474911615869	0.4281372073474465
1	3	undersample	0.6	300	3	2	2	sqrt	entropy		0.8638379063156594	0.3201362114274171	0.7956989246456239	0.8089080459712005	16.48674185270195	4.163958064326053	0.25256402609204553
1	1	undersample	0.6	300	3	2	2	log2	gini		0.8312698703839568	0.30206173551009335	0.5319148935604346	0.8714080459707515	7.700608790410295	4.1364551632437125	0.5371594894404745
1	2	undersample	0.6	300	3	2	2	log2	gini		0.8569714477867449	0.23927311937741813	0.6702127658861476	0.8462643678100126	11.186915001172009	4.3595145298700135	0.3896976438583948
1	3	undersample	0.6	300	3	2	2	log2	gini		0.8628568780126066	0.3212315791598463	0.8064516128165107	0.7945402298793496	16.11305236063117	3.925106959342334	0.24359796706190678
1	1	undersample	0.6	300	3	2	2	log2	entropy		0.8314685742235265	0.29726935359916407	0.5212765956892259	0.8728448275799365	7.474575630624609	4.09953087061102	0.5484633507578394
1	2	undersample	0.6	300	3	2	2	log2	entropy		0.8575904866715578	0.2326741073960616	0.6382978722725215	0.8448275862008274	9.607842404127314	4.113474911615869	0.4281372073474465
1	3	undersample	0.6	300	3	2	2	log2	entropy		0.8638379063156594	0.3201362114274171	0.7956989246456239	0.8089080459712005	16.48674185270195	4.163958064326053	0.25256402609204553
1	1	undersample	0.6	300	3	5	1	sqrt	gini		0.8318889092687698	0.3012344342396397	0.5319148935604346	0.8735632183845291	7.851238989581776	4.206962916127565	0.5358342604520911
1	2	undersample	0.6	300	3	5	1	sqrt	gini		0.8581101736365859	0.2409878962164944	0.6489361701437303	0.8433908045916424	9.954683699041654	4.143665555620648	0.4162528495478691
1	3	undersample	0.6	300	3	5	1	sqrt	gini		0.8631658633049069	0.3192109762723341	0.8064516128165107	0.7945402298793496	16.11305236063117	3.925106959342334	0.24359796706190678
1	1	undersample	0.6	300	3	5	1	sqrt	entropy		0.8310100269014428	0.2922999761476456	0.5212765956892259	0.8728448275799365	7.474575630624609	4.09953087061102	0.5484633507578394
1	2	undersample	0.6	300	3	5	1	sqrt	entropy		0.8578350452433358	0.23404537183176563	0.6382978722725215	0.8441091953962349	9.555434351253968	4.094518807249244	0.42850157943448935
1	3	undersample	0.6	300	3	5	1	sqrt	entropy		0.8637761092571994	0.32343217286551	0.7956989246456239	0.8089080459712005	16.48674185270195	4.163958064326053	0.25256402609204553
1	1	undersample	0.6	300	3	5	1	log2	gini		0.8318889092687698	0.3012344342396397	0.5319148935604346	0.8735632183845291	7.851238989581776	4.206962916127565	0.5358342604520911
1	2	undersample	0.6	300	3	5	1	log2	gini		0.8581101736365859	0.2409878962164944	0.6489361701437303	0.8433908045916424	9.954683699041654	4.143665555620648	0.4162528495478691
1	3	undersample	0.6	300	3	5	1	log2	gini		0.8631658633049069	0.3192109762723341	0.8064516128165107	0.7945402298793496	16.11305236063117	3.925106959342334	0.24359796706190678
1	1	undersample	0.6	300	3	5	1	log2	entropy		0.8310100269014428	0.2922999761476456	0.5212765956892259	0.8728448275799365	7.474575630624609	4.09953087061102	0.5484633507578394
1	2	undersample	0.6	300	3	5	1	log2	entropy		0.8578350452433358	0.23404537183176563	0.6382978722725215	0.8441091953962349	9.555434351253968	4.094518807249244	0.42850157943448935
1	3	undersample	0.6	300	3	5	1	log2	entropy		0.8637761092571994	0.32343217286551	0.7956989246456239	0.8089080459712005	16.48674185270195	4.163958064326053	0.25256402609204553
1	1	undersample	0.6	300	3	5	2	sqrt	gini		0.8315602836879432	0.3012502590170926	0.5425531914316433	0.8699712643615664	7.935371292275435	4.17256344947218	0.5258182908442084
1	2	undersample	0.6	300	3	5	2	sqrt	gini		0.8576516263145023	0.23972114342244485	0.6595744680149389	0.8462643678100126	10.665302901642498	4.290315886538743	0.4022685355917073
1	3	undersample	0.6	300	3	5	2	sqrt	gini		0.8630422691879867	0.32232022848076847	0.8064516128165107	0.7945402298793496	16.11305236063117	3.925106959342334	0.24359796706190678
1	1	undersample	0.6	300	3	5	2	sqrt	entropy		0.8315908535094155	0.2949361534297061	0.5319148935604346	0.8735632183845291	7.851238989581776	4.206962916127565	0.5358342604520911
1	2	undersample	0.6	300	3	5	2	sqrt	entropy		0.8576974810467107	0.23289127628091744	0.6382978722725215	0.8441091953962349	9.555434351253968	4.094518807249244	0.42850157943448935
1	3	undersample	0.6	300	3	5	2	sqrt	entropy		0.8636756890372018	0.319217498751377	0.7956989246456239	0.8103448275803855	16.641146983827976	4.195503199512523	0.25211621754067093
1	1	undersample	0.6	300	3	5	2	log2	gini		0.8315602836879432	0.3012502590170926	0.5425531914316433	0.8699712643615664	7.935371292275435	4.17256344947218	0.5258182908442084
1	2	undersample	0.6	300	3	5	2	log2	gini		0.8576516263145023	0.23972114342244485	0.6595744680149389	0.8462643678100126	10.665302901642498	4.290315886538743	0.4022685355917073
1	3	undersample	0.6	300	3	5	2	log2	gini		0.8630422691879867	0.32232022848076847	0.8064516128165107	0.7945402298793496	16.11305236063117	3.925106959342334	0.24359796706190678
1	1	undersample	0.6	300	3	5	2	log2	entropy		0.8315908535094155	0.2949361534297061	0.5319148935604346	0.8735632183845291	7.851238989581776	4.206962916127565	0.5358342604520911
1	2	undersample	0.6	300	3	5	2	log2	entropy		0.8576974810467107	0.23289127628091744	0.6382978722725215	0.8441091953962349	9.555434351253968	4.094518807249244	0.42850157943448935
1	3	undersample	0.6	300	3	5	2	log2	entropy		0.8636756890372018	0.319217498751377	0.7956989246456239	0.8103448275803855	16.641146983827976	4.195503199512523	0.25211621754067093
1	1	undersample	0.6	300	3	10	1	sqrt	gini		0.832034115920763	0.29750224172653	0.5319148935604346	0.8749999999937141	7.954544758130197	4.255318807843986	0.5349544012495817
1	2	undersample	0.6	300	3	10	1	sqrt	gini		0.8581636708241623	0.2412385719835516	0.6489361701437303	0.84554597700542	10.119379062204006	4.201484141022736	0.41519188222936876
1	3	undersample	0.6	300	3	10	1	sqrt	gini		0.8633512544802867	0.31889081934888586	0.8064516128165107	0.7959770114885347	16.255867273926064	3.952748556291762	0.24315825954565848
1	1	undersample	0.6	300	3	10	1	sqrt	entropy		0.832141110295916	0.29128420383322406	0.5212765956892259	0.8735632183845291	7.523231674952849	4.1228236578050135	0.5480123118232346
1	2	undersample	0.6	300	3	10	1	sqrt	entropy		0.8576592687698705	0.23379850692723234	0.6382978722725215	0.8462643678100126	9.714127894437379	4.151918599876203	0.42741031905833216
1	3	undersample	0.6	300	3	10	1	sqrt	entropy		0.8638070077864294	0.31949673872552503	0.7956989246456239	0.8089080459712005	16.48674185270195	4.163958064326053	0.25256402609204553
1	1	undersample	0.6	300	3	10	1	log2	gini		0.832034115920763	0.29750224172653	0.5319148935604346	0.8749999999937141	7.954544758130197	4.255318807843986	0.5349544012495817
1	2	undersample	0.6	300	3	10	1	log2	gini		0.8581636708241623	0.2412385719835516	0.6489361701437303	0.84554597700542	10.119379062204006	4.201484141022736	0.41519188222936876
1	3	undersample	0.6	300	3	10	1	log2	gini		0.8633512544802867	0.31889081934888586	0.8064516128165107	0.7959770114885347	16.255867273926064	3.952748556291762	0.24315825954565848
1	1	undersample	0.6	300	3	10	1	log2	entropy		0.832141110295916	0.29128420383322406	0.5212765956892259	0.8735632183845291	7.523231674952849	4.1228236578050135	0.5480123118232346
1	2	undersample	0.6	300	3	10	1	log2	entropy		0.8576592687698705	0.23379850692723234	0.6382978722725215	0.8462643678100126	9.714127894437379	4.151918599876203	0.42741031905833216
1	3	undersample	0.6	300	3	10	1	log2	entropy		0.8638070077864294	0.31949673872552503	0.7956989246456239	0.8089080459712005	16.48674185270195	4.163958064326053	0.25256402609204553
1	1	undersample	0.6	300	3	10	2	sqrt	gini		0.8321946074834923	0.2993107079129639	0.5319148935604346	0.8735632183845291	7.851238989581776	4.206962916127565	0.5358342604520911
1	2	undersample	0.6	300	3	10	2	sqrt	gini		0.857475849841037	0.2395078420371441	0.6595744680149389	0.84554597700542	10.606685217976427	4.27036093021983	0.40261031004441267
1	3	undersample	0.6	300	3	10	2	sqrt	gini		0.8634671239648992	0.3202096063657303	0.8064516128165107	0.7966954022931273	16.328031700039705	3.9667158649904453	0.2429390005226706
1	1	undersample	0.6	300	3	10	2	sqrt	entropy		0.8326149425287357	0.29459437633419094	0.5212765956892259	0.8764367816028992	7.723513531378733	4.21870326998883	0.5462155501656264
1	2	undersample	0.6	300	3	10	2	sqrt	entropy		0.8575369894839814	0.2331574588553337	0.6382978722725215	0.8462643678100126	9.714127894437379	4.151918599876203	0.42741031905833216
1	3	undersample	0.6	300	3	10	2	sqrt	entropy		0.8640619206525769	0.32248989282742224	0.784946236474737	0.8103448275803855	15.595453319562067	4.138807210329921	0.26538549214109086
1	1	undersample	0.6	300	3	10	2	log2	gini		0.8321946074834923	0.2993107079129639	0.5319148935604346	0.8735632183845291	7.851238989581776	4.206962916127565	0.5358342604520911
1	2	undersample	0.6	300	3	10	2	log2	gini		0.857475849841037	0.2395078420371441	0.6595744680149389	0.84554597700542	10.606685217976427	4.27036093021983	0.40261031004441267
1	3	undersample	0.6	300	3	10	2	log2	gini		0.8634671239648992	0.3202096063657303	0.8064516128165107	0.7966954022931273	16.328031700039705	3.9667158649904453	0.2429390005226706
1	1	undersample	0.6	300	3	10	2	log2	entropy		0.8326149425287357	0.29459437633419094	0.5212765956892259	0.8764367816028992	7.723513531378733	4.21870326998883	0.5462155501656264
1	2	undersample	0.6	300	3	10	2	log2	entropy		0.8575369894839814	0.2331574588553337	0.6382978722725215	0.8462643678100126	9.714127894437379	4.151918599876203	0.42741031905833216
1	3	undersample	0.6	300	3	10	2	log2	entropy		0.8640619206525769	0.32248989282742224	0.784946236474737	0.8103448275803855	15.595453319562067	4.138807210329921	0.26538549214109086
1	1	undersample	0.6	300	5	2	1	sqrt	gini		0.8315679261433113	0.3050847839907291	0.6276595744013128	0.8527298850513454	9.760696088997253	4.261961308311139	0.4366452117598943
1	2	undersample	0.6	300	5	2	1	sqrt	gini		0.8552901076057715	0.2250328444107808	0.7021276594997737	0.8318965517181617	11.664834280707355	4.176759161745519	0.35806415629968963
1	3	undersample	0.6	300	5	2	1	sqrt	gini		0.8652360647633173	0.307532883204749	0.8064516128165107	0.7880747126380168	15.494349107953225	3.8053579391186836	0.245596491834685
1	1	undersample	0.6	300	5	2	1	sqrt	entropy		0.8311170212765957	0.29305418547313794	0.6063829786588955	0.8556034482697156	9.128276804441386	4.1994280985135	0.4600460850603796
1	2	undersample	0.6	300	5	2	1	sqrt	entropy		0.8580184641721692	0.2321434016946903	0.7021276594997737	0.8304597701089766	11.54600397411576	4.14136289975221	0.3586836444519181
1	3	undersample	0.6	300	5	2	1	sqrt	entropy		0.8668505129155852	0.30653045122096007	0.784946236474737	0.7873563218334242	13.51486389892848	3.6913686140537796	0.2731339735650471
1	1	undersample	0.6	300	5	2	1	log2	gini		0.8315679261433113	0.3050847839907291	0.6276595744013128	0.8527298850513454	9.760696088997253	4.261961308311139	0.4366452117598943
1	2	undersample	0.6	300	5	2	1	log2	gini		0.8552901076057715	0.2250328444107808	0.7021276594997737	0.8318965517181617	11.664834280707355	4.176759161745519	0.35806415629968963
1	3	undersample	0.6	300	5	2	1	log2	gini		0.8652360647633173	0.307532883204749	0.8064516128165107	0.7880747126380168	15.494349107953225	3.8053579391186836	0.245596491834685
1	1	undersample	0.6	300	5	2	1	log2	entropy		0.8311170212765957	0.29305418547313794	0.6063829786588955	0.8556034482697156	9.128276804441386	4.1994280985135	0.4600460850603796
1	2	undersample	0.6	300	5	2	1	log2	entropy		0.8580184641721692	0.2321434016946903	0.7021276594997737	0.8304597701089766	11.54600397411576	4.14136289975221	0.3586836444519181
1	3	undersample	0.6	300	5	2	1	log2	entropy		0.8668505129155852	0.30653045122096007	0.784946236474737	0.7873563218334242	13.51486389892848	3.6913686140537796	0.2731339735650471
1	1	undersample	0.6	300	5	2	2	sqrt	gini		0.8302457813646368	0.303394784803278	0.5851063829164781	0.8541666666605304	8.260072617791572	4.012157778996211	0.48572910700005234
1	2	undersample	0.6	300	5	2	2	sqrt	gini		0.8581636708241623	0.23362570416874964	0.7021276594997737	0.8297413793043841	11.487340911323082	4.123888795717028	0.35899419305809044
1	3	undersample	0.6	300	5	2	2	sqrt	gini		0.8667732665925101	0.33216749203840573	0.8172043009873975	0.7859195402242392	16.412158221026555	3.8172762879462114	0.23258830876575992
1	1	undersample	0.6	300	5	2	2	sqrt	entropy		0.8315908535094155	0.2953430478952648	0.6170212765301042	0.8563218390743081	9.60222144819253	4.294467785570698	0.4472368933291838
1	2	undersample	0.6	300	5	2	2	sqrt	entropy		0.8596004524333577	0.2317628809701923	0.7021276594997737	0.8261494252814214	11.20129787744554	4.038684486660463	0.3605550373568413
1	3	undersample	0.6	300	5	2	2	sqrt	entropy		0.8685962798170807	0.3320130432845775	0.7956989246456239	0.7852011494196466	14.237281131974772	3.704390807734119	0.26018947234537704
1	1	undersample	0.6	300	5	2	2	log2	gini		0.8302457813646368	0.303394784803278	0.5851063829164781	0.8541666666605304	8.260072617791572	4.012157778996211	0.48572910700005234
1	2	undersample	0.6	300	5	2	2	log2	gini		0.8581636708241623	0.23362570416874964	0.7021276594997737	0.8297413793043841	11.487340911323082	4.123888795717028	0.35899419305809044
1	3	undersample	0.6	300	5	2	2	log2	gini		0.8667732665925101	0.33216749203840573	0.8172043009873975	0.7859195402242392	16.412158221026555	3.8172762879462114	0.23258830876575992
1	1	undersample	0.6	300	5	2	2	log2	entropy		0.8315908535094155	0.2953430478952648	0.6170212765301042	0.8563218390743081	9.60222144819253	4.294467785570698	0.4472368933291838
1	2	undersample	0.6	300	5	2	2	log2	entropy		0.8596004524333577	0.2317628809701923	0.7021276594997737	0.8261494252814214	11.20129787744554	4.038684486660463	0.3605550373568413
1	3	undersample	0.6	300	5	2	2	log2	entropy		0.8685962798170807	0.3320130432845775	0.7956989246456239	0.7852011494196466	14.237281131974772	3.704390807734119	0.26018947234537704
1	1	undersample	0.6	300	5	5	1	sqrt	gini		0.8309794570799707	0.2943513705787363	0.6170212765301042	0.8527298850513454	9.328725552460812	4.1897246759668825	0.4491207892351839
1	2	undersample	0.6	300	5	5	1	sqrt	gini		0.8575446319393494	0.2301280426543091	0.7021276594997737	0.8275862068906065	11.3142848759116	4.072340188762532	0.35992907375788274
1	3	undersample	0.6	300	5	5	1	sqrt	gini		0.8677774687924854	0.3260825659529097	0.8064516128165107	0.784482758615054	15.166665532605853	3.741935309744962	0.2467210178818645
1	1	undersample	0.6	300	5	5	1	sqrt	entropy		0.8309718146246026	0.29011766531178595	0.6276595744013128	0.854885057465123	9.930692269802766	4.3252577590201176	0.43554442552463657
1	2	undersample	0.6	300	5	5	1	sqrt	entropy		0.8600895695769137	0.2331285827536506	0.7021276594997737	0.8261494252814214	11.20129787744554	4.038684486660463	0.3605550373568413
1	3	undersample	0.6	300	5	5	1	sqrt	entropy		0.867352614015573	0.31913015150780977	0.784946236474737	0.7866379310288317	13.457069748002949	3.6789397640843537	0.273383410980657
1	1	undersample	0.6	300	5	5	1	log2	gini		0.8309794570799707	0.2943513705787363	0.6170212765301042	0.8527298850513454	9.328725552460812	4.1897246759668825	0.4491207892351839
1	2	undersample	0.6	300	5	5	1	log2	gini		0.8575446319393494	0.2301280426543091	0.7021276594997737	0.8275862068906065	11.3142848759116	4.072340188762532	0.35992907375788274
1	3	undersample	0.6	300	5	5	1	log2	gini		0.8677774687924854	0.3260825659529097	0.8064516128165107	0.784482758615054	15.166665532605853	3.741935309744962	0.2467210178818645
1	1	undersample	0.6	300	5	5	1	log2	entropy		0.8309718146246026	0.29011766531178595	0.6276595744013128	0.854885057465123	9.930692269802766	4.3252577590201176	0.43554442552463657
1	2	undersample	0.6	300	5	5	1	log2	entropy		0.8600895695769137	0.2331285827536506	0.7021276594997737	0.8261494252814214	11.20129787744554	4.038684486660463	0.3605550373568413
1	3	undersample	0.6	300	5	5	1	log2	entropy		0.867352614015573	0.31913015150780977	0.784946236474737	0.7866379310288317	13.457069748002949	3.6789397640843537	0.273383410980657
1	1	undersample	0.6	300	5	5	2	sqrt	gini		0.8292064074345805	0.29633358567509976	0.5744680850452694	0.8512931034421604	7.728260283738062	3.863089471381275	0.4998653322051602
1	2	undersample	0.6	300	5	5	2	sqrt	gini		0.8579114697970164	0.2325839647297777	0.7021276594997737	0.8261494252814214	11.20129787744554	4.038684486660463	0.3605550373568413
1	3	undersample	0.6	300	5	5	2	sqrt	gini		0.8661012235817576	0.3270604543601233	0.7956989246456239	0.7880747126380168	14.483138987105693	3.7546198332637677	0.25924074137347625
1	1	undersample	0.6	300	5	5	2	sqrt	entropy		0.832523233064319	0.2960175459982389	0.6063829786588955	0.853448275855938	8.971382443424272	4.137671807164111	0.4612078175847986
1	2	undersample	0.6	300	5	5	2	sqrt	entropy		0.8602042064074347	0.23449077195376672	0.691489361628565	0.8247126436722363	10.54550517584152	3.9448899034490212	0.3740825813666316
1	3	undersample	0.6	300	5	5	2	sqrt	entropy		0.8679010629094055	0.3250939380012032	0.7956989246456239	0.784482758615054	14.176841075871902	3.6920428389483626	0.2604277410899088
1	1	undersample	0.6	300	5	5	2	log2	gini		0.8292064074345805	0.29633358567509976	0.5744680850452694	0.8512931034421604	7.728260283738062	3.863089471381275	0.4998653322051602
1	2	undersample	0.6	300	5	5	2	log2	gini		0.8579114697970164	0.2325839647297777	0.7021276594997737	0.8261494252814214	11.20129787744554	4.038684486660463	0.3605550373568413
1	3	undersample	0.6	300	5	5	2	log2	gini		0.8661012235817576	0.3270604543601233	0.7956989246456239	0.7880747126380168	14.483138987105693	3.7546198332637677	0.25924074137347625
1	1	undersample	0.6	300	5	5	2	log2	entropy		0.832523233064319	0.2960175459982389	0.6063829786588955	0.853448275855938	8.971382443424272	4.137671807164111	0.4612078175847986
1	2	undersample	0.6	300	5	5	2	log2	entropy		0.8602042064074347	0.23449077195376672	0.691489361628565	0.8247126436722363	10.54550517584152	3.9448899034490212	0.3740825813666316
1	3	undersample	0.6	300	5	5	2	log2	entropy		0.8679010629094055	0.3250939380012032	0.7956989246456239	0.784482758615054	14.176841075871902	3.6920428389483626	0.2604277410899088
1	1	undersample	0.6	300	5	10	1	sqrt	gini		0.8310023844460748	0.28911359549301285	0.6170212765301042	0.8512931034421604	9.223026655308672	4.149244247039148	0.4498787989971407
1	2	undersample	0.6	300	5	10	1	sqrt	gini		0.8581636708241626	0.23225041917531725	0.7127659573709824	0.8261494252814214	11.79216318531099	4.099876675852287	0.3476780717415531
1	3	undersample	0.6	300	5	10	1	sqrt	gini		0.8666651217402052	0.3069043655275527	0.7956989246456239	0.7816091953966839	13.939057170749676	3.6434633301355976	0.2613851960081366
1	1	undersample	0.6	300	5	10	1	sqrt	entropy		0.8334556126192223	0.29072669662578915	0.6170212765301042	0.8505747126375678	9.170939458343266	4.12929595872588	0.4502587641945293
1	2	undersample	0.6	300	5	10	1	sqrt	entropy		0.8599672902910248	0.23682195209518012	0.691489361628565	0.8268678160860139	10.704678001065554	3.993996413931566	0.373107561618128
1	3	undersample	0.6	300	5	10	1	sqrt	entropy		0.8684417871709308	0.3098546508812277	0.8172043009873975	0.7866379310288317	16.482470494055665	3.8301290694576835	0.23237589935406217
1	1	undersample	0.6	300	5	10	1	log2	gini		0.8310023844460748	0.28911359549301285	0.6170212765301042	0.8512931034421604	9.223026655308672	4.149244247039148	0.4498787989971407
1	2	undersample	0.6	300	5	10	1	log2	gini		0.8581636708241626	0.23225041917531725	0.7127659573709824	0.8261494252814214	11.79216318531099	4.099876675852287	0.3476780717415531
1	3	undersample	0.6	300	5	10	1	log2	gini		0.8666651217402052	0.3069043655275527	0.7956989246456239	0.7816091953966839	13.939057170749676	3.6434633301355976	0.2613851960081366
1	1	undersample	0.6	300	5	10	1	log2	entropy		0.8334556126192223	0.29072669662578915	0.6170212765301042	0.8505747126375678	9.170939458343266	4.12929595872588	0.4502587641945293
1	2	undersample	0.6	300	5	10	1	log2	entropy		0.8599672902910248	0.23682195209518012	0.691489361628565	0.8268678160860139	10.704678001065554	3.993996413931566	0.373107561618128
1	3	undersample	0.6	300	5	10	1	log2	entropy		0.8684417871709308	0.3098546508812277	0.8172043009873975	0.7866379310288317	16.482470494055665	3.8301290694576835	0.23237589935406217
1	1	undersample	0.6	300	5	10	2	sqrt	gini		0.8309259598923943	0.29288629132770977	0.6276595744013128	0.8520114942467528	9.705130994225266	4.2412721771455475	0.43701337803867596
1	2	undersample	0.6	300	5	10	2	sqrt	gini		0.8573917828319882	0.22882739405845884	0.7127659573709824	0.8254310344768289	11.733423910805014	4.083004756342713	0.3479806636192985
1	3	undersample	0.6	300	5	10	2	sqrt	gini		0.8647648621925597	0.30459043662711766	0.7956989246456239	0.783045977005869	14.057161759424675	3.667592225248695	0.26090559015002635
1	1	undersample	0.6	300	5	10	2	sqrt	entropy		0.8329206407434581	0.294372483692711	0.6063829786588955	0.8527298850513454	8.920104774143908	4.117488043622625	0.4615963667104736
1	2	undersample	0.6	300	5	10	2	sqrt	entropy		0.8599443629249206	0.23645618295341317	0.691489361628565	0.8232758620630513	10.441546772251165	3.9128176296273507	0.37473543054084235
1	3	undersample	0.6	300	5	10	2	sqrt	entropy		0.8679628599678655	0.31481515704574287	0.8064516128165107	0.7859195402242392	15.296419431633707	3.767048968367972	0.24626997397922717
1	1	undersample	0.6	300	5	10	2	log2	gini		0.8309259598923943	0.29288629132770977	0.6276595744013128	0.8520114942467528	9.705130994225266	4.2412721771455475	0.43701337803867596
1	2	undersample	0.6	300	5	10	2	log2	gini		0.8573917828319882	0.22882739405845884	0.7127659573709824	0.8254310344768289	11.733423910805014	4.083004756342713	0.3479806636192985
1	3	undersample	0.6	300	5	10	2	log2	gini		0.8647648621925597	0.30459043662711766	0.7956989246456239	0.783045977005869	14.057161759424675	3.667592225248695	0.26090559015002635
1	1	undersample	0.6	300	5	10	2	log2	entropy		0.8329206407434581	0.294372483692711	0.6063829786588955	0.8527298850513454	8.920104774143908	4.117488043622625	0.4615963667104736
1	2	undersample	0.6	300	5	10	2	log2	entropy		0.8599443629249206	0.23645618295341317	0.691489361628565	0.8232758620630513	10.441546772251165	3.9128176296273507	0.37473543054084235
1	3	undersample	0.6	300	5	10	2	log2	entropy		0.8679628599678655	0.31481515704574287	0.8064516128165107	0.7859195402242392	15.296419431633707	3.767048968367972	0.24626997397922717
1	1	undersample	0.6	300	10	2	1	sqrt	gini		0.823084800684764	0.28554882445518365	0.6382978722725215	0.8491379310283826	9.932772331239757	4.231002758437451	0.425963922056556
1	2	undersample	0.6	300	10	2	1	sqrt	gini		0.857231291269259	0.22914526393749768	0.7340425531133998	0.8232758620630513	12.857560000561941	4.153606406835188	0.3230477849668253
1	3	undersample	0.6	300	10	2	1	sqrt	gini		0.8681714250401681	0.29764890865369165	0.8172043009873975	0.7780172413737212	15.668759527085818	3.6813861996793524	0.23495070152987704
1	1	undersample	0.6	300	10	2	1	sqrt	entropy		0.8231077280508683	0.2769941296520808	0.6063829786588955	0.8491379310283826	8.67104180857793	4.019452620515578	0.46354897399166833
1	2	undersample	0.6	300	10	2	1	sqrt	entropy		0.854709280997799	0.22187218824968152	0.7127659573709824	0.8261494252814214	11.79216318531099	4.099876675852287	0.3476780717415531
1	3	undersample	0.6	300	10	2	1	sqrt	entropy		0.8664565566679027	0.3094257635833234	0.8064516128165107	0.7852011494196466	15.231325502366145	3.7544501429737696	0.24649528959756464
1	1	undersample	0.6	300	10	2	1	log2	gini		0.823084800684764	0.28554882445518365	0.6382978722725215	0.8491379310283826	9.932772331239757	4.231002758437451	0.425963922056556
1	2	undersample	0.6	300	10	2	1	log2	gini		0.857231291269259	0.22914526393749768	0.7340425531133998	0.8232758620630513	12.857560000561941	4.153606406835188	0.3230477849668253
1	3	undersample	0.6	300	10	2	1	log2	gini		0.8681714250401681	0.29764890865369165	0.8172043009873975	0.7780172413737212	15.668759527085818	3.6813861996793524	0.23495070152987704
1	1	undersample	0.6	300	10	2	1	log2	entropy		0.8231077280508683	0.2769941296520808	0.6063829786588955	0.8491379310283826	8.67104180857793	4.019452620515578	0.46354897399166833
1	2	undersample	0.6	300	10	2	1	log2	entropy		0.854709280997799	0.22187218824968152	0.7127659573709824	0.8261494252814214	11.79216318531099	4.099876675852287	0.3476780717415531
1	3	undersample	0.6	300	10	2	1	log2	entropy		0.8664565566679027	0.3094257635833234	0.8064516128165107	0.7852011494196466	15.231325502366145	3.7544501429737696	0.24649528959756464
1	1	undersample	0.6	300	10	2	2	sqrt	gini		0.8300929322572757	0.29098600813780146	0.6489361701437303	0.8512931034421604	10.581905169079763	4.363860328782552	0.4123888990911262
1	2	undersample	0.6	300	10	2	2	sqrt	gini		0.8552748226950355	0.2284247317703361	0.7340425531133998	0.8182471264309035	12.425453625919612	4.038684496768057	0.3250331532434991
1	3	undersample	0.6	300	10	2	2	sqrt	gini		0.8671981213694229	0.28799636628787095	0.8279569891582842	0.7794540229829062	17.008345570792805	3.7541240280835946	0.22072245900546744
1	1	undersample	0.6	300	10	2	2	sqrt	entropy		0.825217045732453	0.28929757259523403	0.6489361701437303	0.84554597700542	10.119379062204006	4.201484141022736	0.41519188222936876
1	2	undersample	0.6	300	10	2	2	sqrt	entropy		0.8542507336757155	0.22508415572227783	0.7021276594997737	0.8247126436722363	11.090163124748356	4.005580517348237	0.36118318201360955
1	3	undersample	0.6	300	10	2	2	sqrt	entropy		0.8660548757879125	0.3043107335741115	0.8279569891582842	0.783045977005869	17.36961782450486	3.816278396542561	0.21970997067433579
1	1	undersample	0.6	300	10	2	2	log2	gini		0.8300929322572757	0.29098600813780146	0.6489361701437303	0.8512931034421604	10.581905169079763	4.363860328782552	0.4123888990911262
1	2	undersample	0.6	300	10	2	2	log2	gini		0.8552748226950355	0.2284247317703361	0.7340425531133998	0.8182471264309035	12.425453625919612	4.038684496768057	0.3250331532434991
1	3	undersample	0.6	300	10	2	2	log2	gini		0.8671981213694229	0.28799636628787095	0.8279569891582842	0.7794540229829062	17.008345570792805	3.7541240280835946	0.22072245900546744
1	1	undersample	0.6	300	10	2	2	log2	entropy		0.825217045732453	0.28929757259523403	0.6489361701437303	0.84554597700542	10.119379062204006	4.201484141022736	0.41519188222936876
1	2	undersample	0.6	300	10	2	2	log2	entropy		0.8542507336757155	0.22508415572227783	0.7021276594997737	0.8247126436722363	11.090163124748356	4.005580517348237	0.36118318201360955
1	3	undersample	0.6	300	10	2	2	log2	entropy		0.8660548757879125	0.3043107335741115	0.8279569891582842	0.783045977005869	17.36961782450486	3.816278396542561	0.21970997067433579
1	1	undersample	0.6	300	10	5	1	sqrt	gini		0.8267149669845928	0.28150301829248797	0.6489361701437303	0.8491379310283826	10.404328181895165	4.301519471078075	0.41343557141151854
1	2	undersample	0.6	300	10	5	1	sqrt	gini		0.8542660185864515	0.224647511237124	0.7446808509846085	0.8168103448217183	13.004900988107286	4.0650811292213405	0.31258069576152586
1	3	undersample	0.6	300	10	5	1	sqrt	gini		0.8666573971078978	0.2983502683768668	0.8279569891582842	0.7808908045920914	17.151433073315506	3.7787412337008073	0.22031634593062122
1	1	undersample	0.6	300	10	5	1	sqrt	entropy		0.828885424309122	0.2802759771713847	0.6489361701437303	0.8484195402237902	10.346257982219726	4.281133124219801	0.41378564386413363
1	2	undersample	0.6	300	10	5	1	sqrt	entropy		0.856344766446564	0.2241977771454403	0.7234042552421911	0.8218390804538661	12.064515235066368	4.060397849770251	0.3365570559622043
1	3	undersample	0.6	300	10	5	1	sqrt	entropy		0.8689825114324558	0.30658245485295227	0.838709677329171	0.7808908045920914	18.532457497693	3.827815795177441	0.2065465743185635
1	1	undersample	0.6	300	10	5	1	log2	gini		0.8267149669845928	0.28150301829248797	0.6489361701437303	0.8491379310283826	10.404328181895165	4.301519471078075	0.41343557141151854
1	2	undersample	0.6	300	10	5	1	log2	gini		0.8542660185864515	0.224647511237124	0.7446808509846085	0.8168103448217183	13.004900988107286	4.0650811292213405	0.31258069576152586
1	3	undersample	0.6	300	10	5	1	log2	gini		0.8666573971078978	0.2983502683768668	0.8279569891582842	0.7808908045920914	17.151433073315506	3.7787412337008073	0.22031634593062122
1	1	undersample	0.6	300	10	5	1	log2	entropy		0.828885424309122	0.2802759771713847	0.6489361701437303	0.8484195402237902	10.346257982219726	4.281133124219801	0.41378564386413363
1	2	undersample	0.6	300	10	5	1	log2	entropy		0.856344766446564	0.2241977771454403	0.7234042552421911	0.8218390804538661	12.064515235066368	4.060397849770251	0.3365570559622043
1	3	undersample	0.6	300	10	5	1	log2	entropy		0.8689825114324558	0.30658245485295227	0.838709677329171	0.7808908045920914	18.532457497693	3.827815795177441	0.2065465743185635
1	1	undersample	0.6	300	10	5	2	sqrt	gini		0.8309336023477623	0.30128112410181374	0.6702127658861476	0.8505747126375678	11.568237272570984	4.4852697482712145	0.38772282474043795
1	2	undersample	0.6	300	10	5	2	sqrt	gini		0.85458700171191	0.2234712506623976	0.7446808509846085	0.8218390804538661	13.454300044576767	4.1798213159399635	0.31066805166737665
1	3	undersample	0.6	300	10	5	2	sqrt	gini		0.8651356445433198	0.30480908912327104	0.8172043009873975	0.7837643678104615	16.204024548900012	3.7792303466377115	0.23322787330965958
1	1	undersample	0.6	300	10	5	2	sqrt	entropy		0.8261035705551479	0.2743291925602894	0.6489361701437303	0.8426724137870498	9.900787956085392	4.124744709538212	0.4166077113079784
1	2	undersample	0.6	300	10	5	2	sqrt	entropy		0.8571548667155784	0.2271185581740107	0.691489361628565	0.8211206896492736	10.288740443903883	3.865675251184826	0.3757189880893388
1	3	undersample	0.6	300	10	5	2	sqrt	entropy		0.8674530342355704	0.2985806888314374	0.8064516128165107	0.7823275862012764	14.975246414082731	3.704886446995311	0.24740069009874655
1	1	undersample	0.6	300	10	5	2	log2	gini		0.8309336023477623	0.30128112410181374	0.6702127658861476	0.8505747126375678	11.568237272570984	4.4852697482712145	0.38772282474043795
1	2	undersample	0.6	300	10	5	2	log2	gini		0.85458700171191	0.2234712506623976	0.7446808509846085	0.8218390804538661	13.454300044576767	4.1798213159399635	0.31066805166737665
1	3	undersample	0.6	300	10	5	2	log2	gini		0.8651356445433198	0.30480908912327104	0.8172043009873975	0.7837643678104615	16.204024548900012	3.7792303466377115	0.23322787330965958
1	1	undersample	0.6	300	10	5	2	log2	entropy		0.8261035705551479	0.2743291925602894	0.6489361701437303	0.8426724137870498	9.900787956085392	4.124744709538212	0.4166077113079784
1	2	undersample	0.6	300	10	5	2	log2	entropy		0.8571548667155784	0.2271185581740107	0.691489361628565	0.8211206896492736	10.288740443903883	3.865675251184826	0.3757189880893388
1	3	undersample	0.6	300	10	5	2	log2	entropy		0.8674530342355704	0.2985806888314374	0.8064516128165107	0.7823275862012764	14.975246414082731	3.704886446995311	0.24740069009874655
1	1	undersample	0.6	300	10	10	1	sqrt	gini		0.825209403277085	0.27573047701204334	0.6489361701437303	0.8462643678100126	10.175303655858302	4.221117243207473	0.41483942732501966
1	2	undersample	0.6	300	10	10	1	sqrt	gini		0.8542201638542432	0.22817902668604903	0.7340425531133998	0.8146551724079407	12.131161908178083	3.9604154215992495	0.32646628000387684
1	3	undersample	0.6	300	10	10	1	sqrt	gini		0.8652901371894698	0.2977123569778418	0.8172043009873975	0.7701149425232032	14.976469490995811	3.5548385545741517	0.23736157623441928
1	1	undersample	0.6	300	10	10	1	sqrt	entropy		0.8263710564930303	0.2760140558440012	0.6170212765301042	0.846982758614605	8.91783969795692	4.032364135048089	0.45216825850699116
1	2	undersample	0.6	300	10	10	1	sqrt	entropy		0.8582477378332112	0.22780677286481105	0.7127659573709824	0.8239942528676438	11.617383874554806	4.049674107165614	0.3485874302442265
1	3	undersample	0.6	300	10	10	1	sqrt	entropy		0.8679010629094055	0.3029556026686962	0.8064516128165107	0.7808908045920914	14.849725680524331	3.68059211074754	0.24785588915473653
1	1	undersample	0.6	300	10	10	1	log2	gini		0.825209403277085	0.27573047701204334	0.6489361701437303	0.8462643678100126	10.175303655858302	4.221117243207473	0.41483942732501966
1	2	undersample	0.6	300	10	10	1	log2	gini		0.8542201638542432	0.22817902668604903	0.7340425531133998	0.8146551724079407	12.131161908178083	3.9604154215992495	0.32646628000387684
1	3	undersample	0.6	300	10	10	1	log2	gini		0.8652901371894698	0.2977123569778418	0.8172043009873975	0.7701149425232032	14.976469490995811	3.5548385545741517	0.23736157623441928
1	1	undersample	0.6	300	10	10	1	log2	entropy		0.8263710564930303	0.2760140558440012	0.6170212765301042	0.846982758614605	8.91783969795692	4.032364135048089	0.45216825850699116
1	2	undersample	0.6	300	10	10	1	log2	entropy		0.8582477378332112	0.22780677286481105	0.7127659573709824	0.8239942528676438	11.617383874554806	4.049674107165614	0.3485874302442265
1	3	undersample	0.6	300	10	10	1	log2	entropy		0.8679010629094055	0.3029556026686962	0.8064516128165107	0.7808908045920914	14.849725680524331	3.68059211074754	0.24785588915473653
1	1	undersample	0.6	300	10	10	2	sqrt	gini		0.8279148324773783	0.2786918708761939	0.6595744680149389	0.8462643678100126	10.665302901642498	4.290315886538743	0.4022685355917073
1	2	undersample	0.6	300	10	10	2	sqrt	gini		0.8546634262655907	0.23157920125941753	0.7446808509846085	0.8175287356263109	13.067584321153268	4.081085384757884	0.31230602028530613
1	3	undersample	0.6	300	10	10	2	sqrt	gini		0.8637915585218144	0.28589443589791946	0.8172043009873975	0.765804597695648	14.61854820540593	3.489412080905274	0.23869757007945633
1	1	undersample	0.6	300	10	10	2	sqrt	entropy		0.8297795915871851	0.291539411024056	0.6063829786588955	0.8441091953962349	8.34163594964522	3.8897928668867823	0.4663105423146476
1	2	undersample	0.6	300	10	10	2	sqrt	entropy		0.8572771460014673	0.23215463644277193	0.7021276594997737	0.8196839080400885	10.715138679599443	3.89387110672941	0.36339902972899135
1	3	undersample	0.6	300	10	10	2	sqrt	entropy		0.8679628599678656	0.3055381528835482	0.8064516128165107	0.7780172413737212	14.60355880477026	3.632946907578308	0.24877133102350477
1	1	undersample	0.6	300	10	10	2	log2	gini		0.8279148324773783	0.2786918708761939	0.6595744680149389	0.8462643678100126	10.665302901642498	4.290315886538743	0.4022685355917073
1	2	undersample	0.6	300	10	10	2	log2	gini		0.8546634262655907	0.23157920125941753	0.7446808509846085	0.8175287356263109	13.067584321153268	4.081085384757884	0.31230602028530613
1	3	undersample	0.6	300	10	10	2	log2	gini		0.8637915585218144	0.28589443589791946	0.8172043009873975	0.765804597695648	14.61854820540593	3.489412080905274	0.23869757007945633
1	1	undersample	0.6	300	10	10	2	log2	entropy		0.8297795915871851	0.291539411024056	0.6063829786588955	0.8441091953962349	8.34163594964522	3.8897928668867823	0.4663105423146476
1	2	undersample	0.6	300	10	10	2	log2	entropy		0.8572771460014673	0.23215463644277193	0.7021276594997737	0.8196839080400885	10.715138679599443	3.89387110672941	0.36339902972899135
1	3	undersample	0.6	300	10	10	2	log2	entropy		0.8679628599678656	0.3055381528835482	0.8064516128165107	0.7780172413737212	14.60355880477026	3.632946907578308	0.24877133102350477
1	1	undersample	0.6	500	3	2	1	sqrt	gini		0.8315755685986792	0.29822112537774664	0.5425531914316433	0.8735632183845291	8.194502458084601	4.291102174450115	0.5236562090809478
1	2	undersample	0.6	500	3	2	1	sqrt	gini		0.8565587551968696	0.23982774221625788	0.6276595744013128	0.8520114942467528	9.705130994225266	4.2412721771455475	0.43701337803867596
1	3	undersample	0.6	500	3	2	1	sqrt	gini		0.8635984427141268	0.3136899279539656	0.8064516128165107	0.7988505747069049	16.54761773933929	4.009216390000941	0.24228358955824192
1	1	undersample	0.6	500	3	2	1	sqrt	entropy		0.8318506969919296	0.29011925762276947	0.5319148935604346	0.8742816091891216	7.902596714540867	4.231002702306153	0.5353939693639045
1	2	undersample	0.6	500	3	2	1	sqrt	entropy		0.8563676938126681	0.23298356867151057	0.6170212765301042	0.8505747126375678	9.170939458343266	4.12929595872588	0.4502587641945293
1	3	undersample	0.6	500	3	2	1	sqrt	entropy		0.864278210357187	0.3109268683005027	0.7741935483038502	0.8081896551666079	14.44622683050155	4.036244805325137	0.2793978461102938
1	1	undersample	0.6	500	3	2	1	log2	gini		0.8315755685986792	0.29822112537774664	0.5425531914316433	0.8735632183845291	8.194502458084601	4.291102174450115	0.5236562090809478
1	2	undersample	0.6	500	3	2	1	log2	gini		0.8565587551968696	0.23982774221625788	0.6276595744013128	0.8520114942467528	9.705130994225266	4.2412721771455475	0.43701337803867596
1	3	undersample	0.6	500	3	2	1	log2	gini		0.8635984427141268	0.3136899279539656	0.8064516128165107	0.7988505747069049	16.54761773933929	4.009216390000941	0.24228358955824192
1	1	undersample	0.6	500	3	2	1	log2	entropy		0.8318506969919296	0.29011925762276947	0.5319148935604346	0.8742816091891216	7.902596714540867	4.231002702306153	0.5353939693639045
1	2	undersample	0.6	500	3	2	1	log2	entropy		0.8563676938126681	0.23298356867151057	0.6170212765301042	0.8505747126375678	9.170939458343266	4.12929595872588	0.4502587641945293
1	3	undersample	0.6	500	3	2	1	log2	entropy		0.864278210357187	0.3109268683005027	0.7741935483038502	0.8081896551666079	14.44622683050155	4.036244805325137	0.2793978461102938
1	1	undersample	0.6	500	3	2	2	sqrt	gini		0.8316749205184641	0.2998785374017422	0.5425531914316433	0.8735632183845291	8.194502458084601	4.291102174450115	0.5236562090809478
1	2	undersample	0.6	500	3	2	2	sqrt	gini		0.8562836268036194	0.23929980175507004	0.6382978722725215	0.8520114942467528	10.159907813551934	4.31315814624971	0.42452728152685265
1	3	undersample	0.6	500	3	2	2	sqrt	gini		0.8635211963910518	0.31698183692914533	0.8064516128165107	0.7988505747069049	16.54761773933929	4.009216390000941	0.24228358955824192
1	1	undersample	0.6	500	3	2	2	sqrt	entropy		0.8319041941795061	0.294642732712085	0.5212765956892259	0.8742816091891216	7.572443788314667	4.14638264826003	0.5475620141194096
1	2	undersample	0.6	500	3	2	2	sqrt	entropy		0.8564517608217167	0.23154348752225323	0.6276595744013128	0.8484195402237902	9.435205770280678	4.140768103753578	0.4388635616664819
1	3	undersample	0.6	500	3	2	2	sqrt	entropy		0.864185514769497	0.3141285103994944	0.784946236474737	0.8081896551666079	15.37921228541654	4.092303760954653	0.2660931867780439
1	1	undersample	0.6	500	3	2	2	log2	gini		0.8316749205184641	0.2998785374017422	0.5425531914316433	0.8735632183845291	8.194502458084601	4.291102174450115	0.5236562090809478
1	2	undersample	0.6	500	3	2	2	log2	gini		0.8562836268036194	0.23929980175507004	0.6382978722725215	0.8520114942467528	10.159907813551934	4.31315814624971	0.42452728152685265
1	3	undersample	0.6	500	3	2	2	log2	gini		0.8635211963910518	0.31698183692914533	0.8064516128165107	0.7988505747069049	16.54761773933929	4.009216390000941	0.24228358955824192
1	1	undersample	0.6	500	3	2	2	log2	entropy		0.8319041941795061	0.294642732712085	0.5212765956892259	0.8742816091891216	7.572443788314667	4.14638264826003	0.5475620141194096
1	2	undersample	0.6	500	3	2	2	log2	entropy		0.8564517608217167	0.23154348752225323	0.6276595744013128	0.8484195402237902	9.435205770280678	4.140768103753578	0.4388635616664819
1	3	undersample	0.6	500	3	2	2	log2	entropy		0.864185514769497	0.3141285103994944	0.784946236474737	0.8081896551666079	15.37921228541654	4.092303760954653	0.2660931867780439
1	1	undersample	0.6	500	3	5	1	sqrt	gini		0.8317131327953045	0.2977200743823825	0.5425531914316433	0.8742816091891216	8.24810559052704	4.315622756352275	0.5232259246083995
1	2	undersample	0.6	500	3	5	1	sqrt	gini		0.8568568109562241	0.23975256334628955	0.6382978722725215	0.8520114942467528	10.159907813551934	4.31315814624971	0.42452728152685265
1	3	undersample	0.6	500	3	5	1	sqrt	gini		0.8639769496971943	0.3158221040161221	0.8064516128165107	0.7995689655114974	16.621862481365657	4.0235863405021135	0.24206590439514394
1	1	undersample	0.6	500	3	5	1	sqrt	entropy		0.8317666299828809	0.2908515093426699	0.5319148935604346	0.8757183907983067	8.007093357088186	4.279916024405864	0.5345155543298599
1	2	undersample	0.6	500	3	5	1	sqrt	entropy		0.8565052580092933	0.23270665161047394	0.6276595744013128	0.8491379310283826	9.488162528571014	4.1604860457968265	0.43849227270159347
1	3	undersample	0.6	500	3	5	1	sqrt	entropy		0.864077369917192	0.31180306851346545	0.784946236474737	0.8089080459712005	15.450750672681956	4.1076883607540795	0.26585686956357807
1	1	undersample	0.6	500	3	5	1	log2	gini		0.8317131327953045	0.2977200743823825	0.5425531914316433	0.8742816091891216	8.24810559052704	4.315622756352275	0.5232259246083995
1	2	undersample	0.6	500	3	5	1	log2	gini		0.8568568109562241	0.23975256334628955	0.6382978722725215	0.8520114942467528	10.159907813551934	4.31315814624971	0.42452728152685265
1	3	undersample	0.6	500	3	5	1	log2	gini		0.8639769496971943	0.3158221040161221	0.8064516128165107	0.7995689655114974	16.621862481365657	4.0235863405021135	0.24206590439514394
1	1	undersample	0.6	500	3	5	1	log2	entropy		0.8317666299828809	0.2908515093426699	0.5319148935604346	0.8757183907983067	8.007093357088186	4.279916024405864	0.5345155543298599
1	2	undersample	0.6	500	3	5	1	log2	entropy		0.8565052580092933	0.23270665161047394	0.6276595744013128	0.8491379310283826	9.488162528571014	4.1604860457968265	0.43849227270159347
1	3	undersample	0.6	500	3	5	1	log2	entropy		0.864077369917192	0.31180306851346545	0.784946236474737	0.8089080459712005	15.450750672681956	4.1076883607540795	0.26585686956357807
1	1	undersample	0.6	500	3	5	2	sqrt	gini		0.8318201271704574	0.3010803699753325	0.5425531914316433	0.8749999999937141	8.302324850879055	4.340425184000865	0.5227963466784908
1	2	undersample	0.6	500	3	5	2	sqrt	gini		0.85659696747371	0.2389522195729833	0.6276595744013128	0.8520114942467528	9.705130994225266	4.2412721771455475	0.43701337803867596
1	3	undersample	0.6	500	3	5	2	sqrt	gini		0.8637220368310469	0.3173069429679249	0.7956989246456239	0.7995689655114974	15.53706727997571	3.9699385226287522	0.255514010187403
1	1	undersample	0.6	500	3	5	2	sqrt	entropy		0.831919479090242	0.29433983139846914	0.5212765956892259	0.8749999999937141	7.6222215581064425	4.170212431687106	0.5471124558206727
1	2	undersample	0.6	500	3	5	2	sqrt	entropy		0.8563982636341403	0.23113265444445646	0.6276595744013128	0.8491379310283826	9.488162528571014	4.1604860457968265	0.43849227270159347
1	3	undersample	0.6	500	3	5	2	sqrt	entropy		0.8640232974910395	0.3136308988341727	0.7741935483038502	0.8081896551666079	14.44622683050155	4.036244805325137	0.2793978461102938
1	1	undersample	0.6	500	3	5	2	log2	gini		0.8318201271704574	0.3010803699753325	0.5425531914316433	0.8749999999937141	8.302324850879055	4.340425184000865	0.5227963466784908
1	2	undersample	0.6	500	3	5	2	log2	gini		0.85659696747371	0.2389522195729833	0.6276595744013128	0.8520114942467528	9.705130994225266	4.2412721771455475	0.43701337803867596
1	3	undersample	0.6	500	3	5	2	log2	gini		0.8637220368310469	0.3173069429679249	0.7956989246456239	0.7995689655114974	15.53706727997571	3.9699385226287522	0.255514010187403
1	1	undersample	0.6	500	3	5	2	log2	entropy		0.831919479090242	0.29433983139846914	0.5212765956892259	0.8749999999937141	7.6222215581064425	4.170212431687106	0.5471124558206727
1	2	undersample	0.6	500	3	5	2	log2	entropy		0.8563982636341403	0.23113265444445646	0.6276595744013128	0.8491379310283826	9.488162528571014	4.1604860457968265	0.43849227270159347
1	3	undersample	0.6	500	3	5	2	log2	entropy		0.8640232974910395	0.3136308988341727	0.7741935483038502	0.8081896551666079	14.44622683050155	4.036244805325137	0.2793978461102938
1	1	undersample	0.6	500	3	10	1	sqrt	gini		0.831537356321839	0.29651064952290723	0.5425531914316433	0.8764367816028992	8.412654740976413	4.390895240192456	0.5219393034969934
1	2	undersample	0.6	500	3	10	1	sqrt	gini		0.8566886769381267	0.23860716653108036	0.6276595744013128	0.8520114942467528	9.705130994225266	4.2412721771455475	0.43701337803867596
1	3	undersample	0.6	500	3	10	1	sqrt	gini		0.864123717711037	0.31723770490444136	0.8064516128165107	0.8010057471206825	16.771960154692156	4.052637503954539	0.2416317054689141
1	1	undersample	0.6	500	3	10	1	sqrt	entropy		0.8325461604304231	0.29273234021692157	0.5212765956892259	0.8764367816028992	7.723513531378733	4.21870326998883	0.5462155501656264
1	2	undersample	0.6	500	3	10	1	sqrt	entropy		0.8561384201516262	0.2379617505821565	0.6276595744013128	0.8477011494191976	9.382748604016545	4.121236180019266	0.43923547993469325
1	3	undersample	0.6	500	3	10	1	sqrt	entropy		0.8642782103571869	0.3184757431630861	0.784946236474737	0.8081896551666079	15.37921228541654	4.092303760954653	0.2660931867780439
1	1	undersample	0.6	500	3	10	1	log2	gini		0.831537356321839	0.29651064952290723	0.5425531914316433	0.8764367816028992	8.412654740976413	4.390895240192456	0.5219393034969934
1	2	undersample	0.6	500	3	10	1	log2	gini		0.8566886769381267	0.23860716653108036	0.6276595744013128	0.8520114942467528	9.705130994225266	4.2412721771455475	0.43701337803867596
1	3	undersample	0.6	500	3	10	1	log2	gini		0.864123717711037	0.31723770490444136	0.8064516128165107	0.8010057471206825	16.771960154692156	4.052637503954539	0.2416317054689141
1	1	undersample	0.6	500	3	10	1	log2	entropy		0.8325461604304231	0.29273234021692157	0.5212765956892259	0.8764367816028992	7.723513531378733	4.21870326998883	0.5462155501656264
1	2	undersample	0.6	500	3	10	1	log2	entropy		0.8561384201516262	0.2379617505821565	0.6276595744013128	0.8477011494191976	9.382748604016545	4.121236180019266	0.43923547993469325
1	3	undersample	0.6	500	3	10	1	log2	entropy		0.8642782103571869	0.3184757431630861	0.784946236474737	0.8081896551666079	15.37921228541654	4.092303760954653	0.2660931867780439
1	1	undersample	0.6	500	3	10	2	sqrt	gini		0.8318889092687698	0.30132850834471686	0.5425531914316433	0.8771551724074917	8.468787491999414	4.416572988043343	0.521511834784834
1	2	undersample	0.6	500	3	10	2	sqrt	gini		0.8565129004646613	0.23875141802013225	0.6276595744013128	0.8520114942467528	9.705130994225266	4.2412721771455475	0.43701337803867596
1	3	undersample	0.6	500	3	10	2	sqrt	gini		0.8640928191818069	0.3189085009821857	0.7956989246456239	0.8017241379252751	15.748282528171618	4.013090026131602	0.25482714457718697
1	1	undersample	0.6	500	3	10	2	sqrt	entropy		0.8327983614575691	0.2972611265804112	0.5212765956892259	0.8771551724074917	7.775048044023548	4.24337404733576	0.5457681991877898
1	2	undersample	0.6	500	3	10	2	sqrt	entropy		0.8560084984103694	0.2379393923090205	0.6276595744013128	0.8484195402237902	9.435205770280678	4.140768103753578	0.4388635616664819
1	3	undersample	0.6	500	3	10	2	sqrt	entropy		0.8641932394018045	0.31755845468977695	0.784946236474737	0.8081896551666079	15.37921228541654	4.092303760954653	0.2660931867780439
1	1	undersample	0.6	500	3	10	2	log2	gini		0.8318889092687698	0.30132850834471686	0.5425531914316433	0.8771551724074917	8.468787491999414	4.416572988043343	0.521511834784834
1	2	undersample	0.6	500	3	10	2	log2	gini		0.8565129004646613	0.23875141802013225	0.6276595744013128	0.8520114942467528	9.705130994225266	4.2412721771455475	0.43701337803867596
1	3	undersample	0.6	500	3	10	2	log2	gini		0.8640928191818069	0.3189085009821857	0.7956989246456239	0.8017241379252751	15.748282528171618	4.013090026131602	0.25482714457718697
1	1	undersample	0.6	500	3	10	2	log2	entropy		0.8327983614575691	0.2972611265804112	0.5212765956892259	0.8771551724074917	7.775048044023548	4.24337404733576	0.5457681991877898
1	2	undersample	0.6	500	3	10	2	log2	entropy		0.8560084984103694	0.2379393923090205	0.6276595744013128	0.8484195402237902	9.435205770280678	4.140768103753578	0.4388635616664819
1	3	undersample	0.6	500	3	10	2	log2	entropy		0.8641932394018045	0.31755845468977695	0.784946236474737	0.8081896551666079	15.37921228541654	4.092303760954653	0.2660931867780439
1	1	undersample	0.6	500	5	2	1	sqrt	gini		0.8334326852531181	0.30219543332595006	0.6170212765301042	0.8563218390743081	9.60222144819253	4.294467785570698	0.4472368933291838
1	2	undersample	0.6	500	5	2	1	sqrt	gini		0.8559320738566888	0.22909293421961474	0.691489361628565	0.8318965517181617	11.091953193100323	4.113474932022101	0.37085216187725434
1	3	undersample	0.6	500	5	2	1	sqrt	gini		0.8652746879248547	0.3098150715425604	0.8064516128165107	0.784482758615054	15.166665532605853	3.741935309744962	0.2467210178818645
1	1	undersample	0.6	500	5	2	1	sqrt	entropy		0.8325385179750551	0.2901985244414051	0.6170212765301042	0.8541666666605304	9.436507186358542	4.231002748759641	0.4483653295480903
1	2	undersample	0.6	500	5	2	1	sqrt	entropy		0.8586451455123502	0.23337436736012343	0.691489361628565	0.8304597701089766	10.978958857550381	4.078614977028692	0.37149377460634014
1	3	undersample	0.6	500	5	2	1	sqrt	entropy		0.8679783092324805	0.31373658627056544	0.7741935483038502	0.7902298850517944	12.915850361150884	3.690675917245158	0.28574779707789927
1	1	undersample	0.6	500	5	2	1	log2	gini		0.8334326852531181	0.30219543332595006	0.6170212765301042	0.8563218390743081	9.60222144819253	4.294467785570698	0.4472368933291838
1	2	undersample	0.6	500	5	2	1	log2	gini		0.8559320738566888	0.22909293421961474	0.691489361628565	0.8318965517181617	11.091953193100323	4.113474932022101	0.37085216187725434
1	3	undersample	0.6	500	5	2	1	log2	gini		0.8652746879248547	0.3098150715425604	0.8064516128165107	0.784482758615054	15.166665532605853	3.741935309744962	0.2467210178818645
1	1	undersample	0.6	500	5	2	1	log2	entropy		0.8325385179750551	0.2901985244414051	0.6170212765301042	0.8541666666605304	9.436507186358542	4.231002748759641	0.4483653295480903
1	2	undersample	0.6	500	5	2	1	log2	entropy		0.8586451455123502	0.23337436736012343	0.691489361628565	0.8304597701089766	10.978958857550381	4.078614977028692	0.37149377460634014
1	3	undersample	0.6	500	5	2	1	log2	entropy		0.8679783092324805	0.31373658627056544	0.7741935483038502	0.7902298850517944	12.915850361150884	3.690675917245158	0.28574779707789927
1	1	undersample	0.6	500	5	2	2	sqrt	gini		0.8318583394472976	0.30241479374744806	0.5957446807876868	0.8577586206834932	8.88676164793587	4.188265339999402	0.47129262796246985
1	2	undersample	0.6	500	5	2	2	sqrt	gini		0.8573000733675715	0.23081375039882665	0.691489361628565	0.8304597701089766	10.978958857550381	4.078614977028692	0.37149377460634014
1	3	undersample	0.6	500	5	2	2	sqrt	gini		0.8683490915832406	0.3247875921904429	0.8172043009873975	0.7859195402242392	16.412158221026555	3.8172762879462114	0.23258830876575992
1	1	undersample	0.6	500	5	2	2	sqrt	entropy		0.8317207752506723	0.29392886406283936	0.6170212765301042	0.8584770114880858	9.772982844545059	4.3598657675286585	0.44611412289875824
1	2	undersample	0.6	500	5	2	2	sqrt	entropy		0.8604487649792125	0.2338413228756244	0.691489361628565	0.8275862068906065	10.758619902894841	4.010638064690372	0.3727836835303591
1	3	undersample	0.6	500	5	2	2	sqrt	entropy		0.8691447287109134	0.32096411178166556	0.8064516128165107	0.7887931034426093	15.561223306937183	3.8183013328561577	0.245372815615449
1	1	undersample	0.6	500	5	2	2	log2	gini		0.8318583394472976	0.30241479374744806	0.5957446807876868	0.8577586206834932	8.88676164793587	4.188265339999402	0.47129262796246985
1	2	undersample	0.6	500	5	2	2	log2	gini		0.8573000733675715	0.23081375039882665	0.691489361628565	0.8304597701089766	10.978958857550381	4.078614977028692	0.37149377460634014
1	3	undersample	0.6	500	5	2	2	log2	gini		0.8683490915832406	0.3247875921904429	0.8172043009873975	0.7859195402242392	16.412158221026555	3.8172762879462114	0.23258830876575992
1	1	undersample	0.6	500	5	2	2	log2	entropy		0.8317207752506723	0.29392886406283936	0.6170212765301042	0.8584770114880858	9.772982844545059	4.3598657675286585	0.44611412289875824
1	2	undersample	0.6	500	5	2	2	log2	entropy		0.8604487649792125	0.2338413228756244	0.691489361628565	0.8275862068906065	10.758619902894841	4.010638064690372	0.3727836835303591
1	3	undersample	0.6	500	5	2	2	log2	entropy		0.8691447287109134	0.32096411178166556	0.8064516128165107	0.7887931034426093	15.561223306937183	3.8183013328561577	0.245372815615449
1	1	undersample	0.6	500	5	5	1	sqrt	gini		0.8329282831988261	0.29504147034919886	0.6170212765301042	0.8563218390743081	9.60222144819253	4.294467785570698	0.4472368933291838
1	2	undersample	0.6	500	5	5	1	sqrt	gini		0.8571854365370507	0.23098939984522454	0.7021276594997737	0.8254310344768289	11.14550182877964	4.022064386845061	0.36086883634116573
1	3	undersample	0.6	500	5	5	1	sqrt	gini		0.8681405265109381	0.3146947451182377	0.8064516128165107	0.7859195402242392	15.296419431633707	3.767048968367972	0.24626997397922717
1	1	undersample	0.6	500	5	5	1	sqrt	entropy		0.8316290657862558	0.28981472877842884	0.6063829786588955	0.8570402298789006	9.235501091182275	4.241633403081876	0.45927484268034185
1	2	undersample	0.6	500	5	5	1	sqrt	entropy		0.860762105649303	0.23440221390747024	0.7127659573709824	0.8268678160860139	11.851389922647234	4.116888611283306	0.347376005653337
1	3	undersample	0.6	500	5	5	1	sqrt	entropy		0.8680401062909406	0.3171565010115929	0.7956989246456239	0.7909482758563869	14.735755820733223	3.806229725408542	0.2582989039961978
1	1	undersample	0.6	500	5	5	1	log2	gini		0.8329282831988261	0.29504147034919886	0.6170212765301042	0.8563218390743081	9.60222144819253	4.294467785570698	0.4472368933291838
1	2	undersample	0.6	500	5	5	1	log2	gini		0.8571854365370507	0.23098939984522454	0.7021276594997737	0.8254310344768289	11.14550182877964	4.022064386845061	0.36086883634116573
1	3	undersample	0.6	500	5	5	1	log2	gini		0.8681405265109381	0.3146947451182377	0.8064516128165107	0.7859195402242392	15.296419431633707	3.767048968367972	0.24626997397922717
1	1	undersample	0.6	500	5	5	1	log2	entropy		0.8316290657862558	0.28981472877842884	0.6063829786588955	0.8570402298789006	9.235501091182275	4.241633403081876	0.45927484268034185
1	2	undersample	0.6	500	5	5	1	log2	entropy		0.860762105649303	0.23440221390747024	0.7127659573709824	0.8268678160860139	11.851389922647234	4.116888611283306	0.347376005653337
1	3	undersample	0.6	500	5	5	1	log2	entropy		0.8680401062909406	0.3171565010115929	0.7956989246456239	0.7909482758563869	14.735755820733223	3.806229725408542	0.2582989039961978
1	1	undersample	0.6	500	5	5	2	sqrt	gini		0.8312010882856444	0.2966190796668349	0.5851063829164781	0.8556034482697156	8.356294789924737	4.052079744179693	0.4849134410028684
1	2	undersample	0.6	500	5	5	2	sqrt	gini		0.8573153582783077	0.22973574145770623	0.691489361628565	0.8247126436722363	10.54550517584152	3.9448899034490212	0.3740825813666316
1	3	undersample	0.6	500	5	5	2	sqrt	gini		0.8680169323940181	0.3290405743900454	0.8172043009873975	0.7887931034426093	16.696277201694897	3.8692120172942395	0.23174099253327504
1	1	undersample	0.6	500	5	5	2	sqrt	entropy		0.8324850207874785	0.2955408213921414	0.6170212765301042	0.8570402298789006	9.65856984870431	4.316048024188575	0.44686200909774143
1	2	undersample	0.6	500	5	5	2	sqrt	entropy		0.8608614575690878	0.23368599022968572	0.7021276594997737	0.8232758620630513	10.980835441096552	3.97301482392931	0.36181351914733806
1	3	undersample	0.6	500	5	5	2	sqrt	entropy		0.8686812507724633	0.32245495366668175	0.8064516128165107	0.7887931034426093	15.561223306937183	3.8183013328561577	0.245372815615449
1	1	undersample	0.6	500	5	5	2	log2	gini		0.8312010882856444	0.2966190796668349	0.5851063829164781	0.8556034482697156	8.356294789924737	4.052079744179693	0.4849134410028684
1	2	undersample	0.6	500	5	5	2	log2	gini		0.8573153582783077	0.22973574145770623	0.691489361628565	0.8247126436722363	10.54550517584152	3.9448899034490212	0.3740825813666316
1	3	undersample	0.6	500	5	5	2	log2	gini		0.8680169323940181	0.3290405743900454	0.8172043009873975	0.7887931034426093	16.696277201694897	3.8692120172942395	0.23174099253327504
1	1	undersample	0.6	500	5	5	2	log2	entropy		0.8324850207874785	0.2955408213921414	0.6170212765301042	0.8570402298789006	9.65856984870431	4.316048024188575	0.44686200909774143
1	2	undersample	0.6	500	5	5	2	log2	entropy		0.8608614575690878	0.23368599022968572	0.7021276594997737	0.8232758620630513	10.980835441096552	3.97301482392931	0.36181351914733806
1	3	undersample	0.6	500	5	5	2	log2	entropy		0.8686812507724633	0.32245495366668175	0.8064516128165107	0.7887931034426093	15.561223306937183	3.8183013328561577	0.245372815615449
1	1	undersample	0.6	500	5	10	1	sqrt	gini		0.8310023844460749	0.2888941646390977	0.6276595744013128	0.8563218390743081	10.046856326487578	4.368510333597779	0.434813646295713
1	2	undersample	0.6	500	5	10	1	sqrt	gini		0.8570096600635851	0.23123147524271478	0.7021276594997737	0.8290229884997916	11.429170815415304	4.106561532883633	0.3593052798767453
1	3	undersample	0.6	500	5	10	1	sqrt	gini		0.8672985415894203	0.31578234693401164	0.7956989246456239	0.784482758615054	14.176841075871902	3.6920428389483626	0.2604277410899088
1	1	undersample	0.6	500	5	10	1	sqrt	entropy		0.8326990095377843	0.2917764872273183	0.6276595744013128	0.854885057465123	9.930692269802766	4.3252577590201176	0.43554442552463657
1	2	undersample	0.6	500	5	10	1	sqrt	entropy		0.8608308877476156	0.2380490079857441	0.691489361628565	0.8304597701089766	10.978958857550381	4.078614977028692	0.37149377460634014
1	3	undersample	0.6	500	5	10	1	sqrt	entropy		0.8686349029786182	0.3111050362016883	0.7956989246456239	0.7866379310288317	14.359382255354877	3.729336199208797	0.25971424043845875
1	1	undersample	0.6	500	5	10	1	log2	gini		0.8310023844460749	0.2888941646390977	0.6276595744013128	0.8563218390743081	10.046856326487578	4.368510333597779	0.434813646295713
1	2	undersample	0.6	500	5	10	1	log2	gini		0.8570096600635851	0.23123147524271478	0.7021276594997737	0.8290229884997916	11.429170815415304	4.106561532883633	0.3593052798767453
1	3	undersample	0.6	500	5	10	1	log2	gini		0.8672985415894203	0.31578234693401164	0.7956989246456239	0.784482758615054	14.176841075871902	3.6920428389483626	0.2604277410899088
1	1	undersample	0.6	500	5	10	1	log2	entropy		0.8326990095377843	0.2917764872273183	0.6276595744013128	0.854885057465123	9.930692269802766	4.3252577590201176	0.43554442552463657
1	2	undersample	0.6	500	5	10	1	log2	entropy		0.8608308877476156	0.2380490079857441	0.691489361628565	0.8304597701089766	10.978958857550381	4.078614977028692	0.37149377460634014
1	3	undersample	0.6	500	5	10	1	log2	entropy		0.8686349029786182	0.3111050362016883	0.7956989246456239	0.7866379310288317	14.359382255354877	3.729336199208797	0.25971424043845875
1	1	undersample	0.6	500	5	10	2	sqrt	gini		0.8305973343115676	0.2923416353289468	0.6276595744013128	0.8570402298789006	10.105813963235663	4.390462645295274	0.4344491755151412
1	2	undersample	0.6	500	5	10	2	sqrt	gini		0.8565358278307655	0.22988789272727317	0.7021276594997737	0.8268678160860139	11.257556963832462	4.055442512607437	0.36024178363573245
1	3	undersample	0.6	500	5	10	2	sqrt	gini		0.867646150043258	0.31852152949577006	0.7956989246456239	0.7873563218334242	14.421051572707219	3.7419353073969823	0.2594772748936231
1	1	undersample	0.6	500	5	10	2	sqrt	entropy		0.8322175348495965	0.29546787172126543	0.6276595744013128	0.8556034482697156	9.988485332850223	4.3467764528473065	0.43517872911789085
1	2	undersample	0.6	500	5	10	2	sqrt	entropy		0.8605328319882611	0.23762439228100782	0.691489361628565	0.828304597695199	10.81301320136541	4.027418976116868	0.37246036724325604
1	3	undersample	0.6	500	5	10	2	sqrt	entropy		0.8681328018786305	0.30717127934685384	0.7956989246456239	0.7866379310288317	14.359382255354877	3.729336199208797	0.25971424043845875
1	1	undersample	0.6	500	5	10	2	log2	gini		0.8305973343115676	0.2923416353289468	0.6276595744013128	0.8570402298789006	10.105813963235663	4.390462645295274	0.4344491755151412
1	2	undersample	0.6	500	5	10	2	log2	gini		0.8565358278307655	0.22988789272727317	0.7021276594997737	0.8268678160860139	11.257556963832462	4.055442512607437	0.36024178363573245
1	3	undersample	0.6	500	5	10	2	log2	gini		0.867646150043258	0.31852152949577006	0.7956989246456239	0.7873563218334242	14.421051572707219	3.7419353073969823	0.2594772748936231
1	1	undersample	0.6	500	5	10	2	log2	entropy		0.8322175348495965	0.29546787172126543	0.6276595744013128	0.8556034482697156	9.988485332850223	4.3467764528473065	0.43517872911789085
1	2	undersample	0.6	500	5	10	2	log2	entropy		0.8605328319882611	0.23762439228100782	0.691489361628565	0.828304597695199	10.81301320136541	4.027418976116868	0.37246036724325604
1	3	undersample	0.6	500	5	10	2	log2	entropy		0.8681328018786305	0.30717127934685384	0.7956989246456239	0.7866379310288317	14.359382255354877	3.729336199208797	0.25971424043845875
1	1	undersample	0.6	500	10	2	1	sqrt	gini		0.8249342748838348	0.2835952097005799	0.6276595744013128	0.8491379310283826	9.488162528571014	4.1604860457968265	0.43849227270159347
1	2	undersample	0.6	500	10	2	1	sqrt	gini		0.8559091464905844	0.2271364585819384	0.7553191488558172	0.8211206896492736	14.17024510033707	4.222506812832656	0.2979840250631772
1	3	undersample	0.6	500	10	2	1	sqrt	gini		0.8699789890001237	0.30421952726738904	0.8172043009873975	0.7801724137874988	15.86620410024137	3.7174782196018232	0.23430166645109707
1	1	undersample	0.6	500	10	2	1	sqrt	entropy		0.8239178283198827	0.2745528653897118	0.6170212765301042	0.8512931034421604	9.223026655308672	4.149244247039148	0.4498787989971407
1	2	undersample	0.6	500	10	2	1	sqrt	entropy		0.8544188676938127	0.21855012133470536	0.7021276594997737	0.8261494252814214	11.20129787744554	4.038684486660463	0.3605550373568413
1	3	undersample	0.6	500	10	2	1	sqrt	entropy		0.8694846125324436	0.30505995370270594	0.8064516128165107	0.7852011494196466	15.231325502366145	3.7544501429737696	0.24649528959756464
1	1	undersample	0.6	500	10	2	1	log2	gini		0.8249342748838348	0.2835952097005799	0.6276595744013128	0.8491379310283826	9.488162528571014	4.1604860457968265	0.43849227270159347
1	2	undersample	0.6	500	10	2	1	log2	gini		0.8559091464905844	0.2271364585819384	0.7553191488558172	0.8211206896492736	14.17024510033707	4.222506812832656	0.2979840250631772
1	3	undersample	0.6	500	10	2	1	log2	gini		0.8699789890001237	0.30421952726738904	0.8172043009873975	0.7801724137874988	15.86620410024137	3.7174782196018232	0.23430166645109707
1	1	undersample	0.6	500	10	2	1	log2	entropy		0.8239178283198827	0.2745528653897118	0.6170212765301042	0.8512931034421604	9.223026655308672	4.149244247039148	0.4498787989971407
1	2	undersample	0.6	500	10	2	1	log2	entropy		0.8544188676938127	0.21855012133470536	0.7021276594997737	0.8261494252814214	11.20129787744554	4.038684486660463	0.3605550373568413
1	3	undersample	0.6	500	10	2	1	log2	entropy		0.8694846125324436	0.30505995370270594	0.8064516128165107	0.7852011494196466	15.231325502366145	3.7544501429737696	0.24649528959756464
1	1	undersample	0.6	500	10	2	2	sqrt	gini		0.8282816703350452	0.2857693168107569	0.6276595744013128	0.8527298850513454	9.760696088997253	4.261961308311139	0.4366452117598943
1	2	undersample	0.6	500	10	2	2	sqrt	gini		0.8543424431401321	0.22895687434297915	0.7234042552421911	0.818965517235496	11.831500967085033	3.9959470938127843	0.3377379578985294
1	3	undersample	0.6	500	10	2	2	sqrt	gini		0.8679010629094056	0.2916914404698515	0.8172043009873975	0.7794540229829062	15.799960481255379	3.7053691705760157	0.23451761268468707
1	1	undersample	0.6	500	10	2	2	sqrt	entropy		0.8277008437270726	0.2852812858972168	0.6489361701437303	0.8477011494191976	10.288735614580334	4.260939101375852	0.41413630965988185
1	2	undersample	0.6	500	10	2	2	sqrt	entropy		0.8554964539007093	0.22762305780171987	0.691489361628565	0.8239942528676438	10.493313814051294	3.9287883129218644	0.374408721363865
1	3	undersample	0.6	500	10	2	2	sqrt	entropy		0.8679319614386356	0.31362667757805723	0.8172043009873975	0.7866379310288317	16.482470494055665	3.8301290694576835	0.23237589935406217
1	1	undersample	0.6	500	10	2	2	log2	gini		0.8282816703350452	0.2857693168107569	0.6276595744013128	0.8527298850513454	9.760696088997253	4.261961308311139	0.4366452117598943
1	2	undersample	0.6	500	10	2	2	log2	gini		0.8543424431401321	0.22895687434297915	0.7234042552421911	0.818965517235496	11.831500967085033	3.9959470938127843	0.3377379578985294
1	3	undersample	0.6	500	10	2	2	log2	gini		0.8679010629094056	0.2916914404698515	0.8172043009873975	0.7794540229829062	15.799960481255379	3.7053691705760157	0.23451761268468707
1	1	undersample	0.6	500	10	2	2	log2	entropy		0.8277008437270726	0.2852812858972168	0.6489361701437303	0.8477011494191976	10.288735614580334	4.260939101375852	0.41413630965988185
1	2	undersample	0.6	500	10	2	2	log2	entropy		0.8554964539007093	0.22762305780171987	0.691489361628565	0.8239942528676438	10.493313814051294	3.9287883129218644	0.374408721363865
1	3	undersample	0.6	500	10	2	2	log2	entropy		0.8679319614386356	0.31362667757805723	0.8172043009873975	0.7866379310288317	16.482470494055665	3.8301290694576835	0.23237589935406217
1	1	undersample	0.6	500	10	5	1	sqrt	gini		0.8262411347517731	0.2746464452158399	0.6489361701437303	0.8505747126375678	10.522143683046504	4.342880232453081	0.41273720052207447
1	2	undersample	0.6	500	10	5	1	sqrt	gini		0.8539297505502569	0.22453479963208028	0.7446808509846085	0.8160919540171259	12.942707368573442	4.049201906924374	0.31285585482132455
1	3	undersample	0.6	500	10	5	1	sqrt	gini		0.8679860338647881	0.3118836786558513	0.8279569891582842	0.7787356321783138	16.93749867421807	3.7419353142579634	0.2209260775074703
1	1	undersample	0.6	500	10	5	1	sqrt	entropy		0.8292828319882611	0.28946123735418283	0.6595744680149389	0.8462643678100126	10.665302901642498	4.290315886538743	0.4022685355917073
1	2	undersample	0.6	500	10	5	1	sqrt	entropy		0.8556875152849107	0.22368860295598475	0.7127659573709824	0.8232758620630513	11.560071417585522	4.033212018231269	0.3488916077538339
1	3	undersample	0.6	500	10	5	1	sqrt	entropy		0.8692683228278334	0.3034358824503593	0.8172043009873975	0.7837643678104615	16.204024548900012	3.7792303466377115	0.23322787330965958
1	1	undersample	0.6	500	10	5	1	log2	gini		0.8262411347517731	0.2746464452158399	0.6489361701437303	0.8505747126375678	10.522143683046504	4.342880232453081	0.41273720052207447
1	2	undersample	0.6	500	10	5	1	log2	gini		0.8539297505502569	0.22453479963208028	0.7446808509846085	0.8160919540171259	12.942707368573442	4.049201906924374	0.31285585482132455
1	3	undersample	0.6	500	10	5	1	log2	gini		0.8679860338647881	0.3118836786558513	0.8279569891582842	0.7787356321783138	16.93749867421807	3.7419353142579634	0.2209260775074703
1	1	undersample	0.6	500	10	5	1	log2	entropy		0.8292828319882611	0.28946123735418283	0.6595744680149389	0.8462643678100126	10.665302901642498	4.290315886538743	0.4022685355917073
1	2	undersample	0.6	500	10	5	1	log2	entropy		0.8556875152849107	0.22368860295598475	0.7127659573709824	0.8232758620630513	11.560071417585522	4.033212018231269	0.3488916077538339
1	3	undersample	0.6	500	10	5	1	log2	entropy		0.8692683228278334	0.3034358824503593	0.8172043009873975	0.7837643678104615	16.204024548900012	3.7792303466377115	0.23322787330965958
1	1	undersample	0.6	500	10	5	2	sqrt	gini		0.8296955245781366	0.29354969875603454	0.6276595744013128	0.8505747126375678	9.59560364384529	4.200490716634946	0.4377515763037111
1	2	undersample	0.6	500	10	5	2	sqrt	gini		0.8531043653705063	0.2235788522022925	0.7234042552421911	0.8196839080400885	11.889058276346962	4.011867200872725	0.33744195618619094
1	3	undersample	0.6	500	10	5	2	sqrt	gini		0.8672908169571129	0.31296593431863856	0.8279569891582842	0.7823275862012764	17.296409519673738	3.8036834189151856	0.21991172454749092
1	1	undersample	0.6	500	10	5	2	sqrt	entropy		0.8268219613597456	0.27991769098551117	0.6382978722725215	0.8484195402237902	9.877334049922244	4.2109506139866895	0.42632460276530776
1	2	undersample	0.6	500	10	5	2	sqrt	entropy		0.8568109562240157	0.2267907085269803	0.691489361628565	0.8211206896492736	10.288740443903883	3.865675251184826	0.3757189880893388
1	3	undersample	0.6	500	10	5	2	sqrt	entropy		0.8691756272401433	0.2986814351394912	0.7956989246456239	0.784482758615054	14.176841075871902	3.6920428389483626	0.2604277410899088
1	1	undersample	0.6	500	10	5	2	log2	gini		0.8296955245781366	0.29354969875603454	0.6276595744013128	0.8505747126375678	9.59560364384529	4.200490716634946	0.4377515763037111
1	2	undersample	0.6	500	10	5	2	log2	gini		0.8531043653705063	0.2235788522022925	0.7234042552421911	0.8196839080400885	11.889058276346962	4.011867200872725	0.33744195618619094
1	3	undersample	0.6	500	10	5	2	log2	gini		0.8672908169571129	0.31296593431863856	0.8279569891582842	0.7823275862012764	17.296409519673738	3.8036834189151856	0.21991172454749092
1	1	undersample	0.6	500	10	5	2	log2	entropy		0.8268219613597456	0.27991769098551117	0.6382978722725215	0.8484195402237902	9.877334049922244	4.2109506139866895	0.42632460276530776
1	2	undersample	0.6	500	10	5	2	log2	entropy		0.8568109562240157	0.2267907085269803	0.691489361628565	0.8211206896492736	10.288740443903883	3.865675251184826	0.3757189880893388
1	3	undersample	0.6	500	10	5	2	log2	entropy		0.8691756272401433	0.2986814351394912	0.7956989246456239	0.784482758615054	14.176841075871902	3.6920428389483626	0.2604277410899088
1	1	undersample	0.6	500	10	10	1	sqrt	gini		0.8271811567620445	0.2781763140316003	0.6489361701437303	0.8448275862008274	10.06397228882758	4.1820328268094675	0.41554493654681335
1	2	undersample	0.6	500	10	10	1	sqrt	gini		0.8540138175593054	0.22751853780069636	0.7234042552421911	0.8182471264309035	11.774398656289694	3.9801528373946065	0.3380344793680386
1	3	undersample	0.6	500	10	10	1	sqrt	gini		0.8675148312940304	0.3028460838656801	0.8172043009873975	0.7715517241323884	15.098778022409272	3.5771960287807834	0.23691956213170418
1	1	undersample	0.6	500	10	10	1	sqrt	entropy		0.8277008437270725	0.2765339355116563	0.6276595744013128	0.846982758614605	9.33078399327167	4.101887654617883	0.4396080291075082
1	2	undersample	0.6	500	10	10	1	sqrt	entropy		0.8575904866715578	0.2247217405530646	0.7127659573709824	0.8225574712584587	11.50322302906705	4.016883225556081	0.3491963165778621
1	3	undersample	0.6	500	10	10	1	sqrt	entropy		0.8686194537140033	0.31892110069965857	0.8172043009873975	0.7801724137874988	15.86620410024137	3.7174782196018232	0.23430166645109707
1	1	undersample	0.6	500	10	10	1	log2	gini		0.8271811567620445	0.2781763140316003	0.6489361701437303	0.8448275862008274	10.06397228882758	4.1820328268094675	0.41554493654681335
1	2	undersample	0.6	500	10	10	1	log2	gini		0.8540138175593054	0.22751853780069636	0.7234042552421911	0.8182471264309035	11.774398656289694	3.9801528373946065	0.3380344793680386
1	3	undersample	0.6	500	10	10	1	log2	gini		0.8675148312940304	0.3028460838656801	0.8172043009873975	0.7715517241323884	15.098778022409272	3.5771960287807834	0.23691956213170418
1	1	undersample	0.6	500	10	10	1	log2	entropy		0.8277008437270725	0.2765339355116563	0.6276595744013128	0.846982758614605	9.33078399327167	4.101887654617883	0.4396080291075082
1	2	undersample	0.6	500	10	10	1	log2	entropy		0.8575904866715578	0.2247217405530646	0.7127659573709824	0.8225574712584587	11.50322302906705	4.016883225556081	0.3491963165778621
1	3	undersample	0.6	500	10	10	1	log2	entropy		0.8686194537140033	0.31892110069965857	0.8172043009873975	0.7801724137874988	15.86620410024137	3.7174782196018232	0.23430166645109707
1	1	undersample	0.6	500	10	10	2	sqrt	gini		0.8288013573000732	0.2857054843985337	0.6489361701437303	0.8512931034421604	10.581905169079763	4.363860328782552	0.4123888990911262
1	2	undersample	0.6	500	10	10	2	sqrt	gini		0.8551831132306188	0.23118512046700904	0.7127659573709824	0.8175287356263109	11.117817811717144	3.906181725411118	0.3513442728047035
1	3	undersample	0.6	500	10	10	2	sqrt	gini		0.8665724261525152	0.30015384747551577	0.8172043009873975	0.7729885057415734	15.222634763008429	3.599836508977554	0.23647919120407088
1	1	undersample	0.6	500	10	10	2	sqrt	entropy		0.8297490217657129	0.29117000544101945	0.6170212765301042	0.8477011494191976	8.967504556662098	4.051384719340974	0.4517850650720988
1	2	undersample	0.6	500	10	10	2	sqrt	entropy		0.8558556493030082	0.2272092155871309	0.7021276594997737	0.818965517235496	10.663264549902532	3.8784192381124085	0.3637178008038086
1	3	undersample	0.6	500	10	10	2	sqrt	entropy		0.8692605981955259	0.3161513074211197	0.8064516128165107	0.7801724137874988	14.787580611429123	3.6685640325017994	0.24808411741070135
1	1	undersample	0.6	500	10	10	2	log2	gini		0.8288013573000732	0.2857054843985337	0.6489361701437303	0.8512931034421604	10.581905169079763	4.363860328782552	0.4123888990911262
1	2	undersample	0.6	500	10	10	2	log2	gini		0.8551831132306188	0.23118512046700904	0.7127659573709824	0.8175287356263109	11.117817811717144	3.906181725411118	0.3513442728047035
1	3	undersample	0.6	500	10	10	2	log2	gini		0.8665724261525152	0.30015384747551577	0.8172043009873975	0.7729885057415734	15.222634763008429	3.599836508977554	0.23647919120407088
1	1	undersample	0.6	500	10	10	2	log2	entropy		0.8297490217657129	0.29117000544101945	0.6170212765301042	0.8477011494191976	8.967504556662098	4.051384719340974	0.4517850650720988
1	2	undersample	0.6	500	10	10	2	log2	entropy		0.8558556493030082	0.2272092155871309	0.7021276594997737	0.818965517235496	10.663264549902532	3.8784192381124085	0.3637178008038086
1	3	undersample	0.6	500	10	10	2	log2	entropy		0.8692605981955259	0.3161513074211197	0.8064516128165107	0.7801724137874988	14.787580611429123	3.6685640325017994	0.24808411741070135
1	1	undersample	0.8	100	3	2	1	sqrt	gini		0.8262029224749327	0.28201218481549356	0.6595744680149389	0.8060344827528303	8.051388380234872	3.4004726374622494	0.4223461093115431
1	2	undersample	0.8	100	3	2	1	sqrt	gini		0.86668500855955	0.24944577383586075	0.7872340424694433	0.8160919540171259	16.41874866980448	4.280584873034338	0.2607132123728298
1	3	undersample	0.8	100	3	2	1	sqrt	gini		0.8545760721789643	0.3044952567199026	0.8064516128165107	0.7758620689599436	14.423075878841763	3.598014727334303	0.24946236248966341
1	1	undersample	0.8	100	3	2	1	sqrt	entropy		0.8294051112741502	0.2863449280145816	0.6702127658861476	0.8081896551666079	8.562884549896811	3.494142776954349	0.40805673263078274
1	2	undersample	0.8	100	3	2	1	sqrt	entropy		0.8661271093176817	0.24034822611264484	0.7978723403406519	0.8053160919482377	16.328411988424357	4.098296091043919	0.2509917027243794
1	3	undersample	0.8	100	3	2	1	sqrt	entropy		0.855881535038932	0.3073953832875847	0.8172043009873975	0.7729885057415734	15.222634763008429	3.599836508977554	0.23647919120407088
1	1	undersample	0.8	100	3	2	1	log2	gini		0.8262029224749327	0.28201218481549356	0.6595744680149389	0.8060344827528303	8.051388380234872	3.4004726374622494	0.4223461093115431
1	2	undersample	0.8	100	3	2	1	log2	gini		0.86668500855955	0.24944577383586075	0.7872340424694433	0.8160919540171259	16.41874866980448	4.280584873034338	0.2607132123728298
1	3	undersample	0.8	100	3	2	1	log2	gini		0.8545760721789643	0.3044952567199026	0.8064516128165107	0.7758620689599436	14.423075878841763	3.598014727334303	0.24946236248966341
1	1	undersample	0.8	100	3	2	1	log2	entropy		0.8294051112741502	0.2863449280145816	0.6702127658861476	0.8081896551666079	8.562884549896811	3.494142776954349	0.40805673263078274
1	2	undersample	0.8	100	3	2	1	log2	entropy		0.8661271093176817	0.24034822611264484	0.7978723403406519	0.8053160919482377	16.328411988424357	4.098296091043919	0.2509917027243794
1	3	undersample	0.8	100	3	2	1	log2	entropy		0.855881535038932	0.3073953832875847	0.8172043009873975	0.7729885057415734	15.222634763008429	3.599836508977554	0.23647919120407088
1	1	undersample	0.8	100	3	2	2	sqrt	gini		0.8272881511371974	0.2903932631335716	0.6489361701437303	0.8110632183849781	7.935130267250749	3.434673387838639	0.43284397266452607
1	2	undersample	0.8	100	3	2	2	sqrt	gini		0.865676204450966	0.24818937950495656	0.7765957445982345	0.8139367816033483	15.206654442913297	4.173827097865241	0.274473715534702
1	3	undersample	0.8	100	3	2	2	sqrt	gini		0.8533864788036089	0.3015294010567268	0.8064516128165107	0.7765804597645362	14.482849966868562	3.6095839060036785	0.2492315924995826
1	1	undersample	0.8	100	3	2	2	sqrt	entropy		0.829252262166789	0.28679557563355373	0.6702127658861476	0.8096264367757929	8.642847885422224	3.5205136644508093	0.4073325858205064
1	2	undersample	0.8	100	3	2	2	sqrt	entropy		0.8654010760577158	0.2397805770303137	0.7872340424694433	0.8053160919482377	15.305164868041922	4.043652143163333	0.2642017923344992
1	3	undersample	0.8	100	3	2	2	sqrt	entropy		0.855279013718947	0.30822259858276274	0.8172043009873975	0.773706896546166	15.285152927283107	3.611264560881633	0.23625961907022908
1	1	undersample	0.8	100	3	2	2	log2	gini		0.8272881511371974	0.2903932631335716	0.6489361701437303	0.8110632183849781	7.935130267250749	3.434673387838639	0.43284397266452607
1	2	undersample	0.8	100	3	2	2	log2	gini		0.865676204450966	0.24818937950495656	0.7765957445982345	0.8139367816033483	15.206654442913297	4.173827097865241	0.274473715534702
1	3	undersample	0.8	100	3	2	2	log2	gini		0.8533864788036089	0.3015294010567268	0.8064516128165107	0.7765804597645362	14.482849966868562	3.6095839060036785	0.2492315924995826
1	1	undersample	0.8	100	3	2	2	log2	entropy		0.829252262166789	0.28679557563355373	0.6702127658861476	0.8096264367757929	8.642847885422224	3.5205136644508093	0.4073325858205064
1	2	undersample	0.8	100	3	2	2	log2	entropy		0.8654010760577158	0.2397805770303137	0.7872340424694433	0.8053160919482377	15.305164868041922	4.043652143163333	0.2642017923344992
1	3	undersample	0.8	100	3	2	2	log2	entropy		0.855279013718947	0.30822259858276274	0.8172043009873975	0.773706896546166	15.285152927283107	3.611264560881633	0.23625961907022908
1	1	undersample	0.8	100	3	5	1	sqrt	gini		0.8262258498410369	0.2826528401885678	0.6489361701437303	0.8067528735574229	7.716908381971505	3.3580635764637057	0.4351565851345132
1	2	undersample	0.8	100	3	5	1	sqrt	gini		0.8663334556126192	0.24821589434567706	0.7765957445982345	0.8160919540171259	15.425594016903982	4.222739131506847	0.2737488729849535
1	3	undersample	0.8	100	3	5	1	sqrt	gini		0.8534714497589915	0.3029657179886067	0.8064516128165107	0.775143678155351	14.363683733851458	3.5865194731259784	0.24969356022763506
1	1	undersample	0.8	100	3	5	1	sqrt	entropy		0.8293363291758377	0.28237326842479815	0.6702127658861476	0.8089080459712005	8.602715910645893	3.5072786513677765	0.40769433766845037
1	2	undersample	0.8	100	3	5	1	sqrt	entropy		0.8658825507459037	0.2390899894264622	0.7872340424694433	0.8067528735574229	15.446467199652949	4.07371646980843	0.2637312637698338
1	3	undersample	0.8	100	3	5	1	sqrt	entropy		0.8553176368804845	0.3046169673012097	0.8172043009873975	0.7744252873507586	15.348069296406996	3.6227654029219996	0.23604045430583254
1	1	undersample	0.8	100	3	5	1	log2	gini		0.8262258498410369	0.2826528401885678	0.6489361701437303	0.8067528735574229	7.716908381971505	3.3580635764637057	0.4351565851345132
1	2	undersample	0.8	100	3	5	1	log2	gini		0.8663334556126192	0.24821589434567706	0.7765957445982345	0.8160919540171259	15.425594016903982	4.222739131506847	0.2737488729849535
1	3	undersample	0.8	100	3	5	1	log2	gini		0.8534714497589915	0.3029657179886067	0.8064516128165107	0.775143678155351	14.363683733851458	3.5865194731259784	0.24969356022763506
1	1	undersample	0.8	100	3	5	1	log2	entropy		0.8293363291758377	0.28237326842479815	0.6702127658861476	0.8089080459712005	8.602715910645893	3.5072786513677765	0.40769433766845037
1	2	undersample	0.8	100	3	5	1	log2	entropy		0.8658825507459037	0.2390899894264622	0.7872340424694433	0.8067528735574229	15.446467199652949	4.07371646980843	0.2637312637698338
1	3	undersample	0.8	100	3	5	1	log2	entropy		0.8553176368804845	0.3046169673012097	0.8172043009873975	0.7744252873507586	15.348069296406996	3.6227654029219996	0.23604045430583254
1	1	undersample	0.8	100	3	5	2	sqrt	gini		0.8271887992174125	0.2883285440737917	0.6489361701437303	0.8074712643620153	7.752600145582378	3.3705936637843	0.43476943515253336
1	2	undersample	0.8	100	3	5	2	sqrt	gini		0.8656150648080215	0.247425196663391	0.7765957445982345	0.8153735632125333	15.352046222300629	4.206308240835155	0.27399006141634347
1	3	undersample	0.8	100	3	5	2	sqrt	gini		0.8530002471882339	0.30120779016603066	0.8064516128165107	0.7765804597645362	14.482849966868562	3.6095839060036785	0.2492315924995826
1	1	undersample	0.8	100	3	5	2	sqrt	entropy		0.8289694913181708	0.2840413240728978	0.6702127658861476	0.8089080459712005	8.602715910645893	3.5072786513677765	0.40769433766845037
1	2	undersample	0.8	100	3	5	2	sqrt	entropy		0.8655462827097089	0.2393608286021708	0.7872340424694433	0.8081896551666079	15.589886420012865	4.10423119832733	0.2632624081955999
1	3	undersample	0.8	100	3	5	2	sqrt	entropy		0.8554412309974045	0.309407204727505	0.8172043009873975	0.7744252873507586	15.348069296406996	3.6227654029219996	0.23604045430583254
1	1	undersample	0.8	100	3	5	2	log2	gini		0.8271887992174125	0.2883285440737917	0.6489361701437303	0.8074712643620153	7.752600145582378	3.3705936637843	0.43476943515253336
1	2	undersample	0.8	100	3	5	2	log2	gini		0.8656150648080215	0.247425196663391	0.7765957445982345	0.8153735632125333	15.352046222300629	4.206308240835155	0.27399006141634347
1	3	undersample	0.8	100	3	5	2	log2	gini		0.8530002471882339	0.30120779016603066	0.8064516128165107	0.7765804597645362	14.482849966868562	3.6095839060036785	0.2492315924995826
1	1	undersample	0.8	100	3	5	2	log2	entropy		0.8289694913181708	0.2840413240728978	0.6702127658861476	0.8089080459712005	8.602715910645893	3.5072786513677765	0.40769433766845037
1	2	undersample	0.8	100	3	5	2	log2	entropy		0.8655462827097089	0.2393608286021708	0.7872340424694433	0.8081896551666079	15.589886420012865	4.10423119832733	0.2632624081955999
1	3	undersample	0.8	100	3	5	2	log2	entropy		0.8554412309974045	0.309407204727505	0.8172043009873975	0.7744252873507586	15.348069296406996	3.6227654029219996	0.23604045430583254
1	1	undersample	0.8	100	3	10	1	sqrt	gini		0.8270970897529959	0.2787420498928243	0.6382978722725215	0.8124999999941631	7.647058335484144	3.404255137120533	0.4451718440349027
1	2	undersample	0.8	100	3	10	1	sqrt	gini		0.8663334556126193	0.24815053407489016	0.7765957445982345	0.8124999999941631	15.063490889907628	4.141843750163315	0.2749590801892671
1	3	undersample	0.8	100	3	10	1	sqrt	gini		0.8547228401928068	0.30539673552334407	0.8064516128165107	0.773706896546166	14.246030722770087	3.563747921922664	0.25015724371324394
1	1	undersample	0.8	100	3	10	1	sqrt	entropy		0.829756664221081	0.2802830911309145	0.6702127658861476	0.8096264367757929	8.642847885422224	3.5205136644508093	0.4073325858205064
1	2	undersample	0.8	100	3	10	1	sqrt	entropy		0.865553925165077	0.2378913236981962	0.7978723403406519	0.8060344827528303	16.40350746637487	4.113474964672076	0.2507680024573469
1	3	undersample	0.8	100	3	10	1	sqrt	entropy		0.8556034482758621	0.30301804148293937	0.8172043009873975	0.7708333333277958	15.037432050549373	3.565982248615978	0.2371403632119075
1	1	undersample	0.8	100	3	10	1	log2	gini		0.8270970897529959	0.2787420498928243	0.6382978722725215	0.8124999999941631	7.647058335484144	3.404255137120533	0.4451718440349027
1	2	undersample	0.8	100	3	10	1	log2	gini		0.8663334556126193	0.24815053407489016	0.7765957445982345	0.8124999999941631	15.063490889907628	4.141843750163315	0.2749590801892671
1	3	undersample	0.8	100	3	10	1	log2	gini		0.8547228401928068	0.30539673552334407	0.8064516128165107	0.773706896546166	14.246030722770087	3.563747921922664	0.25015724371324394
1	1	undersample	0.8	100	3	10	1	log2	entropy		0.829756664221081	0.2802830911309145	0.6702127658861476	0.8096264367757929	8.642847885422224	3.5205136644508093	0.4073325858205064
1	2	undersample	0.8	100	3	10	1	log2	entropy		0.865553925165077	0.2378913236981962	0.7978723403406519	0.8060344827528303	16.40350746637487	4.113474964672076	0.2507680024573469
1	3	undersample	0.8	100	3	10	1	log2	entropy		0.8556034482758621	0.30301804148293937	0.8172043009873975	0.7708333333277958	15.037432050549373	3.565982248615978	0.2371403632119075
1	1	undersample	0.8	100	3	10	2	sqrt	gini		0.8279148324773784	0.2847723128153952	0.6382978722725215	0.8175287356263109	7.906437647891157	3.4980731869353296	0.4424335286832972
1	2	undersample	0.8	100	3	10	2	sqrt	gini		0.8657526290046466	0.24752841909001244	0.7765957445982345	0.8124999999941631	15.063490889907628	4.141843750163315	0.2749590801892671
1	3	undersample	0.8	100	3	10	2	sqrt	gini		0.8542825361512792	0.30662231740892426	0.8064516128165107	0.7758620689599436	14.423075878841763	3.598014727334303	0.24946236248966341
1	1	undersample	0.8	100	3	10	2	sqrt	entropy		0.8293516140865738	0.28183988984299535	0.6702127658861476	0.8103448275803855	8.683283890294124	3.5338489427791826	0.4069714753765402
1	2	undersample	0.8	100	3	10	2	sqrt	entropy		0.8653934336023477	0.23809214786673874	0.7872340424694433	0.8053160919482377	15.305164868041922	4.043652143163333	0.2642017923344992
1	3	undersample	0.8	100	3	10	2	sqrt	entropy		0.8556961438635522	0.3057879903682325	0.8172043009873975	0.7708333333277958	15.037432050549373	3.565982248615978	0.2371403632119075
1	1	undersample	0.8	100	3	10	2	log2	gini		0.8279148324773784	0.2847723128153952	0.6382978722725215	0.8175287356263109	7.906437647891157	3.4980731869353296	0.4424335286832972
1	2	undersample	0.8	100	3	10	2	log2	gini		0.8657526290046466	0.24752841909001244	0.7765957445982345	0.8124999999941631	15.063490889907628	4.141843750163315	0.2749590801892671
1	3	undersample	0.8	100	3	10	2	log2	gini		0.8542825361512792	0.30662231740892426	0.8064516128165107	0.7758620689599436	14.423075878841763	3.598014727334303	0.24946236248966341
1	1	undersample	0.8	100	3	10	2	log2	entropy		0.8293516140865738	0.28183988984299535	0.6702127658861476	0.8103448275803855	8.683283890294124	3.5338489427791826	0.4069714753765402
1	2	undersample	0.8	100	3	10	2	log2	entropy		0.8653934336023477	0.23809214786673874	0.7872340424694433	0.8053160919482377	15.305164868041922	4.043652143163333	0.2642017923344992
1	3	undersample	0.8	100	3	10	2	log2	entropy		0.8556961438635522	0.3057879903682325	0.8172043009873975	0.7708333333277958	15.037432050549373	3.565982248615978	0.2371403632119075
1	1	undersample	0.8	100	5	2	1	sqrt	gini		0.8307119711420885	0.3041221529394236	0.7021276594997737	0.8053160919482377	9.750394713889797	3.606500560118649	0.3698825092154586
1	2	undersample	0.8	100	5	2	1	sqrt	gini		0.8609149547566642	0.25365261133688655	0.7765957445982345	0.8045977011436451	14.31372441271357	3.9743427247276264	0.27765957112184847
1	3	undersample	0.8	100	5	2	1	sqrt	gini		0.8575037078235075	0.2935467318209738	0.838709677329171	0.748563218385427	15.481141718990031	3.3356680696706777	0.21546653182352465
1	1	undersample	0.8	100	5	2	1	sqrt	entropy		0.8308724627048178	0.28452852636349146	0.7127659573709824	0.7945402298793496	9.596217980596833	3.469126448750363	0.3615097489242759
1	2	undersample	0.8	100	5	2	1	sqrt	entropy		0.8634446074834923	0.23885273191673875	0.8085106382118606	0.8010057471206825	16.995586282524958	4.062984663543752	0.23906115541100767
1	3	undersample	0.8	100	5	2	1	sqrt	entropy		0.8591258806080829	0.28768351880174414	0.838709677329171	0.7607758620635002	16.536935671495442	3.5059574234612807	0.21200767347333335
1	1	undersample	0.8	100	5	2	1	log2	gini		0.8307119711420885	0.3041221529394236	0.7021276594997737	0.8053160919482377	9.750394713889797	3.606500560118649	0.3698825092154586
1	2	undersample	0.8	100	5	2	1	log2	gini		0.8609149547566642	0.25365261133688655	0.7765957445982345	0.8045977011436451	14.31372441271357	3.9743427247276264	0.27765957112184847
1	3	undersample	0.8	100	5	2	1	log2	gini		0.8575037078235075	0.2935467318209738	0.838709677329171	0.748563218385427	15.481141718990031	3.3356680696706777	0.21546653182352465
1	1	undersample	0.8	100	5	2	1	log2	entropy		0.8308724627048178	0.28452852636349146	0.7127659573709824	0.7945402298793496	9.596217980596833	3.469126448750363	0.3615097489242759
1	2	undersample	0.8	100	5	2	1	log2	entropy		0.8634446074834923	0.23885273191673875	0.8085106382118606	0.8010057471206825	16.995586282524958	4.062984663543752	0.23906115541100767
1	3	undersample	0.8	100	5	2	1	log2	entropy		0.8591258806080829	0.28768351880174414	0.838709677329171	0.7607758620635002	16.536935671495442	3.5059574234612807	0.21200767347333335
1	1	undersample	0.8	100	5	2	2	sqrt	gini		0.8310482391782832	0.303844879786655	0.7021276594997737	0.8017241379252751	9.531055278528536	3.541165408341568	0.3715396888955745
1	2	undersample	0.8	100	5	2	2	sqrt	gini		0.8627873563218391	0.2360077794776035	0.7872340424694433	0.8045977011436451	15.235292942994446	4.028785775751293	0.2644376867890089
1	3	undersample	0.8	100	5	2	2	sqrt	gini		0.855680694598937	0.31096742607040373	0.838709677329171	0.7528735632129823	15.841859284001556	3.393848324343855	0.2142329448256529
1	1	undersample	0.8	100	5	2	2	sqrt	entropy		0.8270283076546832	0.2776345928075734	0.691489361628565	0.7981321839023123	8.861822976040024	3.425456027321264	0.3865407769896264
1	2	undersample	0.8	100	5	2	2	sqrt	entropy		0.8641553558327218	0.24774755373825275	0.7765957445982345	0.7966954022931273	13.622243665764392	3.819862979780275	0.2804136335600845
1	3	undersample	0.8	100	5	2	2	sqrt	entropy		0.8580212581881103	0.3098384242674432	0.8494623655000578	0.7543103448221674	17.32456004706681	3.457460715269438	0.19956988994991617
1	1	undersample	0.8	100	5	2	2	log2	gini		0.8310482391782832	0.303844879786655	0.7021276594997737	0.8017241379252751	9.531055278528536	3.541165408341568	0.3715396888955745
1	2	undersample	0.8	100	5	2	2	log2	gini		0.8627873563218391	0.2360077794776035	0.7872340424694433	0.8045977011436451	15.235292942994446	4.028785775751293	0.2644376867890089
1	3	undersample	0.8	100	5	2	2	log2	gini		0.855680694598937	0.31096742607040373	0.838709677329171	0.7528735632129823	15.841859284001556	3.393848324343855	0.2142329448256529
1	1	undersample	0.8	100	5	2	2	log2	entropy		0.8270283076546832	0.2776345928075734	0.691489361628565	0.7981321839023123	8.861822976040024	3.425456027321264	0.3865407769896264
1	2	undersample	0.8	100	5	2	2	log2	entropy		0.8641553558327218	0.24774755373825275	0.7765957445982345	0.7966954022931273	13.622243665764392	3.819862979780275	0.2804136335600845
1	3	undersample	0.8	100	5	2	2	log2	entropy		0.8580212581881103	0.3098384242674432	0.8494623655000578	0.7543103448221674	17.32456004706681	3.457460715269438	0.19956988994991617
1	1	undersample	0.8	100	5	5	1	sqrt	gini		0.829145267791636	0.28868995700264766	0.7021276594997737	0.7974137930977198	9.278114907868055	3.465821467205012	0.3735480115130679
1	2	undersample	0.8	100	5	5	1	sqrt	gini		0.8604411225238444	0.24110735986195253	0.8085106382118606	0.8053160919482377	17.46535322844913	4.152940038924505	0.2377816131142594
1	3	undersample	0.8	100	5	5	1	sqrt	gini		0.8565535780496849	0.29733943721576445	0.838709677329171	0.7499999999946121	15.59999884775179	3.354838575050839	0.21505376069526674
1	1	undersample	0.8	100	5	5	1	sqrt	entropy		0.829122340425532	0.28875666421623636	0.6808510637573563	0.7952586206839422	8.286315279416968	3.3254197699436885	0.4013146464920069
1	2	undersample	0.8	100	5	5	1	sqrt	entropy		0.8611595133284422	0.24025961070952614	0.7978723403406519	0.7952586206839422	15.332408804378106	3.8969762929027603	0.2541659428273206
1	3	undersample	0.8	100	5	5	1	sqrt	entropy		0.8557502162897046	0.29543990217465627	0.838709677329171	0.7571839080405375	16.215383389205588	3.454094150103733	0.2130134024613475
1	1	undersample	0.8	100	5	5	1	log2	gini		0.829145267791636	0.28868995700264766	0.7021276594997737	0.7974137930977198	9.278114907868055	3.465821467205012	0.3735480115130679
1	2	undersample	0.8	100	5	5	1	log2	gini		0.8604411225238444	0.24110735986195253	0.8085106382118606	0.8053160919482377	17.46535322844913	4.152940038924505	0.2377816131142594
1	3	undersample	0.8	100	5	5	1	log2	gini		0.8565535780496849	0.29733943721576445	0.838709677329171	0.7499999999946121	15.59999884775179	3.354838575050839	0.21505376069526674
1	1	undersample	0.8	100	5	5	1	log2	entropy		0.829122340425532	0.28875666421623636	0.6808510637573563	0.7952586206839422	8.286315279416968	3.3254197699436885	0.4013146464920069
1	2	undersample	0.8	100	5	5	1	log2	entropy		0.8611595133284422	0.24025961070952614	0.7978723403406519	0.7952586206839422	15.332408804378106	3.8969762929027603	0.2541659428273206
1	3	undersample	0.8	100	5	5	1	log2	entropy		0.8557502162897046	0.29543990217465627	0.838709677329171	0.7571839080405375	16.215383389205588	3.454094150103733	0.2130134024613475
1	1	undersample	0.8	100	5	5	2	sqrt	gini		0.8306966862313523	0.28436381076992395	0.7127659573709824	0.7988505747069049	9.855025810367632	3.5434648689538215	0.35955915677823863
1	2	undersample	0.8	100	5	5	2	sqrt	gini		0.8620307532404012	0.23396555359559548	0.7872340424694433	0.8074712643620153	15.517909236674962	4.088916903607183	0.2634966274170725
1	3	undersample	0.8	100	5	5	2	sqrt	gini		0.8546764923989618	0.3041280917191968	0.8494623655000578	0.7543103448221674	17.32456004706681	3.457460715269438	0.19956988994991617
1	1	undersample	0.8	100	5	5	2	sqrt	entropy		0.8280371117632673	0.28848819017352256	0.691489361628565	0.7931034482701645	8.591953491905437	3.342198419573103	0.38899166956644793
1	2	undersample	0.8	100	5	5	2	sqrt	entropy		0.8637961604304231	0.24711135984286672	0.7978723403406519	0.7974137930977198	15.537512803952069	3.9384334854602407	0.25347900785532074
1	3	undersample	0.8	100	5	5	2	sqrt	entropy		0.8565613026819924	0.3069001551324195	0.8602150536709446	0.7535919540175748	18.820361766466007	3.491018385098167	0.18549155644366103
1	1	undersample	0.8	100	5	5	2	log2	gini		0.8306966862313523	0.28436381076992395	0.7127659573709824	0.7988505747069049	9.855025810367632	3.5434648689538215	0.35955915677823863
1	2	undersample	0.8	100	5	5	2	log2	gini		0.8620307532404012	0.23396555359559548	0.7872340424694433	0.8074712643620153	15.517909236674962	4.088916903607183	0.2634966274170725
1	3	undersample	0.8	100	5	5	2	log2	gini		0.8546764923989618	0.3041280917191968	0.8494623655000578	0.7543103448221674	17.32456004706681	3.457460715269438	0.19956988994991617
1	1	undersample	0.8	100	5	5	2	log2	entropy		0.8280371117632673	0.28848819017352256	0.691489361628565	0.7931034482701645	8.591953491905437	3.342198419573103	0.38899166956644793
1	2	undersample	0.8	100	5	5	2	log2	entropy		0.8637961604304231	0.24711135984286672	0.7978723403406519	0.7974137930977198	15.537512803952069	3.9384334854602407	0.25347900785532074
1	3	undersample	0.8	100	5	5	2	log2	entropy		0.8565613026819924	0.3069001551324195	0.8602150536709446	0.7535919540175748	18.820361766466007	3.491018385098167	0.18549155644366103
1	1	undersample	0.8	100	5	10	1	sqrt	gini		0.8291681951577403	0.27438031845861294	0.691489361628565	0.8017241379252751	9.062967932724629	3.487511387003059	0.38480896349424887
1	2	undersample	0.8	100	5	10	1	sqrt	gini		0.8604258376131084	0.24576710287844042	0.8085106382118606	0.7959770114885347	16.472612163627396	3.962840680269806	0.24057146955076714
1	3	undersample	0.8	100	5	10	1	sqrt	gini		0.8545683475466568	0.3165170126702824	0.8494623655000578	0.747126436776242	16.67207664609593	3.3592374033818144	0.2014888311737503
1	1	undersample	0.8	100	5	10	1	sqrt	entropy		0.8306126192223038	0.27463944941790724	0.7021276594997737	0.8053160919482377	9.750394713889797	3.606500560118649	0.3698825092154586
1	2	undersample	0.8	100	5	10	1	sqrt	entropy		0.8616639153827342	0.24190048105970113	0.8085106382118606	0.7952586206839422	16.399998714430406	3.9489359768081305	0.24078878794871267
1	3	undersample	0.8	100	5	10	1	sqrt	entropy		0.85740328760351	0.29960967761096347	0.838709677329171	0.7492816091900196	15.540400000958945	3.345225857454434	0.21525994838253915
1	1	undersample	0.8	100	5	10	1	log2	gini		0.8291681951577403	0.27438031845861294	0.691489361628565	0.8017241379252751	9.062967932724629	3.487511387003059	0.38480896349424887
1	2	undersample	0.8	100	5	10	1	log2	gini		0.8604258376131084	0.24576710287844042	0.8085106382118606	0.7959770114885347	16.472612163627396	3.962840680269806	0.24057146955076714
1	3	undersample	0.8	100	5	10	1	log2	gini		0.8545683475466568	0.3165170126702824	0.8494623655000578	0.747126436776242	16.67207664609593	3.3592374033818144	0.2014888311737503
1	1	undersample	0.8	100	5	10	1	log2	entropy		0.8306126192223038	0.27463944941790724	0.7021276594997737	0.8053160919482377	9.750394713889797	3.606500560118649	0.3698825092154586
1	2	undersample	0.8	100	5	10	1	log2	entropy		0.8616639153827342	0.24190048105970113	0.8085106382118606	0.7952586206839422	16.399998714430406	3.9489359768081305	0.24078878794871267
1	3	undersample	0.8	100	5	10	1	log2	entropy		0.85740328760351	0.29960967761096347	0.838709677329171	0.7492816091900196	15.540400000958945	3.345225857454434	0.21525994838253915
1	1	undersample	0.8	100	5	10	2	sqrt	gini		0.8308113230618733	0.28403776966817085	0.691489361628565	0.8038793103390527	9.187191521173368	3.5258356860036146	0.3837773040875268
1	2	undersample	0.8	100	5	10	2	sqrt	gini		0.8623746637319638	0.23929981957547997	0.7978723403406519	0.7981321839023123	15.60685401372221	3.9524492622937664	0.2532508539357173
1	3	undersample	0.8	100	5	10	2	sqrt	gini		0.8566848967989124	0.32704182365182594	0.8494623655000578	0.7528735632129823	17.1910285604919	3.4373592002969815	0.19995074851346417
1	1	undersample	0.8	100	5	10	2	sqrt	entropy		0.8310558816336514	0.2824002930666112	0.7021276594997737	0.8074712643620153	9.885926842396279	3.6468718329469474	0.3688952783312023
1	2	undersample	0.8	100	5	10	2	sqrt	entropy		0.8613047199804353	0.23420385694446402	0.7978723403406519	0.8002873563160899	15.81787078862206	3.9951015903251847	0.25256884984925976
1	3	undersample	0.8	100	5	10	2	sqrt	entropy		0.8577045482635026	0.30220095425723636	0.838709677329171	0.7492816091900196	15.540400000958945	3.345225857454434	0.21525994838253915
1	1	undersample	0.8	100	5	10	2	log2	gini		0.8308113230618733	0.28403776966817085	0.691489361628565	0.8038793103390527	9.187191521173368	3.5258356860036146	0.3837773040875268
1	2	undersample	0.8	100	5	10	2	log2	gini		0.8623746637319638	0.23929981957547997	0.7978723403406519	0.7981321839023123	15.60685401372221	3.9524492622937664	0.2532508539357173
1	3	undersample	0.8	100	5	10	2	log2	gini		0.8566848967989124	0.32704182365182594	0.8494623655000578	0.7528735632129823	17.1910285604919	3.4373592002969815	0.19995074851346417
1	1	undersample	0.8	100	5	10	2	log2	entropy		0.8310558816336514	0.2824002930666112	0.7021276594997737	0.8074712643620153	9.885926842396279	3.6468718329469474	0.3688952783312023
1	2	undersample	0.8	100	5	10	2	log2	entropy		0.8613047199804353	0.23420385694446402	0.7978723403406519	0.8002873563160899	15.81787078862206	3.9951015903251847	0.25256884984925976
1	3	undersample	0.8	100	5	10	2	log2	entropy		0.8577045482635026	0.30220095425723636	0.838709677329171	0.7492816091900196	15.540400000958945	3.345225857454434	0.21525994838253915
1	1	undersample	0.8	100	10	2	1	sqrt	gini		0.822458119344583	0.2375013099227839	0.7234042552421911	0.8017241379252751	10.57525012368777	3.6484734510185852	0.3450011396982258
1	2	undersample	0.8	100	10	2	1	sqrt	gini		0.857605771582294	0.22598093824407034	0.7872340424694433	0.7938218390747571	14.24564354870221	3.8182220694686566	0.2680273386006534
1	3	undersample	0.8	100	10	2	1	sqrt	gini		0.8589791125942405	0.2875560669165452	0.8602150536709446	0.7492816091900196	18.391005784967955	3.431000879440445	0.18655862195066814
1	1	undersample	0.8	100	10	2	1	sqrt	entropy		0.8280982514062118	0.2800584587833185	0.7340425531133998	0.8024425287298675	11.21061741092643	3.7155897533928286	0.3314348804433603
1	2	undersample	0.8	100	10	2	1	sqrt	entropy		0.8570631572511617	0.2191169680577412	0.8191489360830693	0.7916666666609795	17.211763332974865	3.931914704359492	0.22844344627426794
1	3	undersample	0.8	100	10	2	1	sqrt	entropy		0.8585503955011742	0.2838349851485858	0.8602150536709446	0.7535919540175748	18.820361766466007	3.491018385098167	0.18549155644366103
1	1	undersample	0.8	100	10	2	1	log2	gini		0.822458119344583	0.2375013099227839	0.7234042552421911	0.8017241379252751	10.57525012368777	3.6484734510185852	0.3450011396982258
1	2	undersample	0.8	100	10	2	1	log2	gini		0.857605771582294	0.22598093824407034	0.7872340424694433	0.7938218390747571	14.24564354870221	3.8182220694686566	0.2680273386006534
1	3	undersample	0.8	100	10	2	1	log2	gini		0.8589791125942405	0.2875560669165452	0.8602150536709446	0.7492816091900196	18.391005784967955	3.431000879440445	0.18655862195066814
1	1	undersample	0.8	100	10	2	1	log2	entropy		0.8280982514062118	0.2800584587833185	0.7340425531133998	0.8024425287298675	11.21061741092643	3.7155897533928286	0.3314348804433603
1	2	undersample	0.8	100	10	2	1	log2	entropy		0.8570669784788457	0.21916186996434522	0.8191489360830693	0.7916666666609795	17.211763332974865	3.931914704359492	0.22844344627426794
1	3	undersample	0.8	100	10	2	1	log2	entropy		0.8585503955011742	0.2838349851485858	0.8602150536709446	0.7535919540175748	18.820361766466007	3.491018385098167	0.18549155644366103
1	1	undersample	0.8	100	10	2	2	sqrt	gini		0.8231077280508683	0.2764471024255499	0.691489361628565	0.8067528735574229	9.35713308432443	3.5782644667236205	0.3824103324069196
1	2	undersample	0.8	100	10	2	2	sqrt	gini		0.8545870017119099	0.2185856983470181	0.8085106382118606	0.7837643678104615	15.303800993140575	3.7390257684862678	0.24432006252068705
1	3	undersample	0.8	100	10	2	2	sqrt	gini		0.8615514151526387	0.2871106062891346	0.8494623655000578	0.7593390804543152	17.80447619525879	3.529706160047071	0.19824823506699094
1	1	undersample	0.8	100	10	2	2	sqrt	entropy		0.8312469430178527	0.29621771220304655	0.7127659573709824	0.8074712643620153	10.407406698916912	3.7021274667794764	0.35572044696693617
1	2	undersample	0.8	100	10	2	2	sqrt	entropy		0.8588667767180239	0.21887770836261722	0.8085106382118606	0.7931034482701645	16.18518392706972	3.9078012290393205	0.24144310529901886
1	3	undersample	0.8	100	10	2	2	sqrt	entropy		0.8592108515634655	0.29062790836080754	0.8494623655000578	0.7557471264313524	17.4596624922366	3.477798718643645	0.19919047951776936
1	1	undersample	0.8	100	10	2	2	log2	gini		0.8231077280508683	0.2764471024255499	0.691489361628565	0.8067528735574229	9.35713308432443	3.5782644667236205	0.3824103324069196
1	2	undersample	0.8	100	10	2	2	log2	gini		0.8545870017119099	0.2185856983470181	0.8085106382118606	0.7837643678104615	15.303800993140575	3.7390257684862678	0.24432006252068705
1	3	undersample	0.8	100	10	2	2	log2	gini		0.8615514151526387	0.2871106062891346	0.8494623655000578	0.7593390804543152	17.80447619525879	3.529706160047071	0.19824823506699094
1	1	undersample	0.8	100	10	2	2	log2	entropy		0.8312469430178526	0.29621771220304655	0.7127659573709824	0.8074712643620153	10.407406698916912	3.7021274667794764	0.35572044696693617
1	2	undersample	0.8	100	10	2	2	log2	entropy		0.8588667767180239	0.21887770836261722	0.8085106382118606	0.7931034482701645	16.18518392706972	3.9078012290393205	0.24144310529901886
1	3	undersample	0.8	100	10	2	2	log2	entropy		0.8592108515634655	0.29062790836080754	0.8494623655000578	0.7557471264313524	17.4596624922366	3.477798718643645	0.19919047951776936
1	1	undersample	0.8	100	10	5	1	sqrt	gini		0.8261723526534606	0.25287672427787683	0.7021276594997737	0.8024425287298675	9.574285087276518	3.5540423728105317	0.3712070660806547
1	2	undersample	0.8	100	10	5	1	sqrt	gini		0.8553359623379798	0.21680277761721892	0.7978723403406519	0.7895114942472018	14.80599853824158	3.7905742148787285	0.25601610435312977
1	3	undersample	0.8	100	10	5	1	sqrt	gini		0.8584770114942529	0.2862078399474205	0.8494623655000578	0.7464080459716494	16.608861540304172	3.3497211504899713	0.20168275689894213
1	1	undersample	0.8	100	10	5	1	sqrt	entropy		0.8297948764979213	0.270559794434157	0.691489361628565	0.8110632183849781	9.621737913116107	3.659897872287074	0.38037803659987623
1	2	undersample	0.8	100	10	5	1	sqrt	entropy		0.8604258376131083	0.2219069428417625	0.8085106382118606	0.7873563218334242	15.633632444959561	3.802184984576211	0.24320546370947518
1	3	undersample	0.8	100	10	5	1	sqrt	entropy		0.8603927203065134	0.3158994943293346	0.8494623655000578	0.7521551724083897	17.124843388859425	3.427395840698409	0.2001417234378721
1	1	undersample	0.8	100	10	5	1	log2	gini		0.8261723526534606	0.25287672427787683	0.7021276594997737	0.8024425287298675	9.574285087276518	3.5540423728105317	0.3712070660806547
1	2	undersample	0.8	100	10	5	1	log2	gini		0.8553359623379798	0.21680277761721892	0.7978723403406519	0.7895114942472018	14.80599853824158	3.7905742148787285	0.25601610435312977
1	3	undersample	0.8	100	10	5	1	log2	gini		0.8584770114942529	0.2862078399474205	0.8494623655000578	0.7464080459716494	16.608861540304172	3.3497211504899713	0.20168275689894213
1	1	undersample	0.8	100	10	5	1	log2	entropy		0.8297948764979213	0.270559794434157	0.691489361628565	0.8110632183849781	9.621737913116107	3.659897872287074	0.38037803659987623
1	2	undersample	0.8	100	10	5	1	log2	entropy		0.8604258376131083	0.2219069428417625	0.8085106382118606	0.7873563218334242	15.633632444959561	3.802184984576211	0.24320546370947518
1	3	undersample	0.8	100	10	5	1	log2	entropy		0.8603927203065134	0.3158994943293346	0.8494623655000578	0.7521551724083897	17.124843388859425	3.427395840698409	0.2001417234378721
1	1	undersample	0.8	100	10	5	2	sqrt	gini		0.8218008681829297	0.24207231557163683	0.7021276594997737	0.8074712643620153	9.885926842396279	3.6468718329469474	0.3688952783312023
1	2	undersample	0.8	100	10	5	2	sqrt	gini		0.8583700171191	0.22637912869822968	0.7978723403406519	0.7859195402242392	14.491344750105277	3.7269739793470436	0.25718619622285366
1	3	undersample	0.8	100	10	5	2	sqrt	gini		0.862447472500309	0.3096211401287987	0.8494623655000578	0.7499999999946121	16.928570121159034	3.397849326013029	0.20071684332514023
1	1	undersample	0.8	100	10	5	2	sqrt	entropy		0.8330582049400832	0.28245068538335044	0.7234042552421911	0.8074712643620153	10.969000389368045	3.757383100612006	0.3425456156026699
1	2	undersample	0.8	100	10	5	2	sqrt	entropy		0.8568185986793837	0.21801715906611122	0.829787233954278	0.7880747126380168	18.128388353850138	3.9154704241700005	0.2159855673024868
1	3	undersample	0.8	100	10	5	2	sqrt	entropy		0.8629418489679891	0.30277554388022526	0.8602150536709446	0.7521551724083897	18.675583759252586	3.470780598175604	0.18584588605966396
1	1	undersample	0.8	100	10	5	2	log2	gini		0.8218008681829297	0.24207231557163683	0.7021276594997737	0.8074712643620153	9.885926842396279	3.6468718329469474	0.3688952783312023
1	2	undersample	0.8	100	10	5	2	log2	gini		0.8583700171191	0.22637912869822968	0.7978723403406519	0.7859195402242392	14.491344750105277	3.7269739793470436	0.25718619622285366
1	3	undersample	0.8	100	10	5	2	log2	gini		0.862447472500309	0.3096211401287987	0.8494623655000578	0.7499999999946121	16.928570121159034	3.397849326013029	0.20071684332514023
1	1	undersample	0.8	100	10	5	2	log2	entropy		0.8330582049400832	0.28245068538335044	0.7234042552421911	0.8074712643620153	10.969000389368045	3.757383100612006	0.3425456156026699
1	2	undersample	0.8	100	10	5	2	log2	entropy		0.8568185986793837	0.21801715906611122	0.829787233954278	0.7880747126380168	18.128388353850138	3.9154704241700005	0.2159855673024868
1	3	undersample	0.8	100	10	5	2	log2	entropy		0.8629418489679891	0.30277554388022526	0.8602150536709446	0.7521551724083897	18.675583759252586	3.470780598175604	0.18584588605966396
1	1	undersample	0.8	100	10	10	1	sqrt	gini		0.8277237710931767	0.27360444986309723	0.7021276594997737	0.8010057471206825	9.488137598347459	3.5283814183406266	0.37187290834333875
1	2	undersample	0.8	100	10	10	1	sqrt	gini		0.8616715578381022	0.22906994464709024	0.8191489360830693	0.7959770114885347	17.671083902643918	4.014983320799671	0.22720638791648298
1	3	undersample	0.8	100	10	10	1	sqrt	gini		0.8593267210480782	0.306731786776009	0.8602150536709446	0.7370689655119465	17.250944430119787	3.2716374566793656	0.18964974917301985
1	1	undersample	0.8	100	10	10	1	sqrt	entropy		0.8293898263634141	0.2737866394392428	0.7127659573709824	0.8017241379252751	10.033815760078019	3.594819429680076	0.3582704142969002
1	2	undersample	0.8	100	10	10	1	sqrt	entropy		0.8643082049400831	0.2317332544663583	0.8723404254391128	0.7866379310288317	25.193600258809177	4.088544832547271	0.16228504614705358
1	3	undersample	0.8	100	10	10	1	sqrt	entropy		0.8581371276727228	0.2628510336080648	0.8494623655000578	0.7499999999946121	16.928570121159034	3.397849326013029	0.20071684332514023
1	1	undersample	0.8	100	10	10	1	log2	gini		0.8277237710931767	0.27360444986309723	0.7021276594997737	0.8010057471206825	9.488137598347459	3.5283814183406266	0.37187290834333875
1	2	undersample	0.8	100	10	10	1	log2	gini		0.8616715578381022	0.22906994464709024	0.8191489360830693	0.7959770114885347	17.671083902643918	4.014983320799671	0.22720638791648298
1	3	undersample	0.8	100	10	10	1	log2	gini		0.8593267210480782	0.306731786776009	0.8602150536709446	0.7370689655119465	17.250944430119787	3.2716374566793656	0.18964974917301985
1	1	undersample	0.8	100	10	10	1	log2	entropy		0.8293898263634141	0.2737866394392428	0.7127659573709824	0.8017241379252751	10.033815760078019	3.594819429680076	0.3582704142969002
1	2	undersample	0.8	100	10	10	1	log2	entropy		0.8643082049400831	0.2317332544663583	0.8723404254391128	0.7866379310288317	25.193600258809177	4.088544832547271	0.16228504614705358
1	3	undersample	0.8	100	10	10	1	log2	entropy		0.8581371276727228	0.2628510336080648	0.8494623655000578	0.7499999999946121	16.928570121159034	3.397849326013029	0.20071684332514023
1	1	undersample	0.8	100	10	10	2	sqrt	gini		0.8274639276106627	0.2494466307349838	0.7234042552421911	0.8053160919482377	10.81861975298819	3.7157884558798195	0.3434623299952188
1	2	undersample	0.8	100	10	10	2	sqrt	gini		0.862909635607728	0.22790484568819327	0.829787233954278	0.7902298850517944	18.364724519617734	3.9556978581156916	0.21539651576275237
1	3	undersample	0.8	100	10	10	2	sqrt	gini		0.8534405512297615	0.2880751891584183	0.8494623655000578	0.747126436776242	16.67207664609593	3.3592374033818144	0.2014888311737503
1	1	undersample	0.8	100	10	10	2	sqrt	entropy		0.831285155294693	0.2814122319124015	0.7234042552421911	0.8103448275803855	11.174824391398198	3.814313144587054	0.34133091485311134
1	2	undersample	0.8	100	10	10	2	sqrt	entropy		0.8617326974810467	0.22474815719617958	0.8404255318254867	0.7859195402242392	19.334673992286234	3.9257459249122197	0.20304173388864463
1	3	undersample	0.8	100	10	10	2	sqrt	entropy		0.8590795328142381	0.2851221786107721	0.8602150536709446	0.7499999999946121	18.461536963966633	3.4408600769752193	0.1863799259550137
1	1	undersample	0.8	100	10	10	2	log2	gini		0.8274639276106627	0.2494466307349838	0.7234042552421911	0.8053160919482377	10.81861975298819	3.7157884558798195	0.3434623299952188
1	2	undersample	0.8	100	10	10	2	log2	gini		0.862909635607728	0.22790484568819327	0.829787233954278	0.7902298850517944	18.364724519617734	3.9556978581156916	0.21539651576275237
1	3	undersample	0.8	100	10	10	2	log2	gini		0.8534405512297615	0.2880751891584183	0.8494623655000578	0.747126436776242	16.67207664609593	3.3592374033818144	0.2014888311737503
1	1	undersample	0.8	100	10	10	2	log2	entropy		0.831285155294693	0.2814122319124015	0.7234042552421911	0.8103448275803855	11.174824391398198	3.814313144587054	0.34133091485311134
1	2	undersample	0.8	100	10	10	2	log2	entropy		0.8617326974810467	0.22474815719617958	0.8404255318254867	0.7859195402242392	19.334673992286234	3.9257459249122197	0.20304173388864463
1	3	undersample	0.8	100	10	10	2	log2	entropy		0.8590795328142381	0.2851221786107721	0.8602150536709446	0.7499999999946121	18.461536963966633	3.4408600769752193	0.1863799259550137
1	1	undersample	0.8	300	3	2	1	sqrt	gini		0.8248349229640499	0.28290913789522804	0.7021276594997737	0.7859195402242392	8.653403117533239	3.2797371018253987	0.37901123647482376
1	2	undersample	0.8	300	3	2	1	sqrt	gini		0.8615874908290535	0.23783724195042383	0.8191489360830693	0.7974137930977198	17.828534215899094	4.043458378405847	0.22679700704248804
1	3	undersample	0.8	300	3	2	1	sqrt	gini		0.8569320850327524	0.31399052197337607	0.8279569891582842	0.7571839080405375	15.007025537071044	3.4098108917690695	0.22721429594930342
1	1	undersample	0.8	300	3	2	1	sqrt	entropy		0.8270588774761556	0.2933762235026672	0.7127659573709824	0.7823275862012764	8.918591316951716	3.274489000177899	0.3671531517279091
1	2	undersample	0.8	300	3	2	1	sqrt	entropy		0.8616104181951577	0.24028390377288458	0.829787233954278	0.7902298850517944	18.364724519617734	3.9556978581156916	0.21539651576275237
1	3	undersample	0.8	300	3	2	1	sqrt	entropy		0.8580135335558028	0.31940236745638245	0.838709677329171	0.7586206896497226	16.342855901165102	3.4746542334781547	0.2126099679923069
1	1	undersample	0.8	300	3	2	1	log2	gini		0.8248349229640499	0.28290913789522804	0.7021276594997737	0.7859195402242392	8.653403117533239	3.2797371018253987	0.37901123647482376
1	2	undersample	0.8	300	3	2	1	log2	gini		0.8615874908290535	0.23783724195042383	0.8191489360830693	0.7974137930977198	17.828534215899094	4.043458378405847	0.22679700704248804
1	3	undersample	0.8	300	3	2	1	log2	gini		0.8569320850327524	0.31399052197337607	0.8279569891582842	0.7571839080405375	15.007025537071044	3.4098108917690695	0.22721429594930342
1	1	undersample	0.8	300	3	2	1	log2	entropy		0.8270588774761556	0.2933762235026672	0.7127659573709824	0.7823275862012764	8.918591316951716	3.274489000177899	0.3671531517279091
1	2	undersample	0.8	300	3	2	1	log2	entropy		0.8616104181951577	0.24028390377288458	0.829787233954278	0.7902298850517944	18.364724519617734	3.9556978581156916	0.21539651576275237
1	3	undersample	0.8	300	3	2	1	log2	entropy		0.8580135335558028	0.31940236745638245	0.838709677329171	0.7586206896497226	16.342855901165102	3.4746542334781547	0.2126099679923069
1	1	undersample	0.8	300	3	2	2	sqrt	gini		0.8254004646612865	0.2833728895713087	0.7021276594997737	0.783045977005869	8.507568079893405	3.2362968773148713	0.38040210337990493
1	2	undersample	0.8	300	3	2	2	sqrt	gini		0.8612435803374908	0.23670688891804612	0.8191489360830693	0.7981321839023123	17.90809985458232	4.057847909288267	0.22659286932493547
1	3	undersample	0.8	300	3	2	2	sqrt	gini		0.8565226795204549	0.3142614834698316	0.838709677329171	0.756465517235945	16.15221117086415	3.4439050822330257	0.21321569438883603
1	1	undersample	0.8	300	3	2	2	sqrt	entropy		0.8267837490829053	0.29161831571142155	0.7127659573709824	0.7816091953966839	8.881091079649012	3.263717655276147	0.36749060866451794
1	2	undersample	0.8	300	3	2	2	sqrt	entropy		0.8615798483736854	0.23517609902233955	0.829787233954278	0.7909482758563869	18.44458611051547	3.969291320894932	0.21520087860286183
1	3	undersample	0.8	300	3	2	2	sqrt	entropy		0.8576427512050426	0.31902170733036495	0.838709677329171	0.7550287356267599	16.02697826876535	3.4237062262708666	0.21362143309780826
1	1	undersample	0.8	300	3	2	2	log2	gini		0.8254004646612865	0.2833728895713087	0.7021276594997737	0.783045977005869	8.507568079893405	3.2362968773148713	0.38040210337990493
1	2	undersample	0.8	300	3	2	2	log2	gini		0.8612435803374908	0.23670688891804612	0.8191489360830693	0.7981321839023123	17.90809985458232	4.057847909288267	0.22659286932493547
1	3	undersample	0.8	300	3	2	2	log2	gini		0.8565226795204549	0.3142614834698316	0.838709677329171	0.756465517235945	16.15221117086415	3.4439050822330257	0.21321569438883603
1	1	undersample	0.8	300	3	2	2	log2	entropy		0.8267837490829053	0.29161831571142155	0.7127659573709824	0.7816091953966839	8.881091079649012	3.263717655276147	0.36749060866451794
1	2	undersample	0.8	300	3	2	2	log2	entropy		0.8615798483736854	0.23517609902233955	0.829787233954278	0.7909482758563869	18.44458611051547	3.969291320894932	0.21520087860286183
1	3	undersample	0.8	300	3	2	2	log2	entropy		0.8576427512050426	0.31902170733036495	0.838709677329171	0.7550287356267599	16.02697826876535	3.4237062262708666	0.21362143309780826
1	1	undersample	0.8	300	3	5	1	sqrt	gini		0.824345805820494	0.28046080898223835	0.7021276594997737	0.7837643678104615	8.543663462981115	3.2470486936854432	0.380053430512328
1	2	undersample	0.8	300	3	5	1	sqrt	gini		0.8615798483736854	0.23735060795346796	0.8191489360830693	0.7988505747069049	17.98823381922659	4.072340222529019	0.2263890987615466
1	3	undersample	0.8	300	3	5	1	sqrt	gini		0.8563836361389198	0.31229145133470526	0.8279569891582842	0.7571839080405375	15.007025537071044	3.4098108917690695	0.22721429594930342
1	1	undersample	0.8	300	3	5	1	sqrt	entropy		0.8263634140376621	0.29141062469468443	0.7127659573709824	0.7823275862012764	8.918591316951716	3.274489000177899	0.3671531517279091
1	2	undersample	0.8	300	3	5	1	sqrt	entropy		0.8615645634629494	0.23934011391744395	0.829787233954278	0.7909482758563869	18.44458611051547	3.969291320894932	0.21520087860286183
1	3	undersample	0.8	300	3	5	1	sqrt	entropy		0.8577354467927327	0.3199941680108788	0.838709677329171	0.756465517235945	16.15221117086415	3.4439050822330257	0.21321569438883603
1	1	undersample	0.8	300	3	5	1	log2	gini		0.824345805820494	0.28046080898223835	0.7021276594997737	0.7837643678104615	8.543663462981115	3.2470486936854432	0.380053430512328
1	2	undersample	0.8	300	3	5	1	log2	gini		0.8615798483736854	0.23735060795346796	0.8191489360830693	0.7988505747069049	17.98823381922659	4.072340222529019	0.2263890987615466
1	3	undersample	0.8	300	3	5	1	log2	gini		0.8563836361389198	0.31229145133470526	0.8279569891582842	0.7571839080405375	15.007025537071044	3.4098108917690695	0.22721429594930342
1	1	undersample	0.8	300	3	5	1	log2	entropy		0.8263634140376621	0.29141062469468443	0.7127659573709824	0.7823275862012764	8.918591316951716	3.274489000177899	0.3671531517279091
1	2	undersample	0.8	300	3	5	1	log2	entropy		0.8615645634629494	0.23934011391744395	0.829787233954278	0.7909482758563869	18.44458611051547	3.969291320894932	0.21520087860286183
1	3	undersample	0.8	300	3	5	1	log2	entropy		0.8577354467927327	0.3199941680108788	0.838709677329171	0.756465517235945	16.15221117086415	3.4439050822330257	0.21321569438883603
1	1	undersample	0.8	300	3	5	2	sqrt	gini		0.8249266324284668	0.28180247455299057	0.7021276594997737	0.7837643678104615	8.543663462981115	3.2470486936854432	0.380053430512328
1	2	undersample	0.8	300	3	5	2	sqrt	gini		0.8611213010516019	0.23639015932254034	0.8085106382118606	0.7981321839023123	16.693553441272684	4.005148585791017	0.2399218616303263
1	3	undersample	0.8	300	3	5	2	sqrt	gini		0.8557888394512421	0.3103180687677079	0.838709677329171	0.756465517235945	16.15221117086415	3.4439050822330257	0.21321569438883603
1	1	undersample	0.8	300	3	5	2	sqrt	entropy		0.8263939838591343	0.29098657490986635	0.7127659573709824	0.7816091953966839	8.881091079649012	3.263717655276147	0.36749060866451794
1	2	undersample	0.8	300	3	5	2	sqrt	entropy		0.8614193568109563	0.23462724566361265	0.829787233954278	0.7909482758563869	18.44458611051547	3.969291320894932	0.21520087860286183
1	3	undersample	0.8	300	3	5	2	sqrt	entropy		0.8573105920158199	0.3177808938125739	0.838709677329171	0.7550287356267599	16.02697826876535	3.4237062262708666	0.21362143309780826
1	1	undersample	0.8	300	3	5	2	log2	gini		0.8249266324284668	0.28180247455299057	0.7021276594997737	0.7837643678104615	8.543663462981115	3.2470486936854432	0.380053430512328
1	2	undersample	0.8	300	3	5	2	log2	gini		0.8611213010516019	0.23639015932254034	0.8085106382118606	0.7981321839023123	16.693553441272684	4.005148585791017	0.2399218616303263
1	3	undersample	0.8	300	3	5	2	log2	gini		0.8557888394512421	0.3103180687677079	0.838709677329171	0.756465517235945	16.15221117086415	3.4439050822330257	0.21321569438883603
1	1	undersample	0.8	300	3	5	2	log2	entropy		0.8263939838591343	0.29098657490986635	0.7127659573709824	0.7816091953966839	8.881091079649012	3.263717655276147	0.36749060866451794
1	2	undersample	0.8	300	3	5	2	log2	entropy		0.8614193568109563	0.23462724566361265	0.829787233954278	0.7909482758563869	18.44458611051547	3.969291320894932	0.21520087860286183
1	3	undersample	0.8	300	3	5	2	log2	entropy		0.8573105920158199	0.3177808938125739	0.838709677329171	0.7550287356267599	16.02697826876535	3.4237062262708666	0.21362143309780826
1	1	undersample	0.8	300	3	10	1	sqrt	gini		0.824720286133529	0.2802526840272196	0.7021276594997737	0.7895114942472018	8.841296382476846	3.3357053090932816	0.3772868905618382
1	2	undersample	0.8	300	3	10	1	sqrt	gini		0.8618549767669357	0.23740684481183075	0.8191489360830693	0.7995689655114974	18.068942220863413	4.086936423314694	0.2261856943626875
1	3	undersample	0.8	300	3	10	1	sqrt	gini		0.856769867754295	0.3107913943979297	0.8279569891582842	0.7557471264313524	14.890440100019056	3.389753181462793	0.2276462622856966
1	1	undersample	0.8	300	3	10	1	sqrt	entropy		0.8265926876987039	0.2897533179637284	0.7127659573709824	0.7808908045920914	8.84383674553009	3.2530169421410147	0.3678286864970465
1	2	undersample	0.8	300	3	10	1	sqrt	entropy		0.8612817926143311	0.23354151189520173	0.829787233954278	0.7931034482701645	18.687498449326544	4.010638103487723	0.21461609361403178
1	3	undersample	0.8	300	3	10	1	sqrt	entropy		0.8583997651711778	0.31663439134030513	0.838709677329171	0.7550287356267599	16.02697826876535	3.4237062262708666	0.21362143309780826
1	1	undersample	0.8	300	3	10	1	log2	gini		0.824720286133529	0.2802526840272196	0.7021276594997737	0.7895114942472018	8.841296382476846	3.3357053090932816	0.3772868905618382
1	2	undersample	0.8	300	3	10	1	log2	gini		0.8618549767669357	0.23740684481183075	0.8191489360830693	0.7995689655114974	18.068942220863413	4.086936423314694	0.2261856943626875
1	3	undersample	0.8	300	3	10	1	log2	gini		0.856769867754295	0.3107913943979297	0.8279569891582842	0.7557471264313524	14.890440100019056	3.389753181462793	0.2276462622856966
1	1	undersample	0.8	300	3	10	1	log2	entropy		0.8265926876987039	0.2897533179637284	0.7127659573709824	0.7808908045920914	8.84383674553009	3.2530169421410147	0.3678286864970465
1	2	undersample	0.8	300	3	10	1	log2	entropy		0.8612817926143311	0.23354151189520173	0.829787233954278	0.7931034482701645	18.687498449326544	4.010638103487723	0.21461609361403178
1	3	undersample	0.8	300	3	10	1	log2	entropy		0.8583997651711778	0.31663439134030513	0.838709677329171	0.7550287356267599	16.02697826876535	3.4237062262708666	0.21362143309780826
1	1	undersample	0.8	300	3	10	2	sqrt	gini		0.8252094032770849	0.2814137243487209	0.7021276594997737	0.7895114942472018	8.841296382476846	3.3357053090932816	0.3772868905618382
1	2	undersample	0.8	300	3	10	2	sqrt	gini		0.8616027757397896	0.2365430117878355	0.8191489360830693	0.7981321839023123	17.90809985458232	4.057847909288267	0.22659286932493547
1	3	undersample	0.8	300	3	10	2	sqrt	gini		0.8566076504758374	0.3154441175142809	0.8279569891582842	0.7557471264313524	14.890440100019056	3.389753181462793	0.2276462622856966
1	1	undersample	0.8	300	3	10	2	sqrt	entropy		0.8267073245292248	0.28999979484626365	0.7127659573709824	0.7823275862012764	8.918591316951716	3.274489000177899	0.3671531517279091
1	2	undersample	0.8	300	3	10	2	sqrt	entropy		0.8614499266324285	0.23388768176110378	0.829787233954278	0.7916666666609795	18.524998470977724	3.982978531688836	0.21500559650133322
1	3	undersample	0.8	300	3	10	2	sqrt	entropy		0.8584074898034855	0.3173026365877774	0.838709677329171	0.7543103448221674	15.964911084806024	3.4136953897596984	0.21382488207901376
1	1	undersample	0.8	300	3	10	2	log2	gini		0.8252094032770849	0.2814137243487209	0.7021276594997737	0.7895114942472018	8.841296382476846	3.3357053090932816	0.3772868905618382
1	2	undersample	0.8	300	3	10	2	log2	gini		0.8616027757397896	0.2365430117878355	0.8191489360830693	0.7981321839023123	17.90809985458232	4.057847909288267	0.22659286932493547
1	3	undersample	0.8	300	3	10	2	log2	gini		0.8566076504758374	0.3154441175142809	0.8279569891582842	0.7557471264313524	14.890440100019056	3.389753181462793	0.2276462622856966
1	1	undersample	0.8	300	3	10	2	log2	entropy		0.8267073245292248	0.28999979484626365	0.7127659573709824	0.7823275862012764	8.918591316951716	3.274489000177899	0.3671531517279091
1	2	undersample	0.8	300	3	10	2	log2	entropy		0.8614499266324285	0.23388768176110378	0.829787233954278	0.7916666666609795	18.524998470977724	3.982978531688836	0.21500559650133322
1	3	undersample	0.8	300	3	10	2	log2	entropy		0.8584074898034855	0.3173026365877774	0.838709677329171	0.7543103448221674	15.964911084806024	3.4136953897596984	0.21382488207901376
1	1	undersample	0.8	300	5	2	1	sqrt	gini		0.8287707874786011	0.2856586585810382	0.7021276594997737	0.7952586206839422	9.155638517663446	3.4293391377544293	0.3745603367347911
1	2	undersample	0.8	300	5	2	1	sqrt	gini		0.8597380166299828	0.23631930694336786	0.7978723403406519	0.7945402298793496	15.26499700027379	3.8833505023324957	0.2543957492826808
1	3	undersample	0.8	300	5	2	1	sqrt	gini		0.8611806328018786	0.3056077233107106	0.838709677329171	0.7492816091900196	15.540400000958945	3.345225857454434	0.21525994838253915
1	1	undersample	0.8	300	5	2	1	sqrt	entropy		0.8301769992663244	0.3019427944385859	0.7021276594997737	0.7816091953966839	8.436089722560958	3.2150054514660553	0.38110137194334787
1	2	undersample	0.8	300	5	2	1	sqrt	entropy		0.8614575690877965	0.23197523081123272	0.829787233954278	0.792385057465572	18.60596731833534	3.9967604636601375	0.2148106684924593
1	3	undersample	0.8	300	5	2	1	sqrt	entropy		0.8581371276727229	0.3104628649236095	0.8602150536709446	0.748563218385427	18.320877641259983	3.4211980201750545	0.18673766093287394
1	1	undersample	0.8	300	5	2	1	log2	gini		0.8287707874786011	0.2856586585810382	0.7021276594997737	0.7952586206839422	9.155638517663446	3.4293391377544293	0.3745603367347911
1	2	undersample	0.8	300	5	2	1	log2	gini		0.8597380166299828	0.23631930694336786	0.7978723403406519	0.7945402298793496	15.26499700027379	3.8833505023324957	0.2543957492826808
1	3	undersample	0.8	300	5	2	1	log2	gini		0.8611806328018786	0.3056077233107106	0.838709677329171	0.7492816091900196	15.540400000958945	3.345225857454434	0.21525994838253915
1	1	undersample	0.8	300	5	2	1	log2	entropy		0.8301769992663244	0.3019427944385859	0.7021276594997737	0.7816091953966839	8.436089722560958	3.2150054514660553	0.38110137194334787
1	2	undersample	0.8	300	5	2	1	log2	entropy		0.8614575690877965	0.23197523081123272	0.829787233954278	0.792385057465572	18.60596731833534	3.9967604636601375	0.2148106684924593
1	3	undersample	0.8	300	5	2	1	log2	entropy		0.8581371276727229	0.3104628649236095	0.8602150536709446	0.748563218385427	18.320877641259983	3.4211980201750545	0.18673766093287394
1	1	undersample	0.8	300	5	2	2	sqrt	gini		0.8292522621667889	0.28844329982254974	0.7021276594997737	0.7966954022931273	9.237000925305145	3.45357474884244	0.37388484470226924
1	2	undersample	0.8	300	5	2	2	sqrt	gini		0.8606856810956224	0.23091803079650847	0.8191489360830693	0.7959770114885347	17.671083902643918	4.014983320799671	0.22720638791648298
1	3	undersample	0.8	300	5	2	2	sqrt	gini		0.8606476331726609	0.315877757440203	0.838709677329171	0.7478448275808345	15.42222109103471	3.326164742214013	0.21567351215872385
1	1	undersample	0.8	300	5	2	2	sqrt	entropy		0.828503301540719	0.29104746096612455	0.7234042552421911	0.7887931034426093	9.767660289237458	3.4250975360297815	0.3506568960150199
1	2	undersample	0.8	300	5	2	2	sqrt	entropy		0.8617326974810467	0.2318286835191063	0.8085106382118606	0.7895114942472018	15.83693469792693	3.841115204410445	0.2425415725521621
1	3	undersample	0.8	300	5	2	2	sqrt	entropy		0.8586160548757878	0.3139263576509893	0.8602150536709446	0.7478448275808345	18.25114908809679	3.4114510176553976	0.18691704389006497
1	1	undersample	0.8	300	5	2	2	log2	gini		0.8292522621667889	0.28844329982254974	0.7021276594997737	0.7966954022931273	9.237000925305145	3.45357474884244	0.37388484470226924
1	2	undersample	0.8	300	5	2	2	log2	gini		0.8606856810956224	0.23091803079650847	0.8191489360830693	0.7959770114885347	17.671083902643918	4.014983320799671	0.22720638791648298
1	3	undersample	0.8	300	5	2	2	log2	gini		0.8606476331726609	0.315877757440203	0.838709677329171	0.7478448275808345	15.42222109103471	3.326164742214013	0.21567351215872385
1	1	undersample	0.8	300	5	2	2	log2	entropy		0.828503301540719	0.29104746096612455	0.7234042552421911	0.7887931034426093	9.767660289237458	3.4250975360297815	0.3506568960150199
1	2	undersample	0.8	300	5	2	2	log2	entropy		0.8617326974810467	0.2318286835191063	0.8085106382118606	0.7895114942472018	15.83693469792693	3.841115204410445	0.2425415725521621
1	3	undersample	0.8	300	5	2	2	log2	entropy		0.8586160548757878	0.3139263576509893	0.8602150536709446	0.7478448275808345	18.25114908809679	3.4114510176553976	0.18691704389006497
1	1	undersample	0.8	300	5	5	1	sqrt	gini		0.8303069210075814	0.2869538875725793	0.7127659573709824	0.7931034482701645	9.51234507268139	3.445035294021506	0.36216465788146085
1	2	undersample	0.8	300	5	5	1	sqrt	gini		0.8588591342626559	0.22594988496728916	0.829787233954278	0.7959770114885347	19.019364601938282	4.067125961329538	0.21384130628219866
1	3	undersample	0.8	300	5	5	1	sqrt	gini		0.8590640835496232	0.29877939683415644	0.8494623655000578	0.747126436776242	16.67207664609593	3.3592374033818144	0.2014888311737503
1	1	undersample	0.8	300	5	5	1	sqrt	entropy		0.830161714355588	0.2959979819878831	0.691489361628565	0.7895114942472018	8.407084342221946	3.2851643195615647	0.3907614223628058
1	2	undersample	0.8	300	5	5	1	sqrt	entropy		0.8605481168989974	0.228329978046773	0.8085106382118606	0.7873563218334242	15.633632444959561	3.802184984576211	0.24320546370947518
1	3	undersample	0.8	300	5	5	1	sqrt	entropy		0.8579903596588803	0.30243977094908026	0.8602150536709446	0.7507183907992047	18.53247466271086	3.450776099853736	0.18620157196126028
1	1	undersample	0.8	300	5	5	1	log2	gini		0.8303069210075814	0.2869538875725793	0.7127659573709824	0.7931034482701645	9.51234507268139	3.445035294021506	0.36216465788146085
1	2	undersample	0.8	300	5	5	1	log2	gini		0.8588591342626559	0.22594988496728916	0.829787233954278	0.7959770114885347	19.019364601938282	4.067125961329538	0.21384130628219866
1	3	undersample	0.8	300	5	5	1	log2	gini		0.8590640835496232	0.29877939683415644	0.8494623655000578	0.747126436776242	16.67207664609593	3.3592374033818144	0.2014888311737503
1	1	undersample	0.8	300	5	5	1	log2	entropy		0.830161714355588	0.2959979819878831	0.691489361628565	0.7895114942472018	8.407084342221946	3.2851643195615647	0.3907614223628058
1	2	undersample	0.8	300	5	5	1	log2	entropy		0.8605481168989974	0.228329978046773	0.8085106382118606	0.7873563218334242	15.633632444959561	3.802184984576211	0.24320546370947518
1	3	undersample	0.8	300	5	5	1	log2	entropy		0.8579903596588803	0.30243977094908026	0.8602150536709446	0.7507183907992047	18.53247466271086	3.450776099853736	0.18620157196126028
1	1	undersample	0.8	300	5	5	2	sqrt	gini		0.8296191000244558	0.2873323110105007	0.7021276594997737	0.7959770114885347	9.196176477816097	3.4414142749711476	0.37422228589360956
1	2	undersample	0.8	300	5	5	2	sqrt	gini		0.8600513573000733	0.23048575988433817	0.829787233954278	0.7931034482701645	18.687498449326544	4.010638103487723	0.21461609361403178
1	3	undersample	0.8	300	5	5	2	sqrt	gini		0.8591645037696205	0.3151967456372488	0.8494623655000578	0.7499999999946121	16.928570121159034	3.397849326013029	0.20071684332514023
1	1	undersample	0.8	300	5	5	2	sqrt	entropy		0.8298407312301297	0.2965741079244116	0.7021276594997737	0.7902298850517944	8.879647199530073	3.347128956867124	0.37694390248384957
1	2	undersample	0.8	300	5	5	2	sqrt	entropy		0.8617097701149427	0.23191902254125796	0.8085106382118606	0.7895114942472018	15.83693469792693	3.841115204410445	0.2425415725521621
1	3	undersample	0.8	300	5	5	2	sqrt	entropy		0.8577199975281177	0.3100342331309914	0.8602150536709446	0.7478448275808345	18.25114908809679	3.4114510176553976	0.18691704389006497
1	1	undersample	0.8	300	5	5	2	log2	gini		0.8296191000244558	0.2873323110105007	0.7021276594997737	0.7959770114885347	9.196176477816097	3.4414142749711476	0.37422228589360956
1	2	undersample	0.8	300	5	5	2	log2	gini		0.8600513573000733	0.23048575988433817	0.829787233954278	0.7931034482701645	18.687498449326544	4.010638103487723	0.21461609361403178
1	3	undersample	0.8	300	5	5	2	log2	gini		0.8591645037696205	0.3151967456372488	0.8494623655000578	0.7499999999946121	16.928570121159034	3.397849326013029	0.20071684332514023
1	1	undersample	0.8	300	5	5	2	log2	entropy		0.8298407312301297	0.2965741079244116	0.7021276594997737	0.7902298850517944	8.879647199530073	3.347128956867124	0.37694390248384957
1	2	undersample	0.8	300	5	5	2	log2	entropy		0.8617097701149427	0.23191902254125796	0.8085106382118606	0.7895114942472018	15.83693469792693	3.841115204410445	0.2425415725521621
1	3	undersample	0.8	300	5	5	2	log2	entropy		0.8577199975281177	0.3100342331309914	0.8602150536709446	0.7478448275808345	18.25114908809679	3.4114510176553976	0.18691704389006497
1	1	undersample	0.8	300	5	10	1	sqrt	gini		0.8293592565419418	0.2751087141778136	0.7021276594997737	0.7938218390747571	9.075410080803342	3.4054413052017747	0.37523827398730936
1	2	undersample	0.8	300	5	10	1	sqrt	gini		0.8607850330154072	0.2346375158798152	0.829787233954278	0.7931034482701645	18.687498449326544	4.010638103487723	0.21461609361403178
1	3	undersample	0.8	300	5	10	1	sqrt	gini		0.8589095909034731	0.3035623756136394	0.838709677329171	0.7442528735578718	15.132583172501223	3.2794489471007577	0.21671440747368945
1	1	undersample	0.8	300	5	10	1	sqrt	entropy		0.8296802396674001	0.2898230344035979	0.7127659573709824	0.7866379310288317	9.148895804371465	3.340640290008136	0.3651413536618239
1	2	undersample	0.8	300	5	10	1	sqrt	entropy		0.8610448764979212	0.22975883628681712	0.7978723403406519	0.7873563218334242	14.615930641957256	3.7521562347791555	0.2567168783524953
1	3	undersample	0.8	300	5	10	1	sqrt	entropy		0.8580289828204177	0.2957492149962309	0.8602150536709446	0.7449712643624643	17.97616324446435	3.373012134457741	0.1876380353708018
1	1	undersample	0.8	300	5	10	1	log2	gini		0.8293592565419418	0.2751087141778136	0.7021276594997737	0.7938218390747571	9.075410080803342	3.4054413052017747	0.37523827398730936
1	2	undersample	0.8	300	5	10	1	log2	gini		0.8607850330154072	0.2346375158798152	0.829787233954278	0.7931034482701645	18.687498449326544	4.010638103487723	0.21461609361403178
1	3	undersample	0.8	300	5	10	1	log2	gini		0.8589095909034731	0.3035623756136394	0.838709677329171	0.7442528735578718	15.132583172501223	3.2794489471007577	0.21671440747368945
1	1	undersample	0.8	300	5	10	1	log2	entropy		0.8296802396674001	0.2898230344035979	0.7127659573709824	0.7866379310288317	9.148895804371465	3.340640290008136	0.3651413536618239
1	2	undersample	0.8	300	5	10	1	log2	entropy		0.8610448764979212	0.22975883628681712	0.7978723403406519	0.7873563218334242	14.615930641957256	3.7521562347791555	0.2567168783524953
1	3	undersample	0.8	300	5	10	1	log2	entropy		0.8580289828204177	0.2957492149962309	0.8602150536709446	0.7449712643624643	17.97616324446435	3.373012134457741	0.1876380353708018
1	1	undersample	0.8	300	5	10	2	sqrt	gini		0.8299782954267547	0.2816919044464197	0.691489361628565	0.7945402298793496	8.66771105944726	3.36557043535483	0.38828824883467467
1	2	undersample	0.8	300	5	10	2	sqrt	gini		0.8595698826118857	0.22755171662529555	0.8404255318254867	0.792385057465572	20.100805655049435	4.048000982425012	0.2013850017200716
1	3	undersample	0.8	300	5	10	2	sqrt	gini		0.8589945618588556	0.31600884692748776	0.838709677329171	0.7456896551670569	15.24745651650452	3.2979769065247884	0.21629684600053442
1	1	undersample	0.8	300	5	10	2	sqrt	entropy		0.8307348985081927	0.2963514768449173	0.7021276594997737	0.7859195402242392	8.653403117533239	3.2797371018253987	0.37901123647482376
1	2	undersample	0.8	300	5	10	2	sqrt	entropy		0.8604564074345805	0.2265904024686657	0.7978723403406519	0.7895114942472018	14.80599853824158	3.7905742148787285	0.25601610435312977
1	3	undersample	0.8	300	5	10	2	sqrt	entropy		0.8586855765665554	0.30819395270598815	0.8602150536709446	0.7449712643624643	17.97616324446435	3.373012134457741	0.1876380353708018
1	1	undersample	0.8	300	5	10	2	log2	gini		0.8299782954267547	0.2816919044464197	0.691489361628565	0.7945402298793496	8.66771105944726	3.36557043535483	0.38828824883467467
1	2	undersample	0.8	300	5	10	2	log2	gini		0.8595698826118857	0.22755171662529555	0.8404255318254867	0.792385057465572	20.100805655049435	4.048000982425012	0.2013850017200716
1	3	undersample	0.8	300	5	10	2	log2	gini		0.8589945618588556	0.31600884692748776	0.838709677329171	0.7456896551670569	15.24745651650452	3.2979769065247884	0.21629684600053442
1	1	undersample	0.8	300	5	10	2	log2	entropy		0.8307348985081927	0.2963514768449173	0.7021276594997737	0.7859195402242392	8.653403117533239	3.2797371018253987	0.37901123647482376
1	2	undersample	0.8	300	5	10	2	log2	entropy		0.8604564074345805	0.2265904024686657	0.7978723403406519	0.7895114942472018	14.80599853824158	3.7905742148787285	0.25601610435312977
1	3	undersample	0.8	300	5	10	2	log2	entropy		0.8586855765665554	0.30819395270598815	0.8602150536709446	0.7449712643624643	17.97616324446435	3.373012134457741	0.1876380353708018
1	1	undersample	0.8	300	10	2	1	sqrt	gini		0.8233217168011739	0.27833725345388133	0.7021276594997737	0.8024425287298675	9.574285087276518	3.5540423728105317	0.3712070660806547
1	2	undersample	0.8	300	10	2	1	sqrt	gini		0.8571625091709465	0.22218398391241953	0.8085106382118606	0.784482758615054	15.368887733009135	3.751489187135836	0.24409632620254945
1	3	undersample	0.8	300	10	2	1	sqrt	gini		0.860817575083426	0.2820990548507681	0.8602150536709446	0.7507183907992047	18.53247466271086	3.450776099853736	0.18620157196126028
1	1	undersample	0.8	300	10	2	1	sqrt	entropy		0.8255915260454879	0.2956107361159361	0.7021276594997737	0.7981321839023123	9.319521516626477	3.478155350818515	0.37321178468423544
1	2	undersample	0.8	300	10	2	1	sqrt	entropy		0.8585457935925653	0.2194181292126179	0.8404255318254867	0.7887931034426093	19.669386087117278	3.979157431564011	0.20230205545034022
1	3	undersample	0.8	300	10	2	1	sqrt	entropy		0.8627023853664566	0.30492605395394035	0.8602150536709446	0.7528735632129823	18.747762329718718	3.480870076250108	0.18566855220127543
1	1	undersample	0.8	300	10	2	1	log2	gini		0.8233217168011739	0.27833725345388133	0.7021276594997737	0.8024425287298675	9.574285087276518	3.5540423728105317	0.3712070660806547
1	2	undersample	0.8	300	10	2	1	log2	gini		0.8571625091709465	0.22218398391241953	0.8085106382118606	0.784482758615054	15.368887733009135	3.751489187135836	0.24409632620254945
1	3	undersample	0.8	300	10	2	1	log2	gini		0.860817575083426	0.2820990548507681	0.8602150536709446	0.7507183907992047	18.53247466271086	3.450776099853736	0.18620157196126028
1	1	undersample	0.8	300	10	2	1	log2	entropy		0.8255915260454879	0.2956107361159361	0.7021276594997737	0.7981321839023123	9.319521516626477	3.478155350818515	0.37321178468423544
1	2	undersample	0.8	300	10	2	1	log2	entropy		0.8585457935925653	0.2194181292126179	0.8404255318254867	0.7887931034426093	19.669386087117278	3.979157431564011	0.20230205545034022
1	3	undersample	0.8	300	10	2	1	log2	entropy		0.8627023853664566	0.30492605395394035	0.8602150536709446	0.7528735632129823	18.747762329718718	3.480870076250108	0.18566855220127543
1	1	undersample	0.8	300	10	2	2	sqrt	gini		0.8281823184152604	0.28761210234898776	0.7446808509846085	0.7995689655114974	11.635303854862313	3.715396748467904	0.3193209802219498
1	2	undersample	0.8	300	10	2	2	sqrt	gini		0.857758620689655	0.2278650091800139	0.8085106382118606	0.7852011494196466	15.434409835664848	3.7640359731303485	0.24387299928297593
1	3	undersample	0.8	300	10	2	2	sqrt	gini		0.8632894574218267	0.28708324560346465	0.8494623655000578	0.7499999999946121	16.928570121159034	3.397849326013029	0.20071684332514023
1	1	undersample	0.8	300	10	2	2	sqrt	entropy		0.830658473954512	0.29923105788701665	0.7340425531133998	0.7945402298793496	10.673286004632699	3.5726824621458966	0.334731249013877
1	2	undersample	0.8	300	10	2	2	sqrt	entropy		0.8603264856933235	0.22263360329740015	0.8191489360830693	0.7859195402242392	16.628107663615943	3.8263599521296316	0.23011396505574924
1	3	undersample	0.8	300	10	2	2	sqrt	entropy		0.8610879372141885	0.2971252770353322	0.8602150536709446	0.748563218385427	18.320877641259983	3.4211980201750545	0.18673766093287394
1	1	undersample	0.8	300	10	2	2	log2	gini		0.8281823184152604	0.28761210234898776	0.7446808509846085	0.7995689655114974	11.635303854862313	3.715396748467904	0.3193209802219498
1	2	undersample	0.8	300	10	2	2	log2	gini		0.857758620689655	0.2278650091800139	0.8085106382118606	0.7852011494196466	15.434409835664848	3.7640359731303485	0.24387299928297593
1	3	undersample	0.8	300	10	2	2	log2	gini		0.8632894574218267	0.28708324560346465	0.8494623655000578	0.7499999999946121	16.928570121159034	3.397849326013029	0.20071684332514023
1	1	undersample	0.8	300	10	2	2	log2	entropy		0.830658473954512	0.29923105788701665	0.7340425531133998	0.7945402298793496	10.673286004632699	3.5726824621458966	0.334731249013877
1	2	undersample	0.8	300	10	2	2	log2	entropy		0.8603264856933235	0.22263360329740015	0.8191489360830693	0.7859195402242392	16.628107663615943	3.8263599521296316	0.23011396505574924
1	3	undersample	0.8	300	10	2	2	log2	entropy		0.8610879372141885	0.2971252770353322	0.8602150536709446	0.748563218385427	18.320877641259983	3.4211980201750545	0.18673766093287394
1	1	undersample	0.8	300	10	5	1	sqrt	gini		0.8236350574712643	0.26750271618110505	0.7340425531133998	0.8010057471206825	11.109746533375118	3.688762391901564	0.3320293824636394
1	2	undersample	0.8	300	10	5	1	sqrt	gini		0.858981413548545	0.22383431663385533	0.829787233954278	0.7880747126380168	18.128388353850138	3.9154704241700005	0.2159855673024868
1	3	undersample	0.8	300	10	5	1	sqrt	gini		0.859125880608083	0.28723001387346886	0.8602150536709446	0.7478448275808345	18.25114908809679	3.4114510176553976	0.18691704389006497
1	1	undersample	0.8	300	10	5	1	sqrt	entropy		0.8279606872095867	0.27789408181468345	0.7234042552421911	0.7981321839023123	10.340541334846282	3.583553997813015	0.34655380007345366
1	2	undersample	0.8	300	10	5	1	sqrt	entropy		0.8576745536806065	0.21621111305450347	0.8085106382118606	0.783045977005869	15.239145291263451	3.7266448890292456	0.24454420936417381
1	3	undersample	0.8	300	10	5	1	sqrt	entropy		0.8638997033741194	0.3061103305489936	0.8602150536709446	0.747126436776242	18.181816719877286	3.4017593958296852	0.18709677181447673
1	1	undersample	0.8	300	10	5	1	log2	gini		0.8236350574712643	0.26750271618110505	0.7340425531133998	0.8010057471206825	11.109746533375118	3.688762391901564	0.3320293824636394
1	2	undersample	0.8	300	10	5	1	log2	gini		0.858981413548545	0.22383431663385533	0.829787233954278	0.7880747126380168	18.128388353850138	3.9154704241700005	0.2159855673024868
1	3	undersample	0.8	300	10	5	1	log2	gini		0.859125880608083	0.28723001387346886	0.8602150536709446	0.7478448275808345	18.25114908809679	3.4114510176553976	0.18691704389006497
1	1	undersample	0.8	300	10	5	1	log2	entropy		0.8279606872095867	0.27789408181468345	0.7234042552421911	0.7981321839023123	10.340541334846282	3.583553997813015	0.34655380007345366
1	2	undersample	0.8	300	10	5	1	log2	entropy		0.8576745536806065	0.21621111305450347	0.8085106382118606	0.783045977005869	15.239145291263451	3.7266448890292456	0.24454420936417381
1	3	undersample	0.8	300	10	5	1	log2	entropy		0.8638997033741194	0.3061103305489936	0.8602150536709446	0.747126436776242	18.181816719877286	3.4017593958296852	0.18709677181447673
1	1	undersample	0.8	300	10	5	2	sqrt	gini		0.8265239056003912	0.26007754307612585	0.7234042552421911	0.8038793103390527	10.720202144711791	3.6885665638191663	0.3440762036783692
1	2	undersample	0.8	300	10	5	2	sqrt	gini		0.8578121178772316	0.2278824443366765	0.8085106382118606	0.7816091953966839	15.111109986826762	3.7021274895669727	0.24499373915504777
1	3	undersample	0.8	300	10	5	2	sqrt	gini		0.8597670250896057	0.30304043940215447	0.8494623655000578	0.7442528735578718	16.4213470690991	3.3214931643712804	0.20226678031840856
1	1	undersample	0.8	300	10	5	2	sqrt	entropy		0.8306508314991441	0.28417475302789236	0.7340425531133998	0.7988505747069049	10.961142115415567	3.649239939668861	0.33292514517490013
1	2	undersample	0.8	300	10	5	2	sqrt	entropy		0.8592947542186353	0.22019588417282857	0.8404255318254867	0.7801724137874988	18.69150173036105	3.8231120491945463	0.20453743724986836
1	3	undersample	0.8	300	10	5	2	sqrt	entropy		0.8649734272648621	0.3203269511764239	0.8709677418418315	0.7464080459716494	19.86756205571578	3.434524217590983	0.1728709345053874
1	1	undersample	0.8	300	10	5	2	log2	gini		0.8265239056003912	0.26007754307612585	0.7234042552421911	0.8038793103390527	10.720202144711791	3.6885665638191663	0.3440762036783692
1	2	undersample	0.8	300	10	5	2	log2	gini		0.8578121178772316	0.2278824443366765	0.8085106382118606	0.7816091953966839	15.111109986826762	3.7021274895669727	0.24499373915504777
1	3	undersample	0.8	300	10	5	2	log2	gini		0.8597670250896057	0.30304043940215447	0.8494623655000578	0.7442528735578718	16.4213470690991	3.3214931643712804	0.20226678031840856
1	1	undersample	0.8	300	10	5	2	log2	entropy		0.8306508314991441	0.28417475302789236	0.7340425531133998	0.7988505747069049	10.961142115415567	3.649239939668861	0.33292514517490013
1	2	undersample	0.8	300	10	5	2	log2	entropy		0.8592947542186353	0.22019588417282857	0.8404255318254867	0.7801724137874988	18.69150173036105	3.8231120491945463	0.20453743724986836
1	3	undersample	0.8	300	10	5	2	log2	entropy		0.8649734272648621	0.3203269511764239	0.8709677418418315	0.7464080459716494	19.86756205571578	3.434524217590983	0.1728709345053874
1	1	undersample	0.8	300	10	10	1	sqrt	gini		0.826363414037662	0.2812129604561275	0.7021276594997737	0.7959770114885347	9.196176477816097	3.4414142749711476	0.37422228589360956
1	2	undersample	0.8	300	10	10	1	sqrt	gini		0.8599367204695525	0.22455390887577042	0.829787233954278	0.7859195402242392	17.896810634138305	3.8760529385209255	0.21657784947219694
1	3	undersample	0.8	300	10	10	1	sqrt	gini		0.861172908169571	0.2993508684333603	0.8709677418418315	0.7413793103395017	19.349998384346666	3.3677418048330447	0.17404350865772797
1	1	undersample	0.8	300	10	10	1	sqrt	entropy		0.8269671680117389	0.28363242677871997	0.7340425531133998	0.7966954022931273	10.81568832099852	3.6105554192443696	0.33382575421276145
1	2	undersample	0.8	300	10	10	1	sqrt	entropy		0.8620613230618732	0.22862350206153664	0.8510638296966954	0.7837643678104615	20.711910873038004	3.9358165984065976	0.1900267153240307
1	3	undersample	0.8	300	10	10	1	sqrt	entropy		0.8608639228772711	0.2976521776371669	0.8602150536709446	0.7464080459716494	18.11287716959073	3.3921226840404772	0.18727684570216477
1	1	undersample	0.8	300	10	10	1	log2	gini		0.826363414037662	0.2812129604561275	0.7021276594997737	0.7959770114885347	9.196176477816097	3.4414142749711476	0.37422228589360956
1	2	undersample	0.8	300	10	10	1	log2	gini		0.8599367204695525	0.22455390887577042	0.829787233954278	0.7859195402242392	17.896810634138305	3.8760529385209255	0.21657784947219694
1	3	undersample	0.8	300	10	10	1	log2	gini		0.861172908169571	0.2993508684333603	0.8709677418418315	0.7413793103395017	19.349998384346666	3.3677418048330447	0.17404350865772797
1	1	undersample	0.8	300	10	10	1	log2	entropy		0.8269671680117389	0.28363242677871997	0.7340425531133998	0.7966954022931273	10.81568832099852	3.6105554192443696	0.33382575421276145
1	2	undersample	0.8	300	10	10	1	log2	entropy		0.8620613230618732	0.22862350206153664	0.8510638296966954	0.7837643678104615	20.711910873038004	3.9358165984065976	0.1900267153240307
1	3	undersample	0.8	300	10	10	1	log2	entropy		0.8608639228772711	0.2976521776371669	0.8602150536709446	0.7464080459716494	18.11287716959073	3.3921226840404772	0.18727684570216477
1	1	undersample	0.8	300	10	10	2	sqrt	gini		0.8261799951088287	0.2808662264291005	0.7234042552421911	0.7931034482701645	10.025640375801919	3.496453731245708	0.3487511520389673
1	2	undersample	0.8	300	10	10	2	sqrt	gini		0.8594017485937882	0.22373221371484198	0.8510638296966954	0.783045977005869	20.624406916868566	3.922784093714995	0.19020105175788143
1	3	undersample	0.8	300	10	10	2	sqrt	gini		0.8587164750957853	0.30520680668618	0.8602150536709446	0.7435344827532793	17.840981127956017	3.3541157086715003	0.188000620941521
1	1	undersample	0.8	300	10	10	2	sqrt	entropy		0.8304139153827342	0.2958785466202113	0.7234042552421911	0.7981321839023123	10.340541334846282	3.583553997813015	0.34655380007345366
1	2	undersample	0.8	300	10	10	2	sqrt	entropy		0.8589279163609684	0.22179095626583337	0.829787233954278	0.7837643678104615	17.66984908137087	3.8374211834464327	0.21717338892235888
1	3	undersample	0.8	300	10	10	2	sqrt	entropy		0.8621771103695464	0.3170427061255568	0.8602150536709446	0.7478448275808345	18.25114908809679	3.4114510176553976	0.18691704389006497
1	1	undersample	0.8	300	10	10	2	log2	gini		0.8261799951088287	0.2808662264291005	0.7234042552421911	0.7931034482701645	10.025640375801919	3.496453731245708	0.3487511520389673
1	2	undersample	0.8	300	10	10	2	log2	gini		0.8594017485937882	0.22373221371484198	0.8510638296966954	0.783045977005869	20.624406916868566	3.922784093714995	0.19020105175788143
1	3	undersample	0.8	300	10	10	2	log2	gini		0.8587164750957853	0.30520680668618	0.8602150536709446	0.7435344827532793	17.840981127956017	3.3541157086715003	0.188000620941521
1	1	undersample	0.8	300	10	10	2	log2	entropy		0.8304139153827342	0.2958785466202113	0.7234042552421911	0.7981321839023123	10.340541334846282	3.583553997813015	0.34655380007345366
1	2	undersample	0.8	300	10	10	2	log2	entropy		0.8589279163609684	0.22179095626583337	0.829787233954278	0.7837643678104615	17.66984908137087	3.8374211834464327	0.21717338892235888
1	3	undersample	0.8	300	10	10	2	log2	entropy		0.8621771103695464	0.3170427061255568	0.8602150536709446	0.7478448275808345	18.25114908809679	3.4114510176553976	0.18691704389006497
1	1	undersample	0.8	500	3	2	1	sqrt	gini		0.8269289557348986	0.28971241198819264	0.691489361628565	0.7952586206839422	8.70598856723783	3.377379453849059	0.387937491613399
1	2	undersample	0.8	500	3	2	1	sqrt	gini		0.8614575690877965	0.23940501099529354	0.7978723403406519	0.7995689655114974	15.747027641997269	3.9807822305013256	0.25279577603676245
1	3	undersample	0.8	500	3	2	1	sqrt	gini		0.858523359288098	0.3204610204167941	0.8279569891582842	0.75790229884513	15.065837181851483	3.419929024560831	0.22699892695124524
1	1	undersample	0.8	500	3	2	1	sqrt	entropy		0.8284956590853508	0.2967987677672565	0.7127659573709824	0.784482758615054	9.03259203827982	3.3072338886592236	0.3661444892360198
1	2	undersample	0.8	500	3	2	1	sqrt	entropy		0.8626727194913182	0.24137676840025	0.8085106382118606	0.7988505747069049	16.768252635088633	4.0194526871714995	0.2397061045632157
1	3	undersample	0.8	500	3	2	1	sqrt	entropy		0.8591954022988506	0.32255897933592337	0.838709677329171	0.756465517235945	16.15221117086415	3.4439050822330257	0.21321569438883603
1	1	undersample	0.8	500	3	2	1	log2	gini		0.8269289557348986	0.28971241198819264	0.691489361628565	0.7952586206839422	8.70598856723783	3.377379453849059	0.387937491613399
1	2	undersample	0.8	500	3	2	1	log2	gini		0.8614575690877965	0.23940501099529354	0.7978723403406519	0.7995689655114974	15.747027641997269	3.9807822305013256	0.25279577603676245
1	3	undersample	0.8	500	3	2	1	log2	gini		0.858523359288098	0.3204610204167941	0.8279569891582842	0.75790229884513	15.065837181851483	3.419929024560831	0.22699892695124524
1	1	undersample	0.8	500	3	2	1	log2	entropy		0.8284956590853508	0.2967987677672565	0.7127659573709824	0.784482758615054	9.03259203827982	3.3072338886592236	0.3661444892360198
1	2	undersample	0.8	500	3	2	1	log2	entropy		0.8626727194913182	0.24137676840025	0.8085106382118606	0.7988505747069049	16.768252635088633	4.0194526871714995	0.2397061045632157
1	3	undersample	0.8	500	3	2	1	log2	entropy		0.8591954022988506	0.32255897933592337	0.838709677329171	0.756465517235945	16.15221117086415	3.4439050822330257	0.21321569438883603
1	1	undersample	0.8	500	3	2	2	sqrt	gini		0.827249938860357	0.28962598840589066	0.7021276594997737	0.7945402298793496	9.115384039735423	3.4173484420525964	0.3748989988794752
1	2	undersample	0.8	500	3	2	2	sqrt	gini		0.8612435803374908	0.2383199858110689	0.7978723403406519	0.7995689655114974	15.747027641997269	3.9807822305013256	0.25279577603676245
1	3	undersample	0.8	500	3	2	2	sqrt	gini		0.8583302434804103	0.3170114806058111	0.838709677329171	0.756465517235945	16.15221117086415	3.4439050822330257	0.21321569438883603
1	1	undersample	0.8	500	3	2	2	sqrt	entropy		0.8280829664954756	0.2988516189413815	0.7021276594997737	0.7852011494196466	8.61657855119029	3.2687680819289873	0.37935799880935983
1	2	undersample	0.8	500	3	2	2	sqrt	entropy		0.8624893005624847	0.2416525382627651	0.7978723403406519	0.8002873563160899	15.81787078862206	3.9951015903251847	0.25256884984925976
1	3	undersample	0.8	500	3	2	2	sqrt	entropy		0.858894141638858	0.32234492682002125	0.838709677329171	0.7550287356267599	16.02697826876535	3.4237062262708666	0.21362143309780826
1	1	undersample	0.8	500	3	2	2	log2	gini		0.827249938860357	0.28962598840589066	0.7021276594997737	0.7945402298793496	9.115384039735423	3.4173484420525964	0.3748989988794752
1	2	undersample	0.8	500	3	2	2	log2	gini		0.8612435803374908	0.2383199858110689	0.7978723403406519	0.7995689655114974	15.747027641997269	3.9807822305013256	0.25279577603676245
1	3	undersample	0.8	500	3	2	2	log2	gini		0.8583302434804103	0.3170114806058111	0.838709677329171	0.756465517235945	16.15221117086415	3.4439050822330257	0.21321569438883603
1	1	undersample	0.8	500	3	2	2	log2	entropy		0.8280829664954756	0.2988516189413815	0.7021276594997737	0.7852011494196466	8.61657855119029	3.2687680819289873	0.37935799880935983
1	2	undersample	0.8	500	3	2	2	log2	entropy		0.8624893005624847	0.2416525382627651	0.7978723403406519	0.8002873563160899	15.81787078862206	3.9951015903251847	0.25256884984925976
1	3	undersample	0.8	500	3	2	2	log2	entropy		0.858894141638858	0.32234492682002125	0.838709677329171	0.7550287356267599	16.02697826876535	3.4237062262708666	0.21362143309780826
1	1	undersample	0.8	500	3	5	1	sqrt	gini		0.8263786989483982	0.2877598248655505	0.691489361628565	0.7938218390747571	8.629700293857953	3.3538437096684146	0.3886396409106414
1	2	undersample	0.8	500	3	5	1	sqrt	gini		0.861763267302519	0.2395355841523519	0.7978723403406519	0.7995689655114974	15.747027641997269	3.9807822305013256	0.25279577603676245
1	3	undersample	0.8	500	3	5	1	sqrt	gini		0.8583765912742554	0.3160221439314553	0.838709677329171	0.756465517235945	16.15221117086415	3.4439050822330257	0.21321569438883603
1	1	undersample	0.8	500	3	5	1	sqrt	entropy		0.8280218268525312	0.29732765120470195	0.7021276594997737	0.7866379310288317	8.690475660741903	3.290779987172194	0.37866510749614185
1	2	undersample	0.8	500	3	5	1	sqrt	entropy		0.8624128760088042	0.24076292021623405	0.8085106382118606	0.7995689655114974	16.84348730696857	4.0338593269080105	0.2394907351997249
1	3	undersample	0.8	500	3	5	1	sqrt	entropy		0.858894141638858	0.3219165291736209	0.838709677329171	0.7557471264313524	16.08941055379048	3.433775950053219	0.213418370901733
1	1	undersample	0.8	500	3	5	1	log2	gini		0.8263786989483982	0.2877598248655505	0.691489361628565	0.7938218390747571	8.629700293857953	3.3538437096684146	0.3886396409106414
1	2	undersample	0.8	500	3	5	1	log2	gini		0.861763267302519	0.2395355841523519	0.7978723403406519	0.7995689655114974	15.747027641997269	3.9807822305013256	0.25279577603676245
1	3	undersample	0.8	500	3	5	1	log2	gini		0.8583765912742554	0.3160221439314553	0.838709677329171	0.756465517235945	16.15221117086415	3.4439050822330257	0.21321569438883603
1	1	undersample	0.8	500	3	5	1	log2	entropy		0.8280218268525312	0.29732765120470195	0.7021276594997737	0.7866379310288317	8.690475660741903	3.290779987172194	0.37866510749614185
1	2	undersample	0.8	500	3	5	1	log2	entropy		0.8624128760088042	0.24076292021623405	0.8085106382118606	0.7995689655114974	16.84348730696857	4.0338593269080105	0.2394907351997249
1	3	undersample	0.8	500	3	5	1	log2	entropy		0.858894141638858	0.3219165291736209	0.838709677329171	0.7557471264313524	16.08941055379048	3.433775950053219	0.213418370901733
1	1	undersample	0.8	500	3	5	2	sqrt	gini		0.8270665199315236	0.29040173396212565	0.7021276594997737	0.7945402298793496	9.115384039735423	3.4173484420525964	0.3748989988794752
1	2	undersample	0.8	500	3	5	2	sqrt	gini		0.8611365859623379	0.23786643537549448	0.7978723403406519	0.7995689655114974	15.747027641997269	3.9807822305013256	0.25279577603676245
1	3	undersample	0.8	500	3	5	2	sqrt	gini		0.8582838956865654	0.31391220967377664	0.838709677329171	0.7571839080405375	16.215383389205588	3.454094150103733	0.2130134024613475
1	1	undersample	0.8	500	3	5	2	sqrt	entropy		0.8278460503790658	0.2977653768326965	0.7021276594997737	0.7866379310288317	8.690475660741903	3.290779987172194	0.37866510749614185
1	2	undersample	0.8	500	3	5	2	sqrt	entropy		0.8621759598923942	0.24082135693716464	0.7978723403406519	0.8002873563160899	15.81787078862206	3.9951015903251847	0.25256884984925976
1	3	undersample	0.8	500	3	5	2	sqrt	entropy		0.858863243109628	0.32169182210173003	0.838709677329171	0.7550287356267599	16.02697826876535	3.4237062262708666	0.21362143309780826
1	1	undersample	0.8	500	3	5	2	log2	gini		0.8270665199315236	0.29040173396212565	0.7021276594997737	0.7945402298793496	9.115384039735423	3.4173484420525964	0.3748989988794752
1	2	undersample	0.8	500	3	5	2	log2	gini		0.8611365859623379	0.23786643537549448	0.7978723403406519	0.7995689655114974	15.747027641997269	3.9807822305013256	0.25279577603676245
1	3	undersample	0.8	500	3	5	2	log2	gini		0.8582838956865654	0.31391220967377664	0.838709677329171	0.7571839080405375	16.215383389205588	3.454094150103733	0.2130134024613475
1	1	undersample	0.8	500	3	5	2	log2	entropy		0.8278460503790658	0.2977653768326965	0.7021276594997737	0.7866379310288317	8.690475660741903	3.290779987172194	0.37866510749614185
1	2	undersample	0.8	500	3	5	2	log2	entropy		0.8621759598923942	0.24082135693716464	0.7978723403406519	0.8002873563160899	15.81787078862206	3.9951015903251847	0.25256884984925976
1	3	undersample	0.8	500	3	5	2	log2	entropy		0.858863243109628	0.32169182210173003	0.838709677329171	0.7550287356267599	16.02697826876535	3.4237062262708666	0.21362143309780826
1	1	undersample	0.8	500	3	10	1	sqrt	gini		0.826745536806065	0.28657634274620253	0.691489361628565	0.7952586206839422	8.70598856723783	3.377379453849059	0.387937491613399
1	2	undersample	0.8	500	3	10	1	sqrt	gini		0.8617479823917829	0.2384235937527958	0.7978723403406519	0.7995689655114974	15.747027641997269	3.9807822305013256	0.25279577603676245
1	3	undersample	0.8	500	3	10	1	sqrt	gini		0.859017735755778	0.3183991042241327	0.8279569891582842	0.7557471264313524	14.890440100019056	3.389753181462793	0.2276462622856966
1	1	undersample	0.8	500	3	10	1	sqrt	entropy		0.8278154805575937	0.29423489719753265	0.7021276594997737	0.7866379310288317	8.690475660741903	3.290779987172194	0.37866510749614185
1	2	undersample	0.8	500	3	10	1	sqrt	entropy		0.8622065297138665	0.24033767520361396	0.8085106382118606	0.7988505747069049	16.768252635088633	4.0194526871714995	0.2397061045632157
1	3	undersample	0.8	500	3	10	1	sqrt	entropy		0.8598751699419107	0.3233064435910213	0.838709677329171	0.7550287356267599	16.02697826876535	3.4237062262708666	0.21362143309780826
1	1	undersample	0.8	500	3	10	1	log2	gini		0.826745536806065	0.28657634274620253	0.691489361628565	0.7952586206839422	8.70598856723783	3.377379453849059	0.387937491613399
1	2	undersample	0.8	500	3	10	1	log2	gini		0.8617479823917829	0.2384235937527958	0.7978723403406519	0.7995689655114974	15.747027641997269	3.9807822305013256	0.25279577603676245
1	3	undersample	0.8	500	3	10	1	log2	gini		0.859017735755778	0.3183991042241327	0.8279569891582842	0.7557471264313524	14.890440100019056	3.389753181462793	0.2276462622856966
1	1	undersample	0.8	500	3	10	1	log2	entropy		0.8278154805575937	0.29423489719753265	0.7021276594997737	0.7866379310288317	8.690475660741903	3.290779987172194	0.37866510749614185
1	2	undersample	0.8	500	3	10	1	log2	entropy		0.8622065297138665	0.24033767520361396	0.8085106382118606	0.7988505747069049	16.768252635088633	4.0194526871714995	0.2397061045632157
1	3	undersample	0.8	500	3	10	1	log2	entropy		0.8598751699419107	0.3233064435910213	0.838709677329171	0.7550287356267599	16.02697826876535	3.4237062262708666	0.21362143309780826
1	1	undersample	0.8	500	3	10	2	sqrt	gini		0.8270359501100514	0.28534677778030304	0.691489361628565	0.7974137930977198	8.822449920645603	3.4133090207322088	0.38688901191948427
1	2	undersample	0.8	500	3	10	2	sqrt	gini		0.8610372340425532	0.2368168662561949	0.8085106382118606	0.8002873563160899	16.919263235452483	4.0483696115295205	0.23927575249576874
1	3	undersample	0.8	500	3	10	2	sqrt	gini		0.8586237795080955	0.3154679860011346	0.838709677329171	0.7557471264313524	16.08941055379048	3.433775950053219	0.213418370901733
1	1	undersample	0.8	500	3	10	2	sqrt	entropy		0.8279759721203229	0.2963120145221478	0.7127659573709824	0.7866379310288317	9.148895804371465	3.340640290008136	0.3651413536618239
1	2	undersample	0.8	500	3	10	2	sqrt	entropy		0.8621071777940816	0.24068915341409422	0.7872340424694433	0.7988505747069049	14.694284608129482	3.91367761645646	0.26634011616655406
1	3	undersample	0.8	500	3	10	2	sqrt	entropy		0.8598133728834508	0.32087767933782874	0.838709677329171	0.7543103448221674	15.964911084806024	3.4136953897596984	0.21382488207901376
1	1	undersample	0.8	500	3	10	2	log2	gini		0.8270359501100514	0.28534677778030304	0.691489361628565	0.7974137930977198	8.822449920645603	3.4133090207322088	0.38688901191948427
1	2	undersample	0.8	500	3	10	2	log2	gini		0.8610372340425532	0.2368168662561949	0.8085106382118606	0.8002873563160899	16.919263235452483	4.0483696115295205	0.23927575249576874
1	3	undersample	0.8	500	3	10	2	log2	gini		0.8586237795080955	0.3154679860011346	0.838709677329171	0.7557471264313524	16.08941055379048	3.433775950053219	0.213418370901733
1	1	undersample	0.8	500	3	10	2	log2	entropy		0.8279759721203229	0.2963120145221478	0.7127659573709824	0.7866379310288317	9.148895804371465	3.340640290008136	0.3651413536618239
1	2	undersample	0.8	500	3	10	2	log2	entropy		0.8621071777940816	0.24068915341409422	0.7872340424694433	0.7988505747069049	14.694284608129482	3.91367761645646	0.26634011616655406
1	3	undersample	0.8	500	3	10	2	log2	entropy		0.8598133728834508	0.32087767933782874	0.838709677329171	0.7543103448221674	15.964911084806024	3.4136953897596984	0.21382488207901376
1	1	undersample	0.8	500	5	2	1	sqrt	gini		0.8303222059183175	0.2935852745111699	0.7021276594997737	0.8024425287298675	9.574285087276518	3.5540423728105317	0.3712070660806547
1	2	undersample	0.8	500	5	2	1	sqrt	gini		0.8600360723893371	0.23277597019423635	0.7978723403406519	0.7966954022931273	15.468661638042127	3.924516760048227	0.25370757323374604
1	3	undersample	0.8	500	5	2	1	sqrt	gini		0.8624242986033865	0.30853094477699033	0.838709677329171	0.7514367816037972	15.72023004730562	3.3742307047617337	0.21464256804166565
1	1	undersample	0.8	500	5	2	1	sqrt	entropy		0.8319271215456102	0.30175643948298786	0.691489361628565	0.7887931034426093	8.370865080206327	3.2739902917931736	0.39111730707811443
1	2	undersample	0.8	500	5	2	1	sqrt	entropy		0.8616180606505258	0.23138077515752953	0.8191489360830693	0.7902298850517944	17.062851184607343	3.904983783011644	0.22885879798951053
1	3	undersample	0.8	500	5	2	1	sqrt	entropy		0.8609952416264985	0.31672954240637247	0.8602150536709446	0.7499999999946121	18.461536963966633	3.4408600769752193	0.1863799259550137
1	1	undersample	0.8	500	5	2	1	log2	gini		0.8303222059183175	0.2935852745111699	0.7021276594997737	0.8024425287298675	9.574285087276518	3.5540423728105317	0.3712070660806547
1	2	undersample	0.8	500	5	2	1	log2	gini		0.8600360723893371	0.23277597019423635	0.7978723403406519	0.7966954022931273	15.468661638042127	3.924516760048227	0.25370757323374604
1	3	undersample	0.8	500	5	2	1	log2	gini		0.8624242986033865	0.30853094477699033	0.838709677329171	0.7514367816037972	15.72023004730562	3.3742307047617337	0.21464256804166565
1	1	undersample	0.8	500	5	2	1	log2	entropy		0.8319271215456102	0.30175643948298786	0.691489361628565	0.7887931034426093	8.370865080206327	3.2739902917931736	0.39111730707811443
1	2	undersample	0.8	500	5	2	1	log2	entropy		0.8616180606505258	0.23138077515752953	0.8191489360830693	0.7902298850517944	17.062851184607343	3.904983783011644	0.22885879798951053
1	3	undersample	0.8	500	5	2	1	log2	entropy		0.8609952416264985	0.31672954240637247	0.8602150536709446	0.7499999999946121	18.461536963966633	3.4408600769752193	0.1863799259550137
1	1	undersample	0.8	500	5	2	2	sqrt	gini		0.8305514795793593	0.29177882315486964	0.691489361628565	0.7981321839023123	8.861822976040024	3.425456027321264	0.3865407769896264
1	2	undersample	0.8	500	5	2	2	sqrt	gini		0.8607773905600391	0.2325639431044502	0.8191489360830693	0.7959770114885347	17.671083902643918	4.014983320799671	0.22720638791648298
1	3	undersample	0.8	500	5	2	2	sqrt	gini		0.8615591397849462	0.31711955036465217	0.838709677329171	0.7492816091900196	15.540400000958945	3.345225857454434	0.21525994838253915
1	1	undersample	0.8	500	5	2	2	sqrt	entropy		0.8311781609195402	0.2945997013913961	0.7127659573709824	0.7938218390747571	9.55413540659779	3.4570389007351348	0.3618369070639774
1	2	undersample	0.8	500	5	2	2	sqrt	entropy		0.8617785522132552	0.2314966909676086	0.8085106382118606	0.7902298850517944	15.905630436326073	3.854269707907597	0.24232108021626855
1	3	undersample	0.8	500	5	2	2	sqrt	entropy		0.8604236188357435	0.31694574945694537	0.8602150536709446	0.7492816091900196	18.391005784967955	3.431000879440445	0.18655862195066814
1	1	undersample	0.8	500	5	2	2	log2	gini		0.8305514795793593	0.29177882315486964	0.691489361628565	0.7981321839023123	8.861822976040024	3.425456027321264	0.3865407769896264
1	2	undersample	0.8	500	5	2	2	log2	gini		0.8607773905600391	0.2325639431044502	0.8191489360830693	0.7959770114885347	17.671083902643918	4.014983320799671	0.22720638791648298
1	3	undersample	0.8	500	5	2	2	log2	gini		0.8615591397849462	0.31711955036465217	0.838709677329171	0.7492816091900196	15.540400000958945	3.345225857454434	0.21525994838253915
1	1	undersample	0.8	500	5	2	2	log2	entropy		0.8311781609195402	0.2945997013913961	0.7127659573709824	0.7938218390747571	9.55413540659779	3.4570389007351348	0.3618369070639774
1	2	undersample	0.8	500	5	2	2	log2	entropy		0.8617785522132552	0.2314966909676086	0.8085106382118606	0.7902298850517944	15.905630436326073	3.854269707907597	0.24232108021626855
1	3	undersample	0.8	500	5	2	2	log2	entropy		0.8604236188357435	0.31694574945694537	0.8602150536709446	0.7492816091900196	18.391005784967955	3.431000879440445	0.18655862195066814
1	1	undersample	0.8	500	5	5	1	sqrt	gini		0.8314380044020543	0.29160630657237324	0.7127659573709824	0.7988505747069049	9.855025810367632	3.5434648689538215	0.35955915677823863
1	2	undersample	0.8	500	5	5	1	sqrt	gini		0.8595545977011494	0.22996161418142266	0.8085106382118606	0.7938218390747571	16.256289867162174	3.921417260535377	0.24122460475398944
1	3	undersample	0.8	500	5	5	1	sqrt	gini		0.8611729081695711	0.3088352990585444	0.8494623655000578	0.7499999999946121	16.928570121159034	3.397849326013029	0.20071684332514023
1	1	undersample	0.8	500	5	5	1	sqrt	entropy		0.8317437026167768	0.296142280881471	0.691489361628565	0.7938218390747571	8.629700293857953	3.3538437096684146	0.3886396409106414
1	2	undersample	0.8	500	5	5	1	sqrt	entropy		0.8611213010516019	0.22917081739585787	0.829787233954278	0.7902298850517944	18.364724519617734	3.9556978581156916	0.21539651576275237
1	3	undersample	0.8	500	5	5	1	sqrt	entropy		0.8598288221480658	0.31092213999282337	0.8602150536709446	0.748563218385427	18.320877641259983	3.4211980201750545	0.18673766093287394
1	1	undersample	0.8	500	5	5	1	log2	gini		0.8314380044020543	0.29160630657237324	0.7127659573709824	0.7988505747069049	9.855025810367632	3.5434648689538215	0.35955915677823863
1	2	undersample	0.8	500	5	5	1	log2	gini		0.8595545977011494	0.22996161418142266	0.8085106382118606	0.7938218390747571	16.256289867162174	3.921417260535377	0.24122460475398944
1	3	undersample	0.8	500	5	5	1	log2	gini		0.8611729081695711	0.3088352990585444	0.8494623655000578	0.7499999999946121	16.928570121159034	3.397849326013029	0.20071684332514023
1	1	undersample	0.8	500	5	5	1	log2	entropy		0.8317437026167768	0.296142280881471	0.691489361628565	0.7938218390747571	8.629700293857953	3.3538437096684146	0.3886396409106414
1	2	undersample	0.8	500	5	5	1	log2	entropy		0.8611213010516019	0.22917081739585787	0.829787233954278	0.7902298850517944	18.364724519617734	3.9556978581156916	0.21539651576275237
1	3	undersample	0.8	500	5	5	1	log2	entropy		0.8598288221480658	0.31092213999282337	0.8602150536709446	0.748563218385427	18.320877641259983	3.4211980201750545	0.18673766093287394
1	1	undersample	0.8	500	5	5	2	sqrt	gini		0.8308266079726094	0.2921740435549233	0.7021276594997737	0.8024425287298675	9.574285087276518	3.5540423728105317	0.3712070660806547
1	2	undersample	0.8	500	5	5	2	sqrt	gini		0.85986793837124	0.230450505434118	0.8085106382118606	0.7945402298793496	16.3278930515656	3.9351285090302626	0.24100649932748136
1	3	undersample	0.8	500	5	5	2	sqrt	gini		0.8607326041280435	0.31599712337946306	0.838709677329171	0.7499999999946121	15.59999884775179	3.354838575050839	0.21505376069526674
1	1	undersample	0.8	500	5	5	2	sqrt	entropy		0.8318506969919296	0.2964883584243885	0.7021276594997737	0.7959770114885347	9.196176477816097	3.4414142749711476	0.37422228589360956
1	2	undersample	0.8	500	5	5	2	sqrt	entropy		0.8614804964539008	0.2307068216029026	0.829787233954278	0.7902298850517944	18.364724519617734	3.9556978581156916	0.21539651576275237
1	3	undersample	0.8	500	5	5	2	sqrt	entropy		0.8599446916326784	0.3138465687037868	0.8602150536709446	0.747126436776242	18.181816719877286	3.4017593958296852	0.18709677181447673
1	1	undersample	0.8	500	5	5	2	log2	gini		0.8308266079726094	0.2921740435549233	0.7021276594997737	0.8024425287298675	9.574285087276518	3.5540423728105317	0.3712070660806547
1	2	undersample	0.8	500	5	5	2	log2	gini		0.85986793837124	0.230450505434118	0.8085106382118606	0.7945402298793496	16.3278930515656	3.9351285090302626	0.24100649932748136
1	3	undersample	0.8	500	5	5	2	log2	gini		0.8607326041280435	0.31599712337946306	0.838709677329171	0.7499999999946121	15.59999884775179	3.354838575050839	0.21505376069526674
1	1	undersample	0.8	500	5	5	2	log2	entropy		0.8318506969919296	0.2964883584243885	0.7021276594997737	0.7959770114885347	9.196176477816097	3.4414142749711476	0.37422228589360956
1	2	undersample	0.8	500	5	5	2	log2	entropy		0.8614804964539008	0.2307068216029026	0.829787233954278	0.7902298850517944	18.364724519617734	3.9556978581156916	0.21539651576275237
1	3	undersample	0.8	500	5	5	2	log2	entropy		0.8599446916326784	0.3138465687037868	0.8602150536709446	0.747126436776242	18.181816719877286	3.4017593958296852	0.18709677181447673
1	1	undersample	0.8	500	5	10	1	sqrt	gini		0.8304062729273661	0.28005032026206084	0.7127659573709824	0.7981321839023123	9.811123651857288	3.5308546743157647	0.35988279237884463
1	2	undersample	0.8	500	5	10	1	sqrt	gini		0.860135424309122	0.23357835398530172	0.8191489360830693	0.7945402298793496	17.51583569155974	3.986906515728029	0.22761724937228206
1	3	undersample	0.8	500	5	10	1	sqrt	gini		0.8610261401557286	0.3046187542303297	0.838709677329171	0.7456896551670569	15.24745651650452	3.2979769065247884	0.21629684600053442
1	1	undersample	0.8	500	5	10	1	sqrt	entropy		0.8306737588652481	0.29216085697792904	0.7127659573709824	0.7873563218334242	9.188187617214764	3.3519262364027123	0.36480819549665583
1	2	undersample	0.8	500	5	10	1	sqrt	entropy		0.8620078258742968	0.2309026420693545	0.8085106382118606	0.7909482758563869	15.974798310360624	3.8675146203591644	0.24210098841140698
1	3	undersample	0.8	500	5	10	1	sqrt	entropy		0.8598519960449883	0.3128053306893931	0.8602150536709446	0.7442528735578718	17.90838232369532	3.363537381641803	0.18781915316312767
1	1	undersample	0.8	500	5	10	1	log2	gini		0.8304062729273661	0.28005032026206084	0.7127659573709824	0.7981321839023123	9.811123651857288	3.5308546743157647	0.35988279237884463
1	2	undersample	0.8	500	5	10	1	log2	gini		0.860135424309122	0.23357835398530172	0.8191489360830693	0.7945402298793496	17.51583569155974	3.986906515728029	0.22761724937228206
1	3	undersample	0.8	500	5	10	1	log2	gini		0.8610261401557286	0.3046187542303297	0.838709677329171	0.7456896551670569	15.24745651650452	3.2979769065247884	0.21629684600053442
1	1	undersample	0.8	500	5	10	1	log2	entropy		0.8306737588652481	0.29216085697792904	0.7127659573709824	0.7873563218334242	9.188187617214764	3.3519262364027123	0.36480819549665583
1	2	undersample	0.8	500	5	10	1	log2	entropy		0.8620078258742968	0.2309026420693545	0.8085106382118606	0.7909482758563869	15.974798310360624	3.8675146203591644	0.24210098841140698
1	3	undersample	0.8	500	5	10	1	log2	entropy		0.8598519960449883	0.3128053306893931	0.8602150536709446	0.7442528735578718	17.90838232369532	3.363537381641803	0.18781915316312767
1	1	undersample	0.8	500	5	10	2	sqrt	gini		0.8308877476155538	0.2862102226212724	0.691489361628565	0.8017241379252751	9.062967932724629	3.487511387003059	0.38480896349424887
1	2	undersample	0.8	500	5	10	2	sqrt	gini		0.8594399608706286	0.2269540290526332	0.8191489360830693	0.7945402298793496	17.51583569155974	3.986906515728029	0.22761724937228206
1	3	undersample	0.8	500	5	10	2	sqrt	gini		0.8613582993449512	0.31494797250524537	0.838709677329171	0.7442528735578718	15.132583172501223	3.2794489471007577	0.21671440747368945
1	1	undersample	0.8	500	5	10	2	sqrt	entropy		0.8308189655172414	0.2961996944840544	0.7127659573709824	0.7866379310288317	9.148895804371465	3.340640290008136	0.3651413536618239
1	2	undersample	0.8	500	5	10	2	sqrt	entropy		0.8612741501589631	0.23055117408900133	0.8085106382118606	0.7931034482701645	16.18518392706972	3.9078012290393205	0.24144310529901886
1	3	undersample	0.8	500	5	10	2	sqrt	entropy		0.8604622419972809	0.31286890469453466	0.8602150536709446	0.7428160919486867	17.773956475193252	3.3447466707436764	0.1881824397214152
1	1	undersample	0.8	500	5	10	2	log2	gini		0.8308877476155538	0.2862102226212724	0.691489361628565	0.8017241379252751	9.062967932724629	3.487511387003059	0.38480896349424887
1	2	undersample	0.8	500	5	10	2	log2	gini		0.8594399608706286	0.2269540290526332	0.8191489360830693	0.7945402298793496	17.51583569155974	3.986906515728029	0.22761724937228206
1	3	undersample	0.8	500	5	10	2	log2	gini		0.8613582993449512	0.31494797250524537	0.838709677329171	0.7442528735578718	15.132583172501223	3.2794489471007577	0.21671440747368945
1	1	undersample	0.8	500	5	10	2	log2	entropy		0.8308189655172414	0.2961996944840544	0.7127659573709824	0.7866379310288317	9.148895804371465	3.340640290008136	0.3651413536618239
1	2	undersample	0.8	500	5	10	2	log2	entropy		0.8612741501589631	0.23055117408900133	0.8085106382118606	0.7931034482701645	16.18518392706972	3.9078012290393205	0.24144310529901886
1	3	undersample	0.8	500	5	10	2	log2	entropy		0.8604622419972809	0.31286890469453466	0.8602150536709446	0.7428160919486867	17.773956475193252	3.3447466707436764	0.1881824397214152
1	1	undersample	0.8	500	10	2	1	sqrt	gini		0.8254233920273906	0.28394063674602565	0.7340425531133998	0.8031609195344601	11.261605062506511	3.7291502992486487	0.33113842706561725
1	2	undersample	0.8	500	10	2	1	sqrt	gini		0.8569714477867448	0.22220375632895362	0.8191489360830693	0.7887931034426093	16.915965051762985	3.8784192687396053	0.22927566282573664
1	3	undersample	0.8	500	10	2	1	sqrt	gini		0.8615900383141762	0.2963620864623193	0.8602150536709446	0.7514367816037972	18.60382240593816	3.460749440781265	0.18602355898852288
1	1	undersample	0.8	500	10	2	1	sqrt	entropy		0.8272957935925653	0.2943797039007986	0.7340425531133998	0.8010057471206825	11.109746533375118	3.688762391901564	0.3320293824636394
1	2	undersample	0.8	500	10	2	1	sqrt	entropy		0.8595316703350453	0.2206004114881809	0.829787233954278	0.7909482758563869	18.44458611051547	3.969291320894932	0.21520087860286183
1	3	undersample	0.8	500	10	2	1	sqrt	entropy		0.8651510938079348	0.31045561307199193	0.8602150536709446	0.7528735632129823	18.747762329718718	3.480870076250108	0.18566855220127543
1	1	undersample	0.8	500	10	2	1	log2	gini		0.8254233920273906	0.28394063674602565	0.7340425531133998	0.8031609195344601	11.261605062506511	3.7291502992486487	0.33113842706561725
1	2	undersample	0.8	500	10	2	1	log2	gini		0.8569714477867448	0.22220375632895362	0.8191489360830693	0.7887931034426093	16.915965051762985	3.8784192687396053	0.22927566282573664
1	3	undersample	0.8	500	10	2	1	log2	gini		0.8615900383141762	0.2963620864623193	0.8602150536709446	0.7514367816037972	18.60382240593816	3.460749440781265	0.18602355898852288
1	1	undersample	0.8	500	10	2	1	log2	entropy		0.8272957935925653	0.2943797039007986	0.7340425531133998	0.8010057471206825	11.109746533375118	3.688762391901564	0.3320293824636394
1	2	undersample	0.8	500	10	2	1	log2	entropy		0.8595316703350453	0.2206004114881809	0.829787233954278	0.7909482758563869	18.44458611051547	3.969291320894932	0.21520087860286183
1	3	undersample	0.8	500	10	2	1	log2	entropy		0.8651510938079348	0.31045561307199193	0.8602150536709446	0.7528735632129823	18.747762329718718	3.480870076250108	0.18566855220127543
1	1	undersample	0.8	500	10	2	2	sqrt	gini		0.8273034360479334	0.2840173259904476	0.7340425531133998	0.8002873563160899	11.059855361896297	3.67549346309917	0.33232743397020564
1	2	undersample	0.8	500	10	2	2	sqrt	gini		0.8569332355099046	0.2276618118580888	0.8191489360830693	0.7859195402242392	16.628107663615943	3.8263599521296316	0.23011396505574924
1	3	undersample	0.8	500	10	2	2	sqrt	gini		0.8655913978494624	0.2913924986248749	0.8709677418418315	0.7499999999946121	20.249998265511973	3.4838708279374098	0.1720430085848872
1	1	undersample	0.8	500	10	2	2	sqrt	entropy		0.8301005747126436	0.2865546645583153	0.7340425531133998	0.7988505747069049	10.961142115415567	3.649239939668861	0.33292514517490013
1	2	undersample	0.8	500	10	2	2	sqrt	entropy		0.8617709097578871	0.2287564064114416	0.829787233954278	0.7852011494196466	17.820650737415207	3.8630895513706207	0.21677599937769917
1	3	undersample	0.8	500	10	2	2	sqrt	entropy		0.8634053269064392	0.3018558509098985	0.8709677418418315	0.7456896551670569	19.79237120763067	3.4248221721603573	0.1730374768292671
1	1	undersample	0.8	500	10	2	2	log2	gini		0.8273034360479334	0.2840173259904476	0.7340425531133998	0.8002873563160899	11.059855361896297	3.67549346309917	0.33232743397020564
1	2	undersample	0.8	500	10	2	2	log2	gini		0.8569332355099046	0.2276618118580888	0.8191489360830693	0.7859195402242392	16.628107663615943	3.8263599521296316	0.23011396505574924
1	3	undersample	0.8	500	10	2	2	log2	gini		0.8655913978494624	0.2913924986248749	0.8709677418418315	0.7499999999946121	20.249998265511973	3.4838708279374098	0.1720430085848872
1	1	undersample	0.8	500	10	2	2	log2	entropy		0.8301005747126436	0.2865546645583153	0.7340425531133998	0.7988505747069049	10.961142115415567	3.649239939668861	0.33292514517490013
1	2	undersample	0.8	500	10	2	2	log2	entropy		0.8617709097578871	0.2287564064114416	0.829787233954278	0.7852011494196466	17.820650737415207	3.8630895513706207	0.21677599937769917
1	3	undersample	0.8	500	10	2	2	log2	entropy		0.8634053269064392	0.3018558509098985	0.8709677418418315	0.7456896551670569	19.79237120763067	3.4248221721603573	0.1730374768292671
1	1	undersample	0.8	500	10	5	1	sqrt	gini		0.8259507214477867	0.270336952384309	0.7340425531133998	0.8024425287298675	11.21061741092643	3.7155897533928286	0.3314348804433603
1	2	undersample	0.8	500	10	5	1	sqrt	gini		0.8587750672536072	0.22344605144136548	0.829787233954278	0.784482758615054	17.74499857331198	3.8502125867973054	0.21697451219511166
1	3	undersample	0.8	500	10	5	1	sqrt	gini		0.8606553578049685	0.29466781621619825	0.838709677329171	0.7521551724083897	15.78086839140529	3.384011083221214	0.21443756081608023
1	1	undersample	0.8	500	10	5	1	sqrt	entropy		0.8285185864514552	0.28578403409349573	0.7127659573709824	0.8045977011436451	10.21786423744445	3.6476844185856296	0.35699087711888555
1	2	undersample	0.8	500	10	5	1	sqrt	entropy		0.8590884079236977	0.22348284710783997	0.8085106382118606	0.7801724137874988	14.984748346420014	3.6779305789719685	0.24544492467257045
1	3	undersample	0.8	500	10	5	1	sqrt	entropy		0.8657149919663825	0.313576560831626	0.8602150536709446	0.7449712643624643	17.97616324446435	3.373012134457741	0.1876380353708018
1	1	undersample	0.8	500	10	5	1	log2	gini		0.8259507214477867	0.270336952384309	0.7340425531133998	0.8024425287298675	11.21061741092643	3.7155897533928286	0.3314348804433603
1	2	undersample	0.8	500	10	5	1	log2	gini		0.8587750672536072	0.22344605144136548	0.829787233954278	0.784482758615054	17.74499857331198	3.8502125867973054	0.21697451219511166
1	3	undersample	0.8	500	10	5	1	log2	gini		0.8606553578049685	0.29466781621619825	0.838709677329171	0.7521551724083897	15.78086839140529	3.384011083221214	0.21443756081608023
1	1	undersample	0.8	500	10	5	1	log2	entropy		0.8285185864514552	0.28578403409349573	0.7127659573709824	0.8045977011436451	10.21786423744445	3.6476844185856296	0.35699087711888555
1	2	undersample	0.8	500	10	5	1	log2	entropy		0.8590884079236977	0.22348284710783997	0.8085106382118606	0.7801724137874988	14.984748346420014	3.6779305789719685	0.24544492467257045
1	3	undersample	0.8	500	10	5	1	log2	entropy		0.8657149919663825	0.313576560831626	0.8602150536709446	0.7449712643624643	17.97616324446435	3.373012134457741	0.1876380353708018
1	1	undersample	0.8	500	10	5	2	sqrt	gini		0.8267990339936414	0.2720727641173264	0.7127659573709824	0.8038793103390527	10.171346490444256	3.6343229378806488	0.3573099038147551
1	2	undersample	0.8	500	10	5	2	sqrt	gini		0.8570096600635851	0.22736315509608032	0.829787233954278	0.7823275862012764	17.521038206167447	3.8120916718488975	0.21757223811638343
1	3	undersample	0.8	500	10	5	2	sqrt	gini		0.862864602644914	0.3097203402692598	0.8709677418418315	0.7435344827532793	19.569326086729138	3.396042155029894	0.17353903472637444
1	1	undersample	0.8	500	10	5	2	sqrt	entropy		0.8315908535094154	0.2857487406543558	0.7340425531133998	0.8024425287298675	11.21061741092643	3.7155897533928286	0.3314348804433603
1	2	undersample	0.8	500	10	5	2	sqrt	entropy		0.8605710442651014	0.22772377017955225	0.8404255318254867	0.7823275862012764	18.928711302404405	3.860964642000807	0.20397397324260833
1	3	undersample	0.8	500	10	5	2	sqrt	entropy		0.8648266592510195	0.32573280796119747	0.8709677418418315	0.747126436776242	19.943180124509613	3.4442813882775565	0.17270471245520316
1	1	undersample	0.8	500	10	5	2	log2	gini		0.8267990339936414	0.2720727641173264	0.7127659573709824	0.8038793103390527	10.171346490444256	3.6343229378806488	0.3573099038147551
1	2	undersample	0.8	500	10	5	2	log2	gini		0.8570096600635851	0.22736315509608032	0.829787233954278	0.7823275862012764	17.521038206167447	3.8120916718488975	0.21757223811638343
1	3	undersample	0.8	500	10	5	2	log2	gini		0.862864602644914	0.3097203402692598	0.8709677418418315	0.7435344827532793	19.569326086729138	3.396042155029894	0.17353903472637444
1	1	undersample	0.8	500	10	5	2	log2	entropy		0.8315908535094154	0.2857487406543558	0.7340425531133998	0.8024425287298675	11.21061741092643	3.7155897533928286	0.3314348804433603
1	2	undersample	0.8	500	10	5	2	log2	entropy		0.8605710442651014	0.22772377017955225	0.8404255318254867	0.7823275862012764	18.928711302404405	3.860964642000807	0.20397397324260833
1	3	undersample	0.8	500	10	5	2	log2	entropy		0.8648266592510195	0.32573280796119747	0.8709677418418315	0.747126436776242	19.943180124509613	3.4442813882775565	0.17270471245520316
1	1	undersample	0.8	500	10	10	1	sqrt	gini		0.8264780508681829	0.2831079609275893	0.7340425531133998	0.8010057471206825	11.109746533375118	3.688762391901564	0.3320293824636394
1	2	undersample	0.8	500	10	10	1	sqrt	gini		0.8596004524333577	0.22545355297768835	0.8404255318254867	0.783045977005869	19.008828442579524	3.873749292543558	0.20378684115945445
1	3	undersample	0.8	500	10	10	1	sqrt	gini		0.8618681250772463	0.3018171926284604	0.8602150536709446	0.7428160919486867	17.773956475193252	3.3447466707436764	0.1881824397214152
1	1	undersample	0.8	500	10	10	1	sqrt	entropy		0.8276014918072878	0.2863391283587823	0.7340425531133998	0.7981321839023123	10.912312431186438	3.6362533213102655	0.3332248077680627
1	2	undersample	0.8	500	10	10	1	sqrt	entropy		0.8615798483736855	0.2281527593555518	0.8404255318254867	0.7880747126380168	19.58485710049915	3.965668762941411	0.20248646935451825
1	3	undersample	0.8	500	10	10	1	sqrt	entropy		0.8633049066864417	0.3004960501682035	0.8602150536709446	0.7449712643624643	17.97616324446435	3.373012134457741	0.1876380353708018
1	1	undersample	0.8	500	10	10	1	log2	gini		0.8264780508681829	0.2831079609275893	0.7340425531133998	0.8010057471206825	11.109746533375118	3.688762391901564	0.3320293824636394
1	2	undersample	0.8	500	10	10	1	log2	gini		0.8596004524333577	0.22545355297768835	0.8404255318254867	0.783045977005869	19.008828442579524	3.873749292543558	0.20378684115945445
1	3	undersample	0.8	500	10	10	1	log2	gini		0.8618681250772463	0.3018171926284604	0.8602150536709446	0.7428160919486867	17.773956475193252	3.3447466707436764	0.1881824397214152
1	1	undersample	0.8	500	10	10	1	log2	entropy		0.8276014918072878	0.2863391283587823	0.7340425531133998	0.7981321839023123	10.912312431186438	3.6362533213102655	0.3332248077680627
1	2	undersample	0.8	500	10	10	1	log2	entropy		0.8615798483736855	0.2281527593555518	0.8404255318254867	0.7880747126380168	19.58485710049915	3.965668762941411	0.20248646935451825
1	3	undersample	0.8	500	10	10	1	log2	entropy		0.8633049066864417	0.3004960501682035	0.8602150536709446	0.7449712643624643	17.97616324446435	3.373012134457741	0.1876380353708018
1	1	undersample	0.8	500	10	10	2	sqrt	gini		0.8280447542186353	0.2856361767284889	0.7234042552421911	0.7974137930977198	10.294598337830783	3.5708463601506186	0.34686601070023515
1	2	undersample	0.8	500	10	10	2	sqrt	gini		0.8588285644411837	0.2237595519589205	0.8404255318254867	0.784482758615054	19.170665065654113	3.8995742866280403	0.20341360519139268
1	3	undersample	0.8	500	10	10	2	sqrt	gini		0.8603309232480534	0.30153316992113693	0.8602150536709446	0.7420977011440942	17.707305218808468	3.3354298280111982	0.18836461052217568
1	1	undersample	0.8	500	10	10	2	sqrt	entropy		0.8290917706040597	0.2921205227751247	0.7021276594997737	0.7995689655114974	9.403225198802108	3.503088362841167	0.37254114357009965
1	2	undersample	0.8	500	10	10	2	sqrt	entropy		0.8599749327463926	0.2252887879919513	0.8191489360830693	0.7873563218334242	16.771063866561484	3.852213734373266	0.2296940490664552
1	3	undersample	0.8	500	10	10	2	sqrt	entropy		0.8633821530095167	0.31971383061823844	0.8602150536709446	0.7456896551670569	18.04432710827173	3.3825404169485007	0.18745726655302286
1	1	undersample	0.8	500	10	10	2	log2	gini		0.8280447542186353	0.2856361767284889	0.7234042552421911	0.7974137930977198	10.294598337830783	3.5708463601506186	0.34686601070023515
1	2	undersample	0.8	500	10	10	2	log2	gini		0.8588285644411837	0.2237595519589205	0.8404255318254867	0.784482758615054	19.170665065654113	3.8995742866280403	0.20341360519139268
1	3	undersample	0.8	500	10	10	2	log2	gini		0.8603309232480534	0.30153316992113693	0.8602150536709446	0.7420977011440942	17.707305218808468	3.3354298280111982	0.18836461052217568
1	1	undersample	0.8	500	10	10	2	log2	entropy		0.8290917706040597	0.2921205227751247	0.7021276594997737	0.7995689655114974	9.403225198802108	3.503088362841167	0.37254114357009965
1	2	undersample	0.8	500	10	10	2	log2	entropy		0.8599749327463926	0.2252887879919513	0.8191489360830693	0.7873563218334242	16.771063866561484	3.852213734373266	0.2296940490664552
1	3	undersample	0.8	500	10	10	2	log2	entropy		0.8633821530095167	0.31971383061823844	0.8602150536709446	0.7456896551670569	18.04432710827173	3.3825404169485007	0.18745726655302286
1	1	undersample	1.0	100	3	2	1	sqrt	gini		0.8257520176082171	0.2712299242983549	0.7553191488558172	0.7571839080405375	9.626189291979992	3.1106633487671904	0.3231458636593537
1	2	undersample	1.0	100	3	2	1	sqrt	gini		0.859623379799462	0.23997324732359893	0.8829787233103215	0.7385057471211315	21.309688418537725	3.376665757746823	0.15845682387887522
1	3	undersample	1.0	100	3	2	1	sqrt	gini		0.8543211593128167	0.2964779097981357	0.8709677418418315	0.7227011494200956	17.591967520501917	3.140899100776722	0.17854165096636296
1	1	undersample	1.0	100	3	2	1	sqrt	entropy		0.8281899608706285	0.2753587585044706	0.7659574467270258	0.7507183907992047	9.855907195990207	3.0726591442349793	0.31175811465899284
1	2	undersample	1.0	100	3	2	1	sqrt	entropy		0.8623135240890194	0.2513103784775986	0.8829787233103215	0.7291666666614285	20.314683558379055	3.2602290117819828	0.16048632011747108
1	3	undersample	1.0	100	3	2	1	sqrt	entropy		0.8566539982696824	0.31685193113210214	0.8817204300127183	0.7212643678109105	19.289595382034076	3.163285552891633	0.16398920233142356
1	1	undersample	1.0	100	3	2	1	log2	gini		0.8257520176082171	0.2712299242983549	0.7553191488558172	0.7571839080405375	9.626189291979992	3.1106633487671904	0.3231458636593537
1	2	undersample	1.0	100	3	2	1	log2	gini		0.859623379799462	0.23997324732359893	0.8829787233103215	0.7385057471211315	21.309688418537725	3.376665757746823	0.15845682387887522
1	3	undersample	1.0	100	3	2	1	log2	gini		0.8543211593128167	0.2964779097981357	0.8709677418418315	0.7227011494200956	17.591967520501917	3.140899100776722	0.17854165096636296
1	1	undersample	1.0	100	3	2	1	log2	entropy		0.8281899608706285	0.2753587585044706	0.7659574467270258	0.7507183907992047	9.855907195990207	3.0726591442349793	0.31175811465899284
1	2	undersample	1.0	100	3	2	1	log2	entropy		0.8623135240890194	0.2513103784775986	0.8829787233103215	0.7291666666614285	20.314683558379055	3.2602290117819828	0.16048632011747108
1	3	undersample	1.0	100	3	2	1	log2	entropy		0.8566539982696824	0.31685193113210214	0.8817204300127183	0.7212643678109105	19.289595382034076	3.163285552891633	0.16398920233142356
1	1	undersample	1.0	100	3	2	2	sqrt	gini		0.8255609562240157	0.2694878258695196	0.7553191488558172	0.7571839080405375	9.626189291979992	3.1106633487671904	0.3231458636593537
1	2	undersample	1.0	100	3	2	2	sqrt	gini		0.8607773905600392	0.23932607648362184	0.8829787233103215	0.7413793103395017	21.630301095053046	3.4141842647144744	0.1578426501511948
1	3	undersample	1.0	100	3	2	2	sqrt	gini		0.8537649857866767	0.2967194250802618	0.8709677418418315	0.7248563218338732	17.782635660493725	3.165501442707843	0.17801080364672997
1	1	undersample	1.0	100	3	2	2	sqrt	entropy		0.8282663854243091	0.27638836883043494	0.7765957445982345	0.7521551724083897	10.54948175575615	3.1333948777980227	0.2970188341805056
1	2	undersample	1.0	100	3	2	2	sqrt	entropy		0.8628332110540474	0.25026742939642915	0.8829787233103215	0.7284482758568359	20.24097949454197	3.2516040676242137	0.1606445906479586
1	3	undersample	1.0	100	3	2	2	sqrt	entropy		0.8564222593004573	0.3105911660538841	0.8709677418418315	0.7227011494200956	17.591967520501917	3.140899100776722	0.17854165096636296
1	1	undersample	1.0	100	3	2	2	log2	gini		0.8255609562240157	0.2694878258695196	0.7553191488558172	0.7571839080405375	9.626189291979992	3.1106633487671904	0.3231458636593537
1	2	undersample	1.0	100	3	2	2	log2	gini		0.8607773905600392	0.23932607648362184	0.8829787233103215	0.7413793103395017	21.630301095053046	3.4141842647144744	0.1578426501511948
1	3	undersample	1.0	100	3	2	2	log2	gini		0.8537649857866767	0.2967194250802618	0.8709677418418315	0.7248563218338732	17.782635660493725	3.165501442707843	0.17801080364672997
1	1	undersample	1.0	100	3	2	2	log2	entropy		0.8282663854243091	0.27638836883043494	0.7765957445982345	0.7521551724083897	10.54948175575615	3.1333948777980227	0.2970188341805056
1	2	undersample	1.0	100	3	2	2	log2	entropy		0.8628332110540474	0.25026742939642915	0.8829787233103215	0.7284482758568359	20.24097949454197	3.2516040676242137	0.1606445906479586
1	3	undersample	1.0	100	3	2	2	log2	entropy		0.8564222593004573	0.3105911660538841	0.8709677418418315	0.7227011494200956	17.591967520501917	3.140899100776722	0.17854165096636296
1	1	undersample	1.0	100	3	5	1	sqrt	gini		0.8256220958669602	0.27112209502886353	0.7553191488558172	0.756465517235945	9.588687389033066	3.101487351065287	0.3234527448173666
1	2	undersample	1.0	100	3	5	1	sqrt	gini		0.8598602959158719	0.24032103348521508	0.8829787233103215	0.7385057471211315	21.309688418537725	3.376665757746823	0.15845682387887522
1	3	undersample	1.0	100	3	5	1	sqrt	gini		0.853973550858979	0.29152624940453226	0.8817204300127183	0.7212643678109105	19.289595382034076	3.163285552891633	0.16398920233142356
1	1	undersample	1.0	100	3	5	1	sqrt	entropy		0.8284880166299828	0.27674531892090104	0.7765957445982345	0.7535919540175748	10.631264096434766	3.1516654011248098	0.2964525447043585
1	2	undersample	1.0	100	3	5	1	sqrt	entropy		0.862405233553436	0.25071958831934255	0.8829787233103215	0.729885057466021	20.388779665091892	3.2688998333005923	0.16032836114314167
1	3	undersample	1.0	100	3	5	1	sqrt	entropy		0.8549777530589543	0.3047241877693329	0.8709677418418315	0.7234195402246881	17.655193405898384	3.1490572799640817	0.17836435042167742
1	1	undersample	1.0	100	3	5	1	log2	gini		0.8256220958669602	0.27112209502886353	0.7553191488558172	0.756465517235945	9.588687389033066	3.101487351065287	0.3234527448173666
1	2	undersample	1.0	100	3	5	1	log2	gini		0.8598602959158719	0.24032103348521508	0.8829787233103215	0.7385057471211315	21.309688418537725	3.376665757746823	0.15845682387887522
1	3	undersample	1.0	100	3	5	1	log2	gini		0.853973550858979	0.29152624940453226	0.8817204300127183	0.7212643678109105	19.289595382034076	3.163285552891633	0.16398920233142356
1	1	undersample	1.0	100	3	5	1	log2	entropy		0.8284880166299828	0.27674531892090104	0.7765957445982345	0.7535919540175748	10.631264096434766	3.1516654011248098	0.2964525447043585
1	2	undersample	1.0	100	3	5	1	log2	entropy		0.862405233553436	0.25071958831934255	0.8829787233103215	0.729885057466021	20.388779665091892	3.2688998333005923	0.16032836114314167
1	3	undersample	1.0	100	3	5	1	log2	entropy		0.8549777530589543	0.3047241877693329	0.8709677418418315	0.7234195402246881	17.655193405898384	3.1490572799640817	0.17836435042167742
1	1	undersample	1.0	100	3	5	2	sqrt	gini		0.8251635485448765	0.26865062733149997	0.7553191488558172	0.756465517235945	9.588687389033066	3.101487351065287	0.3234527448173666
1	2	undersample	1.0	100	3	5	2	sqrt	gini		0.8607773905600392	0.23932607648362184	0.8829787233103215	0.7413793103395017	21.630301095053046	3.4141842647144744	0.1578426501511948
1	3	undersample	1.0	100	3	5	2	sqrt	gini		0.8543520578420467	0.29399489631094755	0.8817204300127183	0.7248563218338732	19.638735577147433	3.2045817074326317	0.1631765700218643
1	1	undersample	1.0	100	3	5	2	sqrt	entropy		0.8280447542186353	0.2779100794642788	0.7765957445982345	0.7528735632129823	10.590254056419377	3.142503583469284	0.2967354192661589
1	2	undersample	1.0	100	3	5	2	sqrt	entropy		0.8630319148936171	0.25006169653870086	0.8829787233103215	0.7291666666614285	20.314683558379055	3.2602290117819828	0.16048632011747108
1	3	undersample	1.0	100	3	5	2	sqrt	entropy		0.8559278828327772	0.3074057699308086	0.8817204300127183	0.7212643678109105	19.289595382034076	3.163285552891633	0.16398920233142356
1	1	undersample	1.0	100	3	5	2	log2	gini		0.8251635485448765	0.26865062733149997	0.7553191488558172	0.756465517235945	9.588687389033066	3.101487351065287	0.3234527448173666
1	2	undersample	1.0	100	3	5	2	log2	gini		0.8607773905600392	0.23932607648362184	0.8829787233103215	0.7413793103395017	21.630301095053046	3.4141842647144744	0.1578426501511948
1	3	undersample	1.0	100	3	5	2	log2	gini		0.8543520578420467	0.29399489631094755	0.8817204300127183	0.7248563218338732	19.638735577147433	3.2045817074326317	0.1631765700218643
1	1	undersample	1.0	100	3	5	2	log2	entropy		0.8280447542186353	0.2779100794642788	0.7765957445982345	0.7528735632129823	10.590254056419377	3.142503583469284	0.2967354192661589
1	2	undersample	1.0	100	3	5	2	log2	entropy		0.8630319148936171	0.25006169653870086	0.8829787233103215	0.7291666666614285	20.314683558379055	3.2602290117819828	0.16048632011747108
1	3	undersample	1.0	100	3	5	2	log2	entropy		0.8559278828327772	0.3074057699308086	0.8817204300127183	0.7212643678109105	19.289595382034076	3.163285552891633	0.16398920233142356
1	1	undersample	1.0	100	3	10	1	sqrt	gini		0.8267531792614331	0.27085149569667416	0.7553191488558172	0.75790229884513	9.663913758139424	3.1198938034264994	0.32283956426656163
1	2	undersample	1.0	100	3	10	1	sqrt	gini		0.8597456590853509	0.23934583446846686	0.8723404254391128	0.7385057471211315	19.298533188818567	3.33598303777397	0.17286198967295002
1	3	undersample	1.0	100	3	10	1	sqrt	gini		0.8537727104189841	0.2853897298286632	0.8817204300127183	0.7198275862017254	19.1524459514376	3.147063576276732	0.16431652608402486
1	1	undersample	1.0	100	3	10	1	sqrt	entropy		0.8291911225238445	0.27637422762181313	0.7765957445982345	0.75790229884513	10.88243537986463	3.2077781359173865	0.2947665586903706
1	2	undersample	1.0	100	3	10	1	sqrt	entropy		0.8634216801173881	0.25104138208629556	0.8829787233103215	0.7306034482706135	20.463270951023386	3.2776168991989176	0.16017071280592568
1	3	undersample	1.0	100	3	10	1	sqrt	entropy		0.8557965640835496	0.30907590641278904	0.8494623655000578	0.7234195402246881	14.759368152413238	3.0713027792242276	0.20809174213385084
1	1	undersample	1.0	100	3	10	1	log2	gini		0.8267531792614331	0.27085149569667416	0.7553191488558172	0.75790229884513	9.663913758139424	3.1198938034264994	0.32283956426656163
[truncated: 18,737 more rows]
