# Supplementary material for: Risk prediction for cardiovascular related diseases using PRS and EHR in the Framingham Heart Study
Source: PLoS One. 2026 Apr 17;21(4):e0345914. doi: 10.1371/journal.pone.0345914 (PMC13089760; doi:10.1371/journal.pone.0345914)
Supplement: S1 File — (ZIP) [file pone.0345914.s003.zip › rf/ehr_model/chf/chf_rf_nested_cv_outer_test_results.csv]

outer_fold	AUC	AUPRC	sensitivity	specificity	DOR	LR+	LR-
1	0.8687755212313488	0.279230240231158	0.0	0.9999999999928213	0.0	0.0	0.9999999900071789
2	0.8490080092932257	0.25584929546676854	0.0	0.9999999999928162	0.0	0.0	0.999999990007184
3	0.8769182562973833	0.33371672755434606	0.0	0.9999999999928162	0.0	0.0	0.999999990007184
4	0.8638688048448895	0.29372108714568107	0.0	0.9999999999928162	0.0	0.0	0.999999990007184
