# Supplementary material for: Risk prediction for cardiovascular related diseases using PRS and EHR in the Framingham Heart Study
Source: PLoS One. 2026 Apr 17;21(4):e0345914. doi: 10.1371/journal.pone.0345914 (PMC13089760; doi:10.1371/journal.pone.0345914)
Supplement: S1 File — (ZIP) [file pone.0345914.s003.zip › rf/ehr_model/dem/dem_rf_nested_cv_all_results.csv]

outer_fold	inner_fold	sampling_method	sampling_ratio	n_estimators	max_depth	min_samples_split	min_samples_leaf	max_features	criterion	class_weight	AUC	AUPRC	sensitivity	specificity	DOR	LR+	LR-
1	1	none		100	3	2	1	sqrt	gini		0.8903101105710469	0.2927336897622219	0.0	0.9999999999923255	0.0	0.0	0.9999999900076747
1	2	none		100	3	2	1	sqrt	gini		0.8857716759993557	0.26257556044144614	0.0	0.9999999999923255	0.0	0.0	0.9999999900076747
1	3	none		100	3	2	1	sqrt	gini		0.9059624986972135	0.3277477112175037	0.0	0.9999999999923255	0.0	0.0	0.9999999900076747
1	1	none		100	3	2	1	sqrt	entropy		0.8878087604104489	0.2933061182251265	0.0	0.9999999999923255	0.0	0.0	0.9999999900076747
1	2	none		100	3	2	1	sqrt	entropy		0.9002776119685815	0.2748423020210645	0.0	0.9999999999923255	0.0	0.0	0.9999999900076747
1	3	none		100	3	2	1	sqrt	entropy		0.9084069999905252	0.3146592663821422	0.0	0.9999999999923255	0.0	0.0	0.9999999900076747
1	1	none		100	3	2	1	log2	gini		0.8903101105710469	0.2927336897622219	0.0	0.9999999999923255	0.0	0.0	0.9999999900076747
1	2	none		100	3	2	1	log2	gini		0.8857716759993557	0.26257556044144614	0.0	0.9999999999923255	0.0	0.0	0.9999999900076747
1	3	none		100	3	2	1	log2	gini		0.9059624986972135	0.3277477112175037	0.0	0.9999999999923255	0.0	0.0	0.9999999900076747
1	1	none		100	3	2	1	log2	entropy		0.8878087604104489	0.2933061182251265	0.0	0.9999999999923255	0.0	0.0	0.9999999900076747
1	2	none		100	3	2	1	log2	entropy		0.9002776119685815	0.2748423020210645	0.0	0.9999999999923255	0.0	0.0	0.9999999900076747
1	3	none		100	3	2	1	log2	entropy		0.9084069999905252	0.3146592663821422	0.0	0.9999999999923255	0.0	0.0	0.9999999900076747
1	1	none		100	3	2	2	sqrt	gini		0.8915797352737747	0.29387869283013013	0.0	0.9999999999923255	0.0	0.0	0.9999999900076747
1	2	none		100	3	2	2	sqrt	gini		0.8860653951470017	0.2639106882068338	0.0	0.9999999999923255	0.0	0.0	0.9999999900076747
1	3	none		100	3	2	2	sqrt	gini		0.9058867002074983	0.3304621130754475	0.0	0.9999999999923255	0.0	0.0	0.9999999900076747
1	1	none		100	3	2	2	sqrt	entropy		0.887960357389879	0.28776935060278125	0.0	0.9999999999923255	0.0	0.0	0.9999999900076747
1	2	none		100	3	2	2	sqrt	entropy		0.8995196270714306	0.2733061135897549	0.0	0.9999999999923255	0.0	0.0	0.9999999900076747
1	3	none		100	3	2	2	sqrt	entropy		0.9071942241550837	0.3210284958046516	0.0	0.9999999999923255	0.0	0.0	0.9999999900076747
1	1	none		100	3	2	2	log2	gini		0.8915797352737747	0.29387869283013013	0.0	0.9999999999923255	0.0	0.0	0.9999999900076747
1	2	none		100	3	2	2	log2	gini		0.8860653951470017	0.2639106882068338	0.0	0.9999999999923255	0.0	0.0	0.9999999900076747
1	3	none		100	3	2	2	log2	gini		0.9058867002074983	0.3304621130754475	0.0	0.9999999999923255	0.0	0.0	0.9999999900076747
1	1	none		100	3	2	2	log2	entropy		0.887960357389879	0.28776935060278125	0.0	0.9999999999923255	0.0	0.0	0.9999999900076747
1	2	none		100	3	2	2	log2	entropy		0.8995196270714306	0.2733061135897549	0.0	0.9999999999923255	0.0	0.0	0.9999999900076747
1	3	none		100	3	2	2	log2	entropy		0.9071942241550837	0.3210284958046516	0.0	0.9999999999923255	0.0	0.0	0.9999999900076747
1	1	none		100	3	5	1	sqrt	gini		0.8908217503766237	0.29633706291503853	0.0	0.9999999999923255	0.0	0.0	0.9999999900076747
1	2	none		100	3	5	1	sqrt	gini		0.8856106042087111	0.263169347899692	0.0	0.9999999999923255	0.0	0.0	0.9999999900076747
1	3	none		100	3	5	1	sqrt	gini		0.9063888652018608	0.33270398951941954	0.0	0.9999999999923255	0.0	0.0	0.9999999900076747
1	1	none		100	3	5	1	sqrt	entropy		0.8876382138085899	0.2904201036021811	0.0	0.9999999999923255	0.0	0.0	0.9999999900076747
1	2	none		100	3	5	1	sqrt	entropy		0.8996427996172176	0.2735904903362883	0.0	0.9999999999923255	0.0	0.0	0.9999999900076747
1	3	none		100	3	5	1	sqrt	entropy		0.9078479861288763	0.3202062018850667	0.0	0.9999999999923255	0.0	0.0	0.9999999900076747
1	1	none		100	3	5	1	log2	gini		0.8908217503766237	0.29633706291503853	0.0	0.9999999999923255	0.0	0.0	0.9999999900076747
1	2	none		100	3	5	1	log2	gini		0.8856106042087111	0.263169347899692	0.0	0.9999999999923255	0.0	0.0	0.9999999900076747
1	3	none		100	3	5	1	log2	gini		0.9063888652018608	0.33270398951941954	0.0	0.9999999999923255	0.0	0.0	0.9999999900076747
1	1	none		100	3	5	1	log2	entropy		0.8876382138085899	0.2904201036021811	0.0	0.9999999999923255	0.0	0.0	0.9999999900076747
1	2	none		100	3	5	1	log2	entropy		0.8996427996172176	0.2735904903362883	0.0	0.9999999999923255	0.0	0.0	0.9999999900076747
1	3	none		100	3	5	1	log2	entropy		0.9078479861288763	0.3202062018850667	0.0	0.9999999999923255	0.0	0.0	0.9999999900076747
1	1	none		100	3	5	2	sqrt	gini		0.8919492529111357	0.29614758986607037	0.0	0.9999999999923255	0.0	0.0	0.9999999900076747
1	2	none		100	3	5	2	sqrt	gini		0.8857053523208549	0.26400735787281054	0.0	0.9999999999923255	0.0	0.0	0.9999999900076747
1	3	none		100	3	5	2	sqrt	gini		0.9059435490747846	0.33058239898315944	0.0	0.9999999999923255	0.0	0.0	0.9999999900076747
1	1	none		100	3	5	2	sqrt	entropy		0.888083529935666	0.28877770518472207	0.0	0.9999999999923255	0.0	0.0	0.9999999900076747
1	2	none		100	3	5	2	sqrt	entropy		0.8995196270714306	0.2733061135897549	0.0	0.9999999999923255	0.0	0.0	0.9999999900076747
1	3	none		100	3	5	2	sqrt	entropy		0.9071942241550837	0.3210284958046516	0.0	0.9999999999923255	0.0	0.0	0.9999999900076747
1	1	none		100	3	5	2	log2	gini		0.8919492529111357	0.29614758986607037	0.0	0.9999999999923255	0.0	0.0	0.9999999900076747
1	2	none		100	3	5	2	log2	gini		0.8857053523208549	0.26400735787281054	0.0	0.9999999999923255	0.0	0.0	0.9999999900076747
1	3	none		100	3	5	2	log2	gini		0.9059435490747846	0.33058239898315944	0.0	0.9999999999923255	0.0	0.0	0.9999999900076747
1	1	none		100	3	5	2	log2	entropy		0.888083529935666	0.28877770518472207	0.0	0.9999999999923255	0.0	0.0	0.9999999900076747
1	2	none		100	3	5	2	log2	entropy		0.8995196270714306	0.2733061135897549	0.0	0.9999999999923255	0.0	0.0	0.9999999900076747
1	3	none		100	3	5	2	log2	entropy		0.9071942241550837	0.3210284958046516	0.0	0.9999999999923255	0.0	0.0	0.9999999900076747
1	1	none		100	3	10	1	sqrt	gini		0.8904996067953346	0.29462295565757335	0.0	0.9999999999923255	0.0	0.0	0.9999999900076747
1	2	none		100	3	10	1	sqrt	gini		0.8853358346834939	0.26520086241950896	0.0	0.9999999999923255	0.0	0.0	0.9999999900076747
1	3	none		100	3	10	1	sqrt	gini		0.9078195616952331	0.3345049899330092	0.0	0.9999999999923255	0.0	0.0	0.9999999900076747
1	1	none		100	3	10	1	sqrt	entropy		0.887960357389879	0.2922693400847241	0.0	0.9999999999923255	0.0	0.0	0.9999999900076747
1	2	none		100	3	10	1	sqrt	entropy		0.9002586623461528	0.27504027377703244	0.0	0.9999999999923255	0.0	0.0	0.9999999900076747
1	3	none		100	3	10	1	sqrt	entropy		0.9069952531195816	0.31654333143799246	0.0	0.9999999999923255	0.0	0.0	0.9999999900076747
1	1	none		100	3	10	1	log2	gini		0.8904996067953346	0.29462295565757335	0.0	0.9999999999923255	0.0	0.0	0.9999999900076747
1	2	none		100	3	10	1	log2	gini		0.8853358346834939	0.26520086241950896	0.0	0.9999999999923255	0.0	0.0	0.9999999900076747
1	3	none		100	3	10	1	log2	gini		0.9078195616952331	0.3345049899330092	0.0	0.9999999999923255	0.0	0.0	0.9999999900076747
1	1	none		100	3	10	1	log2	entropy		0.887960357389879	0.2922693400847241	0.0	0.9999999999923255	0.0	0.0	0.9999999900076747
1	2	none		100	3	10	1	log2	entropy		0.9002586623461528	0.27504027377703244	0.0	0.9999999999923255	0.0	0.0	0.9999999900076747
1	3	none		100	3	10	1	log2	entropy		0.9069952531195816	0.31654333143799246	0.0	0.9999999999923255	0.0	0.0	0.9999999900076747
1	1	none		100	3	10	2	sqrt	gini		0.8915797352737747	0.29582930507213506	0.0	0.9999999999923255	0.0	0.0	0.9999999900076747
1	2	none		100	3	10	2	sqrt	gini		0.8853453094947082	0.26579485697047883	0.0	0.9999999999923255	0.0	0.0	0.9999999900076747
1	3	none		100	3	10	2	sqrt	gini		0.9071089508541541	0.3319892841307264	0.0	0.9999999999923255	0.0	0.0	0.9999999900076747
1	1	none		100	3	10	2	sqrt	entropy		0.8885667453075996	0.29117852541200717	0.0	0.9999999999923255	0.0	0.0	0.9999999900076747
1	2	none		100	3	10	2	sqrt	entropy		0.9002586623461528	0.2750632819370871	0.0	0.9999999999923255	0.0	0.0	0.9999999900076747
1	3	none		100	3	10	2	sqrt	entropy		0.9062277934112163	0.317668208649419	0.0	0.9999999999923255	0.0	0.0	0.9999999900076747
1	1	none		100	3	10	2	log2	gini		0.8915797352737747	0.29582930507213506	0.0	0.9999999999923255	0.0	0.0	0.9999999900076747
1	2	none		100	3	10	2	log2	gini		0.8853453094947082	0.26579485697047883	0.0	0.9999999999923255	0.0	0.0	0.9999999900076747
1	3	none		100	3	10	2	log2	gini		0.9071089508541541	0.3319892841307264	0.0	0.9999999999923255	0.0	0.0	0.9999999900076747
1	1	none		100	3	10	2	log2	entropy		0.8885667453075996	0.29117852541200717	0.0	0.9999999999923255	0.0	0.0	0.9999999900076747
1	2	none		100	3	10	2	log2	entropy		0.9002586623461528	0.2750632819370871	0.0	0.9999999999923255	0.0	0.0	0.9999999900076747
1	3	none		100	3	10	2	log2	entropy		0.9062277934112163	0.317668208649419	0.0	0.9999999999923255	0.0	0.0	0.9999999900076747
1	1	none		100	5	2	1	sqrt	gini		0.9017272580843827	0.31896980282448156	0.0	0.9999999999923255	0.0	0.0	0.9999999900076747
1	2	none		100	5	2	1	sqrt	gini		0.897198298323906	0.2702175758695363	0.0	0.999232540283966	0.0	0.0	1.0007680391474596
1	3	none		100	5	2	1	sqrt	gini		0.9117705579716324	0.3463171824252165	0.0	0.9999999999923255	0.0	0.0	0.9999999900076747
1	1	none		100	5	2	1	sqrt	entropy		0.9025420918488198	0.36601900455889635	0.0	0.9999999999923255	0.0	0.0	0.9999999900076747
1	2	none		100	5	2	1	sqrt	entropy		0.8998986195200062	0.27433884513562773	0.0	0.999232540283966	0.0	0.0	1.0007680391474596
1	3	none		100	5	2	1	sqrt	entropy		0.9130970315416465	0.33815797832917677	0.0	0.9999999999923255	0.0	0.0	0.9999999900076747
1	1	none		100	5	2	1	log2	gini		0.9017272580843827	0.31896980282448156	0.0	0.9999999999923255	0.0	0.0	0.9999999900076747
1	2	none		100	5	2	1	log2	gini		0.897198298323906	0.2702175758695363	0.0	0.999232540283966	0.0	0.0	1.0007680391474596
1	3	none		100	5	2	1	log2	gini		0.9117705579716324	0.3463171824252165	0.0	0.9999999999923255	0.0	0.0	0.9999999900076747
1	1	none		100	5	2	1	log2	entropy		0.9025420918488198	0.36601900455889635	0.0	0.9999999999923255	0.0	0.0	0.9999999900076747
1	2	none		100	5	2	1	log2	entropy		0.8998986195200062	0.27433884513562773	0.0	0.999232540283966	0.0	0.0	1.0007680391474596
1	3	none		100	5	2	1	log2	entropy		0.9130970315416465	0.33815797832917677	0.0	0.9999999999923255	0.0	0.0	0.9999999900076747
1	1	none		100	5	2	2	sqrt	gini		0.8978804847313416	0.3341301240227675	0.0	0.9999999999923255	0.0	0.0	0.9999999900076747
1	2	none		100	5	2	2	sqrt	gini		0.8929156836550032	0.27117801645016876	0.0	0.999232540283966	0.0	0.0	1.0007680391474596
1	3	none		100	5	2	2	sqrt	gini		0.9105862065698341	0.3304384372378439	0.0	0.9999999999923255	0.0	0.0	0.9999999900076747
1	1	none		100	5	2	2	sqrt	entropy		0.901736732895597	0.3537570089381111	0.0	0.9999999999923255	0.0	0.0	0.9999999900076747
1	2	none		100	5	2	2	sqrt	entropy		0.902447343736676	0.2766210302703547	0.0	0.999232540283966	0.0	0.0	1.0007680391474596
1	3	none		100	5	2	2	sqrt	entropy		0.9133339018220061	0.3426662179901559	0.0	0.9999999999923255	0.0	0.0	0.9999999900076747
1	1	none		100	5	2	2	log2	gini		0.8978804847313416	0.3341301240227675	0.0	0.9999999999923255	0.0	0.0	0.9999999900076747
1	2	none		100	5	2	2	log2	gini		0.8929156836550032	0.27117801645016876	0.0	0.999232540283966	0.0	0.0	1.0007680391474596
1	3	none		100	5	2	2	log2	gini		0.9105862065698341	0.3304384372378439	0.0	0.9999999999923255	0.0	0.0	0.9999999900076747
1	1	none		100	5	2	2	log2	entropy		0.901736732895597	0.3537570089381111	0.0	0.9999999999923255	0.0	0.0	0.9999999900076747
1	2	none		100	5	2	2	log2	entropy		0.902447343736676	0.2766210302703547	0.0	0.999232540283966	0.0	0.0	1.0007680391474596
1	3	none		100	5	2	2	log2	entropy		0.9133339018220061	0.3426662179901559	0.0	0.9999999999923255	0.0	0.0	0.9999999900076747
1	1	none		100	5	5	1	sqrt	gini		0.9029400339198241	0.32778119577130344	0.0	0.9999999999923255	0.0	0.0	0.9999999900076747
1	2	none		100	5	5	1	sqrt	gini		0.8973593701145505	0.2719564873920395	0.0	0.999232540283966	0.0	0.0	1.0007680391474596
1	3	none		100	5	5	1	sqrt	gini		0.9133054773883631	0.347820517560728	0.0	0.9999999999923255	0.0	0.0	0.9999999900076747
1	1	none		100	5	5	1	sqrt	entropy		0.8986668940621357	0.35865904047613634	0.0	0.9999999999923255	0.0	0.0	0.9999999900076747
1	2	none		100	5	5	1	sqrt	entropy		0.8995196270714306	0.27152216970751075	0.0	0.999232540283966	0.0	0.0	1.0007680391474596
1	3	none		100	5	5	1	sqrt	entropy		0.9132770529547198	0.34948141262132687	0.0	0.9999999999923255	0.0	0.0	0.9999999900076747
1	1	none		100	5	5	1	log2	gini		0.9029400339198241	0.32778119577130344	0.0	0.9999999999923255	0.0	0.0	0.9999999900076747
1	2	none		100	5	5	1	log2	gini		0.8973593701145505	0.2719564873920395	0.0	0.999232540283966	0.0	0.0	1.0007680391474596
1	3	none		100	5	5	1	log2	gini		0.9133054773883631	0.347820517560728	0.0	0.9999999999923255	0.0	0.0	0.9999999900076747
1	1	none		100	5	5	1	log2	entropy		0.8986668940621357	0.35865904047613634	0.0	0.9999999999923255	0.0	0.0	0.9999999900076747
1	2	none		100	5	5	1	log2	entropy		0.8995196270714306	0.27152216970751075	0.0	0.999232540283966	0.0	0.0	1.0007680391474596
1	3	none		100	5	5	1	log2	entropy		0.9132770529547198	0.34948141262132687	0.0	0.9999999999923255	0.0	0.0	0.9999999900076747
1	1	none		100	5	5	2	sqrt	gini		0.8982405275574884	0.3283832326066283	0.0	0.9999999999923255	0.0	0.0	0.9999999900076747
1	2	none		100	5	5	2	sqrt	gini		0.8935504960063672	0.27095508950985964	0.0	0.999232540283966	0.0	0.0	1.0007680391474596
1	3	none		100	5	5	2	sqrt	gini		0.9120737519304928	0.3418395002513991	0.0	0.9999999999923255	0.0	0.0	0.9999999900076747
1	1	none		100	5	5	2	sqrt	entropy		0.9021820490226732	0.3638261006065497	0.0	0.9999999999923255	0.0	0.0	0.9999999900076747
1	2	none		100	5	5	2	sqrt	entropy		0.9020209772320287	0.2765920957662163	0.0	0.999232540283966	0.0	0.0	1.0007680391474596
1	3	none		100	5	5	2	sqrt	entropy		0.9141771600200865	0.35850960420086425	0.0	0.9999999999923255	0.0	0.0	0.9999999900076747
1	1	none		100	5	5	2	log2	gini		0.8982405275574884	0.3283832326066283	0.0	0.9999999999923255	0.0	0.0	0.9999999900076747
1	2	none		100	5	5	2	log2	gini		0.8935504960063672	0.27095508950985964	0.0	0.999232540283966	0.0	0.0	1.0007680391474596
1	3	none		100	5	5	2	log2	gini		0.9120737519304928	0.3418395002513991	0.0	0.9999999999923255	0.0	0.0	0.9999999900076747
1	1	none		100	5	5	2	log2	entropy		0.9021820490226732	0.3638261006065497	0.0	0.9999999999923255	0.0	0.0	0.9999999900076747
1	2	none		100	5	5	2	log2	entropy		0.9020209772320287	0.2765920957662163	0.0	0.999232540283966	0.0	0.0	1.0007680391474596
1	3	none		100	5	5	2	log2	entropy		0.9141771600200865	0.35850960420086425	0.0	0.9999999999923255	0.0	0.0	0.9999999900076747
1	1	none		100	5	10	1	sqrt	gini		0.9027031636394646	0.3465411208167898	0.0	0.9999999999923255	0.0	0.0	0.9999999900076747
1	2	none		100	5	10	1	sqrt	gini		0.8923377201709256	0.265600371762707	0.0	0.999232540283966	0.0	0.0	1.0007680391474596
1	3	none		100	5	10	1	sqrt	gini		0.910927299773552	0.33862794587738354	0.0	0.9999999999923255	0.0	0.0	0.9999999900076747
1	1	none		100	5	10	1	sqrt	entropy		0.8976720388846252	0.35544215248943867	0.0	0.9999999999923255	0.0	0.0	0.9999999900076747
1	2	none		100	5	10	1	sqrt	entropy		0.9007987265853727	0.2763900732068265	0.0	0.999232540283966	0.0	0.0	1.0007680391474596
1	3	none		100	5	10	1	sqrt	entropy		0.9112873425996987	0.3441669407401026	0.0	0.9999999999923255	0.0	0.0	0.9999999900076747
1	1	none		100	5	10	1	log2	gini		0.9027031636394646	0.3465411208167898	0.0	0.9999999999923255	0.0	0.0	0.9999999900076747
1	2	none		100	5	10	1	log2	gini		0.8923377201709256	0.265600371762707	0.0	0.999232540283966	0.0	0.0	1.0007680391474596
1	3	none		100	5	10	1	log2	gini		0.910927299773552	0.33862794587738354	0.0	0.9999999999923255	0.0	0.0	0.9999999900076747
1	1	none		100	5	10	1	log2	entropy		0.8976720388846252	0.35544215248943867	0.0	0.9999999999923255	0.0	0.0	0.9999999900076747
1	2	none		100	5	10	1	log2	entropy		0.9007987265853727	0.2763900732068265	0.0	0.999232540283966	0.0	0.0	1.0007680391474596
1	3	none		100	5	10	1	log2	entropy		0.9112873425996987	0.3441669407401026	0.0	0.9999999999923255	0.0	0.0	0.9999999900076747
1	1	none		100	5	10	2	sqrt	gini		0.9028926598637522	0.3396595755528998	0.0	0.9999999999923255	0.0	0.0	0.9999999900076747
1	2	none		100	5	10	2	sqrt	gini		0.8908122755654094	0.26389333341768423	0.0	0.9999999999923255	0.0	0.0	0.9999999900076747
1	3	none		100	5	10	2	sqrt	gini		0.910756753171693	0.33723564411873347	0.0	0.9999999999923255	0.0	0.0	0.9999999900076747
1	1	none		100	5	10	2	sqrt	entropy		0.8996333248060032	0.3601747169354803	0.0	0.9999999999923255	0.0	0.0	0.9999999900076747
1	2	none		100	5	10	2	sqrt	entropy		0.901784106951669	0.2762933961757646	0.0	0.999232540283966	0.0	0.0	1.0007680391474596
1	3	none		100	5	10	2	sqrt	entropy		0.9113915655230569	0.35322043160742195	0.0	0.9999999999923255	0.0	0.0	0.9999999900076747
1	1	none		100	5	10	2	log2	gini		0.9028926598637522	0.3396595755528998	0.0	0.9999999999923255	0.0	0.0	0.9999999900076747
1	2	none		100	5	10	2	log2	gini		0.8908122755654094	0.26389333341768423	0.0	0.9999999999923255	0.0	0.0	0.9999999900076747
1	3	none		100	5	10	2	log2	gini		0.910756753171693	0.33723564411873347	0.0	0.9999999999923255	0.0	0.0	0.9999999900076747
1	1	none		100	5	10	2	log2	entropy		0.8996333248060032	0.3601747169354803	0.0	0.9999999999923255	0.0	0.0	0.9999999900076747
1	2	none		100	5	10	2	log2	entropy		0.901784106951669	0.2762933961757646	0.0	0.999232540283966	0.0	0.0	1.0007680391474596
1	3	none		100	5	10	2	log2	entropy		0.9113915655230569	0.35322043160742195	0.0	0.9999999999923255	0.0	0.0	0.9999999900076747
1	1	none		100	10	2	1	sqrt	gini		0.8892299820926068	0.30609867779418953	0.0	0.9976976208672472	0.0	0.0	1.0023076822691774
1	2	none		100	10	2	1	sqrt	gini		0.9001070653667226	0.27543876781459403	0.0	0.9961627014505284	0.0	0.0	1.0038520700537807
1	3	none		100	10	2	1	sqrt	gini		0.9032527026898989	0.34732533747115485	0.0	0.9984650805756067	0.0	0.0	1.0015372689930586
1	1	none		100	10	2	1	sqrt	entropy		0.8985152970827056	0.32896505921895536	0.0	0.999232540283966	0.0	0.0	1.0007680391474596
1	2	none		100	10	2	1	sqrt	entropy		0.9072179111831197	0.3014272353141277	0.012345679010821523	0.9984650805756067	8.13119698281485	8.043157434226092	0.9891726113526954
1	3	none		100	10	2	1	sqrt	entropy		0.9090560245587107	0.32017322919740626	0.0	0.999232540283966	0.0	0.0	1.0007680391474596
1	1	none		100	10	2	1	log2	gini		0.8892299820926068	0.30609867779418953	0.0	0.9976976208672472	0.0	0.0	1.0023076822691774
1	2	none		100	10	2	1	log2	gini		0.9001070653667226	0.27543876781459403	0.0	0.9961627014505284	0.0	0.0	1.0038520700537807
1	3	none		100	10	2	1	log2	gini		0.9032527026898989	0.34732533747115485	0.0	0.9984650805756067	0.0	0.0	1.0015372689930586
1	1	none		100	10	2	1	log2	entropy		0.8985152970827056	0.32896505921895536	0.0	0.999232540283966	0.0	0.0	1.0007680391474596
1	2	none		100	10	2	1	log2	entropy		0.9072179111831197	0.3014272353141277	0.012345679010821523	0.9984650805756067	8.13119698281485	8.043157434226092	0.9891726113526954
1	3	none		100	10	2	1	log2	entropy		0.9090560245587107	0.32017322919740626	0.0	0.999232540283966	0.0	0.0	1.0007680391474596
1	1	none		100	10	2	2	sqrt	gini		0.8944979771278057	0.2996927184969504	0.012345679010821523	0.999232540283966	16.274787772950955	16.08620998704646	0.9884128781718557
1	2	none		100	10	2	2	sqrt	gini		0.9002018134788664	0.28238631588313157	0.0	0.9946277820338095	0.0	0.0	1.0054012244673007
1	3	none		100	10	2	2	sqrt	gini		0.9116663350482741	0.32836707854185254	0.0	0.999232540283966	0.0	0.0	1.0007680391474596
1	1	none		100	10	2	2	sqrt	entropy		0.9044465289029116	0.3247899455493802	0.0	0.9999999999923255	0.0	0.0	0.9999999900076747
1	2	none		100	10	2	2	sqrt	entropy		0.9054792833252797	0.29113965170657996	0.0	0.9984650805756067	0.0	0.0	1.0015372689930586
1	3	none		100	10	2	2	sqrt	entropy		0.9112020692987692	0.3241947856609288	0.0	0.999232540283966	0.0	0.0	1.0007680391474596
1	1	none		100	10	2	2	log2	gini		0.8944979771278057	0.2996927184969504	0.012345679010821523	0.999232540283966	16.274787772950955	16.08620998704646	0.9884128781718557
1	2	none		100	10	2	2	log2	gini		0.9002018134788664	0.28238631588313157	0.0	0.9946277820338095	0.0	0.0	1.0054012244673007
1	3	none		100	10	2	2	log2	gini		0.9116663350482741	0.32836707854185254	0.0	0.999232540283966	0.0	0.0	1.0007680391474596
1	1	none		100	10	2	2	log2	entropy		0.9044465289029116	0.3247899455493802	0.0	0.9999999999923255	0.0	0.0	0.9999999900076747
1	2	none		100	10	2	2	log2	entropy		0.9054792833252797	0.29113965170657996	0.0	0.9984650805756067	0.0	0.0	1.0015372689930586
1	3	none		100	10	2	2	log2	entropy		0.9112020692987692	0.3241947856609288	0.0	0.999232540283966	0.0	0.0	1.0007680391474596
1	1	none		100	10	5	1	sqrt	gini		0.8984110741593474	0.3100685533114085	0.0	0.9999999999923255	0.0	0.0	0.9999999900076747
1	2	none		100	10	5	1	sqrt	gini		0.8995670011275025	0.27093827170883644	0.012345679010821523	0.9976976208672472	5.416643121221872	5.362116609741302	0.9899335133538018
1	3	none		100	10	5	1	sqrt	gini		0.9099513942184702	0.33289264199203195	0.0	0.999232540283966	0.0	0.0	1.0007680391474596
1	1	none		100	10	5	1	sqrt	entropy		0.8996522744284321	0.3065012325757408	0.0	0.9999999999923255	0.0	0.0	0.9999999900076747
1	2	none		100	10	5	1	sqrt	entropy		0.899235382734999	0.288530514769395	0.0	0.9984650805756067	0.0	0.0	1.0015372689930586
1	3	none		100	10	5	1	sqrt	entropy		0.9092881574334631	0.29861054700136724	0.0	0.9984650805756067	0.0	0.0	1.0015372689930586
1	1	none		100	10	5	1	log2	gini		0.8984110741593474	0.3100685533114085	0.0	0.9999999999923255	0.0	0.0	0.9999999900076747
1	2	none		100	10	5	1	log2	gini		0.8995670011275025	0.27093827170883644	0.012345679010821523	0.9976976208672472	5.416643121221872	5.362116609741302	0.9899335133538018
1	3	none		100	10	5	1	log2	gini		0.9099513942184702	0.33289264199203195	0.0	0.999232540283966	0.0	0.0	1.0007680391474596
1	1	none		100	10	5	1	log2	entropy		0.8996522744284321	0.3065012325757408	0.0	0.9999999999923255	0.0	0.0	0.9999999900076747
1	2	none		100	10	5	1	log2	entropy		0.899235382734999	0.288530514769395	0.0	0.9984650805756067	0.0	0.0	1.0015372689930586
1	3	none		100	10	5	1	log2	entropy		0.9092881574334631	0.29861054700136724	0.0	0.9984650805756067	0.0	0.0	1.0015372689930586
1	1	none		100	10	5	2	sqrt	gini		0.8978710099201272	0.3022383448653001	0.012345679010821523	0.9999999999923255	1249041.4193832516	1233621.1551119953	0.9876543111202152
1	2	none		100	10	5	2	sqrt	gini		0.8928493599765025	0.2742698497261995	0.012345679010821523	0.9969301611588878	4.059361765717044	4.021591827416688	0.9906955868745285
1	3	none		100	10	5	2	sqrt	gini		0.9126611902257847	0.33645000492882415	0.024691358021643045	0.9984650805756067	16.46824705166876	16.086314868452185	0.9768079537123323
1	1	none		100	10	5	2	sqrt	entropy		0.9016988336507394	0.32227126561830594	0.0	0.9999999999923255	0.0	0.0	0.9999999900076747
1	2	none		100	10	5	2	sqrt	entropy		0.9032242782562556	0.28197868281096133	0.0	0.9984650805756067	0.0	0.0	1.0015372689930586
1	3	none		100	10	5	2	sqrt	entropy		0.9108751883118728	0.31287707952553373	0.0	0.999232540283966	0.0	0.0	1.0007680391474596
1	1	none		100	10	5	2	log2	gini		0.8978710099201272	0.3022383448653001	0.012345679010821523	0.9999999999923255	1249041.4193832516	1233621.1551119953	0.9876543111202152
1	2	none		100	10	5	2	log2	gini		0.8928493599765025	0.2742698497261995	0.012345679010821523	0.9969301611588878	4.059361765717044	4.021591827416688	0.9906955868745285
1	3	none		100	10	5	2	log2	gini		0.9126611902257847	0.33645000492882415	0.024691358021643045	0.9984650805756067	16.46824705166876	16.086314868452185	0.9768079537123323
1	1	none		100	10	5	2	log2	entropy		0.9016988336507394	0.32227126561830594	0.0	0.9999999999923255	0.0	0.0	0.9999999900076747
1	2	none		100	10	5	2	log2	entropy		0.9032242782562556	0.28197868281096133	0.0	0.9984650805756067	0.0	0.0	1.0015372689930586
1	3	none		100	10	5	2	log2	entropy		0.9108751883118728	0.31287707952553373	0.0	0.999232540283966	0.0	0.0	1.0007680391474596
1	1	none		100	10	10	1	sqrt	gini		0.9087007191381712	0.3360633518979141	0.012345679010821523	0.999232540283966	16.274787772950955	16.08620998704646	0.9884128781718557
1	2	none		100	10	10	1	sqrt	gini		0.8957865514529623	0.26938190424953046	0.0	0.9969301611588878	0.0	0.0	1.003079281708912
1	3	none		100	10	10	1	sqrt	gini		0.9066257354822205	0.3442823834667446	0.012345679010821523	0.999232540283966	16.274787772950955	16.08620998704646	0.9884128781718557
1	1	none		100	10	10	1	sqrt	entropy		0.8987805917967083	0.3160272715286471	0.012345679010821523	0.9999999999923255	1249041.4193832516	1233621.1551119953	0.9876543111202152
1	2	none		100	10	10	1	sqrt	entropy		0.9015472366713093	0.29055258951727264	0.0	0.999232540283966	0.0	0.0	1.0007680391474596
1	3	none		100	10	10	1	sqrt	entropy		0.9116473854258454	0.34318412554006894	0.0	0.9984650805756067	0.0	0.0	1.0015372689930586
1	1	none		100	10	10	1	log2	gini		0.9087007191381712	0.3360633518979141	0.012345679010821523	0.999232540283966	16.274787772950955	16.08620998704646	0.9884128781718557
1	2	none		100	10	10	1	log2	gini		0.8957865514529623	0.26938190424953046	0.0	0.9969301611588878	0.0	0.0	1.003079281708912
1	3	none		100	10	10	1	log2	gini		0.9066257354822205	0.3442823834667446	0.012345679010821523	0.999232540283966	16.274787772950955	16.08620998704646	0.9884128781718557
1	1	none		100	10	10	1	log2	entropy		0.8987805917967083	0.3160272715286471	0.012345679010821523	0.9999999999923255	1249041.4193832516	1233621.1551119953	0.9876543111202152
1	2	none		100	10	10	1	log2	entropy		0.9015472366713093	0.29055258951727264	0.0	0.999232540283966	0.0	0.0	1.0007680391474596
1	3	none		100	10	10	1	log2	entropy		0.9116473854258454	0.34318412554006894	0.0	0.9984650805756067	0.0	0.0	1.0015372689930586
1	1	none		100	10	10	2	sqrt	gini		0.9037264432506181	0.32398280274130176	0.012345679010821523	0.9999999999923255	1249041.4193832516	1233621.1551119953	0.9876543111202152
1	2	none		100	10	10	2	sqrt	gini		0.8959855224884643	0.270156037538368	0.0	0.9961627014505284	0.0	0.0	1.0038520700537807
1	3	none		100	10	10	2	sqrt	gini		0.9155036335901008	0.3394318476394063	0.0	0.9999999999923255	0.0	0.0	0.9999999900076747
1	1	none		100	10	10	2	sqrt	entropy		0.8973877945481936	0.3050887139850275	0.0	0.9999999999923255	0.0	0.0	0.9999999900076747
1	2	none		100	10	10	2	sqrt	entropy		0.9007324029068721	0.27294614173911064	0.0	0.999232540283966	0.0	0.0	1.0007680391474596
1	3	none		100	10	10	2	sqrt	entropy		0.913793430165904	0.33761819913082347	0.0	0.9984650805756067	0.0	0.0	1.0015372689930586
1	1	none		100	10	10	2	log2	gini		0.9037264432506181	0.32398280274130176	0.012345679010821523	0.9999999999923255	1249041.4193832516	1233621.1551119953	0.9876543111202152
1	2	none		100	10	10	2	log2	gini		0.8959855224884643	0.270156037538368	0.0	0.9961627014505284	0.0	0.0	1.0038520700537807
1	3	none		100	10	10	2	log2	gini		0.9155036335901008	0.3394318476394063	0.0	0.9999999999923255	0.0	0.0	0.9999999900076747
1	1	none		100	10	10	2	log2	entropy		0.8973877945481936	0.3050887139850275	0.0	0.9999999999923255	0.0	0.0	0.9999999900076747
1	2	none		100	10	10	2	log2	entropy		0.9007324029068721	0.27294614173911064	0.0	0.999232540283966	0.0	0.0	1.0007680391474596
1	3	none		100	10	10	2	log2	entropy		0.913793430165904	0.33761819913082347	0.0	0.9984650805756067	0.0	0.0	1.0015372689930586
1	1	none		300	3	2	1	sqrt	gini		0.8967435073856154	0.3157008570890551	0.0	0.9999999999923255	0.0	0.0	0.9999999900076747
1	2	none		300	3	2	1	sqrt	gini		0.890461707550477	0.26527581504527004	0.0	0.9999999999923255	0.0	0.0	0.9999999900076747
1	3	none		300	3	2	1	sqrt	gini		0.9077627128279468	0.3347374824798885	0.0	0.9999999999923255	0.0	0.0	0.9999999900076747
1	1	none		300	3	2	1	sqrt	entropy		0.8949243436324531	0.31870295695042195	0.0	0.9999999999923255	0.0	0.0	0.9999999900076747
1	2	none		300	3	2	1	sqrt	entropy		0.9016040855385956	0.27367973490313585	0.0	0.9999999999923255	0.0	0.0	0.9999999900076747
1	3	none		300	3	2	1	sqrt	entropy		0.9078858853737339	0.3220099666880704	0.0	0.9999999999923255	0.0	0.0	0.9999999900076747
1	1	none		300	3	2	1	log2	gini		0.8967435073856154	0.3157008570890551	0.0	0.9999999999923255	0.0	0.0	0.9999999900076747
1	2	none		300	3	2	1	log2	gini		0.890461707550477	0.26527581504527004	0.0	0.9999999999923255	0.0	0.0	0.9999999900076747
1	3	none		300	3	2	1	log2	gini		0.9077627128279468	0.3347374824798885	0.0	0.9999999999923255	0.0	0.0	0.9999999900076747
1	1	none		300	3	2	1	log2	entropy		0.8949243436324531	0.31870295695042195	0.0	0.9999999999923255	0.0	0.0	0.9999999900076747
1	2	none		300	3	2	1	log2	entropy		0.9016040855385956	0.27367973490313585	0.0	0.9999999999923255	0.0	0.0	0.9999999900076747
1	3	none		300	3	2	1	log2	entropy		0.9078858853737339	0.3220099666880704	0.0	0.9999999999923255	0.0	0.0	0.9999999900076747
1	1	none		300	3	2	2	sqrt	gini		0.8973025212472641	0.31546755025402545	0.0	0.9999999999923255	0.0	0.0	0.9999999900076747
1	2	none		300	3	2	2	sqrt	gini		0.8896563485972542	0.26507534968438373	0.0	0.9999999999923255	0.0	0.0	0.9999999900076747
1	3	none		300	3	2	2	sqrt	gini		0.9072605478335845	0.33277622740209784	0.0	0.9999999999923255	0.0	0.0	0.9999999900076747
1	1	none		300	3	2	2	sqrt	entropy		0.8953128108922429	0.31973307528791406	0.0	0.9999999999923255	0.0	0.0	0.9999999900076747
1	2	none		300	3	2	2	sqrt	entropy		0.9011398197890906	0.27220687347920547	0.0	0.9999999999923255	0.0	0.0	0.9999999900076747
1	3	none		300	3	2	2	sqrt	entropy		0.9071468500990117	0.32037553536340185	0.0	0.9999999999923255	0.0	0.0	0.9999999900076747
1	1	none		300	3	2	2	log2	gini		0.8973025212472641	0.31546755025402545	0.0	0.9999999999923255	0.0	0.0	0.9999999900076747
1	2	none		300	3	2	2	log2	gini		0.8896563485972542	0.26507534968438373	0.0	0.9999999999923255	0.0	0.0	0.9999999900076747
1	3	none		300	3	2	2	log2	gini		0.9072605478335845	0.33277622740209784	0.0	0.9999999999923255	0.0	0.0	0.9999999900076747
1	1	none		300	3	2	2	log2	entropy		0.8953128108922429	0.31973307528791406	0.0	0.9999999999923255	0.0	0.0	0.9999999900076747
1	2	none		300	3	2	2	log2	entropy		0.9011398197890906	0.27220687347920547	0.0	0.9999999999923255	0.0	0.0	0.9999999900076747
1	3	none		300	3	2	2	log2	entropy		0.9071468500990117	0.32037553536340185	0.0	0.9999999999923255	0.0	0.0	0.9999999900076747
1	1	none		300	3	5	1	sqrt	gini		0.8971698738902627	0.3169897100546477	0.0	0.9999999999923255	0.0	0.0	0.9999999900076747
1	2	none		300	3	5	1	sqrt	gini		0.8901206143467592	0.2652769505808512	0.0	0.9999999999923255	0.0	0.0	0.9999999900076747
1	3	none		300	3	5	1	sqrt	gini		0.9077058639606607	0.33498068385268553	0.0	0.9999999999923255	0.0	0.0	0.9999999900076747
1	1	none		300	3	5	1	sqrt	entropy		0.8951706887240273	0.3188193478273619	0.0	0.9999999999923255	0.0	0.0	0.9999999900076747
1	2	none		300	3	5	1	sqrt	entropy		0.9013387908245928	0.2728484336598542	0.0	0.9999999999923255	0.0	0.0	0.9999999900076747
1	3	none		300	3	5	1	sqrt	entropy		0.9079522090522346	0.3261676044938414	0.0	0.9999999999923255	0.0	0.0	0.9999999900076747
1	1	none		300	3	5	1	log2	gini		0.8971698738902627	0.3169897100546477	0.0	0.9999999999923255	0.0	0.0	0.9999999900076747
1	2	none		300	3	5	1	log2	gini		0.8901206143467592	0.2652769505808512	0.0	0.9999999999923255	0.0	0.0	0.9999999900076747
1	3	none		300	3	5	1	log2	gini		0.9077058639606607	0.33498068385268553	0.0	0.9999999999923255	0.0	0.0	0.9999999900076747
1	1	none		300	3	5	1	log2	entropy		0.8951706887240273	0.3188193478273619	0.0	0.9999999999923255	0.0	0.0	0.9999999900076747
1	2	none		300	3	5	1	log2	entropy		0.9013387908245928	0.2728484336598542	0.0	0.9999999999923255	0.0	0.0	0.9999999900076747
1	3	none		300	3	5	1	log2	entropy		0.9079522090522346	0.3261676044938414	0.0	0.9999999999923255	0.0	0.0	0.9999999900076747
1	1	none		300	3	5	2	sqrt	gini		0.8974067441706224	0.3159164520765529	0.0	0.9999999999923255	0.0	0.0	0.9999999900076747
1	2	none		300	3	5	2	sqrt	gini		0.8893910538832515	0.2648586063722019	0.0	0.9999999999923255	0.0	0.0	0.9999999900076747
1	3	none		300	3	5	2	sqrt	gini		0.907298447078442	0.33282266934796606	0.0	0.9999999999923255	0.0	0.0	0.9999999900076747
1	1	none		300	3	5	2	sqrt	entropy		0.8952749116473855	0.32044730385243797	0.0	0.9999999999923255	0.0	0.0	0.9999999900076747
1	2	none		300	3	5	2	sqrt	entropy		0.9012629923348777	0.27257662479310213	0.0	0.9999999999923255	0.0	0.0	0.9999999900076747
1	3	none		300	3	5	2	sqrt	entropy		0.9074500440578721	0.3222631999536822	0.0	0.9999999999923255	0.0	0.0	0.9999999900076747
1	1	none		300	3	5	2	log2	gini		0.8974067441706224	0.3159164520765529	0.0	0.9999999999923255	0.0	0.0	0.9999999900076747
1	2	none		300	3	5	2	log2	gini		0.8893910538832515	0.2648586063722019	0.0	0.9999999999923255	0.0	0.0	0.9999999900076747
1	3	none		300	3	5	2	log2	gini		0.907298447078442	0.33282266934796606	0.0	0.9999999999923255	0.0	0.0	0.9999999900076747
1	1	none		300	3	5	2	log2	entropy		0.8952749116473855	0.32044730385243797	0.0	0.9999999999923255	0.0	0.0	0.9999999900076747
1	2	none		300	3	5	2	log2	entropy		0.9012629923348777	0.27257662479310213	0.0	0.9999999999923255	0.0	0.0	0.9999999900076747
1	3	none		300	3	5	2	log2	entropy		0.9074500440578721	0.3222631999536822	0.0	0.9999999999923255	0.0	0.0	0.9999999900076747
1	1	none		300	3	10	1	sqrt	gini		0.8971319746454052	0.31575955051181337	0.0	0.9999999999923255	0.0	0.0	0.9999999900076747
1	2	none		300	3	10	1	sqrt	gini		0.8898363700103276	0.2643678669984464	0.0	0.9999999999923255	0.0	0.0	0.9999999900076747
1	3	none		300	3	10	1	sqrt	gini		0.9084069999905252	0.3378067195046155	0.0	0.9999999999923255	0.0	0.0	0.9999999900076747
1	1	none		300	3	10	1	sqrt	entropy		0.8952654368361711	0.32038697176191727	0.0	0.9999999999923255	0.0	0.0	0.9999999900076747
1	2	none		300	3	10	1	sqrt	entropy		0.9014714381815943	0.273411886413682	0.0	0.9999999999923255	0.0	0.0	0.9999999900076747
1	3	none		300	3	10	1	sqrt	entropy		0.90833120150081	0.3270790537055859	0.0	0.9999999999923255	0.0	0.0	0.9999999900076747
1	1	none		300	3	10	1	log2	gini		0.8971319746454052	0.31575955051181337	0.0	0.9999999999923255	0.0	0.0	0.9999999900076747
1	2	none		300	3	10	1	log2	gini		0.8898363700103276	0.2643678669984464	0.0	0.9999999999923255	0.0	0.0	0.9999999900076747
1	3	none		300	3	10	1	log2	gini		0.9084069999905252	0.3378067195046155	0.0	0.9999999999923255	0.0	0.0	0.9999999900076747
1	1	none		300	3	10	1	log2	entropy		0.8952654368361711	0.32038697176191727	0.0	0.9999999999923255	0.0	0.0	0.9999999900076747
1	2	none		300	3	10	1	log2	entropy		0.9014714381815943	0.273411886413682	0.0	0.9999999999923255	0.0	0.0	0.9999999900076747
1	3	none		300	3	10	1	log2	entropy		0.90833120150081	0.3270790537055859	0.0	0.9999999999923255	0.0	0.0	0.9999999900076747
1	1	none		300	3	10	2	sqrt	gini		0.8974256937930511	0.31617033445268095	0.0	0.9999999999923255	0.0	0.0	0.9999999900076747
1	2	none		300	3	10	2	sqrt	gini		0.8892963057711076	0.26500602884334956	0.0	0.9999999999923255	0.0	0.0	0.9999999900076747
1	3	none		300	3	10	2	sqrt	gini		0.9083122518783813	0.3357782930670008	0.0	0.9999999999923255	0.0	0.0	0.9999999900076747
1	1	none		300	3	10	2	sqrt	entropy		0.8953696597595293	0.32072625717073316	0.0	0.9999999999923255	0.0	0.0	0.9999999900076747
1	2	none		300	3	10	2	sqrt	entropy		0.9015282870488806	0.2734453996994218	0.0	0.9999999999923255	0.0	0.0	0.9999999900076747
1	3	none		300	3	10	2	sqrt	entropy		0.9078006120728045	0.32339250636528105	0.0	0.9999999999923255	0.0	0.0	0.9999999900076747
1	1	none		300	3	10	2	log2	gini		0.8974256937930511	0.31617033445268095	0.0	0.9999999999923255	0.0	0.0	0.9999999900076747
1	2	none		300	3	10	2	log2	gini		0.8892963057711076	0.26500602884334956	0.0	0.9999999999923255	0.0	0.0	0.9999999900076747
1	3	none		300	3	10	2	log2	gini		0.9083122518783813	0.3357782930670008	0.0	0.9999999999923255	0.0	0.0	0.9999999900076747
1	1	none		300	3	10	2	log2	entropy		0.8953696597595293	0.32072625717073316	0.0	0.9999999999923255	0.0	0.0	0.9999999900076747
1	2	none		300	3	10	2	log2	entropy		0.9015282870488806	0.2734453996994218	0.0	0.9999999999923255	0.0	0.0	0.9999999900076747
1	3	none		300	3	10	2	log2	entropy		0.9078006120728045	0.32339250636528105	0.0	0.9999999999923255	0.0	0.0	0.9999999900076747
1	1	none		300	5	2	1	sqrt	gini		0.9040012127758354	0.33327456798096394	0.0	0.9999999999923255	0.0	0.0	0.9999999900076747
1	2	none		300	5	2	1	sqrt	gini		0.8989416635873531	0.2717888317512045	0.0	0.999232540283966	0.0	0.0	1.0007680391474596
1	3	none		300	5	2	1	sqrt	gini		0.9119695290071345	0.34287089653259717	0.0	0.9999999999923255	0.0	0.0	0.9999999900076747
1	1	none		300	5	2	1	sqrt	entropy		0.902788436940394	0.3490898594083253	0.0	0.9999999999923255	0.0	0.0	0.9999999900076747
1	2	none		300	5	2	1	sqrt	entropy		0.9019451787423135	0.2750083941100447	0.0	0.999232540283966	0.0	0.0	1.0007680391474596
1	3	none		300	5	2	1	sqrt	entropy		0.9166311361246128	0.3422588886900254	0.0	0.9999999999923255	0.0	0.0	0.9999999900076747
1	1	none		300	5	2	1	log2	gini		0.9040012127758354	0.33327456798096394	0.0	0.9999999999923255	0.0	0.0	0.9999999900076747
1	2	none		300	5	2	1	log2	gini		0.8989416635873531	0.2717888317512045	0.0	0.999232540283966	0.0	0.0	1.0007680391474596
1	3	none		300	5	2	1	log2	gini		0.9119695290071345	0.34287089653259717	0.0	0.9999999999923255	0.0	0.0	0.9999999900076747
1	1	none		300	5	2	1	log2	entropy		0.902788436940394	0.3490898594083253	0.0	0.9999999999923255	0.0	0.0	0.9999999900076747
1	2	none		300	5	2	1	log2	entropy		0.9019451787423135	0.2750083941100447	0.0	0.999232540283966	0.0	0.0	1.0007680391474596
1	3	none		300	5	2	1	log2	entropy		0.9166311361246128	0.3422588886900254	0.0	0.9999999999923255	0.0	0.0	0.9999999900076747
1	1	none		300	5	2	2	sqrt	gini		0.9030253072207536	0.34171179650172695	0.0	0.9999999999923255	0.0	0.0	0.9999999900076747
1	2	none		300	5	2	2	sqrt	gini		0.8975014922827662	0.27363348418253086	0.0	0.999232540283966	0.0	0.0	1.0007680391474596
1	3	none		300	5	2	2	sqrt	gini		0.9104251347791894	0.33221871724055163	0.0	0.9999999999923255	0.0	0.0	0.9999999900076747
1	1	none		300	5	2	2	sqrt	entropy		0.9050150175757748	0.35365807116654874	0.0	0.9999999999923255	0.0	0.0	0.9999999900076747
1	2	none		300	5	2	2	sqrt	entropy		0.9033948248581146	0.2750010555778861	0.0	0.999232540283966	0.0	0.0	1.0007680391474596
1	3	none		300	5	2	2	sqrt	entropy		0.9146887998256635	0.33946938736866294	0.0	0.9999999999923255	0.0	0.0	0.9999999900076747
1	1	none		300	5	2	2	log2	gini		0.9030253072207536	0.34171179650172695	0.0	0.9999999999923255	0.0	0.0	0.9999999900076747
1	2	none		300	5	2	2	log2	gini		0.8975014922827662	0.27363348418253086	0.0	0.999232540283966	0.0	0.0	1.0007680391474596
1	3	none		300	5	2	2	log2	gini		0.9104251347791894	0.33221871724055163	0.0	0.9999999999923255	0.0	0.0	0.9999999900076747
1	1	none		300	5	2	2	log2	entropy		0.9050150175757748	0.35365807116654874	0.0	0.9999999999923255	0.0	0.0	0.9999999900076747
1	2	none		300	5	2	2	log2	entropy		0.9033948248581146	0.2750010555778861	0.0	0.999232540283966	0.0	0.0	1.0007680391474596
1	3	none		300	5	2	2	log2	entropy		0.9146887998256635	0.33946938736866294	0.0	0.9999999999923255	0.0	0.0	0.9999999900076747
1	1	none		300	5	5	1	sqrt	gini		0.9054792833252797	0.34276564114432384	0.0	0.9999999999923255	0.0	0.0	0.9999999900076747
1	2	none		300	5	5	1	sqrt	gini		0.899775446974219	0.2757117846545191	0.0	0.999232540283966	0.0	0.0	1.0007680391474596
1	3	none		300	5	5	1	sqrt	gini		0.9122632481547805	0.3340677842124318	0.0	0.9999999999923255	0.0	0.0	0.9999999900076747
1	1	none		300	5	5	1	sqrt	entropy		0.9040012127758354	0.35379894724729366	0.0	0.9999999999923255	0.0	0.0	0.9999999900076747
1	2	none		300	5	5	1	sqrt	entropy		0.9032053286338271	0.27486889971853046	0.0	0.999232540283966	0.0	0.0	1.0007680391474596
1	3	none		300	5	5	1	sqrt	entropy		0.9158826260386761	0.3402184605405466	0.0	0.9999999999923255	0.0	0.0	0.9999999900076747
1	1	none		300	5	5	1	log2	gini		0.9054792833252797	0.34276564114432384	0.0	0.9999999999923255	0.0	0.0	0.9999999900076747
1	2	none		300	5	5	1	log2	gini		0.899775446974219	0.2757117846545191	0.0	0.999232540283966	0.0	0.0	1.0007680391474596
1	3	none		300	5	5	1	log2	gini		0.9122632481547805	0.3340677842124318	0.0	0.9999999999923255	0.0	0.0	0.9999999900076747
1	1	none		300	5	5	1	log2	entropy		0.9040012127758354	0.35379894724729366	0.0	0.9999999999923255	0.0	0.0	0.9999999900076747
1	2	none		300	5	5	1	log2	entropy		0.9032053286338271	0.27486889971853046	0.0	0.999232540283966	0.0	0.0	1.0007680391474596
1	3	none		300	5	5	1	log2	entropy		0.9158826260386761	0.3402184605405466	0.0	0.9999999999923255	0.0	0.0	0.9999999900076747
1	1	none		300	5	5	2	sqrt	gini		0.9019736031759568	0.3345862539755578	0.0	0.9999999999923255	0.0	0.0	0.9999999900076747
1	2	none		300	5	5	2	sqrt	gini		0.8978804847313417	0.2724972919138375	0.0	0.999232540283966	0.0	0.0	1.0007680391474596
1	3	none		300	5	5	2	sqrt	gini		0.9121874496650655	0.33641107951564536	0.0	0.9999999999923255	0.0	0.0	0.9999999900076747
1	1	none		300	5	5	2	sqrt	entropy		0.9053940100243502	0.35733640115368204	0.0	0.9999999999923255	0.0	0.0	0.9999999900076747
1	2	none		300	5	5	2	sqrt	entropy		0.9040864860767649	0.2766504736853624	0.0	0.999232540283966	0.0	0.0	1.0007680391474596
1	3	none		300	5	5	2	sqrt	entropy		0.9159773741508199	0.3400210145941145	0.0	0.9999999999923255	0.0	0.0	0.9999999900076747
1	1	none		300	5	5	2	log2	gini		0.9019736031759568	0.3345862539755578	0.0	0.9999999999923255	0.0	0.0	0.9999999900076747
1	2	none		300	5	5	2	log2	gini		0.8978804847313417	0.2724972919138375	0.0	0.999232540283966	0.0	0.0	1.0007680391474596
1	3	none		300	5	5	2	log2	gini		0.9121874496650655	0.33641107951564536	0.0	0.9999999999923255	0.0	0.0	0.9999999900076747
1	1	none		300	5	5	2	log2	entropy		0.9053940100243502	0.35733640115368204	0.0	0.9999999999923255	0.0	0.0	0.9999999900076747
1	2	none		300	5	5	2	log2	entropy		0.9040864860767649	0.2766504736853624	0.0	0.999232540283966	0.0	0.0	1.0007680391474596
1	3	none		300	5	5	2	log2	entropy		0.9159773741508199	0.3400210145941145	0.0	0.9999999999923255	0.0	0.0	0.9999999900076747
1	1	none		300	5	10	1	sqrt	gini		0.9020494016656718	0.3451606120548551	0.0	0.9999999999923255	0.0	0.0	0.9999999900076747
1	2	none		300	5	10	1	sqrt	gini		0.8959381484323924	0.26917102878406146	0.0	0.9999999999923255	0.0	0.0	0.9999999900076747
1	3	none		300	5	10	1	sqrt	gini		0.913059132296789	0.3466535907182643	0.0	0.9999999999923255	0.0	0.0	0.9999999900076747
1	1	none		300	5	10	1	sqrt	entropy		0.903157954577755	0.3459135297853063	0.0	0.9999999999923255	0.0	0.0	0.9999999900076747
1	2	none		300	5	10	1	sqrt	entropy		0.903792766929119	0.2784936616468456	0.0	0.9999999999923255	0.0	0.0	0.9999999900076747
1	3	none		300	5	10	1	sqrt	entropy		0.9145466776574477	0.34650217414167944	0.0	0.9999999999923255	0.0	0.0	0.9999999900076747
1	1	none		300	5	10	1	log2	gini		0.9020494016656718	0.3451606120548551	0.0	0.9999999999923255	0.0	0.0	0.9999999900076747
1	2	none		300	5	10	1	log2	gini		0.8959381484323924	0.26917102878406146	0.0	0.9999999999923255	0.0	0.0	0.9999999900076747
1	3	none		300	5	10	1	log2	gini		0.913059132296789	0.3466535907182643	0.0	0.9999999999923255	0.0	0.0	0.9999999900076747
1	1	none		300	5	10	1	log2	entropy		0.903157954577755	0.3459135297853063	0.0	0.9999999999923255	0.0	0.0	0.9999999900076747
1	2	none		300	5	10	1	log2	entropy		0.903792766929119	0.2784936616468456	0.0	0.9999999999923255	0.0	0.0	0.9999999900076747
1	3	none		300	5	10	1	log2	entropy		0.9145466776574477	0.34650217414167944	0.0	0.9999999999923255	0.0	0.0	0.9999999900076747
1	1	none		300	5	10	2	sqrt	gini		0.9025420918488198	0.3421948017058205	0.0	0.9999999999923255	0.0	0.0	0.9999999900076747
1	2	none		300	5	10	2	sqrt	gini		0.8959191988099637	0.27012949552999643	0.0	0.9999999999923255	0.0	0.0	0.9999999900076747
1	3	none		300	5	10	2	sqrt	gini		0.9137792179490823	0.34864422653006316	0.0	0.9999999999923255	0.0	0.0	0.9999999900076747
1	1	none		300	5	10	2	sqrt	entropy		0.9047212984281288	0.3548605739195645	0.0	0.9999999999923255	0.0	0.0	0.9999999900076747
1	2	none		300	5	10	2	sqrt	entropy		0.9033285011796139	0.27812378621334133	0.0	0.9999999999923255	0.0	0.0	0.9999999900076747
1	3	none		300	5	10	2	sqrt	entropy		0.9139592393621557	0.34941988890687214	0.0	0.9999999999923255	0.0	0.0	0.9999999900076747
1	1	none		300	5	10	2	log2	gini		0.9025420918488198	0.3421948017058205	0.0	0.9999999999923255	0.0	0.0	0.9999999900076747
1	2	none		300	5	10	2	log2	gini		0.8959191988099637	0.27012949552999643	0.0	0.9999999999923255	0.0	0.0	0.9999999900076747
1	3	none		300	5	10	2	log2	gini		0.9137792179490823	0.34864422653006316	0.0	0.9999999999923255	0.0	0.0	0.9999999900076747
1	1	none		300	5	10	2	log2	entropy		0.9047212984281288	0.3548605739195645	0.0	0.9999999999923255	0.0	0.0	0.9999999900076747
1	2	none		300	5	10	2	log2	entropy		0.9033285011796139	0.27812378621334133	0.0	0.9999999999923255	0.0	0.0	0.9999999900076747
1	3	none		300	5	10	2	log2	entropy		0.9139592393621557	0.34941988890687214	0.0	0.9999999999923255	0.0	0.0	0.9999999900076747
1	1	none		300	10	2	1	sqrt	gini		0.9025894659048919	0.30930456365682146	0.0	0.9984650805756067	0.0	0.0	1.0015372689930586
1	2	none		300	10	2	1	sqrt	gini		0.8953791345707437	0.27092566494567966	0.0	0.995395241742169	0.0	0.0	1.0046260500537567
1	3	none		300	10	2	1	sqrt	gini		0.9105009332689046	0.34780723045845924	0.0	0.9984650805756067	0.0	0.0	1.0015372689930586
1	1	none		300	10	2	1	sqrt	entropy		0.8973877945481936	0.3306338268132524	0.0	0.999232540283966	0.0	0.0	1.0007680391474596
1	2	none		300	10	2	1	sqrt	entropy		0.9056782543607818	0.28236760205082545	0.0	0.999232540283966	0.0	0.0	1.0007680391474596
1	3	none		300	10	2	1	sqrt	entropy		0.9143950806780174	0.3364341354307796	0.0	0.999232540283966	0.0	0.0	1.0007680391474596
1	1	none		300	10	2	1	log2	gini		0.9025894659048919	0.30930456365682146	0.0	0.9984650805756067	0.0	0.0	1.0015372689930586
1	2	none		300	10	2	1	log2	gini		0.8953791345707437	0.27092566494567966	0.0	0.995395241742169	0.0	0.0	1.0046260500537567
1	3	none		300	10	2	1	log2	gini		0.9105009332689046	0.34780723045845924	0.0	0.9984650805756067	0.0	0.0	1.0015372689930586
1	1	none		300	10	2	1	log2	entropy		0.8973877945481936	0.3306338268132524	0.0	0.999232540283966	0.0	0.0	1.0007680391474596
1	2	none		300	10	2	1	log2	entropy		0.9056782543607818	0.28236760205082545	0.0	0.999232540283966	0.0	0.0	1.0007680391474596
1	3	none		300	10	2	1	log2	entropy		0.9143950806780174	0.3364341354307796	0.0	0.999232540283966	0.0	0.0	1.0007680391474596
1	1	none		300	10	2	2	sqrt	gini		0.9034327241029722	0.3183090043891168	0.0	0.9999999999923255	0.0	0.0	0.9999999900076747
1	2	none		300	10	2	2	sqrt	gini		0.9016514595946675	0.27956019321571535	0.0	0.995395241742169	0.0	0.0	1.0046260500537567
1	3	none		300	10	2	2	sqrt	gini		0.9109936234520528	0.33450738371247013	0.0	0.9984650805756067	0.0	0.0	1.0015372689930586
1	1	none		300	10	2	2	sqrt	entropy		0.9063983400130752	0.3243385459423396	0.0	0.9999999999923255	0.0	0.0	0.9999999900076747
1	2	none		300	10	2	2	sqrt	entropy		0.9040106875870498	0.2792394897502526	0.0	0.9984650805756067	0.0	0.0	1.0015372689930586
1	3	none		300	10	2	2	sqrt	entropy		0.9137507935154392	0.34050649057511	0.0	0.9984650805756067	0.0	0.0	1.0015372689930586
1	1	none		300	10	2	2	log2	gini		0.9034327241029722	0.3183090043891168	0.0	0.9999999999923255	0.0	0.0	0.9999999900076747
1	2	none		300	10	2	2	log2	gini		0.9016514595946675	0.27956019321571535	0.0	0.995395241742169	0.0	0.0	1.0046260500537567
1	3	none		300	10	2	2	log2	gini		0.9109936234520528	0.33450738371247013	0.0	0.9984650805756067	0.0	0.0	1.0015372689930586
1	1	none		300	10	2	2	log2	entropy		0.9063983400130752	0.3243385459423396	0.0	0.9999999999923255	0.0	0.0	0.9999999900076747
1	2	none		300	10	2	2	log2	entropy		0.9040106875870498	0.2792394897502526	0.0	0.9984650805756067	0.0	0.0	1.0015372689930586
1	3	none		300	10	2	2	log2	entropy		0.9137507935154392	0.34050649057511	0.0	0.9984650805756067	0.0	0.0	1.0015372689930586
1	1	none		300	10	5	1	sqrt	gini		0.9017746321404546	0.32594731717248077	0.0	0.9999999999923255	0.0	0.0	0.9999999900076747
1	2	none		300	10	5	1	sqrt	gini		0.9000407416882218	0.2765649294031245	0.012345679010821523	0.9976976208672472	5.416643121221872	5.362116609741302	0.9899335133538018
1	3	none		300	10	5	1	sqrt	gini		0.9099040201623982	0.3513432202297413	0.024691358021643045	0.9984650805756067	16.46824705166876	16.086314868452185	0.9768079537123323
1	1	none		300	10	5	1	sqrt	entropy		0.9035558966487592	0.3252516762414805	0.0	0.9999999999923255	0.0	0.0	0.9999999900076747
1	2	none		300	10	5	1	sqrt	entropy		0.902371545246961	0.2799769015434361	0.0	0.9984650805756067	0.0	0.0	1.0015372689930586
1	3	none		300	10	5	1	sqrt	entropy		0.913258103332291	0.331435209854864	0.0	0.9984650805756067	0.0	0.0	1.0015372689930586
1	1	none		300	10	5	1	log2	gini		0.9017746321404546	0.32594731717248077	0.0	0.9999999999923255	0.0	0.0	0.9999999900076747
1	2	none		300	10	5	1	log2	gini		0.9000407416882218	0.2765649294031245	0.012345679010821523	0.9976976208672472	5.416643121221872	5.362116609741302	0.9899335133538018
1	3	none		300	10	5	1	log2	gini		0.9099040201623982	0.3513432202297413	0.024691358021643045	0.9984650805756067	16.46824705166876	16.086314868452185	0.9768079537123323
1	1	none		300	10	5	1	log2	entropy		0.9035558966487592	0.3252516762414805	0.0	0.9999999999923255	0.0	0.0	0.9999999900076747
1	2	none		300	10	5	1	log2	entropy		0.902371545246961	0.2799769015434361	0.0	0.9984650805756067	0.0	0.0	1.0015372689930586
1	3	none		300	10	5	1	log2	entropy		0.913258103332291	0.331435209854864	0.0	0.9984650805756067	0.0	0.0	1.0015372689930586
1	1	none		300	10	5	2	sqrt	gini		0.9031958538226126	0.3100400415436432	0.0	0.9999999999923255	0.0	0.0	0.9999999900076747
1	2	none		300	10	5	2	sqrt	gini		0.9018030565740978	0.2750338331228992	0.0	0.9976976208672472	0.0	0.0	1.0023076822691774
1	3	none		300	10	5	2	sqrt	gini		0.9125001184351401	0.34355637116304444	0.0	0.9976976208672472	0.0	0.0	1.0023076822691774
1	1	none		300	10	5	2	sqrt	entropy		0.9063320163345745	0.3352055137938912	0.0	0.9999999999923255	0.0	0.0	0.9999999900076747
1	2	none		300	10	5	2	sqrt	entropy		0.9063130667121457	0.2792925451604569	0.0	0.9984650805756067	0.0	0.0	1.0015372689930586
1	3	none		300	10	5	2	sqrt	entropy		0.9121874496650654	0.3237916341789394	0.0	0.999232540283966	0.0	0.0	1.0007680391474596
1	1	none		300	10	5	2	log2	gini		0.9031958538226126	0.3100400415436432	0.0	0.9999999999923255	0.0	0.0	0.9999999900076747
1	2	none		300	10	5	2	log2	gini		0.9018030565740978	0.2750338331228992	0.0	0.9976976208672472	0.0	0.0	1.0023076822691774
1	3	none		300	10	5	2	log2	gini		0.9125001184351401	0.34355637116304444	0.0	0.9976976208672472	0.0	0.0	1.0023076822691774
1	1	none		300	10	5	2	log2	entropy		0.9063320163345745	0.3352055137938912	0.0	0.9999999999923255	0.0	0.0	0.9999999900076747
1	2	none		300	10	5	2	log2	entropy		0.9063130667121457	0.2792925451604569	0.0	0.9984650805756067	0.0	0.0	1.0015372689930586
1	3	none		300	10	5	2	log2	entropy		0.9121874496650654	0.3237916341789394	0.0	0.999232540283966	0.0	0.0	1.0007680391474596
1	1	none		300	10	10	1	sqrt	gini		0.9085964962148129	0.33252365859717714	0.0	0.9999999999923255	0.0	0.0	0.9999999900076747
1	2	none		300	10	10	1	sqrt	gini		0.8976625640734108	0.27497831953876456	0.0	0.9976976208672472	0.0	0.0	1.0023076822691774
1	3	none		300	10	10	1	sqrt	gini		0.9107946524165506	0.34222338719046513	0.0	0.9984650805756067	0.0	0.0	1.0015372689930586
1	1	none		300	10	10	1	sqrt	entropy		0.9037832921179045	0.33426780176675047	0.0	0.9999999999923255	0.0	0.0	0.9999999900076747
1	2	none		300	10	10	1	sqrt	entropy		0.9070710516092968	0.2853129122941385	0.0	0.999232540283966	0.0	0.0	1.0007680391474596
1	3	none		300	10	10	1	sqrt	entropy		0.9159300000947481	0.34195364000847267	0.0	0.999232540283966	0.0	0.0	1.0007680391474596
1	1	none		300	10	10	1	log2	gini		0.9085964962148129	0.33252365859717714	0.0	0.9999999999923255	0.0	0.0	0.9999999900076747
1	2	none		300	10	10	1	log2	gini		0.8976625640734108	0.27497831953876456	0.0	0.9976976208672472	0.0	0.0	1.0023076822691774
1	3	none		300	10	10	1	log2	gini		0.9107946524165506	0.34222338719046513	0.0	0.9984650805756067	0.0	0.0	1.0015372689930586
1	1	none		300	10	10	1	log2	entropy		0.9037832921179045	0.33426780176675047	0.0	0.9999999999923255	0.0	0.0	0.9999999900076747
1	2	none		300	10	10	1	log2	entropy		0.9070710516092968	0.2853129122941385	0.0	0.999232540283966	0.0	0.0	1.0007680391474596
1	3	none		300	10	10	1	log2	entropy		0.9159300000947481	0.34195364000847267	0.0	0.999232540283966	0.0	0.0	1.0007680391474596
1	1	none		300	10	10	2	sqrt	gini		0.9082838274447382	0.31886340456367257	0.0	0.9999999999923255	0.0	0.0	0.9999999900076747
1	2	none		300	10	10	2	sqrt	gini		0.8974162189818368	0.2719814201982593	0.0	0.9976976208672472	0.0	0.0	1.0023076822691774
1	3	none		300	10	10	2	sqrt	gini		0.9141203111528002	0.346012580198005	0.0	0.9984650805756067	0.0	0.0	1.0015372689930586
1	1	none		300	10	10	2	sqrt	entropy		0.904531802203841	0.3232111107771218	0.0	0.9999999999923255	0.0	0.0	0.9999999900076747
1	2	none		300	10	10	2	sqrt	entropy		0.9058772253962839	0.27856967272503425	0.0	0.9984650805756067	0.0	0.0	1.0015372689930586
1	3	none		300	10	10	2	sqrt	entropy		0.9153425617994561	0.3445639672867155	0.0	0.9984650805756067	0.0	0.0	1.0015372689930586
1	1	none		300	10	10	2	log2	gini		0.9082838274447382	0.31886340456367257	0.0	0.9999999999923255	0.0	0.0	0.9999999900076747
1	2	none		300	10	10	2	log2	gini		0.8974162189818368	0.2719814201982593	0.0	0.9976976208672472	0.0	0.0	1.0023076822691774
1	3	none		300	10	10	2	log2	gini		0.9141203111528002	0.346012580198005	0.0	0.9984650805756067	0.0	0.0	1.0015372689930586
1	1	none		300	10	10	2	log2	entropy		0.904531802203841	0.3232111107771218	0.0	0.9999999999923255	0.0	0.0	0.9999999900076747
1	2	none		300	10	10	2	log2	entropy		0.9058772253962839	0.27856967272503425	0.0	0.9984650805756067	0.0	0.0	1.0015372689930586
1	3	none		300	10	10	2	log2	entropy		0.9153425617994561	0.3445639672867155	0.0	0.9984650805756067	0.0	0.0	1.0015372689930586
1	1	none		500	3	2	1	sqrt	gini		0.8955875804174601	0.3137666014802242	0.0	0.9999999999923255	0.0	0.0	0.9999999900076747
1	2	none		500	3	2	1	sqrt	gini		0.8910870450906265	0.26533205770438134	0.0	0.9999999999923255	0.0	0.0	0.9999999900076747
1	3	none		500	3	2	1	sqrt	gini		0.9085396473475266	0.3392226840235121	0.0	0.9999999999923255	0.0	0.0	0.9999999900076747
1	1	none		500	3	2	1	sqrt	entropy		0.8953886093819581	0.32480326393050213	0.0	0.9999999999923255	0.0	0.0	0.9999999900076747
1	2	none		500	3	2	1	sqrt	entropy		0.9024662933591048	0.2745179703285234	0.0	0.9999999999923255	0.0	0.0	0.9999999900076747
1	3	none		500	3	2	1	sqrt	entropy		0.9080469571643784	0.32250922754132955	0.0	0.9999999999923255	0.0	0.0	0.9999999900076747
1	1	none		500	3	2	1	log2	gini		0.8955875804174601	0.3137666014802242	0.0	0.9999999999923255	0.0	0.0	0.9999999900076747
1	2	none		500	3	2	1	log2	gini		0.8910870450906265	0.26533205770438134	0.0	0.9999999999923255	0.0	0.0	0.9999999900076747
1	3	none		500	3	2	1	log2	gini		0.9085396473475266	0.3392226840235121	0.0	0.9999999999923255	0.0	0.0	0.9999999900076747
1	1	none		500	3	2	1	log2	entropy		0.8953886093819581	0.32480326393050213	0.0	0.9999999999923255	0.0	0.0	0.9999999900076747
1	2	none		500	3	2	1	log2	entropy		0.9024662933591048	0.2745179703285234	0.0	0.9999999999923255	0.0	0.0	0.9999999900076747
1	3	none		500	3	2	1	log2	entropy		0.9080469571643784	0.32250922754132955	0.0	0.9999999999923255	0.0	0.0	0.9999999900076747
1	1	none		500	3	2	2	sqrt	gini		0.8964024141818975	0.31245866517038967	0.0	0.9999999999923255	0.0	0.0	0.9999999900076747
1	2	none		500	3	2	2	sqrt	gini		0.8912102176364135	0.2660211304574633	0.0	0.9999999999923255	0.0	0.0	0.9999999900076747
1	3	none		500	3	2	2	sqrt	gini		0.9083691007456677	0.3353235973521255	0.0	0.9999999999923255	0.0	0.0	0.9999999900076747
1	1	none		500	3	2	2	sqrt	entropy		0.8956539040959609	0.32648888479491484	0.0	0.9999999999923255	0.0	0.0	0.9999999900076747
1	2	none		500	3	2	2	sqrt	entropy		0.9025136674151767	0.27455127868104423	0.0	0.9999999999923255	0.0	0.0	0.9999999900076747
1	3	none		500	3	2	2	sqrt	entropy		0.9076774395270174	0.31943951764903566	0.0	0.9999999999923255	0.0	0.0	0.9999999900076747
1	1	none		500	3	2	2	log2	gini		0.8964024141818975	0.31245866517038967	0.0	0.9999999999923255	0.0	0.0	0.9999999900076747
1	2	none		500	3	2	2	log2	gini		0.8912102176364135	0.2660211304574633	0.0	0.9999999999923255	0.0	0.0	0.9999999900076747
1	3	none		500	3	2	2	log2	gini		0.9083691007456677	0.3353235973521255	0.0	0.9999999999923255	0.0	0.0	0.9999999900076747
1	1	none		500	3	2	2	log2	entropy		0.8956539040959609	0.32648888479491484	0.0	0.9999999999923255	0.0	0.0	0.9999999900076747
1	2	none		500	3	2	2	log2	entropy		0.9025136674151767	0.27455127868104423	0.0	0.9999999999923255	0.0	0.0	0.9999999900076747
1	3	none		500	3	2	2	log2	entropy		0.9076774395270174	0.31943951764903566	0.0	0.9999999999923255	0.0	0.0	0.9999999900076747
1	1	none		500	3	5	1	sqrt	gini		0.8967056081407577	0.3152559888620287	0.0	0.9999999999923255	0.0	0.0	0.9999999900076747
1	2	none		500	3	5	1	sqrt	gini		0.8911154695242696	0.2661556734276335	0.0	0.9999999999923255	0.0	0.0	0.9999999900076747
1	3	none		500	3	5	1	sqrt	gini		0.9085680717811697	0.3401753419998304	0.0	0.9999999999923255	0.0	0.0	0.9999999900076747
1	1	none		500	3	5	1	sqrt	entropy		0.8956444292847465	0.32579044401495	0.0	0.9999999999923255	0.0	0.0	0.9999999900076747
1	2	none		500	3	5	1	sqrt	entropy		0.9021252001553869	0.2733444610815369	0.0	0.9999999999923255	0.0	0.0	0.9999999900076747
1	3	none		500	3	5	1	sqrt	entropy		0.9079806334858778	0.3229451979432246	0.0	0.9999999999923255	0.0	0.0	0.9999999900076747
1	1	none		500	3	5	1	log2	gini		0.8967056081407577	0.3152559888620287	0.0	0.9999999999923255	0.0	0.0	0.9999999900076747
1	2	none		500	3	5	1	log2	gini		0.8911154695242696	0.2661556734276335	0.0	0.9999999999923255	0.0	0.0	0.9999999900076747
1	3	none		500	3	5	1	log2	gini		0.9085680717811697	0.3401753419998304	0.0	0.9999999999923255	0.0	0.0	0.9999999900076747
1	1	none		500	3	5	1	log2	entropy		0.8956444292847465	0.32579044401495	0.0	0.9999999999923255	0.0	0.0	0.9999999900076747
1	2	none		500	3	5	1	log2	entropy		0.9021252001553869	0.2733444610815369	0.0	0.9999999999923255	0.0	0.0	0.9999999900076747
1	3	none		500	3	5	1	log2	entropy		0.9079806334858778	0.3229451979432246	0.0	0.9999999999923255	0.0	0.0	0.9999999900076747
1	1	none		500	3	5	2	sqrt	gini		0.8966582340846859	0.31371320097220023	0.0	0.9999999999923255	0.0	0.0	0.9999999900076747
1	2	none		500	3	5	2	sqrt	gini		0.8911817932027705	0.2665657271569865	0.0	0.9999999999923255	0.0	0.0	0.9999999900076747
1	3	none		500	3	5	2	sqrt	gini		0.9084069999905251	0.33716659515036806	0.0	0.9999999999923255	0.0	0.0	0.9999999900076747
1	1	none		500	3	5	2	sqrt	entropy		0.8956728537183896	0.3267752863392953	0.0	0.9999999999923255	0.0	0.0	0.9999999900076747
1	2	none		500	3	5	2	sqrt	entropy		0.902447343736676	0.2740777951125219	0.0	0.9999999999923255	0.0	0.0	0.9999999900076747
1	3	none		500	3	5	2	sqrt	entropy		0.9078479861288764	0.3206834198958818	0.0	0.9999999999923255	0.0	0.0	0.9999999900076747
1	1	none		500	3	5	2	log2	gini		0.8966582340846859	0.31371320097220023	0.0	0.9999999999923255	0.0	0.0	0.9999999900076747
1	2	none		500	3	5	2	log2	gini		0.8911817932027705	0.2665657271569865	0.0	0.9999999999923255	0.0	0.0	0.9999999900076747
1	3	none		500	3	5	2	log2	gini		0.9084069999905251	0.33716659515036806	0.0	0.9999999999923255	0.0	0.0	0.9999999900076747
1	1	none		500	3	5	2	log2	entropy		0.8956728537183896	0.3267752863392953	0.0	0.9999999999923255	0.0	0.0	0.9999999900076747
1	2	none		500	3	5	2	log2	entropy		0.902447343736676	0.2740777951125219	0.0	0.9999999999923255	0.0	0.0	0.9999999900076747
1	3	none		500	3	5	2	log2	entropy		0.9078479861288764	0.3206834198958818	0.0	0.9999999999923255	0.0	0.0	0.9999999900076747
1	1	none		500	3	10	1	sqrt	gini		0.8968666799314022	0.31425006792769083	0.0	0.9999999999923255	0.0	0.0	0.9999999900076747
1	2	none		500	3	10	1	sqrt	gini		0.890679628208408	0.2658358452081361	0.0	0.9999999999923255	0.0	0.0	0.9999999900076747
1	3	none		500	3	10	1	sqrt	gini		0.9088523161176012	0.3379573767979971	0.0	0.9999999999923255	0.0	0.0	0.9999999900076747
1	1	none		500	3	10	1	sqrt	entropy		0.8955402063613882	0.32290955917062275	0.0	0.9999999999923255	0.0	0.0	0.9999999900076747
1	2	none		500	3	10	1	sqrt	entropy		0.9020873009105294	0.27308187739041045	0.0	0.9999999999923255	0.0	0.0	0.9999999900076747
1	3	none		500	3	10	1	sqrt	entropy		0.908132230465308	0.324390828316955	0.0	0.9999999999923255	0.0	0.0	0.9999999900076747
1	1	none		500	3	10	1	log2	gini		0.8968666799314022	0.31425006792769083	0.0	0.9999999999923255	0.0	0.0	0.9999999900076747
1	2	none		500	3	10	1	log2	gini		0.890679628208408	0.2658358452081361	0.0	0.9999999999923255	0.0	0.0	0.9999999900076747
1	3	none		500	3	10	1	log2	gini		0.9088523161176012	0.3379573767979971	0.0	0.9999999999923255	0.0	0.0	0.9999999900076747
1	1	none		500	3	10	1	log2	entropy		0.8955402063613882	0.32290955917062275	0.0	0.9999999999923255	0.0	0.0	0.9999999900076747
1	2	none		500	3	10	1	log2	entropy		0.9020873009105294	0.27308187739041045	0.0	0.9999999999923255	0.0	0.0	0.9999999900076747
1	3	none		500	3	10	1	log2	entropy		0.908132230465308	0.324390828316955	0.0	0.9999999999923255	0.0	0.0	0.9999999900076747
1	1	none		500	3	10	2	sqrt	gini		0.896933003609903	0.3134053923370128	0.0	0.9999999999923255	0.0	0.0	0.9999999900076747
1	2	none		500	3	10	2	sqrt	gini		0.8906227793411216	0.26602410904782925	0.0	0.9999999999923255	0.0	0.0	0.9999999900076747
1	3	none		500	3	10	2	sqrt	gini		0.9088996901736732	0.33284562237970683	0.0	0.9999999999923255	0.0	0.0	0.9999999900076747
1	1	none		500	3	10	2	sqrt	entropy		0.8956918033408184	0.32367651278668885	0.0	0.9999999999923255	0.0	0.0	0.9999999900076747
1	2	none		500	3	10	2	sqrt	entropy		0.9021441497778158	0.27318028689621476	0.0	0.9999999999923255	0.0	0.0	0.9999999900076747
1	3	none		500	3	10	2	sqrt	entropy		0.9079522090522346	0.3226990325519309	0.0	0.9999999999923255	0.0	0.0	0.9999999900076747
1	1	none		500	3	10	2	log2	gini		0.896933003609903	0.3134053923370128	0.0	0.9999999999923255	0.0	0.0	0.9999999900076747
1	2	none		500	3	10	2	log2	gini		0.8906227793411216	0.26602410904782925	0.0	0.9999999999923255	0.0	0.0	0.9999999900076747
1	3	none		500	3	10	2	log2	gini		0.9088996901736732	0.33284562237970683	0.0	0.9999999999923255	0.0	0.0	0.9999999900076747
1	1	none		500	3	10	2	log2	entropy		0.8956918033408184	0.32367651278668885	0.0	0.9999999999923255	0.0	0.0	0.9999999900076747
1	2	none		500	3	10	2	log2	entropy		0.9021441497778158	0.27318028689621476	0.0	0.9999999999923255	0.0	0.0	0.9999999900076747
1	3	none		500	3	10	2	log2	entropy		0.9079522090522346	0.3226990325519309	0.0	0.9999999999923255	0.0	0.0	0.9999999900076747
1	1	none		500	5	2	1	sqrt	gini		0.904872895407559	0.32707760607460773	0.0	0.9999999999923255	0.0	0.0	0.9999999900076747
1	2	none		500	5	2	1	sqrt	gini		0.8987237429294221	0.27386356976830145	0.0	0.999232540283966	0.0	0.0	1.0007680391474596
1	3	none		500	5	2	1	sqrt	gini		0.9121590252314223	0.34457905516987236	0.0	0.9999999999923255	0.0	0.0	0.9999999900076747
1	1	none		500	5	2	1	sqrt	entropy		0.9024662933591048	0.35086163410521487	0.0	0.9999999999923255	0.0	0.0	0.9999999900076747
1	2	none		500	5	2	1	sqrt	entropy		0.9045791762599129	0.27513761682240145	0.0	0.999232540283966	0.0	0.0	1.0007680391474596
1	3	none		500	5	2	1	sqrt	entropy		0.9150014685957382	0.3453699123016743	0.0	0.9999999999923255	0.0	0.0	0.9999999900076747
1	1	none		500	5	2	1	log2	gini		0.904872895407559	0.32707760607460773	0.0	0.9999999999923255	0.0	0.0	0.9999999900076747
1	2	none		500	5	2	1	log2	gini		0.8987237429294221	0.27386356976830145	0.0	0.999232540283966	0.0	0.0	1.0007680391474596
1	3	none		500	5	2	1	log2	gini		0.9121590252314223	0.34457905516987236	0.0	0.9999999999923255	0.0	0.0	0.9999999900076747
1	1	none		500	5	2	1	log2	entropy		0.9024662933591048	0.35086163410521487	0.0	0.9999999999923255	0.0	0.0	0.9999999900076747
1	2	none		500	5	2	1	log2	entropy		0.9045791762599129	0.27513761682240145	0.0	0.999232540283966	0.0	0.0	1.0007680391474596
1	3	none		500	5	2	1	log2	entropy		0.9150014685957382	0.3453699123016743	0.0	0.9999999999923255	0.0	0.0	0.9999999900076747
1	1	none		500	5	2	2	sqrt	gini		0.9046833991832712	0.3461568269579356	0.0	0.9999999999923255	0.0	0.0	0.9999999900076747
1	2	none		500	5	2	2	sqrt	gini		0.8977952114304123	0.2734259461885086	0.0	0.999232540283966	0.0	0.0	1.0007680391474596
1	3	none		500	5	2	2	sqrt	gini		0.9104819836464759	0.32949014210714156	0.0	0.9999999999923255	0.0	0.0	0.9999999900076747
1	1	none		500	5	2	2	sqrt	entropy		0.9038022417403333	0.34711710290382936	0.0	0.9999999999923255	0.0	0.0	0.9999999900076747
1	2	none		500	5	2	2	sqrt	entropy		0.9053845352131358	0.28103751323276777	0.0	0.999232540283966	0.0	0.0	1.0007680391474596
1	3	none		500	5	2	2	sqrt	entropy		0.9149540945396663	0.340967987972361	0.0	0.9999999999923255	0.0	0.0	0.9999999900076747
1	1	none		500	5	2	2	log2	gini		0.9046833991832712	0.3461568269579356	0.0	0.9999999999923255	0.0	0.0	0.9999999900076747
1	2	none		500	5	2	2	log2	gini		0.8977952114304123	0.2734259461885086	0.0	0.999232540283966	0.0	0.0	1.0007680391474596
1	3	none		500	5	2	2	log2	gini		0.9104819836464759	0.32949014210714156	0.0	0.9999999999923255	0.0	0.0	0.9999999900076747
1	1	none		500	5	2	2	log2	entropy		0.9038022417403333	0.34711710290382936	0.0	0.9999999999923255	0.0	0.0	0.9999999900076747
1	2	none		500	5	2	2	log2	entropy		0.9053845352131358	0.28103751323276777	0.0	0.999232540283966	0.0	0.0	1.0007680391474596
1	3	none		500	5	2	2	log2	entropy		0.9149540945396663	0.340967987972361	0.0	0.9999999999923255	0.0	0.0	0.9999999900076747
1	1	none		500	5	5	1	sqrt	gini		0.9059719735084278	0.3445040649047554	0.0	0.9999999999923255	0.0	0.0	0.9999999900076747
1	2	none		500	5	5	1	sqrt	gini		0.8986384696284927	0.27414272492483654	0.0	0.999232540283966	0.0	0.0	1.0007680391474596
1	3	none		500	5	5	1	sqrt	gini		0.9121590252314222	0.33848587093079663	0.0	0.9999999999923255	0.0	0.0	0.9999999900076747
1	1	none		500	5	5	1	sqrt	entropy		0.9034990477814729	0.34858226558966027	0.0	0.9999999999923255	0.0	0.0	0.9999999900076747
1	2	none		500	5	5	1	sqrt	entropy		0.9054224344579934	0.2766214933436971	0.0	0.999232540283966	0.0	0.0	1.0007680391474596
1	3	none		500	5	5	1	sqrt	entropy		0.9157689283041035	0.34098834880854767	0.0	0.9999999999923255	0.0	0.0	0.9999999900076747
1	1	none		500	5	5	1	log2	gini		0.9059719735084278	0.3445040649047554	0.0	0.9999999999923255	0.0	0.0	0.9999999900076747
1	2	none		500	5	5	1	log2	gini		0.8986384696284927	0.27414272492483654	0.0	0.999232540283966	0.0	0.0	1.0007680391474596
1	3	none		500	5	5	1	log2	gini		0.9121590252314222	0.33848587093079663	0.0	0.9999999999923255	0.0	0.0	0.9999999900076747
1	1	none		500	5	5	1	log2	entropy		0.9034990477814729	0.34858226558966027	0.0	0.9999999999923255	0.0	0.0	0.9999999900076747
1	2	none		500	5	5	1	log2	entropy		0.9054224344579934	0.2766214933436971	0.0	0.999232540283966	0.0	0.0	1.0007680391474596
1	3	none		500	5	5	1	log2	entropy		0.9157689283041035	0.34098834880854767	0.0	0.9999999999923255	0.0	0.0	0.9999999900076747
1	1	none		500	5	5	2	sqrt	gini		0.9038969898524771	0.33983683728035785	0.0	0.9999999999923255	0.0	0.0	0.9999999900076747
1	2	none		500	5	5	2	sqrt	gini		0.8973404204921217	0.27250567186272573	0.0	0.999232540283966	0.0	0.0	1.0007680391474596
1	3	none		500	5	5	2	sqrt	gini		0.9109178249623375	0.33236481791166306	0.0	0.9999999999923255	0.0	0.0	0.9999999900076747
1	1	none		500	5	5	2	sqrt	entropy		0.9045697014486986	0.35319888228498364	0.0	0.9999999999923255	0.0	0.0	0.9999999900076747
1	2	none		500	5	5	2	sqrt	entropy		0.905905649829927	0.2810366659851728	0.0	0.9999999999923255	0.0	0.0	0.9999999900076747
1	3	none		500	5	5	2	sqrt	entropy		0.9155131084013151	0.3382764710010545	0.0	0.9999999999923255	0.0	0.0	0.9999999900076747
1	1	none		500	5	5	2	log2	gini		0.9038969898524771	0.33983683728035785	0.0	0.9999999999923255	0.0	0.0	0.9999999900076747
1	2	none		500	5	5	2	log2	gini		0.8973404204921217	0.27250567186272573	0.0	0.999232540283966	0.0	0.0	1.0007680391474596
1	3	none		500	5	5	2	log2	gini		0.9109178249623375	0.33236481791166306	0.0	0.9999999999923255	0.0	0.0	0.9999999900076747
1	1	none		500	5	5	2	log2	entropy		0.9045697014486986	0.35319888228498364	0.0	0.9999999999923255	0.0	0.0	0.9999999900076747
1	2	none		500	5	5	2	log2	entropy		0.905905649829927	0.2810366659851728	0.0	0.9999999999923255	0.0	0.0	0.9999999900076747
1	3	none		500	5	5	2	log2	entropy		0.9155131084013151	0.3382764710010545	0.0	0.9999999999923255	0.0	0.0	0.9999999900076747
1	1	none		500	5	10	1	sqrt	gini		0.9032811271235421	0.3365857349831636	0.0	0.9999999999923255	0.0	0.0	0.9999999900076747
1	2	none		500	5	10	1	sqrt	gini		0.8960328965445363	0.2684798951759646	0.0	0.9999999999923255	0.0	0.0	0.9999999900076747
1	3	none		500	5	10	1	sqrt	gini		0.9122063992874943	0.3451214744282625	0.0	0.9999999999923255	0.0	0.0	0.9999999900076747
1	1	none		500	5	10	1	sqrt	entropy		0.9027789621291795	0.3470376704182027	0.0	0.9999999999923255	0.0	0.0	0.9999999900076747
1	2	none		500	5	10	1	sqrt	entropy		0.9065404621812909	0.27982528997061995	0.0	0.9999999999923255	0.0	0.0	0.9999999900076747
1	3	none		500	5	10	1	sqrt	entropy		0.9141487355864434	0.3464520793634316	0.0	0.9999999999923255	0.0	0.0	0.9999999900076747
1	1	none		500	5	10	1	log2	gini		0.9032811271235421	0.3365857349831636	0.0	0.9999999999923255	0.0	0.0	0.9999999900076747
1	2	none		500	5	10	1	log2	gini		0.8960328965445363	0.2684798951759646	0.0	0.9999999999923255	0.0	0.0	0.9999999900076747
1	3	none		500	5	10	1	log2	gini		0.9122063992874943	0.3451214744282625	0.0	0.9999999999923255	0.0	0.0	0.9999999900076747
1	1	none		500	5	10	1	log2	entropy		0.9027789621291795	0.3470376704182027	0.0	0.9999999999923255	0.0	0.0	0.9999999900076747
1	2	none		500	5	10	1	log2	entropy		0.9065404621812909	0.27982528997061995	0.0	0.9999999999923255	0.0	0.0	0.9999999900076747
1	3	none		500	5	10	1	log2	entropy		0.9141487355864434	0.3464520793634316	0.0	0.9999999999923255	0.0	0.0	0.9999999900076747
1	1	none		500	5	10	2	sqrt	gini		0.9043802052244108	0.3398894618574448	0.0	0.9999999999923255	0.0	0.0	0.9999999900076747
1	2	none		500	5	10	2	sqrt	gini		0.8960234217333218	0.269404695608224	0.0	0.9999999999923255	0.0	0.0	0.9999999900076747
1	3	none		500	5	10	2	sqrt	gini		0.9119505793847057	0.34237213128525396	0.0	0.9999999999923255	0.0	0.0	0.9999999900076747
1	1	none		500	5	10	2	sqrt	entropy		0.9038117165515477	0.3492298152679581	0.0	0.9999999999923255	0.0	0.0	0.9999999900076747
1	2	none		500	5	10	2	sqrt	entropy		0.9065688866149343	0.2821598887914406	0.0	0.9999999999923255	0.0	0.0	0.9999999900076747
1	3	none		500	5	10	2	sqrt	entropy		0.9133244270107918	0.3422615759983235	0.0	0.9999999999923255	0.0	0.0	0.9999999900076747
1	1	none		500	5	10	2	log2	gini		0.9043802052244108	0.3398894618574448	0.0	0.9999999999923255	0.0	0.0	0.9999999900076747
1	2	none		500	5	10	2	log2	gini		0.8960234217333218	0.269404695608224	0.0	0.9999999999923255	0.0	0.0	0.9999999900076747
1	3	none		500	5	10	2	log2	gini		0.9119505793847057	0.34237213128525396	0.0	0.9999999999923255	0.0	0.0	0.9999999900076747
1	1	none		500	5	10	2	log2	entropy		0.9038117165515477	0.3492298152679581	0.0	0.9999999999923255	0.0	0.0	0.9999999900076747
1	2	none		500	5	10	2	log2	entropy		0.9065688866149343	0.2821598887914406	0.0	0.9999999999923255	0.0	0.0	0.9999999900076747
1	3	none		500	5	10	2	log2	entropy		0.9133244270107918	0.3422615759983235	0.0	0.9999999999923255	0.0	0.0	0.9999999900076747
1	1	none		500	10	2	1	sqrt	gini		0.9024852429815337	0.30799577462144345	0.0	0.9999999999923255	0.0	0.0	0.9999999900076747
1	2	none		500	10	2	1	sqrt	gini		0.8971319746454052	0.27274476798973646	0.0	0.9961627014505284	0.0	0.0	1.0038520700537807
1	3	none		500	10	2	1	sqrt	gini		0.9102830126109737	0.3558679741424393	0.0	0.9984650805756067	0.0	0.0	1.0015372689930586
1	1	none		500	10	2	1	sqrt	entropy		0.9002776119685815	0.33298640432150417	0.0	0.9999999999923255	0.0	0.0	0.9999999900076747
1	2	none		500	10	2	1	sqrt	entropy		0.904579176259913	0.27792882373052	0.0	0.999232540283966	0.0	0.0	1.0007680391474596
1	3	none		500	10	2	1	sqrt	entropy		0.9127275139042854	0.3343680650956871	0.0	0.999232540283966	0.0	0.0	1.0007680391474596
1	1	none		500	10	2	1	log2	gini		0.9024852429815337	0.30799577462144345	0.0	0.9999999999923255	0.0	0.0	0.9999999900076747
1	2	none		500	10	2	1	log2	gini		0.8971319746454052	0.27274476798973646	0.0	0.9961627014505284	0.0	0.0	1.0038520700537807
1	3	none		500	10	2	1	log2	gini		0.9102830126109737	0.3558679741424393	0.0	0.9984650805756067	0.0	0.0	1.0015372689930586
1	1	none		500	10	2	1	log2	entropy		0.9002776119685815	0.33298640432150417	0.0	0.9999999999923255	0.0	0.0	0.9999999900076747
1	2	none		500	10	2	1	log2	entropy		0.904579176259913	0.27792882373052	0.0	0.999232540283966	0.0	0.0	1.0007680391474596
1	3	none		500	10	2	1	log2	entropy		0.9127275139042854	0.3343680650956871	0.0	0.999232540283966	0.0	0.0	1.0007680391474596
1	1	none		500	10	2	2	sqrt	gini		0.9027600125067509	0.31121294536319505	0.0	0.999232540283966	0.0	0.0	1.0007680391474596
1	2	none		500	10	2	2	sqrt	gini		0.9004292089480116	0.27862154497682906	0.0	0.9961627014505284	0.0	0.0	1.0038520700537807
1	3	none		500	10	2	2	sqrt	gini		0.9123958955117819	0.3366454454011902	0.0	0.9984650805756067	0.0	0.0	1.0015372689930586
1	1	none		500	10	2	2	sqrt	entropy		0.9066067858597917	0.329316413942475	0.0	0.9999999999923255	0.0	0.0	0.9999999900076747
1	2	none		500	10	2	2	sqrt	entropy		0.9061898941663588	0.2791784858892005	0.0	0.9984650805756067	0.0	0.0	1.0015372689930586
1	3	none		500	10	2	2	sqrt	entropy		0.9139876637957989	0.3406720148319877	0.0	0.999232540283966	0.0	0.0	1.0007680391474596
1	1	none		500	10	2	2	log2	gini		0.9027600125067509	0.31121294536319505	0.0	0.999232540283966	0.0	0.0	1.0007680391474596
1	2	none		500	10	2	2	log2	gini		0.9004292089480116	0.27862154497682906	0.0	0.9961627014505284	0.0	0.0	1.0038520700537807
1	3	none		500	10	2	2	log2	gini		0.9123958955117819	0.3366454454011902	0.0	0.9984650805756067	0.0	0.0	1.0015372689930586
1	1	none		500	10	2	2	log2	entropy		0.9066067858597917	0.329316413942475	0.0	0.9999999999923255	0.0	0.0	0.9999999900076747
1	2	none		500	10	2	2	log2	entropy		0.9061898941663588	0.2791784858892005	0.0	0.9984650805756067	0.0	0.0	1.0015372689930586
1	3	none		500	10	2	2	log2	entropy		0.9139876637957989	0.3406720148319877	0.0	0.999232540283966	0.0	0.0	1.0007680391474596
1	1	none		500	10	5	1	sqrt	gini		0.9027315880731075	0.3176002941073932	0.0	0.9999999999923255	0.0	0.0	0.9999999900076747
1	2	none		500	10	5	1	sqrt	gini		0.8991406346228551	0.27576805029134316	0.0	0.9984650805756067	0.0	0.0	1.0015372689930586
1	3	none		500	10	5	1	sqrt	gini		0.9104914584576903	0.35353113979975853	0.0	0.9984650805756067	0.0	0.0	1.0015372689930586
1	1	none		500	10	5	1	sqrt	entropy		0.9008461006414448	0.3265096432248291	0.0	0.9999999999923255	0.0	0.0	0.9999999900076747
1	2	none		500	10	5	1	sqrt	entropy		0.9048065717290584	0.27830931815515847	0.0	0.9984650805756067	0.0	0.0	1.0015372689930586
1	3	none		500	10	5	1	sqrt	entropy		0.9137792179490823	0.33405070103031953	0.0	0.9984650805756067	0.0	0.0	1.0015372689930586
1	1	none		500	10	5	1	log2	gini		0.9027315880731075	0.3176002941073932	0.0	0.9999999999923255	0.0	0.0	0.9999999900076747
1	2	none		500	10	5	1	log2	gini		0.8991406346228551	0.27576805029134316	0.0	0.9984650805756067	0.0	0.0	1.0015372689930586
1	3	none		500	10	5	1	log2	gini		0.9104914584576903	0.35353113979975853	0.0	0.9984650805756067	0.0	0.0	1.0015372689930586
1	1	none		500	10	5	1	log2	entropy		0.9008461006414448	0.3265096432248291	0.0	0.9999999999923255	0.0	0.0	0.9999999900076747
1	2	none		500	10	5	1	log2	entropy		0.9048065717290584	0.27830931815515847	0.0	0.9984650805756067	0.0	0.0	1.0015372689930586
1	3	none		500	10	5	1	log2	entropy		0.9137792179490823	0.33405070103031953	0.0	0.9984650805756067	0.0	0.0	1.0015372689930586
1	1	none		500	10	5	2	sqrt	gini		0.9037169684394039	0.3152298502302789	0.0	0.999232540283966	0.0	0.0	1.0007680391474596
1	2	none		500	10	5	2	sqrt	gini		0.9006471296059426	0.275882232306024	0.0	0.9969301611588878	0.0	0.0	1.003079281708912
1	3	none		500	10	5	2	sqrt	gini		0.9104535592128327	0.3427079638609357	0.0	0.9984650805756067	0.0	0.0	1.0015372689930586
1	1	none		500	10	5	2	sqrt	entropy		0.9063509659570034	0.3304914206219919	0.0	0.9999999999923255	0.0	0.0	0.9999999900076747
1	2	none		500	10	5	2	sqrt	entropy		0.9077627128279468	0.28438741124046557	0.0	0.999232540283966	0.0	0.0	1.0007680391474596
1	3	none		500	10	5	2	sqrt	entropy		0.9136560454032954	0.3291679949164929	0.0	0.999232540283966	0.0	0.0	1.0007680391474596
1	1	none		500	10	5	2	log2	gini		0.9037169684394039	0.3152298502302789	0.0	0.999232540283966	0.0	0.0	1.0007680391474596
1	2	none		500	10	5	2	log2	gini		0.9006471296059426	0.275882232306024	0.0	0.9969301611588878	0.0	0.0	1.003079281708912
1	3	none		500	10	5	2	log2	gini		0.9104535592128327	0.3427079638609357	0.0	0.9984650805756067	0.0	0.0	1.0015372689930586
1	1	none		500	10	5	2	log2	entropy		0.9063509659570034	0.3304914206219919	0.0	0.9999999999923255	0.0	0.0	0.9999999900076747
1	2	none		500	10	5	2	log2	entropy		0.9077627128279468	0.28438741124046557	0.0	0.999232540283966	0.0	0.0	1.0007680391474596
1	3	none		500	10	5	2	log2	entropy		0.9136560454032954	0.3291679949164929	0.0	0.999232540283966	0.0	0.0	1.0007680391474596
1	1	none		500	10	10	1	sqrt	gini		0.9078953601849483	0.3337973078556047	0.0	0.9999999999923255	0.0	0.0	0.9999999900076747
1	2	none		500	10	10	1	sqrt	gini		0.8962887164473248	0.27281071389833744	0.0	0.9976976208672472	0.0	0.0	1.0023076822691774
1	3	none		500	10	10	1	sqrt	gini		0.9123390466444955	0.3513837613851729	0.0	0.9984650805756067	0.0	0.0	1.0015372689930586
1	1	none		500	10	10	1	sqrt	entropy		0.9038211913627621	0.33454351769626595	0.012345679010821523	0.9999999999923255	1249041.4193832516	1233621.1551119953	0.9876543111202152
1	2	none		500	10	10	1	sqrt	entropy		0.9078290365064475	0.2829212802610254	0.0	0.999232540283966	0.0	0.0	1.0007680391474596
1	3	none		500	10	10	1	sqrt	entropy		0.9178439119600542	0.34435501612171643	0.0	0.999232540283966	0.0	0.0	1.0007680391474596
1	1	none		500	10	10	1	log2	gini		0.9078953601849483	0.3337973078556047	0.0	0.9999999999923255	0.0	0.0	0.9999999900076747
1	2	none		500	10	10	1	log2	gini		0.8962887164473248	0.27281071389833744	0.0	0.9976976208672472	0.0	0.0	1.0023076822691774
1	3	none		500	10	10	1	log2	gini		0.9123390466444955	0.3513837613851729	0.0	0.9984650805756067	0.0	0.0	1.0015372689930586
1	1	none		500	10	10	1	log2	entropy		0.9038211913627621	0.33454351769626595	0.012345679010821523	0.9999999999923255	1249041.4193832516	1233621.1551119953	0.9876543111202152
1	2	none		500	10	10	1	log2	entropy		0.9078290365064475	0.2829212802610254	0.0	0.999232540283966	0.0	0.0	1.0007680391474596
1	3	none		500	10	10	1	log2	entropy		0.9178439119600542	0.34435501612171643	0.0	0.999232540283966	0.0	0.0	1.0007680391474596
1	1	none		500	10	10	2	sqrt	gini		0.9065025629364334	0.31847559541647785	0.0	0.9999999999923255	0.0	0.0	0.9999999900076747
1	2	none		500	10	10	2	sqrt	gini		0.8966866585183291	0.27407922544046825	0.0	0.9976976208672472	0.0	0.0	1.0023076822691774
1	3	none		500	10	10	2	sqrt	gini		0.912253773343566	0.3507069317654971	0.0	0.999232540283966	0.0	0.0	1.0007680391474596
1	1	none		500	10	10	2	sqrt	entropy		0.9040012127758354	0.3299212522576745	0.0	0.9999999999923255	0.0	0.0	0.9999999900076747
1	2	none		500	10	10	2	sqrt	entropy		0.9055266573813516	0.2758063558800496	0.0	0.999232540283966	0.0	0.0	1.0007680391474596
1	3	none		500	10	10	2	sqrt	entropy		0.9148877708611656	0.34360858730996463	0.0	0.9984650805756067	0.0	0.0	1.0015372689930586
1	1	none		500	10	10	2	log2	gini		0.9065025629364334	0.31847559541647785	0.0	0.9999999999923255	0.0	0.0	0.9999999900076747
1	2	none		500	10	10	2	log2	gini		0.8966866585183291	0.27407922544046825	0.0	0.9976976208672472	0.0	0.0	1.0023076822691774
1	3	none		500	10	10	2	log2	gini		0.912253773343566	0.3507069317654971	0.0	0.999232540283966	0.0	0.0	1.0007680391474596
1	1	none		500	10	10	2	log2	entropy		0.9040012127758354	0.3299212522576745	0.0	0.9999999999923255	0.0	0.0	0.9999999900076747
1	2	none		500	10	10	2	log2	entropy		0.9055266573813516	0.2758063558800496	0.0	0.999232540283966	0.0	0.0	1.0007680391474596
1	3	none		500	10	10	2	log2	entropy		0.9148877708611656	0.34360858730996463	0.0	0.9984650805756067	0.0	0.0	1.0015372689930586
1	1	undersample	0.6	100	3	2	1	sqrt	gini		0.8839430374349792	0.2791201943716858	0.802469135703399	0.8449731389037225	22.1426340102301	5.176322853120318	0.23377176488138085
1	2	undersample	0.6	100	3	2	1	sqrt	gini		0.8959570980548212	0.27262807027370245	0.851851851746685	0.8618572524876297	35.87360681164873	6.166460457910028	0.17189406494725848
1	3	undersample	0.6	100	3	2	1	sqrt	gini		0.897861535108913	0.28080656519511626	0.7530864196601128	0.8656945510294268	19.659426634513096	5.6072658954623495	0.2852202052029458
1	1	undersample	0.6	100	3	2	1	sqrt	entropy		0.8870602503245122	0.2927813759885788	0.802469135703399	0.8419033000702848	21.633796495629106	5.075811736121209	0.23462416875414177
1	2	undersample	0.6	100	3	2	1	sqrt	entropy		0.8931241295017197	0.26740190182296025	0.8395061727358635	0.8610897927792703	32.424985651166566	6.043516377214213	0.18638454055096634
1	3	undersample	0.6	100	3	2	1	sqrt	entropy		0.8933136257260074	0.2695652069377106	0.7901234566925774	0.8618572524876297	23.487579291991786	5.71961549719191	0.24351659194893066
1	1	undersample	0.6	100	3	2	1	log2	gini		0.8839430374349792	0.2791201943716858	0.802469135703399	0.8449731389037225	22.1426340102301	5.176322853120318	0.23377176488138085
1	2	undersample	0.6	100	3	2	1	log2	gini		0.8959570980548212	0.27262807027370245	0.851851851746685	0.8618572524876297	35.87360681164873	6.166460457910028	0.17189406494725848
1	3	undersample	0.6	100	3	2	1	log2	gini		0.897861535108913	0.28080656519511626	0.7530864196601128	0.8656945510294268	19.659426634513096	5.6072658954623495	0.2852202052029458
1	1	undersample	0.6	100	3	2	1	log2	entropy		0.8870602503245122	0.2927813759885788	0.802469135703399	0.8419033000702848	21.633796495629106	5.075811736121209	0.23462416875414177
1	2	undersample	0.6	100	3	2	1	log2	entropy		0.8931241295017197	0.26740190182296025	0.8395061727358635	0.8610897927792703	32.424985651166566	6.043516377214213	0.18638454055096634
1	3	undersample	0.6	100	3	2	1	log2	entropy		0.8933136257260074	0.2695652069377106	0.7901234566925774	0.8618572524876297	23.487579291991786	5.71961549719191	0.24351659194893066
1	1	undersample	0.6	100	3	2	2	sqrt	gini		0.8845967994087718	0.27900270564276497	0.802469135703399	0.8426707597786441	21.759144273736894	5.1005717917955975	0.234410485542876
1	2	undersample	0.6	100	3	2	2	sqrt	gini		0.8963360905033967	0.27568002385797935	0.8395061727358635	0.8626247121959891	32.845720305612744	6.111041694945486	0.18605289546486262
1	3	undersample	0.6	100	3	2	2	sqrt	gini		0.8972361975687634	0.2749108657008523	0.7777777776817559	0.8649270913210674	22.411929532018956	5.758206643409611	0.2569259559318092
1	1	undersample	0.6	100	3	2	2	sqrt	entropy		0.8866812578759369	0.2892956879688707	0.802469135703399	0.8426707597786441	21.759144273736894	5.1005717917955975	0.234410485542876
1	2	undersample	0.6	100	3	2	2	sqrt	entropy		0.8926788133746434	0.26608143678448	0.8395061727358635	0.8610897927792703	32.424985651166566	6.043516377214213	0.18638454055096634
1	3	undersample	0.6	100	3	2	2	sqrt	entropy		0.8936641937409396	0.2690389609150006	0.7901234566925774	0.8633921719043486	23.793784717454724	5.783880835149013	0.24308367356825783
1	1	undersample	0.6	100	3	2	2	log2	gini		0.8845967994087718	0.27900270564276497	0.802469135703399	0.8426707597786441	21.759144273736894	5.1005717917955975	0.234410485542876
1	2	undersample	0.6	100	3	2	2	log2	gini		0.8963360905033967	0.27568002385797935	0.8395061727358635	0.8626247121959891	32.845720305612744	6.111041694945486	0.18605289546486262
1	3	undersample	0.6	100	3	2	2	log2	gini		0.8972361975687634	0.2749108657008523	0.7777777776817559	0.8649270913210674	22.411929532018956	5.758206643409611	0.2569259559318092
1	1	undersample	0.6	100	3	2	2	log2	entropy		0.8866812578759369	0.2892956879688707	0.802469135703399	0.8426707597786441	21.759144273736894	5.1005717917955975	0.234410485542876
1	2	undersample	0.6	100	3	2	2	log2	entropy		0.8926788133746434	0.26608143678448	0.8395061727358635	0.8610897927792703	32.424985651166566	6.043516377214213	0.18638454055096634
1	3	undersample	0.6	100	3	2	2	log2	entropy		0.8936641937409396	0.2690389609150006	0.7901234566925774	0.8633921719043486	23.793784717454724	5.783880835149013	0.24308367356825783
1	1	undersample	0.6	100	3	5	1	sqrt	gini		0.8833366495172584	0.2725838282536866	0.802469135703399	0.8449731389037225	22.1426340102301	5.176322853120318	0.23377176488138085
1	2	undersample	0.6	100	3	5	1	sqrt	gini		0.896563485972542	0.274705677044269	0.8641975307575065	0.8626247121959891	39.95936521635602	6.290778215385059	0.1574293731076711
1	3	undersample	0.6	100	3	5	1	sqrt	gini		0.8973688449257647	0.28162053746182786	0.7777777776817559	0.8702993092795833	23.485204625521483	5.9967122256211765	0.25533999325909534
1	1	undersample	0.6	100	3	5	1	sqrt	entropy		0.8863875387282908	0.2898644699884919	0.802469135703399	0.8426707597786441	21.759144273736894	5.1005717917955975	0.234410485542876
1	2	undersample	0.6	100	3	5	1	sqrt	entropy		0.8933136257260074	0.26837062163684816	0.827160493725042	0.8618572524876297	29.857536355798622	5.987722473622781	0.20054307574792735
1	3	undersample	0.6	100	3	5	1	sqrt	entropy		0.8930293813895759	0.2720111954921704	0.7777777776817559	0.8649270913210674	22.411929532018956	5.758206643409611	0.2569259559318092
1	1	undersample	0.6	100	3	5	1	log2	gini		0.8833366495172584	0.2725838282536866	0.802469135703399	0.8449731389037225	22.1426340102301	5.176322853120318	0.23377176488138085
1	2	undersample	0.6	100	3	5	1	log2	gini		0.896563485972542	0.274705677044269	0.8641975307575065	0.8626247121959891	39.95936521635602	6.290778215385059	0.1574293731076711
1	3	undersample	0.6	100	3	5	1	log2	gini		0.8973688449257647	0.28162053746182786	0.7777777776817559	0.8702993092795833	23.485204625521483	5.9967122256211765	0.25533999325909534
1	1	undersample	0.6	100	3	5	1	log2	entropy		0.8863875387282908	0.2898644699884919	0.802469135703399	0.8426707597786441	21.759144273736894	5.1005717917955975	0.234410485542876
1	2	undersample	0.6	100	3	5	1	log2	entropy		0.8933136257260074	0.26837062163684816	0.827160493725042	0.8618572524876297	29.857536355798622	5.987722473622781	0.20054307574792735
1	3	undersample	0.6	100	3	5	1	log2	entropy		0.8930293813895759	0.2720111954921704	0.7777777776817559	0.8649270913210674	22.411929532018956	5.758206643409611	0.2569259559318092
1	1	undersample	0.6	100	3	5	2	sqrt	gini		0.8840662099807661	0.2674577534238178	0.802469135703399	0.8426707597786441	21.759144273736894	5.1005717917955975	0.234410485542876
1	2	undersample	0.6	100	3	5	2	sqrt	gini		0.8964876874828269	0.2747202713736206	0.851851851746685	0.8633921719043486	36.341287745221386	6.2357465253950295	0.17158847550200274
1	3	undersample	0.6	100	3	5	2	sqrt	gini		0.8970846005893333	0.2810303796017417	0.7777777776817559	0.8656945510294268	22.559997688171492	5.791110678920132	0.2566981846969121
1	1	undersample	0.6	100	3	5	2	sqrt	entropy		0.8866528334422936	0.28925646757112533	0.802469135703399	0.8419033000702848	21.633796495629106	5.075811736121209	0.23462416875414177
1	2	undersample	0.6	100	3	5	2	sqrt	entropy		0.8929156836550032	0.26640621126922104	0.827160493725042	0.8603223330709109	29.476841326357835	5.921923330275394	0.20090086892083886
1	3	undersample	0.6	100	3	5	2	sqrt	entropy		0.8931904531802204	0.26950897345047675	0.7901234566925774	0.8633921719043486	23.793784717454724	5.783880835149013	0.24308367356825783
1	1	undersample	0.6	100	3	5	2	log2	gini		0.8840662099807661	0.2674577534238178	0.802469135703399	0.8426707597786441	21.759144273736894	5.1005717917955975	0.234410485542876
1	2	undersample	0.6	100	3	5	2	log2	gini		0.8964876874828269	0.2747202713736206	0.851851851746685	0.8633921719043486	36.341287745221386	6.2357465253950295	0.17158847550200274
1	3	undersample	0.6	100	3	5	2	log2	gini		0.8970846005893333	0.2810303796017417	0.7777777776817559	0.8656945510294268	22.559997688171492	5.791110678920132	0.2566981846969121
1	1	undersample	0.6	100	3	5	2	log2	entropy		0.8866528334422936	0.28925646757112533	0.802469135703399	0.8419033000702848	21.633796495629106	5.075811736121209	0.23462416875414177
1	2	undersample	0.6	100	3	5	2	log2	entropy		0.8929156836550032	0.26640621126922104	0.827160493725042	0.8603223330709109	29.476841326357835	5.921923330275394	0.20090086892083886
1	3	undersample	0.6	100	3	5	2	log2	entropy		0.8931904531802204	0.26950897345047675	0.7901234566925774	0.8633921719043486	23.793784717454724	5.783880835149013	0.24308367356825783
1	1	undersample	0.6	100	3	10	1	sqrt	gini		0.8840472603583373	0.269405765464026	0.802469135703399	0.844205679195363	22.013544690146535	5.150823727403019	0.23398428466511928
1	2	undersample	0.6	100	3	10	1	sqrt	gini		0.8970656509669044	0.277513468721439	0.8395061727358635	0.8618572524876297	32.634184271102235	6.077091465766404	0.1862185703475929
1	3	undersample	0.6	100	3	10	1	sqrt	gini		0.8977478373743403	0.28262171463991215	0.7777777776817559	0.8656945510294268	22.559997688171492	5.791110678920132	0.2566981846969121
1	1	undersample	0.6	100	3	10	1	sqrt	entropy		0.8865296608965065	0.28972882383330556	0.802469135703399	0.8411358403619253	21.50965980708704	5.051290908022804	0.2348382418982702
1	2	undersample	0.6	100	3	10	1	sqrt	entropy		0.8929062088437888	0.2685344201689643	0.827160493725042	0.8626247121959891	30.05107405209402	6.0211734347257	0.20036465664345837
1	3	undersample	0.6	100	3	10	1	sqrt	entropy		0.8952749116473855	0.2750045228508818	0.7654320986709343	0.8656945510294268	21.033381346997988	5.699188287191241	0.270959194949929
1	1	undersample	0.6	100	3	10	1	log2	gini		0.8840472603583373	0.269405765464026	0.802469135703399	0.844205679195363	22.013544690146535	5.150823727403019	0.23398428466511928
1	2	undersample	0.6	100	3	10	1	log2	gini		0.8970656509669044	0.277513468721439	0.8395061727358635	0.8618572524876297	32.634184271102235	6.077091465766404	0.1862185703475929
1	3	undersample	0.6	100	3	10	1	log2	gini		0.8977478373743403	0.28262171463991215	0.7777777776817559	0.8656945510294268	22.559997688171492	5.791110678920132	0.2566981846969121
1	1	undersample	0.6	100	3	10	1	log2	entropy		0.8865296608965065	0.28972882383330556	0.802469135703399	0.8411358403619253	21.50965980708704	5.051290908022804	0.2348382418982702
1	2	undersample	0.6	100	3	10	1	log2	entropy		0.8929062088437888	0.2685344201689643	0.827160493725042	0.8626247121959891	30.05107405209402	6.0211734347257	0.20036465664345837
1	3	undersample	0.6	100	3	10	1	log2	entropy		0.8952749116473855	0.2750045228508818	0.7654320986709343	0.8656945510294268	21.033381346997988	5.699188287191241	0.270959194949929
1	1	undersample	0.6	100	3	10	2	sqrt	gini		0.8845494253526999	0.2683168746662243	0.802469135703399	0.8449731389037225	22.1426340102301	5.176322853120318	0.23377176488138085
1	2	undersample	0.6	100	3	10	2	sqrt	gini		0.8967719318192585	0.2747413368905766	0.8395061727358635	0.8618572524876297	32.634184271102235	6.077091465766404	0.1862185703475929
1	3	undersample	0.6	100	3	10	2	sqrt	gini		0.8977288877519114	0.2776536495602318	0.7901234566925774	0.8633921719043486	23.793784717454724	5.783880835149013	0.24308367356825783
1	1	undersample	0.6	100	3	10	2	sqrt	entropy		0.8869181281562964	0.29076319720343263	0.802469135703399	0.8419033000702848	21.633796495629106	5.075811736121209	0.23462416875414177
1	2	undersample	0.6	100	3	10	2	sqrt	entropy		0.8924703675279271	0.26710767278641945	0.8395061727358635	0.8595548733625514	32.01344738194366	5.977467022606861	0.18671737008379238
1	3	undersample	0.6	100	3	10	2	sqrt	entropy		0.8951517391015983	0.2721977195003982	0.7901234566925774	0.8656945510294268	24.26621594432215	5.883033070649023	0.24243717444389534
1	1	undersample	0.6	100	3	10	2	log2	gini		0.8845494253526999	0.2683168746662243	0.802469135703399	0.8449731389037225	22.1426340102301	5.176322853120318	0.23377176488138085
1	2	undersample	0.6	100	3	10	2	log2	gini		0.8967719318192585	0.2747413368905766	0.8395061727358635	0.8618572524876297	32.634184271102235	6.077091465766404	0.1862185703475929
1	3	undersample	0.6	100	3	10	2	log2	gini		0.8977288877519114	0.2776536495602318	0.7901234566925774	0.8633921719043486	23.793784717454724	5.783880835149013	0.24308367356825783
1	1	undersample	0.6	100	3	10	2	log2	entropy		0.8869181281562964	0.29076319720343263	0.802469135703399	0.8419033000702848	21.633796495629106	5.075811736121209	0.23462416875414177
1	2	undersample	0.6	100	3	10	2	log2	entropy		0.8924703675279271	0.26710767278641945	0.8395061727358635	0.8595548733625514	32.01344738194366	5.977467022606861	0.18671737008379238
1	3	undersample	0.6	100	3	10	2	log2	entropy		0.8951517391015983	0.2721977195003982	0.7901234566925774	0.8656945510294268	24.26621594432215	5.883033070649023	0.24243717444389534
1	1	undersample	0.6	100	5	2	1	sqrt	gini		0.8959381484323924	0.28100435322231593	0.827160493725042	0.8342287029866906	24.083661676291396	4.9897687882658195	0.20718479666824358
1	2	undersample	0.6	100	5	2	1	sqrt	gini		0.8969898524771894	0.27320989951651	0.8641975307575065	0.8580199539458326	38.4569977297795	6.086752990348188	0.15827425345439491
1	3	undersample	0.6	100	5	2	1	sqrt	gini		0.9009787479984461	0.28031864754054836	0.827160493725042	0.8449731389037225	26.084509353617452	5.335594325524021	0.2045502942894717
1	1	undersample	0.6	100	5	2	1	sqrt	entropy		0.8963550401258255	0.2881243023845556	0.8148148147142205	0.8273215656114558	21.080886966092976	4.718682853551792	0.22383700696904116
1	2	undersample	0.6	100	5	2	1	sqrt	entropy		0.8980984053892727	0.27184439778281666	0.8395061727358635	0.8480429777371601	29.19191604866315	5.524628641626605	0.1892519949871686
1	3	undersample	0.6	100	5	2	1	sqrt	entropy		0.9028358109964658	0.28154357763033805	0.827160493725042	0.8526477359873167	27.692333367641435	5.613489844437992	0.20270915754878338
1	1	undersample	0.6	100	5	2	1	log2	gini		0.8959381484323924	0.28100435322231593	0.827160493725042	0.8342287029866906	24.083661676291396	4.9897687882658195	0.20718479666824358
1	2	undersample	0.6	100	5	2	1	log2	gini		0.8969898524771894	0.27320989951651	0.8641975307575065	0.8580199539458326	38.4569977297795	6.086752990348188	0.15827425345439491
1	3	undersample	0.6	100	5	2	1	log2	gini		0.9009787479984461	0.28031864754054836	0.827160493725042	0.8449731389037225	26.084509353617452	5.335594325524021	0.2045502942894717
1	1	undersample	0.6	100	5	2	1	log2	entropy		0.8963550401258255	0.2881243023845556	0.8148148147142205	0.8273215656114558	21.080886966092976	4.718682853551792	0.22383700696904116
1	2	undersample	0.6	100	5	2	1	log2	entropy		0.8980984053892727	0.27184439778281666	0.8395061727358635	0.8480429777371601	29.19191604866315	5.524628641626605	0.1892519949871686
1	3	undersample	0.6	100	5	2	1	log2	entropy		0.9028358109964658	0.28154357763033805	0.827160493725042	0.8526477359873167	27.692333367641435	5.613489844437992	0.20270915754878338
1	1	undersample	0.6	100	5	2	2	sqrt	gini		0.8969709028547607	0.27990019441655667	0.827160493725042	0.8303914044448935	23.430508423027796	4.8768780983597795	0.2081422125378056
1	2	undersample	0.6	100	5	2	2	sqrt	gini		0.9006092303610851	0.26848885455225285	0.8641975307575065	0.8603223330709109	39.19579932435806	6.187084076407128	0.15785068275426642
1	3	undersample	0.6	100	5	2	2	sqrt	gini		0.900192338667652	0.279754351508385	0.8148148147142205	0.853415195695676	25.616751280344776	5.558657754428693	0.21699306978579394
1	1	undersample	0.6	100	5	2	2	sqrt	entropy		0.8964118889931119	0.28410820371516926	0.827160493725042	0.8288564850281747	23.177448148624705	4.833139283891775	0.2085276610748919
1	2	undersample	0.6	100	5	2	2	sqrt	entropy		0.9010071724320893	0.272940588634563	0.8765432097683281	0.844205679195363	38.47290171903175	5.626284379163297	0.14624017797053954
1	3	undersample	0.6	100	5	2	2	sqrt	entropy		0.9034706233478298	0.2798395118297825	0.8395061727358635	0.8488104374455195	29.366650477312078	5.552672439981609	0.1890808810696663
1	1	undersample	0.6	100	5	2	2	log2	gini		0.8969709028547607	0.27990019441655667	0.827160493725042	0.8303914044448935	23.430508423027796	4.8768780983597795	0.2081422125378056
1	2	undersample	0.6	100	5	2	2	log2	gini		0.9006092303610851	0.26848885455225285	0.8641975307575065	0.8603223330709109	39.19579932435806	6.187084076407128	0.15785068275426642
1	3	undersample	0.6	100	5	2	2	log2	gini		0.900192338667652	0.279754351508385	0.8148148147142205	0.853415195695676	25.616751280344776	5.558657754428693	0.21699306978579394
1	1	undersample	0.6	100	5	2	2	log2	entropy		0.8964118889931119	0.28410820371516926	0.827160493725042	0.8288564850281747	23.177448148624705	4.833139283891775	0.2085276610748919
1	2	undersample	0.6	100	5	2	2	log2	entropy		0.9010071724320893	0.272940588634563	0.8765432097683281	0.844205679195363	38.47290171903175	5.626284379163297	0.14624017797053954
1	3	undersample	0.6	100	5	2	2	log2	entropy		0.9034706233478298	0.2798395118297825	0.8395061727358635	0.8488104374455195	29.366650477312078	5.552672439981609	0.1890808810696663
1	1	undersample	0.6	100	5	5	1	sqrt	gini		0.8947632718418085	0.2841254424318479	0.827160493725042	0.8326937835699717	23.818805036198068	4.943991095698888	0.20756670412295347
1	2	undersample	0.6	100	5	5	1	sqrt	gini		0.8976720388846253	0.2674987084098332	0.8641975307575065	0.853415195695676	37.04901981693166	5.895546103181947	0.1591282512148255
1	3	undersample	0.6	100	5	5	1	sqrt	gini		0.9011303449778764	0.28557959100154057	0.8148148147142205	0.8488104374455195	24.70253557823106	5.389358544688032	0.21817024736570004
1	1	undersample	0.6	100	5	5	1	sqrt	entropy		0.8947822214642374	0.28693984247627374	0.8148148147142205	0.8288564850281747	21.309415083399255	4.76100287666951	0.22342249399817357
1	2	undersample	0.6	100	5	5	1	sqrt	entropy		0.897226722757549	0.2751709809648998	0.8765432097683281	0.844205679195363	38.47290171903175	5.626284379163297	0.14624017797053954
1	3	undersample	0.6	100	5	5	1	sqrt	entropy		0.9024852429815337	0.28242932978682644	0.827160493725042	0.8457405986120818	26.238092543493313	5.362139569202496	0.204364676964725
1	1	undersample	0.6	100	5	5	1	log2	gini		0.8947632718418085	0.2841254424318479	0.827160493725042	0.8326937835699717	23.818805036198068	4.943991095698888	0.20756670412295347
1	2	undersample	0.6	100	5	5	1	log2	gini		0.8976720388846253	0.2674987084098332	0.8641975307575065	0.853415195695676	37.04901981693166	5.895546103181947	0.1591282512148255
1	3	undersample	0.6	100	5	5	1	log2	gini		0.9011303449778764	0.28557959100154057	0.8148148147142205	0.8488104374455195	24.70253557823106	5.389358544688032	0.21817024736570004
1	1	undersample	0.6	100	5	5	1	log2	entropy		0.8947822214642374	0.28693984247627374	0.8148148147142205	0.8288564850281747	21.309415083399255	4.76100287666951	0.22342249399817357
1	2	undersample	0.6	100	5	5	1	log2	entropy		0.897226722757549	0.2751709809648998	0.8765432097683281	0.844205679195363	38.47290171903175	5.626284379163297	0.14624017797053954
1	3	undersample	0.6	100	5	5	1	log2	entropy		0.9024852429815337	0.28242932978682644	0.827160493725042	0.8457405986120818	26.238092543493313	5.362139569202496	0.204364676964725
1	1	undersample	0.6	100	5	5	2	sqrt	gini		0.8977762618079835	0.28584135730048327	0.827160493725042	0.8319263238616122	23.688190802616457	4.921415795236253	0.20775818632002724
1	2	undersample	0.6	100	5	5	2	sqrt	gini		0.9000975905555081	0.2724243060325419	0.8765432097683281	0.8503453568622384	40.34255906015398	5.857106286975548	0.14518429222143653
1	3	undersample	0.6	100	5	5	2	sqrt	gini		0.899036411699497	0.27190745942925626	0.827160493725042	0.8511128165705978	27.357508161506093	5.555618819003774	0.20307472861310638
1	1	undersample	0.6	100	5	5	2	sqrt	entropy		0.8957391773968904	0.2890617340016445	0.827160493725042	0.829623944736534	23.3034083302877	4.854910180288166	0.20833475852303127
1	2	undersample	0.6	100	5	5	2	sqrt	entropy		0.8988563902864235	0.2782860141649741	0.8888888887791496	0.8403683806535659	42.11537924411412	5.568375718637028	0.13221714721378056
1	3	undersample	0.6	100	5	5	2	sqrt	entropy		0.90308215608804	0.28542759584589905	0.827160493725042	0.8488104374455195	26.868017503961	5.47101549233482	0.20362556421768316
1	1	undersample	0.6	100	5	5	2	log2	gini		0.8977762618079835	0.28584135730048327	0.827160493725042	0.8319263238616122	23.688190802616457	4.921415795236253	0.20775818632002724
1	2	undersample	0.6	100	5	5	2	log2	gini		0.9000975905555081	0.2724243060325419	0.8765432097683281	0.8503453568622384	40.34255906015398	5.857106286975548	0.14518429222143653
1	3	undersample	0.6	100	5	5	2	log2	gini		0.899036411699497	0.27190745942925626	0.827160493725042	0.8511128165705978	27.357508161506093	5.555618819003774	0.20307472861310638
1	1	undersample	0.6	100	5	5	2	log2	entropy		0.8957391773968904	0.2890617340016445	0.827160493725042	0.829623944736534	23.3034083302877	4.854910180288166	0.20833475852303127
1	2	undersample	0.6	100	5	5	2	log2	entropy		0.8988563902864235	0.2782860141649741	0.8888888887791496	0.8403683806535659	42.11537924411412	5.568375718637028	0.13221714721378056
1	3	undersample	0.6	100	5	5	2	log2	entropy		0.90308215608804	0.28542759584589905	0.827160493725042	0.8488104374455195	26.868017503961	5.47101549233482	0.20362556421768316
1	1	undersample	0.6	100	5	10	1	sqrt	gini		0.8926030148849284	0.2757083297860871	0.827160493725042	0.8288564850281747	23.177448148624705	4.833139283891775	0.2085276610748919
1	2	undersample	0.6	100	5	10	1	sqrt	gini		0.9005050074377268	0.2861278020883734	0.8765432097683281	0.8503453568622384	40.34255906015398	5.857106286975548	0.14518429222143653
1	3	undersample	0.6	100	5	10	1	sqrt	gini		0.9048349961627014	0.2834758157594835	0.802469135703399	0.8488104374455195	22.80773888141656	5.307701597041244	0.23271493051371692
1	1	undersample	0.6	100	5	10	1	sqrt	entropy		0.8948201207090947	0.28667819597194766	0.827160493725042	0.8273215656114558	22.92888672327603	4.790178048302577	0.20891453984772007
1	2	undersample	0.6	100	5	10	1	sqrt	entropy		0.9021915238338876	0.2816103143418139	0.8888888887791496	0.8465080583204413	44.11999423424021	5.791110732860187	0.1312581833287262
1	3	undersample	0.6	100	5	10	1	sqrt	entropy		0.9029684583534673	0.28916791589411805	0.851851851746685	0.8434382194870036	30.97671228407893	5.440994568058237	0.17564789343663229
1	1	undersample	0.6	100	5	10	1	log2	gini		0.8926030148849284	0.2757083297860871	0.827160493725042	0.8288564850281747	23.177448148624705	4.833139283891775	0.2085276610748919
1	2	undersample	0.6	100	5	10	1	log2	gini		0.9005050074377268	0.2861278020883734	0.8765432097683281	0.8503453568622384	40.34255906015398	5.857106286975548	0.14518429222143653
1	3	undersample	0.6	100	5	10	1	log2	gini		0.9048349961627014	0.2834758157594835	0.802469135703399	0.8488104374455195	22.80773888141656	5.307701597041244	0.23271493051371692
1	1	undersample	0.6	100	5	10	1	log2	entropy		0.8948201207090947	0.28667819597194766	0.827160493725042	0.8273215656114558	22.92888672327603	4.790178048302577	0.20891453984772007
1	2	undersample	0.6	100	5	10	1	log2	entropy		0.9021915238338876	0.2816103143418139	0.8888888887791496	0.8465080583204413	44.11999423424021	5.791110732860187	0.1312581833287262
1	3	undersample	0.6	100	5	10	1	log2	entropy		0.9029684583534673	0.28916791589411805	0.851851851746685	0.8434382194870036	30.97671228407893	5.440994568058237	0.17564789343663229
1	1	undersample	0.6	100	5	10	2	sqrt	gini		0.8928304103540736	0.27427059707426604	0.8148148147142205	0.8288564850281747	21.309415083399255	4.76100287666951	0.22342249399817357
1	2	undersample	0.6	100	5	10	2	sqrt	gini		0.898818491041566	0.281701300289912	0.8765432097683281	0.8503453568622384	40.34255906015398	5.857106286975548	0.14518429222143653
1	3	undersample	0.6	100	5	10	2	sqrt	gini		0.9035937958936168	0.2849297372411088	0.802469135703399	0.849577897153879	22.944831926018033	5.334781705428575	0.23250470926008138
1	1	undersample	0.6	100	5	10	2	sqrt	entropy		0.8952085879688848	0.2851479749968306	0.8148148147142205	0.8273215656114558	21.080886966092976	4.718682853551792	0.22383700696904116
1	2	undersample	0.6	100	5	10	2	sqrt	entropy		0.9026936888282501	0.2818238140798124	0.851851851746685	0.844205679195363	31.15763203415321	5.467797495243204	0.17548821353539953
1	3	undersample	0.6	100	5	10	2	sqrt	entropy		0.903110580521683	0.2973472015899904	0.8765432097683281	0.8457405986120818	38.926363388519036	5.682267304677271	0.14597476930222483
1	1	undersample	0.6	100	5	10	2	log2	gini		0.8928304103540736	0.27427059707426604	0.8148148147142205	0.8288564850281747	21.309415083399255	4.76100287666951	0.22342249399817357
1	2	undersample	0.6	100	5	10	2	log2	gini		0.898818491041566	0.281701300289912	0.8765432097683281	0.8503453568622384	40.34255906015398	5.857106286975548	0.14518429222143653
1	3	undersample	0.6	100	5	10	2	log2	gini		0.9035937958936168	0.2849297372411088	0.802469135703399	0.849577897153879	22.944831926018033	5.334781705428575	0.23250470926008138
1	1	undersample	0.6	100	5	10	2	log2	entropy		0.8952085879688848	0.2851479749968306	0.8148148147142205	0.8273215656114558	21.080886966092976	4.718682853551792	0.22383700696904116
1	2	undersample	0.6	100	5	10	2	log2	entropy		0.9026936888282501	0.2818238140798124	0.851851851746685	0.844205679195363	31.15763203415321	5.467797495243204	0.17548821353539953
1	3	undersample	0.6	100	5	10	2	log2	entropy		0.903110580521683	0.2973472015899904	0.8765432097683281	0.8457405986120818	38.926363388519036	5.682267304677271	0.14597476930222483
1	1	undersample	0.6	100	10	2	1	sqrt	gini		0.8893815790720371	0.2657010174647715	0.8395061727358635	0.8334612432783312	26.17794844258925	5.040905425575203	0.1925630335337739
1	2	undersample	0.6	100	10	2	1	sqrt	gini		0.8966108600286138	0.2752144850329307	0.8641975307575065	0.8549501151123949	37.50841296379949	5.957932830128199	0.15884256315494474
1	3	undersample	0.6	100	10	2	1	sqrt	gini		0.9052187260168841	0.280555648590539	0.8395061727358635	0.8488104374455195	29.366650477312078	5.552672439981609	0.1890808810696663
1	1	undersample	0.6	100	10	2	1	sqrt	entropy		0.898894289531281	0.28594601000904935	0.8395061727358635	0.825786646194737	24.79430459570441	4.81883912002451	0.1943526527828622
1	2	undersample	0.6	100	10	2	1	sqrt	entropy		0.8951327894791696	0.27564539468477584	0.827160493725042	0.8480429777371601	26.708150184608723	5.443384102779155	0.203809840744214
1	3	undersample	0.6	100	10	2	1	sqrt	entropy		0.9056735169551746	0.28874604722327646	0.827160493725042	0.8503453568622384	27.192671136771676	5.52712846799101	0.20325800905193755
1	1	undersample	0.6	100	10	2	1	log2	gini		0.8893815790720371	0.2657010174647715	0.8395061727358635	0.8334612432783312	26.17794844258925	5.040905425575203	0.1925630335337739
1	2	undersample	0.6	100	10	2	1	log2	gini		0.8966108600286139	0.2752144850329308	0.8641975307575065	0.8549501151123949	37.50841296379949	5.957932830128199	0.15884256315494474
1	3	undersample	0.6	100	10	2	1	log2	gini		0.9052187260168841	0.280555648590539	0.8395061727358635	0.8488104374455195	29.366650477312078	5.552672439981609	0.1890808810696663
1	1	undersample	0.6	100	10	2	1	log2	entropy		0.898894289531281	0.28594601000904935	0.8395061727358635	0.825786646194737	24.79430459570441	4.81883912002451	0.1943526527828622
1	2	undersample	0.6	100	10	2	1	log2	entropy		0.8951327894791696	0.27564539468477584	0.827160493725042	0.8480429777371601	26.708150184608723	5.443384102779155	0.203809840744214
1	3	undersample	0.6	100	10	2	1	log2	entropy		0.9056735169551746	0.28874604722327646	0.827160493725042	0.8503453568622384	27.192671136771676	5.52712846799101	0.20325800905193755
1	1	undersample	0.6	100	10	2	2	sqrt	gini		0.8954738826828874	0.300364059818134	0.8148148147142205	0.8280890253198152	21.194640917371924	4.739748400778834	0.22362955840160278
1	2	undersample	0.6	100	10	2	2	sqrt	gini		0.8963029286641464	0.2716212514075316	0.8765432097683281	0.8426707597786441	38.028288081539756	5.571393803345961	0.14650655351923736
1	3	undersample	0.6	100	10	2	2	sqrt	gini		0.9013293160133784	0.2669523698733924	0.851851851746685	0.8472755180288007	31.89949392268358	5.577702965332679	0.1748523866822684
1	1	undersample	0.6	100	10	2	2	sqrt	entropy		0.8976720388846251	0.2980389907104768	0.8395061727358635	0.8311588641532529	25.749647779882984	4.972165810209926	0.1930964491327129
1	2	undersample	0.6	100	10	2	2	sqrt	entropy		0.9013861648806648	0.2823177508904831	0.8765432097683281	0.8488104374455195	39.86090875624016	5.797643282921975	0.14544683162561556
1	3	undersample	0.6	100	10	2	2	sqrt	entropy		0.9011824564395554	0.2607225573050712	0.8641975307575065	0.8465080583204413	35.095450452285064	5.630246545836292	0.1604266684804783
1	1	undersample	0.6	100	10	2	2	log2	gini		0.8954738826828875	0.300364059818134	0.8148148147142205	0.8280890253198152	21.194640917371924	4.739748400778834	0.22362955840160278
1	2	undersample	0.6	100	10	2	2	log2	gini		0.8962934538529319	0.27160506389134415	0.8765432097683281	0.8426707597786441	38.028288081539756	5.571393803345961	0.14650655351923736
1	3	undersample	0.6	100	10	2	2	log2	gini		0.9013293160133785	0.2669523698733924	0.851851851746685	0.8472755180288007	31.89949392268358	5.577702965332679	0.1748523866822684
1	1	undersample	0.6	100	10	2	2	log2	entropy		0.8976720388846252	0.2980389907104768	0.8395061727358635	0.8311588641532529	25.749647779882984	4.972165810209926	0.1930964491327129
1	2	undersample	0.6	100	10	2	2	log2	entropy		0.9013861648806647	0.2823177508904831	0.8765432097683281	0.8488104374455195	39.86090875624016	5.797643282921975	0.14544683162561556
1	3	undersample	0.6	100	10	2	2	log2	entropy		0.9011824564395555	0.26072255730507127	0.8641975307575065	0.8465080583204413	35.095450452285064	5.630246545836292	0.1604266684804783
1	1	undersample	0.6	100	10	5	1	sqrt	gini		0.8898268951991133	0.2692141431738156	0.827160493725042	0.8273215656114558	22.92888672327603	4.790178048302577	0.20891453984772007
1	2	undersample	0.6	100	10	5	1	sqrt	gini		0.898572145949992	0.28625661724836554	0.9012345677899711	0.8449731389037225	49.735760387435604	5.813408742735127	0.11688588251374404
1	3	undersample	0.6	100	10	5	1	sqrt	gini		0.9035274722151161	0.2792746525854855	0.827160493725042	0.849577897153879	27.02951612237964	5.498928834826377	0.20344162062073565
1	1	undersample	0.6	100	10	5	1	sqrt	entropy		0.8984205489705617	0.2797101684398527	0.827160493725042	0.8265541059030963	22.806255754477238	4.768982571435703	0.20910851806250205
1	2	undersample	0.6	100	10	5	1	sqrt	entropy		0.9002681371573671	0.29140388438358916	0.8641975307575065	0.8449731389037225	34.68496447861035	5.574501534129573	0.16071808840160792
1	3	undersample	0.6	100	10	5	1	sqrt	entropy		0.8999554683872923	0.2656765137926346	0.827160493725042	0.849577897153879	27.02951612237964	5.498928834826377	0.20344162062073565
1	1	undersample	0.6	100	10	5	1	log2	gini		0.8898268951991132	0.2692141431738156	0.827160493725042	0.8273215656114558	22.92888672327603	4.790178048302577	0.20891453984772007
1	2	undersample	0.6	100	10	5	1	log2	gini		0.8985721459499919	0.28625661724836554	0.9012345677899711	0.8449731389037225	49.735760387435604	5.813408742735127	0.11688588251374404
1	3	undersample	0.6	100	10	5	1	log2	gini		0.9035274722151161	0.2792746525854855	0.827160493725042	0.849577897153879	27.02951612237964	5.498928834826377	0.20344162062073565
1	1	undersample	0.6	100	10	5	1	log2	entropy		0.8984205489705617	0.2797101684398527	0.827160493725042	0.8265541059030963	22.806255754477238	4.768982571435703	0.20910851806250205
1	2	undersample	0.6	100	10	5	1	log2	entropy		0.9002681371573671	0.2914038843835891	0.8641975307575065	0.8449731389037225	34.68496447861035	5.574501534129573	0.16071808840160792
1	3	undersample	0.6	100	10	5	1	log2	entropy		0.8999554683872925	0.2656765137926346	0.827160493725042	0.849577897153879	27.02951612237964	5.498928834826377	0.20344162062073565
1	1	undersample	0.6	100	10	5	2	sqrt	gini		0.8938536899652275	0.2733942009013031	0.8148148147142205	0.8311588641532529	21.65999799015624	4.825925639321398	0.2228035951302786
1	2	undersample	0.6	100	10	5	2	sqrt	gini		0.9001070653667226	0.2852088888460718	0.8888888887791496	0.8380660015284876	41.40283836833818	5.48920450478149	0.13258038113036336
1	3	undersample	0.6	100	10	5	2	sqrt	gini		0.8993490804695717	0.2702653594500053	0.802469135703399	0.8511128165705978	23.22325800600122	5.389779451272318	0.2320854041085425
1	1	undersample	0.6	100	10	5	2	sqrt	entropy		0.897861535108913	0.2995065405402171	0.8148148147142205	0.8280890253198152	21.194640917371924	4.739748400778834	0.22362955840160278
1	2	undersample	0.6	100	10	5	2	sqrt	entropy		0.90362222032726	0.29174501949448456	0.8765432097683281	0.8511128165705978	40.58710831214171	5.887297554466686	0.145053377622234
1	3	undersample	0.6	100	10	5	2	sqrt	entropy		0.9032432278786846	0.27344757133889486	0.827160493725042	0.8403683806535659	25.194022202638468	5.181682960398345	0.2056711178064877
1	1	undersample	0.6	100	10	5	2	log2	gini		0.8938536899652275	0.2733942009013031	0.8148148147142205	0.8311588641532529	21.65999799015624	4.825925639321398	0.2228035951302786
1	2	undersample	0.6	100	10	5	2	log2	gini		0.9001070653667226	0.2852088888460718	0.8888888887791496	0.8380660015284876	41.40283836833818	5.48920450478149	0.13258038113036336
1	3	undersample	0.6	100	10	5	2	log2	gini		0.8993490804695717	0.2702653594500053	0.802469135703399	0.8511128165705978	23.22325800600122	5.389779451272318	0.2320854041085425
1	1	undersample	0.6	100	10	5	2	log2	entropy		0.897861535108913	0.29950654054021714	0.8148148147142205	0.8280890253198152	21.194640917371924	4.739748400778834	0.22362955840160278
1	2	undersample	0.6	100	10	5	2	log2	entropy		0.90362222032726	0.29174501949448456	0.8765432097683281	0.8511128165705978	40.58710831214171	5.887297554466686	0.145053377622234
1	3	undersample	0.6	100	10	5	2	log2	entropy		0.9032432278786845	0.27344757133889486	0.827160493725042	0.8403683806535659	25.194022202638468	5.181682960398345	0.2056711178064877
1	1	undersample	0.6	100	10	10	1	sqrt	gini		0.8926124896961428	0.2748194901402576	0.827160493725042	0.8334612432783312	23.95062308752641	4.966774463434391	0.20737557456343916
1	2	undersample	0.6	100	10	10	1	sqrt	gini		0.8951991131576704	0.2829816401152978	0.8765432097683281	0.8503453568622384	40.34255906015398	5.857106286975548	0.14518429222143653
1	3	undersample	0.6	100	10	10	1	sqrt	gini		0.9009976976208749	0.2683416532704816	0.8641975307575065	0.8518802762789572	36.59914777089515	5.834452365307848	0.15941496878121622
1	1	undersample	0.6	100	10	10	1	sqrt	entropy		0.8935125967615094	0.3014376395506619	0.8148148147142205	0.8273215656114558	21.080886966092976	4.718682853551792	0.22383700696904116
1	2	undersample	0.6	100	10	10	1	sqrt	entropy		0.9005144822489412	0.29091166940596475	0.8888888887791496	0.8457405986120818	43.86069080326699	5.762299238545966	0.13137729238659984
1	3	undersample	0.6	100	10	10	1	sqrt	entropy		0.9014998626152374	0.2648432537386271	0.851851851746685	0.8465080583204413	31.711246468654842	5.549814452324346	0.17501091105635427
1	1	undersample	0.6	100	10	10	1	log2	gini		0.8926124896961428	0.2748194901402576	0.827160493725042	0.8334612432783312	23.95062308752641	4.966774463434391	0.20737557456343916
1	2	undersample	0.6	100	10	10	1	log2	gini		0.8951991131576704	0.2829816401152978	0.8765432097683281	0.8503453568622384	40.34255906015398	5.857106286975548	0.14518429222143653
1	3	undersample	0.6	100	10	10	1	log2	gini		0.9009976976208749	0.2683416532704816	0.8641975307575065	0.8518802762789572	36.59914777089515	5.834452365307848	0.15941496878121622
1	1	undersample	0.6	100	10	10	1	log2	entropy		0.8935125967615094	0.3014376395506619	0.8148148147142205	0.8273215656114558	21.080886966092976	4.718682853551792	0.22383700696904116
1	2	undersample	0.6	100	10	10	1	log2	entropy		0.9005144822489412	0.29091166940596475	0.8888888887791496	0.8457405986120818	43.86069080326699	5.762299238545966	0.13137729238659984
1	3	undersample	0.6	100	10	10	1	log2	entropy		0.9014998626152374	0.2648432537386271	0.851851851746685	0.8465080583204413	31.711246468654842	5.549814452324346	0.17501091105635427
1	1	undersample	0.6	100	10	10	2	sqrt	gini		0.8947253725969511	0.2837977446907553	0.827160493725042	0.8273215656114558	22.92888672327603	4.790178048302577	0.20891453984772007
1	2	undersample	0.6	100	10	10	2	sqrt	gini		0.9028263361852515	0.28312590013717204	0.8765432097683281	0.8480429777371601	39.62373246997499	5.768362258168956	0.14557845771603234
1	3	undersample	0.6	100	10	10	2	sqrt	gini		0.902248372701174	0.2700800747009292	0.8148148147142205	0.853415195695676	25.616751280344776	5.558657754428693	0.21699306978579394
1	1	undersample	0.6	100	10	10	2	sqrt	entropy		0.9026084155273205	0.307006419330764	0.827160493725042	0.8265541059030963	22.806255754477238	4.768982571435703	0.20910851806250205
1	2	undersample	0.6	100	10	10	2	sqrt	entropy		0.9019641283647424	0.27914184980688334	0.8888888887791496	0.8434382194870036	43.09803365233827	5.67755954927816	0.13173592011406743
1	3	undersample	0.6	100	10	10	2	sqrt	entropy		0.9029400339198241	0.272587025030456	0.8395061727358635	0.8488104374455195	29.366650477312078	5.552672439981609	0.1890808810696663
1	1	undersample	0.6	100	10	10	2	log2	gini		0.8947253725969511	0.2837977446907553	0.827160493725042	0.8273215656114558	22.92888672327603	4.790178048302577	0.20891453984772007
1	2	undersample	0.6	100	10	10	2	log2	gini		0.9028263361852515	0.28312590013717204	0.8765432097683281	0.8480429777371601	39.62373246997499	5.768362258168956	0.14557845771603234
1	3	undersample	0.6	100	10	10	2	log2	gini		0.902248372701174	0.2700800747009292	0.8148148147142205	0.853415195695676	25.616751280344776	5.558657754428693	0.21699306978579394
1	1	undersample	0.6	100	10	10	2	log2	entropy		0.9026084155273205	0.307006419330764	0.827160493725042	0.8265541059030963	22.806255754477238	4.768982571435703	0.20910851806250205
1	2	undersample	0.6	100	10	10	2	log2	entropy		0.9019641283647424	0.27914184980688334	0.8888888887791496	0.8434382194870036	43.09803365233827	5.67755954927816	0.13173592011406743
1	3	undersample	0.6	100	10	10	2	log2	entropy		0.9029400339198241	0.272587025030456	0.8395061727358635	0.8488104374455195	29.366650477312078	5.552672439981609	0.1890808810696663
1	1	undersample	0.6	300	3	2	1	sqrt	gini		0.8906891030196222	0.2853123966817797	0.8148148147142205	0.8380660015284876	22.77156179973322	5.0317707960497	0.22096730178573135
1	2	undersample	0.6	300	3	2	1	sqrt	gini		0.8952843864585998	0.2659100066693679	0.851851851746685	0.8541826554040355	33.68289084932633	5.841909929768126	0.1734384859978863
1	3	undersample	0.6	300	3	2	1	sqrt	gini		0.8979752328434856	0.28905082023764	0.8395061727358635	0.8472755180288007	29.018937744807697	5.496866690472785	0.18942341889364822
1	1	undersample	0.6	300	3	2	1	sqrt	entropy		0.8902722113261894	0.29429284667164274	0.8148148147142205	0.8357636224034094	22.390652083704104	4.961231957412679	0.22157602712771987
1	2	undersample	0.6	300	3	2	1	sqrt	entropy		0.8967435073856154	0.2702140869273594	0.8641975307575065	0.8488104374455195	35.72680705032702	5.715986335275185	0.15999151477363255
1	3	undersample	0.6	300	3	2	1	sqrt	entropy		0.8967624570080441	0.2775858202680537	0.827160493725042	0.8449731389037225	26.084509353617452	5.335594325524021	0.2045502942894717
1	1	undersample	0.6	300	3	2	1	log2	gini		0.8906891030196222	0.2853123966817797	0.8148148147142205	0.8380660015284876	22.77156179973322	5.0317707960497	0.22096730178573135
1	2	undersample	0.6	300	3	2	1	log2	gini		0.8952843864585998	0.2659100066693679	0.851851851746685	0.8541826554040355	33.68289084932633	5.841909929768126	0.1734384859978863
1	3	undersample	0.6	300	3	2	1	log2	gini		0.8979752328434856	0.28905082023764	0.8395061727358635	0.8472755180288007	29.018937744807697	5.496866690472785	0.18942341889364822
1	1	undersample	0.6	300	3	2	1	log2	entropy		0.8902722113261894	0.29429284667164274	0.8148148147142205	0.8357636224034094	22.390652083704104	4.961231957412679	0.22157602712771987
1	2	undersample	0.6	300	3	2	1	log2	entropy		0.8967435073856154	0.2702140869273594	0.8641975307575065	0.8488104374455195	35.72680705032702	5.715986335275185	0.15999151477363255
1	3	undersample	0.6	300	3	2	1	log2	entropy		0.8967624570080441	0.2775858202680537	0.827160493725042	0.8449731389037225	26.084509353617452	5.335594325524021	0.2045502942894717
1	1	undersample	0.6	300	3	2	2	sqrt	gini		0.8908122755654092	0.2855886919407987	0.802469135703399	0.8380660015284876	21.024879562938924	4.955531844594401	0.23569845522829266
1	2	undersample	0.6	300	3	2	2	sqrt	gini		0.8958907743763206	0.26624393836833005	0.851851851746685	0.8557175748207544	34.10238965194068	5.904057903433697	0.17312738557820725
1	3	undersample	0.6	300	3	2	2	sqrt	gini		0.8981078802004869	0.2845191234350052	0.8148148147142205	0.8480429777371601	24.555553087041794	5.362139563931705	0.21836768650125937
1	1	undersample	0.6	300	3	2	2	sqrt	entropy		0.8901300891579734	0.29311038920872823	0.8148148147142205	0.8357636224034094	22.390652083704104	4.961231957412679	0.22157602712771987
1	2	undersample	0.6	300	3	2	2	sqrt	entropy		0.8965066371052556	0.2673154121141824	0.8765432097683281	0.8472755180288007	39.38893986481822	5.739375515052467	0.1457103222595086
1	3	undersample	0.6	300	3	2	2	sqrt	entropy		0.8970940754005476	0.2766760103776921	0.827160493725042	0.8480429777371601	26.708150184608723	5.443384102779155	0.203809840744214
1	1	undersample	0.6	300	3	2	2	log2	gini		0.8908122755654092	0.2855886919407987	0.802469135703399	0.8380660015284876	21.024879562938924	4.955531844594401	0.23569845522829266
1	2	undersample	0.6	300	3	2	2	log2	gini		0.8958907743763206	0.26624393836833005	0.851851851746685	0.8557175748207544	34.10238965194068	5.904057903433697	0.17312738557820725
1	3	undersample	0.6	300	3	2	2	log2	gini		0.8981078802004869	0.2845191234350052	0.8148148147142205	0.8480429777371601	24.555553087041794	5.362139563931705	0.21836768650125937
1	1	undersample	0.6	300	3	2	2	log2	entropy		0.8901300891579734	0.29311038920872823	0.8148148147142205	0.8357636224034094	22.390652083704104	4.961231957412679	0.22157602712771987
1	2	undersample	0.6	300	3	2	2	log2	entropy		0.8965066371052556	0.2673154121141824	0.8765432097683281	0.8472755180288007	39.38893986481822	5.739375515052467	0.1457103222595086
1	3	undersample	0.6	300	3	2	2	log2	entropy		0.8970940754005476	0.2766760103776921	0.827160493725042	0.8480429777371601	26.708150184608723	5.443384102779155	0.203809840744214
1	1	undersample	0.6	300	3	5	1	sqrt	gini		0.890925973299982	0.2851241936709237	0.8148148147142205	0.8388334612368471	22.900950179310097	5.05573160787637	0.22076513591276564
1	2	undersample	0.6	300	3	5	1	sqrt	gini		0.8953222857034574	0.26701191508439437	0.851851851746685	0.8549501151123949	33.89153046551956	5.87281950398351	0.1732827961559031
1	3	undersample	0.6	300	3	5	1	sqrt	gini		0.8975583411500526	0.28601839901422016	0.827160493725042	0.8480429777371601	26.708150184608723	5.443384102779155	0.203809840744214
1	1	undersample	0.6	300	3	5	1	sqrt	entropy		0.8900637654794729	0.2938318394777782	0.8148148147142205	0.8365310821117689	22.516429783437875	4.984524124800862	0.22137274637131713
1	2	undersample	0.6	300	3	5	1	sqrt	entropy		0.8966771837071146	0.27024635539984837	0.8765432097683281	0.8488104374455195	39.86090875624016	5.797643282921975	0.14544683162561556
1	3	undersample	0.6	300	3	5	1	sqrt	entropy		0.8965729607837564	0.2752855637369489	0.827160493725042	0.8480429777371601	26.708150184608723	5.443384102779155	0.203809840744214
1	1	undersample	0.6	300	3	5	1	log2	gini		0.890925973299982	0.2851241936709237	0.8148148147142205	0.8388334612368471	22.900950179310097	5.05573160787637	0.22076513591276564
1	2	undersample	0.6	300	3	5	1	log2	gini		0.8953222857034574	0.26701191508439437	0.851851851746685	0.8549501151123949	33.89153046551956	5.87281950398351	0.1732827961559031
1	3	undersample	0.6	300	3	5	1	log2	gini		0.8975583411500526	0.28601839901422016	0.827160493725042	0.8480429777371601	26.708150184608723	5.443384102779155	0.203809840744214
1	1	undersample	0.6	300	3	5	1	log2	entropy		0.8900637654794729	0.2938318394777782	0.8148148147142205	0.8365310821117689	22.516429783437875	4.984524124800862	0.22137274637131713
1	2	undersample	0.6	300	3	5	1	log2	entropy		0.8966771837071146	0.27024635539984837	0.8765432097683281	0.8488104374455195	39.86090875624016	5.797643282921975	0.14544683162561556
1	3	undersample	0.6	300	3	5	1	log2	entropy		0.8965729607837564	0.2752855637369489	0.827160493725042	0.8480429777371601	26.708150184608723	5.443384102779155	0.203809840744214
1	1	undersample	0.6	300	3	5	2	sqrt	gini		0.8908501748102668	0.28626244108351806	0.802469135703399	0.8396009209452066	21.26495016246146	5.002953199000213	0.23526756226225784
1	2	undersample	0.6	300	3	5	2	sqrt	gini		0.8958718247538917	0.26608584205063934	0.851851851746685	0.8557175748207544	34.10238965194068	5.904057903433697	0.17312738557820725
1	3	undersample	0.6	300	3	5	2	sqrt	gini		0.8975299167164095	0.2837340324469411	0.8148148147142205	0.8480429777371601	24.555553087041794	5.362139563931705	0.21836768650125937
1	1	undersample	0.6	300	3	5	2	sqrt	entropy		0.8902532617037605	0.2938293610961622	0.8148148147142205	0.8357636224034094	22.390652083704104	4.961231957412679	0.22157602712771987
1	2	undersample	0.6	300	3	5	2	sqrt	entropy		0.896563485972542	0.2676444250109774	0.8765432097683281	0.8488104374455195	39.86090875624016	5.797643282921975	0.14544683162561556
1	3	undersample	0.6	300	3	5	2	sqrt	entropy		0.8968287806865447	0.2760487694615964	0.827160493725042	0.849577897153879	27.02951612237964	5.498928834826377	0.20344162062073565
1	1	undersample	0.6	300	3	5	2	log2	gini		0.8908501748102668	0.28626244108351806	0.802469135703399	0.8396009209452066	21.26495016246146	5.002953199000213	0.23526756226225784
1	2	undersample	0.6	300	3	5	2	log2	gini		0.8958718247538917	0.26608584205063934	0.851851851746685	0.8557175748207544	34.10238965194068	5.904057903433697	0.17312738557820725
1	3	undersample	0.6	300	3	5	2	log2	gini		0.8975299167164095	0.2837340324469411	0.8148148147142205	0.8480429777371601	24.555553087041794	5.362139563931705	0.21836768650125937
1	1	undersample	0.6	300	3	5	2	log2	entropy		0.8902532617037605	0.2938293610961622	0.8148148147142205	0.8357636224034094	22.390652083704104	4.961231957412679	0.22157602712771987
1	2	undersample	0.6	300	3	5	2	log2	entropy		0.896563485972542	0.2676444250109774	0.8765432097683281	0.8488104374455195	39.86090875624016	5.797643282921975	0.14544683162561556
1	3	undersample	0.6	300	3	5	2	log2	entropy		0.8968287806865447	0.2760487694615964	0.827160493725042	0.849577897153879	27.02951612237964	5.498928834826377	0.20344162062073565
1	1	undersample	0.6	300	3	10	1	sqrt	gini		0.8905375060401921	0.2846330350223025	0.802469135703399	0.8380660015284876	21.024879562938924	4.955531844594401	0.23569845522829266
1	2	undersample	0.6	300	3	10	1	sqrt	gini		0.8954928323053164	0.2645536109612286	0.851851851746685	0.8557175748207544	34.10238965194068	5.904057903433697	0.17312738557820725
1	3	undersample	0.6	300	3	10	1	sqrt	gini		0.8979657580322711	0.28090777546499823	0.827160493725042	0.8480429777371601	26.708150184608723	5.443384102779155	0.203809840744214
1	1	undersample	0.6	300	3	10	1	sqrt	entropy		0.8904427579280483	0.292157264312551	0.8148148147142205	0.8365310821117689	22.516429783437875	4.984524124800862	0.22137274637131713
1	2	undersample	0.6	300	3	10	1	sqrt	entropy		0.8967056081407578	0.26825106362822787	0.8641975307575065	0.849577897153879	35.941554192225084	5.74514952892308	0.15984698766171707
1	3	undersample	0.6	300	3	10	1	sqrt	entropy		0.8975299167164095	0.2762791243121601	0.827160493725042	0.8511128165705978	27.357508161506093	5.555618819003774	0.20307472861310638
1	1	undersample	0.6	300	3	10	1	log2	gini		0.8905375060401921	0.2846330350223025	0.802469135703399	0.8380660015284876	21.024879562938924	4.955531844594401	0.23569845522829266
1	2	undersample	0.6	300	3	10	1	log2	gini		0.8954928323053164	0.2645536109612286	0.851851851746685	0.8557175748207544	34.10238965194068	5.904057903433697	0.17312738557820725
1	3	undersample	0.6	300	3	10	1	log2	gini		0.8979657580322711	0.28090777546499823	0.827160493725042	0.8480429777371601	26.708150184608723	5.443384102779155	0.203809840744214
1	1	undersample	0.6	300	3	10	1	log2	entropy		0.8904427579280483	0.292157264312551	0.8148148147142205	0.8365310821117689	22.516429783437875	4.984524124800862	0.22137274637131713
1	2	undersample	0.6	300	3	10	1	log2	entropy		0.8967056081407578	0.26825106362822787	0.8641975307575065	0.849577897153879	35.941554192225084	5.74514952892308	0.15984698766171707
1	3	undersample	0.6	300	3	10	1	log2	entropy		0.8975299167164095	0.2762791243121601	0.827160493725042	0.8511128165705978	27.357508161506093	5.555618819003774	0.20307472861310638
1	1	undersample	0.6	300	3	10	2	sqrt	gini		0.8906322541523358	0.2848714587927858	0.802469135703399	0.8388334612368471	21.14434326607091	4.979129613817638	0.23548281163047155
1	2	undersample	0.6	300	3	10	2	sqrt	gini		0.896269766824896	0.2646082542231721	0.851851851746685	0.8549501151123949	33.89153046551956	5.87281950398351	0.1732827961559031
1	3	undersample	0.6	300	3	10	2	sqrt	gini		0.8982879016135603	0.2790477299008557	0.827160493725042	0.8480429777371601	26.708150184608723	5.443384102779155	0.203809840744214
1	1	undersample	0.6	300	3	10	2	sqrt	entropy		0.8904901319841201	0.2931637060907688	0.8148148147142205	0.8357636224034094	22.390652083704104	4.961231957412679	0.22157602712771987
1	2	undersample	0.6	300	3	10	2	sqrt	entropy		0.8967435073856153	0.26690117256208584	0.8765432097683281	0.8488104374455195	39.86090875624016	5.797643282921975	0.14544683162561556
1	3	undersample	0.6	300	3	10	2	sqrt	entropy		0.8976815136958395	0.277617507557735	0.827160493725042	0.849577897153879	27.02951612237964	5.498928834826377	0.20344162062073565
1	1	undersample	0.6	300	3	10	2	log2	gini		0.8906322541523358	0.2848714587927858	0.802469135703399	0.8388334612368471	21.14434326607091	4.979129613817638	0.23548281163047155
1	2	undersample	0.6	300	3	10	2	log2	gini		0.896269766824896	0.2646082542231721	0.851851851746685	0.8549501151123949	33.89153046551956	5.87281950398351	0.1732827961559031
1	3	undersample	0.6	300	3	10	2	log2	gini		0.8982879016135603	0.2790477299008557	0.827160493725042	0.8480429777371601	26.708150184608723	5.443384102779155	0.203809840744214
1	1	undersample	0.6	300	3	10	2	log2	entropy		0.8904901319841201	0.2931637060907688	0.8148148147142205	0.8357636224034094	22.390652083704104	4.961231957412679	0.22157602712771987
1	2	undersample	0.6	300	3	10	2	log2	entropy		0.8967435073856153	0.26690117256208584	0.8765432097683281	0.8488104374455195	39.86090875624016	5.797643282921975	0.14544683162561556
1	3	undersample	0.6	300	3	10	2	log2	entropy		0.8976815136958395	0.277617507557735	0.827160493725042	0.849577897153879	27.02951612237964	5.498928834826377	0.20344162062073565
1	1	undersample	0.6	300	5	2	1	sqrt	gini		0.8978425854864841	0.2897122618854543	0.827160493725042	0.8319263238616122	23.688190802616457	4.921415795236253	0.20775818632002724
1	2	undersample	0.6	300	5	2	1	sqrt	gini		0.8995006774490019	0.27578165279389455	0.8765432097683281	0.8472755180288007	39.38893986481822	5.739375515052467	0.1457103222595086
1	3	undersample	0.6	300	5	2	1	sqrt	gini		0.9041054356991937	0.29074630212326	0.8641975307575065	0.8372985418201282	32.74870987845553	5.311553364731213	0.16219121476716364
1	1	undersample	0.6	300	5	2	1	sqrt	entropy		0.8950475161782402	0.2899670652675683	0.827160493725042	0.8273215656114558	22.92888672327603	4.790178048302577	0.20891453984772007
1	2	undersample	0.6	300	5	2	1	sqrt	entropy		0.9016704092170964	0.2733799784444748	0.8641975307575065	0.8365310821117689	32.565083854711546	5.286616496000914	0.16234001404498774
1	3	undersample	0.6	300	5	2	1	sqrt	entropy		0.906663634727078	0.30752763074131556	0.8641975307575065	0.8388334612368471	33.12120838342878	5.3621395841113015	0.16189443304194198
1	1	undersample	0.6	300	5	2	1	log2	gini		0.8978425854864841	0.2897122618854543	0.827160493725042	0.8319263238616122	23.688190802616457	4.921415795236253	0.20775818632002724
1	2	undersample	0.6	300	5	2	1	log2	gini		0.8995006774490019	0.27578165279389455	0.8765432097683281	0.8472755180288007	39.38893986481822	5.739375515052467	0.1457103222595086
1	3	undersample	0.6	300	5	2	1	log2	gini		0.9041054356991937	0.29074630212326	0.8641975307575065	0.8372985418201282	32.74870987845553	5.311553364731213	0.16219121476716364
1	1	undersample	0.6	300	5	2	1	log2	entropy		0.8950475161782402	0.2899670652675683	0.827160493725042	0.8273215656114558	22.92888672327603	4.790178048302577	0.20891453984772007
1	2	undersample	0.6	300	5	2	1	log2	entropy		0.9016704092170964	0.2733799784444748	0.8641975307575065	0.8365310821117689	32.565083854711546	5.286616496000914	0.16234001404498774
1	3	undersample	0.6	300	5	2	1	log2	entropy		0.906663634727078	0.30752763074131556	0.8641975307575065	0.8388334612368471	33.12120838342878	5.3621395841113015	0.16189443304194198
1	1	undersample	0.6	300	5	2	2	sqrt	gini		0.8980131320883432	0.29054379839385713	0.827160493725042	0.829623944736534	23.3034083302877	4.854910180288166	0.20833475852303127
1	2	undersample	0.6	300	5	2	2	sqrt	gini		0.9007229280956577	0.27027428832871625	0.8765432097683281	0.8472755180288007	39.38893986481822	5.739375515052467	0.1457103222595086
1	3	undersample	0.6	300	5	2	2	sqrt	gini		0.9027600125067508	0.2956783738063899	0.8395061727358635	0.8434382194870036	28.17948420972862	5.362139574318262	0.19028521787748717
1	1	undersample	0.6	300	5	2	2	sqrt	entropy		0.8950854154230977	0.2883261218358617	0.827160493725042	0.8250191864863775	22.56422094744737	4.727149393377077	0.20949755716115862
1	2	undersample	0.6	300	5	2	2	sqrt	entropy		0.9024094444918185	0.2755374840250461	0.8888888887791496	0.8388334612368471	41.638089959216295	5.515343572228768	0.13245908160653
1	3	undersample	0.6	300	5	2	2	sqrt	entropy		0.9038117165515478	0.2949171112385134	0.851851851746685	0.8411358403619253	30.444441134631735	5.3621395792857465	0.17612868146039617
1	1	undersample	0.6	300	5	2	2	log2	gini		0.8980131320883432	0.29054379839385713	0.827160493725042	0.829623944736534	23.3034083302877	4.854910180288166	0.20833475852303127
1	2	undersample	0.6	300	5	2	2	log2	gini		0.9007229280956577	0.27027428832871625	0.8765432097683281	0.8472755180288007	39.38893986481822	5.739375515052467	0.1457103222595086
1	3	undersample	0.6	300	5	2	2	log2	gini		0.9027600125067508	0.2956783738063899	0.8395061727358635	0.8434382194870036	28.17948420972862	5.362139574318262	0.19028521787748717
1	1	undersample	0.6	300	5	2	2	log2	entropy		0.8950854154230977	0.2883261218358617	0.827160493725042	0.8250191864863775	22.56422094744737	4.727149393377077	0.20949755716115862
1	2	undersample	0.6	300	5	2	2	log2	entropy		0.9024094444918185	0.2755374840250461	0.8888888887791496	0.8388334612368471	41.638089959216295	5.515343572228768	0.13245908160653
1	3	undersample	0.6	300	5	2	2	log2	entropy		0.9038117165515478	0.2949171112385134	0.851851851746685	0.8411358403619253	30.444441134631735	5.3621395792857465	0.17612868146039617
1	1	undersample	0.6	300	5	5	1	sqrt	gini		0.8970372265332612	0.2891708664797809	0.827160493725042	0.8303914044448935	23.430508423027796	4.8768780983597795	0.2081422125378056
1	2	undersample	0.6	300	5	5	1	sqrt	gini		0.8991690590564984	0.2741624928596915	0.8765432097683281	0.8434382194870036	38.24950516104999	5.598704555538186	0.14637324455492234
1	3	undersample	0.6	300	5	5	1	sqrt	gini		0.9033474508020427	0.2951930504937952	0.851851851746685	0.8388334612368471	29.927377731341743	5.285537590052569	0.1766121087596479
1	1	undersample	0.6	300	5	5	1	sqrt	entropy		0.8948674947651668	0.2918839399335425	0.827160493725042	0.825786646194737	22.68470523467883	4.747973838847678	0.2093028568315822
1	2	undersample	0.6	300	5	5	1	sqrt	entropy		0.8999365187648636	0.2757806783755941	0.8888888887791496	0.8380660015284876	41.40283836833818	5.48920450478149	0.13258038113036336
1	3	undersample	0.6	300	5	5	1	sqrt	entropy		0.905213988611277	0.3024109973934436	0.851851851746685	0.8380660015284876	29.75829064664596	5.260487650415595	0.17677384145804742
1	1	undersample	0.6	300	5	5	1	log2	gini		0.8970372265332612	0.2891708664797809	0.827160493725042	0.8303914044448935	23.430508423027796	4.8768780983597795	0.2081422125378056
1	2	undersample	0.6	300	5	5	1	log2	gini		0.8991690590564984	0.2741624928596915	0.8765432097683281	0.8434382194870036	38.24950516104999	5.598704555538186	0.14637324455492234
1	3	undersample	0.6	300	5	5	1	log2	gini		0.9033474508020427	0.2951930504937952	0.851851851746685	0.8388334612368471	29.927377731341743	5.285537590052569	0.1766121087596479
1	1	undersample	0.6	300	5	5	1	log2	entropy		0.8948674947651668	0.2918839399335425	0.827160493725042	0.825786646194737	22.68470523467883	4.747973838847678	0.2093028568315822
1	2	undersample	0.6	300	5	5	1	log2	entropy		0.8999365187648636	0.2757806783755941	0.8888888887791496	0.8380660015284876	41.40283836833818	5.48920450478149	0.13258038113036336
1	3	undersample	0.6	300	5	5	1	log2	entropy		0.905213988611277	0.3024109973934436	0.851851851746685	0.8380660015284876	29.75829064664596	5.260487650415595	0.17677384145804742
1	1	undersample	0.6	300	5	5	2	sqrt	gini		0.8982689519911315	0.2911676085663491	0.827160493725042	0.8311588641532529	23.55876397108602	4.899045724765662	0.20795002213149574
1	2	undersample	0.6	300	5	5	2	sqrt	gini		0.8999270439536491	0.2745243228011039	0.8765432097683281	0.844205679195363	38.47290171903175	5.626284379163297	0.14624017797053954
1	3	undersample	0.6	300	5	5	2	sqrt	gini		0.9018978046862416	0.291758235618422	0.8395061727358635	0.8380660015284876	27.071087262972195	5.184248698960296	0.1915049949006087
1	1	undersample	0.6	300	5	5	2	sqrt	entropy		0.8950664658006688	0.29095370250804653	0.8395061727358635	0.825786646194737	24.79430459570441	4.81883912002451	0.1943526527828622
1	2	undersample	0.6	300	5	5	2	sqrt	entropy		0.9008461006414448	0.2770586389932861	0.8888888887791496	0.8380660015284876	41.40283836833818	5.48920450478149	0.13258038113036336
1	3	undersample	0.6	300	5	5	2	sqrt	entropy		0.9036222203272599	0.30200911481999604	0.8641975307575065	0.8403683806535659	33.500870320727024	5.413698615341554	0.16159873545086348
1	1	undersample	0.6	300	5	5	2	log2	gini		0.8982689519911315	0.2911676085663491	0.827160493725042	0.8311588641532529	23.55876397108602	4.899045724765662	0.20795002213149574
1	2	undersample	0.6	300	5	5	2	log2	gini		0.8999270439536491	0.2745243228011039	0.8765432097683281	0.844205679195363	38.47290171903175	5.626284379163297	0.14624017797053954
1	3	undersample	0.6	300	5	5	2	log2	gini		0.9018978046862416	0.291758235618422	0.8395061727358635	0.8380660015284876	27.071087262972195	5.184248698960296	0.1915049949006087
1	1	undersample	0.6	300	5	5	2	log2	entropy		0.8950664658006688	0.29095370250804653	0.8395061727358635	0.825786646194737	24.79430459570441	4.81883912002451	0.1943526527828622
1	2	undersample	0.6	300	5	5	2	log2	entropy		0.9008461006414448	0.2770586389932861	0.8888888887791496	0.8380660015284876	41.40283836833818	5.48920450478149	0.13258038113036336
1	3	undersample	0.6	300	5	5	2	log2	entropy		0.9036222203272599	0.30200911481999604	0.8641975307575065	0.8403683806535659	33.500870320727024	5.413698615341554	0.16159873545086348
1	1	undersample	0.6	300	5	10	1	sqrt	gini		0.8985910955724208	0.3013307321356712	0.827160493725042	0.829623944736534	23.3034083302877	4.854910180288166	0.20833475852303127
1	2	undersample	0.6	300	5	10	1	sqrt	gini		0.9000596913106506	0.27891892131747853	0.8765432097683281	0.8419033000702848	37.809218740525324	5.54434820407086	0.14664010552632856
1	3	undersample	0.6	300	5	10	1	sqrt	gini		0.9060288223757142	0.2924039529222602	0.851851851746685	0.8380660015284876	29.75829064664596	5.260487650415595	0.17677384145804742
1	1	undersample	0.6	300	5	10	1	sqrt	entropy		0.8968193058753304	0.3009989162655378	0.827160493725042	0.8250191864863775	22.56422094744737	4.727149393377077	0.20949755716115862
1	2	undersample	0.6	300	5	10	1	sqrt	entropy		0.9008555754526592	0.27715124179496853	0.8888888887791496	0.8380660015284876	41.40283836833818	5.48920450478149	0.13258038113036336
1	3	undersample	0.6	300	5	10	1	sqrt	entropy		0.9042001838113375	0.3020498214358466	0.851851851746685	0.8434382194870036	30.97671228407893	5.440994568058237	0.17564789343663229
1	1	undersample	0.6	300	5	10	1	log2	gini		0.8985910955724208	0.3013307321356712	0.827160493725042	0.829623944736534	23.3034083302877	4.854910180288166	0.20833475852303127
1	2	undersample	0.6	300	5	10	1	log2	gini		0.9000596913106506	0.27891892131747853	0.8765432097683281	0.8419033000702848	37.809218740525324	5.54434820407086	0.14664010552632856
1	3	undersample	0.6	300	5	10	1	log2	gini		0.9060288223757142	0.2924039529222602	0.851851851746685	0.8380660015284876	29.75829064664596	5.260487650415595	0.17677384145804742
1	1	undersample	0.6	300	5	10	1	log2	entropy		0.8968193058753304	0.3009989162655378	0.827160493725042	0.8250191864863775	22.56422094744737	4.727149393377077	0.20949755716115862
1	2	undersample	0.6	300	5	10	1	log2	entropy		0.9008555754526592	0.27715124179496853	0.8888888887791496	0.8380660015284876	41.40283836833818	5.48920450478149	0.13258038113036336
1	3	undersample	0.6	300	5	10	1	log2	entropy		0.9042001838113375	0.3020498214358466	0.851851851746685	0.8434382194870036	30.97671228407893	5.440994568058237	0.17564789343663229
1	1	undersample	0.6	300	5	10	2	sqrt	gini		0.897567815961267	0.2990593316211088	0.827160493725042	0.8288564850281747	23.177448148624705	4.833139283891775	0.2085276610748919
1	2	undersample	0.6	300	5	10	2	sqrt	gini		0.9007703021517295	0.27957559293750683	0.8765432097683281	0.844205679195363	38.47290171903175	5.626284379163297	0.14624017797053954
1	3	undersample	0.6	300	5	10	2	sqrt	gini		0.9051381901215618	0.29608629871361397	0.8395061727358635	0.8403683806535659	27.53697938678387	5.259021512046082	0.1909803236879463
1	1	undersample	0.6	300	5	10	2	sqrt	entropy		0.8970372265332613	0.29779111082252746	0.827160493725042	0.825786646194737	22.68470523467883	4.747973838847678	0.2093028568315822
1	2	undersample	0.6	300	5	10	2	sqrt	entropy		0.9010640212993757	0.2754202358490949	0.8765432097683281	0.8380660015284876	36.745019333135666	5.412965553326192	0.14731153457292465
1	3	undersample	0.6	300	5	10	2	sqrt	entropy		0.9028358109964659	0.2988545100971797	0.8765432097683281	0.8426707597786441	38.028288081539756	5.571393803345961	0.14650655351923736
1	1	undersample	0.6	300	5	10	2	log2	gini		0.897567815961267	0.2990593316211088	0.827160493725042	0.8288564850281747	23.177448148624705	4.833139283891775	0.2085276610748919
1	2	undersample	0.6	300	5	10	2	log2	gini		0.9007703021517295	0.27957559293750683	0.8765432097683281	0.844205679195363	38.47290171903175	5.626284379163297	0.14624017797053954
1	3	undersample	0.6	300	5	10	2	log2	gini		0.9051381901215618	0.29608629871361397	0.8395061727358635	0.8403683806535659	27.53697938678387	5.259021512046082	0.1909803236879463
1	1	undersample	0.6	300	5	10	2	log2	entropy		0.8970372265332613	0.29779111082252746	0.827160493725042	0.825786646194737	22.68470523467883	4.747973838847678	0.2093028568315822
1	2	undersample	0.6	300	5	10	2	log2	entropy		0.9010640212993757	0.2754202358490949	0.8765432097683281	0.8380660015284876	36.745019333135666	5.412965553326192	0.14731153457292465
1	3	undersample	0.6	300	5	10	2	log2	entropy		0.9028358109964659	0.2988545100971797	0.8765432097683281	0.8426707597786441	38.028288081539756	5.571393803345961	0.14650655351923736
1	1	undersample	0.6	300	10	2	1	sqrt	gini		0.897397269359408	0.2903710945205122	0.8395061727358635	0.8311588641532529	25.749647779882984	4.972165810209926	0.1930964491327129
1	2	undersample	0.6	300	10	2	1	sqrt	gini		0.9016419847834533	0.284345056427549	0.8765432097683281	0.8503453568622384	40.34255906015398	5.857106286975548	0.14518429222143653
1	3	undersample	0.6	300	10	2	1	sqrt	gini		0.9059530238859991	0.2847677772484438	0.8765432097683281	0.844205679195363	38.47290171903175	5.626284379163297	0.14624017797053954
1	1	undersample	0.6	300	10	2	1	sqrt	entropy		0.9002491875349383	0.30550725046940497	0.8395061727358635	0.8250191864863775	24.662615685321946	4.797703861934944	0.19453344594605024
1	2	undersample	0.6	300	10	2	1	sqrt	entropy		0.8965350615388988	0.278404701508325	0.8765432097683281	0.8403683806535659	37.37739936600137	5.491037166989291	0.14690794133232196
1	3	undersample	0.6	300	10	2	1	sqrt	entropy		0.9064078148242896	0.30367036653105844	0.827160493725042	0.8411358403619253	25.338851836120448	5.206715243654275	0.20548346167933318
1	1	undersample	0.6	300	10	2	1	log2	gini		0.897397269359408	0.2903710945205122	0.8395061727358635	0.8311588641532529	25.749647779882984	4.972165810209926	0.1930964491327129
1	2	undersample	0.6	300	10	2	1	log2	gini		0.9016419847834533	0.284345056427549	0.8765432097683281	0.8503453568622384	40.34255906015398	5.857106286975548	0.14518429222143653
1	3	undersample	0.6	300	10	2	1	log2	gini		0.9059530238859991	0.2847677772484438	0.8765432097683281	0.844205679195363	38.47290171903175	5.626284379163297	0.14624017797053954
1	1	undersample	0.6	300	10	2	1	log2	entropy		0.9002491875349383	0.30550725046940497	0.8395061727358635	0.8250191864863775	24.662615685321946	4.797703861934944	0.19453344594605024
1	2	undersample	0.6	300	10	2	1	log2	entropy		0.8965350615388988	0.278404701508325	0.8765432097683281	0.8403683806535659	37.37739936600137	5.491037166989291	0.14690794133232196
1	3	undersample	0.6	300	10	2	1	log2	entropy		0.9064078148242896	0.30367036653105844	0.827160493725042	0.8411358403619253	25.338851836120448	5.206715243654275	0.20548346167933318
1	1	undersample	0.6	300	10	2	2	sqrt	gini		0.8965161119164701	0.3018871689615538	0.827160493725042	0.8303914044448935	23.430508423027796	4.8768780983597795	0.2081422125378056
1	2	undersample	0.6	300	10	2	2	sqrt	gini		0.899282756791071	0.28241565772200117	0.8765432097683281	0.844205679195363	38.47290171903175	5.626284379163297	0.14624017797053954
1	3	undersample	0.6	300	10	2	2	sqrt	gini		0.9051950389888481	0.2839432603563675	0.8641975307575065	0.8457405986120818	34.88918635612847	5.602235370808577	0.16057224621785
1	1	undersample	0.6	300	10	2	2	sqrt	entropy		0.8967814066304728	0.292975592542965	0.827160493725042	0.8311588641532529	23.55876397108602	4.899045724765662	0.20795002213149574
1	2	undersample	0.6	300	10	2	2	sqrt	entropy		0.9032337530674701	0.28577986625510493	0.8765432097683281	0.8411358403619253	37.59226601136374	5.5175639149172175	0.146773901241459
1	3	undersample	0.6	300	10	2	2	sqrt	entropy		0.9061898941663588	0.287992477006704	0.8765432097683281	0.8434382194870036	38.24950516104999	5.598704555538186	0.14637324455492234
1	1	undersample	0.6	300	10	2	2	log2	gini		0.8965161119164701	0.3018871689615538	0.827160493725042	0.8303914044448935	23.430508423027796	4.8768780983597795	0.2081422125378056
1	2	undersample	0.6	300	10	2	2	log2	gini		0.899282756791071	0.28241565772200117	0.8765432097683281	0.844205679195363	38.47290171903175	5.626284379163297	0.14624017797053954
1	3	undersample	0.6	300	10	2	2	log2	gini		0.9051950389888481	0.2839432603563675	0.8641975307575065	0.8457405986120818	34.88918635612847	5.602235370808577	0.16057224621785
1	1	undersample	0.6	300	10	2	2	log2	entropy		0.8967814066304728	0.29297559254296496	0.827160493725042	0.8311588641532529	23.55876397108602	4.899045724765662	0.20795002213149574
1	2	undersample	0.6	300	10	2	2	log2	entropy		0.9032337530674701	0.28577986625510493	0.8765432097683281	0.8411358403619253	37.59226601136374	5.5175639149172175	0.146773901241459
1	3	undersample	0.6	300	10	2	2	log2	entropy		0.9061898941663588	0.287992477006704	0.8765432097683281	0.8434382194870036	38.24950516104999	5.598704555538186	0.14637324455492234
1	1	undersample	0.6	300	10	5	1	sqrt	gini		0.8966013852173996	0.28527532807340933	0.827160493725042	0.8303914044448935	23.430508423027796	4.8768780983597795	0.2081422125378056
1	2	undersample	0.6	300	10	5	1	sqrt	gini		0.9004292089480117	0.29128812710979224	0.8765432097683281	0.8434382194870036	38.24950516104999	5.598704555538186	0.14637324455492234
1	3	undersample	0.6	300	10	5	1	sqrt	gini		0.9060761964317862	0.2872165087647999	0.8641975307575065	0.844205679195363	34.48275463916154	5.54704093720325	0.16086419575296962
1	1	undersample	0.6	300	10	5	1	sqrt	entropy		0.8989700880209961	0.2834832375957662	0.8395061727358635	0.8288564850281747	25.33287090112948	4.90527569111404	0.19363282815161023
1	2	undersample	0.6	300	10	5	1	sqrt	entropy		0.901367215258236	0.2853795825083323	0.8888888887791496	0.8396009209452066	41.87559276134461	5.541732774277159	0.13233800383685096
1	3	undersample	0.6	300	10	5	1	sqrt	entropy		0.90617094454393	0.3057758639297605	0.8641975307575065	0.8396009209452066	33.31013106998966	5.38779575276946	0.16174644910125302
1	1	undersample	0.6	300	10	5	1	log2	gini		0.8966013852173996	0.28527532807340933	0.827160493725042	0.8303914044448935	23.430508423027796	4.8768780983597795	0.2081422125378056
1	2	undersample	0.6	300	10	5	1	log2	gini		0.9004292089480117	0.29128812710979224	0.8765432097683281	0.8434382194870036	38.24950516104999	5.598704555538186	0.14637324455492234
1	3	undersample	0.6	300	10	5	1	log2	gini		0.9060761964317862	0.2872165087647999	0.8641975307575065	0.844205679195363	34.48275463916154	5.54704093720325	0.16086419575296962
1	1	undersample	0.6	300	10	5	1	log2	entropy		0.8989700880209961	0.2834832375957662	0.8395061727358635	0.8288564850281747	25.33287090112948	4.90527569111404	0.19363282815161023
1	2	undersample	0.6	300	10	5	1	log2	entropy		0.901367215258236	0.2853795825083323	0.8888888887791496	0.8396009209452066	41.87559276134461	5.541732774277159	0.13233800383685096
1	3	undersample	0.6	300	10	5	1	log2	entropy		0.90617094454393	0.3057758639297605	0.8641975307575065	0.8396009209452066	33.31013106998966	5.38779575276946	0.16174644910125302
1	1	undersample	0.6	300	10	5	2	sqrt	gini		0.896734032574401	0.2870276265313385	0.827160493725042	0.8303914044448935	23.430508423027796	4.8768780983597795	0.2081422125378056
1	2	undersample	0.6	300	10	5	2	sqrt	gini		0.9026273651497494	0.2873965641420396	0.8765432097683281	0.8411358403619253	37.59226601136374	5.5175639149172175	0.146773901241459
1	3	undersample	0.6	300	10	5	2	sqrt	gini		0.9031011057104688	0.2823054122873421	0.851851851746685	0.8411358403619253	30.444441134631735	5.3621395792857465	0.17612868146039617
1	1	undersample	0.6	300	10	5	2	sqrt	entropy		0.8973877945481936	0.29027837068155027	0.827160493725042	0.829623944736534	23.3034083302877	4.854910180288166	0.20833475852303127
1	2	undersample	0.6	300	10	5	2	sqrt	entropy		0.9028452858076802	0.28395629217099205	0.8888888887791496	0.8419033000702848	42.60193628150869	5.622437615395802	0.13197609498835972
1	3	undersample	0.6	300	10	5	2	sqrt	entropy		0.9081606548989511	0.2996764098102348	0.8641975307575065	0.8419033000702848	33.88790433399707	5.466258792745918	0.16130411606429754
1	1	undersample	0.6	300	10	5	2	log2	gini		0.896734032574401	0.2870276265313385	0.827160493725042	0.8303914044448935	23.430508423027796	4.8768780983597795	0.2081422125378056
1	2	undersample	0.6	300	10	5	2	log2	gini		0.9026273651497494	0.2873965641420396	0.8765432097683281	0.8411358403619253	37.59226601136374	5.5175639149172175	0.146773901241459
1	3	undersample	0.6	300	10	5	2	log2	gini		0.9031011057104688	0.2823054122873421	0.851851851746685	0.8411358403619253	30.444441134631735	5.3621395792857465	0.17612868146039617
1	1	undersample	0.6	300	10	5	2	log2	entropy		0.8973877945481936	0.29027837068155027	0.827160493725042	0.829623944736534	23.3034083302877	4.854910180288166	0.20833475852303127
1	2	undersample	0.6	300	10	5	2	log2	entropy		0.9028452858076802	0.28395629217099205	0.8888888887791496	0.8419033000702848	42.60193628150869	5.622437615395802	0.13197609498835972
1	3	undersample	0.6	300	10	5	2	log2	entropy		0.9081606548989511	0.2996764098102348	0.8641975307575065	0.8419033000702848	33.88790433399707	5.466258792745918	0.16130411606429754
1	1	undersample	0.6	300	10	10	1	sqrt	gini		0.8977288877519115	0.28091997971942523	0.827160493725042	0.829623944736534	23.3034083302877	4.854910180288166	0.20833475852303127
1	2	undersample	0.6	300	10	10	1	sqrt	gini		0.8975014922827662	0.27872597138132854	0.8765432097683281	0.844205679195363	38.47290171903175	5.626284379163297	0.14624017797053954
1	3	undersample	0.6	300	10	10	1	sqrt	gini		0.9040675364543361	0.2800474919099348	0.8641975307575065	0.8419033000702848	33.88790433399707	5.466258792745918	0.16130411606429754
1	1	undersample	0.6	300	10	10	1	sqrt	entropy		0.8984679230266337	0.310319742551156	0.827160493725042	0.825786646194737	22.68470523467883	4.747973838847678	0.2093028568315822
1	2	undersample	0.6	300	10	10	1	sqrt	entropy		0.9032148034450415	0.289047635270066	0.8765432097683281	0.8426707597786441	38.028288081539756	5.571393803345961	0.14650655351923736
1	3	undersample	0.6	300	10	10	1	sqrt	entropy		0.9041433349440513	0.2866194325741749	0.8888888887791496	0.8403683806535659	42.11537924411412	5.568375718637028	0.13221714721378056
1	1	undersample	0.6	300	10	10	1	log2	gini		0.8977288877519115	0.28091997971942523	0.827160493725042	0.829623944736534	23.3034083302877	4.854910180288166	0.20833475852303127
1	2	undersample	0.6	300	10	10	1	log2	gini		0.8975014922827662	0.27872597138132854	0.8765432097683281	0.844205679195363	38.47290171903175	5.626284379163297	0.14624017797053954
1	3	undersample	0.6	300	10	10	1	log2	gini		0.9040675364543361	0.2800474919099348	0.8641975307575065	0.8419033000702848	33.88790433399707	5.466258792745918	0.16130411606429754
1	1	undersample	0.6	300	10	10	1	log2	entropy		0.8984679230266337	0.310319742551156	0.827160493725042	0.825786646194737	22.68470523467883	4.747973838847678	0.2093028568315822
1	2	undersample	0.6	300	10	10	1	log2	entropy		0.9032148034450415	0.289047635270066	0.8765432097683281	0.8426707597786441	38.028288081539756	5.571393803345961	0.14650655351923736
1	3	undersample	0.6	300	10	10	1	log2	entropy		0.9041433349440513	0.2866194325741749	0.8888888887791496	0.8403683806535659	42.11537924411412	5.568375718637028	0.13221714721378056
1	1	undersample	0.6	300	10	10	2	sqrt	gini		0.8978804847313416	0.2929368441306418	0.827160493725042	0.829623944736534	23.3034083302877	4.854910180288166	0.20833475852303127
1	2	undersample	0.6	300	10	10	2	sqrt	gini		0.9017177832731683	0.28350811976585644	0.8765432097683281	0.8434382194870036	38.24950516104999	5.598704555538186	0.14637324455492234
1	3	undersample	0.6	300	10	10	2	sqrt	gini		0.904086486076765	0.28001546939165595	0.8641975307575065	0.8465080583204413	35.095450452285064	5.630246545836292	0.1604266684804783
1	1	undersample	0.6	300	10	10	2	sqrt	entropy		0.900362885269511	0.301938403019379	0.827160493725042	0.8242517267780181	22.444788924671442	4.706506820782326	0.20969262006117675
1	2	undersample	0.6	300	10	10	2	sqrt	entropy		0.9029021346749665	0.2810170958309294	0.8765432097683281	0.8411358403619253	37.59226601136374	5.5175639149172175	0.146773901241459
1	3	undersample	0.6	300	10	10	2	sqrt	entropy		0.9041243853216224	0.29170293811369385	0.8765432097683281	0.8403683806535659	37.37739936600137	5.491037166989291	0.14690794133232196
1	1	undersample	0.6	300	10	10	2	log2	gini		0.8978804847313416	0.2929368441306418	0.827160493725042	0.829623944736534	23.3034083302877	4.854910180288166	0.20833475852303127
1	2	undersample	0.6	300	10	10	2	log2	gini		0.9017177832731683	0.28350811976585644	0.8765432097683281	0.8434382194870036	38.24950516104999	5.598704555538186	0.14637324455492234
1	3	undersample	0.6	300	10	10	2	log2	gini		0.904086486076765	0.28001546939165595	0.8641975307575065	0.8465080583204413	35.095450452285064	5.630246545836292	0.1604266684804783
1	1	undersample	0.6	300	10	10	2	log2	entropy		0.900362885269511	0.301938403019379	0.827160493725042	0.8242517267780181	22.444788924671442	4.706506820782326	0.20969262006117675
1	2	undersample	0.6	300	10	10	2	log2	entropy		0.9029021346749665	0.2810170958309294	0.8765432097683281	0.8411358403619253	37.59226601136374	5.5175639149172175	0.146773901241459
1	3	undersample	0.6	300	10	10	2	log2	entropy		0.9041243853216224	0.29170293811369385	0.8765432097683281	0.8403683806535659	37.37739936600137	5.491037166989291	0.14690794133232196
1	1	undersample	0.6	500	3	2	1	sqrt	gini		0.8901395639691879	0.28319309139882387	0.802469135703399	0.8403683806535659	21.386716740473837	5.027005857102872	0.23505270604357048
1	2	undersample	0.6	500	3	2	1	sqrt	gini		0.8960139469221076	0.2694643421279316	0.8395061727358635	0.8564850345291137	31.216779714515507	5.84960677435483	0.1873866079615836
1	3	undersample	0.6	500	3	2	1	sqrt	gini		0.8989037643424955	0.29134238449957595	0.8148148147142205	0.8549501151123949	25.934388833789306	5.617479525549444	0.2166034951587783
1	1	undersample	0.6	500	3	2	1	sqrt	entropy		0.8899121685000427	0.2932413999519871	0.802469135703399	0.8365310821117689	20.789317331200625	4.909001032000848	0.23613092945289946
1	2	undersample	0.6	500	3	2	1	sqrt	entropy		0.8969614280435462	0.27031561006357413	0.851851851746685	0.8518802762789572	33.06994441122123	5.75110304580345	0.1739072386572429
1	3	undersample	0.6	500	3	2	1	sqrt	entropy		0.8982784268023459	0.2851958753075225	0.802469135703399	0.8549501151123949	23.945103396742333	5.532366199404756	0.23104372815973667
1	1	undersample	0.6	500	3	2	1	log2	gini		0.8901395639691879	0.28319309139882387	0.802469135703399	0.8403683806535659	21.386716740473837	5.027005857102872	0.23505270604357048
1	2	undersample	0.6	500	3	2	1	log2	gini		0.8960139469221076	0.2694643421279316	0.8395061727358635	0.8564850345291137	31.216779714515507	5.84960677435483	0.1873866079615836
1	3	undersample	0.6	500	3	2	1	log2	gini		0.8989037643424955	0.29134238449957595	0.8148148147142205	0.8549501151123949	25.934388833789306	5.617479525549444	0.2166034951587783
1	1	undersample	0.6	500	3	2	1	log2	entropy		0.8899121685000427	0.2932413999519871	0.802469135703399	0.8365310821117689	20.789317331200625	4.909001032000848	0.23613092945289946
1	2	undersample	0.6	500	3	2	1	log2	entropy		0.8969614280435462	0.27031561006357413	0.851851851746685	0.8518802762789572	33.06994441122123	5.75110304580345	0.1739072386572429
1	3	undersample	0.6	500	3	2	1	log2	entropy		0.8982784268023459	0.2851958753075225	0.802469135703399	0.8549501151123949	23.945103396742333	5.532366199404756	0.23104372815973667
1	1	undersample	0.6	500	3	2	2	sqrt	gini		0.8899405929336858	0.28392061888962883	0.802469135703399	0.8403683806535659	21.386716740473837	5.027005857102872	0.23505270604357048
1	2	undersample	0.6	500	3	2	2	sqrt	gini		0.8969235287986888	0.26979121961722585	0.802469135703399	0.8564850345291137	24.244649932455467	5.591535887250941	0.23062967130406975
1	3	undersample	0.6	500	3	2	2	sqrt	gini		0.898989037643425	0.2944313508747445	0.7901234566925774	0.8580199539458326	22.751031104351096	5.565031305461201	0.24460566435103623
1	1	undersample	0.6	500	3	2	2	sqrt	entropy		0.889921643311257	0.29200272349055634	0.802469135703399	0.8365310821117689	20.789317331200625	4.909001032000848	0.23613092945289946
1	2	undersample	0.6	500	3	2	2	sqrt	entropy		0.897397269359408	0.26972179682184266	0.8641975307575065	0.8511128165705978	36.37769013974605	5.804377870600958	0.1595587153699522
1	3	undersample	0.6	500	3	2	2	sqrt	entropy		0.898894289531281	0.28637707510144267	0.802469135703399	0.8549501151123949	23.945103396742333	5.532366199404756	0.23104372815973667
1	1	undersample	0.6	500	3	2	2	log2	gini		0.8899405929336858	0.28392061888962883	0.802469135703399	0.8403683806535659	21.386716740473837	5.027005857102872	0.23505270604357048
1	2	undersample	0.6	500	3	2	2	log2	gini		0.8969235287986888	0.26979121961722585	0.802469135703399	0.8564850345291137	24.244649932455467	5.591535887250941	0.23062967130406975
1	3	undersample	0.6	500	3	2	2	log2	gini		0.898989037643425	0.2944313508747445	0.7901234566925774	0.8580199539458326	22.751031104351096	5.565031305461201	0.24460566435103623
1	1	undersample	0.6	500	3	2	2	log2	entropy		0.889921643311257	0.29200272349055634	0.802469135703399	0.8365310821117689	20.789317331200625	4.909001032000848	0.23613092945289946
1	2	undersample	0.6	500	3	2	2	log2	entropy		0.897397269359408	0.26972179682184266	0.8641975307575065	0.8511128165705978	36.37769013974605	5.804377870600958	0.1595587153699522
1	3	undersample	0.6	500	3	2	2	log2	entropy		0.898894289531281	0.28637707510144267	0.802469135703399	0.8549501151123949	23.945103396742333	5.532366199404756	0.23104372815973667
1	1	undersample	0.6	500	3	5	1	sqrt	gini		0.890167988402831	0.28325495078735585	0.802469135703399	0.8403683806535659	21.386716740473837	5.027005857102872	0.23505270604357048
1	2	undersample	0.6	500	3	5	1	sqrt	gini		0.8960423713557508	0.27001167150722905	0.827160493725042	0.8564850345291137	28.560730290420036	5.7635831453202	0.201800962409079
1	3	undersample	0.6	500	3	5	1	sqrt	gini		0.8984489734042049	0.2892381777600536	0.802469135703399	0.8580199539458326	24.55067314955854	5.651984919609032	0.23021709586826267
1	1	undersample	0.6	500	3	5	1	sqrt	entropy		0.8901869380252598	0.29431058630710116	0.802469135703399	0.8365310821117689	20.789317331200625	4.909001032000848	0.23613092945289946
1	2	undersample	0.6	500	3	5	1	sqrt	entropy		0.8970751257781189	0.27051333093628865	0.851851851746685	0.8511128165705978	32.869841621859806	5.72145818673523	0.17406405311767026
1	3	undersample	0.6	500	3	5	1	sqrt	entropy		0.898477397837848	0.28442667994599563	0.802469135703399	0.8564850345291137	24.244649932455467	5.591535887250941	0.23062967130406975
1	1	undersample	0.6	500	3	5	1	log2	gini		0.890167988402831	0.28325495078735585	0.802469135703399	0.8403683806535659	21.386716740473837	5.027005857102872	0.23505270604357048
1	2	undersample	0.6	500	3	5	1	log2	gini		0.8960423713557508	0.27001167150722905	0.827160493725042	0.8564850345291137	28.560730290420036	5.7635831453202	0.201800962409079
1	3	undersample	0.6	500	3	5	1	log2	gini		0.8984489734042049	0.2892381777600536	0.802469135703399	0.8580199539458326	24.55067314955854	5.651984919609032	0.23021709586826267
1	1	undersample	0.6	500	3	5	1	log2	entropy		0.8901869380252598	0.29431058630710116	0.802469135703399	0.8365310821117689	20.789317331200625	4.909001032000848	0.23613092945289946
1	2	undersample	0.6	500	3	5	1	log2	entropy		0.8970751257781189	0.27051333093628865	0.851851851746685	0.8511128165705978	32.869841621859806	5.72145818673523	0.17406405311767026
1	3	undersample	0.6	500	3	5	1	log2	entropy		0.898477397837848	0.28442667994599563	0.802469135703399	0.8564850345291137	24.244649932455467	5.591535887250941	0.23062967130406975
1	1	undersample	0.6	500	3	5	2	sqrt	gini		0.8899595425561146	0.28318408574620757	0.802469135703399	0.8403683806535659	21.386716740473837	5.027005857102872	0.23505270604357048
1	2	undersample	0.6	500	3	5	2	sqrt	gini		0.8970656509669045	0.27091968451868353	0.8148148147142205	0.8564850345291137	26.258820772922164	5.67755951628557	0.21621531685657436
1	3	undersample	0.6	500	3	5	2	sqrt	gini		0.8986100451948494	0.2894548188329155	0.802469135703399	0.8580199539458326	24.55067314955854	5.651984919609032	0.23021709586826267
1	1	undersample	0.6	500	3	5	2	sqrt	entropy		0.8900353410458297	0.2941004850776992	0.802469135703399	0.8365310821117689	20.789317331200625	4.909001032000848	0.23613092945289946
1	2	undersample	0.6	500	3	5	2	sqrt	entropy		0.8974351686042655	0.27016040137058156	0.8641975307575065	0.8518802762789572	36.59914777089515	5.834452365307848	0.15941496878121622
1	3	undersample	0.6	500	3	5	2	sqrt	entropy		0.8987142681182078	0.2856819535061998	0.802469135703399	0.8557175748207544	24.09407999833662	5.561793677147685	0.23083651405618533
1	1	undersample	0.6	500	3	5	2	log2	gini		0.8899595425561146	0.28318408574620757	0.802469135703399	0.8403683806535659	21.386716740473837	5.027005857102872	0.23505270604357048
1	2	undersample	0.6	500	3	5	2	log2	gini		0.8970656509669045	0.27091968451868353	0.8148148147142205	0.8564850345291137	26.258820772922164	5.67755951628557	0.21621531685657436
1	3	undersample	0.6	500	3	5	2	log2	gini		0.8986100451948494	0.2894548188329155	0.802469135703399	0.8580199539458326	24.55067314955854	5.651984919609032	0.23021709586826267
1	1	undersample	0.6	500	3	5	2	log2	entropy		0.8900353410458297	0.2941004850776992	0.802469135703399	0.8365310821117689	20.789317331200625	4.909001032000848	0.23613092945289946
1	2	undersample	0.6	500	3	5	2	log2	entropy		0.8974351686042655	0.27016040137058156	0.8641975307575065	0.8518802762789572	36.59914777089515	5.834452365307848	0.15941496878121622
1	3	undersample	0.6	500	3	5	2	log2	entropy		0.8987142681182078	0.2856819535061998	0.802469135703399	0.8557175748207544	24.09407999833662	5.561793677147685	0.23083651405618533
1	1	undersample	0.6	500	3	10	1	sqrt	gini		0.8901016647243303	0.2820714032208884	0.802469135703399	0.8411358403619253	21.50965980708704	5.051290908022804	0.2348382418982702
1	2	undersample	0.6	500	3	10	1	sqrt	gini		0.8968761547426167	0.2713696488359103	0.851851851746685	0.8557175748207544	34.10238965194068	5.904057903433697	0.17312738557820725
1	3	undersample	0.6	500	3	10	1	sqrt	gini		0.8984110741593474	0.2873278224441464	0.8148148147142205	0.8572524942374732	26.423653128908143	5.708084027673991	0.21602174898340123
1	1	undersample	0.6	500	3	10	1	sqrt	entropy		0.8899595425561145	0.2926801661138847	0.802469135703399	0.8365310821117689	20.789317331200625	4.909001032000848	0.23613092945289946
1	2	undersample	0.6	500	3	10	1	sqrt	entropy		0.8971414494566196	0.27019188306730946	0.851851851746685	0.8541826554040355	33.68289084932633	5.841909929768126	0.1734384859978863
1	3	undersample	0.6	500	3	10	1	sqrt	entropy		0.8986384696284927	0.28537500418192285	0.802469135703399	0.8549501151123949	23.945103396742333	5.532366199404756	0.23104372815973667
1	1	undersample	0.6	500	3	10	1	log2	gini		0.8901016647243303	0.2820714032208884	0.802469135703399	0.8411358403619253	21.50965980708704	5.051290908022804	0.2348382418982702
1	2	undersample	0.6	500	3	10	1	log2	gini		0.8968761547426167	0.2713696488359103	0.851851851746685	0.8557175748207544	34.10238965194068	5.904057903433697	0.17312738557820725
1	3	undersample	0.6	500	3	10	1	log2	gini		0.8984110741593474	0.2873278224441464	0.8148148147142205	0.8572524942374732	26.423653128908143	5.708084027673991	0.21602174898340123
1	1	undersample	0.6	500	3	10	1	log2	entropy		0.8899595425561145	0.2926801661138847	0.802469135703399	0.8365310821117689	20.789317331200625	4.909001032000848	0.23613092945289946
1	2	undersample	0.6	500	3	10	1	log2	entropy		0.8971414494566196	0.27019188306730946	0.851851851746685	0.8541826554040355	33.68289084932633	5.841909929768126	0.1734384859978863
1	3	undersample	0.6	500	3	10	1	log2	entropy		0.8986384696284927	0.28537500418192285	0.802469135703399	0.8549501151123949	23.945103396742333	5.532366199404756	0.23104372815973667
1	1	undersample	0.6	500	3	10	2	sqrt	gini		0.8898174203878987	0.2829754670588856	0.802469135703399	0.8411358403619253	21.50965980708704	5.051290908022804	0.2348382418982702
1	2	undersample	0.6	500	3	10	2	sqrt	gini		0.8973309456809072	0.27026552085241656	0.827160493725042	0.8564850345291137	28.560730290420036	5.7635831453202	0.201800962409079
1	3	undersample	0.6	500	3	10	2	sqrt	gini		0.8985437215163488	0.2890933311667081	0.8148148147142205	0.8572524942374732	26.423653128908143	5.708084027673991	0.21602174898340123
1	1	undersample	0.6	500	3	10	2	sqrt	entropy		0.8899500677449002	0.2930337213049961	0.802469135703399	0.8365310821117689	20.789317331200625	4.909001032000848	0.23613092945289946
1	2	undersample	0.6	500	3	10	2	sqrt	entropy		0.8972646220024065	0.268965559303353	0.851851851746685	0.8541826554040355	33.68289084932633	5.841909929768126	0.1734384859978863
1	3	undersample	0.6	500	3	10	2	sqrt	entropy		0.8990269368882825	0.2863212818937651	0.802469135703399	0.8557175748207544	24.09407999833662	5.561793677147685	0.23083651405618533
1	1	undersample	0.6	500	3	10	2	log2	gini		0.8898174203878987	0.2829754670588856	0.802469135703399	0.8411358403619253	21.50965980708704	5.051290908022804	0.2348382418982702
1	2	undersample	0.6	500	3	10	2	log2	gini		0.8973309456809072	0.27026552085241656	0.827160493725042	0.8564850345291137	28.560730290420036	5.7635831453202	0.201800962409079
1	3	undersample	0.6	500	3	10	2	log2	gini		0.8985437215163488	0.2890933311667081	0.8148148147142205	0.8572524942374732	26.423653128908143	5.708084027673991	0.21602174898340123
1	1	undersample	0.6	500	3	10	2	log2	entropy		0.8899500677449002	0.2930337213049961	0.802469135703399	0.8365310821117689	20.789317331200625	4.909001032000848	0.23613092945289946
1	2	undersample	0.6	500	3	10	2	log2	entropy		0.8972646220024065	0.268965559303353	0.851851851746685	0.8541826554040355	33.68289084932633	5.841909929768126	0.1734384859978863
1	3	undersample	0.6	500	3	10	2	log2	entropy		0.8990269368882825	0.2863212818937651	0.802469135703399	0.8557175748207544	24.09407999833662	5.561793677147685	0.23083651405618533
1	1	undersample	0.6	500	5	2	1	sqrt	gini		0.8981836786902021	0.2963417801285365	0.827160493725042	0.8319263238616122	23.688190802616457	4.921415795236253	0.20775818632002724
1	2	undersample	0.6	500	5	2	1	sqrt	gini		0.8994343537705012	0.2775152788853643	0.8765432097683281	0.8472755180288007	39.38893986481822	5.739375515052467	0.1457103222595086
1	3	undersample	0.6	500	5	2	1	sqrt	gini		0.9036790691945463	0.2880453643955512	0.851851851746685	0.8426707597786441	30.7975576046219	5.4144531328291725	0.17580786419378366
1	1	undersample	0.6	500	5	2	1	sqrt	entropy		0.8964118889931117	0.2982556939042468	0.827160493725042	0.8242517267780181	22.444788924671442	4.706506820782326	0.20969262006117675
1	2	undersample	0.6	500	5	2	1	sqrt	entropy		0.9016988336507394	0.2756132774708191	0.8888888887791496	0.8388334612368471	41.638089959216295	5.515343572228768	0.13245908160653
1	3	undersample	0.6	500	5	2	1	sqrt	entropy		0.9050908160654898	0.3027811570338683	0.851851851746685	0.8380660015284876	29.75829064664596	5.260487650415595	0.17677384145804742
1	1	undersample	0.6	500	5	2	1	log2	gini		0.8981836786902021	0.2963417801285365	0.827160493725042	0.8319263238616122	23.688190802616457	4.921415795236253	0.20775818632002724
1	2	undersample	0.6	500	5	2	1	log2	gini		0.8994343537705012	0.2775152788853643	0.8765432097683281	0.8472755180288007	39.38893986481822	5.739375515052467	0.1457103222595086
1	3	undersample	0.6	500	5	2	1	log2	gini		0.9036790691945463	0.2880453643955512	0.851851851746685	0.8426707597786441	30.7975576046219	5.4144531328291725	0.17580786419378366
1	1	undersample	0.6	500	5	2	1	log2	entropy		0.8964118889931117	0.2982556939042468	0.827160493725042	0.8242517267780181	22.444788924671442	4.706506820782326	0.20969262006117675
1	2	undersample	0.6	500	5	2	1	log2	entropy		0.9016988336507394	0.2756132774708191	0.8888888887791496	0.8388334612368471	41.638089959216295	5.515343572228768	0.13245908160653
1	3	undersample	0.6	500	5	2	1	log2	entropy		0.9050908160654898	0.3027811570338683	0.851851851746685	0.8380660015284876	29.75829064664596	5.260487650415595	0.17677384145804742
1	1	undersample	0.6	500	5	2	2	sqrt	gini		0.897766786996769	0.2902910893630484	0.827160493725042	0.8303914044448935	23.430508423027796	4.8768780983597795	0.2081422125378056
1	2	undersample	0.6	500	5	2	2	sqrt	gini		0.9000881157442938	0.27572288968164405	0.8765432097683281	0.8518802762789572	40.834191753093435	5.917801684812246	0.1449226989051894
1	3	undersample	0.6	500	5	2	2	sqrt	gini		0.901784106951669	0.3040850539379348	0.827160493725042	0.8488104374455195	26.868017503961	5.47101549233482	0.20362556421768316
1	1	undersample	0.6	500	5	2	2	sqrt	entropy		0.8968477303089735	0.2973655002531309	0.827160493725042	0.8242517267780181	22.444788924671442	4.706506820782326	0.20969262006117675
1	2	undersample	0.6	500	5	2	2	sqrt	entropy		0.9012914167685209	0.2760260758671718	0.8888888887791496	0.8380660015284876	41.40283836833818	5.48920450478149	0.13258038113036336
1	3	undersample	0.6	500	5	2	2	sqrt	entropy		0.9033285011796139	0.29749732879925517	0.8641975307575065	0.8403683806535659	33.500870320727024	5.413698615341554	0.16159873545086348
1	1	undersample	0.6	500	5	2	2	log2	gini		0.897766786996769	0.2902910893630484	0.827160493725042	0.8303914044448935	23.430508423027796	4.8768780983597795	0.2081422125378056
1	2	undersample	0.6	500	5	2	2	log2	gini		0.9000881157442938	0.27572288968164405	0.8765432097683281	0.8518802762789572	40.834191753093435	5.917801684812246	0.1449226989051894
1	3	undersample	0.6	500	5	2	2	log2	gini		0.901784106951669	0.3040850539379348	0.827160493725042	0.8488104374455195	26.868017503961	5.47101549233482	0.20362556421768316
1	1	undersample	0.6	500	5	2	2	log2	entropy		0.8968477303089735	0.2973655002531309	0.827160493725042	0.8242517267780181	22.444788924671442	4.706506820782326	0.20969262006117675
1	2	undersample	0.6	500	5	2	2	log2	entropy		0.9012914167685209	0.2760260758671718	0.8888888887791496	0.8380660015284876	41.40283836833818	5.48920450478149	0.13258038113036336
1	3	undersample	0.6	500	5	2	2	log2	entropy		0.9033285011796139	0.29749732879925517	0.8641975307575065	0.8403683806535659	33.500870320727024	5.413698615341554	0.16159873545086348
1	1	undersample	0.6	500	5	5	1	sqrt	gini		0.8984584482154192	0.2919473784730352	0.827160493725042	0.8311588641532529	23.55876397108602	4.899045724765662	0.20795002213149574
1	2	undersample	0.6	500	5	5	1	sqrt	gini		0.8989700880209961	0.2750089125640834	0.8765432097683281	0.8457405986120818	38.926363388519036	5.682267304677271	0.14597476930222483
1	3	undersample	0.6	500	5	5	1	sqrt	gini		0.9026652643946069	0.30118427636426726	0.851851851746685	0.844205679195363	31.15763203415321	5.467797495243204	0.17548821353539953
1	1	undersample	0.6	500	5	5	1	sqrt	entropy		0.8971698738902628	0.30235833015324975	0.827160493725042	0.8250191864863775	22.56422094744737	4.727149393377077	0.20949755716115862
1	2	undersample	0.6	500	5	5	1	sqrt	entropy		0.9005334318713699	0.2752832557548401	0.8888888887791496	0.8403683806535659	42.11537924411412	5.568375718637028	0.13221714721378056
1	3	undersample	0.6	500	5	5	1	sqrt	entropy		0.9048349961627015	0.3022048569609507	0.8641975307575065	0.8396009209452066	33.31013106998966	5.38779575276946	0.16174644910125302
1	1	undersample	0.6	500	5	5	1	log2	gini		0.8984584482154192	0.2919473784730352	0.827160493725042	0.8311588641532529	23.55876397108602	4.899045724765662	0.20795002213149574
1	2	undersample	0.6	500	5	5	1	log2	gini		0.8989700880209961	0.2750089125640834	0.8765432097683281	0.8457405986120818	38.926363388519036	5.682267304677271	0.14597476930222483
1	3	undersample	0.6	500	5	5	1	log2	gini		0.9026652643946069	0.30118427636426726	0.851851851746685	0.844205679195363	31.15763203415321	5.467797495243204	0.17548821353539953
1	1	undersample	0.6	500	5	5	1	log2	entropy		0.8971698738902628	0.30235833015324975	0.827160493725042	0.8250191864863775	22.56422094744737	4.727149393377077	0.20949755716115862
1	2	undersample	0.6	500	5	5	1	log2	entropy		0.9005334318713699	0.2752832557548401	0.8888888887791496	0.8403683806535659	42.11537924411412	5.568375718637028	0.13221714721378056
1	3	undersample	0.6	500	5	5	1	log2	entropy		0.9048349961627015	0.3022048569609507	0.8641975307575065	0.8396009209452066	33.31013106998966	5.38779575276946	0.16174644910125302
1	1	undersample	0.6	500	5	5	2	sqrt	gini		0.8979847076546998	0.29570808226978906	0.827160493725042	0.8311588641532529	23.55876397108602	4.899045724765662	0.20795002213149574
1	2	undersample	0.6	500	5	5	2	sqrt	gini		0.9002870867797959	0.27773924412513956	0.8765432097683281	0.8449731389037225	38.69851012397508	5.654137270331425	0.14610735310565323
1	3	undersample	0.6	500	5	5	2	sqrt	gini		0.9016988336507394	0.2972930486112027	0.8395061727358635	0.8434382194870036	28.17948420972862	5.362139574318262	0.19028521787748717
1	1	undersample	0.6	500	5	5	2	sqrt	entropy		0.8969140539874743	0.29575230713964307	0.827160493725042	0.825786646194737	22.68470523467883	4.747973838847678	0.2093028568315822
1	2	undersample	0.6	500	5	5	2	sqrt	entropy		0.9004007845143684	0.27586476530273574	0.8888888887791496	0.8403683806535659	42.11537924411412	5.568375718637028	0.13221714721378056
1	3	undersample	0.6	500	5	5	2	sqrt	entropy		0.9032621775011133	0.3010746554144186	0.8641975307575065	0.8403683806535659	33.500870320727024	5.413698615341554	0.16159873545086348
1	1	undersample	0.6	500	5	5	2	log2	gini		0.8979847076546998	0.29570808226978906	0.827160493725042	0.8311588641532529	23.55876397108602	4.899045724765662	0.20795002213149574
1	2	undersample	0.6	500	5	5	2	log2	gini		0.9002870867797959	0.27773924412513956	0.8765432097683281	0.8449731389037225	38.69851012397508	5.654137270331425	0.14610735310565323
1	3	undersample	0.6	500	5	5	2	log2	gini		0.9016988336507394	0.2972930486112027	0.8395061727358635	0.8434382194870036	28.17948420972862	5.362139574318262	0.19028521787748717
1	1	undersample	0.6	500	5	5	2	log2	entropy		0.8969140539874743	0.29575230713964307	0.827160493725042	0.825786646194737	22.68470523467883	4.747973838847678	0.2093028568315822
1	2	undersample	0.6	500	5	5	2	log2	entropy		0.9004007845143684	0.27586476530273574	0.8888888887791496	0.8403683806535659	42.11537924411412	5.568375718637028	0.13221714721378056
1	3	undersample	0.6	500	5	5	2	log2	entropy		0.9032621775011133	0.3010746554144186	0.8641975307575065	0.8403683806535659	33.500870320727024	5.413698615341554	0.16159873545086348
1	1	undersample	0.6	500	5	10	1	sqrt	gini		0.8983826497257041	0.29089559350683547	0.827160493725042	0.8303914044448935	23.430508423027796	4.8768780983597795	0.2081422125378056
1	2	undersample	0.6	500	5	10	1	sqrt	gini		0.8982026283126309	0.2791294372574081	0.8765432097683281	0.8457405986120818	38.926363388519036	5.682267304677271	0.14597476930222483
1	3	undersample	0.6	500	5	10	1	sqrt	gini		0.9040296372094785	0.29404714664373716	0.851851851746685	0.8403683806535659	30.27042941247743	5.336360063693817	0.17628952956940488
1	1	undersample	0.6	500	5	10	1	sqrt	entropy		0.897226722757549	0.2968171168629591	0.827160493725042	0.8250191864863775	22.56422094744737	4.727149393377077	0.20949755716115862
1	2	undersample	0.6	500	5	10	1	sqrt	entropy		0.9003723600807254	0.27563975840871685	0.8888888887791496	0.8396009209452066	41.87559276134461	5.541732774277159	0.13233800383685096
1	3	undersample	0.6	500	5	10	1	sqrt	entropy		0.9041528097552656	0.30040959230672015	0.851851851746685	0.8403683806535659	30.27042941247743	5.336360063693817	0.17628952956940488
1	1	undersample	0.6	500	5	10	1	log2	gini		0.8983826497257041	0.29089559350683547	0.827160493725042	0.8303914044448935	23.430508423027796	4.8768780983597795	0.2081422125378056
1	2	undersample	0.6	500	5	10	1	log2	gini		0.8982026283126309	0.2791294372574081	0.8765432097683281	0.8457405986120818	38.926363388519036	5.682267304677271	0.14597476930222483
1	3	undersample	0.6	500	5	10	1	log2	gini		0.9040296372094785	0.29404714664373716	0.851851851746685	0.8403683806535659	30.27042941247743	5.336360063693817	0.17628952956940488
1	1	undersample	0.6	500	5	10	1	log2	entropy		0.897226722757549	0.2968171168629591	0.827160493725042	0.8250191864863775	22.56422094744737	4.727149393377077	0.20949755716115862
1	2	undersample	0.6	500	5	10	1	log2	entropy		0.9003723600807254	0.27563975840871685	0.8888888887791496	0.8396009209452066	41.87559276134461	5.541732774277159	0.13233800383685096
1	3	undersample	0.6	500	5	10	1	log2	entropy		0.9041528097552656	0.30040959230672015	0.851851851746685	0.8403683806535659	30.27042941247743	5.336360063693817	0.17628952956940488
1	1	undersample	0.6	500	5	10	2	sqrt	gini		0.8968761547426168	0.29540368303842685	0.827160493725042	0.829623944736534	23.3034083302877	4.854910180288166	0.20833475852303127
1	2	undersample	0.6	500	5	10	2	sqrt	gini		0.8991690590564982	0.2776201735528494	0.8765432097683281	0.8472755180288007	39.38893986481822	5.739375515052467	0.1457103222595086
1	3	undersample	0.6	500	5	10	2	sqrt	gini		0.903451673725401	0.2938003622620522	0.851851851746685	0.8434382194870036	30.97671228407893	5.440994568058237	0.17564789343663229
1	1	undersample	0.6	500	5	10	2	sqrt	entropy		0.8974541182266943	0.2950263239222165	0.827160493725042	0.8250191864863775	22.56422094744737	4.727149393377077	0.20949755716115862
1	2	undersample	0.6	500	5	10	2	sqrt	entropy		0.9002681371573671	0.27427582911658904	0.8888888887791496	0.8388334612368471	41.638089959216295	5.515343572228768	0.13245908160653
1	3	undersample	0.6	500	5	10	2	sqrt	entropy		0.9032432278786845	0.2993754970666037	0.8641975307575065	0.8411358403619253	33.693452462656325	5.439851747101481	0.16145129135092764
1	1	undersample	0.6	500	5	10	2	log2	gini		0.8968761547426168	0.29540368303842685	0.827160493725042	0.829623944736534	23.3034083302877	4.854910180288166	0.20833475852303127
1	2	undersample	0.6	500	5	10	2	log2	gini		0.8991690590564982	0.2776201735528494	0.8765432097683281	0.8472755180288007	39.38893986481822	5.739375515052467	0.1457103222595086
1	3	undersample	0.6	500	5	10	2	log2	gini		0.903451673725401	0.2938003622620522	0.851851851746685	0.8434382194870036	30.97671228407893	5.440994568058237	0.17564789343663229
1	1	undersample	0.6	500	5	10	2	log2	entropy		0.8974541182266943	0.2950263239222165	0.827160493725042	0.8250191864863775	22.56422094744737	4.727149393377077	0.20949755716115862
1	2	undersample	0.6	500	5	10	2	log2	entropy		0.9002681371573671	0.27427582911658904	0.8888888887791496	0.8388334612368471	41.638089959216295	5.515343572228768	0.13245908160653
1	3	undersample	0.6	500	5	10	2	log2	entropy		0.9032432278786845	0.2993754970666037	0.8641975307575065	0.8411358403619253	33.693452462656325	5.439851747101481	0.16145129135092764
1	1	undersample	0.6	500	10	2	1	sqrt	gini		0.8985816207612064	0.2952391141458233	0.827160493725042	0.8288564850281747	23.177448148624705	4.833139283891775	0.2085276610748919
1	2	undersample	0.6	500	10	2	1	sqrt	gini		0.902741062884322	0.289876322184181	0.8765432097683281	0.8488104374455195	39.86090875624016	5.797643282921975	0.14544683162561556
1	3	undersample	0.6	500	10	2	1	sqrt	gini		0.9032148034450413	0.2789470681633154	0.851851851746685	0.8472755180288007	31.89949392268358	5.577702965332679	0.1748523866822684
1	1	undersample	0.6	500	10	2	1	sqrt	entropy		0.8980131320883431	0.29591647738945087	0.827160493725042	0.8288564850281747	23.177448148624705	4.833139283891775	0.2085276610748919
1	2	undersample	0.6	500	10	2	1	sqrt	entropy		0.898278426802346	0.27737895856504285	0.851851851746685	0.844205679195363	31.15763203415321	5.467797495243204	0.17548821353539953
1	3	undersample	0.6	500	10	2	1	sqrt	entropy		0.9055077077589229	0.30044814318640223	0.851851851746685	0.8411358403619253	30.444441134631735	5.3621395792857465	0.17612868146039617
1	1	undersample	0.6	500	10	2	1	log2	gini		0.8985816207612064	0.2952391141458233	0.827160493725042	0.8288564850281747	23.177448148624705	4.833139283891775	0.2085276610748919
1	2	undersample	0.6	500	10	2	1	log2	gini		0.902741062884322	0.289876322184181	0.8765432097683281	0.8488104374455195	39.86090875624016	5.797643282921975	0.14544683162561556
1	3	undersample	0.6	500	10	2	1	log2	gini		0.9032148034450413	0.2789470681633154	0.851851851746685	0.8472755180288007	31.89949392268358	5.577702965332679	0.1748523866822684
1	1	undersample	0.6	500	10	2	1	log2	entropy		0.8980131320883431	0.29591647738945087	0.827160493725042	0.8288564850281747	23.177448148624705	4.833139283891775	0.2085276610748919
1	2	undersample	0.6	500	10	2	1	log2	entropy		0.898278426802346	0.27737895856504285	0.851851851746685	0.844205679195363	31.15763203415321	5.467797495243204	0.17548821353539953
1	3	undersample	0.6	500	10	2	1	log2	entropy		0.9055077077589229	0.30044814318640223	0.851851851746685	0.8411358403619253	30.444441134631735	5.3621395792857465	0.17612868146039617
1	1	undersample	0.6	500	10	2	2	sqrt	gini		0.8973498953033361	0.2994004664964608	0.827160493725042	0.829623944736534	23.3034083302877	4.854910180288166	0.20833475852303127
1	2	undersample	0.6	500	10	2	2	sqrt	gini		0.900656604417157	0.2807225075557426	0.8765432097683281	0.8457405986120818	38.926363388519036	5.682267304677271	0.14597476930222483
1	3	undersample	0.6	500	10	2	2	sqrt	gini		0.9060572468093573	0.2796036537589034	0.8641975307575065	0.8434382194870036	34.28252724898886	5.519849561798211	0.16101056899577737
1	1	undersample	0.6	500	10	2	2	sqrt	entropy		0.8980226068995576	0.2980039882382968	0.827160493725042	0.8319263238616122	23.688190802616457	4.921415795236253	0.20775818632002724
1	2	undersample	0.6	500	10	2	2	sqrt	entropy		0.9028547606188948	0.2832006204824365	0.9012345677899711	0.844205679195363	49.44580592913815	5.78477126308339	0.11699214240567966
1	3	undersample	0.6	500	10	2	2	sqrt	entropy		0.9057161536056393	0.29170133554694744	0.8765432097683281	0.8411358403619253	37.59226601136374	5.5175639149172175	0.146773901241459
1	1	undersample	0.6	500	10	2	2	log2	gini		0.8973498953033361	0.2994004664964608	0.827160493725042	0.829623944736534	23.3034083302877	4.854910180288166	0.20833475852303127
1	2	undersample	0.6	500	10	2	2	log2	gini		0.900656604417157	0.2807225075557426	0.8765432097683281	0.8457405986120818	38.926363388519036	5.682267304677271	0.14597476930222483
1	3	undersample	0.6	500	10	2	2	log2	gini		0.9060572468093573	0.2796036537589034	0.8641975307575065	0.8434382194870036	34.28252724898886	5.519849561798211	0.16101056899577737
1	1	undersample	0.6	500	10	2	2	log2	entropy		0.8980226068995576	0.2980039882382968	0.827160493725042	0.8319263238616122	23.688190802616457	4.921415795236253	0.20775818632002724
1	2	undersample	0.6	500	10	2	2	log2	entropy		0.9028547606188948	0.2832006204824365	0.9012345677899711	0.844205679195363	49.44580592913815	5.78477126308339	0.11699214240567966
1	3	undersample	0.6	500	10	2	2	log2	entropy		0.9057161536056393	0.29170133554694744	0.8765432097683281	0.8411358403619253	37.59226601136374	5.5175639149172175	0.146773901241459
1	1	undersample	0.6	500	10	5	1	sqrt	gini		0.8983068512359891	0.2895803455127938	0.827160493725042	0.8311588641532529	23.55876397108602	4.899045724765662	0.20795002213149574
1	2	undersample	0.6	500	10	5	1	sqrt	gini		0.9011303449778764	0.29317952180133683	0.8765432097683281	0.8449731389037225	38.69851012397508	5.654137270331425	0.14610735310565323
1	3	undersample	0.6	500	10	5	1	sqrt	gini		0.9072794974560132	0.2908295453784803	0.8641975307575065	0.8488104374455195	35.72680705032702	5.715986335275185	0.15999151477363255
1	1	undersample	0.6	500	10	5	1	sqrt	entropy		0.8993301308471429	0.2898438122377231	0.827160493725042	0.8273215656114558	22.92888672327603	4.790178048302577	0.20891453984772007
1	2	undersample	0.6	500	10	5	1	sqrt	entropy		0.9000881157442938	0.27995517275013726	0.8888888887791496	0.8426707597786441	42.84877497341574	5.649864138604355	0.13185589818196428
1	3	undersample	0.6	500	10	5	1	sqrt	entropy		0.907592166226088	0.3112090379491209	0.8765432097683281	0.8434382194870036	38.24950516104999	5.598704555538186	0.14637324455492234
1	1	undersample	0.6	500	10	5	1	log2	gini		0.8983068512359891	0.2895803455127938	0.827160493725042	0.8311588641532529	23.55876397108602	4.899045724765662	0.20795002213149574
1	2	undersample	0.6	500	10	5	1	log2	gini		0.9011303449778764	0.29317952180133683	0.8765432097683281	0.8449731389037225	38.69851012397508	5.654137270331425	0.14610735310565323
1	3	undersample	0.6	500	10	5	1	log2	gini		0.9072794974560132	0.2908295453784803	0.8641975307575065	0.8488104374455195	35.72680705032702	5.715986335275185	0.15999151477363255
1	1	undersample	0.6	500	10	5	1	log2	entropy		0.8993301308471429	0.2898438122377231	0.827160493725042	0.8273215656114558	22.92888672327603	4.790178048302577	0.20891453984772007
1	2	undersample	0.6	500	10	5	1	log2	entropy		0.9000881157442938	0.27995517275013726	0.8888888887791496	0.8426707597786441	42.84877497341574	5.649864138604355	0.13185589818196428
1	3	undersample	0.6	500	10	5	1	log2	entropy		0.907592166226088	0.3112090379491209	0.8765432097683281	0.8434382194870036	38.24950516104999	5.598704555538186	0.14637324455492234
1	1	undersample	0.6	500	10	5	2	sqrt	gini		0.8975393915276237	0.29198731402466294	0.827160493725042	0.8311588641532529	23.55876397108602	4.899045724765662	0.20795002213149574
1	2	undersample	0.6	500	10	5	2	sqrt	gini		0.901149294600305	0.2862393448612909	0.8765432097683281	0.8434382194870036	38.24950516104999	5.598704555538186	0.14637324455492234
1	3	undersample	0.6	500	10	5	2	sqrt	gini		0.9046928739944856	0.28825839310593215	0.8641975307575065	0.8472755180288007	35.30378755429373	5.658539240192573	0.16028135447088857
1	1	undersample	0.6	500	10	5	2	sqrt	entropy		0.8984394985929904	0.2915186326342131	0.827160493725042	0.8280890253198152	23.052612611373462	4.811562770487604	0.20872092118476837
1	2	undersample	0.6	500	10	5	2	sqrt	entropy		0.902077826099315	0.2815288866581626	0.8888888887791496	0.8396009209452066	41.87559276134461	5.541732774277159	0.13233800383685096
1	3	undersample	0.6	500	10	5	2	sqrt	entropy		0.9082933022559525	0.2955151557324156	0.8765432097683281	0.8403683806535659	37.37739936600137	5.491037166989291	0.14690794133232196
1	1	undersample	0.6	500	10	5	2	log2	gini		0.8975393915276237	0.29198731402466294	0.827160493725042	0.8311588641532529	23.55876397108602	4.899045724765662	0.20795002213149574
1	2	undersample	0.6	500	10	5	2	log2	gini		0.901149294600305	0.2862393448612909	0.8765432097683281	0.8434382194870036	38.24950516104999	5.598704555538186	0.14637324455492234
1	3	undersample	0.6	500	10	5	2	log2	gini		0.9046928739944856	0.28825839310593215	0.8641975307575065	0.8472755180288007	35.30378755429373	5.658539240192573	0.16028135447088857
1	1	undersample	0.6	500	10	5	2	log2	entropy		0.8984394985929904	0.2915186326342131	0.827160493725042	0.8280890253198152	23.052612611373462	4.811562770487604	0.20872092118476837
1	2	undersample	0.6	500	10	5	2	log2	entropy		0.902077826099315	0.2815288866581626	0.8888888887791496	0.8396009209452066	41.87559276134461	5.541732774277159	0.13233800383685096
1	3	undersample	0.6	500	10	5	2	log2	entropy		0.9082933022559525	0.2955151557324156	0.8765432097683281	0.8403683806535659	37.37739936600137	5.491037166989291	0.14690794133232196
1	1	undersample	0.6	500	10	10	1	sqrt	gini		0.8996427996172176	0.2972302007387611	0.827160493725042	0.8311588641532529	23.55876397108602	4.899045724765662	0.20795002213149574
1	2	undersample	0.6	500	10	10	1	sqrt	gini		0.8974541182266944	0.27695483492100875	0.8765432097683281	0.8472755180288007	39.38893986481822	5.739375515052467	0.1457103222595086
1	3	undersample	0.6	500	10	10	1	sqrt	gini		0.9037264432506182	0.2838345068312555	0.8641975307575065	0.8396009209452066	33.31013106998966	5.38779575276946	0.16174644910125302
1	1	undersample	0.6	500	10	10	1	sqrt	entropy		0.8999270439536492	0.3068795416836843	0.827160493725042	0.8288564850281747	23.177448148624705	4.833139283891775	0.2085276610748919
1	2	undersample	0.6	500	10	10	1	sqrt	entropy		0.9017935817628834	0.28309696110787874	0.8765432097683281	0.8419033000702848	37.809218740525324	5.54434820407086	0.14664010552632856
1	3	undersample	0.6	500	10	10	1	sqrt	entropy		0.9048634205963446	0.2904488543226712	0.8641975307575065	0.8403683806535659	33.500870320727024	5.413698615341554	0.16159873545086348
1	1	undersample	0.6	500	10	10	1	log2	gini		0.8996427996172176	0.2972302007387611	0.827160493725042	0.8311588641532529	23.55876397108602	4.899045724765662	0.20795002213149574
1	2	undersample	0.6	500	10	10	1	log2	gini		0.8974541182266944	0.27695483492100875	0.8765432097683281	0.8472755180288007	39.38893986481822	5.739375515052467	0.1457103222595086
1	3	undersample	0.6	500	10	10	1	log2	gini		0.9037264432506182	0.2838345068312555	0.8641975307575065	0.8396009209452066	33.31013106998966	5.38779575276946	0.16174644910125302
1	1	undersample	0.6	500	10	10	1	log2	entropy		0.8999270439536492	0.3068795416836843	0.827160493725042	0.8288564850281747	23.177448148624705	4.833139283891775	0.2085276610748919
1	2	undersample	0.6	500	10	10	1	log2	entropy		0.9017935817628834	0.28309696110787874	0.8765432097683281	0.8419033000702848	37.809218740525324	5.54434820407086	0.14664010552632856
1	3	undersample	0.6	500	10	10	1	log2	entropy		0.9048634205963446	0.2904488543226712	0.8641975307575065	0.8403683806535659	33.500870320727024	5.413698615341554	0.16159873545086348
1	1	undersample	0.6	500	10	10	2	sqrt	gini		0.8992543323574277	0.2970670043455038	0.827160493725042	0.8288564850281747	23.177448148624705	4.833139283891775	0.2085276610748919
1	2	undersample	0.6	500	10	10	2	sqrt	gini		0.9002965615910103	0.2795523063621046	0.8888888887791496	0.8457405986120818	43.86069080326699	5.762299238545966	0.13137729238659984
1	3	undersample	0.6	500	10	10	2	sqrt	gini		0.9039443639085493	0.2836468878382105	0.851851851746685	0.8426707597786441	30.7975576046219	5.4144531328291725	0.17580786419378366
1	1	undersample	0.6	500	10	10	2	sqrt	entropy		0.9019736031759567	0.3094013189245891	0.827160493725042	0.8250191864863775	22.56422094744737	4.727149393377077	0.20949755716115862
1	2	undersample	0.6	500	10	10	2	sqrt	entropy		0.9023052215684603	0.2785815833239328	0.8765432097683281	0.8411358403619253	37.59226601136374	5.5175639149172175	0.146773901241459
1	3	undersample	0.6	500	10	10	2	sqrt	entropy		0.9047686724842007	0.30043811465372516	0.8641975307575065	0.8403683806535659	33.500870320727024	5.413698615341554	0.16159873545086348
1	1	undersample	0.6	500	10	10	2	log2	gini		0.8992543323574277	0.2970670043455038	0.827160493725042	0.8288564850281747	23.177448148624705	4.833139283891775	0.2085276610748919
1	2	undersample	0.6	500	10	10	2	log2	gini		0.9002965615910103	0.2795523063621046	0.8888888887791496	0.8457405986120818	43.86069080326699	5.762299238545966	0.13137729238659984
1	3	undersample	0.6	500	10	10	2	log2	gini		0.9039443639085493	0.2836468878382105	0.851851851746685	0.8426707597786441	30.7975576046219	5.4144531328291725	0.17580786419378366
1	1	undersample	0.6	500	10	10	2	log2	entropy		0.9019736031759567	0.3094013189245891	0.827160493725042	0.8250191864863775	22.56422094744737	4.727149393377077	0.20949755716115862
1	2	undersample	0.6	500	10	10	2	log2	entropy		0.9023052215684603	0.2785815833239328	0.8765432097683281	0.8411358403619253	37.59226601136374	5.5175639149172175	0.146773901241459
1	3	undersample	0.6	500	10	10	2	log2	entropy		0.9047686724842007	0.30043811465372516	0.8641975307575065	0.8403683806535659	33.500870320727024	5.413698615341554	0.16159873545086348
1	1	undersample	0.8	100	3	2	1	sqrt	gini		0.8888888888888888	0.2810854295258725	0.8148148147142205	0.8288564850281747	21.309415083399255	4.76100287666951	0.22342249399817357
1	2	undersample	0.8	100	3	2	1	sqrt	gini		0.8987237429294221	0.2678930643974781	0.8888888887791496	0.829623944736534	38.95495018444008	5.217216910160417	0.13392948767509522
1	3	undersample	0.8	100	3	2	1	sqrt	gini		0.8901964128364741	0.25591834219036713	0.8888888887791496	0.8188795088195021	36.169487262752085	4.907721008862031	0.13568676303081595
1	1	undersample	0.8	100	3	2	1	sqrt	entropy		0.8931715035577916	0.30157921235085006	0.8148148147142205	0.8242517267780181	20.63580600330203	4.636260450322888	0.2246706643405622
1	2	undersample	0.8	100	3	2	1	sqrt	entropy		0.8970467013444756	0.2706977628784141	0.8888888887791496	0.8242517267780181	37.519646148732825	5.057738673079514	0.13480239866424942
1	3	undersample	0.8	100	3	2	1	sqrt	entropy		0.8946590489184503	0.26453811819218975	0.8888888887791496	0.8188795088195021	36.169487262752085	4.907721008862031	0.13568676303081595
1	1	undersample	0.8	100	3	2	1	log2	gini		0.8888888888888888	0.2810854295258725	0.8148148147142205	0.8288564850281747	21.309415083399255	4.76100287666951	0.22342249399817357
1	2	undersample	0.8	100	3	2	1	log2	gini		0.8987237429294221	0.2678930643974781	0.8888888887791496	0.829623944736534	38.95495018444008	5.217216910160417	0.13392948767509522
1	3	undersample	0.8	100	3	2	1	log2	gini		0.8901964128364741	0.25591834219036713	0.8888888887791496	0.8188795088195021	36.169487262752085	4.907721008862031	0.13568676303081595
1	1	undersample	0.8	100	3	2	1	log2	entropy		0.8931715035577916	0.30157921235085006	0.8148148147142205	0.8242517267780181	20.63580600330203	4.636260450322888	0.2246706643405622
1	2	undersample	0.8	100	3	2	1	log2	entropy		0.8970467013444756	0.2706977628784141	0.8888888887791496	0.8242517267780181	37.519646148732825	5.057738673079514	0.13480239866424942
1	3	undersample	0.8	100	3	2	1	log2	entropy		0.8946590489184503	0.26453811819218975	0.8888888887791496	0.8188795088195021	36.169487262752085	4.907721008862031	0.13568676303081595
1	1	undersample	0.8	100	3	2	2	sqrt	gini		0.8900827151019016	0.2819521797521811	0.8148148147142205	0.8265541059030963	20.968139686889547	4.697803727085915	0.22404484077058337
1	2	undersample	0.8	100	3	2	2	sqrt	gini		0.8992259079237847	0.26715612651138976	0.8888888887791496	0.829623944736534	38.95495018444008	5.217216910160417	0.13392948767509522
1	3	undersample	0.8	100	3	2	2	sqrt	gini		0.8906891030196222	0.25836714697407515	0.8888888887791496	0.8188795088195021	36.169487262752085	4.907721008862031	0.13568676303081595
1	1	undersample	0.8	100	3	2	2	sqrt	entropy		0.8925745904512852	0.29759395569346175	0.8148148147142205	0.8242517267780181	20.63580600330203	4.636260450322888	0.2246706643405622
1	2	undersample	0.8	100	3	2	2	sqrt	entropy		0.8973119960584786	0.26988280245498963	0.8888888887791496	0.8219493476529398	36.93103008326651	4.992336883569173	0.13517999641501754
1	3	undersample	0.8	100	3	2	2	sqrt	entropy		0.8952749116473854	0.26125965280101454	0.8888888887791496	0.8173445894027833	35.79831513119126	4.866479658105995	0.13594157385029149
1	1	undersample	0.8	100	3	2	2	log2	gini		0.8900827151019016	0.2819521797521811	0.8148148147142205	0.8265541059030963	20.968139686889547	4.697803727085915	0.22404484077058337
1	2	undersample	0.8	100	3	2	2	log2	gini		0.8992259079237847	0.26715612651138976	0.8888888887791496	0.829623944736534	38.95495018444008	5.217216910160417	0.13392948767509522
1	3	undersample	0.8	100	3	2	2	log2	gini		0.8906891030196222	0.25836714697407515	0.8888888887791496	0.8188795088195021	36.169487262752085	4.907721008862031	0.13568676303081595
1	1	undersample	0.8	100	3	2	2	log2	entropy		0.8925745904512852	0.29759395569346175	0.8148148147142205	0.8242517267780181	20.63580600330203	4.636260450322888	0.2246706643405622
1	2	undersample	0.8	100	3	2	2	log2	entropy		0.8973119960584786	0.26988280245498963	0.8888888887791496	0.8219493476529398	36.93103008326651	4.992336883569173	0.13517999641501754
1	3	undersample	0.8	100	3	2	2	log2	entropy		0.8952749116473854	0.26125965280101454	0.8888888887791496	0.8173445894027833	35.79831513119126	4.866479658105995	0.13594157385029149
1	1	undersample	0.8	100	3	5	1	sqrt	gini		0.8889836370010327	0.2807870849966448	0.8148148147142205	0.8265541059030963	20.968139686889547	4.697803727085915	0.22404484077058337
1	2	undersample	0.8	100	3	5	1	sqrt	gini		0.8989227139649242	0.2716984505474367	0.8888888887791496	0.8273215656114558	38.32888423429007	5.147654022056501	0.1343022042411145
1	3	undersample	0.8	100	3	5	1	sqrt	gini		0.8901585135916167	0.2573019963284074	0.8888888887791496	0.8181120491111428	35.98311813344841	4.887013326419695	0.13581404892328525
1	1	undersample	0.8	100	3	5	1	sqrt	entropy		0.893209402802649	0.3028200531669701	0.8148148147142205	0.8234842670696587	20.52695468073923	4.616102797333903	0.22488004985930615
1	2	undersample	0.8	100	3	5	1	sqrt	entropy		0.8970088020996182	0.2699338596624275	0.8888888887791496	0.8234842670696587	37.32173466015586	5.03574850618244	0.13492802997555162
1	3	undersample	0.8	100	3	5	1	sqrt	entropy		0.8952559620249567	0.26356648110357767	0.8888888887791496	0.8181120491111428	35.98311813344841	4.887013326419695	0.13581404892328525
1	1	undersample	0.8	100	3	5	1	log2	gini		0.8889836370010327	0.2807870849966448	0.8148148147142205	0.8265541059030963	20.968139686889547	4.697803727085915	0.22404484077058337
1	2	undersample	0.8	100	3	5	1	log2	gini		0.8989227139649242	0.2716984505474367	0.8888888887791496	0.8273215656114558	38.32888423429007	5.147654022056501	0.1343022042411145
1	3	undersample	0.8	100	3	5	1	log2	gini		0.8901585135916167	0.2573019963284074	0.8888888887791496	0.8181120491111428	35.98311813344841	4.887013326419695	0.13581404892328525
1	1	undersample	0.8	100	3	5	1	log2	entropy		0.893209402802649	0.3028200531669701	0.8148148147142205	0.8234842670696587	20.52695468073923	4.616102797333903	0.22488004985930615
1	2	undersample	0.8	100	3	5	1	log2	entropy		0.8970088020996182	0.2699338596624275	0.8888888887791496	0.8234842670696587	37.32173466015586	5.03574850618244	0.13492802997555162
1	3	undersample	0.8	100	3	5	1	log2	entropy		0.8952559620249567	0.26356648110357767	0.8888888887791496	0.8181120491111428	35.98311813344841	4.887013326419695	0.13581404892328525
1	1	undersample	0.8	100	3	5	2	sqrt	gini		0.8898174203878988	0.28089452767041434	0.8148148147142205	0.8265541059030963	20.968139686889547	4.697803727085915	0.22404484077058337
1	2	undersample	0.8	100	3	5	2	sqrt	gini		0.8991501094340696	0.270607243117534	0.8888888887791496	0.8288564850281747	38.744389887418855	5.193821320003101	0.13405349645848338
1	3	undersample	0.8	100	3	5	2	sqrt	gini		0.8907649015093374	0.25835640342409477	0.8888888887791496	0.8188795088195021	36.169487262752085	4.907721008862031	0.13568676303081595
1	1	undersample	0.8	100	3	5	2	sqrt	entropy		0.892299820926068	0.2970754443072505	0.8148148147142205	0.8234842670696587	20.52695468073923	4.616102797333903	0.22488004985930615
1	2	undersample	0.8	100	3	5	2	sqrt	entropy		0.8973119960584786	0.26988280245498963	0.8888888887791496	0.8219493476529398	36.93103008326651	4.992336883569173	0.13517999641501754
1	3	undersample	0.8	100	3	5	2	sqrt	entropy		0.8954454582492443	0.2624112820817988	0.8888888887791496	0.8173445894027833	35.79831513119126	4.866479658105995	0.13594157385029149
1	1	undersample	0.8	100	3	5	2	log2	gini		0.8898174203878988	0.28089452767041434	0.8148148147142205	0.8265541059030963	20.968139686889547	4.697803727085915	0.22404484077058337
1	2	undersample	0.8	100	3	5	2	log2	gini		0.8991501094340696	0.270607243117534	0.8888888887791496	0.8288564850281747	38.744389887418855	5.193821320003101	0.13405349645848338
1	3	undersample	0.8	100	3	5	2	log2	gini		0.8907649015093374	0.25835640342409477	0.8888888887791496	0.8188795088195021	36.169487262752085	4.907721008862031	0.13568676303081595
1	1	undersample	0.8	100	3	5	2	log2	entropy		0.892299820926068	0.2970754443072505	0.8148148147142205	0.8234842670696587	20.52695468073923	4.616102797333903	0.22488004985930615
1	2	undersample	0.8	100	3	5	2	log2	entropy		0.8973119960584786	0.26988280245498963	0.8888888887791496	0.8219493476529398	36.93103008326651	4.992336883569173	0.13517999641501754
1	3	undersample	0.8	100	3	5	2	log2	entropy		0.8954454582492443	0.2624112820817988	0.8888888887791496	0.8173445894027833	35.79831513119126	4.866479658105995	0.13594157385029149
1	1	undersample	0.8	100	3	10	1	sqrt	gini		0.8890215362458904	0.28259255142905304	0.8148148147142205	0.825786646194737	20.85638577572617	4.677108557670848	0.2242530608803022
1	2	undersample	0.8	100	3	10	1	sqrt	gini		0.899235382734999	0.26809933436328537	0.8888888887791496	0.8280890253198152	38.53570959293519	5.170634619031455	0.13417773510059613
1	3	undersample	0.8	100	3	10	1	sqrt	gini		0.8937115677970117	0.26163170743256897	0.8888888887791496	0.8211818879445804	36.738193060190426	4.970910546212221	0.13530633285872676
1	1	undersample	0.8	100	3	10	1	sqrt	entropy		0.8925272163952134	0.2999670100404793	0.8148148147142205	0.8219493476529398	20.312067155861772	4.576308809938409	0.22529999392489602
1	2	undersample	0.8	100	3	10	1	sqrt	entropy		0.8961750187127522	0.26937951228089463	0.8888888887791496	0.8234842670696587	37.32173466015586	5.03574850618244	0.13492802997555162
1	3	undersample	0.8	100	3	10	1	sqrt	entropy		0.8948201207090949	0.26440334907933094	0.8888888887791496	0.8181120491111428	35.98311813344841	4.887013326419695	0.13581404892328525
1	1	undersample	0.8	100	3	10	1	log2	gini		0.8890215362458904	0.28259255142905304	0.8148148147142205	0.825786646194737	20.85638577572617	4.677108557670848	0.2242530608803022
1	2	undersample	0.8	100	3	10	1	log2	gini		0.899235382734999	0.26809933436328537	0.8888888887791496	0.8280890253198152	38.53570959293519	5.170634619031455	0.13417773510059613
1	3	undersample	0.8	100	3	10	1	log2	gini		0.8937115677970117	0.26163170743256897	0.8888888887791496	0.8211818879445804	36.738193060190426	4.970910546212221	0.13530633285872676
1	1	undersample	0.8	100	3	10	1	log2	entropy		0.8925272163952134	0.2999670100404793	0.8148148147142205	0.8219493476529398	20.312067155861772	4.576308809938409	0.22529999392489602
1	2	undersample	0.8	100	3	10	1	log2	entropy		0.8961750187127522	0.26937951228089463	0.8888888887791496	0.8234842670696587	37.32173466015586	5.03574850618244	0.13492802997555162
1	3	undersample	0.8	100	3	10	1	log2	entropy		0.8948201207090949	0.26440334907933094	0.8888888887791496	0.8181120491111428	35.98311813344841	4.887013326419695	0.13581404892328525
1	1	undersample	0.8	100	3	10	2	sqrt	gini		0.8895426508626816	0.28092991165744435	0.8148148147142205	0.825786646194737	20.85638577572617	4.677108557670848	0.2242530608803022
1	2	undersample	0.8	100	3	10	2	sqrt	gini		0.8990743109443544	0.2684146818800799	0.8888888887791496	0.8303914044448935	39.16741600439388	5.240824225103047	0.1338057081131153
1	3	undersample	0.8	100	3	10	2	sqrt	gini		0.8941758335465165	0.2620721551747172	0.8888888887791496	0.8196469685278616	36.357442512212465	4.928604926889843	0.13555971550143825
1	1	undersample	0.8	100	3	10	2	sqrt	entropy		0.8921008498905659	0.3001693115401894	0.8148148147142205	0.8211818879445804	20.206006789426176	4.556668000694536	0.2255105546643178
1	2	undersample	0.8	100	3	10	2	sqrt	entropy		0.8962887164473247	0.2691840832531089	0.8888888887791496	0.8227168073612993	37.125536690858965	5.01394873033	0.1350538956736258
1	3	undersample	0.8	100	3	10	2	sqrt	entropy		0.8957391773968904	0.26551073122217755	0.8888888887791496	0.8181120491111428	35.98311813344841	4.887013326419695	0.13581404892328525
1	1	undersample	0.8	100	3	10	2	log2	gini		0.8895426508626816	0.28092991165744435	0.8148148147142205	0.825786646194737	20.85638577572617	4.677108557670848	0.2242530608803022
1	2	undersample	0.8	100	3	10	2	log2	gini		0.8990743109443544	0.2684146818800799	0.8888888887791496	0.8303914044448935	39.16741600439388	5.240824225103047	0.1338057081131153
1	3	undersample	0.8	100	3	10	2	log2	gini		0.8941758335465165	0.2620721551747172	0.8888888887791496	0.8196469685278616	36.357442512212465	4.928604926889843	0.13555971550143825
1	1	undersample	0.8	100	3	10	2	log2	entropy		0.8921008498905659	0.3001693115401894	0.8148148147142205	0.8211818879445804	20.206006789426176	4.556668000694536	0.2255105546643178
1	2	undersample	0.8	100	3	10	2	log2	entropy		0.8962887164473247	0.2691840832531089	0.8888888887791496	0.8227168073612993	37.125536690858965	5.01394873033	0.1350538956736258
1	3	undersample	0.8	100	3	10	2	log2	entropy		0.8957391773968904	0.26551073122217755	0.8888888887791496	0.8181120491111428	35.98311813344841	4.887013326419695	0.13581404892328525
1	1	undersample	0.8	100	5	2	1	sqrt	gini		0.89087859924391	0.2899186335342941	0.8148148147142205	0.8158096699860644	19.488331641824832	4.423765191228664	0.2269955724096616
1	2	undersample	0.8	100	5	2	1	sqrt	gini		0.904996067953346	0.2896378653135968	0.8888888887791496	0.825786646194737	37.92070026623896	5.102300244731834	0.13455183658798206
1	3	undersample	0.8	100	5	2	1	sqrt	gini		0.8964213638043262	0.27508815717545404	0.9135802468007926	0.8135072908609862	46.114044243956506	4.898744846547062	0.10623107267475519
1	1	undersample	0.8	100	5	2	1	sqrt	entropy		0.8960044721108932	0.2979071708626071	0.8395061727358635	0.8211818879445804	24.021126786125816	4.694748849200431	0.19544248072912082
1	2	undersample	0.8	100	5	2	1	sqrt	entropy		0.9028073865628228	0.2832041862779381	0.8765432097683281	0.8280890253198152	34.20044252241911	5.098820249322685	0.14908637231743058
1	3	undersample	0.8	100	5	2	1	sqrt	entropy		0.8991974834901414	0.28853446216131784	0.9135802468007926	0.8112049117359079	45.42275805117555	4.83900405890226	0.1065325799728589
1	1	undersample	0.8	100	5	2	1	log2	gini		0.89087859924391	0.2899186335342941	0.8148148147142205	0.8158096699860644	19.488331641824832	4.423765191228664	0.2269955724096616
1	2	undersample	0.8	100	5	2	1	log2	gini		0.904996067953346	0.2896378653135968	0.8888888887791496	0.825786646194737	37.92070026623896	5.102300244731834	0.13455183658798206
1	3	undersample	0.8	100	5	2	1	log2	gini		0.8964213638043262	0.27508815717545404	0.9135802468007926	0.8135072908609862	46.114044243956506	4.898744846547062	0.10623107267475519
1	1	undersample	0.8	100	5	2	1	log2	entropy		0.8960044721108932	0.2979071708626071	0.8395061727358635	0.8211818879445804	24.021126786125816	4.694748849200431	0.19544248072912082
1	2	undersample	0.8	100	5	2	1	log2	entropy		0.9028073865628228	0.2832041862779381	0.8765432097683281	0.8280890253198152	34.20044252241911	5.098820249322685	0.14908637231743058
1	3	undersample	0.8	100	5	2	1	log2	entropy		0.8991974834901414	0.28853446216131784	0.9135802468007926	0.8112049117359079	45.42275805117555	4.83900405890226	0.1065325799728589
1	1	undersample	0.8	100	5	2	2	sqrt	gini		0.8906133045299072	0.29129756247914707	0.827160493725042	0.8211818879445804	21.97731250875051	4.625708424947483	0.21047651769671932
1	2	undersample	0.8	100	5	2	2	sqrt	gini		0.9069952531195815	0.28393406249189884	0.8888888887791496	0.8319263238616122	39.59816862530828	5.288685630701646	0.1335588341158741
1	3	undersample	0.8	100	5	2	2	sqrt	gini		0.8972077731351202	0.26908558879178207	0.9012345677899711	0.8173445894027833	40.83245281538431	4.934069653357467	0.12083695455037534
1	1	undersample	0.8	100	5	2	2	sqrt	entropy		0.8949432932548819	0.29190428314087447	0.8395061727358635	0.8242517267780181	24.53207689635986	4.776753191241763	0.19471457578179133
1	2	undersample	0.8	100	5	2	2	sqrt	entropy		0.9036790691945463	0.28301014262484836	0.8888888887791496	0.8242517267780181	37.519646148732825	5.057738673079514	0.13480239866424942
1	3	undersample	0.8	100	5	2	2	sqrt	entropy		0.9032148034450413	0.30940615320492115	0.9012345677899711	0.8042977743606732	37.50195623198125	4.605131693287953	0.12279709596432165
1	1	undersample	0.8	100	5	2	2	log2	gini		0.8906133045299072	0.29129756247914707	0.827160493725042	0.8211818879445804	21.97731250875051	4.625708424947483	0.21047651769671932
1	2	undersample	0.8	100	5	2	2	log2	gini		0.9069952531195815	0.28393406249189884	0.8888888887791496	0.8319263238616122	39.59816862530828	5.288685630701646	0.1335588341158741
1	3	undersample	0.8	100	5	2	2	log2	gini		0.8972077731351202	0.26908558879178207	0.9012345677899711	0.8173445894027833	40.83245281538431	4.934069653357467	0.12083695455037534
1	1	undersample	0.8	100	5	2	2	log2	entropy		0.8949432932548819	0.29190428314087447	0.8395061727358635	0.8242517267780181	24.53207689635986	4.776753191241763	0.19471457578179133
1	2	undersample	0.8	100	5	2	2	log2	entropy		0.9036790691945463	0.28301014262484836	0.8888888887791496	0.8242517267780181	37.519646148732825	5.057738673079514	0.13480239866424942
1	3	undersample	0.8	100	5	2	2	log2	entropy		0.9032148034450413	0.30940615320492115	0.9012345677899711	0.8042977743606732	37.50195623198125	4.605131693287953	0.12279709596432165
1	1	undersample	0.8	100	5	5	1	sqrt	gini		0.890385909060762	0.297370729152025	0.8395061727358635	0.8173445894027833	23.40659120049266	4.596119677100106	0.19636005104995619
1	2	undersample	0.8	100	5	5	1	sqrt	gini		0.9048918450299878	0.29903900946092415	0.8888888887791496	0.8288564850281747	38.744389887418855	5.193821320003101	0.13405349645848338
1	3	undersample	0.8	100	5	5	1	sqrt	gini		0.8939105388325137	0.2642048231226015	0.9012345677899711	0.8127398311526268	39.603990963874246	4.8127400782017	0.1215215831796308
1	1	undersample	0.8	100	5	5	1	sqrt	entropy		0.8965161119164702	0.2997641394108771	0.8395061727358635	0.8242517267780181	24.53207689635986	4.776753191241763	0.19471457578179133
1	2	undersample	0.8	100	5	5	1	sqrt	entropy		0.9020873009105294	0.28048220232896753	0.9012345677899711	0.8242517267780181	42.79584598561585	5.127985043538952	0.11982435438486398
1	3	undersample	0.8	100	5	5	1	sqrt	entropy		0.8977762618079834	0.2864518617588959	0.9012345677899711	0.8050652340690325	37.68552691048482	4.623262132094514	0.12268003486380782
1	1	undersample	0.8	100	5	5	1	log2	gini		0.890385909060762	0.297370729152025	0.8395061727358635	0.8173445894027833	23.40659120049266	4.596119677100106	0.19636005104995619
1	2	undersample	0.8	100	5	5	1	log2	gini		0.9048918450299878	0.29903900946092415	0.8888888887791496	0.8288564850281747	38.744389887418855	5.193821320003101	0.13405349645848338
1	3	undersample	0.8	100	5	5	1	log2	gini		0.8939105388325137	0.2642048231226015	0.9012345677899711	0.8127398311526268	39.603990963874246	4.8127400782017	0.1215215831796308
1	1	undersample	0.8	100	5	5	1	log2	entropy		0.8965161119164702	0.2997641394108771	0.8395061727358635	0.8242517267780181	24.53207689635986	4.776753191241763	0.19471457578179133
1	2	undersample	0.8	100	5	5	1	log2	entropy		0.9020873009105294	0.28048220232896753	0.9012345677899711	0.8242517267780181	42.79584598561585	5.127985043538952	0.11982435438486398
1	3	undersample	0.8	100	5	5	1	log2	entropy		0.8977762618079834	0.2864518617588959	0.9012345677899711	0.8050652340690325	37.68552691048482	4.623262132094514	0.12268003486380782
1	1	undersample	0.8	100	5	5	2	sqrt	gini		0.8935315463839383	0.2874512654727621	0.827160493725042	0.820414428236221	21.862940607703095	4.605940441327088	0.21067340873051837
1	2	undersample	0.8	100	5	5	2	sqrt	gini		0.9051192404991331	0.28634646124945273	0.9012345677899711	0.825786646194737	43.25329833334397	5.173165525908665	0.11960163253926206
1	3	undersample	0.8	100	5	5	2	sqrt	gini		0.8974446434154799	0.26515585137452746	0.9135802468007926	0.8173445894027833	47.304915414114646	5.001659648608938	0.10573233525045919
1	1	undersample	0.8	100	5	5	2	sqrt	entropy		0.8958149758866054	0.2985931795255586	0.827160493725042	0.8219493476529398	22.092670374404904	4.645646822210203	0.2102799943399163
1	2	undersample	0.8	100	5	5	2	sqrt	entropy		0.9044939029589836	0.2875918332207008	0.9012345677899711	0.825786646194737	43.25329833334397	5.173165525908665	0.11960163253926206
1	3	undersample	0.8	100	5	5	2	sqrt	entropy		0.901566186293738	0.30048734120117904	0.9012345677899711	0.8035303146523137	37.31981969932485	4.58714289852735	0.12291438067725012
1	1	undersample	0.8	100	5	5	2	log2	gini		0.8935315463839383	0.2874512654727621	0.827160493725042	0.820414428236221	21.862940607703095	4.605940441327088	0.21067340873051837
1	2	undersample	0.8	100	5	5	2	log2	gini		0.9051192404991331	0.28634646124945273	0.9012345677899711	0.825786646194737	43.25329833334397	5.173165525908665	0.11960163253926206
1	3	undersample	0.8	100	5	5	2	log2	gini		0.8974446434154799	0.26515585137452746	0.9135802468007926	0.8173445894027833	47.304915414114646	5.001659648608938	0.10573233525045919
1	1	undersample	0.8	100	5	5	2	log2	entropy		0.8958149758866054	0.2985931795255586	0.827160493725042	0.8219493476529398	22.092670374404904	4.645646822210203	0.2102799943399163
1	2	undersample	0.8	100	5	5	2	log2	entropy		0.9044939029589836	0.2875918332207008	0.9012345677899711	0.825786646194737	43.25329833334397	5.173165525908665	0.11960163253926206
1	3	undersample	0.8	100	5	5	2	log2	entropy		0.901566186293738	0.30048734120117904	0.9012345677899711	0.8035303146523137	37.31981969932485	4.58714289852735	0.12291438067725012
1	1	undersample	0.8	100	5	10	1	sqrt	gini		0.8965161119164701	0.30769392962826014	0.827160493725042	0.8173445894027833	21.41506408709055	4.528529681848633	0.21146467034987232
1	2	undersample	0.8	100	5	10	1	sqrt	gini		0.8991216850004264	0.26772732622207024	0.8888888887791496	0.8219493476529398	36.93103008326651	4.992336883569173	0.13517999641501754
1	3	undersample	0.8	100	5	10	1	sqrt	gini		0.8981363046341301	0.26895781146545006	0.8888888887791496	0.8142747505693456	35.0743760966872	4.786041982141049	0.13645407742118992
1	1	undersample	0.8	100	5	10	1	sqrt	entropy		0.8941568839240878	0.3093644048419933	0.827160493725042	0.8165771296944239	21.305437407226776	4.5095818599458335	0.21166341533836877
1	2	undersample	0.8	100	5	10	1	sqrt	entropy		0.902324171190889	0.27531618528249663	0.8888888887791496	0.8234842670696587	37.32173466015586	5.03574850618244	0.13492802997555162
1	3	undersample	0.8	100	5	10	1	sqrt	entropy		0.9011113953554476	0.2929149236136184	0.9135802468007926	0.8081350729024702	44.52685114388014	4.761579997998263	0.10693726213299036
1	1	undersample	0.8	100	5	10	1	log2	gini		0.8965161119164701	0.30769392962826014	0.827160493725042	0.8173445894027833	21.41506408709055	4.528529681848633	0.21146467034987232
1	2	undersample	0.8	100	5	10	1	log2	gini		0.8991216850004264	0.26772732622207024	0.8888888887791496	0.8219493476529398	36.93103008326651	4.992336883569173	0.13517999641501754
1	3	undersample	0.8	100	5	10	1	log2	gini		0.8981363046341301	0.26895781146545006	0.8888888887791496	0.8142747505693456	35.0743760966872	4.786041982141049	0.13645407742118992
1	1	undersample	0.8	100	5	10	1	log2	entropy		0.8941568839240878	0.3093644048419933	0.827160493725042	0.8165771296944239	21.305437407226776	4.5095818599458335	0.21166341533836877
1	2	undersample	0.8	100	5	10	1	log2	entropy		0.902324171190889	0.27531618528249663	0.8888888887791496	0.8234842670696587	37.32173466015586	5.03574850618244	0.13492802997555162
1	3	undersample	0.8	100	5	10	1	log2	entropy		0.9011113953554476	0.2929149236136184	0.9135802468007926	0.8081350729024702	44.52685114388014	4.761579997998263	0.10693726213299036
1	1	undersample	0.8	100	5	10	2	sqrt	gini		0.8950854154230977	0.29979601694893054	0.8395061727358635	0.8188795088195021	23.64928067770985	4.635069841703029	0.19599199097750625
1	2	undersample	0.8	100	5	10	2	sqrt	gini		0.8998607202751485	0.2693886897245484	0.8888888887791496	0.8242517267780181	37.519646148732825	5.057738673079514	0.13480239866424942
1	3	undersample	0.8	100	5	10	2	sqrt	gini		0.8976720388846251	0.26495777866625436	0.8888888887791496	0.8142747505693456	35.0743760966872	4.786041982141049	0.13645407742118992
1	1	undersample	0.8	100	5	10	2	sqrt	entropy		0.8938631647764418	0.30420123816339495	0.827160493725042	0.8173445894027833	21.41506408709055	4.528529681848633	0.21146467034987232
1	2	undersample	0.8	100	5	10	2	sqrt	entropy		0.9033000767459708	0.27855785795581156	0.8888888887791496	0.8211818879445804	36.738193060190426	4.970910546212221	0.13530633285872676
1	3	undersample	0.8	100	5	10	2	sqrt	entropy		0.9031958538226126	0.29973461865257534	0.9135802468007926	0.8112049117359079	45.42275805117555	4.83900405890226	0.1065325799728589
1	1	undersample	0.8	100	5	10	2	log2	gini		0.8950854154230977	0.29979601694893054	0.8395061727358635	0.8188795088195021	23.64928067770985	4.635069841703029	0.19599199097750625
1	2	undersample	0.8	100	5	10	2	log2	gini		0.8998607202751485	0.2693886897245484	0.8888888887791496	0.8242517267780181	37.519646148732825	5.057738673079514	0.13480239866424942
1	3	undersample	0.8	100	5	10	2	log2	gini		0.8976720388846251	0.26495777866625436	0.8888888887791496	0.8142747505693456	35.0743760966872	4.786041982141049	0.13645407742118992
1	1	undersample	0.8	100	5	10	2	log2	entropy		0.8938631647764418	0.30420123816339495	0.827160493725042	0.8173445894027833	21.41506408709055	4.528529681848633	0.21146467034987232
1	2	undersample	0.8	100	5	10	2	log2	entropy		0.9033000767459708	0.27855785795581156	0.8888888887791496	0.8211818879445804	36.738193060190426	4.970910546212221	0.13530633285872676
1	3	undersample	0.8	100	5	10	2	log2	entropy		0.9031958538226126	0.29973461865257534	0.9135802468007926	0.8112049117359079	45.42275805117555	4.83900405890226	0.1065325799728589
1	1	undersample	0.8	100	10	2	1	sqrt	gini		0.8909733473560539	0.2813891997973213	0.851851851746685	0.8181120491111428	25.862866641671385	4.683387771152208	0.18108539851407895
1	2	undersample	0.8	100	10	2	1	sqrt	gini		0.8999128317368277	0.280117114278342	0.8765432097683281	0.8273215656114558	34.0168850149982	5.076158827305717	0.14922467136243558
1	3	undersample	0.8	100	10	2	1	sqrt	gini		0.8964592630491838	0.2623995194462304	0.8888888887791496	0.8227168073612993	37.125536690858965	5.01394873033	0.1350538956736258
1	1	undersample	0.8	100	10	2	1	sqrt	entropy		0.8946685237296645	0.2871084589695242	0.827160493725042	0.8181120491111428	21.525615886562935	4.547637400973883	0.21126629824127466
1	2	undersample	0.8	100	10	2	1	sqrt	entropy		0.9003107738078319	0.28665641003615516	0.8765432097683281	0.8234842670696587	33.123039760055356	4.965807554707683	0.1499200332895107
1	3	undersample	0.8	100	10	2	1	sqrt	entropy		0.9011161327610547	0.2702269529590345	0.9012345677899711	0.820414428236221	41.68642629413455	5.018412719654887	0.12038480505335944
1	1	undersample	0.8	100	10	2	1	log2	gini		0.8909733473560539	0.28138919979732124	0.851851851746685	0.8181120491111428	25.862866641671385	4.683387771152208	0.18108539851407895
1	2	undersample	0.8	100	10	2	1	log2	gini		0.8999128317368277	0.280117114278342	0.8765432097683281	0.8273215656114558	34.0168850149982	5.076158827305717	0.14922467136243558
1	3	undersample	0.8	100	10	2	1	log2	gini		0.8964592630491837	0.2623995194462304	0.8888888887791496	0.8227168073612993	37.125536690858965	5.01394873033	0.1350538956736258
1	1	undersample	0.8	100	10	2	1	log2	entropy		0.8946685237296645	0.2871084589695242	0.827160493725042	0.8181120491111428	21.525615886562935	4.547637400973883	0.21126629824127466
1	2	undersample	0.8	100	10	2	1	log2	entropy		0.9003107738078319	0.28665641003615516	0.8765432097683281	0.8234842670696587	33.123039760055356	4.965807554707683	0.1499200332895107
1	3	undersample	0.8	100	10	2	1	log2	entropy		0.9011161327610547	0.2702269529590344	0.9012345677899711	0.820414428236221	41.68642629413455	5.018412719654887	0.12038480505335944
1	1	undersample	0.8	100	10	2	2	sqrt	gini		0.8999270439536493	0.30120767447613367	0.827160493725042	0.8158096699860644	21.196724282977122	4.490791936550311	0.21186253425910617
1	2	undersample	0.8	100	10	2	2	sqrt	gini		0.9021773116170659	0.2710027801543459	0.9012345677899711	0.829623944736534	44.432989633250685	5.289678256134867	0.11904843350550802
1	3	undersample	0.8	100	10	2	2	sqrt	gini		0.8983637001032754	0.2686584441526917	0.8888888887791496	0.8181120491111428	35.98311813344841	4.887013326419695	0.13581404892328525
1	1	undersample	0.8	100	10	2	2	sqrt	entropy		0.898278426802346	0.283352075363395	0.827160493725042	0.820414428236221	21.862940607703095	4.605940441327088	0.21067340873051837
1	2	undersample	0.8	100	10	2	2	sqrt	entropy		0.9009882228096605	0.2803849799491128	0.9012345677899711	0.8311588641532529	44.91988040518624	5.337766237431244	0.11882858413879852
1	3	undersample	0.8	100	10	2	2	sqrt	entropy		0.9033664004244715	0.28863196378347644	0.9012345677899711	0.8188795088195021	41.255821023281754	4.975883800651781	0.1206104560441434
1	1	undersample	0.8	100	10	2	2	log2	gini		0.8999223065480421	0.3012394331660394	0.827160493725042	0.8158096699860644	21.196724282977122	4.490791936550311	0.21186253425910617
1	2	undersample	0.8	100	10	2	2	log2	gini		0.9021773116170659	0.2710027801543459	0.9012345677899711	0.829623944736534	44.432989633250685	5.289678256134867	0.11904843350550802
1	3	undersample	0.8	100	10	2	2	log2	gini		0.8983637001032754	0.2686584441526917	0.8888888887791496	0.8181120491111428	35.98311813344841	4.887013326419695	0.13581404892328525
1	1	undersample	0.8	100	10	2	2	log2	entropy		0.898278426802346	0.2833520753633951	0.827160493725042	0.820414428236221	21.862940607703095	4.605940441327088	0.21067340873051837
1	2	undersample	0.8	100	10	2	2	log2	entropy		0.9009882228096605	0.2803849799491128	0.9012345677899711	0.8311588641532529	44.91988040518624	5.337766237431244	0.11882858413879852
1	3	undersample	0.8	100	10	2	2	log2	entropy		0.9033664004244715	0.2886319637834764	0.9012345677899711	0.8188795088195021	41.255821023281754	4.975883800651781	0.1206104560441434
1	1	undersample	0.8	100	10	5	1	sqrt	gini		0.8926219645073572	0.284314533911615	0.8641975307575065	0.8173445894027833	28.475932877330884	4.731299667603049	0.1661508124501239
1	2	undersample	0.8	100	10	5	1	sqrt	gini		0.9045697014486986	0.29459952527171823	0.8888888887791496	0.8234842670696587	37.32173466015586	5.03574850618244	0.13492802997555162
1	3	undersample	0.8	100	10	5	1	sqrt	gini		0.896833518092152	0.26201272500319917	0.9012345677899711	0.8165771296944239	40.6234258339254	4.913425011582774	0.1209505231152913
1	1	undersample	0.8	100	10	5	1	sqrt	entropy		0.8951706887240272	0.29043095949607495	0.8395061727358635	0.820414428236221	23.896118692759412	4.674685821048388	0.19562530811765858
1	2	undersample	0.8	100	10	5	1	sqrt	entropy		0.9010450716769469	0.29905818575241205	0.9012345677899711	0.8280890253198152	43.95479333885397	5.242448988740225	0.11926909788376173
1	3	undersample	0.8	100	10	5	1	sqrt	entropy		0.9036316951384744	0.2765365341182524	0.9012345677899711	0.8211818879445804	41.90450106633347	5.039950970465169	0.12027229589112827
1	1	undersample	0.8	100	10	5	1	log2	gini		0.8926219645073571	0.284314533911615	0.8641975307575065	0.8173445894027833	28.475932877330884	4.731299667603049	0.1661508124501239
1	2	undersample	0.8	100	10	5	1	log2	gini		0.9045697014486986	0.29459952527171823	0.8888888887791496	0.8234842670696587	37.32173466015586	5.03574850618244	0.13492802997555162
1	3	undersample	0.8	100	10	5	1	log2	gini		0.8968335180921521	0.26201272500319917	0.9012345677899711	0.8165771296944239	40.6234258339254	4.913425011582774	0.1209505231152913
1	1	undersample	0.8	100	10	5	1	log2	entropy		0.8951706887240272	0.290430959496075	0.8395061727358635	0.820414428236221	23.896118692759412	4.674685821048388	0.19562530811765858
1	2	undersample	0.8	100	10	5	1	log2	entropy		0.9010450716769469	0.29905818575241205	0.9012345677899711	0.8280890253198152	43.95479333885397	5.242448988740225	0.11926909788376173
1	3	undersample	0.8	100	10	5	1	log2	entropy		0.9036316951384744	0.2765365341182524	0.9012345677899711	0.8211818879445804	41.90450106633347	5.039950970465169	0.12027229589112827
1	1	undersample	0.8	100	10	5	2	sqrt	gini		0.9003249860246535	0.29595902950486896	0.8395061727358635	0.8181120491111428	23.527423936013996	4.615512586063045	0.19617584837767682
1	2	undersample	0.8	100	10	5	2	sqrt	gini		0.9046454999384139	0.28900779798776444	0.9012345677899711	0.8211818879445804	41.90450106633347	5.039950970465169	0.12027229589112827
1	3	undersample	0.8	100	10	5	2	sqrt	gini		0.9008176762078016	0.26533377760584176	0.9012345677899711	0.8219493476529398	42.12445579335338	5.061674895840968	0.12015999683003781
1	1	undersample	0.8	100	10	5	2	sqrt	entropy		0.8953980841931726	0.2709769224642164	0.827160493725042	0.8242517267780181	22.444788924671442	4.706506820782326	0.20969262006117675
1	2	undersample	0.8	100	10	5	2	sqrt	entropy		0.9048349961627015	0.2939729866749967	0.9012345677899711	0.8242517267780181	42.79584598561585	5.127985043538952	0.11982435438486398
1	3	undersample	0.8	100	10	5	2	sqrt	entropy		0.9026463147721782	0.2748866690766508	0.9012345677899711	0.8165771296944239	40.6234258339254	4.913425011582774	0.1209505231152913
1	1	undersample	0.8	100	10	5	2	log2	gini		0.9003249860246535	0.29595902950486896	0.8395061727358635	0.8181120491111428	23.527423936013996	4.615512586063045	0.19617584837767682
1	2	undersample	0.8	100	10	5	2	log2	gini		0.9046454999384138	0.28900779798776444	0.9012345677899711	0.8211818879445804	41.90450106633347	5.039950970465169	0.12027229589112827
1	3	undersample	0.8	100	10	5	2	log2	gini		0.9008176762078016	0.26533377760584176	0.9012345677899711	0.8219493476529398	42.12445579335338	5.061674895840968	0.12015999683003781
1	1	undersample	0.8	100	10	5	2	log2	entropy		0.8953980841931723	0.2709769224642164	0.827160493725042	0.8242517267780181	22.444788924671442	4.706506820782326	0.20969262006117675
1	2	undersample	0.8	100	10	5	2	log2	entropy		0.9048349961627016	0.2939729866749968	0.9012345677899711	0.8242517267780181	42.79584598561585	5.127985043538952	0.11982435438486398
1	3	undersample	0.8	100	10	5	2	log2	entropy		0.9026463147721782	0.2748866690766508	0.9012345677899711	0.8165771296944239	40.6234258339254	4.913425011582774	0.1209505231152913
1	1	undersample	0.8	100	10	10	1	sqrt	gini		0.8983447504808466	0.30914060290052975	0.827160493725042	0.8119723714442674	20.66647047212696	4.399143126396634	0.21286377495688438
1	2	undersample	0.8	100	10	10	1	sqrt	gini		0.9005144822489412	0.2897574753346599	0.9012345677899711	0.8250191864863775	43.02356897456731	5.150476204724279	0.11971288987050818
1	3	undersample	0.8	100	10	10	1	sqrt	gini		0.900163914234009	0.2782586176423273	0.8765432097683281	0.820414428236221	32.43546648542185	4.880921960212287	0.15048100627907904
1	1	undersample	0.8	100	10	10	1	sqrt	entropy		0.8990932605667832	0.29634605391485924	0.8395061727358635	0.8135072908609862	22.817345143723887	4.501549318448651	0.1972862776944666
1	2	undersample	0.8	100	10	10	1	sqrt	entropy		0.9024662933591048	0.2791986287870743	0.851851851746685	0.8250191864863775	27.11074285974133	4.868258330492811	0.17956933473094186
1	3	undersample	0.8	100	10	10	1	sqrt	entropy		0.898354225292061	0.2728711531375341	0.9012345677899711	0.8142747505693456	40.00670986324227	4.8525147874485635	0.12129251328012611
1	1	undersample	0.8	100	10	10	1	log2	gini		0.8983447504808466	0.30914060290052975	0.827160493725042	0.8119723714442674	20.66647047212696	4.399143126396634	0.21286377495688438
1	2	undersample	0.8	100	10	10	1	log2	gini		0.9005144822489412	0.2897574753346599	0.9012345677899711	0.8250191864863775	43.02356897456731	5.150476204724279	0.11971288987050818
1	3	undersample	0.8	100	10	10	1	log2	gini		0.900163914234009	0.2782586176423273	0.8765432097683281	0.820414428236221	32.43546648542185	4.880921960212287	0.15048100627907904
1	1	undersample	0.8	100	10	10	1	log2	entropy		0.8990932605667832	0.29634605391485924	0.8395061727358635	0.8135072908609862	22.817345143723887	4.501549318448651	0.1972862776944666
1	2	undersample	0.8	100	10	10	1	log2	entropy		0.9024662933591048	0.2791986287870743	0.851851851746685	0.8250191864863775	27.11074285974133	4.868258330492811	0.17956933473094186
1	3	undersample	0.8	100	10	10	1	log2	entropy		0.898354225292061	0.2728711531375341	0.9012345677899711	0.8142747505693456	40.00670986324227	4.8525147874485635	0.12129251328012611
1	1	undersample	0.8	100	10	10	2	sqrt	gini		0.8953412353258862	0.2839386537026304	0.8395061727358635	0.8165771296944239	23.28676961751256	4.576889051885323	0.1965445999678559
1	2	undersample	0.8	100	10	10	2	sqrt	gini		0.8953507101371004	0.27335511240535015	0.8888888887791496	0.8227168073612993	37.125536690858965	5.01394873033	0.1350538956736258
1	3	undersample	0.8	100	10	10	2	sqrt	gini		0.8990364116994969	0.2543522676189005	0.9012345677899711	0.8150422102777051	40.21057586194804	4.872649702489599	0.12117830187542558
1	1	undersample	0.8	100	10	10	2	sqrt	entropy		0.8975867655836957	0.29084722033747423	0.851851851746685	0.8150422102777051	25.338171798642225	4.605655198243593	0.18176745273740208
1	2	undersample	0.8	100	10	10	2	sqrt	entropy		0.9029495087310386	0.2752270499942902	0.8888888887791496	0.8280890253198152	38.53570959293519	5.170634619031455	0.13417773510059613
1	3	undersample	0.8	100	10	10	2	sqrt	entropy		0.9012061434675914	0.28141100561198934	0.8888888887791496	0.8227168073612993	37.125536690858965	5.01394873033	0.1350538956736258
1	1	undersample	0.8	100	10	10	2	log2	gini		0.8953412353258862	0.2839386537026304	0.8395061727358635	0.8165771296944239	23.28676961751256	4.576889051885323	0.1965445999678559
1	2	undersample	0.8	100	10	10	2	log2	gini		0.8953507101371004	0.27335511240535015	0.8888888887791496	0.8227168073612993	37.125536690858965	5.01394873033	0.1350538956736258
1	3	undersample	0.8	100	10	10	2	log2	gini		0.8990364116994969	0.2543522676189005	0.9012345677899711	0.8150422102777051	40.21057586194804	4.872649702489599	0.12117830187542558
1	1	undersample	0.8	100	10	10	2	log2	entropy		0.8975867655836957	0.29084722033747423	0.851851851746685	0.8150422102777051	25.338171798642225	4.605655198243593	0.18176745273740208
1	2	undersample	0.8	100	10	10	2	log2	entropy		0.9029495087310386	0.2752270499942902	0.8888888887791496	0.8280890253198152	38.53570959293519	5.170634619031455	0.13417773510059613
1	3	undersample	0.8	100	10	10	2	log2	entropy		0.9012061434675914	0.28141100561198934	0.8888888887791496	0.8227168073612993	37.125536690858965	5.01394873033	0.1350538956736258
1	1	undersample	0.8	300	3	2	1	sqrt	gini		0.888670968230958	0.28585319054868735	0.8148148147142205	0.8273215656114558	21.080886966092976	4.718682853551792	0.22383700696904116
1	2	undersample	0.8	300	3	2	1	sqrt	gini		0.8985152970827056	0.26963367467868626	0.8888888887791496	0.8280890253198152	38.53570959293519	5.170634619031455	0.13417773510059613
1	3	undersample	0.8	300	3	2	1	sqrt	gini		0.8953601849483148	0.2780416896186008	0.9135802468007926	0.8158096699860644	46.82261259054758	4.959979153801836	0.10593126720521821
1	1	undersample	0.8	300	3	2	1	sqrt	entropy		0.8922808713036392	0.2929701517243303	0.8148148147142205	0.8234842670696587	20.52695468073923	4.616102797333903	0.22488004985930615
1	2	undersample	0.8	300	3	2	1	sqrt	entropy		0.9003818348919398	0.2717348210174815	0.9012345677899711	0.8173445894027833	40.83245281538431	4.934069653357467	0.12083695455037534
1	3	undersample	0.8	300	3	2	1	sqrt	entropy		0.8984205489705618	0.28097558729409083	0.9135802468007926	0.8096699923191891	44.971192069880956	4.799979834672711	0.10673453746794345
1	1	undersample	0.8	300	3	2	1	log2	gini		0.888670968230958	0.28585319054868735	0.8148148147142205	0.8273215656114558	21.080886966092976	4.718682853551792	0.22383700696904116
1	2	undersample	0.8	300	3	2	1	log2	gini		0.8985152970827056	0.26963367467868626	0.8888888887791496	0.8280890253198152	38.53570959293519	5.170634619031455	0.13417773510059613
1	3	undersample	0.8	300	3	2	1	log2	gini		0.8953601849483148	0.2780416896186008	0.9135802468007926	0.8158096699860644	46.82261259054758	4.959979153801836	0.10593126720521821
1	1	undersample	0.8	300	3	2	1	log2	entropy		0.8922808713036392	0.2929701517243303	0.8148148147142205	0.8234842670696587	20.52695468073923	4.616102797333903	0.22488004985930615
1	2	undersample	0.8	300	3	2	1	log2	entropy		0.9003818348919398	0.2717348210174815	0.9012345677899711	0.8173445894027833	40.83245281538431	4.934069653357467	0.12083695455037534
1	3	undersample	0.8	300	3	2	1	log2	entropy		0.8984205489705618	0.28097558729409083	0.9135802468007926	0.8096699923191891	44.971192069880956	4.799979834672711	0.10673453746794345
1	1	undersample	0.8	300	3	2	2	sqrt	gini		0.8892394569038211	0.28358948852684057	0.8148148147142205	0.825786646194737	20.85638577572617	4.677108557670848	0.2242530608803022
1	2	undersample	0.8	300	3	2	2	sqrt	gini		0.8994154041480724	0.2688879337114642	0.8888888887791496	0.8273215656114558	38.32888423429007	5.147654022056501	0.1343022042411145
1	3	undersample	0.8	300	3	2	2	sqrt	gini		0.8955970552286747	0.2792473426241654	0.9135802468007926	0.8173445894027833	47.304915414114646	5.001659648608938	0.10573233525045919
1	1	undersample	0.8	300	3	2	2	sqrt	entropy		0.8924040438494264	0.29075890311151004	0.8148148147142205	0.8234842670696587	20.52695468073923	4.616102797333903	0.22488004985930615
1	2	undersample	0.8	300	3	2	2	sqrt	entropy		0.9004386837592262	0.27070458989657203	0.9012345677899711	0.8158096699860644	40.4161407438781	4.892952408480189	0.12106430535577363
1	3	undersample	0.8	300	3	2	2	sqrt	entropy		0.8993396056583572	0.28055609157746825	0.9259259258116141	0.8096699923191891	53.17539518557751	4.864844427033153	0.09148674642287695
1	1	undersample	0.8	300	3	2	2	log2	gini		0.8892394569038211	0.28358948852684057	0.8148148147142205	0.825786646194737	20.85638577572617	4.677108557670848	0.2242530608803022
1	2	undersample	0.8	300	3	2	2	log2	gini		0.8994154041480724	0.2688879337114642	0.8888888887791496	0.8273215656114558	38.32888423429007	5.147654022056501	0.1343022042411145
1	3	undersample	0.8	300	3	2	2	log2	gini		0.8955970552286747	0.2792473426241654	0.9135802468007926	0.8173445894027833	47.304915414114646	5.001659648608938	0.10573233525045919
1	1	undersample	0.8	300	3	2	2	log2	entropy		0.8924040438494264	0.29075890311151004	0.8148148147142205	0.8234842670696587	20.52695468073923	4.616102797333903	0.22488004985930615
1	2	undersample	0.8	300	3	2	2	log2	entropy		0.9004386837592262	0.27070458989657203	0.9012345677899711	0.8158096699860644	40.4161407438781	4.892952408480189	0.12106430535577363
1	3	undersample	0.8	300	3	2	2	log2	entropy		0.8993396056583572	0.28055609157746825	0.9259259258116141	0.8096699923191891	53.17539518557751	4.864844427033153	0.09148674642287695
1	1	undersample	0.8	300	3	5	1	sqrt	gini		0.8884151483281695	0.2838031297431692	0.8148148147142205	0.8265541059030963	20.968139686889547	4.697803727085915	0.22404484077058337
1	2	undersample	0.8	300	3	5	1	sqrt	gini		0.8988374406639947	0.26984075041241135	0.8888888887791496	0.8288564850281747	38.744389887418855	5.193821320003101	0.13405349645848338
1	3	undersample	0.8	300	3	5	1	sqrt	gini		0.8950285665558113	0.2769865846877969	0.9135802468007926	0.8165771296944239	47.062755000667146	4.980732203522264	0.1058317077447784
1	1	undersample	0.8	300	3	5	1	sqrt	entropy		0.8920440010232795	0.2928860524251298	0.8148148147142205	0.8234842670696587	20.52695468073923	4.616102797333903	0.22488004985930615
1	2	undersample	0.8	300	3	5	1	sqrt	entropy		0.9001354898003657	0.27181947043274923	0.9012345677899711	0.8165771296944239	40.6234258339254	4.913425011582774	0.1209505231152913
1	3	undersample	0.8	300	3	5	1	sqrt	entropy		0.898723742929422	0.2809085086372277	0.9135802468007926	0.8104374520275485	45.19606095940358	4.819412950386331	0.1066334630965884
1	1	undersample	0.8	300	3	5	1	log2	gini		0.8884151483281695	0.2838031297431692	0.8148148147142205	0.8265541059030963	20.968139686889547	4.697803727085915	0.22404484077058337
1	2	undersample	0.8	300	3	5	1	log2	gini		0.8988374406639947	0.26984075041241135	0.8888888887791496	0.8288564850281747	38.744389887418855	5.193821320003101	0.13405349645848338
1	3	undersample	0.8	300	3	5	1	log2	gini		0.8950285665558113	0.2769865846877969	0.9135802468007926	0.8165771296944239	47.062755000667146	4.980732203522264	0.1058317077447784
1	1	undersample	0.8	300	3	5	1	log2	entropy		0.8920440010232795	0.2928860524251298	0.8148148147142205	0.8234842670696587	20.52695468073923	4.616102797333903	0.22488004985930615
1	2	undersample	0.8	300	3	5	1	log2	entropy		0.9001354898003657	0.27181947043274923	0.9012345677899711	0.8165771296944239	40.6234258339254	4.913425011582774	0.1209505231152913
1	3	undersample	0.8	300	3	5	1	log2	entropy		0.898723742929422	0.2809085086372277	0.9135802468007926	0.8104374520275485	45.19606095940358	4.819412950386331	0.1066334630965884
1	1	undersample	0.8	300	3	5	2	sqrt	gini		0.8891731332253205	0.28395977319196364	0.8148148147142205	0.825786646194737	20.85638577572617	4.677108557670848	0.2242530608803022
1	2	undersample	0.8	300	3	5	2	sqrt	gini		0.8995670011275024	0.2693725443461747	0.8888888887791496	0.8273215656114558	38.32888423429007	5.147654022056501	0.1343022042411145
1	3	undersample	0.8	300	3	5	2	sqrt	gini		0.895729702585676	0.2818952749215579	0.9135802468007926	0.8165771296944239	47.062755000667146	4.980732203522264	0.1058317077447784
1	1	undersample	0.8	300	3	5	2	sqrt	entropy		0.892252446869996	0.29048170819430674	0.8148148147142205	0.8234842670696587	20.52695468073923	4.616102797333903	0.22488004985930615
1	2	undersample	0.8	300	3	5	2	sqrt	entropy		0.9001544394227945	0.2707309190678332	0.9012345677899711	0.8158096699860644	40.4161407438781	4.892952408480189	0.12106430535577363
1	3	undersample	0.8	300	3	5	2	sqrt	entropy		0.8994248789592867	0.2818389140956621	0.9259259258116141	0.8096699923191891	53.17539518557751	4.864844427033153	0.09148674642287695
1	1	undersample	0.8	300	3	5	2	log2	gini		0.8891731332253205	0.28395977319196364	0.8148148147142205	0.825786646194737	20.85638577572617	4.677108557670848	0.2242530608803022
1	2	undersample	0.8	300	3	5	2	log2	gini		0.8995670011275024	0.2693725443461747	0.8888888887791496	0.8273215656114558	38.32888423429007	5.147654022056501	0.1343022042411145
1	3	undersample	0.8	300	3	5	2	log2	gini		0.895729702585676	0.2818952749215579	0.9135802468007926	0.8165771296944239	47.062755000667146	4.980732203522264	0.1058317077447784
1	1	undersample	0.8	300	3	5	2	log2	entropy		0.892252446869996	0.29048170819430674	0.8148148147142205	0.8234842670696587	20.52695468073923	4.616102797333903	0.22488004985930615
1	2	undersample	0.8	300	3	5	2	log2	entropy		0.9001544394227945	0.2707309190678332	0.9012345677899711	0.8158096699860644	40.4161407438781	4.892952408480189	0.12106430535577363
1	3	undersample	0.8	300	3	5	2	log2	entropy		0.8994248789592867	0.2818389140956621	0.9259259258116141	0.8096699923191891	53.17539518557751	4.864844427033153	0.09148674642287695
1	1	undersample	0.8	300	3	10	1	sqrt	gini		0.8887846659655307	0.2845901506241211	0.8148148147142205	0.8273215656114558	21.080886966092976	4.718682853551792	0.22383700696904116
1	2	undersample	0.8	300	3	10	1	sqrt	gini		0.8993490804695716	0.2695702793702627	0.8888888887791496	0.825786646194737	37.92070026623896	5.102300244731834	0.13455183658798206
1	3	undersample	0.8	300	3	10	1	sqrt	gini		0.8962413423912529	0.280239134489438	0.9135802468007926	0.8165771296944239	47.062755000667146	4.980732203522264	0.1058317077447784
1	1	undersample	0.8	300	3	10	1	sqrt	entropy		0.892394569038212	0.29171355821370304	0.8148148147142205	0.8234842670696587	20.52695468073923	4.616102797333903	0.22488004985930615
1	2	undersample	0.8	300	3	10	1	sqrt	entropy		0.8996427996172176	0.2699006605205458	0.9012345677899711	0.8165771296944239	40.6234258339254	4.913425011582774	0.1209505231152913
1	3	undersample	0.8	300	3	10	1	sqrt	entropy		0.8988374406639947	0.2837919901341696	0.9135802468007926	0.8096699923191891	44.971192069880956	4.799979834672711	0.10673453746794345
1	1	undersample	0.8	300	3	10	1	log2	gini		0.8887846659655307	0.2845901506241211	0.8148148147142205	0.8273215656114558	21.080886966092976	4.718682853551792	0.22383700696904116
1	2	undersample	0.8	300	3	10	1	log2	gini		0.8993490804695716	0.2695702793702627	0.8888888887791496	0.825786646194737	37.92070026623896	5.102300244731834	0.13455183658798206
1	3	undersample	0.8	300	3	10	1	log2	gini		0.8962413423912529	0.280239134489438	0.9135802468007926	0.8165771296944239	47.062755000667146	4.980732203522264	0.1058317077447784
1	1	undersample	0.8	300	3	10	1	log2	entropy		0.892394569038212	0.29171355821370304	0.8148148147142205	0.8234842670696587	20.52695468073923	4.616102797333903	0.22488004985930615
1	2	undersample	0.8	300	3	10	1	log2	entropy		0.8996427996172176	0.2699006605205458	0.9012345677899711	0.8165771296944239	40.6234258339254	4.913425011582774	0.1209505231152913
1	3	undersample	0.8	300	3	10	1	log2	entropy		0.8988374406639947	0.2837919901341696	0.9135802468007926	0.8096699923191891	44.971192069880956	4.799979834672711	0.10673453746794345
1	1	undersample	0.8	300	3	10	2	sqrt	gini		0.8894194783168945	0.284568312122057	0.8148148147142205	0.8265541059030963	20.968139686889547	4.697803727085915	0.22404484077058337
1	2	undersample	0.8	300	3	10	2	sqrt	gini		0.8997470225405759	0.269205624693152	0.8888888887791496	0.825786646194737	37.92070026623896	5.102300244731834	0.13455183658798206
1	3	undersample	0.8	300	3	10	2	sqrt	gini		0.8970561761556901	0.28282235051983756	0.9135802468007926	0.8165771296944239	47.062755000667146	4.980732203522264	0.1058317077447784
1	1	undersample	0.8	300	3	10	2	sqrt	entropy		0.8923945690382119	0.28987324722162033	0.8148148147142205	0.8227168073612993	20.419045793814824	4.596119669469166	0.2250898260226699
1	2	undersample	0.8	300	3	10	2	sqrt	entropy		0.899851245463934	0.26987946519853245	0.9012345677899711	0.8173445894027833	40.83245281538431	4.934069653357467	0.12083695455037534
1	3	undersample	0.8	300	3	10	2	sqrt	entropy		0.8993964545256437	0.285544736482056	0.9259259258116141	0.8089025326108297	52.9116386032722	4.845306900236912	0.09157354599146507
1	1	undersample	0.8	300	3	10	2	log2	gini		0.8894194783168945	0.284568312122057	0.8148148147142205	0.8265541059030963	20.968139686889547	4.697803727085915	0.22404484077058337
1	2	undersample	0.8	300	3	10	2	log2	gini		0.8997470225405759	0.269205624693152	0.8888888887791496	0.825786646194737	37.92070026623896	5.102300244731834	0.13455183658798206
1	3	undersample	0.8	300	3	10	2	log2	gini		0.8970561761556901	0.28282235051983756	0.9135802468007926	0.8165771296944239	47.062755000667146	4.980732203522264	0.1058317077447784
1	1	undersample	0.8	300	3	10	2	log2	entropy		0.8923945690382119	0.28987324722162033	0.8148148147142205	0.8227168073612993	20.419045793814824	4.596119669469166	0.2250898260226699
1	2	undersample	0.8	300	3	10	2	log2	entropy		0.899851245463934	0.26987946519853245	0.9012345677899711	0.8173445894027833	40.83245281538431	4.934069653357467	0.12083695455037534
1	3	undersample	0.8	300	3	10	2	log2	entropy		0.8993964545256437	0.285544736482056	0.9259259258116141	0.8089025326108297	52.9116386032722	4.845306900236912	0.09157354599146507
1	1	undersample	0.8	300	5	2	1	sqrt	gini		0.8960992202230371	0.28803218797642505	0.8148148147142205	0.8211818879445804	20.206006789426176	4.556668000694536	0.2255105546643178
1	2	undersample	0.8	300	5	2	1	sqrt	gini		0.9044275792804829	0.285744460441266	0.9012345677899711	0.825786646194737	43.25329833334397	5.173165525908665	0.11960163253926206
1	3	undersample	0.8	300	5	2	1	sqrt	gini		0.9009976976208749	0.28493342934048865	0.9135802468007926	0.8119723714442674	45.65130573134562	4.858755094826134	0.10643188755446491
1	1	undersample	0.8	300	5	2	1	sqrt	entropy		0.8980510313332006	0.30437826147598984	0.8395061727358635	0.820414428236221	23.896118692759412	4.674685821048388	0.19562530811765858
1	2	undersample	0.8	300	5	2	1	sqrt	entropy		0.9045412770150555	0.2789978861353705	0.9012345677899711	0.8219493476529398	42.12445579335338	5.061674895840968	0.12015999683003781
1	3	undersample	0.8	300	5	2	1	sqrt	entropy		0.9018314810077409	0.29329580718782955	0.9259259258116141	0.8096699923191891	53.17539518557751	4.864844427033153	0.09148674642287695
1	1	undersample	0.8	300	5	2	1	log2	gini		0.8960992202230371	0.28803218797642505	0.8148148147142205	0.8211818879445804	20.206006789426176	4.556668000694536	0.2255105546643178
1	2	undersample	0.8	300	5	2	1	log2	gini		0.9044275792804829	0.285744460441266	0.9012345677899711	0.825786646194737	43.25329833334397	5.173165525908665	0.11960163253926206
1	3	undersample	0.8	300	5	2	1	log2	gini		0.9009976976208749	0.28493342934048865	0.9135802468007926	0.8119723714442674	45.65130573134562	4.858755094826134	0.10643188755446491
1	1	undersample	0.8	300	5	2	1	log2	entropy		0.8980510313332006	0.30437826147598984	0.8395061727358635	0.820414428236221	23.896118692759412	4.674685821048388	0.19562530811765858
1	2	undersample	0.8	300	5	2	1	log2	entropy		0.9045412770150555	0.2789978861353705	0.9012345677899711	0.8219493476529398	42.12445579335338	5.061674895840968	0.12015999683003781
1	3	undersample	0.8	300	5	2	1	log2	entropy		0.9018314810077409	0.29329580718782955	0.9259259258116141	0.8096699923191891	53.17539518557751	4.864844427033153	0.09148674642287695
1	1	undersample	0.8	300	5	2	2	sqrt	gini		0.8950001421221682	0.2932612456629597	0.8148148147142205	0.8219493476529398	20.312067155861772	4.576308809938409	0.22529999392489602
1	2	undersample	0.8	300	5	2	2	sqrt	gini		0.9051192404991331	0.28353943237840684	0.9012345677899711	0.8250191864863775	43.02356897456731	5.150476204724279	0.11971288987050818
1	3	undersample	0.8	300	5	2	2	sqrt	gini		0.9013672152582359	0.28249972591773	0.9259259258116141	0.8150422102777051	55.08297909464973	5.006146954612602	0.09088372644443742
1	1	undersample	0.8	300	5	2	2	sqrt	entropy		0.8971224998341907	0.2956603543215264	0.827160493725042	0.8211818879445804	21.97731250875051	4.625708424947483	0.21047651769671932
1	2	undersample	0.8	300	5	2	2	sqrt	entropy		0.9036980188169751	0.2824456306565065	0.9012345677899711	0.820414428236221	41.68642629413455	5.018412719654887	0.12038480505335944
1	3	undersample	0.8	300	5	2	2	sqrt	entropy		0.9022009986451021	0.28795954711634125	0.9259259258116141	0.8035303146523137	51.12303927629222	4.71281804643221	0.09218578554634833
1	1	undersample	0.8	300	5	2	2	log2	gini		0.8950001421221682	0.2932612456629597	0.8148148147142205	0.8219493476529398	20.312067155861772	4.576308809938409	0.22529999392489602
1	2	undersample	0.8	300	5	2	2	log2	gini		0.9051192404991331	0.28353943237840684	0.9012345677899711	0.8250191864863775	43.02356897456731	5.150476204724279	0.11971288987050818
1	3	undersample	0.8	300	5	2	2	log2	gini		0.9013672152582359	0.28249972591773	0.9259259258116141	0.8150422102777051	55.08297909464973	5.006146954612602	0.09088372644443742
1	1	undersample	0.8	300	5	2	2	log2	entropy		0.8971224998341907	0.2956603543215264	0.827160493725042	0.8211818879445804	21.97731250875051	4.625708424947483	0.21047651769671932
1	2	undersample	0.8	300	5	2	2	log2	entropy		0.9036980188169751	0.2824456306565065	0.9012345677899711	0.820414428236221	41.68642629413455	5.018412719654887	0.12038480505335944
1	3	undersample	0.8	300	5	2	2	log2	entropy		0.9022009986451021	0.28795954711634125	0.9259259258116141	0.8035303146523137	51.12303927629222	4.71281804643221	0.09218578554634833
1	1	undersample	0.8	300	5	5	1	sqrt	gini		0.8940526610007296	0.2912310552504668	0.8148148147142205	0.8219493476529398	20.312067155861772	4.576308809938409	0.22529999392489602
1	2	undersample	0.8	300	5	5	1	sqrt	gini		0.9045507518262698	0.28520752865125554	0.9012345677899711	0.8250191864863775	43.02356897456731	5.150476204724279	0.11971288987050818
1	3	undersample	0.8	300	5	5	1	sqrt	gini		0.8987521673630653	0.26930691897449843	0.9135802468007926	0.8135072908609862	46.114044243956506	4.898744846547062	0.10623107267475519
1	1	undersample	0.8	300	5	5	1	sqrt	entropy		0.8975488663388382	0.29939604570028533	0.827160493725042	0.820414428236221	21.862940607703095	4.605940441327088	0.21067340873051837
1	2	undersample	0.8	300	5	5	1	sqrt	entropy		0.9037832921179045	0.2839189880769756	0.9012345677899711	0.8142747505693456	40.00670986324227	4.8525147874485635	0.12129251328012611
1	3	undersample	0.8	300	5	5	1	sqrt	entropy		0.9018504306301697	0.2960459803022821	0.9259259258116141	0.8073676131941109	52.39043037652556	4.806698879133227	0.09174764018320887
1	1	undersample	0.8	300	5	5	1	log2	gini		0.8940526610007296	0.2912310552504668	0.8148148147142205	0.8219493476529398	20.312067155861772	4.576308809938409	0.22529999392489602
1	2	undersample	0.8	300	5	5	1	log2	gini		0.9045507518262698	0.28520752865125554	0.9012345677899711	0.8250191864863775	43.02356897456731	5.150476204724279	0.11971288987050818
1	3	undersample	0.8	300	5	5	1	log2	gini		0.8987521673630653	0.26930691897449843	0.9135802468007926	0.8135072908609862	46.114044243956506	4.898744846547062	0.10623107267475519
1	1	undersample	0.8	300	5	5	1	log2	entropy		0.8975488663388382	0.29939604570028533	0.827160493725042	0.820414428236221	21.862940607703095	4.605940441327088	0.21067340873051837
1	2	undersample	0.8	300	5	5	1	log2	entropy		0.9037832921179045	0.2839189880769756	0.9012345677899711	0.8142747505693456	40.00670986324227	4.8525147874485635	0.12129251328012611
1	3	undersample	0.8	300	5	5	1	log2	entropy		0.9018504306301697	0.2960459803022821	0.9259259258116141	0.8073676131941109	52.39043037652556	4.806698879133227	0.09174764018320887
1	1	undersample	0.8	300	5	5	2	sqrt	gini		0.8947727466530229	0.3014554735264644	0.8148148147142205	0.8211818879445804	20.206006789426176	4.556668000694536	0.2255105546643178
1	2	undersample	0.8	300	5	5	2	sqrt	gini		0.9041338601328368	0.28032216379579694	0.9012345677899711	0.8227168073612993	42.346314890190556	5.0835869071401385	0.12004790728211849
1	3	undersample	0.8	300	5	5	2	sqrt	gini		0.901566186293738	0.27963061197428796	0.9135802468007926	0.8119723714442674	45.65130573134562	4.858755094826134	0.10643188755446491
1	1	undersample	0.8	300	5	5	2	sqrt	entropy		0.8967908814416872	0.29345249416801356	0.827160493725042	0.8211818879445804	21.97731250875051	4.625708424947483	0.21047651769671932
1	2	undersample	0.8	300	5	5	2	sqrt	entropy		0.9038117165515477	0.2835850288249817	0.9012345677899711	0.8150422102777051	40.21057586194804	4.872649702489599	0.12117830187542558
1	3	undersample	0.8	300	5	5	2	sqrt	entropy		0.9024094444918185	0.2836133003337988	0.9259259258116141	0.8042977743606732	51.37254136762062	4.731299684884883	0.09209782201161533
1	1	undersample	0.8	300	5	5	2	log2	gini		0.8947727466530229	0.3014554735264644	0.8148148147142205	0.8211818879445804	20.206006789426176	4.556668000694536	0.2255105546643178
1	2	undersample	0.8	300	5	5	2	log2	gini		0.9041338601328368	0.28032216379579694	0.9012345677899711	0.8227168073612993	42.346314890190556	5.0835869071401385	0.12004790728211849
1	3	undersample	0.8	300	5	5	2	log2	gini		0.901566186293738	0.27963061197428796	0.9135802468007926	0.8119723714442674	45.65130573134562	4.858755094826134	0.10643188755446491
1	1	undersample	0.8	300	5	5	2	log2	entropy		0.8967908814416872	0.29345249416801356	0.827160493725042	0.8211818879445804	21.97731250875051	4.625708424947483	0.21047651769671932
1	2	undersample	0.8	300	5	5	2	log2	entropy		0.9038117165515477	0.2835850288249817	0.9012345677899711	0.8150422102777051	40.21057586194804	4.872649702489599	0.12117830187542558
1	3	undersample	0.8	300	5	5	2	log2	entropy		0.9024094444918185	0.2836133003337988	0.9259259258116141	0.8042977743606732	51.37254136762062	4.731299684884883	0.09209782201161533
1	1	undersample	0.8	300	5	10	1	sqrt	gini		0.8957012781520328	0.30051425872953264	0.827160493725042	0.8219493476529398	22.092670374404904	4.645646822210203	0.2102799943399163
1	2	undersample	0.8	300	5	10	1	sqrt	gini		0.9017367328955971	0.27712242830080946	0.8888888887791496	0.8273215656114558	38.32888423429007	5.147654022056501	0.1343022042411145
1	3	undersample	0.8	300	5	10	1	sqrt	gini		0.8996333248060032	0.27290834402127834	0.9135802468007926	0.8150422102777051	46.58446306338395	4.9393983285511	0.1060310141599315
1	1	undersample	0.8	300	5	10	1	sqrt	entropy		0.894725372596951	0.2965104460155101	0.8148148147142205	0.8181120491111428	19.790715565069274	4.479762215884721	0.22635674810487252
1	2	undersample	0.8	300	5	10	1	sqrt	entropy		0.9031484797665407	0.28169216707900413	0.8888888887791496	0.8188795088195021	36.169487262752085	4.907721008862031	0.13568676303081595
1	3	undersample	0.8	300	5	10	1	sqrt	entropy		0.9016893588395251	0.2837309723669762	0.9259259258116141	0.8066001534857514	52.13292869289737	4.787624678218918	0.09183493574842842
1	1	undersample	0.8	300	5	10	1	log2	gini		0.8957012781520328	0.30051425872953264	0.827160493725042	0.8219493476529398	22.092670374404904	4.645646822210203	0.2102799943399163
1	2	undersample	0.8	300	5	10	1	log2	gini		0.9017367328955971	0.27712242830080946	0.8888888887791496	0.8273215656114558	38.32888423429007	5.147654022056501	0.1343022042411145
1	3	undersample	0.8	300	5	10	1	log2	gini		0.8996333248060032	0.27290834402127834	0.9135802468007926	0.8150422102777051	46.58446306338395	4.9393983285511	0.1060310141599315
1	1	undersample	0.8	300	5	10	1	log2	entropy		0.894725372596951	0.2965104460155101	0.8148148147142205	0.8181120491111428	19.790715565069274	4.479762215884721	0.22635674810487252
1	2	undersample	0.8	300	5	10	1	log2	entropy		0.9031484797665407	0.28169216707900413	0.8888888887791496	0.8188795088195021	36.169487262752085	4.907721008862031	0.13568676303081595
1	3	undersample	0.8	300	5	10	1	log2	entropy		0.9016893588395251	0.2837309723669762	0.9259259258116141	0.8066001534857514	52.13292869289737	4.787624678218918	0.09183493574842842
1	1	undersample	0.8	300	5	10	2	sqrt	gini		0.894801171086666	0.3016198357476067	0.827160493725042	0.8211818879445804	21.97731250875051	4.625708424947483	0.21047651769671932
1	2	undersample	0.8	300	5	10	2	sqrt	gini		0.9014335389367367	0.2763849463102837	0.8765432097683281	0.8280890253198152	34.20044252241911	5.098820249322685	0.14908637231743058
1	3	undersample	0.8	300	5	10	2	sqrt	gini		0.9003913097031542	0.2742072570990214	0.9135802468007926	0.8135072908609862	46.114044243956506	4.898744846547062	0.10623107267475519
1	1	undersample	0.8	300	5	10	2	sqrt	entropy		0.8959855224884644	0.2968622653699795	0.8148148147142205	0.8181120491111428	19.790715565069274	4.479762215884721	0.22635674810487252
1	2	undersample	0.8	300	5	10	2	sqrt	entropy		0.9028547606188946	0.2796712067218864	0.8888888887791496	0.8173445894027833	35.79831513119126	4.866479658105995	0.13594157385029149
1	3	undersample	0.8	300	5	10	2	sqrt	entropy		0.902987407975896	0.29143372391843253	0.9259259258116141	0.8104374520275485	53.441287448587914	4.884540152418579	0.09140011124740914
1	1	undersample	0.8	300	5	10	2	log2	gini		0.894801171086666	0.3016198357476067	0.827160493725042	0.8211818879445804	21.97731250875051	4.625708424947483	0.21047651769671932
1	2	undersample	0.8	300	5	10	2	log2	gini		0.9014335389367367	0.2763849463102837	0.8765432097683281	0.8280890253198152	34.20044252241911	5.098820249322685	0.14908637231743058
1	3	undersample	0.8	300	5	10	2	log2	gini		0.9003913097031542	0.2742072570990214	0.9135802468007926	0.8135072908609862	46.114044243956506	4.898744846547062	0.10623107267475519
1	1	undersample	0.8	300	5	10	2	log2	entropy		0.8959855224884644	0.2968622653699795	0.8148148147142205	0.8181120491111428	19.790715565069274	4.479762215884721	0.22635674810487252
1	2	undersample	0.8	300	5	10	2	log2	entropy		0.9028547606188946	0.2796712067218864	0.8888888887791496	0.8173445894027833	35.79831513119126	4.866479658105995	0.13594157385029149
1	3	undersample	0.8	300	5	10	2	log2	entropy		0.902987407975896	0.29143372391843253	0.9259259258116141	0.8104374520275485	53.441287448587914	4.884540152418579	0.09140011124740914
1	1	undersample	0.8	300	10	2	1	sqrt	gini		0.8942516320362317	0.27839167774821294	0.851851851746685	0.8227168073612993	26.683979997917618	4.805034199899583	0.1800718608481479
1	2	undersample	0.8	300	10	2	1	sqrt	gini		0.9023952322749969	0.29480892010678567	0.8765432097683281	0.825786646194737	33.6546217401503	5.031434963555003	0.14950204063670205
1	3	undersample	0.8	300	10	2	1	sqrt	gini		0.9030821560880399	0.2645915877221232	0.9135802468007926	0.8173445894027833	47.304915414114646	5.001659648608938	0.10573233525045919
1	1	undersample	0.8	300	10	2	1	sqrt	entropy		0.8978425854864842	0.297265851375928	0.827160493725042	0.8211818879445804	21.97731250875051	4.625708424947483	0.21047651769671932
1	2	undersample	0.8	300	10	2	1	sqrt	entropy		0.9028215987796443	0.2819943963795338	0.8888888887791496	0.8211818879445804	36.738193060190426	4.970910546212221	0.13530633285872676
1	3	undersample	0.8	300	10	2	1	sqrt	entropy		0.9031295301441119	0.27379580591478625	0.9135802468007926	0.8196469685278616	48.043762291856495	5.065510619303449	0.10543533431236794
1	1	undersample	0.8	300	10	2	1	log2	gini		0.8942516320362317	0.27839167774821294	0.851851851746685	0.8227168073612993	26.683979997917618	4.805034199899583	0.1800718608481479
1	2	undersample	0.8	300	10	2	1	log2	gini		0.9023952322749969	0.29480892010678567	0.8765432097683281	0.825786646194737	33.6546217401503	5.031434963555003	0.14950204063670205
1	3	undersample	0.8	300	10	2	1	log2	gini		0.9030821560880399	0.2645915877221232	0.9135802468007926	0.8173445894027833	47.304915414114646	5.001659648608938	0.10573233525045919
1	1	undersample	0.8	300	10	2	1	log2	entropy		0.8978425854864842	0.297265851375928	0.827160493725042	0.8211818879445804	21.97731250875051	4.625708424947483	0.21047651769671932
1	2	undersample	0.8	300	10	2	1	log2	entropy		0.9028215987796443	0.2819943963795338	0.8888888887791496	0.8211818879445804	36.738193060190426	4.970910546212221	0.13530633285872676
1	3	undersample	0.8	300	10	2	1	log2	entropy		0.9031295301441119	0.27379580591478625	0.9135802468007926	0.8196469685278616	48.043762291856495	5.065510619303449	0.10543533431236794
1	1	undersample	0.8	300	10	2	2	sqrt	gini		0.8973214708696929	0.2798527984578062	0.827160493725042	0.8196469685278616	21.749542084481092	4.586340695855826	0.21087066847411412
1	2	undersample	0.8	300	10	2	2	sqrt	gini		0.903157954577755	0.2827948429494842	0.9012345677899711	0.829623944736534	44.432989633250685	5.289678256134867	0.11904843350550802
1	3	undersample	0.8	300	10	2	2	sqrt	gini		0.9009597983760174	0.26707617037864984	0.9012345677899711	0.8196469685278616	41.470207477334654	4.997057773096646	0.12049752490690309
1	1	undersample	0.8	300	10	2	2	sqrt	entropy		0.8983921245369185	0.2836392282206167	0.827160493725042	0.8196469685278616	21.749542084481092	4.586340695855826	0.21087066847411412
1	2	undersample	0.8	300	10	2	2	sqrt	entropy		0.9047023488057	0.2838647534672711	0.9012345677899711	0.8234842670696587	42.570103196449914	5.105689457657196	0.11993602666159256
1	3	undersample	0.8	300	10	2	2	sqrt	entropy		0.9072131737775125	0.2870610741913815	0.9012345677899711	0.8127398311526268	39.603990963874246	4.8127400782017	0.1215215831796308
1	1	undersample	0.8	300	10	2	2	log2	gini		0.8973214708696928	0.2798527984578062	0.827160493725042	0.8196469685278616	21.749542084481092	4.586340695855826	0.21087066847411412
1	2	undersample	0.8	300	10	2	2	log2	gini		0.903157954577755	0.2827948429494842	0.9012345677899711	0.829623944736534	44.432989633250685	5.289678256134867	0.11904843350550802
1	3	undersample	0.8	300	10	2	2	log2	gini		0.9009597983760174	0.26707617037864984	0.9012345677899711	0.8196469685278616	41.470207477334654	4.997057773096646	0.12049752490690309
1	1	undersample	0.8	300	10	2	2	log2	entropy		0.8983921245369185	0.2836392282206167	0.827160493725042	0.8196469685278616	21.749542084481092	4.586340695855826	0.21087066847411412
1	2	undersample	0.8	300	10	2	2	log2	entropy		0.9047023488057	0.2838647534672711	0.9012345677899711	0.8234842670696587	42.570103196449914	5.105689457657196	0.11993602666159256
1	3	undersample	0.8	300	10	2	2	log2	entropy		0.9072131737775125	0.2870610741913815	0.9012345677899711	0.8127398311526268	39.603990963874246	4.8127400782017	0.1215215831796308
1	1	undersample	0.8	300	10	5	1	sqrt	gini		0.8955875804174601	0.28496584464160224	0.827160493725042	0.8181120491111428	21.525615886562935	4.547637400973883	0.21126629824127466
1	2	undersample	0.8	300	10	5	1	sqrt	gini		0.9056119306822812	0.3021306138350585	0.9012345677899711	0.825786646194737	43.25329833334397	5.173165525908665	0.11960163253926206
1	3	undersample	0.8	300	10	5	1	sqrt	gini		0.9018693802525984	0.2679842570166876	0.9135802468007926	0.8181120491111428	47.54911937523459	5.0227636965980205	0.10563314919608953
1	1	undersample	0.8	300	10	5	1	sqrt	entropy		0.8980510313332007	0.30210918395260966	0.827160493725042	0.8196469685278616	21.749542084481092	4.586340695855826	0.21087066847411412
1	2	undersample	0.8	300	10	5	1	sqrt	entropy		0.9051571397439906	0.29429023571517093	0.9012345677899711	0.8242517267780181	42.79584598561585	5.127985043538952	0.11982435438486398
1	3	undersample	0.8	300	10	5	1	sqrt	entropy		0.9051476649327762	0.27453343858658397	0.9135802468007926	0.8150422102777051	46.58446306338395	4.9393983285511	0.1060310141599315
1	1	undersample	0.8	300	10	5	1	log2	gini		0.8955875804174601	0.28496584464160224	0.827160493725042	0.8181120491111428	21.525615886562935	4.547637400973883	0.21126629824127466
1	2	undersample	0.8	300	10	5	1	log2	gini		0.9056119306822812	0.3021306138350585	0.9012345677899711	0.825786646194737	43.25329833334397	5.173165525908665	0.11960163253926206
1	3	undersample	0.8	300	10	5	1	log2	gini		0.9018693802525984	0.2679842570166876	0.9135802468007926	0.8181120491111428	47.54911937523459	5.0227636965980205	0.10563314919608953
1	1	undersample	0.8	300	10	5	1	log2	entropy		0.8980510313332007	0.30210918395260966	0.827160493725042	0.8196469685278616	21.749542084481092	4.586340695855826	0.21087066847411412
1	2	undersample	0.8	300	10	5	1	log2	entropy		0.9051571397439906	0.29429023571517093	0.9012345677899711	0.8242517267780181	42.79584598561585	5.127985043538952	0.11982435438486398
1	3	undersample	0.8	300	10	5	1	log2	entropy		0.9051476649327762	0.27453343858658397	0.9135802468007926	0.8150422102777051	46.58446306338395	4.9393983285511	0.1060310141599315
1	1	undersample	0.8	300	10	5	2	sqrt	gini		0.8977099381294827	0.28897688068329547	0.827160493725042	0.8219493476529398	22.092670374404904	4.645646822210203	0.2102799943399163
1	2	undersample	0.8	300	10	5	2	sqrt	gini		0.9046644495608425	0.2931048113841256	0.8888888887791496	0.8227168073612993	37.125536690858965	5.01394873033	0.1350538956736258
1	3	undersample	0.8	300	10	5	2	sqrt	gini		0.9040201623982642	0.27448375365756944	0.9135802468007926	0.8165771296944239	47.062755000667146	4.980732203522264	0.1058317077447784
1	1	undersample	0.8	300	10	5	2	sqrt	entropy		0.8974920174715518	0.2882380901629031	0.827160493725042	0.8196469685278616	21.749542084481092	4.586340695855826	0.21087066847411412
1	2	undersample	0.8	300	10	5	2	sqrt	entropy		0.9052708374785632	0.2890403718544301	0.9012345677899711	0.825786646194737	43.25329833334397	5.173165525908665	0.11960163253926206
1	3	undersample	0.8	300	10	5	2	sqrt	entropy		0.9055171825701372	0.2764197582173277	0.9135802468007926	0.8119723714442674	45.65130573134562	4.858755094826134	0.10643188755446491
1	1	undersample	0.8	300	10	5	2	log2	gini		0.8977099381294827	0.28897688068329547	0.827160493725042	0.8219493476529398	22.092670374404904	4.645646822210203	0.2102799943399163
1	2	undersample	0.8	300	10	5	2	log2	gini		0.9046644495608425	0.2931048113841256	0.8888888887791496	0.8227168073612993	37.125536690858965	5.01394873033	0.1350538956736258
1	3	undersample	0.8	300	10	5	2	log2	gini		0.9040201623982642	0.27448375365756944	0.9135802468007926	0.8165771296944239	47.062755000667146	4.980732203522264	0.1058317077447784
1	1	undersample	0.8	300	10	5	2	log2	entropy		0.8974920174715518	0.2882380901629031	0.827160493725042	0.8196469685278616	21.749542084481092	4.586340695855826	0.21087066847411412
1	2	undersample	0.8	300	10	5	2	log2	entropy		0.9052708374785632	0.2890403718544301	0.9012345677899711	0.825786646194737	43.25329833334397	5.173165525908665	0.11960163253926206
1	3	undersample	0.8	300	10	5	2	log2	entropy		0.9055171825701372	0.2764197582173277	0.9135802468007926	0.8119723714442674	45.65130573134562	4.858755094826134	0.10643188755446491
1	1	undersample	0.8	300	10	10	1	sqrt	gini		0.8987426925518508	0.3044982042517588	0.8395061727358635	0.820414428236221	23.896118692759412	4.674685821048388	0.19562530811765858
1	2	undersample	0.8	300	10	10	1	sqrt	gini		0.9017746321404545	0.2845095060367951	0.9012345677899711	0.825786646194737	43.25329833334397	5.173165525908665	0.11960163253926206
1	3	undersample	0.8	300	10	10	1	sqrt	gini		0.9005334318713699	0.2629543346984811	0.9012345677899711	0.8150422102777051	40.21057586194804	4.872649702489599	0.12117830187542558
1	1	undersample	0.8	300	10	10	1	sqrt	entropy		0.900069166121865	0.30683731209352866	0.8395061727358635	0.8188795088195021	23.64928067770985	4.635069841703029	0.19599199097750625
1	2	undersample	0.8	300	10	10	1	sqrt	entropy		0.9031011057104688	0.28121808776107216	0.8888888887791496	0.8227168073612993	37.125536690858965	5.01394873033	0.1350538956736258
1	3	undersample	0.8	300	10	10	1	sqrt	entropy		0.9024189193030329	0.28430096825074974	0.9135802468007926	0.8142747505693456	46.34828171401691	4.9189875927560776	0.1061309491390623
1	1	undersample	0.8	300	10	10	1	log2	gini		0.8987426925518508	0.3044982042517588	0.8395061727358635	0.820414428236221	23.896118692759412	4.674685821048388	0.19562530811765858
1	2	undersample	0.8	300	10	10	1	log2	gini		0.9017746321404545	0.2845095060367951	0.9012345677899711	0.825786646194737	43.25329833334397	5.173165525908665	0.11960163253926206
1	3	undersample	0.8	300	10	10	1	log2	gini		0.9005334318713699	0.2629543346984811	0.9012345677899711	0.8150422102777051	40.21057586194804	4.872649702489599	0.12117830187542558
1	1	undersample	0.8	300	10	10	1	log2	entropy		0.900069166121865	0.30683731209352866	0.8395061727358635	0.8188795088195021	23.64928067770985	4.635069841703029	0.19599199097750625
1	2	undersample	0.8	300	10	10	1	log2	entropy		0.9031011057104688	0.28121808776107216	0.8888888887791496	0.8227168073612993	37.125536690858965	5.01394873033	0.1350538956736258
1	3	undersample	0.8	300	10	10	1	log2	entropy		0.9024189193030329	0.28430096825074974	0.9135802468007926	0.8142747505693456	46.34828171401691	4.9189875927560776	0.1061309491390623
1	1	undersample	0.8	300	10	10	2	sqrt	gini		0.8960802706006084	0.2885885768157173	0.8395061727358635	0.8196469685278616	23.772174497998773	4.654793542062629	0.19580847787957897
1	2	undersample	0.8	300	10	10	2	sqrt	gini		0.9008461006414447	0.2836230913440609	0.9012345677899711	0.8250191864863775	43.02356897456731	5.150476204724279	0.11971288987050818
1	3	undersample	0.8	300	10	10	2	sqrt	gini		0.9000312668770074	0.2590359974880216	0.9135802468007926	0.8135072908609862	46.114044243956506	4.898744846547062	0.10623107267475519
1	1	undersample	0.8	300	10	10	2	sqrt	entropy		0.8979278587874137	0.29521635449742367	0.827160493725042	0.8188795088195021	21.63710456563827	4.566907049913278	0.21106829796417878
1	2	undersample	0.8	300	10	10	2	sqrt	entropy		0.904749722861772	0.2794920233473116	0.8888888887791496	0.8234842670696587	37.32173466015586	5.03574850618244	0.13492802997555162
1	3	undersample	0.8	300	10	10	2	sqrt	entropy		0.9041717593776943	0.2823267466180206	0.9012345677899711	0.8173445894027833	40.83245281538431	4.934069653357467	0.12083695455037534
1	1	undersample	0.8	300	10	10	2	log2	gini		0.8960802706006084	0.2885885768157173	0.8395061727358635	0.8196469685278616	23.772174497998773	4.654793542062629	0.19580847787957897
1	2	undersample	0.8	300	10	10	2	log2	gini		0.9008461006414447	0.2836230913440609	0.9012345677899711	0.8250191864863775	43.02356897456731	5.150476204724279	0.11971288987050818
1	3	undersample	0.8	300	10	10	2	log2	gini		0.9000312668770074	0.2590359974880216	0.9135802468007926	0.8135072908609862	46.114044243956506	4.898744846547062	0.10623107267475519
1	1	undersample	0.8	300	10	10	2	log2	entropy		0.8979278587874137	0.29521635449742367	0.827160493725042	0.8188795088195021	21.63710456563827	4.566907049913278	0.21106829796417878
1	2	undersample	0.8	300	10	10	2	log2	entropy		0.904749722861772	0.2794920233473116	0.8888888887791496	0.8234842670696587	37.32173466015586	5.03574850618244	0.13492802997555162
1	3	undersample	0.8	300	10	10	2	log2	entropy		0.9041717593776943	0.2823267466180206	0.9012345677899711	0.8173445894027833	40.83245281538431	4.934069653357467	0.12083695455037534
1	1	undersample	0.8	500	3	2	1	sqrt	gini		0.8884340979505982	0.2839422969677601	0.8148148147142205	0.8280890253198152	21.194640917371924	4.739748400778834	0.22362955840160278
1	2	undersample	0.8	500	3	2	1	sqrt	gini		0.8982784268023459	0.2706120718435987	0.8888888887791496	0.8288564850281747	38.744389887418855	5.193821320003101	0.13405349645848338
1	3	undersample	0.8	500	3	2	1	sqrt	gini		0.8959949972996788	0.26840213990398676	0.9012345677899711	0.8173445894027833	40.83245281538431	4.934069653357467	0.12083695455037534
1	1	undersample	0.8	500	3	2	1	sqrt	entropy		0.8914565627279877	0.29061493348764367	0.8148148147142205	0.8242517267780181	20.63580600330203	4.636260450322888	0.2246706643405622
1	2	undersample	0.8	500	3	2	1	sqrt	entropy		0.8989700880209962	0.26996039604218364	0.9012345677899711	0.8173445894027833	40.83245281538431	4.934069653357467	0.12083695455037534
1	3	undersample	0.8	500	3	2	1	sqrt	entropy		0.8971603990790484	0.27327111524889963	0.9012345677899711	0.8119723714442674	39.40509713996481	4.793096242193348	0.12163644289766767
1	1	undersample	0.8	500	3	2	1	log2	gini		0.8884340979505982	0.2839422969677601	0.8148148147142205	0.8280890253198152	21.194640917371924	4.739748400778834	0.22362955840160278
1	2	undersample	0.8	500	3	2	1	log2	gini		0.8982784268023459	0.2706120718435987	0.8888888887791496	0.8288564850281747	38.744389887418855	5.193821320003101	0.13405349645848338
1	3	undersample	0.8	500	3	2	1	log2	gini		0.8959949972996788	0.26840213990398676	0.9012345677899711	0.8173445894027833	40.83245281538431	4.934069653357467	0.12083695455037534
1	1	undersample	0.8	500	3	2	1	log2	entropy		0.8914565627279877	0.29061493348764367	0.8148148147142205	0.8242517267780181	20.63580600330203	4.636260450322888	0.2246706643405622
1	2	undersample	0.8	500	3	2	1	log2	entropy		0.8989700880209962	0.26996039604218364	0.9012345677899711	0.8173445894027833	40.83245281538431	4.934069653357467	0.12083695455037534
1	3	undersample	0.8	500	3	2	1	log2	entropy		0.8971603990790484	0.27327111524889963	0.9012345677899711	0.8119723714442674	39.40509713996481	4.793096242193348	0.12163644289766767
1	1	undersample	0.8	500	3	2	2	sqrt	gini		0.8886899178533867	0.2829409001539927	0.8148148147142205	0.8280890253198152	21.194640917371924	4.739748400778834	0.22362955840160278
1	2	undersample	0.8	500	3	2	2	sqrt	gini		0.8991311598116407	0.27039301993221143	0.8888888887791496	0.8280890253198152	38.53570959293519	5.170634619031455	0.13417773510059613
1	3	undersample	0.8	500	3	2	2	sqrt	gini		0.8959949972996788	0.26994088754309425	0.9012345677899711	0.8181120491111428	41.04324373751198	4.954888511508858	0.12072359905968738
1	1	undersample	0.8	500	3	2	2	sqrt	entropy		0.8915702604625603	0.2874300147357051	0.8148148147142205	0.8242517267780181	20.63580600330203	4.636260450322888	0.2246706643405622
1	2	undersample	0.8	500	3	2	2	sqrt	entropy		0.8992922316022853	0.27016088309176517	0.9012345677899711	0.8173445894027833	40.83245281538431	4.934069653357467	0.12083695455037534
1	3	undersample	0.8	500	3	2	2	sqrt	entropy		0.8977004633182684	0.2733205722994087	0.9135802468007926	0.8119723714442674	45.65130573134562	4.858755094826134	0.10643188755446491
1	1	undersample	0.8	500	3	2	2	log2	gini		0.8886899178533867	0.2829409001539927	0.8148148147142205	0.8280890253198152	21.194640917371924	4.739748400778834	0.22362955840160278
1	2	undersample	0.8	500	3	2	2	log2	gini		0.8991311598116407	0.27039301993221143	0.8888888887791496	0.8280890253198152	38.53570959293519	5.170634619031455	0.13417773510059613
1	3	undersample	0.8	500	3	2	2	log2	gini		0.8959949972996788	0.26994088754309425	0.9012345677899711	0.8181120491111428	41.04324373751198	4.954888511508858	0.12072359905968738
1	1	undersample	0.8	500	3	2	2	log2	entropy		0.8915702604625603	0.2874300147357051	0.8148148147142205	0.8242517267780181	20.63580600330203	4.636260450322888	0.2246706643405622
1	2	undersample	0.8	500	3	2	2	log2	entropy		0.8992922316022853	0.27016088309176517	0.9012345677899711	0.8173445894027833	40.83245281538431	4.934069653357467	0.12083695455037534
1	3	undersample	0.8	500	3	2	2	log2	entropy		0.8977004633182684	0.2733205722994087	0.9135802468007926	0.8119723714442674	45.65130573134562	4.858755094826134	0.10643188755446491
1	1	undersample	0.8	500	3	5	1	sqrt	gini		0.8881024795580947	0.28264992702364616	0.8148148147142205	0.8280890253198152	21.194640917371924	4.739748400778834	0.22362955840160278
1	2	undersample	0.8	500	3	5	1	sqrt	gini		0.8984394985929905	0.2700386485844554	0.8888888887791496	0.8280890253198152	38.53570959293519	5.170634619031455	0.13417773510059613
1	3	undersample	0.8	500	3	5	1	sqrt	gini		0.8955307315501739	0.2682131815906032	0.9012345677899711	0.8181120491111428	41.04324373751198	4.954888511508858	0.12072359905968738
1	1	undersample	0.8	500	3	5	1	sqrt	entropy		0.8913807642382725	0.290991835760398	0.8148148147142205	0.8242517267780181	20.63580600330203	4.636260450322888	0.2246706643405622
1	2	undersample	0.8	500	3	5	1	sqrt	entropy		0.8987142681182076	0.26918939526721797	0.8888888887791496	0.8165771296944239	35.61505859748324	4.8461178196432835	0.1360693384858042
1	3	undersample	0.8	500	3	5	1	sqrt	entropy		0.8971319746454052	0.27290052328317776	0.9012345677899711	0.8127398311526268	39.603990963874246	4.8127400782017	0.1215215831796308
1	1	undersample	0.8	500	3	5	1	log2	gini		0.8881024795580947	0.28264992702364616	0.8148148147142205	0.8280890253198152	21.194640917371924	4.739748400778834	0.22362955840160278
1	2	undersample	0.8	500	3	5	1	log2	gini		0.8984394985929905	0.2700386485844554	0.8888888887791496	0.8280890253198152	38.53570959293519	5.170634619031455	0.13417773510059613
1	3	undersample	0.8	500	3	5	1	log2	gini		0.8955307315501739	0.2682131815906032	0.9012345677899711	0.8181120491111428	41.04324373751198	4.954888511508858	0.12072359905968738
1	1	undersample	0.8	500	3	5	1	log2	entropy		0.8913807642382725	0.290991835760398	0.8148148147142205	0.8242517267780181	20.63580600330203	4.636260450322888	0.2246706643405622
1	2	undersample	0.8	500	3	5	1	log2	entropy		0.8987142681182076	0.26918939526721797	0.8888888887791496	0.8165771296944239	35.61505859748324	4.8461178196432835	0.1360693384858042
1	3	undersample	0.8	500	3	5	1	log2	entropy		0.8971319746454052	0.27290052328317776	0.9012345677899711	0.8127398311526268	39.603990963874246	4.8127400782017	0.1215215831796308
1	1	undersample	0.8	500	3	5	2	sqrt	gini		0.8885951697412429	0.28292416852014596	0.8148148147142205	0.8280890253198152	21.194640917371924	4.739748400778834	0.22362955840160278
1	2	undersample	0.8	500	3	5	2	sqrt	gini		0.898989037643425	0.2690542894071285	0.8888888887791496	0.8280890253198152	38.53570959293519	5.170634619031455	0.13417773510059613
1	3	undersample	0.8	500	3	5	2	sqrt	gini		0.8959097239987492	0.27031413075183713	0.9012345677899711	0.8181120491111428	41.04324373751198	4.954888511508858	0.12072359905968738
1	1	undersample	0.8	500	3	5	2	sqrt	entropy		0.8914091886719157	0.2880809595434932	0.8148148147142205	0.8242517267780181	20.63580600330203	4.636260450322888	0.2246706643405622
1	2	undersample	0.8	500	3	5	2	sqrt	entropy		0.8992164331125702	0.2699037474662758	0.8888888887791496	0.8173445894027833	35.79831513119126	4.866479658105995	0.13594157385029149
1	3	undersample	0.8	500	3	5	2	sqrt	entropy		0.8978804847313416	0.27388312878096027	0.9135802468007926	0.8135072908609862	46.114044243956506	4.898744846547062	0.10623107267475519
1	1	undersample	0.8	500	3	5	2	log2	gini		0.8885951697412429	0.28292416852014596	0.8148148147142205	0.8280890253198152	21.194640917371924	4.739748400778834	0.22362955840160278
1	2	undersample	0.8	500	3	5	2	log2	gini		0.898989037643425	0.2690542894071285	0.8888888887791496	0.8280890253198152	38.53570959293519	5.170634619031455	0.13417773510059613
1	3	undersample	0.8	500	3	5	2	log2	gini		0.8959097239987492	0.27031413075183713	0.9012345677899711	0.8181120491111428	41.04324373751198	4.954888511508858	0.12072359905968738
1	1	undersample	0.8	500	3	5	2	log2	entropy		0.8914091886719157	0.2880809595434932	0.8148148147142205	0.8242517267780181	20.63580600330203	4.636260450322888	0.2246706643405622
1	2	undersample	0.8	500	3	5	2	log2	entropy		0.8992164331125702	0.2699037474662758	0.8888888887791496	0.8173445894027833	35.79831513119126	4.866479658105995	0.13594157385029149
1	3	undersample	0.8	500	3	5	2	log2	entropy		0.8978804847313416	0.27388312878096027	0.9135802468007926	0.8135072908609862	46.114044243956506	4.898744846547062	0.10623107267475519
1	1	undersample	0.8	500	3	10	1	sqrt	gini		0.8888699392664602	0.28304758454248236	0.8148148147142205	0.8280890253198152	21.194640917371924	4.739748400778834	0.22362955840160278
1	2	undersample	0.8	500	3	10	1	sqrt	gini		0.8984394985929904	0.26907247534032225	0.8888888887791496	0.8265541059030963	38.12388918844284	5.124876793184636	0.13442690452209524
1	3	undersample	0.8	500	3	10	1	sqrt	gini		0.8962129179576096	0.27046802118507324	0.9012345677899711	0.8173445894027833	40.83245281538431	4.934069653357467	0.12083695455037534
1	1	undersample	0.8	500	3	10	1	sqrt	entropy		0.8917692314980624	0.2901265556804811	0.8148148147142205	0.8242517267780181	20.63580600330203	4.636260450322888	0.2246706643405622
1	2	undersample	0.8	500	3	10	1	sqrt	entropy		0.8985152970827056	0.26817060975121976	0.9012345677899711	0.8165771296944239	40.6234258339254	4.913425011582774	0.1209505231152913
1	3	undersample	0.8	500	3	10	1	sqrt	entropy		0.8971698738902627	0.27445009616858324	0.9012345677899711	0.8127398311526268	39.603990963874246	4.8127400782017	0.1215215831796308
1	1	undersample	0.8	500	3	10	1	log2	gini		0.8888699392664602	0.28304758454248236	0.8148148147142205	0.8280890253198152	21.194640917371924	4.739748400778834	0.22362955840160278
1	2	undersample	0.8	500	3	10	1	log2	gini		0.8984394985929904	0.26907247534032225	0.8888888887791496	0.8265541059030963	38.12388918844284	5.124876793184636	0.13442690452209524
1	3	undersample	0.8	500	3	10	1	log2	gini		0.8962129179576096	0.27046802118507324	0.9012345677899711	0.8173445894027833	40.83245281538431	4.934069653357467	0.12083695455037534
1	1	undersample	0.8	500	3	10	1	log2	entropy		0.8917692314980624	0.2901265556804811	0.8148148147142205	0.8242517267780181	20.63580600330203	4.636260450322888	0.2246706643405622
1	2	undersample	0.8	500	3	10	1	log2	entropy		0.8985152970827056	0.26817060975121976	0.9012345677899711	0.8165771296944239	40.6234258339254	4.913425011582774	0.1209505231152913
1	3	undersample	0.8	500	3	10	1	log2	entropy		0.8971698738902627	0.27445009616858324	0.9012345677899711	0.8127398311526268	39.603990963874246	4.8127400782017	0.1215215831796308
1	1	undersample	0.8	500	3	10	2	sqrt	gini		0.8890783851131766	0.2838746748703399	0.8148148147142205	0.8280890253198152	21.194640917371924	4.739748400778834	0.22362955840160278
1	2	undersample	0.8	500	3	10	2	sqrt	gini		0.8985152970827056	0.2683189180554553	0.9012345677899711	0.8273215656114558	43.71888316675736	5.219149216807286	0.1193797371197934
1	3	undersample	0.8	500	3	10	2	sqrt	gini		0.896610860028614	0.27267236649538407	0.9012345677899711	0.8181120491111428	41.04324373751198	4.954888511508858	0.12072359905968738
1	1	undersample	0.8	500	3	10	2	sqrt	entropy		0.8918355551765631	0.2873984515478393	0.8148148147142205	0.8234842670696587	20.52695468073923	4.616102797333903	0.22488004985930615
1	2	undersample	0.8	500	3	10	2	sqrt	entropy		0.8987900666079229	0.2686304769893614	0.9012345677899711	0.8173445894027833	40.83245281538431	4.934069653357467	0.12083695455037534
1	3	undersample	0.8	500	3	10	2	sqrt	entropy		0.8977952114304122	0.27554121835292966	0.9135802468007926	0.8119723714442674	45.65130573134562	4.858755094826134	0.10643188755446491
1	1	undersample	0.8	500	3	10	2	log2	gini		0.8890783851131766	0.2838746748703399	0.8148148147142205	0.8280890253198152	21.194640917371924	4.739748400778834	0.22362955840160278
1	2	undersample	0.8	500	3	10	2	log2	gini		0.8985152970827056	0.2683189180554553	0.9012345677899711	0.8273215656114558	43.71888316675736	5.219149216807286	0.1193797371197934
1	3	undersample	0.8	500	3	10	2	log2	gini		0.896610860028614	0.27267236649538407	0.9012345677899711	0.8181120491111428	41.04324373751198	4.954888511508858	0.12072359905968738
1	1	undersample	0.8	500	3	10	2	log2	entropy		0.8918355551765631	0.2873984515478393	0.8148148147142205	0.8234842670696587	20.52695468073923	4.616102797333903	0.22488004985930615
1	2	undersample	0.8	500	3	10	2	log2	entropy		0.8987900666079229	0.2686304769893614	0.9012345677899711	0.8173445894027833	40.83245281538431	4.934069653357467	0.12083695455037534
1	3	undersample	0.8	500	3	10	2	log2	entropy		0.8977952114304122	0.27554121835292966	0.9135802468007926	0.8119723714442674	45.65130573134562	4.858755094826134	0.10643188755446491
1	1	undersample	0.8	500	5	2	1	sqrt	gini		0.8951991131576702	0.29165646559158875	0.8148148147142205	0.8227168073612993	20.419045793814824	4.596119669469166	0.2250898260226699
1	2	undersample	0.8	500	5	2	1	sqrt	gini		0.9031674293889694	0.287977653043281	0.9012345677899711	0.8250191864863775	43.02356897456731	5.150476204724279	0.11971288987050818
1	3	undersample	0.8	500	5	2	1	sqrt	gini		0.9016325099722389	0.2722321475117659	0.9135802468007926	0.8150422102777051	46.58446306338395	4.9393983285511	0.1060310141599315
1	1	undersample	0.8	500	5	2	1	sqrt	entropy		0.8969614280435463	0.3023391538283005	0.8395061727358635	0.8196469685278616	23.772174497998773	4.654793542062629	0.19580847787957897
1	2	undersample	0.8	500	5	2	1	sqrt	entropy		0.9033948248581147	0.27781554351466997	0.9012345677899711	0.8211818879445804	41.90450106633347	5.039950970465169	0.12027229589112827
1	3	undersample	0.8	500	5	2	1	sqrt	entropy		0.901907279497456	0.2809594489362252	0.9012345677899711	0.8096699923191891	38.81803956240147	4.735115242312268	0.12198232851300995
1	1	undersample	0.8	500	5	2	1	log2	gini		0.8951991131576702	0.29165646559158875	0.8148148147142205	0.8227168073612993	20.419045793814824	4.596119669469166	0.2250898260226699
1	2	undersample	0.8	500	5	2	1	log2	gini		0.9031674293889694	0.287977653043281	0.9012345677899711	0.8250191864863775	43.02356897456731	5.150476204724279	0.11971288987050818
1	3	undersample	0.8	500	5	2	1	log2	gini		0.9016325099722389	0.2722321475117659	0.9135802468007926	0.8150422102777051	46.58446306338395	4.9393983285511	0.1060310141599315
1	1	undersample	0.8	500	5	2	1	log2	entropy		0.8969614280435463	0.3023391538283005	0.8395061727358635	0.8196469685278616	23.772174497998773	4.654793542062629	0.19580847787957897
1	2	undersample	0.8	500	5	2	1	log2	entropy		0.9033948248581147	0.27781554351466997	0.9012345677899711	0.8211818879445804	41.90450106633347	5.039950970465169	0.12027229589112827
1	3	undersample	0.8	500	5	2	1	log2	entropy		0.901907279497456	0.2809594489362252	0.9012345677899711	0.8096699923191891	38.81803956240147	4.735115242312268	0.12198232851300995
1	1	undersample	0.8	500	5	2	2	sqrt	gini		0.894479027505377	0.2940314695983274	0.827160493725042	0.8234842670696587	22.326395441163285	4.686043748808659	0.2098880465453471
1	2	undersample	0.8	500	5	2	2	sqrt	gini		0.9038211913627622	0.2859218492714013	0.9012345677899711	0.8265541059030963	43.48506069517204	5.196055637534422	0.11949058181401391
1	3	undersample	0.8	500	5	2	2	sqrt	gini		0.9017556825180258	0.27970824647377274	0.9135802468007926	0.8158096699860644	46.82261259054758	4.959979153801836	0.10593126720521821
1	1	undersample	0.8	500	5	2	2	sqrt	entropy		0.8960802706006082	0.29480323894611904	0.827160493725042	0.820414428236221	21.862940607703095	4.605940441327088	0.21067340873051837
1	2	undersample	0.8	500	5	2	2	sqrt	entropy		0.9032148034450413	0.2796153560453871	0.9012345677899711	0.820414428236221	41.68642629413455	5.018412719654887	0.12038480505335944
1	3	undersample	0.8	500	5	2	2	sqrt	entropy		0.9022104734563163	0.27982355870760695	0.9259259258116141	0.8096699923191891	53.17539518557751	4.864844427033153	0.09148674642287695
1	1	undersample	0.8	500	5	2	2	log2	gini		0.894479027505377	0.2940314695983274	0.827160493725042	0.8234842670696587	22.326395441163285	4.686043748808659	0.2098880465453471
1	2	undersample	0.8	500	5	2	2	log2	gini		0.9038211913627622	0.2859218492714013	0.9012345677899711	0.8265541059030963	43.48506069517204	5.196055637534422	0.11949058181401391
1	3	undersample	0.8	500	5	2	2	log2	gini		0.9017556825180258	0.27970824647377274	0.9135802468007926	0.8158096699860644	46.82261259054758	4.959979153801836	0.10593126720521821
1	1	undersample	0.8	500	5	2	2	log2	entropy		0.8960802706006082	0.29480323894611904	0.827160493725042	0.820414428236221	21.862940607703095	4.605940441327088	0.21067340873051837
1	2	undersample	0.8	500	5	2	2	log2	entropy		0.9032148034450413	0.2796153560453871	0.9012345677899711	0.820414428236221	41.68642629413455	5.018412719654887	0.12038480505335944
1	3	undersample	0.8	500	5	2	2	log2	entropy		0.9022104734563163	0.27982355870760695	0.9259259258116141	0.8096699923191891	53.17539518557751	4.864844427033153	0.09148674642287695
1	1	undersample	0.8	500	5	5	1	sqrt	gini		0.8940052869446576	0.2954922093310512	0.827160493725042	0.8227168073612993	22.209027009400675	4.6657578462793055	0.21008383763116256
1	2	undersample	0.8	500	5	5	1	sqrt	gini		0.9029684583534673	0.2858530686278073	0.9012345677899711	0.8242517267780181	42.79584598561585	5.127985043538952	0.11982435438486398
1	3	undersample	0.8	500	5	5	1	sqrt	gini		0.8995006774490019	0.2650205457734581	0.9135802468007926	0.8142747505693456	46.34828171401691	4.9189875927560776	0.1061309491390623
1	1	undersample	0.8	500	5	5	1	sqrt	entropy		0.8962887164473247	0.2980673285476648	0.827160493725042	0.8219493476529398	22.092670374404904	4.645646822210203	0.2102799943399163
1	2	undersample	0.8	500	5	5	1	sqrt	entropy		0.9033664004244715	0.2815877272177436	0.9012345677899711	0.8165771296944239	40.6234258339254	4.913425011582774	0.1209505231152913
1	3	undersample	0.8	500	5	5	1	sqrt	entropy		0.9020209772320286	0.27486441861423716	0.9135802468007926	0.8081350729024702	44.52685114388014	4.761579997998263	0.10693726213299036
1	1	undersample	0.8	500	5	5	1	log2	gini		0.8940052869446576	0.2954922093310512	0.827160493725042	0.8227168073612993	22.209027009400675	4.6657578462793055	0.21008383763116256
1	2	undersample	0.8	500	5	5	1	log2	gini		0.9029684583534673	0.2858530686278073	0.9012345677899711	0.8242517267780181	42.79584598561585	5.127985043538952	0.11982435438486398
1	3	undersample	0.8	500	5	5	1	log2	gini		0.8995006774490019	0.2650205457734581	0.9135802468007926	0.8142747505693456	46.34828171401691	4.9189875927560776	0.1061309491390623
1	1	undersample	0.8	500	5	5	1	log2	entropy		0.8962887164473247	0.2980673285476648	0.827160493725042	0.8219493476529398	22.092670374404904	4.645646822210203	0.2102799943399163
1	2	undersample	0.8	500	5	5	1	log2	entropy		0.9033664004244715	0.2815877272177436	0.9012345677899711	0.8165771296944239	40.6234258339254	4.913425011582774	0.1209505231152913
1	3	undersample	0.8	500	5	5	1	log2	entropy		0.9020209772320286	0.27486441861423716	0.9135802468007926	0.8081350729024702	44.52685114388014	4.761579997998263	0.10693726213299036
1	1	undersample	0.8	500	5	5	2	sqrt	gini		0.8936357693072965	0.2992177231549032	0.827160493725042	0.8211818879445804	21.97731250875051	4.625708424947483	0.21047651769671932
1	2	undersample	0.8	500	5	5	2	sqrt	gini		0.9036506447609032	0.2878437963179925	0.9012345677899711	0.8250191864863775	43.02356897456731	5.150476204724279	0.11971288987050818
1	3	undersample	0.8	500	5	5	2	sqrt	gini		0.9024378689254616	0.27220381801067334	0.9135802468007926	0.8158096699860644	46.82261259054758	4.959979153801836	0.10593126720521821
1	1	undersample	0.8	500	5	5	2	sqrt	entropy		0.8955875804174601	0.2947674284796361	0.827160493725042	0.8219493476529398	22.092670374404904	4.645646822210203	0.2102799943399163
1	2	undersample	0.8	500	5	5	2	sqrt	entropy		0.9040580616431217	0.2825300818194761	0.9012345677899711	0.8150422102777051	40.21057586194804	4.872649702489599	0.12117830187542558
1	3	undersample	0.8	500	5	5	2	sqrt	entropy		0.902911609486181	0.27997378265004563	0.9259259258116141	0.8089025326108297	52.9116386032722	4.845306900236912	0.09157354599146507
1	1	undersample	0.8	500	5	5	2	log2	gini		0.8936357693072965	0.2992177231549032	0.827160493725042	0.8211818879445804	21.97731250875051	4.625708424947483	0.21047651769671932
1	2	undersample	0.8	500	5	5	2	log2	gini		0.9036506447609032	0.2878437963179925	0.9012345677899711	0.8250191864863775	43.02356897456731	5.150476204724279	0.11971288987050818
1	3	undersample	0.8	500	5	5	2	log2	gini		0.9024378689254616	0.27220381801067334	0.9135802468007926	0.8158096699860644	46.82261259054758	4.959979153801836	0.10593126720521821
1	1	undersample	0.8	500	5	5	2	log2	entropy		0.8955875804174601	0.2947674284796361	0.827160493725042	0.8219493476529398	22.092670374404904	4.645646822210203	0.2102799943399163
1	2	undersample	0.8	500	5	5	2	log2	entropy		0.9040580616431217	0.2825300818194761	0.9012345677899711	0.8150422102777051	40.21057586194804	4.872649702489599	0.12117830187542558
1	3	undersample	0.8	500	5	5	2	log2	entropy		0.902911609486181	0.27997378265004563	0.9259259258116141	0.8089025326108297	52.9116386032722	4.845306900236912	0.09157354599146507
1	1	undersample	0.8	500	5	10	1	sqrt	gini		0.895900249187535	0.29347988486389787	0.827160493725042	0.8234842670696587	22.326395441163285	4.686043748808659	0.2098880465453471
1	2	undersample	0.8	500	5	10	1	sqrt	gini		0.9011682442227338	0.2797433410888227	0.8888888887791496	0.8234842670696587	37.32173466015586	5.03574850618244	0.13492802997555162
1	3	undersample	0.8	500	5	10	1	sqrt	gini		0.8996617492396464	0.26646011809201703	0.9012345677899711	0.8181120491111428	41.04324373751198	4.954888511508858	0.12072359905968738
1	1	undersample	0.8	500	5	10	1	sqrt	entropy		0.8948011710866661	0.29318436540512804	0.827160493725042	0.820414428236221	21.862940607703095	4.605940441327088	0.21067340873051837
1	2	undersample	0.8	500	5	10	1	sqrt	entropy		0.9023146963796745	0.2805215011548018	0.8888888887791496	0.8181120491111428	35.98311813344841	4.887013326419695	0.13581404892328525
1	3	undersample	0.8	500	5	10	1	sqrt	entropy		0.9010355968657324	0.275658121481238	0.9135802468007926	0.8104374520275485	45.19606095940358	4.819412950386331	0.1066334630965884
1	1	undersample	0.8	500	5	10	1	log2	gini		0.895900249187535	0.29347988486389787	0.827160493725042	0.8234842670696587	22.326395441163285	4.686043748808659	0.2098880465453471
1	2	undersample	0.8	500	5	10	1	log2	gini		0.9011682442227338	0.2797433410888227	0.8888888887791496	0.8234842670696587	37.32173466015586	5.03574850618244	0.13492802997555162
1	3	undersample	0.8	500	5	10	1	log2	gini		0.8996617492396464	0.26646011809201703	0.9012345677899711	0.8181120491111428	41.04324373751198	4.954888511508858	0.12072359905968738
1	1	undersample	0.8	500	5	10	1	log2	entropy		0.8948011710866661	0.29318436540512804	0.827160493725042	0.820414428236221	21.862940607703095	4.605940441327088	0.21067340873051837
1	2	undersample	0.8	500	5	10	1	log2	entropy		0.9023146963796745	0.2805215011548018	0.8888888887791496	0.8181120491111428	35.98311813344841	4.887013326419695	0.13581404892328525
1	3	undersample	0.8	500	5	10	1	log2	entropy		0.9010355968657324	0.275658121481238	0.9135802468007926	0.8104374520275485	45.19606095940358	4.819412950386331	0.1066334630965884
1	1	undersample	0.8	500	5	10	2	sqrt	gini		0.8952843864585999	0.29314865638133486	0.827160493725042	0.8227168073612993	22.209027009400675	4.6657578462793055	0.21008383763116256
1	2	undersample	0.8	500	5	10	2	sqrt	gini		0.9015567114825237	0.28030633118038273	0.8888888887791496	0.8265541059030963	38.12388918844284	5.124876793184636	0.13442690452209524
1	3	undersample	0.8	500	5	10	2	sqrt	gini		0.9003628852695109	0.2691245685428012	0.9012345677899711	0.8165771296944239	40.6234258339254	4.913425011582774	0.1209505231152913
1	1	undersample	0.8	500	5	10	2	sqrt	entropy		0.8956254796623178	0.29234113530509354	0.827160493725042	0.8196469685278616	21.749542084481092	4.586340695855826	0.21087066847411412
1	2	undersample	0.8	500	5	10	2	sqrt	entropy		0.9030821560880399	0.2814824599589973	0.9012345677899711	0.8188795088195021	41.255821023281754	4.975883800651781	0.1206104560441434
1	3	undersample	0.8	500	5	10	2	sqrt	entropy		0.9014714381815941	0.28232370179118244	0.9259259258116141	0.8119723714442674	53.97958362148792	4.924413947458919	0.09122733221126214
1	1	undersample	0.8	500	5	10	2	log2	gini		0.8952843864585999	0.29314865638133486	0.827160493725042	0.8227168073612993	22.209027009400675	4.6657578462793055	0.21008383763116256
1	2	undersample	0.8	500	5	10	2	log2	gini		0.9015567114825237	0.28030633118038273	0.8888888887791496	0.8265541059030963	38.12388918844284	5.124876793184636	0.13442690452209524
1	3	undersample	0.8	500	5	10	2	log2	gini		0.9003628852695109	0.2691245685428012	0.9012345677899711	0.8165771296944239	40.6234258339254	4.913425011582774	0.1209505231152913
1	1	undersample	0.8	500	5	10	2	log2	entropy		0.8956254796623178	0.29234113530509354	0.827160493725042	0.8196469685278616	21.749542084481092	4.586340695855826	0.21087066847411412
1	2	undersample	0.8	500	5	10	2	log2	entropy		0.9030821560880399	0.2814824599589973	0.9012345677899711	0.8188795088195021	41.255821023281754	4.975883800651781	0.1206104560441434
1	3	undersample	0.8	500	5	10	2	log2	entropy		0.9014714381815941	0.28232370179118244	0.9259259258116141	0.8119723714442674	53.97958362148792	4.924413947458919	0.09122733221126214
1	1	undersample	0.8	500	10	2	1	sqrt	gini		0.8930293813895758	0.2819232360976704	0.827160493725042	0.820414428236221	21.862940607703095	4.605940441327088	0.21067340873051837
1	2	undersample	0.8	500	10	2	1	sqrt	gini		0.9032337530674702	0.2957223924069193	0.8765432097683281	0.8280890253198152	34.20044252241911	5.098820249322685	0.14908637231743058
1	3	undersample	0.8	500	10	2	1	sqrt	gini		0.9026936888282501	0.2612653208646549	0.9012345677899711	0.8165771296944239	40.6234258339254	4.913425011582774	0.1209505231152913
1	1	undersample	0.8	500	10	2	1	sqrt	entropy		0.8963360905033968	0.29348491541457794	0.827160493725042	0.8196469685278616	21.749542084481092	4.586340695855826	0.21087066847411412
1	2	undersample	0.8	500	10	2	1	sqrt	entropy		0.9028073865628228	0.28269091281785486	0.8888888887791496	0.8265541059030963	38.12388918844284	5.124876793184636	0.13442690452209524
1	3	undersample	0.8	500	10	2	1	sqrt	entropy		0.9031863790113982	0.26725550143135807	0.9012345677899711	0.8196469685278616	41.470207477334654	4.997057773096646	0.12049752490690309
1	1	undersample	0.8	500	10	2	1	log2	gini		0.8930293813895758	0.2819232360976704	0.827160493725042	0.820414428236221	21.862940607703095	4.605940441327088	0.21067340873051837
1	2	undersample	0.8	500	10	2	1	log2	gini		0.9032337530674702	0.2957223924069193	0.8765432097683281	0.8280890253198152	34.20044252241911	5.098820249322685	0.14908637231743058
1	3	undersample	0.8	500	10	2	1	log2	gini		0.9026936888282501	0.2612653208646549	0.9012345677899711	0.8165771296944239	40.6234258339254	4.913425011582774	0.1209505231152913
1	1	undersample	0.8	500	10	2	1	log2	entropy		0.8963360905033968	0.29348491541457794	0.827160493725042	0.8196469685278616	21.749542084481092	4.586340695855826	0.21087066847411412
1	2	undersample	0.8	500	10	2	1	log2	entropy		0.9028073865628228	0.28269091281785486	0.8888888887791496	0.8265541059030963	38.12388918844284	5.124876793184636	0.13442690452209524
1	3	undersample	0.8	500	10	2	1	log2	entropy		0.9031863790113982	0.26725550143135807	0.9012345677899711	0.8196469685278616	41.470207477334654	4.997057773096646	0.12049752490690309
1	1	undersample	0.8	500	10	2	2	sqrt	gini		0.8953980841931723	0.27650648572849	0.827160493725042	0.8219493476529398	22.092670374404904	4.645646822210203	0.2102799943399163
1	2	undersample	0.8	500	10	2	2	sqrt	gini		0.9032337530674701	0.28857698708935975	0.8888888887791496	0.8273215656114558	38.32888423429007	5.147654022056501	0.1343022042411145
1	3	undersample	0.8	500	10	2	2	sqrt	gini		0.9019641283647423	0.26471877364159824	0.9012345677899711	0.8219493476529398	42.12445579335338	5.061674895840968	0.12015999683003781
1	1	undersample	0.8	500	10	2	2	sqrt	entropy		0.8970467013444757	0.2829131543604876	0.827160493725042	0.820414428236221	21.862940607703095	4.605940441327088	0.21067340873051837
1	2	undersample	0.8	500	10	2	2	sqrt	entropy		0.9038780402300484	0.2832967639479589	0.9012345677899711	0.8242517267780181	42.79584598561585	5.127985043538952	0.11982435438486398
1	3	undersample	0.8	500	10	2	2	sqrt	entropy		0.9075826914148735	0.28320893360664945	0.9012345677899711	0.8158096699860644	40.4161407438781	4.892952408480189	0.12106430535577363
1	1	undersample	0.8	500	10	2	2	log2	gini		0.8953980841931723	0.27650648572849	0.827160493725042	0.8219493476529398	22.092670374404904	4.645646822210203	0.2102799943399163
1	2	undersample	0.8	500	10	2	2	log2	gini		0.9032337530674701	0.28857698708935975	0.8888888887791496	0.8273215656114558	38.32888423429007	5.147654022056501	0.1343022042411145
1	3	undersample	0.8	500	10	2	2	log2	gini		0.9019641283647423	0.26471877364159824	0.9012345677899711	0.8219493476529398	42.12445579335338	5.061674895840968	0.12015999683003781
1	1	undersample	0.8	500	10	2	2	log2	entropy		0.8970467013444757	0.2829131543604876	0.827160493725042	0.820414428236221	21.862940607703095	4.605940441327088	0.21067340873051837
1	2	undersample	0.8	500	10	2	2	log2	entropy		0.9038780402300484	0.2832967639479589	0.9012345677899711	0.8242517267780181	42.79584598561585	5.127985043538952	0.11982435438486398
1	3	undersample	0.8	500	10	2	2	log2	entropy		0.9075826914148735	0.28320893360664945	0.9012345677899711	0.8158096699860644	40.4161407438781	4.892952408480189	0.12106430535577363
1	1	undersample	0.8	500	10	5	1	sqrt	gini		0.8942895312810891	0.28127564407081335	0.827160493725042	0.8211818879445804	21.97731250875051	4.625708424947483	0.21047651769671932
1	2	undersample	0.8	500	10	5	1	sqrt	gini		0.9041622845664801	0.2988790238983785	0.9012345677899711	0.8250191864863775	43.02356897456731	5.150476204724279	0.11971288987050818
1	3	undersample	0.8	500	10	5	1	sqrt	gini		0.9022673223236026	0.2643011778475675	0.9012345677899711	0.8219493476529398	42.12445579335338	5.061674895840968	0.12015999683003781
1	1	undersample	0.8	500	10	5	1	sqrt	entropy		0.8974635930379087	0.29743734816234046	0.827160493725042	0.8211818879445804	21.97731250875051	4.625708424947483	0.21047651769671932
1	2	undersample	0.8	500	10	5	1	sqrt	entropy		0.9031484797665406	0.2891408404394514	0.9012345677899711	0.8242517267780181	42.79584598561585	5.127985043538952	0.11982435438486398
1	3	undersample	0.8	500	10	5	1	sqrt	entropy		0.9070426271756535	0.27388971660678507	0.9135802468007926	0.8158096699860644	46.82261259054758	4.959979153801836	0.10593126720521821
1	1	undersample	0.8	500	10	5	1	log2	gini		0.8942895312810891	0.28127564407081335	0.827160493725042	0.8211818879445804	21.97731250875051	4.625708424947483	0.21047651769671932
1	2	undersample	0.8	500	10	5	1	log2	gini		0.9041622845664801	0.2988790238983785	0.9012345677899711	0.8250191864863775	43.02356897456731	5.150476204724279	0.11971288987050818
1	3	undersample	0.8	500	10	5	1	log2	gini		0.9022673223236026	0.2643011778475675	0.9012345677899711	0.8219493476529398	42.12445579335338	5.061674895840968	0.12015999683003781
1	1	undersample	0.8	500	10	5	1	log2	entropy		0.8974635930379087	0.29743734816234046	0.827160493725042	0.8211818879445804	21.97731250875051	4.625708424947483	0.21047651769671932
1	2	undersample	0.8	500	10	5	1	log2	entropy		0.9031484797665406	0.2891408404394514	0.9012345677899711	0.8242517267780181	42.79584598561585	5.127985043538952	0.11982435438486398
1	3	undersample	0.8	500	10	5	1	log2	entropy		0.9070426271756535	0.27388971660678507	0.9135802468007926	0.8158096699860644	46.82261259054758	4.959979153801836	0.10593126720521821
1	1	undersample	0.8	500	10	5	2	sqrt	gini		0.8963455653146111	0.2880794336317283	0.827160493725042	0.8227168073612993	22.209027009400675	4.6657578462793055	0.21008383763116256
1	2	undersample	0.8	500	10	5	2	sqrt	gini		0.9056214054934955	0.29789527023189166	0.9012345677899711	0.8234842670696587	42.570103196449914	5.105689457657196	0.11993602666159256
1	3	undersample	0.8	500	10	5	2	sqrt	gini		0.9032527026898989	0.26437220707478615	0.9012345677899711	0.8173445894027833	40.83245281538431	4.934069653357467	0.12083695455037534
1	1	undersample	0.8	500	10	5	2	sqrt	entropy		0.8970372265332615	0.2875347029758693	0.827160493725042	0.820414428236221	21.862940607703095	4.605940441327088	0.21067340873051837
1	2	undersample	0.8	500	10	5	2	sqrt	entropy		0.9052234634224913	0.28761514786067177	0.9012345677899711	0.825786646194737	43.25329833334397	5.173165525908665	0.11960163253926206
1	3	undersample	0.8	500	10	5	2	sqrt	entropy		0.9045223273926267	0.269281053484353	0.9012345677899711	0.8158096699860644	40.4161407438781	4.892952408480189	0.12106430535577363
1	1	undersample	0.8	500	10	5	2	log2	gini		0.8963455653146111	0.2880794336317283	0.827160493725042	0.8227168073612993	22.209027009400675	4.6657578462793055	0.21008383763116256
1	2	undersample	0.8	500	10	5	2	log2	gini		0.9056214054934955	0.29789527023189166	0.9012345677899711	0.8234842670696587	42.570103196449914	5.105689457657196	0.11993602666159256
1	3	undersample	0.8	500	10	5	2	log2	gini		0.9032527026898989	0.26437220707478615	0.9012345677899711	0.8173445894027833	40.83245281538431	4.934069653357467	0.12083695455037534
1	1	undersample	0.8	500	10	5	2	log2	entropy		0.8970372265332615	0.2875347029758693	0.827160493725042	0.820414428236221	21.862940607703095	4.605940441327088	0.21067340873051837
1	2	undersample	0.8	500	10	5	2	log2	entropy		0.9052234634224913	0.28761514786067177	0.9012345677899711	0.825786646194737	43.25329833334397	5.173165525908665	0.11960163253926206
1	3	undersample	0.8	500	10	5	2	log2	entropy		0.9045223273926267	0.269281053484353	0.9012345677899711	0.8158096699860644	40.4161407438781	4.892952408480189	0.12106430535577363
1	1	undersample	0.8	500	10	10	1	sqrt	gini		0.8977383625631259	0.29645289865069824	0.827160493725042	0.8211818879445804	21.97731250875051	4.625708424947483	0.21047651769671932
1	2	undersample	0.8	500	10	10	1	sqrt	gini		0.9023620704357466	0.28613998810929503	0.9012345677899711	0.8273215656114558	43.71888316675736	5.219149216807286	0.1193797371197934
1	3	undersample	0.8	500	10	10	1	sqrt	gini		0.9004197341367973	0.26510835036555425	0.9012345677899711	0.8150422102777051	40.21057586194804	4.872649702489599	0.12117830187542558
1	1	undersample	0.8	500	10	10	1	sqrt	entropy		0.898496347460277	0.3010517712225415	0.827160493725042	0.8196469685278616	21.749542084481092	4.586340695855826	0.21087066847411412
1	2	undersample	0.8	500	10	10	1	sqrt	entropy		0.9034421989141866	0.2871352258339943	0.8888888887791496	0.8219493476529398	36.93103008326651	4.992336883569173	0.13517999641501754
1	3	undersample	0.8	500	10	10	1	sqrt	entropy		0.9028452858076802	0.2766907341371936	0.9012345677899711	0.8119723714442674	39.40509713996481	4.793096242193348	0.12163644289766767
1	1	undersample	0.8	500	10	10	1	log2	gini		0.8977383625631259	0.29645289865069824	0.827160493725042	0.8211818879445804	21.97731250875051	4.625708424947483	0.21047651769671932
1	2	undersample	0.8	500	10	10	1	log2	gini		0.9023620704357466	0.28613998810929503	0.9012345677899711	0.8273215656114558	43.71888316675736	5.219149216807286	0.1193797371197934
1	3	undersample	0.8	500	10	10	1	log2	gini		0.9004197341367973	0.26510835036555425	0.9012345677899711	0.8150422102777051	40.21057586194804	4.872649702489599	0.12117830187542558
1	1	undersample	0.8	500	10	10	1	log2	entropy		0.898496347460277	0.3010517712225415	0.827160493725042	0.8196469685278616	21.749542084481092	4.586340695855826	0.21087066847411412
1	2	undersample	0.8	500	10	10	1	log2	entropy		0.9034421989141866	0.2871352258339943	0.8888888887791496	0.8219493476529398	36.93103008326651	4.992336883569173	0.13517999641501754
1	3	undersample	0.8	500	10	10	1	log2	entropy		0.9028452858076802	0.2766907341371936	0.9012345677899711	0.8119723714442674	39.40509713996481	4.793096242193348	0.12163644289766767
1	1	undersample	0.8	500	10	10	2	sqrt	gini		0.8960328965445363	0.2898343430670563	0.827160493725042	0.8219493476529398	22.092670374404904	4.645646822210203	0.2102799943399163
1	2	undersample	0.8	500	10	10	2	sqrt	gini		0.9020873009105294	0.2854478349844703	0.9012345677899711	0.8234842670696587	42.570103196449914	5.105689457657196	0.11993602666159256
1	3	undersample	0.8	500	10	10	2	sqrt	gini		0.9007418777180864	0.260193606851792	0.9012345677899711	0.8173445894027833	40.83245281538431	4.934069653357467	0.12083695455037534
1	1	undersample	0.8	500	10	10	2	sqrt	entropy		0.8976625640734108	0.293337556568861	0.827160493725042	0.8196469685278616	21.749542084481092	4.586340695855826	0.21087066847411412
1	2	undersample	0.8	500	10	10	2	sqrt	entropy		0.905213988611277	0.2866625730286184	0.8888888887791496	0.8227168073612993	37.125536690858965	5.01394873033	0.1350538956736258
1	3	undersample	0.8	500	10	10	2	sqrt	entropy		0.9036032707048312	0.2752176594168593	0.9012345677899711	0.8173445894027833	40.83245281538431	4.934069653357467	0.12083695455037534
1	1	undersample	0.8	500	10	10	2	log2	gini		0.8960328965445363	0.2898343430670563	0.827160493725042	0.8219493476529398	22.092670374404904	4.645646822210203	0.2102799943399163
1	2	undersample	0.8	500	10	10	2	log2	gini		0.9020873009105294	0.2854478349844703	0.9012345677899711	0.8234842670696587	42.570103196449914	5.105689457657196	0.11993602666159256
1	3	undersample	0.8	500	10	10	2	log2	gini		0.9007418777180864	0.260193606851792	0.9012345677899711	0.8173445894027833	40.83245281538431	4.934069653357467	0.12083695455037534
1	1	undersample	0.8	500	10	10	2	log2	entropy		0.8976625640734108	0.293337556568861	0.827160493725042	0.8196469685278616	21.749542084481092	4.586340695855826	0.21087066847411412
1	2	undersample	0.8	500	10	10	2	log2	entropy		0.905213988611277	0.2866625730286184	0.8888888887791496	0.8227168073612993	37.125536690858965	5.01394873033	0.1350538956736258
1	3	undersample	0.8	500	10	10	2	log2	entropy		0.9036032707048312	0.2752176594168593	0.9012345677899711	0.8173445894027833	40.83245281538431	4.934069653357467	0.12083695455037534
1	1	undersample	1.0	100	3	2	1	sqrt	gini		0.885411633173209	0.2838294226414807	0.827160493725042	0.8089025326108297	20.257600062926876	4.328474164211641	0.21367160710992186
1	2	undersample	1.0	100	3	2	1	sqrt	gini		0.89906483613314	0.27513232232585216	0.9135802468007926	0.8150422102777051	46.58446306338395	4.9393983285511	0.1060310141599315
1	3	undersample	1.0	100	3	2	1	sqrt	gini		0.8916081597074178	0.24841332491151713	0.9135802468007926	0.7820414428182499	37.930578757772466	4.191531714552801	0.11050533560308817
1	1	undersample	1.0	100	3	2	1	sqrt	entropy		0.8887088674758157	0.29333247585837985	0.827160493725042	0.8112049117359079	20.563006313769996	4.381260431708803	0.21306515979352852
1	2	undersample	1.0	100	3	2	1	sqrt	entropy		0.9010261220545182	0.2799379605270117	0.9135802468007926	0.8104374520275485	45.19606095940358	4.819412950386331	0.1066334630965884
1	3	undersample	1.0	100	3	2	1	sqrt	entropy		0.8932473020475066	0.2583863373252701	0.9135802468007926	0.7759017651513745	36.60175675113296	4.0766952343509	0.11137975961241653
1	1	undersample	1.0	100	3	2	1	log2	gini		0.885411633173209	0.2838294226414807	0.827160493725042	0.8089025326108297	20.257600062926876	4.328474164211641	0.21367160710992186
1	2	undersample	1.0	100	3	2	1	log2	gini		0.89906483613314	0.27513232232585216	0.9135802468007926	0.8150422102777051	46.58446306338395	4.9393983285511	0.1060310141599315
1	3	undersample	1.0	100	3	2	1	log2	gini		0.8916081597074178	0.24841332491151713	0.9135802468007926	0.7820414428182499	37.930578757772466	4.191531714552801	0.11050533560308817
1	1	undersample	1.0	100	3	2	1	log2	entropy		0.8887088674758157	0.29333247585837985	0.827160493725042	0.8112049117359079	20.563006313769996	4.381260431708803	0.21306515979352852
1	2	undersample	1.0	100	3	2	1	log2	entropy		0.9010261220545182	0.2799379605270117	0.9135802468007926	0.8104374520275485	45.19606095940358	4.819412950386331	0.1066334630965884
1	3	undersample	1.0	100	3	2	1	log2	entropy		0.8932473020475066	0.2583863373252701	0.9135802468007926	0.7759017651513745	36.60175675113296	4.0766952343509	0.11137975961241653
1	1	undersample	1.0	100	3	2	2	sqrt	gini		0.8863212150497901	0.2798983231231913	0.827160493725042	0.8096699923191891	20.35858116204086	4.345927688149616	0.21346907478340912
1	2	undersample	1.0	100	3	2	2	sqrt	gini		0.899652274428432	0.2792396696827831	0.9135802468007926	0.8142747505693456	46.34828171401691	4.9189875927560776	0.1061309491390623
1	3	undersample	1.0	100	3	2	2	sqrt	gini		0.8935410211951527	0.25064983928991014	0.9135802468007926	0.7812739831098905	37.760396290465195	4.176824586402724	0.1106138870119179
1	1	undersample	1.0	100	3	2	2	sqrt	entropy		0.8890973347356054	0.2906480316888631	0.827160493725042	0.8089025326108297	20.257600062926876	4.328474164211641	0.21367160710992186
1	2	undersample	1.0	100	3	2	2	sqrt	entropy		0.9011019205442332	0.28102741882517174	0.9135802468007926	0.8104374520275485	45.19606095940358	4.819412950386331	0.1066334630965884
1	3	undersample	1.0	100	3	2	2	sqrt	entropy		0.894848545142738	0.2639836653716081	0.9135802468007926	0.7782041442764528	37.091443754017426	4.119013868092138	0.11105023370063791
1	1	undersample	1.0	100	3	2	2	log2	gini		0.8863212150497901	0.2798983231231913	0.827160493725042	0.8096699923191891	20.35858116204086	4.345927688149616	0.21346907478340912
1	2	undersample	1.0	100	3	2	2	log2	gini		0.899652274428432	0.2792396696827831	0.9135802468007926	0.8142747505693456	46.34828171401691	4.9189875927560776	0.1061309491390623
1	3	undersample	1.0	100	3	2	2	log2	gini		0.8935410211951527	0.25064983928991014	0.9135802468007926	0.7812739831098905	37.760396290465195	4.176824586402724	0.1106138870119179
1	1	undersample	1.0	100	3	2	2	log2	entropy		0.8890973347356054	0.2906480316888631	0.827160493725042	0.8089025326108297	20.257600062926876	4.328474164211641	0.21367160710992186
1	2	undersample	1.0	100	3	2	2	log2	entropy		0.9011019205442332	0.28102741882517174	0.9135802468007926	0.8104374520275485	45.19606095940358	4.819412950386331	0.1066334630965884
1	3	undersample	1.0	100	3	2	2	log2	entropy		0.894848545142738	0.2639836653716081	0.9135802468007926	0.7782041442764528	37.091443754017426	4.119013868092138	0.11105023370063791
1	1	undersample	1.0	100	3	5	1	sqrt	gini		0.885999071468501	0.2839386502308137	0.827160493725042	0.8089025326108297	20.257600062926876	4.328474164211641	0.21367160710992186
1	2	undersample	1.0	100	3	5	1	sqrt	gini		0.8984868726490624	0.2752594594942589	0.9135802468007926	0.8173445894027833	47.304915414114646	5.001659648608938	0.10573233525045919
1	3	undersample	1.0	100	3	5	1	sqrt	gini		0.8916839581971329	0.25016764721912815	0.9135802468007926	0.7835763622349687	38.27456459575931	4.221258888458698	0.11028887069771537
1	1	undersample	1.0	100	3	5	1	sqrt	entropy		0.8885098964403134	0.2923354741314761	0.8395061727358635	0.8104374520275485	22.363124700639844	4.428649738192845	0.19803357419166415
1	2	undersample	1.0	100	3	5	1	sqrt	entropy		0.9010924457330187	0.28106006664527056	0.9135802468007926	0.8112049117359079	45.42275805117555	4.83900405890226	0.1065325799728589
1	3	undersample	1.0	100	3	5	1	sqrt	entropy		0.8936357693072966	0.2619346038901638	0.9135802468007926	0.7743668457346558	36.28085075576724	4.0489626149391045	0.11160053217569518
1	1	undersample	1.0	100	3	5	1	log2	gini		0.885999071468501	0.2839386502308137	0.827160493725042	0.8089025326108297	20.257600062926876	4.328474164211641	0.21367160710992186
1	2	undersample	1.0	100	3	5	1	log2	gini		0.8984868726490624	0.2752594594942589	0.9135802468007926	0.8173445894027833	47.304915414114646	5.001659648608938	0.10573233525045919
1	3	undersample	1.0	100	3	5	1	log2	gini		0.8916839581971329	0.25016764721912815	0.9135802468007926	0.7835763622349687	38.27456459575931	4.221258888458698	0.11028887069771537
1	1	undersample	1.0	100	3	5	1	log2	entropy		0.8885098964403134	0.2923354741314761	0.8395061727358635	0.8104374520275485	22.363124700639844	4.428649738192845	0.19803357419166415
1	2	undersample	1.0	100	3	5	1	log2	entropy		0.9010924457330187	0.28106006664527056	0.9135802468007926	0.8112049117359079	45.42275805117555	4.83900405890226	0.1065325799728589
1	3	undersample	1.0	100	3	5	1	log2	entropy		0.8936357693072966	0.2619346038901638	0.9135802468007926	0.7743668457346558	36.28085075576724	4.0489626149391045	0.11160053217569518
1	1	undersample	1.0	100	3	5	2	sqrt	gini		0.8864443875955772	0.2801241022094896	0.827160493725042	0.8089025326108297	20.257600062926876	4.328474164211641	0.21367160710992186
1	2	undersample	1.0	100	3	5	2	sqrt	gini		0.8987047933069934	0.2784852711056898	0.9135802468007926	0.8188795088195021	47.795392861326434	5.044046592441531	0.10553414905747087
1	3	undersample	1.0	100	3	5	2	sqrt	gini		0.8940337113783008	0.2524614385620384	0.9135802468007926	0.7820414428182499	37.930578757772466	4.191531714552801	0.11050533560308817
1	1	undersample	1.0	100	3	5	2	sqrt	entropy		0.8892489317150355	0.29084409539010847	0.827160493725042	0.8104374520275485	20.46037992183151	4.363522536160597	0.2132669260408434
1	2	undersample	1.0	100	3	5	2	sqrt	entropy		0.9010545464881612	0.28048226261244374	0.9135802468007926	0.8112049117359079	45.42275805117555	4.83900405890226	0.1065325799728589
1	3	undersample	1.0	100	3	5	2	sqrt	entropy		0.8955307315501738	0.26640949756080273	0.9135802468007926	0.7774366845680935	36.92708903586504	4.1048103726339376	0.11115985880653347
1	1	undersample	1.0	100	3	5	2	log2	gini		0.8864443875955772	0.2801241022094896	0.827160493725042	0.8089025326108297	20.257600062926876	4.328474164211641	0.21367160710992186
1	2	undersample	1.0	100	3	5	2	log2	gini		0.8987047933069934	0.2784852711056898	0.9135802468007926	0.8188795088195021	47.795392861326434	5.044046592441531	0.10553414905747087
1	3	undersample	1.0	100	3	5	2	log2	gini		0.8940337113783008	0.2524614385620384	0.9135802468007926	0.7820414428182499	37.930578757772466	4.191531714552801	0.11050533560308817
1	1	undersample	1.0	100	3	5	2	log2	entropy		0.8892489317150355	0.29084409539010847	0.827160493725042	0.8104374520275485	20.46037992183151	4.363522536160597	0.2132669260408434
1	2	undersample	1.0	100	3	5	2	log2	entropy		0.9010545464881612	0.28048226261244374	0.9135802468007926	0.8112049117359079	45.42275805117555	4.83900405890226	0.1065325799728589
1	3	undersample	1.0	100	3	5	2	log2	entropy		0.8955307315501738	0.26640949756080273	0.9135802468007926	0.7774366845680935	36.92708903586504	4.1048103726339376	0.11115985880653347
1	1	undersample	1.0	100	3	10	1	sqrt	gini		0.8861506684479312	0.288311202276052	0.827160493725042	0.8089025326108297	20.257600062926876	4.328474164211641	0.21367160710992186
1	2	undersample	1.0	100	3	10	1	sqrt	gini		0.8984110741593473	0.2750998741585147	0.9135802468007926	0.8173445894027833	47.304915414114646	5.001659648608938	0.10573233525045919
1	3	undersample	1.0	100	3	10	1	sqrt	gini		0.8931430791241484	0.25145717959531944	0.9135802468007926	0.7828089025266094	38.10196392796685	4.206342779999503	0.11039699704015539
1	1	undersample	1.0	100	3	10	1	sqrt	entropy		0.88778981078802	0.28903844118178884	0.8395061727358635	0.8089025326108297	22.141487014258033	4.3930782562148	0.19840934947011477
1	2	undersample	1.0	100	3	10	1	sqrt	entropy		0.8997659721630046	0.27943908744090284	0.9135802468007926	0.8127398311526268	45.88172675304861	4.8786680244784355	0.1063313853011647
1	3	undersample	1.0	100	3	10	1	sqrt	entropy		0.895066465800669	0.26207827105550546	0.9259259258116141	0.7743668457346558	42.89965395897298	4.103678325951795	0.09565759903051435
1	1	undersample	1.0	100	3	10	1	log2	gini		0.8861506684479312	0.288311202276052	0.827160493725042	0.8089025326108297	20.257600062926876	4.328474164211641	0.21367160710992186
[truncated: 18,737 more rows]
