# Supplementary material for: Risk prediction for cardiovascular related diseases using PRS and EHR in the Framingham Heart Study
Source: PLoS One. 2026 Apr 17;21(4):e0345914. doi: 10.1371/journal.pone.0345914 (PMC13089760; doi:10.1371/journal.pone.0345914)
Supplement: S1 File — (ZIP) [file pone.0345914.s003.zip › rf/ehr_model/dem/dem_rf_nested_cv_outer_test_results.csv]

outer_fold	AUC	AUPRC	sensitivity	specificity	DOR	LR+	LR-
1	0.9175421779141105	0.43763392795507355	0.0	0.9992331288266931	0.0	0.0	1.0007674497006847
2	0.9101503652539723	0.3082363449463166	0.0	0.999232540283966	0.0	0.0	1.0007680391474596
3	0.9097618979941825	0.36763151645786896	0.0	0.9999999999923255	0.0	0.0	0.9999999900076747
4	0.9043707304131965	0.3094928341170111	0.012345679010821523	0.9976976208672472	5.416643121221872	5.362116609741302	0.9899335133538018
