# Supplementary material for: Risk prediction for cardiovascular related diseases using PRS and EHR in the Framingham Heart Study
Source: PLoS One. 2026 Apr 17;21(4):e0345914. doi: 10.1371/journal.pone.0345914 (PMC13089760; doi:10.1371/journal.pone.0345914)
Supplement: S1 File — (ZIP) [file pone.0345914.s003.zip › rf/ehr_model/dia/dia_rf_nested_cv_all_results.csv]

outer_fold	inner_fold	sampling_method	sampling_ratio	n_estimators	max_depth	min_samples_split	min_samples_leaf	max_features	criterion	class_weight	AUC	AUPRC	sensitivity	specificity	DOR	LR+	LR-
1	1	none		100	3	2	1	sqrt	gini		0.9314118520459409	0.7735848575469211	0.21176470586989618	0.9977728285003878	120.35766782186417	95.08192570150794	0.7899947399999278
1	2	none		100	3	2	1	sqrt	gini		0.9707515445374207	0.8589166253370296	0.18128654969700078	0.9985141158915416	148.79899750356222	122.00502624314429	0.8199317656843321
1	3	none		100	3	2	1	sqrt	gini		0.9566471462284766	0.8333249997848341	0.42352941173979236	0.996285289739998	197.04436567392816	114.01381048799647	0.5786199880803722
1	1	none		100	3	2	1	sqrt	entropy		0.937433949080746	0.787422656347382	0.18235294116574394	0.99925760949518	300.18300320673956	245.62610071226993	0.8182545150341983
1	2	none		100	3	2	1	sqrt	entropy		0.971007881268302	0.8516250548349966	0.24561403507335589	0.9985141158915416	218.78922340727632	165.2971323294213	0.755508555528022
1	3	none		100	3	2	1	sqrt	entropy		0.9595708417096408	0.8546773319734017	0.405882352917301	0.9970282317905125	229.20219688839688	136.57895182806877	0.5958884835757041
1	1	none		100	3	2	1	log2	gini		0.9314118520459409	0.7735848575469211	0.21176470586989618	0.9977728285003878	120.35766782186417	95.08192570150794	0.7899947399999278
1	2	none		100	3	2	1	log2	gini		0.9707515445374207	0.8589166253370296	0.18128654969700078	0.9985141158915416	148.79899750356222	122.00502624314429	0.8199317656843321
1	3	none		100	3	2	1	log2	gini		0.9566471462284766	0.8333249997848341	0.42352941173979236	0.996285289739998	197.04436567392816	114.01381048799647	0.5786199880803722
1	1	none		100	3	2	1	log2	entropy		0.937433949080746	0.787422656347382	0.18235294116574394	0.99925760949518	300.18300320673956	245.62610071226993	0.8182545150341983
1	2	none		100	3	2	1	log2	entropy		0.971007881268302	0.8516250548349966	0.24561403507335589	0.9985141158915416	218.78922340727632	165.2971323294213	0.755508555528022
1	3	none		100	3	2	1	log2	entropy		0.9595708417096408	0.8546773319734017	0.405882352917301	0.9970282317905125	229.20219688839688	136.57895182806877	0.5958884835757041
1	1	none		100	3	2	2	sqrt	gini		0.931446788069348	0.7719317970008459	0.21176470586989618	0.998515218997784	180.67042357962205	142.62256812833408	0.7894073833217953
1	2	none		100	3	2	2	sqrt	gini		0.9705777569232641	0.8605513120328502	0.19298245612906534	0.9985141158915416	160.69456950543125	129.876318258831	0.8082184547468211
1	3	none		100	3	2	2	sqrt	gini		0.9572414998688926	0.8350592352892509	0.42352941173979236	0.996285289739998	197.04436567392816	114.01381048799647	0.5786199880803722
1	1	none		100	3	2	2	sqrt	entropy		0.9374470500895236	0.7879261955323034	0.18823529410657439	0.99925760949518	312.1117340216541	253.54952331589155	0.8123677919048794
1	2	none		100	3	2	2	sqrt	entropy		0.9710339494104255	0.8515923737475912	0.24561403507335589	0.9985141158915416	218.78922340727632	165.2971323294213	0.755508555528022
1	3	none		100	3	2	2	sqrt	entropy		0.9596582466567608	0.8555157376488203	0.41176470585813146	0.9970282317905125	234.84920749672781	138.5583569270263	0.5899885976002911
1	1	none		100	3	2	2	log2	gini		0.931446788069348	0.7719317970008459	0.21176470586989618	0.998515218997784	180.67042357962205	142.62256812833408	0.7894073833217953
1	2	none		100	3	2	2	log2	gini		0.9705777569232641	0.8605513120328502	0.19298245612906534	0.9985141158915416	160.69456950543125	129.876318258831	0.8082184547468211
1	3	none		100	3	2	2	log2	gini		0.9572414998688926	0.8350592352892509	0.42352941173979236	0.996285289739998	197.04436567392816	114.01381048799647	0.5786199880803722
1	1	none		100	3	2	2	log2	entropy		0.9374470500895236	0.7879261955323034	0.18823529410657439	0.99925760949518	312.1117340216541	253.54952331589155	0.8123677919048794
1	2	none		100	3	2	2	log2	entropy		0.9710339494104255	0.8515923737475912	0.24561403507335589	0.9985141158915416	218.78922340727632	165.2971323294213	0.755508555528022
1	3	none		100	3	2	2	log2	entropy		0.9596582466567608	0.8555157376488203	0.41176470585813146	0.9970282317905125	234.84920749672781	138.5583569270263	0.5899885976002911
1	1	none		100	3	5	1	sqrt	gini		0.9313157779815712	0.7725376769406735	0.21176470586989618	0.9977728285003878	120.35766782186417	95.08192570150794	0.7899947399999278
1	2	none		100	3	5	1	sqrt	gini		0.9700477047000859	0.8581470481713334	0.19298245612906534	0.9985141158915416	160.69456950543125	129.876318258831	0.8082184547468211
1	3	none		100	3	5	1	sqrt	gini		0.9573638667948605	0.8365257205090612	0.4176470587989619	0.996285289739998	192.3449349887693	112.43028534232984	0.5845242736724265
1	1	none		100	3	5	1	sqrt	entropy		0.93742958207782	0.7873864523232886	0.18235294116574394	0.99925760949518	300.18300320673956	245.62610071226993	0.8182545150341983
1	2	none		100	3	5	1	sqrt	entropy		0.9710817410043185	0.8519376048628021	0.23976608185732362	0.9985141158915416	211.93703346512712	161.36148632157793	0.7613652109967775
1	3	none		100	3	5	1	sqrt	entropy		0.9595708417096408	0.8546773319734017	0.405882352917301	0.9970282317905125	229.20219688839688	136.57895182806877	0.5958884835757041
1	1	none		100	3	5	1	log2	gini		0.9313157779815712	0.7725376769406735	0.21176470586989618	0.9977728285003878	120.35766782186417	95.08192570150794	0.7899947399999278
1	2	none		100	3	5	1	log2	gini		0.9700477047000859	0.8581470481713334	0.19298245612906534	0.9985141158915416	160.69456950543125	129.876318258831	0.8082184547468211
1	3	none		100	3	5	1	log2	gini		0.9573638667948605	0.8365257205090612	0.4176470587989619	0.996285289739998	192.3449349887693	112.43028534232984	0.5845242736724265
1	1	none		100	3	5	1	log2	entropy		0.93742958207782	0.7873864523232886	0.18235294116574394	0.99925760949518	300.18300320673956	245.62610071226993	0.8182545150341983
1	2	none		100	3	5	1	log2	entropy		0.9710817410043185	0.8519376048628021	0.23976608185732362	0.9985141158915416	211.93703346512712	161.36148632157793	0.7613652109967775
1	3	none		100	3	5	1	log2	entropy		0.9595708417096408	0.8546773319734017	0.405882352917301	0.9970282317905125	229.20219688839688	136.57895182806877	0.5958884835757041
1	1	none		100	3	5	2	sqrt	gini		0.931446788069348	0.7719317970008459	0.21176470586989618	0.998515218997784	180.67042357962205	142.62256812833408	0.7894073833217953
1	2	none		100	3	5	2	sqrt	gini		0.9700781175325635	0.8588206403274101	0.19298245612906534	0.9985141158915416	160.69456950543125	129.876318258831	0.8082184547468211
1	3	none		100	3	5	2	sqrt	gini		0.9576785246044925	0.8378365367516145	0.4176470587989619	0.996285289739998	192.3449349887693	112.43028534232984	0.5845242736724265
1	1	none		100	3	5	2	sqrt	entropy		0.9374426830865977	0.78788999150821	0.18823529410657439	0.99925760949518	312.1117340216541	253.54952331589155	0.8123677919048794
1	2	none		100	3	5	2	sqrt	entropy		0.9710991197657343	0.8518579508217256	0.23976608185732362	0.9985141158915416	211.93703346512712	161.36148632157793	0.7613652109967775
1	3	none		100	3	5	2	sqrt	entropy		0.9596582466567608	0.8555157376488203	0.41176470585813146	0.9970282317905125	234.84920749672781	138.5583569270263	0.5899885976002911
1	1	none		100	3	5	2	log2	gini		0.931446788069348	0.7719317970008459	0.21176470586989618	0.998515218997784	180.67042357962205	142.62256812833408	0.7894073833217953
1	2	none		100	3	5	2	log2	gini		0.9700781175325635	0.8588206403274101	0.19298245612906534	0.9985141158915416	160.69456950543125	129.876318258831	0.8082184547468211
1	3	none		100	3	5	2	log2	gini		0.9576785246044925	0.8378365367516145	0.4176470587989619	0.996285289739998	192.3449349887693	112.43028534232984	0.5845242736724265
1	1	none		100	3	5	2	log2	entropy		0.9374426830865977	0.78788999150821	0.18823529410657439	0.99925760949518	312.1117340216541	253.54952331589155	0.8123677919048794
1	2	none		100	3	5	2	log2	entropy		0.9710991197657343	0.8518579508217256	0.23976608185732362	0.9985141158915416	211.93703346512712	161.36148632157793	0.7613652109967775
1	3	none		100	3	5	2	log2	entropy		0.9596582466567608	0.8555157376488203	0.41176470585813146	0.9970282317905125	234.84920749672781	138.5583569270263	0.5899885976002911
1	1	none		100	3	10	1	sqrt	gini		0.9312721079523123	0.7720802402988866	0.21764705881072663	0.9977728285003878	124.63101858890424	97.72309030432761	0.7840992568660399
1	2	none		100	3	10	1	sqrt	gini		0.9699260533701762	0.8573649326822671	0.16374269004890393	0.9985141158915416	131.57953312972722	110.19808821961419	0.8375017320905985
1	3	none		100	3	10	1	sqrt	gini		0.9566602569705446	0.829935793775701	0.39999999997647057	0.996285289739998	178.79951712231224	107.67970990532999	0.6022371304485897
1	1	none		100	3	10	1	sqrt	entropy		0.9374208480719681	0.7874351467712651	0.18235294116574394	0.99925760949518	300.18300320673956	245.62610071226993	0.8182545150341983
1	2	none		100	3	10	1	sqrt	entropy		0.9710817410043185	0.8519376048628021	0.23976608185732362	0.9985141158915416	211.93703346512712	161.36148632157793	0.7613652109967775
1	3	none		100	3	10	1	sqrt	entropy		0.9589633773271568	0.851339325765654	0.39999999997647057	0.9970282317905125	223.66591197641773	134.59954672911124	0.6017883695511171
1	1	none		100	3	10	1	log2	gini		0.9312721079523123	0.7720802402988866	0.21764705881072663	0.9977728285003878	124.63101858890424	97.72309030432761	0.7840992568660399
1	2	none		100	3	10	1	log2	gini		0.9699260533701762	0.8573649326822671	0.16374269004890393	0.9985141158915416	131.57953312972722	110.19808821961419	0.8375017320905985
1	3	none		100	3	10	1	log2	gini		0.9566602569705446	0.829935793775701	0.39999999997647057	0.996285289739998	178.79951712231224	107.67970990532999	0.6022371304485897
1	1	none		100	3	10	1	log2	entropy		0.9374208480719681	0.7874351467712651	0.18235294116574394	0.99925760949518	300.18300320673956	245.62610071226993	0.8182545150341983
1	2	none		100	3	10	1	log2	entropy		0.9710817410043185	0.8519376048628021	0.23976608185732362	0.9985141158915416	211.93703346512712	161.36148632157793	0.7613652109967775
1	3	none		100	3	10	1	log2	entropy		0.9589633773271568	0.851339325765654	0.39999999997647057	0.9970282317905125	223.66591197641773	134.59954672911124	0.6017883695511171
1	1	none		100	3	10	2	sqrt	gini		0.9313856500283855	0.7722131472005372	0.21764705881072663	0.998515218997784	187.085204682946	146.5843061318989	0.7835162834466991
1	2	none		100	3	10	2	sqrt	gini		0.9700129471772547	0.8589421018824638	0.16959064326493622	0.9985141158915416	137.2385120329043	114.13373422745757	0.8316450766218431
1	3	none		100	3	10	2	sqrt	gini		0.9570273577484485	0.8318181675209713	0.41176470585813146	0.996285289739998	187.73949291571242	110.84676019666323	0.5904285592644808
1	1	none		100	3	10	2	sqrt	entropy		0.9373728110397833	0.788224755247667	0.18823529410657439	0.99925760949518	312.1117340216541	253.54952331589155	0.8123677919048794
1	2	none		100	3	10	2	sqrt	entropy		0.9710991197657343	0.8518579508217256	0.23976608185732362	0.9985141158915416	211.93703346512712	161.36148632157793	0.7613652109967775
1	3	none		100	3	10	2	sqrt	entropy		0.9590289310374968	0.8519351795697365	0.3941176470356401	0.9970282317905125	218.23712774056176	132.62014163015374	0.6076882555265299
1	1	none		100	3	10	2	log2	gini		0.9313856500283855	0.7722131472005372	0.21764705881072663	0.998515218997784	187.085204682946	146.5843061318989	0.7835162834466991
1	2	none		100	3	10	2	log2	gini		0.9700129471772547	0.8589421018824638	0.16959064326493622	0.9985141158915416	137.2385120329043	114.13373422745757	0.8316450766218431
1	3	none		100	3	10	2	log2	gini		0.9570273577484485	0.8318181675209713	0.41176470585813146	0.996285289739998	187.73949291571242	110.84676019666323	0.5904285592644808
1	1	none		100	3	10	2	log2	entropy		0.9373728110397833	0.788224755247667	0.18823529410657439	0.99925760949518	312.1117340216541	253.54952331589155	0.8123677919048794
1	2	none		100	3	10	2	log2	entropy		0.9710991197657343	0.8518579508217256	0.23976608185732362	0.9985141158915416	211.93703346512712	161.36148632157793	0.7613652109967775
1	3	none		100	3	10	2	log2	entropy		0.9590289310374968	0.8519351795697365	0.3941176470356401	0.9970282317905125	218.23712774056176	132.62014163015374	0.6076882555265299
1	1	none		100	5	2	1	sqrt	gini		0.9397047906022097	0.7923031618981922	0.6176470587871972	0.9903489235264266	165.7631390806216	63.99767119260982	0.3860790154550109
1	2	none		100	5	2	1	sqrt	gini		0.9708731958673305	0.8688564849433441	0.7134502923559386	0.9925705794874252	332.63627839409287	96.03027999903613	0.2886945378787003
1	3	none		100	5	2	1	sqrt	gini		0.9610086530897648	0.863195200052001	0.6764705881955017	0.9910846953863962	232.43912820907823	75.87736580415029	0.32643971806462624
1	1	none		100	5	2	1	sqrt	entropy		0.9500327525219442	0.7994730056554423	0.6294117646688581	0.9910913140238227	188.94819726989556	70.6513912195413	0.3739193617663372
1	2	none		100	5	2	1	sqrt	entropy		0.9733453246787102	0.8728464619232358	0.7076023391399062	0.9925705794874252	323.3115567168711	95.24314655642105	0.29458626314032865
1	3	none		100	5	2	1	sqrt	entropy		0.9611616117472248	0.8694797181049922	0.6647058823138408	0.9918276374369107	240.59778676798342	81.3357292735283	0.3380568373473245
1	1	none		100	5	2	1	log2	gini		0.9397047906022097	0.7923031618981922	0.6176470587871972	0.9903489235264266	165.7631390806216	63.99767119260982	0.3860790154550109
1	2	none		100	5	2	1	log2	gini		0.9708731958673305	0.8688564849433441	0.7134502923559386	0.9925705794874252	332.63627839409287	96.03027999903613	0.2886945378787003
1	3	none		100	5	2	1	log2	gini		0.9610086530897648	0.863195200052001	0.6764705881955017	0.9910846953863962	232.43912820907823	75.87736580415029	0.32643971806462624
1	1	none		100	5	2	1	log2	entropy		0.9500327525219442	0.7994730056554423	0.6294117646688581	0.9910913140238227	188.94819726989556	70.6513912195413	0.3739193617663372
1	2	none		100	5	2	1	log2	entropy		0.9733453246787102	0.8728464619232358	0.7076023391399062	0.9925705794874252	323.3115567168711	95.24314655642105	0.29458626314032865
1	3	none		100	5	2	1	log2	entropy		0.9611616117472248	0.8694797181049922	0.6647058823138408	0.9918276374369107	240.59778676798342	81.3357292735283	0.3380568373473245
1	1	none		100	5	2	2	sqrt	gini		0.940102187868466	0.79604425105115	0.6176470587871972	0.9896065330290305	153.80754176271782	59.42641336603458	0.3863686471215928
1	2	none		100	5	2	2	sqrt	gini		0.9715379334914801	0.8656376646787683	0.6959064327078417	0.9940564635884543	382.74453912669105	117.08606016031204	0.3059117619287845
1	3	none		100	5	2	2	sqrt	gini		0.9598767590245608	0.8609890757743731	0.6764705881955017	0.9910846953863962	232.43912820907823	75.87736580415029	0.32643971806462624
1	1	none		100	5	2	2	sqrt	entropy		0.951211843311935	0.8034418959632486	0.6235294117280277	0.9910913140238227	184.25760249689836	69.99109784365774	0.37985458972994013
1	2	none		100	5	2	2	sqrt	entropy		0.9732367074198622	0.8722599738194923	0.7076023391399062	0.9925705794874252	323.3115567168711	95.24314655642105	0.29458626314032865
1	3	none		100	5	2	2	sqrt	entropy		0.961498120793637	0.8685463326133976	0.6705882352546713	0.9918276374369107	247.06138078186208	82.05551448833829	0.33212601564051714
1	1	none		100	5	2	2	log2	gini		0.940102187868466	0.79604425105115	0.6176470587871972	0.9896065330290305	153.80754176271782	59.42641336603458	0.3863686471215928
1	2	none		100	5	2	2	log2	gini		0.9715379334914801	0.8656376646787683	0.6959064327078417	0.9940564635884543	382.74453912669105	117.08606016031204	0.3059117619287845
1	3	none		100	5	2	2	log2	gini		0.9598767590245608	0.8609890757743731	0.6764705881955017	0.9910846953863962	232.43912820907823	75.87736580415029	0.32643971806462624
1	1	none		100	5	2	2	log2	entropy		0.951211843311935	0.8034418959632486	0.6235294117280277	0.9910913140238227	184.25760249689836	69.99109784365774	0.37985458972994013
1	2	none		100	5	2	2	log2	entropy		0.9732367074198622	0.8722599738194923	0.7076023391399062	0.9925705794874252	323.3115567168711	95.24314655642105	0.29458626314032865
1	3	none		100	5	2	2	log2	entropy		0.961498120793637	0.8685463326133976	0.6705882352546713	0.9918276374369107	247.06138078186208	82.05551448833829	0.33212601564051714
1	1	none		100	5	5	1	sqrt	gini		0.9412419756321238	0.7939262397775252	0.6235294117280277	0.9910913140238227	184.25760249689836	69.99109784365774	0.37985458972994013
1	2	none		100	5	5	1	sqrt	gini		0.9712424945474136	0.8656327192289496	0.7076023391399062	0.9933135215379398	359.50389772145263	105.82570255746586	0.2943659293630851
1	3	none		100	5	5	1	sqrt	gini		0.9602613407918887	0.865544651807533	0.6705882352546713	0.9918276374369107	247.06138078186208	82.05551448833829	0.33212601564051714
1	1	none		100	5	5	1	sqrt	entropy		0.9512904493646009	0.7996941808992044	0.6235294117280277	0.9896065330290305	157.69850629672845	59.99237920761587	0.3804245140898673
1	2	none		100	5	5	1	sqrt	entropy		0.9731107113995986	0.8728206258921106	0.701754385923874	0.9918276374369107	285.56114097029956	85.86911334578214	0.3007030655445579
1	3	none		100	5	5	1	sqrt	entropy		0.9609605803688488	0.8613012927409694	0.6705882352546713	0.9918276374369107	247.06138078186208	82.05551448833829	0.33212601564051714
1	1	none		100	5	5	1	log2	gini		0.9412419756321238	0.7939262397775252	0.6235294117280277	0.9910913140238227	184.25760249689836	69.99109784365774	0.37985458972994013
1	2	none		100	5	5	1	log2	gini		0.9712424945474136	0.8656327192289496	0.7076023391399062	0.9933135215379398	359.50389772145263	105.82570255746586	0.2943659293630851
1	3	none		100	5	5	1	log2	gini		0.9602613407918887	0.865544651807533	0.6705882352546713	0.9918276374369107	247.06138078186208	82.05551448833829	0.33212601564051714
1	1	none		100	5	5	1	log2	entropy		0.9512904493646009	0.7996941808992044	0.6235294117280277	0.9896065330290305	157.69850629672845	59.99237920761587	0.3804245140898673
1	2	none		100	5	5	1	log2	entropy		0.9731107113995986	0.8728206258921106	0.701754385923874	0.9918276374369107	285.56114097029956	85.86911334578214	0.3007030655445579
1	3	none		100	5	5	1	log2	entropy		0.9609605803688488	0.8613012927409694	0.6705882352546713	0.9918276374369107	247.06138078186208	82.05551448833829	0.33212601564051714
1	1	none		100	5	5	2	sqrt	gini		0.9405126861434997	0.7946994136301194	0.6176470587871972	0.9896065330290305	153.80754176271782	59.42641336603458	0.3863686471215928
1	2	none		100	5	5	2	sqrt	gini		0.9716813082731595	0.868521890961881	0.7076023391399062	0.9933135215379398	359.50389772145263	105.82570255746586	0.2943659293630851
1	3	none		100	5	5	2	sqrt	gini		0.9590901145004808	0.8589228562348361	0.6705882352546713	0.9910846953863962	226.30331283740472	75.21756262324463	0.33237498566472207
1	1	none		100	5	5	2	sqrt	entropy		0.952871304423774	0.8103104257540016	0.6235294117280277	0.9896065330290305	157.69850629672845	59.99237920761587	0.3804245140898673
1	2	none		100	5	5	2	sqrt	entropy		0.9736060060999452	0.8729876077290225	0.7192982455719709	0.9918276374369107	310.9939294377666	88.0158411794267	0.28301464992775804
1	3	none		100	5	5	2	sqrt	entropy		0.9611485010051569	0.8625513011291099	0.6705882352546713	0.9918276374369107	247.06138078186208	82.05551448833829	0.33212601564051714
1	1	none		100	5	5	2	log2	gini		0.9405126861434997	0.7946994136301194	0.6176470587871972	0.9896065330290305	153.80754176271782	59.42641336603458	0.3863686471215928
1	2	none		100	5	5	2	log2	gini		0.9716813082731595	0.868521890961881	0.7076023391399062	0.9933135215379398	359.50389772145263	105.82570255746586	0.2943659293630851
1	3	none		100	5	5	2	log2	gini		0.9590901145004808	0.8589228562348361	0.6705882352546713	0.9910846953863962	226.30331283740472	75.21756262324463	0.33237498566472207
1	1	none		100	5	5	2	log2	entropy		0.952871304423774	0.8103104257540016	0.6235294117280277	0.9896065330290305	157.69850629672845	59.99237920761587	0.3804245140898673
1	2	none		100	5	5	2	log2	entropy		0.9736060060999452	0.8729876077290225	0.7192982455719709	0.9918276374369107	310.9939294377666	88.0158411794267	0.28301464992775804
1	3	none		100	5	5	2	log2	entropy		0.9611485010051569	0.8625513011291099	0.6705882352546713	0.9918276374369107	247.06138078186208	82.05551448833829	0.33212601564051714
1	1	none		100	5	10	1	sqrt	gini		0.9414079217433075	0.799542889289979	0.6235294117280277	0.9888641425316343	147.07486542987863	55.9928908546484	0.3807101180765361
1	2	none		100	5	10	1	sqrt	gini		0.9721939817349218	0.8690434553146474	0.701754385923874	0.9933135215379398	349.54195232117604	104.95110997434631	0.3002532479491693
1	3	none		100	5	10	1	sqrt	gini		0.9590201905427848	0.8492686846630589	0.6588235293730104	0.9910846953863962	214.6664215967172	73.89795626143332	0.34424552086491383
1	1	none		100	5	10	1	sqrt	entropy		0.9503297087209049	0.7979428196538487	0.6117647058463668	0.9903489235264266	161.69679951332947	63.38816956220402	0.3920186926149434
1	2	none		100	5	10	1	sqrt	entropy		0.9721635689024443	0.8692407302937334	0.7076023391399062	0.9925705794874252	323.3115567168711	95.24314655642105	0.29458626314032865
1	3	none		100	5	10	1	sqrt	entropy		0.963508434577397	0.8598740550225792	0.6588235293730104	0.9918276374369107	234.35707529978978	80.61594405871833	0.34398765905413176
1	1	none		100	5	10	1	log2	gini		0.9414079217433075	0.799542889289979	0.6235294117280277	0.9888641425316343	147.07486542987863	55.9928908546484	0.3807101180765361
1	2	none		100	5	10	1	log2	gini		0.9721939817349218	0.8690434553146474	0.701754385923874	0.9933135215379398	349.54195232117604	104.95110997434631	0.3002532479491693
1	3	none		100	5	10	1	log2	gini		0.9590201905427848	0.8492686846630589	0.6588235293730104	0.9910846953863962	214.6664215967172	73.89795626143332	0.34424552086491383
1	1	none		100	5	10	1	log2	entropy		0.9503297087209049	0.7979428196538487	0.6117647058463668	0.9903489235264266	161.69679951332947	63.38816956220402	0.3920186926149434
1	2	none		100	5	10	1	log2	entropy		0.9721635689024443	0.8692407302937334	0.7076023391399062	0.9925705794874252	323.3115567168711	95.24314655642105	0.29458626314032865
1	3	none		100	5	10	1	log2	entropy		0.963508434577397	0.8598740550225792	0.6588235293730104	0.9918276374369107	234.35707529978978	80.61594405871833	0.34398765905413176
1	1	none		100	5	10	2	sqrt	gini		0.9415127298135291	0.8004467204217671	0.6235294117280277	0.9903489235264266	169.95655175602903	64.60717282301563	0.38013933829507834
1	2	none		100	5	10	2	sqrt	gini		0.9725154888211116	0.8740968768627063	0.7134502923559386	0.9933135215379398	369.8724531238893	106.70029514058542	0.2884786107770007
1	3	none		100	5	10	2	sqrt	gini		0.9574643824840485	0.8532795264233106	0.6588235293730104	0.9910846953863962	214.6664215967172	73.89795626143332	0.34424552086491383
1	1	none		100	5	10	2	sqrt	entropy		0.9490720118782481	0.8030068626742604	0.6117647058463668	0.9903489235264266	161.69679951332947	63.38816956220402	0.3920186926149434
1	2	none		100	5	10	2	sqrt	entropy		0.9724720419175725	0.8696584742974894	0.6959064327078417	0.9933135215379398	339.96315865447474	104.07651739122676	0.3061405665352535
1	3	none		100	5	10	2	sqrt	entropy		0.9634865833406171	0.8600071216652769	0.6588235293730104	0.9918276374369107	234.35707529978978	80.61594405871833	0.34398765905413176
1	1	none		100	5	10	2	log2	gini		0.9415127298135291	0.8004467204217671	0.6235294117280277	0.9903489235264266	169.95655175602903	64.60717282301563	0.38013933829507834
1	2	none		100	5	10	2	log2	gini		0.9725154888211116	0.8740968768627063	0.7134502923559386	0.9933135215379398	369.8724531238893	106.70029514058542	0.2884786107770007
1	3	none		100	5	10	2	log2	gini		0.9574643824840485	0.8532795264233106	0.6588235293730104	0.9910846953863962	214.6664215967172	73.89795626143332	0.34424552086491383
1	1	none		100	5	10	2	log2	entropy		0.9490720118782481	0.8030068626742604	0.6117647058463668	0.9903489235264266	161.69679951332947	63.38816956220402	0.3920186926149434
1	2	none		100	5	10	2	log2	entropy		0.9724720419175725	0.8696584742974894	0.6959064327078417	0.9933135215379398	339.96315865447474	104.07651739122676	0.3061405665352535
1	3	none		100	5	10	2	log2	entropy		0.9634865833406171	0.8600071216652769	0.6588235293730104	0.9918276374369107	234.35707529978978	80.61594405871833	0.34398765905413176
1	1	none		100	10	2	1	sqrt	gini		0.9521987859731866	0.8136857650340716	0.6352941176096886	0.9888641425316343	154.6837293038397	57.04936049341535	0.36881292688850326
1	2	none		100	10	2	1	sqrt	gini		0.9744445313382515	0.8781732193689555	0.7426900584360999	0.9851411589822798	191.36577477842363	49.98300726956563	0.2611909335082599
1	3	none		100	10	2	1	sqrt	gini		0.9608294729481689	0.8731960234807857	0.6882352940771626	0.9903417533358816	226.35825107658613	71.25874969072213	0.3148051687456708
1	1	none		100	10	2	1	sqrt	entropy		0.9533254727280667	0.8326191825770526	0.6294117646688581	0.9888641425316343	150.81890955995655	56.52112567403187	0.37476152248251976
1	2	none		100	10	2	1	sqrt	entropy		0.9745531485970995	0.8793696706229794	0.7602339180841968	0.9836552748812508	190.82027634387663	46.51246487391075	0.24375010799108174
1	3	none		100	10	2	1	sqrt	entropy		0.9613626431256008	0.8689797930592124	0.6941176470179931	0.9918276374369107	275.40175445393515	84.93465534757823	0.30840272881328795
1	1	none		100	10	2	1	log2	gini		0.9521987859731866	0.8136857650340716	0.6352941176096886	0.9888641425316343	154.6837293038397	57.04936049341535	0.36881292688850326
1	2	none		100	10	2	1	log2	gini		0.9744445313382515	0.8781732193689555	0.7426900584360999	0.9851411589822798	191.36577477842363	49.98300726956563	0.2611909335082599
1	3	none		100	10	2	1	log2	gini		0.9608294729481689	0.8731960234807857	0.6882352940771626	0.9903417533358816	226.35825107658613	71.25874969072213	0.3148051687456708
1	1	none		100	10	2	1	log2	entropy		0.9533254727280667	0.8326191825770526	0.6294117646688581	0.9888641425316343	150.81890955995655	56.52112567403187	0.37476152248251976
1	2	none		100	10	2	1	log2	entropy		0.9745531485970995	0.8793696706229794	0.7602339180841968	0.9836552748812508	190.82027634387663	46.51246487391075	0.24375010799108174
1	3	none		100	10	2	1	log2	entropy		0.9613626431256008	0.8689797930592124	0.6941176470179931	0.9918276374369107	275.40175445393515	84.93465534757823	0.30840272881328795
1	1	none		100	10	2	2	sqrt	gini		0.9475610288658893	0.8294123348424026	0.6352941176096886	0.9873793615368421	136.28072452068855	50.33767634557259	0.3693675327879818
1	2	none		100	10	2	2	sqrt	gini		0.9735799379578218	0.8817423533909474	0.7309941520040354	0.9858841010327944	189.78818989782894	51.78512795047772	0.2728574737999976
1	3	none		100	10	2	2	sqrt	gini		0.9597456516038808	0.874002643269965	0.6882352940771626	0.9895988112853671	210.032138348512	66.1688438957444	0.3150415089600586
1	1	none		100	10	2	2	sqrt	entropy		0.9578977247914756	0.823719116272648	0.641176470550519	0.9888641425316343	158.67526444564865	57.57759531279882	0.3628643312944869
1	2	none		100	10	2	2	sqrt	entropy		0.9748920344447051	0.8729901424929869	0.7368421052200677	0.9873699851338235	218.89393816118192	58.340511046288235	0.2665240954018105
1	3	none		100	10	2	2	sqrt	entropy		0.9643693733065292	0.8746374003009266	0.6823529411363322	0.9910846953863962	238.80219599479236	76.53716898505594	0.3205044504645303
1	1	none		100	10	2	2	log2	gini		0.9475610288658893	0.8294123348424026	0.6352941176096886	0.9873793615368421	136.28072452068855	50.33767634557259	0.3693675327879818
1	2	none		100	10	2	2	log2	gini		0.9735799379578218	0.8817423533909474	0.7309941520040354	0.9858841010327944	189.78818989782894	51.78512795047772	0.2728574737999976
1	3	none		100	10	2	2	log2	gini		0.9597456516038808	0.874002643269965	0.6882352940771626	0.9895988112853671	210.032138348512	66.1688438957444	0.3150415089600586
1	1	none		100	10	2	2	log2	entropy		0.9578977247914756	0.823719116272648	0.641176470550519	0.9888641425316343	158.67526444564865	57.57759531279882	0.3628643312944869
1	2	none		100	10	2	2	log2	entropy		0.9748920344447051	0.8729901424929869	0.7368421052200677	0.9873699851338235	218.89393816118192	58.340511046288235	0.2665240954018105
1	3	none		100	10	2	2	log2	entropy		0.9643693733065292	0.8746374003009266	0.6823529411363322	0.9910846953863962	238.80219599479236	76.53716898505594	0.3205044504645303
1	1	none		100	10	5	1	sqrt	gini		0.9492990960303943	0.8170682303414585	0.6352941176096886	0.9896065330290305	165.85698030937587	61.12431089077843	0.36853624802641655
1	2	none		100	10	5	1	sqrt	gini		0.9754872570231918	0.8818962810043893	0.7426900584360999	0.9888558692348526	256.11642936323693	66.6439947311878	0.260209750447152
1	3	none		100	10	5	1	sqrt	gini		0.9602176383183288	0.87543549208906	0.6941176470179931	0.9903417533358816	232.68318562837715	71.86779883337788	0.30886544858177883
1	1	none		100	10	5	1	sqrt	entropy		0.9545132975239093	0.8357342629576198	0.641176470550519	0.9888641425316343	158.67526444564865	57.57759531279882	0.3628643312944869
1	2	none		100	10	5	1	sqrt	entropy		0.9760086198656621	0.8657899042652761	0.7485380116521323	0.9858841010327944	207.90192730124303	53.02797102128919	0.2550624211647357
1	3	none		100	10	5	1	sqrt	entropy		0.962175509133817	0.8793154151978091	0.6764705881955017	0.9903417533358816	214.398374811953	70.04065140541064	0.32668460907345476
1	1	none		100	10	5	1	log2	gini		0.9492990960303943	0.8170682303414585	0.6352941176096886	0.9896065330290305	165.85698030937587	61.12431089077843	0.36853624802641655
1	2	none		100	10	5	1	log2	gini		0.9754872570231918	0.8818962810043893	0.7426900584360999	0.9888558692348526	256.11642936323693	66.6439947311878	0.260209750447152
1	3	none		100	10	5	1	log2	gini		0.9602176383183288	0.87543549208906	0.6941176470179931	0.9903417533358816	232.68318562837715	71.86779883337788	0.30886544858177883
1	1	none		100	10	5	1	log2	entropy		0.9545132975239093	0.8357342629576198	0.641176470550519	0.9888641425316343	158.67526444564865	57.57759531279882	0.3628643312944869
1	2	none		100	10	5	1	log2	entropy		0.9760086198656621	0.8657899042652761	0.7485380116521323	0.9858841010327944	207.90192730124303	53.02797102128919	0.2550624211647357
1	3	none		100	10	5	1	log2	entropy		0.962175509133817	0.8793154151978091	0.6764705881955017	0.9903417533358816	214.398374811953	70.04065140541064	0.32668460907345476
1	1	none		100	10	5	2	sqrt	gini		0.9497357963229835	0.8210167011579717	0.6352941176096886	0.9896065330290305	165.85698030937587	61.12431089077843	0.36853624802641655
1	2	none		100	10	5	2	sqrt	gini		0.9755263592363772	0.8875485279285726	0.7602339180841968	0.9851411589822798	210.21936405759638	51.16370822868923	0.24338246077310768
1	3	none		100	10	5	2	sqrt	gini		0.9588541211432567	0.8727025385110817	0.6941176470179931	0.9910846953863962	252.26253167141152	77.85677534686725	0.30863391526433853
1	1	none		100	10	5	2	sqrt	entropy		0.9559762435040831	0.8304274281610832	0.6470588234913495	0.9873793615368421	143.4312562326137	51.26985553715726	0.35745245108706547
1	2	none		100	10	5	2	sqrt	entropy		0.9741795052266625	0.8673778370882749	0.7485380116521323	0.986627043083309	219.61740027044678	55.97396720677355	0.2548703560905041
1	3	none		100	10	5	2	sqrt	entropy		0.9639760510444891	0.8714118164159109	0.6823529411363322	0.9918276374369107	260.706745899715	83.49508491795827	0.3202643722269025
1	1	none		100	10	5	2	log2	gini		0.9497357963229835	0.8210167011579717	0.6352941176096886	0.9896065330290305	165.85698030937587	61.12431089077843	0.36853624802641655
1	2	none		100	10	5	2	log2	gini		0.9755263592363772	0.8875485279285726	0.7602339180841968	0.9851411589822798	210.21936405759638	51.16370822868923	0.24338246077310768
1	3	none		100	10	5	2	log2	gini		0.9588541211432567	0.8727025385110817	0.6941176470179931	0.9910846953863962	252.26253167141152	77.85677534686725	0.30863391526433853
1	1	none		100	10	5	2	log2	entropy		0.9559762435040831	0.8304274281610832	0.6470588234913495	0.9873793615368421	143.4312562326137	51.26985553715726	0.35745245108706547
1	2	none		100	10	5	2	log2	entropy		0.9741795052266625	0.8673778370882749	0.7485380116521323	0.986627043083309	219.61740027044678	55.97396720677355	0.2548703560905041
1	3	none		100	10	5	2	log2	entropy		0.9639760510444891	0.8714118164159109	0.6823529411363322	0.9918276374369107	260.706745899715	83.49508491795827	0.3202643722269025
1	1	none		100	10	10	1	sqrt	gini		0.9463208000349361	0.821435393325429	0.6352941176096886	0.9881217520342382	144.90713349730908	53.48377846657979	0.36909002149643416
1	2	none		100	10	10	1	sqrt	gini		0.9736233848613608	0.8905323062192563	0.7485380116521323	0.9888558692348526	264.13618913696456	67.16875059521291	0.254295892483788
1	3	none		100	10	10	1	sqrt	gini		0.9614063455991609	0.8756681382997251	0.6941176470179931	0.9881129271843381	188.629644669004	58.39259789655478	0.30956213755649153
1	1	none		100	10	10	1	sqrt	entropy		0.957640071618848	0.8271594957537829	0.6352941176096886	0.9888641425316343	154.6837293038397	57.04936049341535	0.36881292688850326
1	2	none		100	10	10	1	sqrt	entropy		0.9736928999070236	0.8664528707049769	0.7485380116521323	0.9821693907802217	163.9688954474847	41.980483258922916	0.25602710504736736
1	3	none		100	10	10	1	sqrt	entropy		0.9608819159164409	0.875904221385549	0.6882352940771626	0.9903417533358816	226.35825107658613	71.25874969072213	0.3148051687456708
1	1	none		100	10	10	1	log2	gini		0.9463208000349361	0.821435393325429	0.6352941176096886	0.9881217520342382	144.90713349730908	53.48377846657979	0.36909002149643416
1	2	none		100	10	10	1	log2	gini		0.9736233848613608	0.8905323062192563	0.7485380116521323	0.9888558692348526	264.13618913696456	67.16875059521291	0.254295892483788
1	3	none		100	10	10	1	log2	gini		0.9614063455991609	0.8756681382997251	0.6941176470179931	0.9881129271843381	188.629644669004	58.39259789655478	0.30956213755649153
1	1	none		100	10	10	1	log2	entropy		0.957640071618848	0.8271594957537829	0.6352941176096886	0.9888641425316343	154.6837293038397	57.04936049341535	0.36881292688850326
1	2	none		100	10	10	1	log2	entropy		0.9736928999070236	0.8664528707049769	0.7485380116521323	0.9821693907802217	163.9688954474847	41.980483258922916	0.25602710504736736
1	3	none		100	10	10	1	log2	entropy		0.9608819159164409	0.875904221385549	0.6882352940771626	0.9903417533358816	226.35825107658613	71.25874969072213	0.3148051687456708
1	1	none		100	10	10	2	sqrt	gini		0.9501506616009433	0.8242536579773292	0.6352941176096886	0.9896065330290305	165.85698030937587	61.12431089077843	0.36853624802641655
1	2	none		100	10	10	2	sqrt	gini		0.9759738623428308	0.8918754350717769	0.7543859648681646	0.986627043083309	226.6029981687846	56.41126382557647	0.24894313850838248
1	3	none		100	10	10	2	sqrt	gini		0.9636176907612971	0.880663994848595	0.6941176470179931	0.9881129271843381	188.629644669004	58.39259789655478	0.30956213755649153
1	1	none		100	10	10	2	sqrt	entropy		0.9573300144111097	0.8264514100152723	0.6352941176096886	0.9896065330290305	165.85698030937587	61.12431089077843	0.36853624802641655
1	2	none		100	10	10	2	sqrt	entropy		0.9729195450240261	0.8741610822979761	0.7426900584360999	0.9829123328307362	166.02855420069582	43.46348840040134	0.26178320319272913
1	3	none		100	10	10	2	sqrt	entropy		0.9617057075430469	0.8816884610394368	0.6941176470179931	0.9888558692348526	201.3562249266101	62.285434260557906	0.3093295589430986
1	1	none		100	10	10	2	log2	gini		0.9501506616009433	0.8242536579773292	0.6352941176096886	0.9896065330290305	165.85698030937587	61.12431089077843	0.36853624802641655
1	2	none		100	10	10	2	log2	gini		0.9759738623428308	0.8918754350717769	0.7543859648681646	0.986627043083309	226.6029981687846	56.41126382557647	0.24894313850838248
1	3	none		100	10	10	2	log2	gini		0.9636176907612971	0.880663994848595	0.6941176470179931	0.9881129271843381	188.629644669004	58.39259789655478	0.30956213755649153
1	1	none		100	10	10	2	log2	entropy		0.9573300144111097	0.8264514100152723	0.6352941176096886	0.9896065330290305	165.85698030937587	61.12431089077843	0.36853624802641655
1	2	none		100	10	10	2	log2	entropy		0.9729195450240261	0.8741610822979761	0.7426900584360999	0.9829123328307362	166.02855420069582	43.46348840040134	0.26178320319272913
1	3	none		100	10	10	2	log2	entropy		0.9617057075430469	0.8816884610394368	0.6941176470179931	0.9888558692348526	201.3562249266101	62.285434260557906	0.3093295589430986
1	1	none		300	3	2	1	sqrt	gini		0.9362068212585702	0.7815564315130629	0.33529411762733563	0.9970304380029917	169.3600478689984	112.90991360543957	0.6666856400464409
1	2	none		300	3	2	1	sqrt	gini		0.9703214201923829	0.8631354960565805	0.33918128652987245	0.9985141158915416	344.91802917137414	228.26746845491513	0.6618020680279344
1	3	none		300	3	2	1	sqrt	gini		0.9592692946420767	0.8443080372452024	0.49411764702975774	0.9970282317905125	327.69656769056445	166.27002831243155	0.5073901939445103
1	1	none		300	3	2	1	sqrt	entropy		0.9418751910563781	0.7905727484408333	0.29999999998235294	0.9977728285003878	191.9991364552929	134.69939474380294	0.7015624929916099
1	2	none		300	3	2	1	sqrt	entropy		0.971385869329093	0.8566241619310015	0.26315789472145273	0.9985141158915416	239.9983827431288	177.10407035295137	0.7379385891217555
1	3	none		300	3	2	1	sqrt	entropy		0.9616773009352328	0.8629011591111254	0.52352941173391	0.996285289739998	294.6880917588183	140.93373796432894	0.4782471330154477
1	1	none		300	3	2	1	log2	gini		0.9362068212585702	0.7815564315130629	0.33529411762733563	0.9970304380029917	169.3600478689984	112.90991360543957	0.6666856400464409
1	2	none		300	3	2	1	log2	gini		0.9703214201923829	0.8631354960565805	0.33918128652987245	0.9985141158915416	344.91802917137414	228.26746845491513	0.6618020680279344
1	3	none		300	3	2	1	log2	gini		0.9592692946420767	0.8443080372452024	0.49411764702975774	0.9970282317905125	327.69656769056445	166.27002831243155	0.5073901939445103
1	1	none		300	3	2	1	log2	entropy		0.9418751910563781	0.7905727484408333	0.29999999998235294	0.9977728285003878	191.9991364552929	134.69939474380294	0.7015624929916099
1	2	none		300	3	2	1	log2	entropy		0.971385869329093	0.8566241619310015	0.26315789472145273	0.9985141158915416	239.9983827431288	177.10407035295137	0.7379385891217555
1	3	none		300	3	2	1	log2	entropy		0.9616773009352328	0.8629011591111254	0.52352941173391	0.996285289739998	294.6880917588183	140.93373796432894	0.4782471330154477
1	1	none		300	3	2	2	sqrt	gini		0.9365518144897156	0.7818253288666764	0.3411764705681661	0.9970304380029917	173.869948869656	114.89078928272798	0.6607857671261981
1	2	none		300	3	2	2	sqrt	gini		0.9704387268319387	0.8639382186424583	0.32748538009780787	0.9985141158915416	327.232577087464	220.39617643922838	0.6735153789654453
1	3	none		300	3	2	2	sqrt	gini		0.9596932086356088	0.8460365997603551	0.5117647058522491	0.9970282317905125	351.6674867618919	172.2082436093041	0.4896905360182715
1	1	none		300	3	2	2	sqrt	entropy		0.9417834839949343	0.7899419589306215	0.29999999998235294	0.9977728285003878	191.9991364552929	134.69939474380294	0.7015624929916099
1	2	none		300	3	2	2	sqrt	entropy		0.9713902140194468	0.8567272124168991	0.269005847937485	0.9985141158915416	247.29433355155365	181.03971636079473	0.7320819336530001
1	3	none		300	3	2	2	sqrt	entropy		0.9619526265186609	0.8621158010691525	0.5117647058522491	0.9970282317905125	351.6674867618919	172.2082436093041	0.4896905360182715
1	1	none		300	3	2	2	log2	gini		0.9365518144897156	0.7818253288666764	0.3411764705681661	0.9970304380029917	173.869948869656	114.89078928272798	0.6607857671261981
1	2	none		300	3	2	2	log2	gini		0.9704387268319387	0.8639382186424583	0.32748538009780787	0.9985141158915416	327.232577087464	220.39617643922838	0.6735153789654453
1	3	none		300	3	2	2	log2	gini		0.9596932086356088	0.8460365997603551	0.5117647058522491	0.9970282317905125	351.6674867618919	172.2082436093041	0.4896905360182715
1	1	none		300	3	2	2	log2	entropy		0.9417834839949343	0.7899419589306215	0.29999999998235294	0.9977728285003878	191.9991364552929	134.69939474380294	0.7015624929916099
1	2	none		300	3	2	2	log2	entropy		0.9713902140194468	0.8567272124168991	0.269005847937485	0.9985141158915416	247.29433355155365	181.03971636079473	0.7320819336530001
1	3	none		300	3	2	2	log2	entropy		0.9619526265186609	0.8621158010691525	0.5117647058522491	0.9970282317905125	351.6674867618919	172.2082436093041	0.4896905360182715
1	1	none		300	3	5	1	sqrt	gini		0.9365736495043451	0.7820632786428698	0.3411764705681661	0.9970304380029917	173.869948869656	114.89078928272798	0.6607857671261981
1	2	none		300	3	5	1	sqrt	gini		0.9700042577965469	0.8624331274600573	0.33333333331384013	0.9985141158915416	335.9977353582898	224.33182244707174	0.6676587234966899
1	3	none		300	3	5	1	sqrt	gini		0.9595621012149288	0.8474851996821064	0.4764705882072664	0.9970282317905125	305.3416656043241	160.331813015559	0.5250898518707491
1	1	none		300	3	5	1	sqrt	entropy		0.9418708240534521	0.7903845080319198	0.29999999998235294	0.9977728285003878	191.9991364552929	134.69939474380294	0.7015624929916099
1	2	none		300	3	5	1	sqrt	entropy		0.9713120095930762	0.8567343231502812	0.2748538011535173	0.9985141158915416	254.70796098429105	184.97536236863812	0.7262252781842446
1	3	none		300	3	5	1	sqrt	entropy		0.9617952976138449	0.863429761267831	0.52352941173391	0.996285289739998	294.6880917588183	140.93373796432894	0.4782471330154477
1	1	none		300	3	5	1	log2	gini		0.9365736495043451	0.7820632786428698	0.3411764705681661	0.9970304380029917	173.869948869656	114.89078928272798	0.6607857671261981
1	2	none		300	3	5	1	log2	gini		0.9700042577965469	0.8624331274600573	0.33333333331384013	0.9985141158915416	335.9977353582898	224.33182244707174	0.6676587234966899
1	3	none		300	3	5	1	log2	gini		0.9595621012149288	0.8474851996821064	0.4764705882072664	0.9970282317905125	305.3416656043241	160.331813015559	0.5250898518707491
1	1	none		300	3	5	1	log2	entropy		0.9418708240534521	0.7903845080319198	0.29999999998235294	0.9977728285003878	191.9991364552929	134.69939474380294	0.7015624929916099
1	2	none		300	3	5	1	log2	entropy		0.9713120095930762	0.8567343231502812	0.2748538011535173	0.9985141158915416	254.70796098429105	184.97536236863812	0.7262252781842446
1	3	none		300	3	5	1	log2	entropy		0.9617952976138449	0.863429761267831	0.52352941173391	0.996285289739998	294.6880917588183	140.93373796432894	0.4782471330154477
1	1	none		300	3	5	2	sqrt	gini		0.9365430804838638	0.7817397284786942	0.34705882350899653	0.9970304380029917	178.4611093465548	116.87166496001639	0.6548858942059552
1	2	none		300	3	5	2	sqrt	gini		0.9701910794817653	0.863690155760429	0.33333333331384013	0.9985141158915416	335.9977353582898	224.33182244707174	0.6676587234966899
1	3	none		300	3	5	2	sqrt	gini		0.9598155755615768	0.8472596830617939	0.4882352940889273	0.9970282317905125	320.0736317334793	164.29062321347402	0.5132900799199233
1	1	none		300	3	5	2	sqrt	entropy		0.9417834839949343	0.7899064613556324	0.29999999998235294	0.9977728285003878	191.9991364552929	134.69939474380294	0.7015624929916099
1	2	none		300	3	5	2	sqrt	entropy		0.9713033202123684	0.8568777905979758	0.2748538011535173	0.9985141158915416	254.70796098429105	184.97536236863812	0.7262252781842446
1	3	none		300	3	5	2	sqrt	entropy		0.9619526265186609	0.8621158010691525	0.5117647058522491	0.9970282317905125	351.6674867618919	172.2082436093041	0.4896905360182715
1	1	none		300	3	5	2	log2	gini		0.9365430804838638	0.7817397284786942	0.34705882350899653	0.9970304380029917	178.4611093465548	116.87166496001639	0.6548858942059552
1	2	none		300	3	5	2	log2	gini		0.9701910794817653	0.863690155760429	0.33333333331384013	0.9985141158915416	335.9977353582898	224.33182244707174	0.6676587234966899
1	3	none		300	3	5	2	log2	gini		0.9598155755615768	0.8472596830617939	0.4882352940889273	0.9970282317905125	320.0736317334793	164.29062321347402	0.5132900799199233
1	1	none		300	3	5	2	log2	entropy		0.9417834839949343	0.7899064613556324	0.29999999998235294	0.9977728285003878	191.9991364552929	134.69939474380294	0.7015624929916099
1	2	none		300	3	5	2	log2	entropy		0.9713033202123684	0.8568777905979758	0.2748538011535173	0.9985141158915416	254.70796098429105	184.97536236863812	0.7262252781842446
1	3	none		300	3	5	2	log2	entropy		0.9619526265186609	0.8621158010691525	0.5117647058522491	0.9970282317905125	351.6674867618919	172.2082436093041	0.4896905360182715
1	1	none		300	3	10	1	sqrt	gini		0.9365561814926416	0.7819602508348014	0.33529411762733563	0.9970304380029917	169.3600478689984	112.90991360543957	0.6666856400464409
1	2	none		300	3	10	1	sqrt	gini		0.9701172197457487	0.8625396621309951	0.309941520449711	0.9985141158915416	301.8284742895544	208.5892384156983	0.6910853453717118
1	3	none		300	3	10	1	sqrt	gini		0.9593129971156367	0.8445995613653423	0.45882352938477505	0.9970282317905125	284.444691887994	154.39359771868644	0.5427895097969878
1	1	none		300	3	10	1	sqrt	entropy		0.9419013930739333	0.7892025829260391	0.3058823529231834	0.9977728285003878	197.42284085094545	137.3405593466226	0.6956670098577221
1	2	none		300	3	10	1	sqrt	entropy		0.9714119374712165	0.8566786354358524	0.29239766080161417	0.9977711738410271	184.98539454117127	131.1884947776318	0.7091829776787046
1	3	none		300	3	10	1	sqrt	entropy		0.9615505637619088	0.8582280387769566	0.5058823529114187	0.996285289739998	274.5849717407647	136.1831625273291	0.49595998979161077
1	1	none		300	3	10	1	log2	gini		0.9365561814926416	0.7819602508348014	0.33529411762733563	0.9970304380029917	169.3600478689984	112.90991360543957	0.6666856400464409
1	2	none		300	3	10	1	log2	gini		0.9701172197457487	0.8625396621309951	0.309941520449711	0.9985141158915416	301.8284742895544	208.5892384156983	0.6910853453717118
1	3	none		300	3	10	1	log2	gini		0.9593129971156367	0.8445995613653423	0.45882352938477505	0.9970282317905125	284.444691887994	154.39359771868644	0.5427895097969878
1	1	none		300	3	10	1	log2	entropy		0.9419013930739333	0.7892025829260391	0.3058823529231834	0.9977728285003878	197.42284085094545	137.3405593466226	0.6956670098577221
1	2	none		300	3	10	1	log2	entropy		0.9714119374712165	0.8566786354358524	0.29239766080161417	0.9977711738410271	184.98539454117127	131.1884947776318	0.7091829776787046
1	3	none		300	3	10	1	log2	entropy		0.9615505637619088	0.8582280387769566	0.5058823529114187	0.996285289739998	274.5849717407647	136.1831625273291	0.49595998979161077
1	1	none		300	3	10	2	sqrt	gini		0.936582383510197	0.7824998861754531	0.3411764705681661	0.9970304380029917	173.869948869656	114.89078928272798	0.6607857671261981
1	2	none		300	3	10	2	sqrt	gini		0.9702910073599054	0.8637400159443118	0.309941520449711	0.9985141158915416	301.8284742895544	208.5892384156983	0.6910853453717118
1	3	none		300	3	10	2	sqrt	gini		0.9596888383882527	0.8447920941488588	0.45882352938477505	0.9970282317905125	284.444691887994	154.39359771868644	0.5427895097969878
1	1	none		300	3	10	2	sqrt	entropy		0.941792218000786	0.7886198389410503	0.3058823529231834	0.9977728285003878	197.42284085094545	137.3405593466226	0.6956670098577221
1	2	none		300	3	10	2	sqrt	entropy		0.9713989034001547	0.8568942116619606	0.29239766080161417	0.9977711738410271	184.98539454117127	131.1884947776318	0.7091829776787046
1	3	none		300	3	10	2	sqrt	entropy		0.961703522419369	0.8583007987512644	0.5058823529114187	0.9970282317905125	343.4869350191893	170.2288385103466	0.4955904219936844
1	1	none		300	3	10	2	log2	gini		0.936582383510197	0.7824998861754531	0.3411764705681661	0.9970304380029917	173.869948869656	114.89078928272798	0.6607857671261981
1	2	none		300	3	10	2	log2	gini		0.9702910073599054	0.8637400159443118	0.309941520449711	0.9985141158915416	301.8284742895544	208.5892384156983	0.6910853453717118
1	3	none		300	3	10	2	log2	gini		0.9596888383882527	0.8447920941488588	0.45882352938477505	0.9970282317905125	284.444691887994	154.39359771868644	0.5427895097969878
1	1	none		300	3	10	2	log2	entropy		0.941792218000786	0.7886198389410503	0.3058823529231834	0.9977728285003878	197.42284085094545	137.3405593466226	0.6956670098577221
1	2	none		300	3	10	2	log2	entropy		0.9713989034001547	0.8568942116619606	0.29239766080161417	0.9977711738410271	184.98539454117127	131.1884947776318	0.7091829776787046
1	3	none		300	3	10	2	log2	entropy		0.961703522419369	0.8583007987512644	0.5058823529114187	0.9970282317905125	343.4869350191893	170.2288385103466	0.4955904219936844
1	1	none		300	5	2	1	sqrt	gini		0.9474387527839643	0.8091898904248184	0.6235294117280277	0.9910913140238227	184.25760249689836	69.99109784365774	0.37985458972994013
1	2	none		300	5	2	1	sqrt	gini		0.9732019498970308	0.8778968182452653	0.701754385923874	0.9925705794874252	314.3525103872992	94.45601311380601	0.30047798840195683
1	3	none		300	5	2	1	sqrt	gini		0.9631413337994931	0.8750721161523256	0.6764705881955017	0.9910846953863962	232.43912820907823	75.87736580415029	0.32643971806462624
1	1	none		300	5	2	1	sqrt	entropy		0.9519717018210403	0.809763675407776	0.6352941176096886	0.9910913140238227	193.79010154756293	71.31168459542486	0.36798413380273426
1	2	none		300	5	2	1	sqrt	entropy		0.9735104229121591	0.8732387213952291	0.701754385923874	0.9910846953863962	261.5683277364106	78.7133619326315	0.30092848013414597
1	3	none		300	5	2	1	sqrt	entropy		0.9634909535879731	0.8764696160176015	0.6647058823138408	0.9918276374369107	240.59778676798342	81.3357292735283	0.3380568373473245
1	1	none		300	5	2	1	log2	gini		0.9474387527839643	0.8091898904248184	0.6235294117280277	0.9910913140238227	184.25760249689836	69.99109784365774	0.37985458972994013
1	2	none		300	5	2	1	log2	gini		0.9732019498970308	0.8778968182452653	0.701754385923874	0.9925705794874252	314.3525103872992	94.45601311380601	0.30047798840195683
1	3	none		300	5	2	1	log2	gini		0.9631413337994931	0.8750721161523256	0.6764705881955017	0.9910846953863962	232.43912820907823	75.87736580415029	0.32643971806462624
1	1	none		300	5	2	1	log2	entropy		0.9519717018210403	0.809763675407776	0.6352941176096886	0.9910913140238227	193.79010154756293	71.31168459542486	0.36798413380273426
1	2	none		300	5	2	1	log2	entropy		0.9735104229121591	0.8732387213952291	0.701754385923874	0.9910846953863962	261.5683277364106	78.7133619326315	0.30092848013414597
1	3	none		300	5	2	1	log2	entropy		0.9634909535879731	0.8764696160176015	0.6647058823138408	0.9918276374369107	240.59778676798342	81.3357292735283	0.3380568373473245
1	1	none		300	5	2	2	sqrt	gini		0.9467443993187474	0.8087114414833748	0.6235294117280277	0.9910913140238227	184.25760249689836	69.99109784365774	0.37985458972994013
1	2	none		300	5	2	2	sqrt	gini		0.9738232406176411	0.8798131376120782	0.701754385923874	0.9925705794874252	314.3525103872992	94.45601311380601	0.30047798840195683
1	3	none		300	5	2	2	sqrt	gini		0.9632025172624771	0.8739820497884655	0.6764705881955017	0.9918276374369107	253.7600145708153	82.77529970314828	0.3261951939337099
1	1	none		300	5	2	2	sqrt	entropy		0.953028516529106	0.8088624900837958	0.6294117646688581	0.9910913140238227	188.94819726989556	70.6513912195413	0.3739193617663372
1	2	none		300	5	2	2	sqrt	entropy		0.9737971724755176	0.8741301000912224	0.7076023391399062	0.9910846953863962	269.02302489704795	79.36930661540342	0.2950279217013001
1	3	none		300	5	2	2	sqrt	entropy		0.9636045800192291	0.8727446130444751	0.6647058823138408	0.9918276374369107	240.59778676798342	81.3357292735283	0.3380568373473245
1	1	none		300	5	2	2	log2	gini		0.9467443993187474	0.8087114414833748	0.6235294117280277	0.9910913140238227	184.25760249689836	69.99109784365774	0.37985458972994013
1	2	none		300	5	2	2	log2	gini		0.9738232406176411	0.8798131376120782	0.701754385923874	0.9925705794874252	314.3525103872992	94.45601311380601	0.30047798840195683
1	3	none		300	5	2	2	log2	gini		0.9632025172624771	0.8739820497884655	0.6764705881955017	0.9918276374369107	253.7600145708153	82.77529970314828	0.3261951939337099
1	1	none		300	5	2	2	log2	entropy		0.953028516529106	0.8088624900837958	0.6294117646688581	0.9910913140238227	188.94819726989556	70.6513912195413	0.3739193617663372
1	2	none		300	5	2	2	log2	entropy		0.9737971724755176	0.8741301000912224	0.7076023391399062	0.9910846953863962	269.02302489704795	79.36930661540342	0.2950279217013001
1	3	none		300	5	2	2	log2	entropy		0.9636045800192291	0.8727446130444751	0.6647058823138408	0.9918276374369107	240.59778676798342	81.3357292735283	0.3380568373473245
1	1	none		300	5	5	1	sqrt	gini		0.9475391938512598	0.8088384185267611	0.6235294117280277	0.9910913140238227	184.25760249689836	69.99109784365774	0.37985458972994013
1	2	none		300	5	5	1	sqrt	gini		0.973093332638183	0.8782086406276502	0.701754385923874	0.9918276374369107	285.56114097029956	85.86911334578214	0.3007030655445579
1	3	none		300	5	5	1	sqrt	gini		0.9626300148588409	0.8733280598899745	0.6647058823138408	0.9918276374369107	240.59778676798342	81.3357292735283	0.3380568373473245
1	1	none		300	5	5	1	sqrt	entropy		0.9523953011048517	0.8106150252865363	0.6352941176096886	0.9896065330290305	165.85698030937587	61.12431089077843	0.36853624802641655
1	2	none		300	5	5	1	sqrt	entropy		0.9733236012269406	0.8740521826884625	0.7076023391399062	0.9918276374369107	293.69963329145935	86.58468929033032	0.29480692700562466
1	3	none		300	5	5	1	sqrt	entropy		0.9635958395245171	0.8730546156085967	0.6705882352546713	0.9918276374369107	247.06138078186208	82.05551448833829	0.33212601564051714
1	1	none		300	5	5	1	log2	gini		0.9475391938512598	0.8088384185267611	0.6235294117280277	0.9910913140238227	184.25760249689836	69.99109784365774	0.37985458972994013
1	2	none		300	5	5	1	log2	gini		0.973093332638183	0.8782086406276502	0.701754385923874	0.9918276374369107	285.56114097029956	85.86911334578214	0.3007030655445579
1	3	none		300	5	5	1	log2	gini		0.9626300148588409	0.8733280598899745	0.6647058823138408	0.9918276374369107	240.59778676798342	81.3357292735283	0.3380568373473245
1	1	none		300	5	5	1	log2	entropy		0.9523953011048517	0.8106150252865363	0.6352941176096886	0.9896065330290305	165.85698030937587	61.12431089077843	0.36853624802641655
1	2	none		300	5	5	1	log2	entropy		0.9733236012269406	0.8740521826884625	0.7076023391399062	0.9918276374369107	293.69963329145935	86.58468929033032	0.29480692700562466
1	3	none		300	5	5	1	log2	entropy		0.9635958395245171	0.8730546156085967	0.6705882352546713	0.9918276374369107	247.06138078186208	82.05551448833829	0.33212601564051714
1	1	none		300	5	5	2	sqrt	gini		0.9470064194943011	0.8048898986010317	0.6235294117280277	0.9910913140238227	184.25760249689836	69.99109784365774	0.37985458972994013
1	2	none		300	5	5	2	sqrt	gini		0.9735538698156982	0.8805251669186246	0.701754385923874	0.9925705794874252	314.3525103872992	94.45601311380601	0.30047798840195683
1	3	none		300	5	5	2	sqrt	gini		0.962227952102089	0.8712148995112972	0.6705882352546713	0.9918276374369107	247.06138078186208	82.05551448833829	0.33212601564051714
1	1	none		300	5	5	2	sqrt	entropy		0.9533778767631774	0.8105472772013232	0.6294117646688581	0.9896065330290305	161.71299351104028	60.55834504919714	0.374480381058142
1	2	none		300	5	5	2	sqrt	entropy		0.9738188959272872	0.8734361127045083	0.7076023391399062	0.9918276374369107	293.69963329145935	86.58468929033032	0.29480692700562466
1	3	none		300	5	5	2	sqrt	entropy		0.963508434577397	0.8699192594557524	0.6705882352546713	0.9918276374369107	247.06138078186208	82.05551448833829	0.33212601564051714
1	1	none		300	5	5	2	log2	gini		0.9470064194943011	0.8048898986010317	0.6235294117280277	0.9910913140238227	184.25760249689836	69.99109784365774	0.37985458972994013
1	2	none		300	5	5	2	log2	gini		0.9735538698156982	0.8805251669186246	0.701754385923874	0.9925705794874252	314.3525103872992	94.45601311380601	0.30047798840195683
1	3	none		300	5	5	2	log2	gini		0.962227952102089	0.8712148995112972	0.6705882352546713	0.9918276374369107	247.06138078186208	82.05551448833829	0.33212601564051714
1	1	none		300	5	5	2	log2	entropy		0.9533778767631774	0.8105472772013232	0.6294117646688581	0.9896065330290305	161.71299351104028	60.55834504919714	0.374480381058142
1	2	none		300	5	5	2	log2	entropy		0.9738188959272872	0.8734361127045083	0.7076023391399062	0.9918276374369107	293.69963329145935	86.58468929033032	0.29480692700562466
1	3	none		300	5	5	2	log2	entropy		0.963508434577397	0.8699192594557524	0.6705882352546713	0.9918276374369107	247.06138078186208	82.05551448833829	0.33212601564051714
1	1	none		300	5	10	1	sqrt	gini		0.946888510415302	0.813167062940119	0.6294117646688581	0.9888641425316343	150.81890955995655	56.52112567403187	0.37476152248251976
1	2	none		300	5	10	1	sqrt	gini		0.9733627034401258	0.8741304302352347	0.701754385923874	0.9918276374369107	285.56114097029956	85.86911334578214	0.3007030655445579
1	3	none		300	5	10	1	sqrt	gini		0.962424613233109	0.8690235619573965	0.6647058823138408	0.9918276374369107	240.59778676798342	81.3357292735283	0.3380568373473245
1	1	none		300	5	10	1	sqrt	entropy		0.9519367657976331	0.8127685540625625	0.6235294117280277	0.9896065330290305	157.69850629672845	59.99237920761587	0.3804245140898673
1	2	none		300	5	10	1	sqrt	entropy		0.9733322906076484	0.8731559427392845	0.701754385923874	0.9933135215379398	349.54195232117604	104.95110997434631	0.3002532479491693
1	3	none		300	5	10	1	sqrt	entropy		0.9643169303382572	0.8754320979415361	0.6647058823138408	0.9918276374369107	240.59778676798342	81.3357292735283	0.3380568373473245
1	1	none		300	5	10	1	log2	gini		0.946888510415302	0.813167062940119	0.6294117646688581	0.9888641425316343	150.81890955995655	56.52112567403187	0.37476152248251976
1	2	none		300	5	10	1	log2	gini		0.9733627034401258	0.8741304302352347	0.701754385923874	0.9918276374369107	285.56114097029956	85.86911334578214	0.3007030655445579
1	3	none		300	5	10	1	log2	gini		0.962424613233109	0.8690235619573965	0.6647058823138408	0.9918276374369107	240.59778676798342	81.3357292735283	0.3380568373473245
1	1	none		300	5	10	1	log2	entropy		0.9519367657976331	0.8127685540625625	0.6235294117280277	0.9896065330290305	157.69850629672845	59.99237920761587	0.3804245140898673
1	2	none		300	5	10	1	log2	entropy		0.9733322906076484	0.8731559427392845	0.701754385923874	0.9933135215379398	349.54195232117604	104.95110997434631	0.3002532479491693
1	3	none		300	5	10	1	log2	entropy		0.9643169303382572	0.8754320979415361	0.6647058823138408	0.9918276374369107	240.59778676798342	81.3357292735283	0.3380568373473245
1	1	none		300	5	10	2	sqrt	gini		0.9474125507664091	0.8136673323475355	0.6235294117280277	0.9910913140238227	184.25760249689836	69.99109784365774	0.37985458972994013
1	2	none		300	5	10	2	sqrt	gini		0.9735886273385296	0.8773839796944527	0.701754385923874	0.9918276374369107	285.56114097029956	85.86911334578214	0.3007030655445579
1	3	none		300	5	10	2	sqrt	gini		0.9624595752119569	0.8695653220820038	0.6647058823138408	0.9918276374369107	240.59778676798342	81.3357292735283	0.3380568373473245
1	1	none		300	5	10	2	sqrt	entropy		0.9516878466308573	0.8128810498303315	0.6176470587871972	0.9910913140238227	179.71133371315315	69.33080446777417	0.3857898176935431
1	2	none		300	5	10	2	sqrt	entropy		0.9736842105263158	0.8741487582024282	0.6959064327078417	0.9933135215379398	339.96315865447474	104.07651739122676	0.3061405665352535
1	3	none		300	5	10	2	sqrt	entropy		0.9641901931649332	0.8748666688645637	0.6647058823138408	0.9918276374369107	240.59778676798342	81.3357292735283	0.3380568373473245
1	1	none		300	5	10	2	log2	gini		0.9474125507664091	0.8136673323475355	0.6235294117280277	0.9910913140238227	184.25760249689836	69.99109784365774	0.37985458972994013
1	2	none		300	5	10	2	log2	gini		0.9735886273385296	0.8773839796944527	0.701754385923874	0.9918276374369107	285.56114097029956	85.86911334578214	0.3007030655445579
1	3	none		300	5	10	2	log2	gini		0.9624595752119569	0.8695653220820038	0.6647058823138408	0.9918276374369107	240.59778676798342	81.3357292735283	0.3380568373473245
1	1	none		300	5	10	2	log2	entropy		0.9516878466308573	0.8128810498303315	0.6176470587871972	0.9910913140238227	179.71133371315315	69.33080446777417	0.3857898176935431
1	2	none		300	5	10	2	log2	entropy		0.9736842105263158	0.8741487582024282	0.6959064327078417	0.9933135215379398	339.96315865447474	104.07651739122676	0.3061405665352535
1	3	none		300	5	10	2	log2	entropy		0.9641901931649332	0.8748666688645637	0.6647058823138408	0.9918276374369107	240.59778676798342	81.3357292735283	0.3380568373473245
1	1	none		300	10	2	1	sqrt	gini		0.9517315166601162	0.8151374467584711	0.6352941176096886	0.9896065330290305	165.85698030937587	61.12431089077843	0.36853624802641655
1	2	none		300	10	2	1	sqrt	gini		0.9743489481504654	0.8831054547100077	0.7426900584360999	0.9881129271843381	239.92876844265086	62.47874856710533	0.2604053968740796
1	3	none		300	10	2	1	sqrt	gini		0.9602132680709728	0.8775727954870565	0.6823529411363322	0.9903417533358816	220.26757335269977	70.64970054806639	0.32074488890956276
1	1	none		300	10	2	1	sqrt	entropy		0.9563649067644875	0.8252639582776942	0.641176470550519	0.9881217520342382	148.64638854542633	53.97899863756664	0.3631369566345487
1	2	none		300	10	2	1	sqrt	entropy		0.9744054291250662	0.883677753588648	0.7485380116521323	0.986627043083309	219.61740027044678	55.97396720677355	0.2548703560905041
1	3	none		300	10	2	1	sqrt	entropy		0.9626343851061969	0.8787397255077796	0.6941176470179931	0.9918276374369107	275.40175445393515	84.93465534757823	0.30840272881328795
1	1	none		300	10	2	1	log2	gini		0.9517315166601162	0.8151374467584711	0.6352941176096886	0.9896065330290305	165.85698030937587	61.12431089077843	0.36853624802641655
1	2	none		300	10	2	1	log2	gini		0.9743489481504654	0.8831054547100077	0.7426900584360999	0.9881129271843381	239.92876844265086	62.47874856710533	0.2604053968740796
1	3	none		300	10	2	1	log2	gini		0.9602132680709728	0.8775727954870565	0.6823529411363322	0.9903417533358816	220.26757335269977	70.64970054806639	0.32074488890956276
1	1	none		300	10	2	1	log2	entropy		0.9563649067644875	0.8252639582776942	0.641176470550519	0.9881217520342382	148.64638854542633	53.97899863756664	0.3631369566345487
1	2	none		300	10	2	1	log2	entropy		0.9744054291250662	0.883677753588648	0.7485380116521323	0.986627043083309	219.61740027044678	55.97396720677355	0.2548703560905041
1	3	none		300	10	2	1	log2	entropy		0.9626343851061969	0.8787397255077796	0.6941176470179931	0.9918276374369107	275.40175445393515	84.93465534757823	0.30840272881328795
1	1	none		300	10	2	2	sqrt	gini		0.9526791562950349	0.8302527507709943	0.6470588234913495	0.9881217520342382	152.51028542497056	54.474218808553495	0.3571838917726631
1	2	none		300	10	2	2	sqrt	gini		0.9738710322115343	0.8859476316673116	0.7426900584360999	0.9888558692348526	256.11642936323693	66.6439947311878	0.260209750447152
1	3	none		300	10	2	2	sqrt	gini		0.9619089240451009	0.8798990247498749	0.6823529411363322	0.9903417533358816	220.26757335269977	70.64970054806639	0.32074488890956276
1	1	none		300	10	2	2	sqrt	entropy		0.9580287348792523	0.8277548267704752	0.641176470550519	0.9896065330290305	170.1368355235595	61.690276732359706	0.3625921149946912
1	2	none		300	10	2	2	sqrt	entropy		0.9743228800083419	0.8815751298438537	0.7426900584360999	0.9858841010327944	201.58956427729782	52.61368999768536	0.26099410537648976
1	3	none		300	10	2	2	sqrt	entropy		0.9632855519622411	0.8787945414307258	0.6823529411363322	0.9910846953863962	238.80219599479236	76.53716898505594	0.3205044504645303
1	1	none		300	10	2	2	log2	gini		0.9526791562950349	0.8302527507709943	0.6470588234913495	0.9881217520342382	152.51028542497056	54.474218808553495	0.3571838917726631
1	2	none		300	10	2	2	log2	gini		0.9738710322115343	0.8859476316673116	0.7426900584360999	0.9888558692348526	256.11642936323693	66.6439947311878	0.260209750447152
1	3	none		300	10	2	2	log2	gini		0.9619089240451009	0.8798990247498749	0.6823529411363322	0.9903417533358816	220.26757335269977	70.64970054806639	0.32074488890956276
1	1	none		300	10	2	2	log2	entropy		0.9580287348792523	0.8277548267704752	0.641176470550519	0.9896065330290305	170.1368355235595	61.690276732359706	0.3625921149946912
1	2	none		300	10	2	2	log2	entropy		0.9743228800083419	0.8815751298438537	0.7426900584360999	0.9858841010327944	201.58956427729782	52.61368999768536	0.26099410537648976
1	3	none		300	10	2	2	log2	entropy		0.9632855519622411	0.8787945414307258	0.6823529411363322	0.9910846953863962	238.80219599479236	76.53716898505594	0.3205044504645303
1	1	none		300	10	5	1	sqrt	gini		0.9514869644962664	0.8262496610276635	0.6470588234913495	0.9888641425316343	162.79985075510135	58.1058301321823	0.35691573570047047
1	2	none		300	10	5	1	sqrt	gini		0.9746183189524082	0.8842586819877903	0.7485380116521323	0.9881129271843381	247.4416448736665	62.970707217240026	0.2544870924010137
1	3	none		300	10	5	1	sqrt	gini		0.9620444017131369	0.8799662045909526	0.6823529411363322	0.9910846953863962	238.80219599479236	76.53716898505594	0.3205044504645303
1	1	none		300	10	5	1	sqrt	entropy		0.957072361238482	0.8348345586332417	0.6352941176096886	0.9888641425316343	154.6837293038397	57.04936049341535	0.36881292688850326
1	2	none		300	10	5	1	sqrt	entropy		0.9752613331247881	0.8781643444440457	0.7543859648681646	0.9873699851338235	240.11324784581745	59.729570833104624	0.2487558223789716
1	3	none		300	10	5	1	sqrt	entropy		0.962756752032165	0.8822530136987581	0.6882352940771626	0.9910846953863962	245.4053795383266	77.1969721659616	0.31456918286443447
1	1	none		300	10	5	1	log2	gini		0.9514869644962664	0.8262496610276635	0.6470588234913495	0.9888641425316343	162.79985075510135	58.1058301321823	0.35691573570047047
1	2	none		300	10	5	1	log2	gini		0.9746183189524082	0.8842586819877903	0.7485380116521323	0.9881129271843381	247.4416448736665	62.970707217240026	0.2544870924010137
1	3	none		300	10	5	1	log2	gini		0.9620444017131369	0.8799662045909526	0.6823529411363322	0.9910846953863962	238.80219599479236	76.53716898505594	0.3205044504645303
1	1	none		300	10	5	1	log2	entropy		0.957072361238482	0.8348345586332417	0.6352941176096886	0.9888641425316343	154.6837293038397	57.04936049341535	0.36881292688850326
1	2	none		300	10	5	1	log2	entropy		0.9752613331247881	0.8781643444440457	0.7543859648681646	0.9873699851338235	240.11324784581745	59.729570833104624	0.2487558223789716
1	3	none		300	10	5	1	log2	entropy		0.962756752032165	0.8822530136987581	0.6882352940771626	0.9910846953863962	245.4053795383266	77.1969721659616	0.31456918286443447
1	1	none		300	10	5	2	sqrt	gini		0.954849556749203	0.8261404820247239	0.641176470550519	0.9896065330290305	170.1368355235595	61.690276732359706	0.3625921149946912
1	2	none		300	10	5	2	sqrt	gini		0.9741534370845389	0.8863214405267764	0.7485380116521323	0.9881129271843381	247.4416448736665	62.970707217240026	0.2544870924010137
1	3	none		300	10	5	2	sqrt	gini		0.9607814002272528	0.8784573719141707	0.6882352940771626	0.9910846953863962	245.4053795383266	77.1969721659616	0.31456918286443447
1	1	none		300	10	5	2	sqrt	entropy		0.9570068561945936	0.8328455694342483	0.641176470550519	0.9888641425316343	158.67526444564865	57.57759531279882	0.3628643312944869
1	2	none		300	10	5	2	sqrt	entropy		0.9743055012469262	0.8814461680695707	0.7485380116521323	0.986627043083309	219.61740027044678	55.97396720677355	0.2548703560905041
1	3	none		300	10	5	2	sqrt	entropy		0.9638056113976051	0.8805538365532496	0.6823529411363322	0.9918276374369107	260.706745899715	83.49508491795827	0.3202643722269025
1	1	none		300	10	5	2	log2	gini		0.954849556749203	0.8261404820247239	0.641176470550519	0.9896065330290305	170.1368355235595	61.690276732359706	0.3625921149946912
1	2	none		300	10	5	2	log2	gini		0.9741534370845389	0.8863214405267764	0.7485380116521323	0.9881129271843381	247.4416448736665	62.970707217240026	0.2544870924010137
1	3	none		300	10	5	2	log2	gini		0.9607814002272528	0.8784573719141707	0.6882352940771626	0.9910846953863962	245.4053795383266	77.1969721659616	0.31456918286443447
1	1	none		300	10	5	2	log2	entropy		0.9570068561945936	0.8328455694342483	0.641176470550519	0.9888641425316343	158.67526444564865	57.57759531279882	0.3628643312944869
1	2	none		300	10	5	2	log2	entropy		0.9743055012469262	0.8814461680695707	0.7485380116521323	0.986627043083309	219.61740027044678	55.97396720677355	0.2548703560905041
1	3	none		300	10	5	2	log2	entropy		0.9638056113976051	0.8805538365532496	0.6823529411363322	0.9918276374369107	260.706745899715	83.49508491795827	0.3202643722269025
1	1	none		300	10	10	1	sqrt	gini		0.9485523385300668	0.8276731561954783	0.641176470550519	0.986636971039446	131.93159287487404	47.98133661386398	0.36368343812883613
1	2	none		300	10	10	1	sqrt	gini		0.9730498857346437	0.8857146326216362	0.7485380116521323	0.9888558692348526	264.13618913696456	67.16875059521291	0.254295892483788
1	3	none		300	10	10	1	sqrt	gini		0.962730530548029	0.8819945779560768	0.6882352940771626	0.9895988112853671	210.032138348512	66.1688438957444	0.3150415089600586
1	1	none		300	10	10	1	sqrt	entropy		0.9569762871741124	0.8264487325856359	0.641176470550519	0.9881217520342382	148.64638854542633	53.97899863756664	0.3631369566345487
1	2	none		300	10	10	1	sqrt	entropy		0.9745661826681612	0.8791813163124618	0.7543859648681646	0.986627043083309	226.6029981687846	56.41126382557647	0.24894313850838248
1	3	none		300	10	10	1	sqrt	entropy		0.962446464469889	0.8808785658860122	0.6941176470179931	0.9910846953863962	252.26253167141152	77.85677534686725	0.30863391526433853
1	1	none		300	10	10	1	log2	gini		0.9485523385300668	0.8276731561954783	0.641176470550519	0.986636971039446	131.93159287487404	47.98133661386398	0.36368343812883613
1	2	none		300	10	10	1	log2	gini		0.9730498857346437	0.8857146326216362	0.7485380116521323	0.9888558692348526	264.13618913696456	67.16875059521291	0.254295892483788
1	3	none		300	10	10	1	log2	gini		0.962730530548029	0.8819945779560768	0.6882352940771626	0.9895988112853671	210.032138348512	66.1688438957444	0.3150415089600586
1	1	none		300	10	10	1	log2	entropy		0.9569762871741124	0.8264487325856359	0.641176470550519	0.9881217520342382	148.64638854542633	53.97899863756664	0.3631369566345487
1	2	none		300	10	10	1	log2	entropy		0.9745661826681612	0.8791813163124618	0.7543859648681646	0.986627043083309	226.6029981687846	56.41126382557647	0.24894313850838248
1	3	none		300	10	10	1	log2	entropy		0.962446464469889	0.8808785658860122	0.6941176470179931	0.9910846953863962	252.26253167141152	77.85677534686725	0.30863391526433853
1	1	none		300	10	10	2	sqrt	gini		0.9506353989257174	0.8263457385078647	0.641176470550519	0.9873793615368421	139.79737946260198	50.80376594136492	0.3634099919375237
1	2	none		300	10	10	2	sqrt	gini		0.9750310645360305	0.8839634374694086	0.7426900584360999	0.9881129271843381	239.92876844265086	62.47874856710533	0.2604053968740796
1	3	none		300	10	10	2	sqrt	gini		0.9636613932348571	0.8826608074084397	0.6882352940771626	0.9895988112853671	210.032138348512	66.1688438957444	0.3150415089600586
1	1	none		300	10	10	2	sqrt	entropy		0.9565570548932267	0.8243248054967844	0.6470588234913495	0.9888641425316343	162.79985075510135	58.1058301321823	0.35691573570047047
1	2	none		300	10	10	2	sqrt	entropy		0.9741577817748929	0.8765877724932345	0.7426900584360999	0.9858841010327944	201.58956427729782	52.61368999768536	0.26099410537648976
1	3	none		300	10	10	2	sqrt	entropy		0.962809195000437	0.8829632646252834	0.6941176470179931	0.9910846953863962	252.26253167141152	77.85677534686725	0.30863391526433853
1	1	none		300	10	10	2	log2	gini		0.9506353989257174	0.8263457385078647	0.641176470550519	0.9873793615368421	139.79737946260198	50.80376594136492	0.3634099919375237
1	2	none		300	10	10	2	log2	gini		0.9750310645360305	0.8839634374694086	0.7426900584360999	0.9881129271843381	239.92876844265086	62.47874856710533	0.2604053968740796
1	3	none		300	10	10	2	log2	gini		0.9636613932348571	0.8826608074084397	0.6882352940771626	0.9895988112853671	210.032138348512	66.1688438957444	0.3150415089600586
1	1	none		300	10	10	2	log2	entropy		0.9565570548932267	0.8243248054967844	0.6470588234913495	0.9888641425316343	162.79985075510135	58.1058301321823	0.35691573570047047
1	2	none		300	10	10	2	log2	entropy		0.9741577817748929	0.8765877724932345	0.7426900584360999	0.9858841010327944	201.58956427729782	52.61368999768536	0.26099410537648976
1	3	none		300	10	10	2	log2	entropy		0.962809195000437	0.8829632646252834	0.6941176470179931	0.9910846953863962	252.26253167141152	77.85677534686725	0.30863391526433853
1	1	none		500	3	2	1	sqrt	gini		0.9356260098694267	0.779873190806695	0.27647058821903114	0.9977728285003878	171.18622201421363	124.13473633252427	0.7251444255271613
1	2	none		500	3	2	1	sqrt	gini		0.9701476325782261	0.8634257382117874	0.2807017543695496	0.9985141158915416	262.24213520286935	188.91100837648145	0.7203686227154892
1	3	none		500	3	2	1	sqrt	gini		0.9575037147102525	0.8397881731640399	0.4294117646806228	0.9970282317905125	252.48883855995638	144.49657222389885	0.5722889396740525
1	1	none		500	3	2	1	sqrt	entropy		0.9414472247696406	0.7862803874731854	0.25294117645570935	0.99925760949518	455.72613870526675	340.7071719557293	0.7476138374823712
1	2	none		500	3	2	1	sqrt	entropy		0.9714640737554635	0.8572677823167978	0.24561403507335589	0.9985141158915416	218.78922340727632	165.2971323294213	0.755508555528022
1	3	none		500	3	2	1	sqrt	entropy		0.9606371820645048	0.8564630567560255	0.4176470587989619	0.9977711738410271	321.05242821301056	187.38347236407995	0.5836537982177517
1	1	none		500	3	2	1	log2	gini		0.9356260098694267	0.779873190806695	0.27647058821903114	0.9977728285003878	171.18622201421363	124.13473633252427	0.7251444255271613
1	2	none		500	3	2	1	log2	gini		0.9701476325782261	0.8634257382117874	0.2807017543695496	0.9985141158915416	262.24213520286935	188.91100837648145	0.7203686227154892
1	3	none		500	3	2	1	log2	gini		0.9575037147102525	0.8397881731640399	0.4294117646806228	0.9970282317905125	252.48883855995638	144.49657222389885	0.5722889396740525
1	1	none		500	3	2	1	log2	entropy		0.9414472247696406	0.7862803874731854	0.25294117645570935	0.99925760949518	455.72613870526675	340.7071719557293	0.7476138374823712
1	2	none		500	3	2	1	log2	entropy		0.9714640737554635	0.8572677823167978	0.24561403507335589	0.9985141158915416	218.78922340727632	165.2971323294213	0.755508555528022
1	3	none		500	3	2	1	log2	entropy		0.9606371820645048	0.8564630567560255	0.4176470587989619	0.9977711738410271	321.05242821301056	187.38347236407995	0.5836537982177517
1	1	none		500	3	2	2	sqrt	gini		0.9362373902790515	0.7810785257248464	0.28823529410069204	0.9977728285003878	181.42067167981443	129.4170655381636	0.7133534592593855
1	2	none		500	3	2	2	sqrt	gini		0.9702779732888438	0.8639100869999099	0.2807017543695496	0.9985141158915416	262.24213520286935	188.91100837648145	0.7203686227154892
1	3	none		500	3	2	2	sqrt	gini		0.9579494799405646	0.84209211232356	0.44705882350311416	0.9970282317905125	271.254403500416	150.4347875207714	0.5545892817478137
1	1	none		500	3	2	2	sqrt	entropy		0.9413555177081968	0.7860401464733725	0.25294117645570935	0.99925760949518	455.72613870526675	340.7071719557293	0.7476138374823712
1	2	none		500	3	2	2	sqrt	entropy		0.9714727631361714	0.8576627791276584	0.24561403507335589	0.9985141158915416	218.78922340727632	165.2971323294213	0.755508555528022
1	3	none		500	3	2	2	sqrt	entropy		0.9607071060222009	0.8565907470783681	0.4176470587989619	0.9977711738410271	321.05242821301056	187.38347236407995	0.5836537982177517
1	1	none		500	3	2	2	log2	gini		0.9362373902790515	0.7810785257248464	0.28823529410069204	0.9977728285003878	181.42067167981443	129.4170655381636	0.7133534592593855
1	2	none		500	3	2	2	log2	gini		0.9702779732888438	0.8639100869999099	0.2807017543695496	0.9985141158915416	262.24213520286935	188.91100837648145	0.7203686227154892
1	3	none		500	3	2	2	log2	gini		0.9579494799405646	0.84209211232356	0.44705882350311416	0.9970282317905125	271.254403500416	150.4347875207714	0.5545892817478137
1	1	none		500	3	2	2	log2	entropy		0.9413555177081968	0.7860401464733725	0.25294117645570935	0.99925760949518	455.72613870526675	340.7071719557293	0.7476138374823712
1	2	none		500	3	2	2	log2	entropy		0.9714727631361714	0.8576627791276584	0.24561403507335589	0.9985141158915416	218.78922340727632	165.2971323294213	0.755508555528022
1	3	none		500	3	2	2	log2	entropy		0.9607071060222009	0.8565907470783681	0.4176470587989619	0.9977711738410271	321.05242821301056	187.38347236407995	0.5836537982177517
1	1	none		500	3	5	1	sqrt	gini		0.9357919559806105	0.7803757740516514	0.2823529411598616	0.9977728285003878	176.261502381758	126.77590093534394	0.7192489423932735
1	2	none		500	3	5	1	sqrt	gini		0.9700781175325635	0.8635374409060622	0.269005847937485	0.9985141158915416	247.29433355155365	181.03971636079473	0.7320819336530001
1	3	none		500	3	5	1	sqrt	gini		0.9576610436150685	0.8426215909686275	0.42352941173979236	0.9970282317905125	246.48896405074177	142.51716712494132	0.5781888256494654
1	1	none		500	3	5	1	sqrt	entropy		0.9414472247696406	0.7862955871172113	0.25294117645570935	0.99925760949518	455.72613870526675	340.7071719557293	0.7476138374823712
1	2	none		500	3	5	1	sqrt	entropy		0.9714162821615704	0.8579698731105737	0.24561403507335589	0.9985141158915416	218.78922340727632	165.2971323294213	0.755508555528022
1	3	none		500	3	5	1	sqrt	entropy		0.9606765142907088	0.8566099004177787	0.41176470585813146	0.9977711738410271	313.3652574506495	184.74426852796614	0.5895492911284466
1	1	none		500	3	5	1	log2	gini		0.9357919559806105	0.7803757740516514	0.2823529411598616	0.9977728285003878	176.261502381758	126.77590093534394	0.7192489423932735
1	2	none		500	3	5	1	log2	gini		0.9700781175325635	0.8635374409060622	0.269005847937485	0.9985141158915416	247.29433355155365	181.03971636079473	0.7320819336530001
1	3	none		500	3	5	1	log2	gini		0.9576610436150685	0.8426215909686275	0.42352941173979236	0.9970282317905125	246.48896405074177	142.51716712494132	0.5781888256494654
1	1	none		500	3	5	1	log2	entropy		0.9414472247696406	0.7862955871172113	0.25294117645570935	0.99925760949518	455.72613870526675	340.7071719557293	0.7476138374823712
1	2	none		500	3	5	1	log2	entropy		0.9714162821615704	0.8579698731105737	0.24561403507335589	0.9985141158915416	218.78922340727632	165.2971323294213	0.755508555528022
1	3	none		500	3	5	1	log2	entropy		0.9606765142907088	0.8566099004177787	0.41176470585813146	0.9977711738410271	313.3652574506495	184.74426852796614	0.5895492911284466
1	1	none		500	3	5	2	sqrt	gini		0.9361893532468667	0.7809937337534797	0.28823529410069204	0.9977728285003878	181.42067167981443	129.4170655381636	0.7133534592593855
1	2	none		500	3	5	2	sqrt	gini		0.9701519772685803	0.8637522118383674	0.2748538011535173	0.9985141158915416	254.70796098429105	184.97536236863812	0.7262252781842446
1	3	none		500	3	5	2	sqrt	gini		0.9579625906826326	0.8412464727173949	0.4411764705622837	0.9970282317905125	264.8675270142721	148.45538242181388	0.5604891677232265
1	1	none		500	3	5	2	sqrt	entropy		0.9413555177081968	0.7860401464733725	0.25294117645570935	0.99925760949518	455.72613870526675	340.7071719557293	0.7476138374823712
1	2	none		500	3	5	2	sqrt	entropy		0.9714597290651095	0.8581851098090639	0.24561403507335589	0.9985141158915416	218.78922340727632	165.2971323294213	0.755508555528022
1	3	none		500	3	5	2	sqrt	entropy		0.9606677737959968	0.8563932648838337	0.41176470585813146	0.9977711738410271	313.3652574506495	184.74426852796614	0.5895492911284466
1	1	none		500	3	5	2	log2	gini		0.9361893532468667	0.7809937337534797	0.28823529410069204	0.9977728285003878	181.42067167981443	129.4170655381636	0.7133534592593855
1	2	none		500	3	5	2	log2	gini		0.9701519772685803	0.8637522118383674	0.2748538011535173	0.9985141158915416	254.70796098429105	184.97536236863812	0.7262252781842446
1	3	none		500	3	5	2	log2	gini		0.9579625906826326	0.8412464727173949	0.4411764705622837	0.9970282317905125	264.8675270142721	148.45538242181388	0.5604891677232265
1	1	none		500	3	5	2	log2	entropy		0.9413555177081968	0.7860401464733725	0.25294117645570935	0.99925760949518	455.72613870526675	340.7071719557293	0.7476138374823712
1	2	none		500	3	5	2	log2	entropy		0.9714597290651095	0.8581851098090639	0.24561403507335589	0.9985141158915416	218.78922340727632	165.2971323294213	0.755508555528022
1	3	none		500	3	5	2	log2	entropy		0.9606677737959968	0.8563932648838337	0.41176470585813146	0.9977711738410271	313.3652574506495	184.74426852796614	0.5895492911284466
1	1	none		500	3	10	1	sqrt	gini		0.9356347438752785	0.7797900659869001	0.2941176470415225	0.9977728285003878	186.66582713161588	132.05823014098326	0.7074579761254977
1	2	none		500	3	10	1	sqrt	gini		0.9701867347914115	0.8636979447632366	0.29239766080161417	0.9985141158915416	277.68407905052055	196.7823003921682	0.7086553117779782
1	3	none		500	3	10	1	sqrt	gini		0.9576348221309325	0.8420996638094782	0.39999999997647057	0.9970282317905125	223.66591197641773	134.59954672911124	0.6017883695511171
1	1	none		500	3	10	1	sqrt	entropy		0.9413074806760121	0.7848871214641437	0.25294117645570935	0.99925760949518	455.72613870526675	340.7071719557293	0.7476138374823712
1	2	none		500	3	10	1	sqrt	entropy		0.971442350303694	0.85817538415231	0.25730994150542047	0.9985141158915416	232.81732879627492	173.168424345108	0.7437952445905109
1	3	none		500	3	10	1	sqrt	entropy		0.9605585176120968	0.8550674526862674	0.405882352917301	0.9977711738410271	305.830307888932	182.10506469185236	0.5954447840391415
1	1	none		500	3	10	1	log2	gini		0.9356347438752785	0.7797900659869001	0.2941176470415225	0.9977728285003878	186.66582713161588	132.05823014098326	0.7074579761254977
1	2	none		500	3	10	1	log2	gini		0.9701867347914115	0.8636979447632366	0.29239766080161417	0.9985141158915416	277.68407905052055	196.7823003921682	0.7086553117779782
1	3	none		500	3	10	1	log2	gini		0.9576348221309325	0.8420996638094782	0.39999999997647057	0.9970282317905125	223.66591197641773	134.59954672911124	0.6017883695511171
1	1	none		500	3	10	1	log2	entropy		0.9413074806760121	0.7848871214641437	0.25294117645570935	0.99925760949518	455.72613870526675	340.7071719557293	0.7476138374823712
1	2	none		500	3	10	1	log2	entropy		0.971442350303694	0.85817538415231	0.25730994150542047	0.9985141158915416	232.81732879627492	173.168424345108	0.7437952445905109
1	3	none		500	3	10	1	log2	entropy		0.9605585176120968	0.8550674526862674	0.405882352917301	0.9977711738410271	305.830307888932	182.10506469185236	0.5954447840391415
1	1	none		500	3	10	2	sqrt	gini		0.9361194812000525	0.7809396151380114	0.2941176470415225	0.9977728285003878	186.66582713161588	132.05823014098326	0.7074579761254977
1	2	none		500	3	10	2	sqrt	gini		0.9702823179791977	0.863888948366014	0.29239766080161417	0.9985141158915416	277.68407905052055	196.7823003921682	0.7086553117779782
1	3	none		500	3	10	2	sqrt	gini		0.9579582204352766	0.8425296666646953	0.3941176470356401	0.9970282317905125	218.23712774056176	132.62014163015374	0.6076882555265299
1	1	none		500	3	10	2	sqrt	entropy		0.9412681776496792	0.7849113482016034	0.25294117645570935	0.99925760949518	455.72613870526675	340.7071719557293	0.7476138374823712
1	2	none		500	3	10	2	sqrt	entropy		0.9714684184458173	0.8582637985729052	0.25730994150542047	0.9985141158915416	232.81732879627492	173.168424345108	0.7437952445905109
1	3	none		500	3	10	2	sqrt	entropy		0.9605716283541648	0.8547042957734693	0.41176470585813146	0.9977711738410271	313.3652574506495	184.74426852796614	0.5895492911284466
1	1	none		500	3	10	2	log2	gini		0.9361194812000525	0.7809396151380114	0.2941176470415225	0.9977728285003878	186.66582713161588	132.05823014098326	0.7074579761254977
1	2	none		500	3	10	2	log2	gini		0.9702823179791977	0.863888948366014	0.29239766080161417	0.9985141158915416	277.68407905052055	196.7823003921682	0.7086553117779782
1	3	none		500	3	10	2	log2	gini		0.9579582204352766	0.8425296666646953	0.3941176470356401	0.9970282317905125	218.23712774056176	132.62014163015374	0.6076882555265299
1	1	none		500	3	10	2	log2	entropy		0.9412681776496792	0.7849113482016034	0.25294117645570935	0.99925760949518	455.72613870526675	340.7071719557293	0.7476138374823712
1	2	none		500	3	10	2	log2	entropy		0.9714684184458173	0.8582637985729052	0.25730994150542047	0.9985141158915416	232.81732879627492	173.168424345108	0.7437952445905109
1	3	none		500	3	10	2	log2	entropy		0.9605716283541648	0.8547042957734693	0.41176470585813146	0.9977711738410271	313.3652574506495	184.74426852796614	0.5895492911284466
1	1	none		500	5	2	1	sqrt	gini		0.9464605441285645	0.8074473688673716	0.6235294117280277	0.9910913140238227	184.25760249689836	69.99109784365774	0.37985458972994013
1	2	none		500	5	2	1	sqrt	gini		0.9726284507703136	0.8760231900952978	0.7076023391399062	0.9925705794874252	323.3115567168711	95.24314655642105	0.29458626314032865
1	3	none		500	5	2	1	sqrt	gini		0.962498907438161	0.8752638803780112	0.6764705881955017	0.9910846953863962	232.43912820907823	75.87736580415029	0.32643971806462624
1	1	none		500	5	2	1	sqrt	entropy		0.9528363684003669	0.8150326789684592	0.6352941176096886	0.9903489235264266	178.74919122563676	65.82617608382725	0.3682599839752133
1	2	none		500	5	2	1	sqrt	entropy		0.9733713928208336	0.8739782350553768	0.7076023391399062	0.9918276374369107	293.69963329145935	86.58468929033032	0.29480692700562466
1	3	none		500	5	2	1	sqrt	entropy		0.963185036273053	0.8757549280550798	0.6705882352546713	0.9918276374369107	247.06138078186208	82.05551448833829	0.33212601564051714
1	1	none		500	5	2	1	log2	gini		0.9464605441285645	0.8074473688673716	0.6235294117280277	0.9910913140238227	184.25760249689836	69.99109784365774	0.37985458972994013
1	2	none		500	5	2	1	log2	gini		0.9726284507703136	0.8760231900952978	0.7076023391399062	0.9925705794874252	323.3115567168711	95.24314655642105	0.29458626314032865
1	3	none		500	5	2	1	log2	gini		0.962498907438161	0.8752638803780112	0.6764705881955017	0.9910846953863962	232.43912820907823	75.87736580415029	0.32643971806462624
1	1	none		500	5	2	1	log2	entropy		0.9528363684003669	0.8150326789684592	0.6352941176096886	0.9903489235264266	178.74919122563676	65.82617608382725	0.3682599839752133
1	2	none		500	5	2	1	log2	entropy		0.9733713928208336	0.8739782350553768	0.7076023391399062	0.9918276374369107	293.69963329145935	86.58468929033032	0.29480692700562466
1	3	none		500	5	2	1	log2	entropy		0.963185036273053	0.8757549280550798	0.6705882352546713	0.9918276374369107	247.06138078186208	82.05551448833829	0.33212601564051714
1	1	none		500	5	2	2	sqrt	gini		0.9468186383684878	0.8081725898750617	0.6235294117280277	0.9896065330290305	157.69850629672845	59.99237920761587	0.3804245140898673
1	2	none		500	5	2	2	sqrt	gini		0.9730585751153515	0.8772877393124039	0.701754385923874	0.9925705794874252	314.3525103872992	94.45601311380601	0.30047798840195683
1	3	none		500	5	2	2	sqrt	gini		0.9626780875797569	0.8754255751175284	0.6764705881955017	0.9918276374369107	253.7600145708153	82.77529970314828	0.3261951939337099
1	1	none		500	5	2	2	sqrt	entropy		0.9527402943359973	0.8140640665803371	0.6294117646688581	0.9910913140238227	188.94819726989556	70.6513912195413	0.3739193617663372
1	2	none		500	5	2	2	sqrt	entropy		0.9737667596430402	0.875202776488392	0.7076023391399062	0.9925705794874252	323.3115567168711	95.24314655642105	0.29458626314032865
1	3	none		500	5	2	2	sqrt	entropy		0.9634166593829211	0.8753382795607765	0.6705882352546713	0.9918276374369107	247.06138078186208	82.05551448833829	0.33212601564051714
1	1	none		500	5	2	2	log2	gini		0.9468186383684878	0.8081725898750617	0.6235294117280277	0.9896065330290305	157.69850629672845	59.99237920761587	0.3804245140898673
1	2	none		500	5	2	2	log2	gini		0.9730585751153515	0.8772877393124039	0.701754385923874	0.9925705794874252	314.3525103872992	94.45601311380601	0.30047798840195683
1	3	none		500	5	2	2	log2	gini		0.9626780875797569	0.8754255751175284	0.6764705881955017	0.9918276374369107	253.7600145708153	82.77529970314828	0.3261951939337099
1	1	none		500	5	2	2	log2	entropy		0.9527402943359973	0.8140640665803371	0.6294117646688581	0.9910913140238227	188.94819726989556	70.6513912195413	0.3739193617663372
1	2	none		500	5	2	2	log2	entropy		0.9737667596430402	0.875202776488392	0.7076023391399062	0.9925705794874252	323.3115567168711	95.24314655642105	0.29458626314032865
1	3	none		500	5	2	2	log2	entropy		0.9634166593829211	0.8753382795607765	0.6705882352546713	0.9918276374369107	247.06138078186208	82.05551448833829	0.33212601564051714
1	1	none		500	5	5	1	sqrt	gini		0.9463426350495655	0.8074750027221983	0.6235294117280277	0.9896065330290305	157.69850629672845	59.99237920761587	0.3804245140898673
1	2	none		500	5	5	1	sqrt	gini		0.9724937653693421	0.8769480113405028	0.701754385923874	0.9918276374369107	285.56114097029956	85.86911334578214	0.3007030655445579
1	3	none		500	5	5	1	sqrt	gini		0.9621798793811729	0.8744597302820435	0.6647058823138408	0.9918276374369107	240.59778676798342	81.3357292735283	0.3380568373473245
1	1	none		500	5	5	1	sqrt	entropy		0.9526049172452946	0.8139392743643334	0.641176470550519	0.9896065330290305	170.1368355235595	61.690276732359706	0.3625921149946912
1	2	none		500	5	5	1	sqrt	entropy		0.973406150343665	0.8750160110263162	0.701754385923874	0.9910846953863962	261.5683277364106	78.7133619326315	0.30092848013414597
1	3	none		500	5	5	1	sqrt	entropy		0.9634472511144131	0.8739291174800259	0.6705882352546713	0.9918276374369107	247.06138078186208	82.05551448833829	0.33212601564051714
1	1	none		500	5	5	1	log2	gini		0.9463426350495655	0.8074750027221983	0.6235294117280277	0.9896065330290305	157.69850629672845	59.99237920761587	0.3804245140898673
1	2	none		500	5	5	1	log2	gini		0.9724937653693421	0.8769480113405028	0.701754385923874	0.9918276374369107	285.56114097029956	85.86911334578214	0.3007030655445579
1	3	none		500	5	5	1	log2	gini		0.9621798793811729	0.8744597302820435	0.6647058823138408	0.9918276374369107	240.59778676798342	81.3357292735283	0.3380568373473245
1	1	none		500	5	5	1	log2	entropy		0.9526049172452946	0.8139392743643334	0.641176470550519	0.9896065330290305	170.1368355235595	61.690276732359706	0.3625921149946912
1	2	none		500	5	5	1	log2	entropy		0.973406150343665	0.8750160110263162	0.701754385923874	0.9910846953863962	261.5683277364106	78.7133619326315	0.30092848013414597
1	3	none		500	5	5	1	log2	entropy		0.9634472511144131	0.8739291174800259	0.6705882352546713	0.9918276374369107	247.06138078186208	82.05551448833829	0.33212601564051714
1	1	none		500	5	5	2	sqrt	gini		0.9465915542163413	0.8071268060038294	0.6235294117280277	0.9910913140238227	184.25760249689836	69.99109784365774	0.37985458972994013
1	2	none		500	5	5	2	sqrt	gini		0.9728847875011948	0.8773581730199206	0.701754385923874	0.9918276374369107	285.56114097029956	85.86911334578214	0.3007030655445579
1	3	none		500	5	5	2	sqrt	gini		0.962144917402325	0.8734669096361029	0.6647058823138408	0.9918276374369107	240.59778676798342	81.3357292735283	0.3380568373473245
1	1	none		500	5	5	2	sqrt	entropy		0.9530678195554391	0.8145921518400849	0.6294117646688581	0.9896065330290305	161.71299351104028	60.55834504919714	0.374480381058142
1	2	none		500	5	5	2	sqrt	entropy		0.9737537255719784	0.8752210853612432	0.701754385923874	0.9925705794874252	314.3525103872992	94.45601311380601	0.30047798840195683
1	3	none		500	5	5	2	sqrt	entropy		0.963407918888209	0.8734399309371934	0.6705882352546713	0.9918276374369107	247.06138078186208	82.05551448833829	0.33212601564051714
1	1	none		500	5	5	2	log2	gini		0.9465915542163413	0.8071268060038294	0.6235294117280277	0.9910913140238227	184.25760249689836	69.99109784365774	0.37985458972994013
1	2	none		500	5	5	2	log2	gini		0.9728847875011948	0.8773581730199206	0.701754385923874	0.9918276374369107	285.56114097029956	85.86911334578214	0.3007030655445579
1	3	none		500	5	5	2	log2	gini		0.962144917402325	0.8734669096361029	0.6647058823138408	0.9918276374369107	240.59778676798342	81.3357292735283	0.3380568373473245
1	1	none		500	5	5	2	log2	entropy		0.9530678195554391	0.8145921518400849	0.6294117646688581	0.9896065330290305	161.71299351104028	60.55834504919714	0.374480381058142
1	2	none		500	5	5	2	log2	entropy		0.9737537255719784	0.8752210853612432	0.701754385923874	0.9925705794874252	314.3525103872992	94.45601311380601	0.30047798840195683
1	3	none		500	5	5	2	log2	entropy		0.963407918888209	0.8734399309371934	0.6705882352546713	0.9918276374369107	247.06138078186208	82.05551448833829	0.33212601564051714
1	1	none		500	5	10	1	sqrt	gini		0.9460718808681601	0.813220745561897	0.6352941176096886	0.9896065330290305	165.85698030937587	61.12431089077843	0.36853624802641655
1	2	none		500	5	10	1	sqrt	gini		0.9726805870545606	0.8741514663253329	0.7076023391399062	0.9918276374369107	293.69963329145935	86.58468929033032	0.29480692700562466
1	3	none		500	5	10	1	sqrt	gini		0.9610742068001049	0.8695428915934982	0.6647058823138408	0.9918276374369107	240.59778676798342	81.3357292735283	0.3380568373473245
1	1	none		500	5	10	1	sqrt	entropy		0.9522773920258527	0.8163092518749018	0.6235294117280277	0.9903489235264266	169.95655175602903	64.60717282301563	0.38013933829507834
1	2	none		500	5	10	1	sqrt	entropy		0.972984715379335	0.8721506136355153	0.701754385923874	0.9933135215379398	349.54195232117604	104.95110997434631	0.3002532479491693
1	3	none		500	5	10	1	sqrt	entropy		0.963486583340617	0.8719320143303501	0.6647058823138408	0.9918276374369107	240.59778676798342	81.3357292735283	0.3380568373473245
1	1	none		500	5	10	1	log2	gini		0.9460718808681601	0.813220745561897	0.6352941176096886	0.9896065330290305	165.85698030937587	61.12431089077843	0.36853624802641655
1	2	none		500	5	10	1	log2	gini		0.9726805870545606	0.8741514663253329	0.7076023391399062	0.9918276374369107	293.69963329145935	86.58468929033032	0.29480692700562466
1	3	none		500	5	10	1	log2	gini		0.9610742068001049	0.8695428915934982	0.6647058823138408	0.9918276374369107	240.59778676798342	81.3357292735283	0.3380568373473245
1	1	none		500	5	10	1	log2	entropy		0.9522773920258527	0.8163092518749018	0.6235294117280277	0.9903489235264266	169.95655175602903	64.60717282301563	0.38013933829507834
1	2	none		500	5	10	1	log2	entropy		0.972984715379335	0.8721506136355153	0.701754385923874	0.9933135215379398	349.54195232117604	104.95110997434631	0.3002532479491693
1	3	none		500	5	10	1	log2	entropy		0.963486583340617	0.8719320143303501	0.6647058823138408	0.9918276374369107	240.59778676798342	81.3357292735283	0.3380568373473245
1	1	none		500	5	10	2	sqrt	gini		0.9467575003275251	0.8146678549751911	0.6352941176096886	0.9903489235264266	178.74919122563676	65.82617608382725	0.3682599839752133
1	2	none		500	5	10	2	sqrt	gini		0.9729369237854419	0.8767885586333453	0.7076023391399062	0.9918276374369107	293.69963329145935	86.58468929033032	0.29480692700562466
1	3	none		500	5	10	2	sqrt	gini		0.9609343588847128	0.8693575174719095	0.6647058823138408	0.9918276374369107	240.59778676798342	81.3357292735283	0.3380568373473245
1	1	none		500	5	10	2	sqrt	entropy		0.9518013887069304	0.8148833366358942	0.6235294117280277	0.9903489235264266	169.95655175602903	64.60717282301563	0.38013933829507834
1	2	none		500	5	10	2	sqrt	entropy		0.9732540861812778	0.8722083551719374	0.701754385923874	0.9933135215379398	349.54195232117604	104.95110997434631	0.3002532479491693
1	3	none		500	5	10	2	sqrt	entropy		0.9637094659557731	0.8718705795401661	0.6647058823138408	0.9918276374369107	240.59778676798342	81.3357292735283	0.3380568373473245
1	1	none		500	5	10	2	log2	gini		0.9467575003275251	0.8146678549751911	0.6352941176096886	0.9903489235264266	178.74919122563676	65.82617608382725	0.3682599839752133
1	2	none		500	5	10	2	log2	gini		0.9729369237854419	0.8767885586333453	0.7076023391399062	0.9918276374369107	293.69963329145935	86.58468929033032	0.29480692700562466
1	3	none		500	5	10	2	log2	gini		0.9609343588847128	0.8693575174719095	0.6647058823138408	0.9918276374369107	240.59778676798342	81.3357292735283	0.3380568373473245
1	1	none		500	5	10	2	log2	entropy		0.9518013887069304	0.8148833366358942	0.6235294117280277	0.9903489235264266	169.95655175602903	64.60717282301563	0.38013933829507834
1	2	none		500	5	10	2	log2	entropy		0.9732540861812778	0.8722083551719374	0.701754385923874	0.9933135215379398	349.54195232117604	104.95110997434631	0.3002532479491693
1	3	none		500	5	10	2	log2	entropy		0.9637094659557731	0.8718705795401661	0.6647058823138408	0.9918276374369107	240.59778676798342	81.3357292735283	0.3380568373473245
1	1	none		500	10	2	1	sqrt	gini		0.951941132800559	0.8160797293229339	0.6352941176096886	0.9888641425316343	154.6837293038397	57.04936049341535	0.36881292688850326
1	2	none		500	10	2	1	sqrt	gini		0.974049164516045	0.8862672685753064	0.7368421052200677	0.9888558692348526	248.45310334375793	66.11923886716271	0.2661236084105159
1	3	none		500	10	2	1	sqrt	gini		0.962350319028057	0.8805685223534494	0.6823529411363322	0.9910846953863962	238.80219599479236	76.53716898505594	0.3205044504645303
1	1	none		500	10	2	1	sqrt	entropy		0.9577754487095506	0.8239296140609558	0.641176470550519	0.9881217520342382	148.64638854542633	53.97899863756664	0.3631369566345487
1	2	none		500	10	2	1	sqrt	entropy		0.9751744393177099	0.8838690281436714	0.7485380116521323	0.9873699851338235	232.71116308510148	59.26655090416583	0.25467858005325117
1	3	none		500	10	2	1	sqrt	entropy		0.961747224892929	0.8768230956503716	0.6941176470179931	0.9918276374369107	275.40175445393515	84.93465534757823	0.30840272881328795
1	1	none		500	10	2	1	log2	gini		0.951941132800559	0.8160797293229339	0.6352941176096886	0.9888641425316343	154.6837293038397	57.04936049341535	0.36881292688850326
1	2	none		500	10	2	1	log2	gini		0.974049164516045	0.8862672685753064	0.7368421052200677	0.9888558692348526	248.45310334375793	66.11923886716271	0.2661236084105159
1	3	none		500	10	2	1	log2	gini		0.962350319028057	0.8805685223534494	0.6823529411363322	0.9910846953863962	238.80219599479236	76.53716898505594	0.3205044504645303
1	1	none		500	10	2	1	log2	entropy		0.9577754487095506	0.8239296140609558	0.641176470550519	0.9881217520342382	148.64638854542633	53.97899863756664	0.3631369566345487
1	2	none		500	10	2	1	log2	entropy		0.9751744393177099	0.8838690281436714	0.7485380116521323	0.9873699851338235	232.71116308510148	59.26655090416583	0.25467858005325117
1	3	none		500	10	2	1	log2	entropy		0.961747224892929	0.8768230956503716	0.6941176470179931	0.9918276374369107	275.40175445393515	84.93465534757823	0.30840272881328795
1	1	none		500	10	2	2	sqrt	gini		0.9523341630638893	0.823615686404714	0.6470588234913495	0.9888641425316343	162.79985075510135	58.1058301321823	0.35691573570047047
1	2	none		500	10	2	2	sqrt	gini		0.9737624149526863	0.8871232009764372	0.7368421052200677	0.9888558692348526	248.45310334375793	66.11923886716271	0.2661236084105159
1	3	none		500	10	2	2	sqrt	gini		0.9614281968359409	0.8791805649126045	0.6823529411363322	0.9903417533358816	220.26757335269977	70.64970054806639	0.32074488890956276
1	1	none		500	10	2	2	sqrt	entropy		0.9579544958295123	0.8250369242117809	0.641176470550519	0.9896065330290305	170.1368355235595	61.690276732359706	0.3625921149946912
1	2	none		500	10	2	2	sqrt	entropy		0.9753829844546978	0.8837752734444396	0.7426900584360999	0.9858841010327944	201.58956427729782	52.61368999768536	0.26099410537648976
1	3	none		500	10	2	2	sqrt	entropy		0.9639847915392011	0.8794650010763693	0.6882352940771626	0.9910846953863962	245.4053795383266	77.1969721659616	0.31456918286443447
1	1	none		500	10	2	2	log2	gini		0.9523341630638893	0.823615686404714	0.6470588234913495	0.9888641425316343	162.79985075510135	58.1058301321823	0.35691573570047047
1	2	none		500	10	2	2	log2	gini		0.9737624149526863	0.8871232009764372	0.7368421052200677	0.9888558692348526	248.45310334375793	66.11923886716271	0.2661236084105159
1	3	none		500	10	2	2	log2	gini		0.9614281968359409	0.8791805649126045	0.6823529411363322	0.9903417533358816	220.26757335269977	70.64970054806639	0.32074488890956276
1	1	none		500	10	2	2	log2	entropy		0.9579544958295123	0.8250369242117809	0.641176470550519	0.9896065330290305	170.1368355235595	61.690276732359706	0.3625921149946912
1	2	none		500	10	2	2	log2	entropy		0.9753829844546978	0.8837752734444396	0.7426900584360999	0.9858841010327944	201.58956427729782	52.61368999768536	0.26099410537648976
1	3	none		500	10	2	2	log2	entropy		0.9639847915392011	0.8794650010763693	0.6882352940771626	0.9910846953863962	245.4053795383266	77.1969721659616	0.31456918286443447
1	1	none		500	10	5	1	sqrt	gini		0.9520852438971134	0.8208709929447985	0.6470588234913495	0.9888641425316343	162.79985075510135	58.1058301321823	0.35691573570047047
1	2	none		500	10	5	1	sqrt	gini		0.9752743671958499	0.8865274171891114	0.7426900584360999	0.9903417533358816	295.96297158023015	76.89690637393012	0.2598193382223663
1	3	none		500	10	5	1	sqrt	gini		0.962315357049209	0.8802062331531109	0.6941176470179931	0.9910846953863962	252.26253167141152	77.85677534686725	0.30863391526433853
1	1	none		500	10	5	1	sqrt	entropy		0.958046202890956	0.8321103087894051	0.6470588234913495	0.9888641425316343	162.79985075510135	58.1058301321823	0.35691573570047047
1	2	none		500	10	5	1	sqrt	entropy		0.9753134694090353	0.8791233691335892	0.7426900584360999	0.986627043083309	212.9493295370586	55.536670587970626	0.2607975736726259
1	3	none		500	10	5	1	sqrt	entropy		0.9640328642601171	0.8833892259598508	0.6882352940771626	0.9910846953863962	245.4053795383266	77.1969721659616	0.31456918286443447
1	1	none		500	10	5	1	log2	gini		0.9520852438971134	0.8208709929447985	0.6470588234913495	0.9888641425316343	162.79985075510135	58.1058301321823	0.35691573570047047
1	2	none		500	10	5	1	log2	gini		0.9752743671958499	0.8865274171891114	0.7426900584360999	0.9903417533358816	295.96297158023015	76.89690637393012	0.2598193382223663
1	3	none		500	10	5	1	log2	gini		0.962315357049209	0.8802062331531109	0.6941176470179931	0.9910846953863962	252.26253167141152	77.85677534686725	0.30863391526433853
1	1	none		500	10	5	1	log2	entropy		0.958046202890956	0.8321103087894051	0.6470588234913495	0.9888641425316343	162.79985075510135	58.1058301321823	0.35691573570047047
1	2	none		500	10	5	1	log2	entropy		0.9753134694090353	0.8791233691335892	0.7426900584360999	0.986627043083309	212.9493295370586	55.536670587970626	0.2607975736726259
1	3	none		500	10	5	1	log2	entropy		0.9640328642601171	0.8833892259598508	0.6882352940771626	0.9910846953863962	245.4053795383266	77.1969721659616	0.31456918286443447
1	1	none		500	10	5	2	sqrt	gini		0.954325516398096	0.8240920963245645	0.641176470550519	0.9896065330290305	170.1368355235595	61.690276732359706	0.3625921149946912
1	2	none		500	10	5	2	sqrt	gini		0.9750875455106315	0.8865869619564427	0.7368421052200677	0.9888558692348526	248.45310334375793	66.11923886716271	0.2661236084105159
1	3	none		500	10	5	2	sqrt	gini		0.9615767852460448	0.8803814241127362	0.6941176470179931	0.9910846953863962	252.26253167141152	77.85677534686725	0.30863391526433853
1	1	none		500	10	5	2	sqrt	entropy		0.9568409100834098	0.8303448763738345	0.641176470550519	0.9888641425316343	158.67526444564865	57.57759531279882	0.3628643312944869
1	2	none		500	10	5	2	sqrt	entropy		0.9749441707289521	0.8792762835492638	0.7485380116521323	0.9858841010327944	207.90192730124303	53.02797102128919	0.2550624211647357
1	3	none		500	10	5	2	sqrt	entropy		0.9637050957084171	0.882151157179185	0.6882352940771626	0.9918276374369107	267.91561802508966	84.21487013276824	0.31433355052009526
1	1	none		500	10	5	2	log2	gini		0.954325516398096	0.8240920963245645	0.641176470550519	0.9896065330290305	170.1368355235595	61.690276732359706	0.3625921149946912
1	2	none		500	10	5	2	log2	gini		0.9750875455106315	0.8865869619564427	0.7368421052200677	0.9888558692348526	248.45310334375793	66.11923886716271	0.2661236084105159
1	3	none		500	10	5	2	log2	gini		0.9615767852460448	0.8803814241127362	0.6941176470179931	0.9910846953863962	252.26253167141152	77.85677534686725	0.30863391526433853
1	1	none		500	10	5	2	log2	entropy		0.9568409100834098	0.8303448763738345	0.641176470550519	0.9888641425316343	158.67526444564865	57.57759531279882	0.3628643312944869
1	2	none		500	10	5	2	log2	entropy		0.9749441707289521	0.8792762835492638	0.7485380116521323	0.9858841010327944	207.90192730124303	53.02797102128919	0.2550624211647357
1	3	none		500	10	5	2	log2	entropy		0.9637050957084171	0.882151157179185	0.6882352940771626	0.9918276374369107	267.91561802508966	84.21487013276824	0.31433355052009526
1	1	none		500	10	10	1	sqrt	gini		0.9504257827852745	0.8271688107067032	0.641176470550519	0.9881217520342382	148.64638854542633	53.97899863756664	0.3631369566345487
1	2	none		500	10	10	1	sqrt	gini		0.9731237454706603	0.8867109447761999	0.7368421052200677	0.9873699851338235	218.89393816118192	58.340511046288235	0.2665240954018105
1	3	none		500	10	10	1	sqrt	gini		0.961524342277773	0.8809705161060384	0.6941176470179931	0.9895988112853671	215.90088632889817	66.73438957006701	0.3090973295468394
1	1	none		500	10	10	1	sqrt	entropy		0.9566531289575965	0.8226862879511299	0.641176470550519	0.9881217520342382	148.64638854542633	53.97899863756664	0.3631369566345487
1	2	none		500	10	10	1	sqrt	entropy		0.974839898160458	0.8792511447209406	0.7543859648681646	0.986627043083309	226.6029981687846	56.41126382557647	0.24894313850838248
1	3	none		500	10	10	1	sqrt	entropy		0.9633423651778691	0.881186621335848	0.6882352940771626	0.9910846953863962	245.4053795383266	77.1969721659616	0.31456918286443447
1	1	none		500	10	10	1	log2	gini		0.9504257827852745	0.8271688107067032	0.641176470550519	0.9881217520342382	148.64638854542633	53.97899863756664	0.3631369566345487
1	2	none		500	10	10	1	log2	gini		0.9731237454706603	0.8867109447761999	0.7368421052200677	0.9873699851338235	218.89393816118192	58.340511046288235	0.2665240954018105
1	3	none		500	10	10	1	log2	gini		0.961524342277773	0.8809705161060384	0.6941176470179931	0.9895988112853671	215.90088632889817	66.73438957006701	0.3090973295468394
1	1	none		500	10	10	1	log2	entropy		0.9566531289575965	0.8226862879511299	0.641176470550519	0.9881217520342382	148.64638854542633	53.97899863756664	0.3631369566345487
1	2	none		500	10	10	1	log2	entropy		0.974839898160458	0.8792511447209406	0.7543859648681646	0.986627043083309	226.6029981687846	56.41126382557647	0.24894313850838248
1	3	none		500	10	10	1	log2	entropy		0.9633423651778691	0.881186621335848	0.6882352940771626	0.9910846953863962	245.4053795383266	77.1969721659616	0.31456918286443447
1	1	none		500	10	10	2	sqrt	gini		0.9521813179614831	0.8263980459112867	0.641176470550519	0.9881217520342382	148.64638854542633	53.97899863756664	0.3631369566345487
1	2	none		500	10	10	2	sqrt	gini		0.9749832729421374	0.8822461144778617	0.7485380116521323	0.9895988112853671	283.215666000361	71.96651387873712	0.25410497965352213
1	3	none		500	10	10	2	sqrt	gini		0.9638799056026571	0.8824960417238585	0.6941176470179931	0.9903417533358816	232.68318562837715	71.86779883337788	0.30886544858177883
1	1	none		500	10	10	2	sqrt	entropy		0.9568016070570768	0.8203058372168469	0.641176470550519	0.9881217520342382	148.64638854542633	53.97899863756664	0.3631369566345487
1	2	none		500	10	10	2	sqrt	entropy		0.9746965233787788	0.8753371355738816	0.7543859648681646	0.9858841010327944	214.514879028477	53.44225204489301	0.24913073695298182
1	3	none		500	10	10	2	sqrt	entropy		0.9640241237654051	0.8830971708554857	0.6882352940771626	0.9910846953863962	245.4053795383266	77.1969721659616	0.31456918286443447
1	1	none		500	10	10	2	log2	gini		0.9521813179614831	0.8263980459112867	0.641176470550519	0.9881217520342382	148.64638854542633	53.97899863756664	0.3631369566345487
1	2	none		500	10	10	2	log2	gini		0.9749832729421374	0.8822461144778617	0.7485380116521323	0.9895988112853671	283.215666000361	71.96651387873712	0.25410497965352213
1	3	none		500	10	10	2	log2	gini		0.9638799056026571	0.8824960417238585	0.6941176470179931	0.9903417533358816	232.68318562837715	71.86779883337788	0.30886544858177883
1	1	none		500	10	10	2	log2	entropy		0.9568016070570768	0.8203058372168469	0.641176470550519	0.9881217520342382	148.64638854542633	53.97899863756664	0.3631369566345487
1	2	none		500	10	10	2	log2	entropy		0.9746965233787788	0.8753371355738816	0.7543859648681646	0.9858841010327944	214.514879028477	53.44225204489301	0.24913073695298182
1	3	none		500	10	10	2	log2	entropy		0.9640241237654051	0.8830971708554857	0.6882352940771626	0.9910846953863962	245.4053795383266	77.1969721659616	0.31456918286443447
1	1	undersample	0.6	100	3	2	1	sqrt	gini		0.9432726319926634	0.7435393570555255	0.6999999999588234	0.9725315515889197	82.61258066998879	25.48377449811509	0.3084732793155188
1	2	undersample	0.6	100	3	2	1	sqrt	gini		0.9671541409243763	0.7959211128815551	0.8362573098926165	0.9673105497699309	151.12494631579244	25.58186351218468	0.16927623548979837
1	3	undersample	0.6	100	3	2	1	sqrt	gini		0.9537802639629402	0.7691825595615969	0.8352941175979238	0.9576523031132419	114.68543104560294	19.7246599404209	0.1719892283940004
1	1	undersample	0.6	100	3	2	1	sqrt	entropy		0.9433119350189965	0.7483361929712283	0.6882352940771626	0.9740163325837119	82.75144885730737	26.487216688032618	0.3200815964707931
1	2	undersample	0.6	100	3	2	1	sqrt	entropy		0.9691092515836396	0.8149091884071025	0.824561403460552	0.9665676077194164	135.8821754223434	24.66354037440586	0.18150680130727892
1	3	undersample	0.6	100	3	2	1	sqrt	entropy		0.9550039332226203	0.7877277730594792	0.8352941175979238	0.9621099554163292	128.77446956256992	22.04520755580815	0.17119236711242647
1	1	undersample	0.6	100	3	2	1	log2	gini		0.9432726319926634	0.7435393570555255	0.6999999999588234	0.9725315515889197	82.61258066998879	25.48377449811509	0.3084732793155188
1	2	undersample	0.6	100	3	2	1	log2	gini		0.9671541409243763	0.7959211128815551	0.8362573098926165	0.9673105497699309	151.12494631579244	25.58186351218468	0.16927623548979837
1	3	undersample	0.6	100	3	2	1	log2	gini		0.9537802639629402	0.7691825595615969	0.8352941175979238	0.9576523031132419	114.68543104560294	19.7246599404209	0.1719892283940004
1	1	undersample	0.6	100	3	2	1	log2	entropy		0.9433119350189965	0.7483361929712283	0.6882352940771626	0.9740163325837119	82.75144885730737	26.487216688032618	0.3200815964707931
1	2	undersample	0.6	100	3	2	1	log2	entropy		0.9691092515836396	0.8149091884071025	0.824561403460552	0.9665676077194164	135.8821754223434	24.66354037440586	0.18150680130727892
1	3	undersample	0.6	100	3	2	1	log2	entropy		0.9550039332226203	0.7877277730594792	0.8352941175979238	0.9621099554163292	128.77446956256992	22.04520755580815	0.17119236711242647
1	1	undersample	0.6	100	3	2	2	sqrt	gini		0.943490982138958	0.7436821261006055	0.6999999999588234	0.9725315515889197	82.61258066998879	25.48377449811509	0.3084732793155188
1	2	undersample	0.6	100	3	2	2	sqrt	gini		0.9669803533102196	0.793477394714935	0.8362573098926165	0.9643387815678728	138.10560925529154	23.450042151078335	0.16979788798204626
1	3	undersample	0.6	100	3	2	2	sqrt	gini		0.9538152259417884	0.7698558220383234	0.8352941175979238	0.9569093610627274	112.62065809365096	19.384579675601262	0.17212276040222763
1	1	undersample	0.6	100	3	2	2	sqrt	entropy		0.943368706057033	0.748448030101244	0.6882352940771626	0.974758723081108	85.25024186333624	27.266252164110085	0.3198378176488684
1	2	undersample	0.6	100	3	2	2	sqrt	entropy		0.9690571152993926	0.8146097721498398	0.8362573098926165	0.9665676077194164	147.65312316462644	25.01337782652509	0.16940634789082717
1	3	undersample	0.6	100	3	2	2	sqrt	entropy		0.9550126737173323	0.7867455801374056	0.8352941175979238	0.9621099554163292	128.77446956256992	22.04520755580815	0.17119236711242647
1	1	undersample	0.6	100	3	2	2	log2	gini		0.943490982138958	0.7436821261006055	0.6999999999588234	0.9725315515889197	82.61258066998879	25.48377449811509	0.3084732793155188
1	2	undersample	0.6	100	3	2	2	log2	gini		0.9669803533102196	0.793477394714935	0.8362573098926165	0.9643387815678728	138.10560925529154	23.450042151078335	0.16979788798204626
1	3	undersample	0.6	100	3	2	2	log2	gini		0.9538152259417884	0.7698558220383234	0.8352941175979238	0.9569093610627274	112.62065809365096	19.384579675601262	0.17212276040222763
1	1	undersample	0.6	100	3	2	2	log2	entropy		0.943368706057033	0.748448030101244	0.6882352940771626	0.974758723081108	85.25024186333624	27.266252164110085	0.3198378176488684
1	2	undersample	0.6	100	3	2	2	log2	entropy		0.9690571152993926	0.8146097721498398	0.8362573098926165	0.9665676077194164	147.65312316462644	25.01337782652509	0.16940634789082717
1	3	undersample	0.6	100	3	2	2	log2	entropy		0.9550126737173323	0.7867455801374056	0.8352941175979238	0.9621099554163292	128.77446956256992	22.04520755580815	0.17119236711242647
1	1	undersample	0.6	100	3	5	1	sqrt	gini		0.9433032010131448	0.7436103600938796	0.6999999999588234	0.9725315515889197	82.61258066998879	25.48377449811509	0.3084732793155188
1	2	undersample	0.6	100	3	5	1	sqrt	gini		0.9671020046401293	0.7951063746775	0.8362573098926165	0.9658246656689018	144.33224880190755	24.469608902569433	0.16953666046477858
1	3	undersample	0.6	100	3	5	1	sqrt	gini		0.9539201118783323	0.7713001170046463	0.8352941175979238	0.9569093610627274	112.62065809365096	19.384579675601262	0.17212276040222763
1	1	undersample	0.6	100	3	5	1	sqrt	entropy		0.9433119350189965	0.7483361929712283	0.6882352940771626	0.9740163325837119	82.75144885730737	26.487216688032618	0.3200815964707931
1	2	undersample	0.6	100	3	5	1	sqrt	entropy		0.9690831834415161	0.8147657299652226	0.824561403460552	0.9665676077194164	135.8821754223434	24.66354037440586	0.18150680130727892
1	3	undersample	0.6	100	3	5	1	sqrt	entropy		0.9550476356961803	0.787096449043162	0.8352941175979238	0.9621099554163292	128.77446956256992	22.04520755580815	0.17119236711242647
1	1	undersample	0.6	100	3	5	1	log2	gini		0.9433032010131448	0.7436103600938796	0.6999999999588234	0.9725315515889197	82.61258066998879	25.48377449811509	0.3084732793155188
1	2	undersample	0.6	100	3	5	1	log2	gini		0.9671020046401293	0.7951063746775	0.8362573098926165	0.9658246656689018	144.33224880190755	24.469608902569433	0.16953666046477858
1	3	undersample	0.6	100	3	5	1	log2	gini		0.9539201118783323	0.7713001170046463	0.8352941175979238	0.9569093610627274	112.62065809365096	19.384579675601262	0.17212276040222763
1	1	undersample	0.6	100	3	5	1	log2	entropy		0.9433119350189965	0.7483361929712283	0.6882352940771626	0.9740163325837119	82.75144885730737	26.487216688032618	0.3200815964707931
1	2	undersample	0.6	100	3	5	1	log2	entropy		0.9690831834415161	0.8147657299652226	0.824561403460552	0.9665676077194164	135.8821754223434	24.66354037440586	0.18150680130727892
1	3	undersample	0.6	100	3	5	1	log2	entropy		0.9550476356961803	0.787096449043162	0.8352941175979238	0.9621099554163292	128.77446956256992	22.04520755580815	0.17119236711242647
1	1	undersample	0.6	100	3	5	2	sqrt	gini		0.943490982138958	0.7436821261006055	0.6999999999588234	0.9725315515889197	82.61258066998879	25.48377449811509	0.3084732793155188
1	2	undersample	0.6	100	3	5	2	sqrt	gini		0.9669803533102196	0.793477394714935	0.8362573098926165	0.9643387815678728	138.10560925529154	23.450042151078335	0.16979788798204626
1	3	undersample	0.6	100	3	5	2	sqrt	gini		0.9538938903941963	0.7707369883968622	0.8352941175979238	0.9569093610627274	112.62065809365096	19.384579675601262	0.17212276040222763
1	1	undersample	0.6	100	3	5	2	sqrt	entropy		0.943368706057033	0.748448030101244	0.6882352940771626	0.974758723081108	85.25024186333624	27.266252164110085	0.3198378176488684
1	2	undersample	0.6	100	3	5	2	sqrt	entropy		0.9690571152993926	0.8146097721498398	0.8362573098926165	0.9665676077194164	147.65312316462644	25.01337782652509	0.16940634789082717
1	3	undersample	0.6	100	3	5	2	sqrt	entropy		0.9550126737173323	0.7867455801374056	0.8352941175979238	0.9621099554163292	128.77446956256992	22.04520755580815	0.17119236711242647
1	1	undersample	0.6	100	3	5	2	log2	gini		0.943490982138958	0.7436821261006055	0.6999999999588234	0.9725315515889197	82.61258066998879	25.48377449811509	0.3084732793155188
1	2	undersample	0.6	100	3	5	2	log2	gini		0.9669803533102196	0.793477394714935	0.8362573098926165	0.9643387815678728	138.10560925529154	23.450042151078335	0.16979788798204626
1	3	undersample	0.6	100	3	5	2	log2	gini		0.9538938903941963	0.7707369883968622	0.8352941175979238	0.9569093610627274	112.62065809365096	19.384579675601262	0.17212276040222763
1	1	undersample	0.6	100	3	5	2	log2	entropy		0.943368706057033	0.748448030101244	0.6882352940771626	0.974758723081108	85.25024186333624	27.266252164110085	0.3198378176488684
1	2	undersample	0.6	100	3	5	2	log2	entropy		0.9690571152993926	0.8146097721498398	0.8362573098926165	0.9665676077194164	147.65312316462644	25.01337782652509	0.16940634789082717
1	3	undersample	0.6	100	3	5	2	log2	entropy		0.9550126737173323	0.7867455801374056	0.8352941175979238	0.9621099554163292	128.77446956256992	22.04520755580815	0.17119236711242647
1	1	undersample	0.6	100	3	10	1	sqrt	gini		0.9439320494344732	0.7459519907651957	0.705882352899654	0.9725315515889197	84.97294006227696	25.697923863645467	0.30242478364385145
1	2	undersample	0.6	100	3	10	1	sqrt	gini		0.9671411068533146	0.7965887982113822	0.8421052631086487	0.9643387815678728	144.22217438367335	23.614028459827136	0.163733677699139
1	3	undersample	0.6	100	3	10	1	sqrt	gini		0.9534612359059523	0.7692579062497493	0.8352941175979238	0.9561664190122128	110.62587742916735	19.056027552719804	0.172256499919401
1	1	undersample	0.6	100	3	10	1	sqrt	entropy		0.9438490763788812	0.7501772341687928	0.6882352940771626	0.9740163325837119	82.75144885730737	26.487216688032618	0.3200815964707931
1	2	undersample	0.6	100	3	10	1	sqrt	entropy		0.9689615321116064	0.8150548908525904	0.824561403460552	0.9658246656689018	132.82604208023503	24.127376610225806	0.18164642192222352
1	3	undersample	0.6	100	3	10	1	sqrt	entropy		0.9550607464382483	0.7860143507802847	0.8352941175979238	0.9613670133658145	126.20051066124834	21.62126136647632	0.17132466414900432
1	1	undersample	0.6	100	3	10	1	log2	gini		0.9439320494344732	0.7459519907651957	0.705882352899654	0.9725315515889197	84.97294006227696	25.697923863645467	0.30242478364385145
1	2	undersample	0.6	100	3	10	1	log2	gini		0.9671411068533146	0.7965887982113822	0.8421052631086487	0.9643387815678728	144.22217438367335	23.614028459827136	0.163733677699139
1	3	undersample	0.6	100	3	10	1	log2	gini		0.9534612359059523	0.7692579062497493	0.8352941175979238	0.9561664190122128	110.62587742916735	19.056027552719804	0.172256499919401
1	1	undersample	0.6	100	3	10	1	log2	entropy		0.9438490763788812	0.7501772341687928	0.6882352940771626	0.9740163325837119	82.75144885730737	26.487216688032618	0.3200815964707931
1	2	undersample	0.6	100	3	10	1	log2	entropy		0.9689615321116064	0.8150548908525904	0.824561403460552	0.9658246656689018	132.82604208023503	24.127376610225806	0.18164642192222352
1	3	undersample	0.6	100	3	10	1	log2	entropy		0.9550607464382483	0.7860143507802847	0.8352941175979238	0.9613670133658145	126.20051066124834	21.62126136647632	0.17132466414900432
1	1	undersample	0.6	100	3	10	2	sqrt	gini		0.9440019214812874	0.7449036894605504	0.6999999999588234	0.9732739420863158	84.97218850454458	26.191656858000098	0.3082379831475966
1	2	undersample	0.6	100	3	10	2	sqrt	gini		0.9671237280918988	0.7965683252128966	0.8421052631086487	0.9650817236183873	147.40420553689358	24.116454453277093	0.1636076317591832
1	3	undersample	0.6	100	3	10	2	sqrt	gini		0.9534306441744602	0.7686904533093192	0.8352941175979238	0.9561664190122128	110.62587742916735	19.056027552719804	0.172256499919401
1	1	undersample	0.6	100	3	10	2	sqrt	entropy		0.9439145814227696	0.7501850009398204	0.6882352940771626	0.9740163325837119	82.75144885730737	26.487216688032618	0.3200815964707931
1	2	undersample	0.6	100	3	10	2	sqrt	entropy		0.9688616042334662	0.8147854545175586	0.824561403460552	0.9643387815678728	127.0957919565543	23.12206953358074	0.1819263085478608
1	3	undersample	0.6	100	3	10	2	sqrt	entropy		0.9549995629752643	0.7859076275487366	0.8352941175979238	0.9613670133658145	126.20051066124834	21.62126136647632	0.17132466414900432
1	1	undersample	0.6	100	3	10	2	log2	gini		0.9440019214812874	0.7449036894605504	0.6999999999588234	0.9732739420863158	84.97218850454458	26.191656858000098	0.3082379831475966
1	2	undersample	0.6	100	3	10	2	log2	gini		0.9671237280918988	0.7965683252128966	0.8421052631086487	0.9650817236183873	147.40420553689358	24.116454453277093	0.1636076317591832
1	3	undersample	0.6	100	3	10	2	log2	gini		0.9534306441744602	0.7686904533093192	0.8352941175979238	0.9561664190122128	110.62587742916735	19.056027552719804	0.172256499919401
1	1	undersample	0.6	100	3	10	2	log2	entropy		0.9439145814227696	0.7501850009398204	0.6882352940771626	0.9740163325837119	82.75144885730737	26.487216688032618	0.3200815964707931
1	2	undersample	0.6	100	3	10	2	log2	entropy		0.9688616042334662	0.8147854545175586	0.824561403460552	0.9643387815678728	127.0957919565543	23.12206953358074	0.1819263085478608
1	3	undersample	0.6	100	3	10	2	log2	entropy		0.9549995629752643	0.7859076275487366	0.8352941175979238	0.9613670133658145	126.20051066124834	21.62126136647632	0.17132466414900432
1	1	undersample	0.6	100	5	2	1	sqrt	gini		0.9528145333857374	0.7715697925214344	0.7235294117221452	0.9651076466149584	72.3856723315117	20.736039107982098	0.2864660604264132
1	2	undersample	0.6	100	5	2	1	sqrt	gini		0.9682359688225021	0.826271189699301	0.8596491227567457	0.9465081723555238	108.37844573739471	16.070659760658195	0.14828279338692107
1	3	undersample	0.6	100	5	2	1	sqrt	gini		0.9592387029105848	0.8189336140249092	0.8470588234795847	0.9539375928606691	114.69972094572044	18.38936981785776	0.16032618492213233
1	1	undersample	0.6	100	5	2	1	sqrt	entropy		0.9540940652430236	0.7715072767968368	0.7352941176038061	0.9695619895993352	88.48235338459224	24.157093921513543	0.27301594174027216
1	2	undersample	0.6	100	5	2	1	sqrt	entropy		0.9689528427308985	0.8271211495023789	0.8654970759727779	0.950965824658611	124.79575089124599	17.650891310765296	0.14143822956111513
1	3	undersample	0.6	100	5	2	1	sqrt	entropy		0.9585744253124726	0.8196992086407192	0.8235294117162629	0.9576523031132419	105.53213414368167	19.446847828583987	0.18427417327489867
1	1	undersample	0.6	100	5	2	1	log2	gini		0.9528145333857374	0.7715697925214344	0.7235294117221452	0.9651076466149584	72.3856723315117	20.736039107982098	0.2864660604264132
1	2	undersample	0.6	100	5	2	1	log2	gini		0.9682359688225021	0.826271189699301	0.8596491227567457	0.9465081723555238	108.37844573739471	16.070659760658195	0.14828279338692107
1	3	undersample	0.6	100	5	2	1	log2	gini		0.9592387029105848	0.8189336140249092	0.8470588234795847	0.9539375928606691	114.69972094572044	18.38936981785776	0.16032618492213233
1	1	undersample	0.6	100	5	2	1	log2	entropy		0.9540940652430236	0.7715072767968368	0.7352941176038061	0.9695619895993352	88.48235338459224	24.157093921513543	0.27301594174027216
1	2	undersample	0.6	100	5	2	1	log2	entropy		0.9689528427308985	0.8271211495023789	0.8654970759727779	0.950965824658611	124.79575089124599	17.650891310765296	0.14143822956111513
1	3	undersample	0.6	100	5	2	1	log2	entropy		0.9585744253124726	0.8196992086407192	0.8235294117162629	0.9576523031132419	105.53213414368167	19.446847828583987	0.18427417327489867
1	1	undersample	0.6	100	5	2	2	sqrt	gini		0.9523123280492598	0.7627971096355445	0.7352941176038061	0.9651076466149584	76.83212724188279	21.073210475591566	0.27427601530447865
1	2	undersample	0.6	100	5	2	2	sqrt	gini		0.9690658046801004	0.8193342619533447	0.8713450291888102	0.9487369985070674	125.34449983083783	16.997538845507318	0.13560656921525732
1	3	undersample	0.6	100	5	2	2	sqrt	gini		0.9585787955598287	0.8105773946037923	0.8470588234795847	0.9524517087596401	110.94227855555447	17.81470213199932	0.16057630377273893
1	1	undersample	0.6	100	5	2	2	sqrt	entropy		0.9534695838246212	0.7711206848673602	0.7352941176038061	0.9680772086045429	84.2376974613626	23.0335085099532	0.2734346778429103
1	2	undersample	0.6	100	5	2	2	sqrt	entropy		0.9700129471772547	0.8309031366258242	0.8596491227567457	0.9487369985070674	113.35685541368545	16.769383961675004	0.14793443913831347
1	3	undersample	0.6	100	5	2	2	sqrt	entropy		0.9588497508959007	0.8146030236768678	0.8294117646570934	0.959138187214271	114.12598559203931	20.29796294223972	0.17785574157964354
1	1	undersample	0.6	100	5	2	2	log2	gini		0.9523123280492598	0.7627971096355445	0.7352941176038061	0.9651076466149584	76.83212724188279	21.073210475591566	0.27427601530447865
1	2	undersample	0.6	100	5	2	2	log2	gini		0.9690658046801004	0.8193342619533447	0.8713450291888102	0.9487369985070674	125.34449983083783	16.997538845507318	0.13560656921525732
1	3	undersample	0.6	100	5	2	2	log2	gini		0.9585787955598287	0.8105773946037923	0.8470588234795847	0.9524517087596401	110.94227855555447	17.81470213199932	0.16057630377273893
1	1	undersample	0.6	100	5	2	2	log2	entropy		0.9534695838246212	0.7711206848673602	0.7352941176038061	0.9680772086045429	84.2376974613626	23.0335085099532	0.2734346778429103
1	2	undersample	0.6	100	5	2	2	log2	entropy		0.9700129471772547	0.8309031366258242	0.8596491227567457	0.9487369985070674	113.35685541368545	16.769383961675004	0.14793443913831347
1	3	undersample	0.6	100	5	2	2	log2	entropy		0.9588497508959007	0.8146030236768678	0.8294117646570934	0.959138187214271	114.12598559203931	20.29796294223972	0.17785574157964354
1	1	undersample	0.6	100	5	5	1	sqrt	gini		0.9509454561334556	0.7604939794641683	0.7294117646629757	0.9658500371123546	76.24005132415242	21.35907302365265	0.28015553361105494
1	2	undersample	0.6	100	5	5	1	sqrt	gini		0.9684227905077205	0.8239176847121834	0.8596491227567457	0.9435364041534656	102.35194970498478	15.224835712640006	0.14874982580208754
1	3	undersample	0.6	100	5	5	1	sqrt	gini		0.9606415523118608	0.8181018057474463	0.8470588234795847	0.9524517087596401	110.94227855555447	17.81470213199932	0.16057630377273893
1	1	undersample	0.6	100	5	5	1	sqrt	entropy		0.9519542338093366	0.7651285828771232	0.7411764705446366	0.9673348181071468	84.80265765791184	22.690099999283916	0.26756353843045416
1	2	undersample	0.6	100	5	5	1	sqrt	entropy		0.9701606666492879	0.8334814050988476	0.8654970759727779	0.9502228826080965	122.83708661953882	17.38744522476312	0.1415488145713361
1	3	undersample	0.6	100	5	5	1	sqrt	entropy		0.9602088978236168	0.8207873178604707	0.8352941175979238	0.9583952451637564	116.82394587095034	20.076885926062616	0.17185590341214038
1	1	undersample	0.6	100	5	5	1	log2	gini		0.9509454561334556	0.7604939794641683	0.7294117646629757	0.9658500371123546	76.24005132415242	21.35907302365265	0.28015553361105494
1	2	undersample	0.6	100	5	5	1	log2	gini		0.9684227905077205	0.8239176847121834	0.8596491227567457	0.9435364041534656	102.35194970498478	15.224835712640006	0.14874982580208754
1	3	undersample	0.6	100	5	5	1	log2	gini		0.9606415523118608	0.8181018057474463	0.8470588234795847	0.9524517087596401	110.94227855555447	17.81470213199932	0.16057630377273893
1	1	undersample	0.6	100	5	5	1	log2	entropy		0.9519542338093366	0.7651285828771232	0.7411764705446366	0.9673348181071468	84.80265765791184	22.690099999283916	0.26756353843045416
1	2	undersample	0.6	100	5	5	1	log2	entropy		0.9701606666492879	0.8334814050988476	0.8654970759727779	0.9502228826080965	122.83708661953882	17.38744522476312	0.1415488145713361
1	3	undersample	0.6	100	5	5	1	log2	entropy		0.9602088978236168	0.8207873178604707	0.8352941175979238	0.9583952451637564	116.82394587095034	20.076885926062616	0.17185590341214038
1	1	undersample	0.6	100	5	5	2	sqrt	gini		0.9525350451984803	0.764907486137096	0.7294117646629757	0.9658500371123546	76.24005132415242	21.35907302365265	0.28015553361105494
1	2	undersample	0.6	100	5	5	2	sqrt	gini		0.9690701493704544	0.8193564964185999	0.8654970759727779	0.9457652303050093	112.2120035128214	15.958340401495485	0.14221597315613427
1	3	undersample	0.6	100	5	5	2	sqrt	gini		0.9586224980333887	0.8168226628447411	0.8470588234795847	0.9531946508101546	112.79117878566721	18.09747512125402	0.16045114687321582
1	1	undersample	0.6	100	5	5	2	sqrt	entropy		0.9544346914712434	0.7726074806289153	0.7235294117221452	0.9673348181071468	77.49949077104854	22.149859523110486	0.28580650695565724
1	2	undersample	0.6	100	5	5	2	sqrt	entropy		0.9706038250653876	0.8362745629018732	0.8596491227567457	0.9517087667091255	120.70958340269806	17.801345837769976	0.147472504906982
1	3	undersample	0.6	100	5	5	2	sqrt	entropy		0.9597369111091688	0.8173471626314286	0.8352941175979238	0.9598811292647855	121.3385882207208	20.820474108210647	0.17158987260467637
1	1	undersample	0.6	100	5	5	2	log2	gini		0.9525350451984803	0.764907486137096	0.7294117646629757	0.9658500371123546	76.24005132415242	21.35907302365265	0.28015553361105494
1	2	undersample	0.6	100	5	5	2	log2	gini		0.9690701493704544	0.8193564964185999	0.8654970759727779	0.9457652303050093	112.2120035128214	15.958340401495485	0.14221597315613427
1	3	undersample	0.6	100	5	5	2	log2	gini		0.9586224980333887	0.8168226628447411	0.8470588234795847	0.9531946508101546	112.79117878566721	18.09747512125402	0.16045114687321582
1	1	undersample	0.6	100	5	5	2	log2	entropy		0.9544346914712434	0.7726074806289153	0.7235294117221452	0.9673348181071468	77.49949077104854	22.149859523110486	0.28580650695565724
1	2	undersample	0.6	100	5	5	2	log2	entropy		0.9706038250653876	0.8362745629018732	0.8596491227567457	0.9517087667091255	120.70958340269806	17.801345837769976	0.147472504906982
1	3	undersample	0.6	100	5	5	2	log2	entropy		0.9597369111091688	0.8173471626314286	0.8352941175979238	0.9598811292647855	121.3385882207208	20.820474108210647	0.17158987260467637
1	1	undersample	0.6	100	5	10	1	sqrt	gini		0.9517970217040046	0.7602329814341426	0.7235294117221452	0.9628804751227701	67.88551193925198	19.491877096929276	0.28712866503115797
1	2	undersample	0.6	100	5	10	1	sqrt	gini		0.9685618205990459	0.818067553082643	0.8654970759727779	0.9450222882544947	110.60866886934544	15.74268719208135	0.14232777816529404
1	3	undersample	0.6	100	5	10	1	sqrt	gini		0.9610305043265448	0.8261539027449873	0.8470588234795847	0.959138187214271	130.002758516502	20.729834494202265	0.15945687176740422
1	1	undersample	0.6	100	5	10	1	sqrt	entropy		0.95133411939386	0.7572320451630388	0.7294117646629757	0.9658500371123546	76.24005132415242	21.35907302365265	0.28015553361105494
1	2	undersample	0.6	100	5	10	1	sqrt	entropy		0.9698608830148675	0.8327509218412522	0.8654970759727779	0.9487369985070674	119.09007667516659	16.883461403591163	0.14177050417678538
1	3	undersample	0.6	100	5	10	1	sqrt	entropy		0.9611397605104449	0.8201599235490936	0.8411764705387543	0.9598811292647855	126.71875487237165	20.967097165310722	0.16546166287098366
1	1	undersample	0.6	100	5	10	1	log2	gini		0.9517970217040046	0.7602329814341426	0.7235294117221452	0.9628804751227701	67.88551193925198	19.491877096929276	0.28712866503115797
1	2	undersample	0.6	100	5	10	1	log2	gini		0.9685618205990459	0.818067553082643	0.8654970759727779	0.9450222882544947	110.60866886934544	15.74268719208135	0.14232777816529404
1	3	undersample	0.6	100	5	10	1	log2	gini		0.9610305043265448	0.8261539027449873	0.8470588234795847	0.959138187214271	130.002758516502	20.729834494202265	0.15945687176740422
1	1	undersample	0.6	100	5	10	1	log2	entropy		0.95133411939386	0.7572320451630388	0.7294117646629757	0.9658500371123546	76.24005132415242	21.35907302365265	0.28015553361105494
1	2	undersample	0.6	100	5	10	1	log2	entropy		0.9698608830148675	0.8327509218412522	0.8654970759727779	0.9487369985070674	119.09007667516659	16.883461403591163	0.14177050417678538
1	3	undersample	0.6	100	5	10	1	log2	entropy		0.9611397605104449	0.8201599235490936	0.8411764705387543	0.9598811292647855	126.71875487237165	20.967097165310722	0.16546166287098366
1	1	undersample	0.6	100	5	10	2	sqrt	gini		0.951290449364601	0.7616273477244059	0.7235294117221452	0.962138084625374	66.50310969614827	19.109683529381048	0.2873502149247127
1	2	undersample	0.6	100	5	10	2	sqrt	gini		0.968392377675243	0.8165112757152106	0.8713450291888102	0.9457652303050093	118.10520110618947	16.066167025829916	0.1360326699781212
1	3	undersample	0.6	100	5	10	2	sqrt	gini		0.9603705969757889	0.8256169170884564	0.8411764705387543	0.959138187214271	124.31848181427915	20.58587731021475	0.16558982837148395
1	1	undersample	0.6	100	5	10	2	sqrt	entropy		0.9509803921568627	0.7537306427848336	0.7411764705446366	0.9636228656201662	75.85711993443361	20.37478430977442	0.26859421460785715
1	2	undersample	0.6	100	5	10	2	sqrt	entropy		0.9700129471772547	0.8331658574533497	0.8538011695407134	0.9487369985070674	108.08229182317542	16.65530651975885	0.15409837409984153
1	3	undersample	0.6	100	5	10	2	sqrt	entropy		0.9604623721702649	0.8174405171046635	0.8411764705387543	0.9576523031132419	119.77059596026464	19.863565996339357	0.16584675595355122
1	1	undersample	0.6	100	5	10	2	log2	gini		0.951290449364601	0.7616273477244059	0.7235294117221452	0.962138084625374	66.50310969614827	19.109683529381048	0.2873502149247127
1	2	undersample	0.6	100	5	10	2	log2	gini		0.968392377675243	0.8165112757152106	0.8713450291888102	0.9457652303050093	118.10520110618947	16.066167025829916	0.1360326699781212
1	3	undersample	0.6	100	5	10	2	log2	gini		0.9603705969757889	0.8256169170884564	0.8411764705387543	0.959138187214271	124.31848181427915	20.58587731021475	0.16558982837148395
1	1	undersample	0.6	100	5	10	2	log2	entropy		0.9509803921568627	0.7537306427848336	0.7411764705446366	0.9636228656201662	75.85711993443361	20.37478430977442	0.26859421460785715
1	2	undersample	0.6	100	5	10	2	log2	entropy		0.9700129471772547	0.8331658574533497	0.8538011695407134	0.9487369985070674	108.08229182317542	16.65530651975885	0.15409837409984153
1	3	undersample	0.6	100	5	10	2	log2	entropy		0.9604623721702649	0.8174405171046635	0.8411764705387543	0.9576523031132419	119.77059596026464	19.863565996339357	0.16584675595355122
1	1	undersample	0.6	100	10	2	1	sqrt	gini		0.9521463819380758	0.7886685769971248	0.7294117646629757	0.9599109131331856	64.54587597586394	18.194766698942004	0.2818889011636767
1	2	undersample	0.6	100	10	2	1	sqrt	gini		0.9696175803550481	0.833811490571765	0.8830409356208747	0.9286775631431748	98.30727107655864	12.380968047738435	0.12594151916823948
1	3	undersample	0.6	100	10	2	1	sqrt	gini		0.9547526439996503	0.8404353951401395	0.8647058823020761	0.9487369985070674	118.28541404372105	16.86802739673788	0.1426044483189527
1	1	undersample	0.6	100	10	2	1	sqrt	entropy		0.9529892135027731	0.7825723937985498	0.7352941176038061	0.9584261321383933	64.0376813332116	17.686445321542827	0.2761880866538084
1	2	undersample	0.6	100	10	2	1	sqrt	entropy		0.9703583500603913	0.8427589151471662	0.8713450291888102	0.9420505200524365	110.10020714358743	15.036284702026892	0.1365690763997857
1	3	undersample	0.6	100	10	2	1	sqrt	entropy		0.9603793374705007	0.8261022525288102	0.8352941175979238	0.9502228826080965	96.81127657526204	16.780681436707187	0.17333394478636954
1	1	undersample	0.6	100	10	2	1	log2	gini		0.952146381938076	0.7886685769971248	0.7294117646629757	0.9599109131331856	64.54587597586394	18.194766698942004	0.2818889011636767
1	2	undersample	0.6	100	10	2	1	log2	gini		0.9696175803550481	0.833811490571765	0.8830409356208747	0.9286775631431748	98.30727107655864	12.380968047738435	0.12594151916823948
1	3	undersample	0.6	100	10	2	1	log2	gini		0.9547526439996503	0.8404353951401395	0.8647058823020761	0.9487369985070674	118.28541404372105	16.86802739673788	0.1426044483189527
1	1	undersample	0.6	100	10	2	1	log2	entropy		0.9529892135027731	0.7825723937985498	0.7352941176038061	0.9584261321383933	64.0376813332116	17.686445321542827	0.2761880866538084
1	2	undersample	0.6	100	10	2	1	log2	entropy		0.9703583500603913	0.8427589151471662	0.8713450291888102	0.9420505200524365	110.10020714358743	15.036284702026892	0.1365690763997857
1	3	undersample	0.6	100	10	2	1	log2	entropy		0.9603793374705007	0.8261022525288102	0.8352941175979238	0.9502228826080965	96.81127657526204	16.780681436707187	0.17333394478636954
1	1	undersample	0.6	100	10	2	2	sqrt	gini		0.9553932486134765	0.7653394906808179	0.7529411764262975	0.9554565701488089	65.37141202515234	16.903525613237164	0.2585767147422062
1	2	undersample	0.6	100	10	2	2	sqrt	gini		0.9688268467106349	0.8259260122928501	0.8713450291888102	0.931649331345233	92.31519813910762	12.748154756295746	0.13809377101627263
1	3	undersample	0.6	100	10	2	2	sqrt	gini		0.9610523555633247	0.8466844116454608	0.8529411764204152	0.9479940564565529	105.72568819857878	16.400837179301906	0.15512631226613754
1	1	undersample	0.6	100	10	2	2	sqrt	entropy		0.9494148216079304	0.7731156516355101	0.7411764705446366	0.9599109131331856	68.56816285725114	18.488230677957198	0.26963286198531167
1	2	undersample	0.6	100	10	2	2	sqrt	entropy		0.9705951356846797	0.8333176993276294	0.8713450291888102	0.9405646359514075	107.17838429999497	14.660377647769586	0.1367848253333525
1	3	undersample	0.6	100	10	2	2	sqrt	entropy		0.9594004020627568	0.8279448381992807	0.8588235293612456	0.9487369985070674	112.58572038734995	16.753278911045783	0.14880464172142888
1	1	undersample	0.6	100	10	2	2	log2	gini		0.9553932486134765	0.7653394906808179	0.7529411764262975	0.9554565701488089	65.37141202515234	16.903525613237164	0.2585767147422062
1	2	undersample	0.6	100	10	2	2	log2	gini		0.9688268467106349	0.8259260122928501	0.8713450291888102	0.931649331345233	92.31519813910762	12.748154756295746	0.13809377101627263
1	3	undersample	0.6	100	10	2	2	log2	gini		0.9610523555633247	0.8466844116454608	0.8529411764204152	0.9479940564565529	105.72568819857878	16.400837179301906	0.15512631226613754
1	1	undersample	0.6	100	10	2	2	log2	entropy		0.9494148216079304	0.7731156516355101	0.7411764705446366	0.9599109131331856	68.56816285725114	18.488230677957198	0.26963286198531167
1	2	undersample	0.6	100	10	2	2	log2	entropy		0.9705951356846797	0.8333176993276294	0.8713450291888102	0.9405646359514075	107.17838429999497	14.660377647769586	0.1367848253333525
1	3	undersample	0.6	100	10	2	2	log2	entropy		0.9594004020627568	0.827952431598086	0.8588235293612456	0.9487369985070674	112.58572038734995	16.753278911045783	0.14880464172142888
1	1	undersample	0.6	100	10	5	1	sqrt	gini		0.9532468666754007	0.7698855514482543	0.7411764705446366	0.9576837416409972	64.80859537750999	17.51516613555438	0.27025991514617176
1	2	undersample	0.6	100	10	5	1	sqrt	gini		0.9704517609030004	0.8341199664509569	0.8947368420529394	0.9309063892947185	114.52147982795748	12.949630268609525	0.11307598489688227
1	3	undersample	0.6	100	10	5	1	sqrt	gini		0.9602176383183287	0.8455755685515962	0.8529411764204152	0.9487369985070674	107.34200219388941	16.63853042535369	0.15500483512390492
1	1	undersample	0.6	100	10	5	1	sqrt	entropy		0.9547927857111664	0.7884804347133764	0.7529411764262975	0.9584261321383933	70.25848447990386	18.110920009259857	0.2577755475476461
1	2	undersample	0.6	100	10	5	1	sqrt	entropy		0.9697435763753117	0.8194311806727699	0.8771929824048424	0.9338781574967766	100.88280313233376	13.266309838522446	0.13150218290715254
1	3	undersample	0.6	100	10	5	1	sqrt	entropy		0.9590245607901408	0.8381703103686131	0.8529411764204152	0.9517087667091255	114.30458545515303	17.66243977780531	0.15452082315358423
1	1	undersample	0.6	100	10	5	1	log2	gini		0.9532468666754007	0.7698855514482543	0.7411764705446366	0.9576837416409972	64.80859537750999	17.51516613555438	0.27025991514617176
1	2	undersample	0.6	100	10	5	1	log2	gini		0.9704517609030004	0.8341199664509569	0.8947368420529394	0.9309063892947185	114.52147982795748	12.949630268609525	0.11307598489688227
1	3	undersample	0.6	100	10	5	1	log2	gini		0.9602176383183287	0.8455755685515963	0.8529411764204152	0.9487369985070674	107.34200219388941	16.63853042535369	0.15500483512390492
1	1	undersample	0.6	100	10	5	1	log2	entropy		0.9547927857111664	0.7884804347133764	0.7529411764262975	0.9584261321383933	70.25848447990386	18.110920009259857	0.2577755475476461
1	2	undersample	0.6	100	10	5	1	log2	entropy		0.9697435763753117	0.8194311806727699	0.8771929824048424	0.9338781574967766	100.88280313233376	13.266309838522446	0.13150218290715254
1	3	undersample	0.6	100	10	5	1	log2	entropy		0.9590245607901408	0.8381703103686131	0.8529411764204152	0.9517087667091255	114.30458545515303	17.66243977780531	0.15452082315358423
1	1	undersample	0.6	100	10	5	2	sqrt	gini		0.9534149962880475	0.7772730712156345	0.7411764705446366	0.9584261321383933	66.017027792489	17.82793688411517	0.27005057361842094
1	2	undersample	0.6	100	10	5	2	sqrt	gini		0.9721592242120904	0.8513467244557208	0.8771929824048424	0.9286775631431748	93.00593325506475	12.298974881859372	0.1322385951235029
1	3	undersample	0.6	100	10	5	2	sqrt	gini		0.9602919325233809	0.829779738633023	0.8647058823020761	0.941307578001922	102.5035537604623	14.73283441944257	0.14372997670730306
1	1	undersample	0.6	100	10	5	2	sqrt	entropy		0.9529804794969213	0.7765947289849403	0.7411764705446366	0.9584261321383933	66.017027792489	17.82793688411517	0.27005057361842094
1	2	undersample	0.6	100	10	5	2	sqrt	entropy		0.969569788761155	0.8116464053019843	0.8713450291888102	0.9353640415978057	98.00990555774972	13.48080721506185	0.13754534460825074
1	3	undersample	0.6	100	10	5	2	sqrt	entropy		0.9601171226291408	0.8402645040645312	0.8647058823020761	0.9546805349111838	134.63645534975754	19.080227222566947	0.14171663853327043
1	1	undersample	0.6	100	10	5	2	log2	gini		0.9534149962880475	0.7772730712156345	0.7411764705446366	0.9584261321383933	66.017027792489	17.82793688411517	0.27005057361842094
1	2	undersample	0.6	100	10	5	2	log2	gini		0.9721592242120904	0.8513467244557208	0.8771929824048424	0.9286775631431748	93.00593325506475	12.298974881859372	0.1322385951235029
1	3	undersample	0.6	100	10	5	2	log2	gini		0.9602919325233809	0.829779738633023	0.8647058823020761	0.941307578001922	102.5035537604623	14.73283441944257	0.14372997670730306
1	1	undersample	0.6	100	10	5	2	log2	entropy		0.9529804794969213	0.7765947289849403	0.7411764705446366	0.9584261321383933	66.017027792489	17.82793688411517	0.27005057361842094
1	2	undersample	0.6	100	10	5	2	log2	entropy		0.969569788761155	0.8116464053019843	0.8713450291888102	0.9353640415978057	98.00990555774972	13.48080721506185	0.13754534460825074
1	3	undersample	0.6	100	10	5	2	log2	entropy		0.9601171226291408	0.8402645040645312	0.8647058823020761	0.9546805349111838	134.63645534975754	19.080227222566947	0.14171663853327043
1	1	undersample	0.6	100	10	10	1	sqrt	gini		0.9560679505655268	0.7901097067263468	0.7352941176038061	0.9599109131331856	66.51232734172827	18.341498688449597	0.27576088157449424
1	2	undersample	0.6	100	10	10	1	sqrt	gini		0.9700042577965468	0.8224548380948536	0.8888888888369071	0.9331352154462621	111.6444194965387	13.293825170172697	0.11907289333114092
1	3	undersample	0.6	100	10	10	1	sqrt	gini		0.9600734201555807	0.8563559260900381	0.8529411764204152	0.9487369985070674	107.34200219388941	16.63853042535369	0.15500483512390492
1	1	undersample	0.6	100	10	10	1	sqrt	entropy		0.9570636272326303	0.7904801137525916	0.747058823485467	0.9584261321383933	68.08843687426949	17.969428446687512	0.2639130605830336
1	2	undersample	0.6	100	10	10	1	sqrt	entropy		0.9707341657760051	0.8363482216737655	0.8888888888369071	0.9361069836483202	117.20927528290247	13.912142523102414	0.1186948841500008
1	3	undersample	0.6	100	10	10	1	sqrt	entropy		0.9587754566908487	0.8272854203703935	0.8529411764204152	0.9524517087596401	116.18121919614659	17.938415341249314	0.15440029209154738
1	1	undersample	0.6	100	10	10	1	log2	gini		0.9560679505655268	0.7901097067263468	0.7352941176038061	0.9599109131331856	66.51232734172827	18.341498688449597	0.27576088157449424
1	2	undersample	0.6	100	10	10	1	log2	gini		0.9700042577965468	0.8224548380948536	0.8888888888369071	0.9331352154462621	111.6444194965387	13.293825170172697	0.11907289333114092
1	3	undersample	0.6	100	10	10	1	log2	gini		0.9600734201555807	0.8563559260900381	0.8529411764204152	0.9487369985070674	107.34200219388941	16.63853042535369	0.15500483512390492
1	1	undersample	0.6	100	10	10	1	log2	entropy		0.9570636272326303	0.7904801137525916	0.747058823485467	0.9584261321383933	68.08843687426949	17.969428446687512	0.2639130605830336
1	2	undersample	0.6	100	10	10	1	log2	entropy		0.9707341657760051	0.8363482216737655	0.8888888888369071	0.9361069836483202	117.20927528290247	13.912142523102414	0.1186948841500008
1	3	undersample	0.6	100	10	10	1	log2	entropy		0.9587754566908487	0.8272854203703935	0.8529411764204152	0.9524517087596401	116.18121919614659	17.938415341249314	0.15440029209154738
1	1	undersample	0.6	100	10	10	2	sqrt	gini		0.953997991178654	0.7899954911714625	0.747058823485467	0.9569413511436011	65.63871589113484	17.34979312702044	0.2643225455447483
1	2	undersample	0.6	100	10	10	2	sqrt	gini		0.9681621090864854	0.8182677554717415	0.8888888888369071	0.9323922733957475	110.32964586533913	13.147739200915597	0.1191677721295904
1	3	undersample	0.6	100	10	10	2	sqrt	gini		0.9594004020627568	0.849487406677802	0.8588235293612456	0.9487369985070674	112.58572038734995	16.753278911045783	0.14880464172142888
1	1	undersample	0.6	100	10	10	2	sqrt	entropy		0.9548582907550549	0.7835513596901861	0.747058823485467	0.9584261321383933	68.08843687426949	17.969428446687512	0.2639130605830336
1	2	undersample	0.6	100	10	10	2	sqrt	entropy		0.9707080976338817	0.8412301631927962	0.8771929824048424	0.9346210995472911	102.11036725335326	13.417063336339176	0.13139765017146085
1	3	undersample	0.6	100	10	10	2	sqrt	entropy		0.9610479853159688	0.8370500982426439	0.8470588234795847	0.9487369985070674	102.50164691321041	16.523781939661596	0.1612050285263811
1	1	undersample	0.6	100	10	10	2	log2	gini		0.953997991178654	0.7899954911714625	0.747058823485467	0.9569413511436011	65.63871589113484	17.34979312702044	0.2643225455447483
1	2	undersample	0.6	100	10	10	2	log2	gini		0.9681621090864854	0.8182677554717415	0.8888888888369071	0.9323922733957475	110.32964586533913	13.147739200915597	0.1191677721295904
1	3	undersample	0.6	100	10	10	2	log2	gini		0.9594004020627568	0.849487406677802	0.8588235293612456	0.9487369985070674	112.58572038734995	16.753278911045783	0.14880464172142888
1	1	undersample	0.6	100	10	10	2	log2	entropy		0.9548582907550549	0.783551359690186	0.747058823485467	0.9584261321383933	68.08843687426949	17.969428446687512	0.2639130605830336
1	2	undersample	0.6	100	10	10	2	log2	entropy		0.9707080976338817	0.8412301631927962	0.8771929824048424	0.9346210995472911	102.11036725335326	13.417063336339176	0.13139765017146085
1	3	undersample	0.6	100	10	10	2	log2	entropy		0.9610479853159688	0.8370500982426439	0.8470588234795847	0.9487369985070674	102.50164691321041	16.523781939661596	0.1612050285263811
1	1	undersample	0.6	300	3	2	1	sqrt	gini		0.9442857766714704	0.7389581910293407	0.7117647058404843	0.9717891610915236	85.063877589177	25.23017680714396	0.29660270224638
1	2	undersample	0.6	300	3	2	1	sqrt	gini		0.9664546457773954	0.7979993408639398	0.824561403460552	0.9658246656689018	132.82604208023503	24.127376610225806	0.18164642192222352
1	3	undersample	0.6	300	3	2	1	sqrt	gini		0.9580325146403287	0.7880475365550051	0.8176470587754325	0.9643387815678728	121.25130486596723	22.928179839111035	0.18909634541206047
1	1	undersample	0.6	300	3	2	1	sqrt	entropy		0.9457356216428666	0.7462380936891599	0.6999999999588234	0.9740163325837119	87.46663102056966	26.939989622870783	0.30800304566285347
1	2	undersample	0.6	300	3	2	1	sqrt	entropy		0.9679101170459582	0.8154864902246556	0.8187134502445197	0.9673105497699309	133.63631693326238	25.045181060880108	0.187412975000085
1	3	undersample	0.6	300	3	2	1	sqrt	entropy		0.9587186434752207	0.8063629287897144	0.8176470587754325	0.9680534918204454	135.87166951362343	25.594246427102583	0.1883707262890417
1	1	undersample	0.6	300	3	2	1	log2	gini		0.9442857766714704	0.7389581910293407	0.7117647058404843	0.9717891610915236	85.063877589177	25.23017680714396	0.29660270224638
1	2	undersample	0.6	300	3	2	1	log2	gini		0.9664546457773954	0.7979993408639398	0.824561403460552	0.9658246656689018	132.82604208023503	24.127376610225806	0.18164642192222352
1	3	undersample	0.6	300	3	2	1	log2	gini		0.9580325146403287	0.7880475365550051	0.8176470587754325	0.9643387815678728	121.25130486596723	22.928179839111035	0.18909634541206047
1	1	undersample	0.6	300	3	2	1	log2	entropy		0.9457356216428666	0.7462380936891599	0.6999999999588234	0.9740163325837119	87.46663102056966	26.939989622870783	0.30800304566285347
1	2	undersample	0.6	300	3	2	1	log2	entropy		0.9679101170459582	0.8154864902246556	0.8187134502445197	0.9673105497699309	133.63631693326238	25.045181060880108	0.187412975000085
1	3	undersample	0.6	300	3	2	1	log2	entropy		0.9587186434752207	0.8063629287897144	0.8176470587754325	0.9680534918204454	135.87166951362343	25.594246427102583	0.1883707262890417
1	1	undersample	0.6	300	3	2	2	sqrt	gini		0.9442290056334338	0.7380048402100745	0.705882352899654	0.9717891610915236	82.67365298573093	25.021662949233683	0.3026558186175198
1	2	undersample	0.6	300	3	2	2	sqrt	gini		0.9663503732089014	0.7972588633203929	0.8304093566765842	0.9658246656689018	138.38076257792605	24.298492756397618	0.17559154119350107
1	3	undersample	0.6	300	3	2	2	sqrt	gini		0.9580456253823966	0.7886519254708548	0.8176470587754325	0.9628528974668437	116.22189920655352	22.011052892620565	0.18938816075688786
1	1	undersample	0.6	300	3	2	2	sqrt	entropy		0.9457618236604219	0.7467775750410681	0.6999999999588234	0.9732739420863158	84.97218850454458	26.191656858000098	0.3082379831475966
1	2	undersample	0.6	300	3	2	2	sqrt	entropy		0.967975287401267	0.8171484763247157	0.8187134502445197	0.9665676077194164	130.5662635081806	24.488621648346246	0.18755702801550478
1	3	undersample	0.6	300	3	2	2	sqrt	entropy		0.9587623459487806	0.8054730469709125	0.8176470587754325	0.9680534918204454	135.87166951362343	25.594246427102583	0.1883707262890417
1	1	undersample	0.6	300	3	2	2	log2	gini		0.9442290056334338	0.7380048402100745	0.705882352899654	0.9717891610915236	82.67365298573093	25.021662949233683	0.3026558186175198
1	2	undersample	0.6	300	3	2	2	log2	gini		0.9663503732089014	0.7972588633203929	0.8304093566765842	0.9658246656689018	138.38076257792605	24.298492756397618	0.17559154119350107
1	3	undersample	0.6	300	3	2	2	log2	gini		0.9580456253823966	0.7886519254708548	0.8176470587754325	0.9628528974668437	116.22189920655352	22.011052892620565	0.18938816075688786
1	1	undersample	0.6	300	3	2	2	log2	entropy		0.9457618236604219	0.7467775750410681	0.6999999999588234	0.9732739420863158	84.97218850454458	26.191656858000098	0.3082379831475966
1	2	undersample	0.6	300	3	2	2	log2	entropy		0.967975287401267	0.8171484763247157	0.8187134502445197	0.9665676077194164	130.5662635081806	24.488621648346246	0.18755702801550478
1	3	undersample	0.6	300	3	2	2	log2	entropy		0.9587623459487806	0.8054730469709125	0.8176470587754325	0.9680534918204454	135.87166951362343	25.594246427102583	0.1883707262890417
1	1	undersample	0.6	300	3	5	1	sqrt	gini		0.9443862177387659	0.7394785188930022	0.7117647058404843	0.9717891610915236	85.063877589177	25.23017680714396	0.29660270224638
1	2	undersample	0.6	300	3	5	1	sqrt	gini		0.9664459563966876	0.7977212030220064	0.8304093566765842	0.9650817236183873	135.3323099677089	23.781503696981577	0.17572671558870817
1	3	undersample	0.6	300	3	5	1	sqrt	gini		0.9581068088453807	0.7904391522914288	0.8176470587754325	0.9635958395173582	118.6852815844594	22.460257930208886	0.18924214058819747
1	1	undersample	0.6	300	3	5	1	sqrt	entropy		0.9457399886457925	0.7462419435042357	0.6999999999588234	0.9740163325837119	87.46663102056966	26.939989622870783	0.30800304566285347
1	2	undersample	0.6	300	3	5	1	sqrt	entropy		0.9678883935941884	0.8152383572097602	0.8187134502445197	0.9673105497699309	133.63631693326238	25.045181060880108	0.187412975000085
1	3	undersample	0.6	300	3	5	1	sqrt	entropy		0.9587230137225767	0.8064066987265175	0.8176470587754325	0.9680534918204454	135.87166951362343	25.594246427102583	0.1883707262890417
1	1	undersample	0.6	300	3	5	1	log2	gini		0.9443862177387659	0.7394785188930022	0.7117647058404843	0.9717891610915236	85.063877589177	25.23017680714396	0.29660270224638
1	2	undersample	0.6	300	3	5	1	log2	gini		0.9664459563966876	0.7977212030220064	0.8304093566765842	0.9650817236183873	135.3323099677089	23.781503696981577	0.17572671558870817
1	3	undersample	0.6	300	3	5	1	log2	gini		0.9581068088453807	0.7904391522914288	0.8176470587754325	0.9635958395173582	118.6852815844594	22.460257930208886	0.18924214058819747
1	1	undersample	0.6	300	3	5	1	log2	entropy		0.9457399886457925	0.7462419435042357	0.6999999999588234	0.9740163325837119	87.46663102056966	26.939989622870783	0.30800304566285347
1	2	undersample	0.6	300	3	5	1	log2	entropy		0.9678883935941884	0.8152383572097602	0.8187134502445197	0.9673105497699309	133.63631693326238	25.045181060880108	0.187412975000085
1	3	undersample	0.6	300	3	5	1	log2	entropy		0.9587230137225767	0.8064066987265175	0.8176470587754325	0.9680534918204454	135.87166951362343	25.594246427102583	0.1883707262890417
1	1	undersample	0.6	300	3	5	2	sqrt	gini		0.9442333726363596	0.7380193710855333	0.705882352899654	0.9717891610915236	82.67365298573093	25.021662949233683	0.3026558186175198
1	2	undersample	0.6	300	3	5	2	sqrt	gini		0.966419888254564	0.7983945233033605	0.8304093566765842	0.9650817236183873	135.3323099677089	23.781503696981577	0.17572671558870817
1	3	undersample	0.6	300	3	5	2	sqrt	gini		0.9580543658771086	0.7893131357566601	0.8176470587754325	0.9628528974668437	116.22189920655352	22.011052892620565	0.18938816075688786
1	1	undersample	0.6	300	3	5	2	sqrt	entropy		0.9457661906633479	0.7467989713096885	0.6999999999588234	0.9732739420863158	84.97218850454458	26.191656858000098	0.3082379831475966
1	2	undersample	0.6	300	3	5	2	sqrt	entropy		0.9679535639494974	0.8175340631536139	0.8187134502445197	0.9673105497699309	133.63631693326238	25.045181060880108	0.187412975000085
1	3	undersample	0.6	300	3	5	2	sqrt	entropy		0.9587623459487807	0.805058167039523	0.8176470587754325	0.9680534918204454	135.87166951362343	25.594246427102583	0.1883707262890417
1	1	undersample	0.6	300	3	5	2	log2	gini		0.9442333726363596	0.7380193710855333	0.705882352899654	0.9717891610915236	82.67365298573093	25.021662949233683	0.3026558186175198
1	2	undersample	0.6	300	3	5	2	log2	gini		0.966419888254564	0.7983945233033605	0.8304093566765842	0.9650817236183873	135.3323099677089	23.781503696981577	0.17572671558870817
1	3	undersample	0.6	300	3	5	2	log2	gini		0.9580543658771086	0.7893131357566601	0.8176470587754325	0.9628528974668437	116.22189920655352	22.011052892620565	0.18938816075688786
1	1	undersample	0.6	300	3	5	2	log2	entropy		0.9457661906633479	0.7467989713096885	0.6999999999588234	0.9732739420863158	84.97218850454458	26.191656858000098	0.3082379831475966
1	2	undersample	0.6	300	3	5	2	log2	entropy		0.9679535639494974	0.8175340631536139	0.8187134502445197	0.9673105497699309	133.63631693326238	25.045181060880108	0.187412975000085
1	3	undersample	0.6	300	3	5	2	log2	entropy		0.9587623459487807	0.805058167039523	0.8176470587754325	0.9680534918204454	135.87166951362343	25.594246427102583	0.1883707262890417
1	1	undersample	0.6	300	3	10	1	sqrt	gini		0.9448578540547621	0.7413378504148447	0.705882352899654	0.9717891610915236	82.67365298573093	25.021662949233683	0.3026558186175198
1	2	undersample	0.6	300	3	10	1	sqrt	gini		0.9664155435642102	0.7980399241752371	0.8304093566765842	0.9650817236183873	135.3323099677089	23.781503696981577	0.17572671558870817
1	3	undersample	0.6	300	3	10	1	sqrt	gini		0.9577353378201205	0.7879729517286347	0.8176470587754325	0.9635958395173582	118.6852815844594	22.460257930208886	0.18924214058819747
1	1	undersample	0.6	300	3	10	1	sqrt	entropy		0.9461155508974192	0.7483565007286495	0.6999999999588234	0.9740163325837119	87.46663102056966	26.939989622870783	0.30800304566285347
1	2	undersample	0.6	300	3	10	1	sqrt	entropy		0.9679970108530365	0.8155497257987955	0.824561403460552	0.9680534918204454	142.42087918347437	25.810681427820267	0.18122820299656164
1	3	undersample	0.6	300	3	10	1	sqrt	entropy		0.9585307228389127	0.806112250271376	0.8176470587754325	0.9680534918204454	135.87166951362343	25.594246427102583	0.1883707262890417
1	1	undersample	0.6	300	3	10	1	log2	gini		0.9448578540547621	0.7413378504148447	0.705882352899654	0.9717891610915236	82.67365298573093	25.021662949233683	0.3026558186175198
1	2	undersample	0.6	300	3	10	1	log2	gini		0.9664155435642102	0.7980399241752371	0.8304093566765842	0.9650817236183873	135.3323099677089	23.781503696981577	0.17572671558870817
1	3	undersample	0.6	300	3	10	1	log2	gini		0.9577353378201205	0.7879729517286347	0.8176470587754325	0.9635958395173582	118.6852815844594	22.460257930208886	0.18924214058819747
1	1	undersample	0.6	300	3	10	1	log2	entropy		0.9461155508974192	0.7483565007286495	0.6999999999588234	0.9740163325837119	87.46663102056966	26.939989622870783	0.30800304566285347
1	2	undersample	0.6	300	3	10	1	log2	entropy		0.9679970108530365	0.8155497257987955	0.824561403460552	0.9680534918204454	142.42087918347437	25.810681427820267	0.18122820299656164
1	3	undersample	0.6	300	3	10	1	log2	entropy		0.9585307228389127	0.806112250271376	0.8176470587754325	0.9680534918204454	135.87166951362343	25.594246427102583	0.1883707262890417
1	1	undersample	0.6	300	3	10	2	sqrt	gini		0.944705008952356	0.740267408871117	0.705882352899654	0.9717891610915236	82.67365298573093	25.021662949233683	0.3026558186175198
1	2	undersample	0.6	300	3	10	2	sqrt	gini		0.9664546457773954	0.7988665160870355	0.8304093566765842	0.9643387815678728	132.41087618059717	23.286055842329535	0.17586209826495353
1	3	undersample	0.6	300	3	10	2	sqrt	gini		0.9575998601520845	0.7866607265518237	0.8176470587754325	0.9628528974668437	116.22189920655352	22.011052892620565	0.18938816075688786
1	1	undersample	0.6	300	3	10	2	sqrt	entropy		0.946076247871086	0.7483846595009986	0.6999999999588234	0.9740163325837119	87.46663102056966	26.939989622870783	0.30800304566285347
1	2	undersample	0.6	300	3	10	2	sqrt	entropy		0.9679448745687895	0.8165867729619944	0.824561403460552	0.9673105497699309	139.0772238738294	25.224075211314965	0.1813673951633228
1	3	undersample	0.6	300	3	10	2	sqrt	entropy		0.9585350930862686	0.8042756659227945	0.8176470587754325	0.9680534918204454	135.87166951362343	25.594246427102583	0.1883707262890417
1	1	undersample	0.6	300	3	10	2	log2	gini		0.944705008952356	0.740267408871117	0.705882352899654	0.9717891610915236	82.67365298573093	25.021662949233683	0.3026558186175198
1	2	undersample	0.6	300	3	10	2	log2	gini		0.9664546457773954	0.7988665160870355	0.8304093566765842	0.9643387815678728	132.41087618059717	23.286055842329535	0.17586209826495353
1	3	undersample	0.6	300	3	10	2	log2	gini		0.9575998601520845	0.7866607265518237	0.8176470587754325	0.9628528974668437	116.22189920655352	22.011052892620565	0.18938816075688786
1	1	undersample	0.6	300	3	10	2	log2	entropy		0.946076247871086	0.7483846595009986	0.6999999999588234	0.9740163325837119	87.46663102056966	26.939989622870783	0.30800304566285347
1	2	undersample	0.6	300	3	10	2	log2	entropy		0.9679448745687895	0.8165867729619944	0.824561403460552	0.9673105497699309	139.0772238738294	25.224075211314965	0.1813673951633228
1	3	undersample	0.6	300	3	10	2	log2	entropy		0.9585350930862686	0.8042756659227945	0.8176470587754325	0.9680534918204454	135.87166951362343	25.594246427102583	0.1883707262890417
1	1	undersample	0.6	300	5	2	1	sqrt	gini		0.9513384863967859	0.7696490724073286	0.7294117646629757	0.9643652561175623	72.95106461009318	20.46911189759782	0.2805868739200711
1	2	undersample	0.6	300	5	2	1	sqrt	gini		0.967484337391274	0.8198665126325183	0.8654970759727779	0.9479940564565529	117.2968647577512	16.642269144237865	0.14188160958641025
1	3	undersample	0.6	300	5	2	1	sqrt	gini		0.961821519097981	0.8293620108604289	0.8352941175979238	0.9531946508101546	103.28001833877398	17.846121300125496	0.17279354278179304
1	1	undersample	0.6	300	5	2	1	sqrt	entropy		0.9531027555788463	0.7746329491410934	0.7176470587813149	0.968819599101939	78.9731870280207	23.015958998344814	0.29144015930934364
1	2	undersample	0.6	300	5	2	1	sqrt	entropy		0.9689876002537299	0.8293981389238229	0.8596491227567457	0.9531946508101546	124.73607722652037	18.36646780702947	0.14724261791811238
1	3	undersample	0.6	300	5	2	1	sqrt	entropy		0.962376540512193	0.8339222194898982	0.8235294117162629	0.9576523031132419	105.53213414368167	19.446847828583987	0.18427417327489867
1	1	undersample	0.6	300	5	2	1	log2	gini		0.9513384863967859	0.7696490724073286	0.7294117646629757	0.9643652561175623	72.95106461009318	20.46911189759782	0.2805868739200711
1	2	undersample	0.6	300	5	2	1	log2	gini		0.967484337391274	0.8198665126325183	0.8654970759727779	0.9479940564565529	117.2968647577512	16.642269144237865	0.14188160958641025
1	3	undersample	0.6	300	5	2	1	log2	gini		0.961821519097981	0.8293620108604289	0.8352941175979238	0.9531946508101546	103.28001833877398	17.846121300125496	0.17279354278179304
1	1	undersample	0.6	300	5	2	1	log2	entropy		0.9531027555788463	0.7746329491410934	0.7176470587813149	0.968819599101939	78.9731870280207	23.015958998344814	0.29144015930934364
1	2	undersample	0.6	300	5	2	1	log2	entropy		0.9689876002537299	0.8293981389238229	0.8596491227567457	0.9531946508101546	124.73607722652037	18.36646780702947	0.14724261791811238
1	3	undersample	0.6	300	5	2	1	log2	entropy		0.962376540512193	0.8339222194898982	0.8235294117162629	0.9576523031132419	105.53213414368167	19.446847828583987	0.18427417327489867
1	1	undersample	0.6	300	5	2	2	sqrt	gini		0.9513996244377484	0.7653009314645451	0.7235294117221452	0.9665924276097507	75.71912437405557	21.657640570043853	0.2860260203995887
1	2	undersample	0.6	300	5	2	2	sqrt	gini		0.9686139568832929	0.8178070583099806	0.8654970759727779	0.9465081723555238	113.85987522138521	16.179983976717093	0.1421043436650404
1	3	undersample	0.6	300	5	2	2	sqrt	gini		0.961554934009265	0.8228850203407265	0.8352941175979238	0.9554234769616983	108.6975894385649	18.738427164809107	0.1723904474296004
1	1	undersample	0.6	300	5	2	2	sqrt	entropy		0.9532861697017337	0.7717995580097522	0.7117647058404843	0.9665924276097507	71.44759597369949	21.305483812807367	0.29819734041400286
1	2	undersample	0.6	300	5	2	2	sqrt	entropy		0.9696088909743402	0.8275951056561498	0.8596491227567457	0.9531946508101546	124.73607722652037	18.36646780702947	0.14724261791811238
1	3	undersample	0.6	300	5	2	2	sqrt	entropy		0.9618695918188969	0.8258108591358435	0.8294117646570934	0.9598811292647855	116.32946752403964	20.67385105111057	0.17771808233836897
1	1	undersample	0.6	300	5	2	2	log2	gini		0.9513996244377484	0.7653009314645451	0.7235294117221452	0.9665924276097507	75.71912437405557	21.657640570043853	0.2860260203995887
1	2	undersample	0.6	300	5	2	2	log2	gini		0.9686139568832929	0.8178070583099806	0.8654970759727779	0.9465081723555238	113.85987522138521	16.179983976717093	0.1421043436650404
1	3	undersample	0.6	300	5	2	2	log2	gini		0.961554934009265	0.8228850203407265	0.8352941175979238	0.9554234769616983	108.6975894385649	18.738427164809107	0.1723904474296004
1	1	undersample	0.6	300	5	2	2	log2	entropy		0.9532861697017337	0.7717995580097522	0.7117647058404843	0.9665924276097507	71.44759597369949	21.305483812807367	0.29819734041400286
1	2	undersample	0.6	300	5	2	2	log2	entropy		0.9696088909743402	0.8275951056561498	0.8596491227567457	0.9531946508101546	124.73607722652037	18.36646780702947	0.14724261791811238
1	3	undersample	0.6	300	5	2	2	log2	entropy		0.9618695918188969	0.8258108591358435	0.8294117646570934	0.9598811292647855	116.32946752403964	20.67385105111057	0.17771808233836897
1	1	undersample	0.6	300	5	5	1	sqrt	gini		0.9517096816454867	0.7682147568566442	0.7294117646629757	0.9651076466149584	74.56056875679712	20.904624791786834	0.28037103786544587
1	2	undersample	0.6	300	5	5	1	sqrt	gini		0.9681968666093168	0.8245858785592765	0.8654970759727779	0.9479940564565529	117.2968647577512	16.642269144237865	0.14188160958641025
1	3	undersample	0.6	300	5	5	1	sqrt	gini		0.962118695918189	0.829645689634375	0.8352941175979238	0.9539375928606691	105.02762193201501	18.133961903720845	0.1726589683729376
1	1	undersample	0.6	300	5	5	1	sqrt	entropy		0.9532468666754008	0.7738663351568066	0.7117647058404843	0.968819599101939	76.72737881931808	22.827303596719037	0.2975118292936901
1	2	undersample	0.6	300	5	5	1	sqrt	entropy		0.9695437206190314	0.8288810061387761	0.8596491227567457	0.9554234769616983	131.2791295771569	19.284790991217392	0.1468991281442936
1	3	undersample	0.6	300	5	5	1	sqrt	entropy		0.962848527226641	0.8346124966153984	0.8294117646570934	0.9598811292647855	116.32946752403964	20.67385105111057	0.17771808233836897
1	1	undersample	0.6	300	5	5	1	log2	gini		0.9517096816454867	0.7682147568566442	0.7294117646629757	0.9651076466149584	74.56056875679712	20.904624791786834	0.28037103786544587
1	2	undersample	0.6	300	5	5	1	log2	gini		0.9681968666093168	0.8245858785592765	0.8654970759727779	0.9479940564565529	117.2968647577512	16.642269144237865	0.14188160958641025
1	3	undersample	0.6	300	5	5	1	log2	gini		0.962118695918189	0.829645689634375	0.8352941175979238	0.9539375928606691	105.02762193201501	18.133961903720845	0.1726589683729376
1	1	undersample	0.6	300	5	5	1	log2	entropy		0.9532468666754008	0.7738663351568066	0.7117647058404843	0.968819599101939	76.72737881931808	22.827303596719037	0.2975118292936901
1	2	undersample	0.6	300	5	5	1	log2	entropy		0.9695437206190314	0.8288810061387761	0.8596491227567457	0.9554234769616983	131.2791295771569	19.284790991217392	0.1468991281442936
1	3	undersample	0.6	300	5	5	1	log2	entropy		0.962848527226641	0.8346124966153984	0.8294117646570934	0.9598811292647855	116.32946752403964	20.67385105111057	0.17771808233836897
1	1	undersample	0.6	300	5	5	2	sqrt	gini		0.951862526747893	0.7660798991168282	0.7235294117221452	0.9658500371123546	74.01616518902767	21.18682243475222	0.28624587129692786
1	2	undersample	0.6	300	5	5	2	sqrt	gini		0.96908752813187	0.8214068611771631	0.8654970759727779	0.9487369985070674	119.09007667516659	16.883461403591163	0.14177050417678538
1	3	undersample	0.6	300	5	5	2	sqrt	gini		0.9613844943623809	0.8267811353354404	0.8352941175979238	0.9539375928606691	105.02762193201501	18.133961903720845	0.1726589683729376
1	1	undersample	0.6	300	5	5	2	sqrt	entropy		0.95400235818158	0.772757478408894	0.7117647058404843	0.9673348181071468	73.12752690363455	21.789699205661535	0.29796848597245923
1	2	undersample	0.6	300	5	5	2	sqrt	entropy		0.9699086746087606	0.8305313746334121	0.8596491227567457	0.9546805349111838	129.0266033738866	18.968646946418108	0.14701344653075707
1	3	undersample	0.6	300	5	5	2	sqrt	entropy		0.9625469801590769	0.8309441209184654	0.8294117646570934	0.9598811292647855	116.32946752403964	20.67385105111057	0.17771808233836897
1	1	undersample	0.6	300	5	5	2	log2	gini		0.951862526747893	0.7660798991168282	0.7235294117221452	0.9658500371123546	74.01616518902767	21.18682243475222	0.28624587129692786
1	2	undersample	0.6	300	5	5	2	log2	gini		0.96908752813187	0.8214068611771631	0.8654970759727779	0.9487369985070674	119.09007667516659	16.883461403591163	0.14177050417678538
1	3	undersample	0.6	300	5	5	2	log2	gini		0.9613844943623809	0.8267811353354404	0.8352941175979238	0.9539375928606691	105.02762193201501	18.133961903720845	0.1726589683729376
1	1	undersample	0.6	300	5	5	2	log2	entropy		0.95400235818158	0.772757478408894	0.7117647058404843	0.9673348181071468	73.12752690363455	21.789699205661535	0.29796848597245923
1	2	undersample	0.6	300	5	5	2	log2	entropy		0.9699086746087606	0.8305313746334121	0.8596491227567457	0.9546805349111838	129.0266033738866	18.968646946418108	0.14701344653075707
1	3	undersample	0.6	300	5	5	2	log2	entropy		0.9625469801590769	0.8309441209184654	0.8294117646570934	0.9598811292647855	116.32946752403964	20.67385105111057	0.17771808233836897
1	1	undersample	0.6	300	5	10	1	sqrt	gini		0.9522380889995197	0.7682277192757548	0.7294117646629757	0.9658500371123546	76.24005132415242	21.35907302365265	0.28015553361105494
1	2	undersample	0.6	300	5	10	1	sqrt	gini		0.9685227183858606	0.8221172420880056	0.8654970759727779	0.9450222882544947	110.60866886934544	15.74268719208135	0.14232777816529404
1	3	undersample	0.6	300	5	10	1	sqrt	gini		0.962367800017481	0.8295230360575011	0.8352941175979238	0.9561664190122128	110.62587742916735	19.056027552719804	0.172256499919401
1	1	undersample	0.6	300	5	10	1	sqrt	entropy		0.9523079610463339	0.7673865270460002	0.7176470587813149	0.9658500371123546	71.88494097301086	21.014571845851798	0.2923362089828006
1	2	undersample	0.6	300	5	10	1	sqrt	entropy		0.9696175803550481	0.8308959014077655	0.8596491227567457	0.9517087667091255	120.70958340269806	17.801345837769976	0.147472504906982
1	3	undersample	0.6	300	5	10	1	sqrt	entropy		0.962927191679049	0.8286976809399808	0.8235294117162629	0.9598811292647855	111.6542881888617	20.527227994010495	0.18384629207206168
1	1	undersample	0.6	300	5	10	1	log2	gini		0.9522380889995197	0.7682277192757548	0.7294117646629757	0.9658500371123546	76.24005132415242	21.35907302365265	0.28015553361105494
1	2	undersample	0.6	300	5	10	1	log2	gini		0.9685227183858606	0.8221172420880056	0.8654970759727779	0.9450222882544947	110.60866886934544	15.74268719208135	0.14232777816529404
1	3	undersample	0.6	300	5	10	1	log2	gini		0.962367800017481	0.8295230360575011	0.8352941175979238	0.9561664190122128	110.62587742916735	19.056027552719804	0.172256499919401
1	1	undersample	0.6	300	5	10	1	log2	entropy		0.9523079610463339	0.7673865270460002	0.7176470587813149	0.9658500371123546	71.88494097301086	21.014571845851798	0.2923362089828006
1	2	undersample	0.6	300	5	10	1	log2	entropy		0.9696175803550481	0.8308959014077655	0.8596491227567457	0.9517087667091255	120.70958340269806	17.801345837769976	0.147472504906982
1	3	undersample	0.6	300	5	10	1	log2	entropy		0.962927191679049	0.8286976809399808	0.8235294117162629	0.9598811292647855	111.6542881888617	20.527227994010495	0.18384629207206168
1	1	undersample	0.6	300	5	10	2	sqrt	gini		0.9522162539848902	0.769967829448835	0.7294117646629757	0.9643652561175623	72.95106461009318	20.46911189759782	0.2805868739200711
1	2	undersample	0.6	300	5	10	2	sqrt	gini		0.9687833998070957	0.8210961123014123	0.8654970759727779	0.9450222882544947	110.60866886934544	15.74268719208135	0.14232777816529404
1	3	undersample	0.6	300	5	10	2	sqrt	gini		0.962101214928765	0.8271950948972762	0.8352941175979238	0.9554234769616983	108.6975894385649	18.738427164809107	0.1723904474296004
1	1	undersample	0.6	300	5	10	2	sqrt	entropy		0.9523996681077777	0.7656055189491122	0.7117647058404843	0.9658500371123546	69.84070549757222	20.842321256951372	0.2984265466686735
1	2	undersample	0.6	300	5	10	2	sqrt	entropy		0.9697001294717726	0.8282548188550776	0.8538011695407134	0.950965824658611	113.26057672369785	17.41236575251171	0.15373720603934293
1	3	undersample	0.6	300	5	10	2	sqrt	entropy		0.962804824753081	0.8276133463768823	0.8235294117162629	0.959138187214271	109.53936226416278	20.154005758252204	0.18398869818372338
1	1	undersample	0.6	300	5	10	2	log2	gini		0.9522162539848902	0.769967829448835	0.7294117646629757	0.9643652561175623	72.95106461009318	20.46911189759782	0.2805868739200711
1	2	undersample	0.6	300	5	10	2	log2	gini		0.9687833998070957	0.8210961123014123	0.8654970759727779	0.9450222882544947	110.60866886934544	15.74268719208135	0.14232777816529404
1	3	undersample	0.6	300	5	10	2	log2	gini		0.962101214928765	0.8271950948972762	0.8352941175979238	0.9554234769616983	108.6975894385649	18.738427164809107	0.1723904474296004
1	1	undersample	0.6	300	5	10	2	log2	entropy		0.9523996681077777	0.7656055189491122	0.7117647058404843	0.9658500371123546	69.84070549757222	20.842321256951372	0.2984265466686735
1	2	undersample	0.6	300	5	10	2	log2	entropy		0.9697001294717726	0.8282548188550776	0.8538011695407134	0.950965824658611	113.26057672369785	17.41236575251171	0.15373720603934293
1	3	undersample	0.6	300	5	10	2	log2	entropy		0.962804824753081	0.8276133463768823	0.8235294117162629	0.959138187214271	109.53936226416278	20.154005758252204	0.18398869818372338
1	1	undersample	0.6	300	10	2	1	sqrt	gini		0.9518974627713	0.7819375858569461	0.7352941176038061	0.9591685226357894	65.2525075610895	18.008016975847493	0.27597431878711
1	2	undersample	0.6	300	10	2	1	sqrt	gini		0.9717638573898838	0.843818261725801	0.8888888888369071	0.9323922733957475	110.32964586533913	13.147739200915597	0.1191677721295904
1	3	undersample	0.6	300	10	2	1	sqrt	gini		0.9609736911109168	0.8497595253510821	0.8647058823020761	0.9472511144060384	114.77339449894232	16.39287178556706	0.1428281415688562
1	1	undersample	0.6	300	10	2	1	sqrt	entropy		0.9530765535612907	0.7715075361586495	0.7235294117221452	0.9599109131331856	62.66310338860254	18.048034709434404	0.28801692075285934
1	2	undersample	0.6	300	10	2	1	sqrt	entropy		0.9705473440907867	0.8436467562243346	0.8654970759727779	0.9427934621029511	106.04853522919908	15.129335850335874	0.142664250450532
1	3	undersample	0.6	300	10	2	1	sqrt	entropy		0.9606240713224369	0.8349223311214957	0.8588235293612456	0.9465081723555238	107.64117744149642	16.05522575367965	0.14915504511267522
1	1	undersample	0.6	300	10	2	1	log2	gini		0.9518974627713	0.7819375858569461	0.7352941176038061	0.9591685226357894	65.2525075610895	18.008016975847493	0.27597431878711
1	2	undersample	0.6	300	10	2	1	log2	gini		0.9717638573898838	0.843818261725801	0.8888888888369071	0.9323922733957475	110.32964586533913	13.147739200915597	0.1191677721295904
1	3	undersample	0.6	300	10	2	1	log2	gini		0.9609736911109168	0.8497595253510821	0.8647058823020761	0.9472511144060384	114.77339449894232	16.39287178556706	0.1428281415688562
1	1	undersample	0.6	300	10	2	1	log2	entropy		0.9530765535612907	0.7715075361586495	0.7235294117221452	0.9599109131331856	62.66310338860254	18.048034709434404	0.28801692075285934
1	2	undersample	0.6	300	10	2	1	log2	entropy		0.9705473440907867	0.8436467562243346	0.8654970759727779	0.9427934621029511	106.04853522919908	15.129335850335874	0.142664250450532
1	3	undersample	0.6	300	10	2	1	log2	entropy		0.9606240713224369	0.8349223311214957	0.8588235293612456	0.9465081723555238	107.64117744149642	16.05522575367965	0.14915504511267522
1	1	undersample	0.6	300	10	2	2	sqrt	gini		0.9539237521289139	0.7684844228537817	0.7352941176038061	0.9576837416409972	62.86548057693036	17.376156880510297	0.2764021859435525
1	2	undersample	0.6	300	10	2	2	sqrt	gini		0.9703822458573377	0.8340403046124767	0.8771929824048424	0.9346210995472911	102.11036725335326	13.417063336339176	0.13139765017146085
1	3	undersample	0.6	300	10	2	2	sqrt	gini		0.961900183550389	0.8495791954500953	0.8705882352429065	0.9472511144060384	120.80662758915456	16.504387920162753	0.1366182223729103
1	1	undersample	0.6	300	10	2	2	sqrt	entropy		0.9530066815144765	0.7761828053793445	0.7294117646629757	0.9584261321383933	62.144393412575035	17.544953758970486	0.28232559968919574
1	2	undersample	0.6	300	10	2	2	sqrt	entropy		0.9707124423242355	0.8415410529320326	0.8654970759727779	0.9427934621029511	106.04853522919908	15.129335850335874	0.142664250450532
1	3	undersample	0.6	300	10	2	2	sqrt	entropy		0.9611047985315969	0.8318789012725188	0.8588235293612456	0.9472511144060384	109.24293079897055	16.281355650971364	0.14903806076480222
1	1	undersample	0.6	300	10	2	2	log2	gini		0.9539237521289139	0.7684844228537817	0.7352941176038061	0.9576837416409972	62.86548057693036	17.376156880510297	0.2764021859435525
1	2	undersample	0.6	300	10	2	2	log2	gini		0.9703822458573377	0.8340403046124767	0.8771929824048424	0.9346210995472911	102.11036725335326	13.417063336339176	0.13139765017146085
1	3	undersample	0.6	300	10	2	2	log2	gini		0.961900183550389	0.8495791954500953	0.8705882352429065	0.9472511144060384	120.80662758915456	16.504387920162753	0.1366182223729103
1	1	undersample	0.6	300	10	2	2	log2	entropy		0.9530066815144765	0.7761828053793445	0.7294117646629757	0.9584261321383933	62.144393412575035	17.544953758970486	0.28232559968919574
1	2	undersample	0.6	300	10	2	2	log2	entropy		0.9707124423242355	0.8415410529320326	0.8654970759727779	0.9427934621029511	106.04853522919908	15.129335850335874	0.142664250450532
1	3	undersample	0.6	300	10	2	2	log2	entropy		0.9611047985315969	0.8318789012725188	0.8588235293612456	0.9472511144060384	109.24293079897055	16.281355650971364	0.14903806076480222
1	1	undersample	0.6	300	10	5	1	sqrt	gini		0.9529848464998472	0.7789075392236837	0.7411764705446366	0.9584261321383933	66.017027792489	17.82793688411517	0.27005057361842094
1	2	undersample	0.6	300	10	5	1	sqrt	gini		0.9712989755220145	0.8344843635863514	0.8888888888369071	0.9353640415978057	115.77008844904752	13.752232863687256	0.11878916126110567
1	3	undersample	0.6	300	10	5	1	sqrt	gini		0.9623678000174809	0.8523361886601033	0.8588235293612456	0.9502228826080965	116.12807946323345	17.253376688445417	0.14857195268287463
1	1	undersample	0.6	300	10	5	1	sqrt	entropy		0.9536529979475086	0.7908476209284416	0.7411764705446366	0.9591685226357894	67.26940319360337	18.152081111654276	0.2698415561487592
1	2	undersample	0.6	300	10	5	1	sqrt	entropy		0.9705473440907866	0.8453163383971685	0.8830409356208747	0.9361069836483202	110.61625401711895	13.82061526966095	0.12494198331250247
1	3	undersample	0.6	300	10	5	1	sqrt	entropy		0.9606371820645049	0.8448643255445033	0.8588235293612456	0.9472511144060384	109.24293079897055	16.281355650971364	0.14903806076480222
1	1	undersample	0.6	300	10	5	1	log2	gini		0.9529848464998472	0.7789075392236837	0.7411764705446366	0.9584261321383933	66.017027792489	17.82793688411517	0.27005057361842094
1	2	undersample	0.6	300	10	5	1	log2	gini		0.9712989755220145	0.8344843635863514	0.8888888888369071	0.9353640415978057	115.77008844904752	13.752232863687256	0.11878916126110567
1	3	undersample	0.6	300	10	5	1	log2	gini		0.9623678000174809	0.8523361886601033	0.8588235293612456	0.9502228826080965	116.12807946323345	17.253376688445417	0.14857195268287463
1	1	undersample	0.6	300	10	5	1	log2	entropy		0.9536529979475086	0.7908476209284416	0.7411764705446366	0.9591685226357894	67.26940319360337	18.152081111654276	0.2698415561487592
1	2	undersample	0.6	300	10	5	1	log2	entropy		0.9705473440907866	0.8453163383971685	0.8830409356208747	0.9361069836483202	110.61625401711895	13.82061526966095	0.12494198331250247
1	3	undersample	0.6	300	10	5	1	log2	entropy		0.9606371820645049	0.8448643255445033	0.8588235293612456	0.9472511144060384	109.24293079897055	16.281355650971364	0.14903806076480222
1	1	undersample	0.6	300	10	5	2	sqrt	gini		0.9529630114852177	0.7794125635167544	0.7294117646629757	0.9584261321383933	62.144393412575035	17.544953758970486	0.28232559968919574
1	2	undersample	0.6	300	10	5	2	sqrt	gini		0.9721331560699669	0.843797700638027	0.8830409356208747	0.9338781574967766	106.6331225028955	13.354751904112595	0.12524017420027006
1	3	undersample	0.6	300	10	5	2	sqrt	gini		0.9609824316056289	0.8419702855535549	0.8647058823020761	0.9450222882544947	109.86131304374636	15.72829602333914	0.1431650003897465
1	1	undersample	0.6	300	10	5	2	sqrt	entropy		0.9541683042927639	0.7891518947691225	0.7411764705446366	0.9599109131331856	68.56816285725114	18.488230677957198	0.26963286198531167
1	2	undersample	0.6	300	10	5	2	sqrt	entropy		0.9710426387911333	0.8331403247471132	0.8654970759727779	0.9405646359514075	101.83041155439777	14.56198585147583	0.14300231739113328
1	3	undersample	0.6	300	10	5	2	sqrt	entropy		0.962450834717245	0.8451998808784812	0.8588235293612456	0.9494799405575819	114.33085317254492	16.999650610934285	0.14868820616575265
1	1	undersample	0.6	300	10	5	2	log2	gini		0.9529630114852177	0.7794125635167544	0.7294117646629757	0.9584261321383933	62.144393412575035	17.544953758970486	0.28232559968919574
1	2	undersample	0.6	300	10	5	2	log2	gini		0.9721331560699669	0.843797700638027	0.8830409356208747	0.9338781574967766	106.6331225028955	13.354751904112595	0.12524017420027006
1	3	undersample	0.6	300	10	5	2	log2	gini		0.9609824316056289	0.8419702855535549	0.8647058823020761	0.9450222882544947	109.86131304374636	15.72829602333914	0.1431650003897465
1	1	undersample	0.6	300	10	5	2	log2	entropy		0.9541683042927639	0.7891518947691225	0.7411764705446366	0.9599109131331856	68.56816285725114	18.488230677957198	0.26963286198531167
1	2	undersample	0.6	300	10	5	2	log2	entropy		0.9710426387911333	0.8331403247471132	0.8654970759727779	0.9405646359514075	101.83041155439777	14.56198585147583	0.14300231739113328
1	3	undersample	0.6	300	10	5	2	log2	entropy		0.962450834717245	0.8451998808784812	0.8588235293612456	0.9494799405575819	114.33085317254492	16.999650610934285	0.14868820616575265
1	1	undersample	0.6	300	10	10	1	sqrt	gini		0.9541202672605791	0.7848286438285693	0.747058823485467	0.9584261321383933	68.08843687426949	17.969428446687512	0.2639130605830336
1	2	undersample	0.6	300	10	10	1	sqrt	gini		0.97047348435477	0.8312247431892684	0.8888888888369071	0.9338781574967766	112.98873859811279	13.443193969702746	0.11897816549338747
1	3	undersample	0.6	300	10	10	1	sqrt	gini		0.9622235818547329	0.8549979956862084	0.8588235293612456	0.9457652303050093	106.08330772954575	15.835291194896632	0.14927221325370868
1	1	undersample	0.6	300	10	10	1	sqrt	entropy		0.954408489453688	0.7778676655513515	0.7352941176038061	0.9599109131331856	66.51232734172827	18.341498688449597	0.27576088157449424
1	2	undersample	0.6	300	10	10	1	sqrt	entropy		0.9713728352580311	0.843374599434195	0.8947368420529394	0.9383358097998639	129.34334227961693	14.509826433311366	0.11218068811389088
1	3	undersample	0.6	300	10	10	1	sqrt	entropy		0.961651079451097	0.8434028696503785	0.8588235293612456	0.9517087667091255	119.88842982164941	17.784249707307414	0.14833999022991326
1	1	undersample	0.6	300	10	10	1	log2	gini		0.9541202672605791	0.7848286438285693	0.747058823485467	0.9584261321383933	68.08843687426949	17.969428446687512	0.2639130605830336
1	2	undersample	0.6	300	10	10	1	log2	gini		0.97047348435477	0.8312247431892684	0.8888888888369071	0.9338781574967766	112.98873859811279	13.443193969702746	0.11897816549338747
1	3	undersample	0.6	300	10	10	1	log2	gini		0.9622235818547329	0.8549979956862084	0.8588235293612456	0.9457652303050093	106.08330772954575	15.835291194896632	0.14927221325370868
1	1	undersample	0.6	300	10	10	1	log2	entropy		0.954408489453688	0.7778676655513515	0.7352941176038061	0.9599109131331856	66.51232734172827	18.341498688449597	0.27576088157449424
1	2	undersample	0.6	300	10	10	1	log2	entropy		0.9713728352580311	0.843374599434195	0.8947368420529394	0.9383358097998639	129.34334227961693	14.509826433311366	0.11218068811389088
1	3	undersample	0.6	300	10	10	1	log2	entropy		0.961651079451097	0.8434028696503785	0.8588235293612456	0.9517087667091255	119.88842982164941	17.784249707307414	0.14833999022991326
1	1	undersample	0.6	300	10	10	2	sqrt	gini		0.952954277479366	0.7857654186916899	0.7352941176038061	0.9599109131331856	66.51232734172827	18.341498688449597	0.27576088157449424
1	2	undersample	0.6	300	10	10	2	sqrt	gini		0.9696306144261098	0.8274161374602761	0.8771929824048424	0.9346210995472911	102.11036725335326	13.417063336339176	0.13139765017146085
1	3	undersample	0.6	300	10	10	2	sqrt	gini		0.9617559653876409	0.851956168233984	0.8705882352429065	0.9450222882544947	115.63633531421853	15.835291234382263	0.13694043515811608
1	1	undersample	0.6	300	10	10	2	sqrt	entropy		0.9536311629328792	0.7817629217906256	0.747058823485467	0.9569413511436011	65.63871589113484	17.34979312702044	0.2643225455447483
1	2	undersample	0.6	300	10	10	2	sqrt	entropy		0.9714293162326321	0.8472235758374255	0.8888888888369071	0.941307578001922	128.30376601766048	15.144863802304451	0.11803911131635968
1	3	undersample	0.6	300	10	10	2	sqrt	entropy		0.962214841360021	0.8439384766295325	0.8588235293612456	0.9487369985070674	112.58572038734995	16.753278911045783	0.14880464172142888
1	1	undersample	0.6	300	10	10	2	log2	gini		0.952954277479366	0.7857654186916899	0.7352941176038061	0.9599109131331856	66.51232734172827	18.341498688449597	0.27576088157449424
1	2	undersample	0.6	300	10	10	2	log2	gini		0.9696306144261098	0.8274161374602761	0.8771929824048424	0.9346210995472911	102.11036725335326	13.417063336339176	0.13139765017146085
1	3	undersample	0.6	300	10	10	2	log2	gini		0.9617559653876409	0.851956168233984	0.8705882352429065	0.9450222882544947	115.63633531421853	15.835291234382263	0.13694043515811608
1	1	undersample	0.6	300	10	10	2	log2	entropy		0.9536311629328792	0.7817629217906256	0.747058823485467	0.9569413511436011	65.63871589113484	17.34979312702044	0.2643225455447483
1	2	undersample	0.6	300	10	10	2	log2	entropy		0.9714293162326321	0.8472235758374255	0.8888888888369071	0.941307578001922	128.30376601766048	15.144863802304451	0.11803911131635968
1	3	undersample	0.6	300	10	10	2	log2	entropy		0.962214841360021	0.8439384766295325	0.8588235293612456	0.9487369985070674	112.58572038734995	16.753278911045783	0.14880464172142888
1	1	undersample	0.6	500	3	2	1	sqrt	gini		0.9440150224900651	0.7385033304269654	0.6999999999588234	0.9710467705941275	78.25638146532657	24.176914719146897	0.30894495099157204
1	2	undersample	0.6	500	3	2	1	sqrt	gini		0.966102725858728	0.7983065998968699	0.8362573098926165	0.9628528974668437	132.3771007381708	22.51204071773276	0.1700599217570749
1	3	undersample	0.6	500	3	2	1	sqrt	gini		0.9574075692684206	0.7853161923758483	0.8294117646570934	0.9598811292647855	116.32946752403964	20.67385105111057	0.17771808233836897
1	1	undersample	0.6	500	3	2	1	sqrt	entropy		0.9451722782654265	0.7468619746921344	0.6941176470179931	0.9732739420863158	82.63778777332152	25.971558901210184	0.3142818651689133
1	2	undersample	0.6	500	3	2	1	sqrt	entropy		0.9669195276452647	0.8136634803876247	0.8187134502445197	0.9673105497699309	133.63631693326238	25.045181060880108	0.187412975000085
1	3	undersample	0.6	500	3	2	1	sqrt	entropy		0.9582553972554846	0.8048249714056056	0.8176470587754325	0.9658246656689018	126.71805001984207	23.925056931508546	0.1888054279605925
1	1	undersample	0.6	500	3	2	1	log2	gini		0.9440150224900651	0.7385033304269654	0.6999999999588234	0.9710467705941275	78.25638146532657	24.176914719146897	0.30894495099157204
1	2	undersample	0.6	500	3	2	1	log2	gini		0.966102725858728	0.7983065998968699	0.8362573098926165	0.9628528974668437	132.3771007381708	22.51204071773276	0.1700599217570749
1	3	undersample	0.6	500	3	2	1	log2	gini		0.9574075692684206	0.7853161923758483	0.8294117646570934	0.9598811292647855	116.32946752403964	20.67385105111057	0.17771808233836897
1	1	undersample	0.6	500	3	2	1	log2	entropy		0.9451722782654265	0.7468619746921344	0.6941176470179931	0.9732739420863158	82.63778777332152	25.971558901210184	0.3142818651689133
1	2	undersample	0.6	500	3	2	1	log2	entropy		0.9669195276452647	0.8136634803876247	0.8187134502445197	0.9673105497699309	133.63631693326238	25.045181060880108	0.187412975000085
1	3	undersample	0.6	500	3	2	1	log2	entropy		0.9582553972554846	0.8048249714056056	0.8176470587754325	0.9658246656689018	126.71805001984207	23.925056931508546	0.1888054279605925
1	1	undersample	0.6	500	3	2	2	sqrt	gini		0.9440586925193241	0.7382741960682379	0.6999999999588234	0.9710467705941275	78.25638146532657	24.176914719146897	0.30894495099157204
1	2	undersample	0.6	500	3	2	2	sqrt	gini		0.966107070549082	0.7997745273590996	0.8362573098926165	0.9628528974668437	132.3771007381708	22.51204071773276	0.1700599217570749
1	3	undersample	0.6	500	3	2	2	sqrt	gini		0.9573551263001484	0.7847454013214872	0.8294117646570934	0.9598811292647855	116.32946752403964	20.67385105111057	0.17771808233836897
1	1	undersample	0.6	500	3	2	2	sqrt	entropy		0.945229049303463	0.747010097500601	0.6941176470179931	0.9732739420863158	82.63778777332152	25.971558901210184	0.3142818651689133
1	2	undersample	0.6	500	3	2	2	sqrt	entropy		0.9669716639295117	0.814637870343076	0.8187134502445197	0.9673105497699309	133.63631693326238	25.045181060880108	0.187412975000085
1	3	undersample	0.6	500	3	2	2	sqrt	entropy		0.9582291757713487	0.8047272487046613	0.8176470587754325	0.9658246656689018	126.71805001984207	23.925056931508546	0.1888054279605925
1	1	undersample	0.6	500	3	2	2	log2	gini		0.9440586925193241	0.7382741960682379	0.6999999999588234	0.9710467705941275	78.25638146532657	24.176914719146897	0.30894495099157204
1	2	undersample	0.6	500	3	2	2	log2	gini		0.966107070549082	0.7997745273590996	0.8362573098926165	0.9628528974668437	132.3771007381708	22.51204071773276	0.1700599217570749
1	3	undersample	0.6	500	3	2	2	log2	gini		0.9573551263001484	0.7847454013214872	0.8294117646570934	0.9598811292647855	116.32946752403964	20.67385105111057	0.17771808233836897
1	1	undersample	0.6	500	3	2	2	log2	entropy		0.945229049303463	0.747010097500601	0.6941176470179931	0.9732739420863158	82.63778777332152	25.971558901210184	0.3142818651689133
1	2	undersample	0.6	500	3	2	2	log2	entropy		0.9669716639295117	0.814637870343076	0.8187134502445197	0.9673105497699309	133.63631693326238	25.045181060880108	0.187412975000085
1	3	undersample	0.6	500	3	2	2	log2	entropy		0.9582291757713487	0.8047272487046613	0.8176470587754325	0.9658246656689018	126.71805001984207	23.925056931508546	0.1888054279605925
1	1	undersample	0.6	500	3	5	1	sqrt	gini		0.9439495174461766	0.7378010076769506	0.6999999999588234	0.9703043800967313	76.2416392781142	23.572492054858582	0.30918132815133303
1	2	undersample	0.6	500	3	5	1	sqrt	gini		0.9660201767420036	0.7978256365064396	0.8362573098926165	0.9635958395173582	135.18290084426258	22.97146999383928	0.16992880385422815
1	3	undersample	0.6	500	3	5	1	sqrt	gini		0.9574731229787606	0.7892376595977457	0.8294117646570934	0.9598811292647855	116.32946752403964	20.67385105111057	0.17771808233836897
1	1	undersample	0.6	500	3	5	1	sqrt	entropy		0.9451722782654265	0.7468727465440539	0.6941176470179931	0.9732739420863158	82.63778777332152	25.971558901210184	0.3142818651689133
1	2	undersample	0.6	500	3	5	1	sqrt	entropy		0.9669499404777422	0.8138292234594003	0.824561403460552	0.9673105497699309	139.0772238738294	25.224075211314965	0.1813673951633228
1	3	undersample	0.6	500	3	5	1	sqrt	entropy		0.9582029542872127	0.8042841541254807	0.8176470587754325	0.9665676077194164	129.6336473806843	24.456724704174018	0.1886603046508252
1	1	undersample	0.6	500	3	5	1	log2	gini		0.9439495174461766	0.7378010076769506	0.6999999999588234	0.9703043800967313	76.2416392781142	23.572492054858582	0.30918132815133303
1	2	undersample	0.6	500	3	5	1	log2	gini		0.9660201767420036	0.7978256365064396	0.8362573098926165	0.9635958395173582	135.18290084426258	22.97146999383928	0.16992880385422815
1	3	undersample	0.6	500	3	5	1	log2	gini		0.9574731229787606	0.7892376595977457	0.8294117646570934	0.9598811292647855	116.32946752403964	20.67385105111057	0.17771808233836897
1	1	undersample	0.6	500	3	5	1	log2	entropy		0.9451722782654265	0.7468727465440539	0.6941176470179931	0.9732739420863158	82.63778777332152	25.971558901210184	0.3142818651689133
1	2	undersample	0.6	500	3	5	1	log2	entropy		0.9669499404777422	0.8138292234594003	0.824561403460552	0.9673105497699309	139.0772238738294	25.224075211314965	0.1813673951633228
1	3	undersample	0.6	500	3	5	1	log2	entropy		0.9582029542872127	0.8042841541254807	0.8176470587754325	0.9665676077194164	129.6336473806843	24.456724704174018	0.1886603046508252
1	1	undersample	0.6	500	3	5	2	sqrt	gini		0.9439495174461767	0.738237560913369	0.6999999999588234	0.9710467705941275	78.25638146532657	24.176914719146897	0.30894495099157204
1	2	undersample	0.6	500	3	5	2	sqrt	gini		0.9660983811683741	0.801178841150929	0.8362573098926165	0.9635958395173582	135.18290084426258	22.97146999383928	0.16992880385422815
1	3	undersample	0.6	500	3	5	2	sqrt	gini		0.9573507560527926	0.7856147665070498	0.8294117646570934	0.9598811292647855	116.32946752403964	20.67385105111057	0.17771808233836897
1	1	undersample	0.6	500	3	5	2	sqrt	entropy		0.945229049303463	0.747010097500601	0.6941176470179931	0.9732739420863158	82.63778777332152	25.971558901210184	0.3142818651689133
1	2	undersample	0.6	500	3	5	2	sqrt	entropy		0.9670020767619891	0.8155374339780826	0.8187134502445197	0.9673105497699309	133.63631693326238	25.045181060880108	0.187412975000085
1	3	undersample	0.6	500	3	5	2	sqrt	entropy		0.9582248055239927	0.8046385772411144	0.8176470587754325	0.9665676077194164	129.6336473806843	24.456724704174018	0.1886603046508252
1	1	undersample	0.6	500	3	5	2	log2	gini		0.9439495174461767	0.738237560913369	0.6999999999588234	0.9710467705941275	78.25638146532657	24.176914719146897	0.30894495099157204
1	2	undersample	0.6	500	3	5	2	log2	gini		0.9660983811683741	0.801178841150929	0.8362573098926165	0.9635958395173582	135.18290084426258	22.97146999383928	0.16992880385422815
1	3	undersample	0.6	500	3	5	2	log2	gini		0.9573507560527926	0.7856147665070498	0.8294117646570934	0.9598811292647855	116.32946752403964	20.67385105111057	0.17771808233836897
1	1	undersample	0.6	500	3	5	2	log2	entropy		0.945229049303463	0.747010097500601	0.6941176470179931	0.9732739420863158	82.63778777332152	25.971558901210184	0.3142818651689133
1	2	undersample	0.6	500	3	5	2	log2	entropy		0.9670020767619891	0.8155374339780826	0.8187134502445197	0.9673105497699309	133.63631693326238	25.045181060880108	0.187412975000085
1	3	undersample	0.6	500	3	5	2	log2	entropy		0.9582248055239927	0.8046385772411144	0.8176470587754325	0.9665676077194164	129.6336473806843	24.456724704174018	0.1886603046508252
1	1	undersample	0.6	500	3	10	1	sqrt	gini		0.9443731167299882	0.7392050041844092	0.6999999999588234	0.9703043800967313	76.2416392781142	23.572492054858582	0.30918132815133303
1	2	undersample	0.6	500	3	10	1	sqrt	gini		0.9660245214323575	0.800540796676072	0.8362573098926165	0.9635958395173582	135.18290084426258	22.97146999383928	0.16992880385422815
1	3	undersample	0.6	500	3	10	1	sqrt	gini		0.9572546106109606	0.7887176190034807	0.8294117646570934	0.9598811292647855	116.32946752403964	20.67385105111057	0.17771808233836897
1	1	undersample	0.6	500	3	10	1	sqrt	entropy		0.9454823354731648	0.7480325162832757	0.6941176470179931	0.9732739420863158	82.63778777332152	25.971558901210184	0.3142818651689133
1	2	undersample	0.6	500	3	10	1	sqrt	entropy		0.9669586298584499	0.8140361401367574	0.824561403460552	0.9680534918204454	142.42087918347437	25.810681427820267	0.18122820299656164
1	3	undersample	0.6	500	3	10	1	sqrt	entropy		0.9581417708242287	0.8044814024169333	0.8176470587754325	0.9665676077194164	129.6336473806843	24.456724704174018	0.1886603046508252
1	1	undersample	0.6	500	3	10	1	log2	gini		0.9443731167299882	0.7392050041844092	0.6999999999588234	0.9703043800967313	76.2416392781142	23.572492054858582	0.30918132815133303
1	2	undersample	0.6	500	3	10	1	log2	gini		0.9660245214323575	0.800540796676072	0.8362573098926165	0.9635958395173582	135.18290084426258	22.97146999383928	0.16992880385422815
1	3	undersample	0.6	500	3	10	1	log2	gini		0.9572546106109606	0.7887176190034807	0.8294117646570934	0.9598811292647855	116.32946752403964	20.67385105111057	0.17771808233836897
1	1	undersample	0.6	500	3	10	1	log2	entropy		0.9454823354731648	0.7480325162832757	0.6941176470179931	0.9732739420863158	82.63778777332152	25.971558901210184	0.3142818651689133
1	2	undersample	0.6	500	3	10	1	log2	entropy		0.9669586298584499	0.8140361401367574	0.824561403460552	0.9680534918204454	142.42087918347437	25.810681427820267	0.18122820299656164
1	3	undersample	0.6	500	3	10	1	log2	entropy		0.9581417708242287	0.8044814024169333	0.8176470587754325	0.9665676077194164	129.6336473806843	24.456724704174018	0.1886603046508252
1	1	undersample	0.6	500	3	10	2	sqrt	gini		0.9443076116860999	0.7389756895299909	0.6999999999588234	0.9710467705941275	78.25638146532657	24.176914719146897	0.30894495099157204
1	2	undersample	0.6	500	3	10	2	sqrt	gini		0.9660201767420036	0.8014000694571485	0.8362573098926165	0.9643387815678728	138.10560925529154	23.450042151078335	0.16979788798204626
1	3	undersample	0.6	500	3	10	2	sqrt	gini		0.9571322436849925	0.7859778125831005	0.8294117646570934	0.9598811292647855	116.32946752403964	20.67385105111057	0.17771808233836897
1	1	undersample	0.6	500	3	10	2	sqrt	entropy		0.9454561334556094	0.74767287483286	0.6941176470179931	0.9732739420863158	82.63778777332152	25.971558901210184	0.3142818651689133
1	2	undersample	0.6	500	3	10	2	sqrt	entropy		0.9670151108330509	0.8152610086646312	0.824561403460552	0.9673105497699309	139.0772238738294	25.224075211314965	0.1813673951633228
1	3	undersample	0.6	500	3	10	2	sqrt	entropy		0.9581068088453807	0.8041400754386911	0.8176470587754325	0.9665676077194164	129.6336473806843	24.456724704174018	0.1886603046508252
1	1	undersample	0.6	500	3	10	2	log2	gini		0.9443076116860999	0.7389756895299909	0.6999999999588234	0.9710467705941275	78.25638146532657	24.176914719146897	0.30894495099157204
1	2	undersample	0.6	500	3	10	2	log2	gini		0.9660201767420036	0.8014000694571485	0.8362573098926165	0.9643387815678728	138.10560925529154	23.450042151078335	0.16979788798204626
1	3	undersample	0.6	500	3	10	2	log2	gini		0.9571322436849925	0.7859778125831005	0.8294117646570934	0.9598811292647855	116.32946752403964	20.67385105111057	0.17771808233836897
1	1	undersample	0.6	500	3	10	2	log2	entropy		0.9454561334556094	0.74767287483286	0.6941176470179931	0.9732739420863158	82.63778777332152	25.971558901210184	0.3142818651689133
1	2	undersample	0.6	500	3	10	2	log2	entropy		0.9670151108330509	0.8152610086646312	0.824561403460552	0.9673105497699309	139.0772238738294	25.224075211314965	0.1813673951633228
1	3	undersample	0.6	500	3	10	2	log2	entropy		0.9581068088453807	0.8041400754386911	0.8176470587754325	0.9665676077194164	129.6336473806843	24.456724704174018	0.1886603046508252
1	1	undersample	0.6	500	5	2	1	sqrt	gini		0.9514039914406742	0.7685405758726722	0.7294117646629757	0.9658500371123546	76.24005132415242	21.35907302365265	0.28015553361105494
1	2	undersample	0.6	500	5	2	1	sqrt	gini		0.9673539966806566	0.816317800147867	0.8654970759727779	0.9465081723555238	113.85987522138521	16.179983976717093	0.1421043436650404
1	3	undersample	0.6	500	5	2	1	sqrt	gini		0.9614981207936368	0.827439579338664	0.8411764705387543	0.9561664190122128	115.53104128016294	19.190224929851635	0.16610448206733378
1	1	undersample	0.6	500	5	2	1	sqrt	entropy		0.9528887724354776	0.7731573090388065	0.7176470587813149	0.9703043800967313	83.04892833047596	24.166756560443254	0.2909941912048207
1	2	undersample	0.6	500	5	2	1	sqrt	entropy		0.9685705099797538	0.822207637712007	0.8654970759727779	0.9524517087596401	128.89670417145254	18.20248154813422	0.1412175770992179
1	3	undersample	0.6	500	5	2	1	sqrt	entropy		0.961943886023949	0.8292729284215278	0.8235294117162629	0.959138187214271	109.53936226416278	20.154005758252204	0.18398869818372338
1	1	undersample	0.6	500	5	2	1	log2	gini		0.9514039914406742	0.7685405758726722	0.7294117646629757	0.9658500371123546	76.24005132415242	21.35907302365265	0.28015553361105494
1	2	undersample	0.6	500	5	2	1	log2	gini		0.9673539966806566	0.816317800147867	0.8654970759727779	0.9465081723555238	113.85987522138521	16.179983976717093	0.1421043436650404
1	3	undersample	0.6	500	5	2	1	log2	gini		0.9614981207936368	0.827439579338664	0.8411764705387543	0.9561664190122128	115.53104128016294	19.190224929851635	0.16610448206733378
1	1	undersample	0.6	500	5	2	1	log2	entropy		0.9528887724354776	0.7731573090388065	0.7176470587813149	0.9703043800967313	83.04892833047596	24.166756560443254	0.2909941912048207
1	2	undersample	0.6	500	5	2	1	log2	entropy		0.9685705099797538	0.822207637712007	0.8654970759727779	0.9524517087596401	128.89670417145254	18.20248154813422	0.1412175770992179
1	3	undersample	0.6	500	5	2	1	log2	entropy		0.961943886023949	0.8292729284215278	0.8235294117162629	0.959138187214271	109.53936226416278	20.154005758252204	0.18398869818372338
1	1	undersample	0.6	500	5	2	2	sqrt	gini		0.9510677322153805	0.7627066731010835	0.7235294117221452	0.9658500371123546	74.01616518902767	21.18682243475222	0.28624587129692786
1	2	undersample	0.6	500	5	2	2	sqrt	gini		0.9683315520102882	0.8150387981271243	0.8654970759727779	0.9465081723555238	113.85987522138521	16.179983976717093	0.1421043436650404
1	3	undersample	0.6	500	5	2	2	sqrt	gini		0.9613495323835328	0.8212424357435687	0.8411764705387543	0.9561664190122128	115.53104128016294	19.190224929851635	0.16610448206733378
1	1	undersample	0.6	500	5	2	2	sqrt	entropy		0.9527752303594044	0.7716826567495174	0.7117647058404843	0.9695619895993352	78.65900663320845	23.384066916025112	0.2972840254451256
1	2	undersample	0.6	500	5	2	2	sqrt	entropy		0.9693264861013355	0.8243625301604746	0.8654970759727779	0.9524517087596401	128.89670417145254	18.20248154813422	0.1412175770992179
1	3	undersample	0.6	500	5	2	2	sqrt	entropy		0.961721003408793	0.8230333522937968	0.8294117646570934	0.959138187214271	114.12598559203931	20.29796294223972	0.17785574157964354
1	1	undersample	0.6	500	5	2	2	log2	gini		0.9510677322153805	0.7627066731010835	0.7235294117221452	0.9658500371123546	74.01616518902767	21.18682243475222	0.28624587129692786
1	2	undersample	0.6	500	5	2	2	log2	gini		0.9683315520102882	0.8150387981271243	0.8654970759727779	0.9465081723555238	113.85987522138521	16.179983976717093	0.1421043436650404
1	3	undersample	0.6	500	5	2	2	log2	gini		0.9613495323835328	0.8212424357435687	0.8411764705387543	0.9561664190122128	115.53104128016294	19.190224929851635	0.16610448206733378
1	1	undersample	0.6	500	5	2	2	log2	entropy		0.9527752303594044	0.7716826567495174	0.7117647058404843	0.9695619895993352	78.65900663320845	23.384066916025112	0.2972840254451256
1	2	undersample	0.6	500	5	2	2	log2	entropy		0.9693264861013355	0.8243625301604746	0.8654970759727779	0.9524517087596401	128.89670417145254	18.20248154813422	0.1412175770992179
1	3	undersample	0.6	500	5	2	2	log2	entropy		0.961721003408793	0.8230333522937968	0.8294117646570934	0.959138187214271	114.12598559203931	20.29796294223972	0.17785574157964354
1	1	undersample	0.6	500	5	5	1	sqrt	gini		0.951740250665968	0.7607468785830016	0.7294117646629757	0.9658500371123546	76.24005132415242	21.35907302365265	0.28015553361105494
1	2	undersample	0.6	500	5	5	1	sqrt	gini		0.9679361851880817	0.8196022073429594	0.8654970759727779	0.9479940564565529	117.2968647577512	16.642269144237865	0.14188160958641025
1	3	undersample	0.6	500	5	5	1	sqrt	gini		0.9617210034087929	0.8246207235649455	0.8411764705387543	0.9539375928606691	109.68455850499389	18.261665860789304	0.1664925766475349
1	1	undersample	0.6	500	5	5	1	sqrt	entropy		0.9527490283418489	0.7707673828342597	0.7117647058404843	0.9695619895993352	78.65900663320845	23.384066916025112	0.2972840254451256
1	2	undersample	0.6	500	5	5	1	sqrt	entropy		0.9692830391977963	0.826249884805006	0.8596491227567457	0.9531946508101546	124.73607722652037	18.36646780702947	0.14724261791811238
1	3	undersample	0.6	500	5	5	1	sqrt	entropy		0.9625032776855169	0.8289882892909124	0.8411764705387543	0.9583952451637564	122.00393277334679	20.21827244666869	0.16571819257818451
1	1	undersample	0.6	500	5	5	1	log2	gini		0.951740250665968	0.7607468785830016	0.7294117646629757	0.9658500371123546	76.24005132415242	21.35907302365265	0.28015553361105494
1	2	undersample	0.6	500	5	5	1	log2	gini		0.9679361851880817	0.8196022073429594	0.8654970759727779	0.9479940564565529	117.2968647577512	16.642269144237865	0.14188160958641025
1	3	undersample	0.6	500	5	5	1	log2	gini		0.9617210034087929	0.8246207235649455	0.8411764705387543	0.9539375928606691	109.68455850499389	18.261665860789304	0.1664925766475349
1	1	undersample	0.6	500	5	5	1	log2	entropy		0.9527490283418489	0.7707673828342597	0.7117647058404843	0.9695619895993352	78.65900663320845	23.384066916025112	0.2972840254451256
1	2	undersample	0.6	500	5	5	1	log2	entropy		0.9692830391977963	0.826249884805006	0.8596491227567457	0.9531946508101546	124.73607722652037	18.36646780702947	0.14724261791811238
1	3	undersample	0.6	500	5	5	1	log2	entropy		0.9625032776855169	0.8289882892909124	0.8411764705387543	0.9583952451637564	122.00393277334679	20.21827244666869	0.16571819257818451
1	1	undersample	0.6	500	5	5	2	sqrt	gini		0.9514214594523779	0.7594792104242987	0.7235294117221452	0.9658500371123546	74.01616518902767	21.18682243475222	0.28624587129692786
1	2	undersample	0.6	500	5	5	2	sqrt	gini		0.9685227183858607	0.8158765102260264	0.8596491227567457	0.9479940564565529	111.64997210523312	16.529821379749773	0.1480503752179199
1	3	undersample	0.6	500	5	5	2	sqrt	gini		0.9612708679311249	0.8239215502513705	0.8411764705387543	0.9554234769616983	113.51725278330788	18.870387919490863	0.16623364573788493
1	1	undersample	0.6	500	5	5	2	sqrt	entropy		0.9531813616315123	0.7713572967939136	0.7117647058404843	0.968819599101939	76.72737881931808	22.827303596719037	0.2975118292936901
1	2	undersample	0.6	500	5	5	2	sqrt	entropy		0.9694177245987678	0.8257214776533189	0.8654970759727779	0.9531946508101546	131.04482253542884	18.491409764900418	0.14110750884074735
1	3	undersample	0.6	500	5	5	2	sqrt	entropy		0.962197360370597	0.8263843110410621	0.8294117646570934	0.9598811292647855	116.32946752403964	20.67385105111057	0.17771808233836897
1	1	undersample	0.6	500	5	5	2	log2	gini		0.9514214594523779	0.7594792104242987	0.7235294117221452	0.9658500371123546	74.01616518902767	21.18682243475222	0.28624587129692786
1	2	undersample	0.6	500	5	5	2	log2	gini		0.9685227183858607	0.8158765102260264	0.8596491227567457	0.9479940564565529	111.64997210523312	16.529821379749773	0.1480503752179199
1	3	undersample	0.6	500	5	5	2	log2	gini		0.9612708679311249	0.8239215502513705	0.8411764705387543	0.9554234769616983	113.51725278330788	18.870387919490863	0.16623364573788493
1	1	undersample	0.6	500	5	5	2	log2	entropy		0.9531813616315123	0.7713572967939136	0.7117647058404843	0.968819599101939	76.72737881931808	22.827303596719037	0.2975118292936901
1	2	undersample	0.6	500	5	5	2	log2	entropy		0.9694177245987678	0.8257214776533189	0.8654970759727779	0.9531946508101546	131.04482253542884	18.491409764900418	0.14110750884074735
1	3	undersample	0.6	500	5	5	2	log2	entropy		0.962197360370597	0.8263843110410621	0.8294117646570934	0.9598811292647855	116.32946752403964	20.67385105111057	0.17771808233836897
1	1	undersample	0.6	500	5	10	1	sqrt	gini		0.9517053146425608	0.7619951399270926	0.7294117646629757	0.9636228656201662	71.40725449211791	20.051375035016097	0.28080304254180316
1	2	undersample	0.6	500	5	10	1	sqrt	gini		0.9683749989138274	0.8151178163605534	0.8713450291888102	0.9472511144060384	121.62288853401155	16.518735025204137	0.13581928540001603
1	3	undersample	0.6	500	5	10	1	sqrt	gini		0.961839000087405	0.8248540126753867	0.8352941175979238	0.9546805349111838	106.83252399106313	18.43123990207147	0.17252460341841275
1	1	undersample	0.6	500	5	10	1	sqrt	entropy		0.9528844054325516	0.769225717492045	0.7176470587813149	0.9673348181071468	75.26796754862573	21.969779364386014	0.29188749646405815
1	2	undersample	0.6	500	5	10	1	sqrt	entropy		0.969248281674965	0.8227498428791522	0.8596491227567457	0.9517087667091255	120.70958340269806	17.801345837769976	0.147472504906982
1	3	undersample	0.6	500	5	10	1	sqrt	entropy		0.962625644611485	0.8267860789639424	0.8352941175979238	0.9576523031132419	114.68543104560294	19.7246599404209	0.1719892283940004
1	1	undersample	0.6	500	5	10	1	log2	gini		0.9517053146425608	0.7619951399270926	0.7294117646629757	0.9636228656201662	71.40725449211791	20.051375035016097	0.28080304254180316
1	2	undersample	0.6	500	5	10	1	log2	gini		0.9683749989138274	0.8151178163605534	0.8713450291888102	0.9472511144060384	121.62288853401155	16.518735025204137	0.13581928540001603
1	3	undersample	0.6	500	5	10	1	log2	gini		0.961839000087405	0.8248540126753867	0.8352941175979238	0.9546805349111838	106.83252399106313	18.43123990207147	0.17252460341841275
1	1	undersample	0.6	500	5	10	1	log2	entropy		0.9528844054325516	0.769225717492045	0.7176470587813149	0.9673348181071468	75.26796754862573	21.969779364386014	0.29188749646405815
1	2	undersample	0.6	500	5	10	1	log2	entropy		0.969248281674965	0.8227498428791522	0.8596491227567457	0.9517087667091255	120.70958340269806	17.801345837769976	0.147472504906982
1	3	undersample	0.6	500	5	10	1	log2	entropy		0.962625644611485	0.8267860789639424	0.8352941175979238	0.9576523031132419	114.68543104560294	19.7246599404209	0.1719892283940004
1	1	undersample	0.6	500	5	10	2	sqrt	gini		0.9518756277566705	0.7627986472481746	0.7294117646629757	0.9643652561175623	72.95106461009318	20.46911189759782	0.2805868739200711
1	2	undersample	0.6	500	5	10	2	sqrt	gini		0.9685791993604616	0.8143384453696081	0.8596491227567457	0.9479940564565529	111.64997210523312	16.529821379749773	0.1480503752179199
1	3	undersample	0.6	500	5	10	2	sqrt	gini		0.9619613670133729	0.8248657498752956	0.8411764705387543	0.9539375928606691	109.68455850499389	18.261665860789304	0.1664925766475349
1	1	undersample	0.6	500	5	10	2	sqrt	entropy		0.9527053583125901	0.7665008864813608	0.7117647058404843	0.9673348181071468	73.12752690363455	21.789699205661535	0.29796848597245923
1	2	undersample	0.6	500	5	10	2	sqrt	entropy		0.969139664416117	0.8196775107198884	0.8596491227567457	0.9524517087596401	122.6913733382365	18.079491807944123	0.1473574717530361
1	3	undersample	0.6	500	5	10	2	sqrt	entropy		0.9622498033388689	0.8255493803101481	0.8294117646570934	0.9576523031132419	109.95096713973003	19.585753884502445	0.17813170083444949
1	1	undersample	0.6	500	5	10	2	log2	gini		0.9518756277566705	0.7627986472481746	0.7294117646629757	0.9643652561175623	72.95106461009318	20.46911189759782	0.2805868739200711
1	2	undersample	0.6	500	5	10	2	log2	gini		0.9685791993604616	0.8143384453696081	0.8596491227567457	0.9479940564565529	111.64997210523312	16.529821379749773	0.1480503752179199
1	3	undersample	0.6	500	5	10	2	log2	gini		0.9619613670133729	0.8248657498752956	0.8411764705387543	0.9539375928606691	109.68455850499389	18.261665860789304	0.1664925766475349
1	1	undersample	0.6	500	5	10	2	log2	entropy		0.9527053583125901	0.7665008864813608	0.7117647058404843	0.9673348181071468	73.12752690363455	21.789699205661535	0.29796848597245923
1	2	undersample	0.6	500	5	10	2	log2	entropy		0.969139664416117	0.8196775107198884	0.8596491227567457	0.9524517087596401	122.6913733382365	18.079491807944123	0.1473574717530361
1	3	undersample	0.6	500	5	10	2	log2	entropy		0.9622498033388689	0.8255493803101481	0.8294117646570934	0.9576523031132419	109.95096713973003	19.585753884502445	0.17813170083444949
1	1	undersample	0.6	500	10	2	1	sqrt	gini		0.9528931394384034	0.7834457414409739	0.7352941176038061	0.9584261321383933	64.0376813332116	17.686445321542827	0.2761880866538084
1	2	undersample	0.6	500	10	2	1	sqrt	gini		0.9707037529435277	0.8375603231253562	0.8830409356208747	0.9338781574967766	106.6331225028955	13.354751904112595	0.12524017420027006
1	3	undersample	0.6	500	10	2	1	sqrt	gini		0.9607551787431169	0.8475468536785102	0.8705882352429065	0.9472511144060384	120.80662758915456	16.504387920162753	0.1366182223729103
1	1	undersample	0.6	500	10	2	1	sqrt	entropy		0.9538931831084326	0.7786607046962006	0.7352941176038061	0.9591685226357894	65.2525075610895	18.008016975847493	0.27597431878711
1	2	undersample	0.6	500	10	2	1	sqrt	entropy		0.9705821016136179	0.8396788091356665	0.8713450291888102	0.941307578001922	108.62080317530626	14.845952016732651	0.13667686572492296
1	3	undersample	0.6	500	10	2	1	sqrt	entropy		0.9617078926667249	0.8360001310898335	0.8588235293612456	0.9479940564565529	110.89044852927103	16.513946401228125	0.14892125977797413
1	1	undersample	0.6	500	10	2	1	log2	gini		0.9528931394384034	0.7834457414409739	0.7352941176038061	0.9584261321383933	64.0376813332116	17.686445321542827	0.2761880866538084
1	2	undersample	0.6	500	10	2	1	log2	gini		0.9707037529435277	0.8375603231253562	0.8830409356208747	0.9338781574967766	106.6331225028955	13.354751904112595	0.12524017420027006
1	3	undersample	0.6	500	10	2	1	log2	gini		0.9607551787431169	0.8475468536785102	0.8705882352429065	0.9472511144060384	120.80662758915456	16.504387920162753	0.1366182223729103
1	1	undersample	0.6	500	10	2	1	log2	entropy		0.9538931831084326	0.7786607046962006	0.7352941176038061	0.9591685226357894	65.2525075610895	18.008016975847493	0.27597431878711
1	2	undersample	0.6	500	10	2	1	log2	entropy		0.9705821016136179	0.8396788091356665	0.8713450291888102	0.941307578001922	108.62080317530626	14.845952016732651	0.13667686572492296
1	3	undersample	0.6	500	10	2	1	log2	entropy		0.9617078926667249	0.8360001310898335	0.8588235293612456	0.9479940564565529	110.89044852927103	16.513946401228125	0.14892125977797413
1	1	undersample	0.6	500	10	2	2	sqrt	gini		0.9537054019826193	0.7729417857775744	0.7352941176038061	0.956198960646205	60.64028589369518	16.787134747950947	0.27683138187997003
1	2	undersample	0.6	500	10	2	2	sqrt	gini		0.9698695723955753	0.8313003125586493	0.8713450291888102	0.9346210995472911	96.81919401452112	13.327616247430248	0.13765468112902704
1	3	undersample	0.6	500	10	2	2	sqrt	gini		0.962009439734289	0.8471071424385905	0.8705882352429065	0.9494799405575819	126.43312203317292	17.232522537111468	0.1362975223237694
1	1	undersample	0.6	500	10	2	2	sqrt	entropy		0.954085331237172	0.778986979459522	0.7235294117221452	0.9584261321383933	60.33167093255973	17.403462196398145	0.2884631127245832
1	2	undersample	0.6	500	10	2	2	sqrt	entropy		0.9706689954206964	0.8388287591741997	0.8654970759727779	0.9420505200524365	104.60644167139937	14.935370039597181	0.14277676168786335
1	3	undersample	0.6	500	10	2	2	sqrt	entropy		0.961760335634997	0.8388095859042537	0.8588235293612456	0.9494799405575819	114.33085317254492	16.999650610934285	0.14868820616575265
1	1	undersample	0.6	500	10	2	2	log2	gini		0.9537054019826193	0.7729417857775744	0.7352941176038061	0.956198960646205	60.64028589369518	16.787134747950947	0.27683138187997003
1	2	undersample	0.6	500	10	2	2	log2	gini		0.9698695723955753	0.8313003125586493	0.8713450291888102	0.9346210995472911	96.81919401452112	13.327616247430248	0.13765468112902704
1	3	undersample	0.6	500	10	2	2	log2	gini		0.962009439734289	0.8471071424385905	0.8705882352429065	0.9494799405575819	126.43312203317292	17.232522537111468	0.1362975223237694
1	1	undersample	0.6	500	10	2	2	log2	entropy		0.954085331237172	0.778986979459522	0.7235294117221452	0.9584261321383933	60.33167093255973	17.403462196398145	0.2884631127245832
1	2	undersample	0.6	500	10	2	2	log2	entropy		0.9706689954206964	0.8388287591741997	0.8654970759727779	0.9420505200524365	104.60644167139937	14.935370039597181	0.14277676168786335
1	3	undersample	0.6	500	10	2	2	log2	entropy		0.961760335634997	0.8388095859042537	0.8588235293612456	0.9494799405575819	114.33085317254492	16.999650610934285	0.14868820616575265
1	1	undersample	0.6	500	10	5	1	sqrt	gini		0.9524564391458142	0.772758216882928	0.7411764705446366	0.9569413511436011	63.64183303611857	17.213180582713196	0.2704695814862198
1	2	undersample	0.6	500	10	5	1	sqrt	gini		0.9703648670959221	0.8266238213819529	0.8830409356208747	0.9353640415978057	109.25802143654579	13.661757647478787	0.12504122237682078
1	3	undersample	0.6	500	10	5	1	sqrt	gini		0.962267284328293	0.8562781535377627	0.8647058823020761	0.9487369985070674	118.28541404372105	16.86802739673788	0.1426044483189527
1	1	undersample	0.6	500	10	5	1	sqrt	entropy		0.9537141359884711	0.7843912112540844	0.7235294117221452	0.9584261321383933	60.33167093255973	17.403462196398145	0.2884631127245832
1	2	undersample	0.6	500	10	5	1	sqrt	entropy		0.970047704700086	0.8379931863173153	0.8830409356208747	0.9383358097998639	114.88732270240496	14.320155499542588	0.12464520900850966
1	3	undersample	0.6	500	10	5	1	sqrt	entropy		0.9613844943623809	0.848424887153862	0.8529411764204152	0.9494799405575819	109.00585482669548	16.883214647845698	0.15488354808674423
1	1	undersample	0.6	500	10	5	1	log2	gini		0.9524564391458142	0.772758216882928	0.7411764705446366	0.9569413511436011	63.64183303611857	17.213180582713196	0.2704695814862198
1	2	undersample	0.6	500	10	5	1	log2	gini		0.9703648670959221	0.8266238213819529	0.8830409356208747	0.9353640415978057	109.25802143654579	13.661757647478787	0.12504122237682078
1	3	undersample	0.6	500	10	5	1	log2	gini		0.962267284328293	0.8562781535377627	0.8647058823020761	0.9487369985070674	118.28541404372105	16.86802739673788	0.1426044483189527
1	1	undersample	0.6	500	10	5	1	log2	entropy		0.9537141359884711	0.7843912112540844	0.7235294117221452	0.9584261321383933	60.33167093255973	17.403462196398145	0.2884631127245832
1	2	undersample	0.6	500	10	5	1	log2	entropy		0.970047704700086	0.8379931863173153	0.8830409356208747	0.9383358097998639	114.88732270240496	14.320155499542588	0.12464520900850966
1	3	undersample	0.6	500	10	5	1	log2	entropy		0.9613844943623809	0.848424887153862	0.8529411764204152	0.9494799405575819	109.00585482669548	16.883214647845698	0.15488354808674423
1	1	undersample	0.6	500	10	5	2	sqrt	gini		0.952958644482292	0.770509778240344	0.7352941176038061	0.9569413511436011	61.73370052698593	17.076568038405945	0.27661661742769145
1	2	undersample	0.6	500	10	5	2	sqrt	gini		0.9712468392377676	0.8391341468059481	0.8771929824048424	0.9368499256988347	105.96636275891377	13.890606673167282	0.13108504672474655
1	3	undersample	0.6	500	10	5	2	sqrt	gini		0.9608775456690849	0.8430123763616739	0.8705882352429065	0.9457652303050093	117.31254880020393	16.052212992086996	0.13683286215441604
1	1	undersample	0.6	500	10	5	2	sqrt	entropy		0.9543604524215031	0.787029042187161	0.7352941176038061	0.9569413511436011	61.73370052698593	17.076568038405945	0.27661661742769145
1	2	undersample	0.6	500	10	5	2	sqrt	entropy		0.9703779011669839	0.8316639338837402	0.8654970759727779	0.9405646359514075	101.83041155439777	14.56198585147583	0.14300231739113328
1	3	undersample	0.6	500	10	5	2	sqrt	entropy		0.9626387553535529	0.8491587220732199	0.8588235293612456	0.9494799405575819	114.33085317254492	16.999650610934285	0.14868820616575265
1	1	undersample	0.6	500	10	5	2	log2	gini		0.952958644482292	0.770509778240344	0.7352941176038061	0.9569413511436011	61.73370052698593	17.076568038405945	0.27661661742769145
1	2	undersample	0.6	500	10	5	2	log2	gini		0.9712468392377676	0.8391341468059481	0.8771929824048424	0.9368499256988347	105.96636275891377	13.890606673167282	0.13108504672474655
1	3	undersample	0.6	500	10	5	2	log2	gini		0.9608775456690849	0.8430123763616739	0.8705882352429065	0.9457652303050093	117.31254880020393	16.052212992086996	0.13683286215441604
1	1	undersample	0.6	500	10	5	2	log2	entropy		0.9543604524215031	0.787029042187161	0.7352941176038061	0.9569413511436011	61.73370052698593	17.076568038405945	0.27661661742769145
1	2	undersample	0.6	500	10	5	2	log2	entropy		0.9703779011669839	0.8316639338837402	0.8654970759727779	0.9405646359514075	101.83041155439777	14.56198585147583	0.14300231739113328
1	3	undersample	0.6	500	10	5	2	log2	entropy		0.9626387553535529	0.8491587220732199	0.8588235293612456	0.9494799405575819	114.33085317254492	16.999650610934285	0.14868820616575265
1	1	undersample	0.6	500	10	10	1	sqrt	gini		0.9535962269094721	0.7836132419452044	0.7411764705446366	0.9569413511436011	63.64183303611857	17.213180582713196	0.2704695814862198
1	2	undersample	0.6	500	10	10	1	sqrt	gini		0.9703040414309672	0.8305088767586978	0.8888888888369071	0.9346210995472911	114.36361040185204	13.595957514157032	0.11888358825632835
1	3	undersample	0.6	500	10	10	1	sqrt	gini		0.9620312909710689	0.8522571698086914	0.8647058823020761	0.9472511144060384	114.77339449894232	16.39287178556706	0.1428281415688562
1	1	undersample	0.6	500	10	10	1	sqrt	entropy		0.9542949473776147	0.7750227403788839	0.7294117646629757	0.9584261321383933	62.144393412575035	17.544953758970486	0.28232559968919574
1	2	undersample	0.6	500	10	10	1	sqrt	entropy		0.9708862299383922	0.8405661641364576	0.8888888888369071	0.9383358097998639	121.73491095551655	14.414990966426977	0.1184129485612002
1	3	undersample	0.6	500	10	10	1	sqrt	entropy		0.9612839786731928	0.8420303309537219	0.8588235293612456	0.9479940564565529	110.89044852927103	16.513946401228125	0.14892125977797413
1	1	undersample	0.6	500	10	10	1	log2	gini		0.9535962269094721	0.7836132419452044	0.7411764705446366	0.9569413511436011	63.64183303611857	17.213180582713196	0.2704695814862198
1	2	undersample	0.6	500	10	10	1	log2	gini		0.9703040414309672	0.8305088767586978	0.8888888888369071	0.9346210995472911	114.36361040185204	13.595957514157032	0.11888358825632835
1	3	undersample	0.6	500	10	10	1	log2	gini		0.9620312909710689	0.8522571698086914	0.8647058823020761	0.9472511144060384	114.77339449894232	16.39287178556706	0.1428281415688562
1	1	undersample	0.6	500	10	10	1	log2	entropy		0.9542949473776147	0.7750227403788839	0.7294117646629757	0.9584261321383933	62.144393412575035	17.544953758970486	0.28232559968919574
1	2	undersample	0.6	500	10	10	1	log2	entropy		0.9708862299383922	0.8405661641364576	0.8888888888369071	0.9383358097998639	121.73491095551655	14.414990966426977	0.1184129485612002
1	3	undersample	0.6	500	10	10	1	log2	entropy		0.9612839786731928	0.8420303309537219	0.8588235293612456	0.9479940564565529	110.89044852927103	16.513946401228125	0.14892125977797413
1	1	undersample	0.6	500	10	10	2	sqrt	gini		0.952945543473514	0.782463252012543	0.747058823485467	0.9576837416409972	66.84208760723179	17.65417539059846	0.26411764434879115
1	2	undersample	0.6	500	10	10	2	sqrt	gini		0.969886951156991	0.826159240281769	0.8771929824048424	0.9346210995472911	102.11036725335326	13.417063336339176	0.13139765017146085
1	3	undersample	0.6	500	10	10	2	sqrt	gini		0.961821519097981	0.8506568189416891	0.8705882352429065	0.9450222882544947	115.63633531421853	15.835291234382263	0.13694043515811608
1	1	undersample	0.6	500	10	10	2	sqrt	entropy		0.9540067251845059	0.7803169364197895	0.747058823485467	0.9576837416409972	66.84208760723179	17.65417539059846	0.26411764434879115
1	2	undersample	0.6	500	10	10	2	sqrt	entropy		0.9711295325982118	0.8411060104753296	0.8830409356208747	0.9420505200524365	122.73586759604675	15.238114026886313	0.12415370582363039
1	3	undersample	0.6	500	10	10	2	sqrt	entropy		0.961568044751333	0.8439307251625883	0.8588235293612456	0.9494799405575819	114.33085317254492	16.999650610934285	0.14868820616575265
1	1	undersample	0.6	500	10	10	2	log2	gini		0.952945543473514	0.782463252012543	0.747058823485467	0.9576837416409972	66.84208760723179	17.65417539059846	0.26411764434879115
1	2	undersample	0.6	500	10	10	2	log2	gini		0.969886951156991	0.826159240281769	0.8771929824048424	0.9346210995472911	102.11036725335326	13.417063336339176	0.13139765017146085
1	3	undersample	0.6	500	10	10	2	log2	gini		0.961821519097981	0.8506568189416891	0.8705882352429065	0.9450222882544947	115.63633531421853	15.835291234382263	0.13694043515811608
1	1	undersample	0.6	500	10	10	2	log2	entropy		0.9540067251845059	0.7803169364197895	0.747058823485467	0.9576837416409972	66.84208760723179	17.65417539059846	0.26411764434879115
1	2	undersample	0.6	500	10	10	2	log2	entropy		0.9711295325982118	0.8411060104753296	0.8830409356208747	0.9420505200524365	122.73586759604675	15.238114026886313	0.12415370582363039
1	3	undersample	0.6	500	10	10	2	log2	entropy		0.961568044751333	0.8439307251625883	0.8588235293612456	0.9494799405575819	114.33085317254492	16.999650610934285	0.14868820616575265
1	1	undersample	0.8	100	3	2	1	sqrt	gini		0.9437005982794009	0.7231410166637416	0.758823529367128	0.9539717891540166	65.21044811167064	16.486049545696176	0.25281299808521335
1	2	undersample	0.8	100	3	2	1	sqrt	gini		0.9647558718490133	0.7710232168598703	0.8654970759727779	0.9294205051936894	84.73590977837513	12.262725253569535	0.14471697345651116
1	3	undersample	0.8	100	3	2	1	sqrt	gini		0.9553710340005244	0.762297071311311	0.8647058823020761	0.9390787518503784	98.51959622402651	14.193828370687491	0.14407110797750106
1	1	undersample	0.8	100	3	2	1	sqrt	entropy		0.9427529586444822	0.7267311598421438	0.758823529367128	0.9591685226357894	73.91040098435735	18.584273519074618	0.251443268233707
1	2	undersample	0.8	100	3	2	1	sqrt	entropy		0.9651208258387424	0.7868719719454972	0.8771929824048424	0.9368499256988347	105.96636275891377	13.890606673167282	0.13108504672474655
1	3	undersample	0.8	100	3	2	1	sqrt	entropy		0.9568525478542086	0.7835292399501703	0.8588235293612456	0.9398216939008929	95.00512288066207	14.271312077706808	0.15021622724052547
1	1	undersample	0.8	100	3	2	1	log2	gini		0.9437005982794009	0.7231410166637416	0.758823529367128	0.9539717891540166	65.21044811167064	16.486049545696176	0.25281299808521335
1	2	undersample	0.8	100	3	2	1	log2	gini		0.9647558718490133	0.7710232168598703	0.8654970759727779	0.9294205051936894	84.73590977837513	12.262725253569535	0.14471697345651116
1	3	undersample	0.8	100	3	2	1	log2	gini		0.9553710340005244	0.762297071311311	0.8647058823020761	0.9390787518503784	98.51959622402651	14.193828370687491	0.14407110797750106
1	1	undersample	0.8	100	3	2	1	log2	entropy		0.9427529586444822	0.7267311598421438	0.758823529367128	0.9591685226357894	73.91040098435735	18.584273519074618	0.251443268233707
1	2	undersample	0.8	100	3	2	1	log2	entropy		0.9651208258387424	0.7868719719454972	0.8771929824048424	0.9368499256988347	105.96636275891377	13.890606673167282	0.13108504672474655
1	3	undersample	0.8	100	3	2	1	log2	entropy		0.9568525478542086	0.7835292399501703	0.8588235293612456	0.9398216939008929	95.00512288066207	14.271312077706808	0.15021622724052547
1	1	undersample	0.8	100	3	2	2	sqrt	gini		0.9436918642735492	0.7231907508363905	0.758823529367128	0.9547141796514127	66.33105096772945	16.756312593278963	0.2526164094417941
1	2	undersample	0.8	100	3	2	2	sqrt	gini		0.9651208258387425	0.7740634457271305	0.8713450291888102	0.9271916790421457	86.24859135478007	11.967655592780938	0.13875768336976732
1	3	undersample	0.8	100	3	2	2	sqrt	gini		0.9552137050957084	0.7653548408220884	0.8705882352429065	0.9375928677493494	101.06924157161023	13.950137818301236	0.13802554160579883
1	1	undersample	0.8	100	3	2	2	sqrt	entropy		0.9424560024455217	0.7268616453054016	0.758823529367128	0.9599109131331856	75.33737733548703	18.928426646479988	0.251248803217764
1	2	undersample	0.8	100	3	2	2	sqrt	entropy		0.9652859240721914	0.7888024408561112	0.8771929824048424	0.9375928677493494	107.31290086213134	14.055971011806697	0.1309811758488934
1	3	undersample	0.8	100	3	2	2	sqrt	entropy		0.9571759461585525	0.7818226950660279	0.8588235293612456	0.9390787518503784	93.77233704168393	14.097271715104583	0.15033506919119075
1	1	undersample	0.8	100	3	2	2	log2	gini		0.9436918642735492	0.7231907508363905	0.758823529367128	0.9547141796514127	66.33105096772945	16.756312593278963	0.2526164094417941
1	2	undersample	0.8	100	3	2	2	log2	gini		0.9651208258387425	0.7740634457271305	0.8713450291888102	0.9271916790421457	86.24859135478007	11.967655592780938	0.13875768336976732
1	3	undersample	0.8	100	3	2	2	log2	gini		0.9552137050957084	0.7653548408220884	0.8705882352429065	0.9375928677493494	101.06924157161023	13.950137818301236	0.13802554160579883
1	1	undersample	0.8	100	3	2	2	log2	entropy		0.9424560024455217	0.7268616453054016	0.758823529367128	0.9599109131331856	75.33737733548703	18.928426646479988	0.251248803217764
1	2	undersample	0.8	100	3	2	2	log2	entropy		0.9652859240721914	0.7888024408561112	0.8771929824048424	0.9375928677493494	107.31290086213134	14.055971011806697	0.1309811758488934
1	3	undersample	0.8	100	3	2	2	log2	entropy		0.9571759461585525	0.7818226950660279	0.8588235293612456	0.9390787518503784	93.77233704168393	14.097271715104583	0.15033506919119075
1	1	undersample	0.8	100	3	5	1	sqrt	gini		0.9436831302676972	0.7227219067955903	0.758823529367128	0.9539717891540166	65.21044811167064	16.486049545696176	0.25281299808521335
1	2	undersample	0.8	100	3	5	1	sqrt	gini		0.9649079360114005	0.7728208990639711	0.8654970759727779	0.9294205051936894	84.73590977837513	12.262725253569535	0.14471697345651116
1	3	undersample	0.8	100	3	5	1	sqrt	gini		0.9555239926579844	0.7643589362719068	0.8647058823020761	0.9390787518503784	98.51959622402651	14.193828370687491	0.14407110797750106
1	1	undersample	0.8	100	3	5	1	sqrt	entropy		0.9427704266561857	0.72703268781165	0.758823529367128	0.9591685226357894	73.91040098435735	18.584273519074618	0.251443268233707
1	2	undersample	0.8	100	3	5	1	sqrt	entropy		0.9650600001737876	0.7859145368593073	0.8771929824048424	0.9368499256988347	105.96636275891377	13.890606673167282	0.13108504672474655
1	3	undersample	0.8	100	3	5	1	sqrt	entropy		0.9568787693383445	0.7834196437074562	0.8588235293612456	0.9398216939008929	95.00512288066207	14.271312077706808	0.15021622724052547
1	1	undersample	0.8	100	3	5	1	log2	gini		0.9436831302676972	0.7227219067955903	0.758823529367128	0.9539717891540166	65.21044811167064	16.486049545696176	0.25281299808521335
1	2	undersample	0.8	100	3	5	1	log2	gini		0.9649079360114005	0.7728208990639711	0.8654970759727779	0.9294205051936894	84.73590977837513	12.262725253569535	0.14471697345651116
1	3	undersample	0.8	100	3	5	1	log2	gini		0.9555239926579844	0.7643589362719068	0.8647058823020761	0.9390787518503784	98.51959622402651	14.193828370687491	0.14407110797750106
1	1	undersample	0.8	100	3	5	1	log2	entropy		0.9427704266561857	0.72703268781165	0.758823529367128	0.9591685226357894	73.91040098435735	18.584273519074618	0.251443268233707
1	2	undersample	0.8	100	3	5	1	log2	entropy		0.9650600001737876	0.7859145368593073	0.8771929824048424	0.9368499256988347	105.96636275891377	13.890606673167282	0.13108504672474655
1	3	undersample	0.8	100	3	5	1	log2	entropy		0.9568787693383445	0.7834196437074562	0.8588235293612456	0.9398216939008929	95.00512288066207	14.271312077706808	0.15021622724052547
1	1	undersample	0.8	100	3	5	2	sqrt	gini		0.9436831302676973	0.7231721424199634	0.758823529367128	0.9547141796514127	66.33105096772945	16.756312593278963	0.2526164094417941
1	2	undersample	0.8	100	3	5	2	sqrt	gini		0.9651208258387425	0.774040708266061	0.8713450291888102	0.9271916790421457	86.24859135478007	11.967655592780938	0.13875768336976732
1	3	undersample	0.8	100	3	5	2	sqrt	gini		0.9552137050957084	0.7655150321045147	0.8705882352429065	0.9375928677493494	101.06924157161023	13.950137818301236	0.13802554160579883
1	1	undersample	0.8	100	3	5	2	sqrt	entropy		0.9424560024455217	0.7268616453054016	0.758823529367128	0.9599109131331856	75.33737733548703	18.928426646479988	0.251248803217764
1	2	undersample	0.8	100	3	5	2	sqrt	entropy		0.9652859240721914	0.7888024408561112	0.8771929824048424	0.9375928677493494	107.31290086213134	14.055971011806697	0.1309811758488934
1	3	undersample	0.8	100	3	5	2	sqrt	entropy		0.9571759461585525	0.7818226950660279	0.8588235293612456	0.9390787518503784	93.77233704168393	14.097271715104583	0.15033506919119075
1	1	undersample	0.8	100	3	5	2	log2	gini		0.9436831302676973	0.7231721424199634	0.758823529367128	0.9547141796514127	66.33105096772945	16.756312593278963	0.2526164094417941
1	2	undersample	0.8	100	3	5	2	log2	gini		0.9651208258387425	0.774040708266061	0.8713450291888102	0.9271916790421457	86.24859135478007	11.967655592780938	0.13875768336976732
1	3	undersample	0.8	100	3	5	2	log2	gini		0.9552137050957084	0.7655150321045147	0.8705882352429065	0.9375928677493494	101.06924157161023	13.950137818301236	0.13802554160579883
1	1	undersample	0.8	100	3	5	2	log2	entropy		0.9424560024455217	0.7268616453054016	0.758823529367128	0.9599109131331856	75.33737733548703	18.928426646479988	0.251248803217764
1	2	undersample	0.8	100	3	5	2	log2	entropy		0.9652859240721914	0.7888024408561112	0.8771929824048424	0.9375928677493494	107.31290086213134	14.055971011806697	0.1309811758488934
1	3	undersample	0.8	100	3	5	2	log2	entropy		0.9571759461585525	0.7818226950660279	0.8588235293612456	0.9390787518503784	93.77233704168393	14.097271715104583	0.15033506919119075
1	1	undersample	0.8	100	3	10	1	sqrt	gini		0.9439975544783614	0.7220730643096815	0.758823529367128	0.9539717891540166	65.21044811167064	16.486049545696176	0.25281299808521335
1	2	undersample	0.8	100	3	10	1	sqrt	gini		0.965033932031664	0.7753714039163588	0.8654970759727779	0.9286775631431748	83.78621520855278	12.134988550101248	0.1448327470340297
1	3	undersample	0.8	100	3	10	1	sqrt	gini		0.9556988025522245	0.7651146161858793	0.8647058823020761	0.9390787518503784	98.51959622402651	14.193828370687491	0.14407110797750106
1	1	undersample	0.8	100	3	10	1	sqrt	entropy		0.9427747936591119	0.7270664169485574	0.758823529367128	0.9591685226357894	73.91040098435735	18.584273519074618	0.251443268233707
1	2	undersample	0.8	100	3	10	1	sqrt	entropy		0.9652685453107757	0.788844268916179	0.8771929824048424	0.9383358097998639	108.6918856613549	14.225320032658201	0.130877469455819
1	3	undersample	0.8	100	3	10	1	sqrt	entropy		0.9570098767590245	0.7804538400635048	0.8588235293612456	0.9398216939008929	95.00512288066207	14.271312077706808	0.15021622724052547
1	1	undersample	0.8	100	3	10	1	log2	gini		0.9439975544783614	0.7220730643096815	0.758823529367128	0.9539717891540166	65.21044811167064	16.486049545696176	0.25281299808521335
1	2	undersample	0.8	100	3	10	1	log2	gini		0.965033932031664	0.7753714039163588	0.8654970759727779	0.9286775631431748	83.78621520855278	12.134988550101248	0.1448327470340297
1	3	undersample	0.8	100	3	10	1	log2	gini		0.9556988025522245	0.7651146161858793	0.8647058823020761	0.9390787518503784	98.51959622402651	14.193828370687491	0.14407110797750106
1	1	undersample	0.8	100	3	10	1	log2	entropy		0.9427747936591119	0.7270664169485574	0.758823529367128	0.9591685226357894	73.91040098435735	18.584273519074618	0.251443268233707
1	2	undersample	0.8	100	3	10	1	log2	entropy		0.9652685453107757	0.788844268916179	0.8771929824048424	0.9383358097998639	108.6918856613549	14.225320032658201	0.130877469455819
1	3	undersample	0.8	100	3	10	1	log2	entropy		0.9570098767590245	0.7804538400635048	0.8588235293612456	0.9398216939008929	95.00512288066207	14.271312077706808	0.15021622724052547
1	1	undersample	0.8	100	3	10	2	sqrt	gini		0.943980086466658	0.7226851234777603	0.758823529367128	0.9547141796514127	66.33105096772945	16.756312593278963	0.2526164094417941
1	2	undersample	0.8	100	3	10	2	sqrt	gini		0.9652033749554669	0.7785021217457032	0.8713450291888102	0.9294205051936894	89.18610623238911	12.345581505282842	0.13842493113505072
1	3	undersample	0.8	100	3	10	2	sqrt	gini		0.9552792588060485	0.7631818187296393	0.8705882352429065	0.9375928677493494	101.06924157161023	13.950137818301236	0.13802554160579883
1	1	undersample	0.8	100	3	10	2	sqrt	entropy		0.9424516354425958	0.7267073302498515	0.758823529367128	0.9599109131331856	75.33737733548703	18.928426646479988	0.251248803217764
1	2	undersample	0.8	100	3	10	2	sqrt	entropy		0.9653728178792698	0.7901534767889957	0.8771929824048424	0.9390787518503784	110.10450423063376	14.398799516754407	0.13077392715513692
1	3	undersample	0.8	100	3	10	2	sqrt	entropy		0.9571977973953326	0.7805873018716306	0.8588235293612456	0.9375928677493494	91.39482148093994	13.761622442378247	0.15057331810971336
1	1	undersample	0.8	100	3	10	2	log2	gini		0.943980086466658	0.7226851234777603	0.758823529367128	0.9547141796514127	66.33105096772945	16.756312593278963	0.2526164094417941
1	2	undersample	0.8	100	3	10	2	log2	gini		0.9652033749554669	0.7785021217457032	0.8713450291888102	0.9294205051936894	89.18610623238911	12.345581505282842	0.13842493113505072
1	3	undersample	0.8	100	3	10	2	log2	gini		0.9552792588060485	0.7631818187296393	0.8705882352429065	0.9375928677493494	101.06924157161023	13.950137818301236	0.13802554160579883
1	1	undersample	0.8	100	3	10	2	log2	entropy		0.9424516354425958	0.7267073302498515	0.758823529367128	0.9599109131331856	75.33737733548703	18.928426646479988	0.251248803217764
1	2	undersample	0.8	100	3	10	2	log2	entropy		0.9653728178792698	0.7901534767889957	0.8771929824048424	0.9390787518503784	110.10450423063376	14.398799516754407	0.13077392715513692
1	3	undersample	0.8	100	3	10	2	log2	entropy		0.9571977973953326	0.7805873018716306	0.8588235293612456	0.9375928677493494	91.39482148093994	13.761622442378247	0.15057331810971336
1	1	undersample	0.8	100	5	2	1	sqrt	gini		0.949111314904581	0.7481706048360665	0.7705882352487889	0.9487750556722437	62.214032735265086	15.043219566742403	0.24179784339996746
1	2	undersample	0.8	100	5	2	1	sqrt	gini		0.9694959290251384	0.8178972273194187	0.8713450291888102	0.9242199108400876	82.60069702672071	11.498335827590877	0.13920384954940854
1	3	undersample	0.8	100	5	2	1	sqrt	gini		0.9604492614281968	0.8177857137278347	0.8823529411245674	0.9323922733957475	103.43404348368281	13.051064647963198	0.12617764107502602
1	1	undersample	0.8	100	5	2	1	sqrt	entropy		0.9509847591597886	0.7617089513874032	0.747058823485467	0.9532293986566205	60.19489133851991	15.972825713154055	0.2653518389356044
1	2	undersample	0.8	100	5	2	1	sqrt	entropy		0.9672975157060556	0.8095372116208853	0.8771929824048424	0.9242199108400876	87.11482877910674	11.575505866702226	0.13287640184549337
1	3	undersample	0.8	100	5	2	1	sqrt	entropy		0.9612053142207848	0.8372675849226691	0.876470588183737	0.9353640415978057	102.67704360567946	13.560106081028138	0.13206559692479927
1	1	undersample	0.8	100	5	2	1	log2	gini		0.949111314904581	0.7481706048360665	0.7705882352487889	0.9487750556722437	62.214032735265086	15.043219566742403	0.24179784339996746
1	2	undersample	0.8	100	5	2	1	log2	gini		0.9694959290251384	0.8178972273194187	0.8713450291888102	0.9242199108400876	82.60069702672071	11.498335827590877	0.13920384954940854
1	3	undersample	0.8	100	5	2	1	log2	gini		0.9604492614281968	0.8177857137278347	0.8823529411245674	0.9323922733957475	103.43404348368281	13.051064647963198	0.12617764107502602
1	1	undersample	0.8	100	5	2	1	log2	entropy		0.9509847591597886	0.7617089513874032	0.747058823485467	0.9532293986566205	60.19489133851991	15.972825713154055	0.2653518389356044
1	2	undersample	0.8	100	5	2	1	log2	entropy		0.9672975157060556	0.8095372116208853	0.8771929824048424	0.9242199108400876	87.11482877910674	11.575505866702226	0.13287640184549337
1	3	undersample	0.8	100	5	2	1	log2	entropy		0.9612053142207848	0.8372675849226691	0.876470588183737	0.9353640415978057	102.67704360567946	13.560106081028138	0.13206559692479927
1	1	undersample	0.8	100	5	2	2	sqrt	gini		0.9488885977553605	0.7459374375210642	0.7764705881896193	0.9435783221904709	58.092785628230516	13.761917063007116	0.23689544808799082
1	2	undersample	0.8	100	5	2	2	sqrt	gini		0.9687790551167418	0.8066978513727311	0.8888888888369071	0.921991084688544	94.55236195254295	11.39470753234911	0.12051213054354623
1	3	undersample	0.8	100	5	2	2	sqrt	gini		0.9600646796608688	0.8043460839185119	0.8823529411245674	0.931649331345233	102.22823885271092	12.909205270385842	0.126278261202395
1	1	undersample	0.8	100	5	2	2	sqrt	entropy		0.951176907288528	0.7582592951950885	0.758823529367128	0.9539717891540166	65.21044811167064	16.486049545696176	0.25281299808521335
1	2	undersample	0.8	100	5	2	2	sqrt	entropy		0.9680491471372835	0.8145767449585715	0.8771929824048424	0.9257057949411167	88.99998222202834	11.807015952851868	0.13266311709363127
1	3	undersample	0.8	100	5	2	2	sqrt	entropy		0.9610785770474608	0.8320224926992731	0.8823529411245674	0.9361069836483202	109.88369609492712	13.809847357486616	0.12567693615547393
1	1	undersample	0.8	100	5	2	2	log2	gini		0.9488885977553605	0.7459374375210642	0.7764705881896193	0.9435783221904709	58.092785628230516	13.761917063007116	0.23689544808799082
1	2	undersample	0.8	100	5	2	2	log2	gini		0.9687790551167418	0.8066978513727311	0.8888888888369071	0.921991084688544	94.55236195254295	11.39470753234911	0.12051213054354623
1	3	undersample	0.8	100	5	2	2	log2	gini		0.9600646796608688	0.8043460839185119	0.8823529411245674	0.931649331345233	102.22823885271092	12.909205270385842	0.126278261202395
1	1	undersample	0.8	100	5	2	2	log2	entropy		0.951176907288528	0.7582592951950885	0.758823529367128	0.9539717891540166	65.21044811167064	16.486049545696176	0.25281299808521335
1	2	undersample	0.8	100	5	2	2	log2	entropy		0.9680491471372835	0.8145767449585715	0.8771929824048424	0.9257057949411167	88.99998222202834	11.807015952851868	0.13266311709363127
1	3	undersample	0.8	100	5	2	2	log2	entropy		0.9610785770474608	0.8320224926992731	0.8823529411245674	0.9361069836483202	109.88369609492712	13.809847357486616	0.12567693615547393
1	1	undersample	0.8	100	5	5	1	sqrt	gini		0.9485174025066596	0.7434125353807619	0.7705882352487889	0.9487750556722437	62.214032735265086	15.043219566742403	0.24179784339996746
1	2	undersample	0.8	100	5	5	1	sqrt	gini		0.9687051953807252	0.8089900388629746	0.8830409356208747	0.9205052005875148	87.42474937485363	11.10815840866948	0.12705964402360728
1	3	undersample	0.8	100	5	5	1	sqrt	gini		0.9607770299798969	0.8163741611626717	0.8882352940653979	0.9301634472442039	105.852160754947	12.71877164360696	0.12015598448226238
1	1	undersample	0.8	100	5	5	1	sqrt	entropy		0.9505742608847549	0.7565892596617091	0.7529411764262975	0.9532293986566205	62.113363634814114	16.098595994359993	0.259180865938537
1	2	undersample	0.8	100	5	5	1	sqrt	entropy		0.9681490750154236	0.8088674990193022	0.8830409356208747	0.9242199108400876	92.08037367083463	11.652675905813574	0.1265489541415782
1	3	undersample	0.8	100	5	5	1	sqrt	entropy		0.9609605803688489	0.8380391665339327	0.876470588183737	0.9368499256988347	105.25992038747953	13.8791673500199	0.13185613523484668
1	1	undersample	0.8	100	5	5	1	log2	gini		0.9485174025066596	0.7434125353807619	0.7705882352487889	0.9487750556722437	62.214032735265086	15.043219566742403	0.24179784339996746
1	2	undersample	0.8	100	5	5	1	log2	gini		0.9687051953807252	0.8089900388629746	0.8830409356208747	0.9205052005875148	87.42474937485363	11.10815840866948	0.12705964402360728
1	3	undersample	0.8	100	5	5	1	log2	gini		0.9607770299798969	0.8163741611626717	0.8882352940653979	0.9301634472442039	105.852160754947	12.71877164360696	0.12015598448226238
1	1	undersample	0.8	100	5	5	1	log2	entropy		0.9505742608847549	0.7565892596617091	0.7529411764262975	0.9532293986566205	62.113363634814114	16.098595994359993	0.259180865938537
1	2	undersample	0.8	100	5	5	1	log2	entropy		0.9681490750154236	0.8088674990193022	0.8830409356208747	0.9242199108400876	92.08037367083463	11.652675905813574	0.1265489541415782
1	3	undersample	0.8	100	5	5	1	log2	entropy		0.9609605803688489	0.8380391665339327	0.876470588183737	0.9368499256988347	105.25992038747953	13.8791673500199	0.13185613523484668
1	1	undersample	0.8	100	5	5	2	sqrt	gini		0.9485392375212892	0.7417579117644209	0.7764705881896193	0.944320712687867	58.913671741282705	13.94540925753421	0.2367092095301454
1	2	undersample	0.8	100	5	5	2	sqrt	gini		0.9688485701624046	0.8102043650748805	0.8830409356208747	0.921991084688544	89.23379196528798	11.31974235121523	0.12685487425302627
1	3	undersample	0.8	100	5	5	2	sqrt	gini		0.9606022200856568	0.8042393813059243	0.8882352940653979	0.9323922733957475	109.6037929858007	13.138071745616287	0.11986875902442912
1	1	undersample	0.8	100	5	5	2	sqrt	entropy		0.9508013450369012	0.753443613605731	0.7529411764262975	0.9539717891540166	63.16434699415583	16.35825071200861	0.2589791687687147
1	2	undersample	0.8	100	5	5	2	sqrt	entropy		0.9681577643961314	0.8155988347785212	0.8771929824048424	0.9286775631431748	93.00593325506475	12.298974881859372	0.1322385951235029
1	3	undersample	0.8	100	5	5	2	sqrt	entropy		0.9605454068700289	0.8281860620697583	0.8823529411245674	0.9353640415978057	108.53445843143426	13.651113504390741	0.12577675897899407
1	1	undersample	0.8	100	5	5	2	log2	gini		0.9485392375212892	0.7417579117644209	0.7764705881896193	0.944320712687867	58.913671741282705	13.94540925753421	0.2367092095301454
1	2	undersample	0.8	100	5	5	2	log2	gini		0.9688485701624046	0.8102043650748805	0.8830409356208747	0.921991084688544	89.23379196528798	11.31974235121523	0.12685487425302627
1	3	undersample	0.8	100	5	5	2	log2	gini		0.9606022200856568	0.8042393813059243	0.8882352940653979	0.9323922733957475	109.6037929858007	13.138071745616287	0.11986875902442912
1	1	undersample	0.8	100	5	5	2	log2	entropy		0.9508013450369012	0.753443613605731	0.7529411764262975	0.9539717891540166	63.16434699415583	16.35825071200861	0.2589791687687147
1	2	undersample	0.8	100	5	5	2	log2	entropy		0.9681577643961314	0.8155988347785212	0.8771929824048424	0.9286775631431748	93.00593325506475	12.298974881859372	0.1322385951235029
1	3	undersample	0.8	100	5	5	2	log2	entropy		0.9605454068700289	0.8281860620697583	0.8823529411245674	0.9353640415978057	108.53445843143426	13.651113504390741	0.12577675897899407
1	1	undersample	0.8	100	5	10	1	sqrt	gini		0.9529804794969213	0.7512176675792864	0.7823529411304498	0.9480326651748476	65.57566086529452	15.054702982473493	0.22957759217466744
1	2	undersample	0.8	100	5	10	1	sqrt	gini		0.9680100449240983	0.8123074611606189	0.8888888888369071	0.921991084688544	94.55236195254295	11.39470753234911	0.12051213054354623
1	3	undersample	0.8	100	5	10	1	sqrt	gini		0.961926405034525	0.8158874827698854	0.8882352940653979	0.931649331345233	108.32606317203808	12.995266638855082	0.11996434814543214
1	1	undersample	0.8	100	5	10	1	sqrt	entropy		0.9513821564260448	0.7543980428416094	0.747058823485467	0.9524870081592244	59.20819811685151	15.723250363952836	0.2655586603199767
1	2	undersample	0.8	100	5	10	1	sqrt	entropy		0.9689484980405447	0.8174424457047086	0.8771929824048424	0.9242199108400876	87.11482877910674	11.575505866702226	0.13287640184549337
1	3	undersample	0.8	100	5	10	1	sqrt	entropy		0.9617909273664889	0.8290108743224843	0.876470588183737	0.941307578001922	113.79322202621177	14.933281146237707	0.13123171786862378
1	1	undersample	0.8	100	5	10	1	log2	gini		0.9529804794969213	0.7512176675792864	0.7823529411304498	0.9480326651748476	65.57566086529452	15.054702982473493	0.22957759217466744
1	2	undersample	0.8	100	5	10	1	log2	gini		0.9680100449240983	0.8123074611606189	0.8888888888369071	0.921991084688544	94.55236195254295	11.39470753234911	0.12051213054354623
1	3	undersample	0.8	100	5	10	1	log2	gini		0.961926405034525	0.8158874827698854	0.8882352940653979	0.931649331345233	108.32606317203808	12.995266638855082	0.11996434814543214
1	1	undersample	0.8	100	5	10	1	log2	entropy		0.9513821564260448	0.7543980428416094	0.747058823485467	0.9524870081592244	59.20819811685151	15.723250363952836	0.2655586603199767
1	2	undersample	0.8	100	5	10	1	log2	entropy		0.9689484980405447	0.8174424457047086	0.8771929824048424	0.9242199108400876	87.11482877910674	11.575505866702226	0.13287640184549337
1	3	undersample	0.8	100	5	10	1	log2	entropy		0.9617909273664889	0.8290108743224843	0.876470588183737	0.941307578001922	113.79322202621177	14.933281146237707	0.13123171786862378
1	1	undersample	0.8	100	5	10	2	sqrt	gini		0.9517271496571903	0.744338345850162	0.7823529411304498	0.9472902746774515	64.601432104544	14.842664952555175	0.22975751191585173
1	2	undersample	0.8	100	5	10	2	sqrt	gini		0.9679318404977277	0.8111781744044564	0.8830409356208747	0.9234769687895731	91.11308862767939	11.53954314482411	0.12665076343584306
1	3	undersample	0.8	100	5	10	2	sqrt	gini		0.9614631588147889	0.8118578853793134	0.8882352940653979	0.9331352154462621	110.90991679116354	13.284050298719471	0.11977332211540057
1	1	undersample	0.8	100	5	10	2	sqrt	entropy		0.9513210183850823	0.7521602931079742	0.747058823485467	0.9524870081592244	59.20819811685151	15.723250363952836	0.2655586603199767
1	2	undersample	0.8	100	5	10	2	sqrt	entropy		0.9690223577765613	0.8161100385642026	0.8888888888369071	0.9234769687895731	96.54366966532238	11.615963960352747	0.12031822526721708
1	3	undersample	0.8	100	5	10	2	sqrt	entropy		0.961948256271305	0.8321967256115546	0.876470588183737	0.9427934621029511	116.933181451881	15.321158510754177	0.13102489089230118
1	1	undersample	0.8	100	5	10	2	log2	gini		0.9517271496571903	0.744338345850162	0.7823529411304498	0.9472902746774515	64.601432104544	14.842664952555175	0.22975751191585173
1	2	undersample	0.8	100	5	10	2	log2	gini		0.9679318404977277	0.8111781744044564	0.8830409356208747	0.9234769687895731	91.11308862767939	11.53954314482411	0.12665076343584306
1	3	undersample	0.8	100	5	10	2	log2	gini		0.9614631588147889	0.8118578853793134	0.8882352940653979	0.9331352154462621	110.90991679116354	13.284050298719471	0.11977332211540057
1	1	undersample	0.8	100	5	10	2	log2	entropy		0.9513210183850823	0.7521602931079742	0.747058823485467	0.9524870081592244	59.20819811685151	15.723250363952836	0.2655586603199767
1	2	undersample	0.8	100	5	10	2	log2	entropy		0.9690223577765613	0.8161100385642026	0.8888888888369071	0.9234769687895731	96.54366966532238	11.615963960352747	0.12031822526721708
1	3	undersample	0.8	100	5	10	2	log2	entropy		0.961948256271305	0.8321967256115546	0.876470588183737	0.9427934621029511	116.933181451881	15.321158510754177	0.13102489089230118
1	1	undersample	0.8	100	10	2	1	sqrt	gini		0.9515895890650248	0.7504372153499912	0.7705882352487889	0.9406087602008865	53.19774581720765	12.97477722484787	0.2438971143148234
1	2	undersample	0.8	100	10	2	1	sqrt	gini		0.9689984619796147	0.8397808615182382	0.9064327484850039	0.9175334323854567	107.78432430494513	10.991516499226604	0.10197693859717477
1	3	undersample	0.8	100	10	2	1	sqrt	gini		0.9579582204352767	0.827703309386072	0.876470588183737	0.9338781574967766	100.21025115601547	13.25538464218028	0.13227572515950198
1	1	undersample	0.8	100	10	2	1	sqrt	entropy		0.9522577405126862	0.7549316026986895	0.7823529411304498	0.944320712687867	60.964311351015546	14.051056297364015	0.23048001980730712
1	2	undersample	0.8	100	10	2	1	sqrt	entropy		0.9685205460406836	0.833004829099066	0.8947368420529394	0.9190193164864858	96.46328340569302	11.048767344819348	0.11453856835578587
1	3	undersample	0.8	100	10	2	1	sqrt	entropy		0.9585503889520146	0.8363751104072344	0.8705882352429065	0.9286775631431748	87.59467929655057	12.20637083568588	0.13935058679094642
1	1	undersample	0.8	100	10	2	1	log2	gini		0.9515895890650248	0.7504372153499912	0.7705882352487889	0.9406087602008865	53.19774581720765	12.97477722484787	0.2438971143148234
1	2	undersample	0.8	100	10	2	1	log2	gini		0.9689984619796147	0.8397808615182382	0.9064327484850039	0.9175334323854567	107.78432430494513	10.991516499226604	0.10197693859717477
1	3	undersample	0.8	100	10	2	1	log2	gini		0.9579582204352767	0.827703309386072	0.876470588183737	0.9338781574967766	100.21025115601547	13.25538464218028	0.13227572515950198
1	1	undersample	0.8	100	10	2	1	log2	entropy		0.9522577405126862	0.7549316026986895	0.7823529411304498	0.944320712687867	60.964311351015546	14.051056297364015	0.23048001980730712
1	2	undersample	0.8	100	10	2	1	log2	entropy		0.9685205460406836	0.833004829099066	0.8947368420529394	0.9190193164864858	96.46328340569302	11.048767344819348	0.11453856835578587
1	3	undersample	0.8	100	10	2	1	log2	entropy		0.9585503889520146	0.8363751104072344	0.8705882352429065	0.9286775631431748	87.59467929655057	12.20637083568588	0.13935058679094642
1	1	undersample	0.8	100	10	2	2	sqrt	gini		0.9541988733132452	0.7529026455104606	0.7941176470121107	0.9450631031852632	66.3532674035546	14.455084806469102	0.21785037434587673
1	2	undersample	0.8	100	10	2	2	sqrt	gini		0.9690701493704543	0.8320642241098812	0.8947368420529394	0.9205052005875148	98.42521366180424	11.255286334612123	0.11435367962759946
1	3	undersample	0.8	100	10	2	2	sqrt	gini		0.9591600384581768	0.8412425664539367	0.8823529411245674	0.9309063892947185	101.0483655003595	12.770396631669358	0.1263790419365098
1	1	undersample	0.8	100	10	2	2	sqrt	entropy		0.9540940652430236	0.7695647044325065	0.811764705834602	0.9472902746774515	77.50350330560262	15.400659875583566	0.1987091995031822
1	2	undersample	0.8	100	10	2	2	sqrt	entropy		0.9704300374512308	0.8352187242405926	0.8947368420529394	0.9182763744359713	95.50907186874646	10.948324017620736	0.11463123709940112
1	3	undersample	0.8	100	10	2	2	sqrt	entropy		0.9596757276461848	0.8337787837218881	0.8823529411245674	0.9338781574967766	105.92694293313248	13.344346955215046	0.1259768811072871
1	1	undersample	0.8	100	10	2	2	log2	gini		0.954198873313245	0.7529026455104606	0.7941176470121107	0.9450631031852632	66.3532674035546	14.455084806469102	0.21785037434587673
1	2	undersample	0.8	100	10	2	2	log2	gini		0.9690701493704543	0.8320642241098812	0.8947368420529394	0.9205052005875148	98.42521366180424	11.255286334612123	0.11435367962759946
1	3	undersample	0.8	100	10	2	2	log2	gini		0.9591600384581768	0.8412425664539367	0.8823529411245674	0.9309063892947185	101.0483655003595	12.770396631669358	0.1263790419365098
1	1	undersample	0.8	100	10	2	2	log2	entropy		0.9540940652430236	0.7695647044325065	0.811764705834602	0.9472902746774515	77.50350330560262	15.400659875583566	0.1987091995031822
1	2	undersample	0.8	100	10	2	2	log2	entropy		0.9704300374512308	0.8352187242405925	0.8947368420529394	0.9182763744359713	95.50907186874646	10.948324017620736	0.11463123709940112
1	3	undersample	0.8	100	10	2	2	log2	entropy		0.9596757276461848	0.8337787837218881	0.8823529411245674	0.9338781574967766	105.92694293313248	13.344346955215046	0.1259768811072871
1	1	undersample	0.8	100	10	5	1	sqrt	gini		0.9529761124939954	0.7627507912819081	0.7941176470121107	0.9406087602008865	61.087487547864434	13.370953628660018	0.21888202567356332
1	2	undersample	0.8	100	10	5	1	sqrt	gini		0.9688051232588654	0.8182126855642234	0.9005847952689716	0.9115898959813404	93.40482612277476	10.186445354870791	0.10905693895766254
1	3	undersample	0.8	100	10	5	1	sqrt	gini		0.9577353378201207	0.8249760045764708	0.8882352940653979	0.9286775631431748	103.48133759072758	12.453797271544378	0.12034823405536384
1	1	undersample	0.8	100	10	5	1	sqrt	entropy		0.9518690772522819	0.7601645108299145	0.7999999999529411	0.944320712687867	67.83998530220462	14.367997416853429	0.21179245063879243
1	2	undersample	0.8	100	10	5	1	sqrt	entropy		0.968457548030552	0.8256910627714268	0.8947368420529394	0.9205052005875148	98.42521366180424	11.255286334612123	0.11435367962759946
1	3	undersample	0.8	100	10	5	1	sqrt	entropy		0.9610567258106809	0.8444001300736383	0.8823529411245674	0.9361069836483202	109.88369609492712	13.809847357486616	0.12567693615547393
1	1	undersample	0.8	100	10	5	1	log2	gini		0.9529761124939954	0.7627507912819081	0.7941176470121107	0.9406087602008865	61.087487547864434	13.370953628660018	0.21888202567356332
1	2	undersample	0.8	100	10	5	1	log2	gini		0.9688051232588654	0.8182126855642234	0.9005847952689716	0.9115898959813404	93.40482612277476	10.186445354870791	0.10905693895766254
1	3	undersample	0.8	100	10	5	1	log2	gini		0.9577353378201207	0.8249760045764708	0.8882352940653979	0.9286775631431748	103.48133759072758	12.453797271544378	0.12034823405536384
1	1	undersample	0.8	100	10	5	1	log2	entropy		0.9518690772522819	0.7601645108299145	0.7999999999529411	0.944320712687867	67.83998530220462	14.367997416853429	0.21179245063879243
1	2	undersample	0.8	100	10	5	1	log2	entropy		0.968457548030552	0.8256910627714268	0.8947368420529394	0.9205052005875148	98.42521366180424	11.255286334612123	0.11435367962759946
1	3	undersample	0.8	100	10	5	1	log2	entropy		0.9610567258106809	0.8444001300736383	0.8823529411245674	0.9361069836483202	109.88369609492712	13.809847357486616	0.12567693615547393
1	1	undersample	0.8	100	10	5	2	sqrt	gini		0.9514170924494519	0.7468949147177032	0.7941176470121107	0.9435783221904709	64.5056253653267	14.074687905348188	0.21819317587543946
1	2	undersample	0.8	100	10	5	2	sqrt	gini		0.9704647949740622	0.8298401317030231	0.8947368420529394	0.9153046062339131	91.85963123387211	10.564172343094762	0.11500341643656678
1	3	undersample	0.8	100	10	5	2	sqrt	gini		0.9579145179617167	0.843281734487478	0.8823529411245674	0.9279346210926603	96.57214491322856	12.243782410708704	0.12678377865572382
1	1	undersample	0.8	100	10	5	2	sqrt	entropy		0.9522337219965937	0.757522833318609	0.8235294117162629	0.9435783221904709	78.0438424347392	14.595972642583305	0.187022722187854
1	2	undersample	0.8	100	10	5	2	sqrt	entropy		0.9695219971672617	0.8330837658219469	0.8888888888369071	0.9175334323854567	89.00899178070459	10.778777470209315	0.12109761457219455
1	3	undersample	0.8	100	10	5	2	sqrt	entropy		0.962459575211957	0.8412396828109804	0.8941176470062283	0.9294205051936894	111.19997560670068	12.668233497244424	0.11392297809534149
1	1	undersample	0.8	100	10	5	2	log2	gini		0.9514170924494519	0.7468949147177032	0.7941176470121107	0.9435783221904709	64.5056253653267	14.074687905348188	0.21819317587543946
1	2	undersample	0.8	100	10	5	2	log2	gini		0.9704647949740622	0.8298401317030231	0.8947368420529394	0.9153046062339131	91.85963123387211	10.564172343094762	0.11500341643656678
1	3	undersample	0.8	100	10	5	2	log2	gini		0.9579145179617167	0.843281734487478	0.8823529411245674	0.9279346210926603	96.57214491322856	12.243782410708704	0.12678377865572382
1	1	undersample	0.8	100	10	5	2	log2	entropy		0.9522337219965937	0.757522833318609	0.8235294117162629	0.9435783221904709	78.0438424347392	14.595972642583305	0.187022722187854
1	2	undersample	0.8	100	10	5	2	log2	entropy		0.9695219971672617	0.8330837658219469	0.8888888888369071	0.9175334323854567	89.00899178070459	10.778777470209315	0.12109761457219455
1	3	undersample	0.8	100	10	5	2	log2	entropy		0.962459575211957	0.8412396828109804	0.8941176470062283	0.9294205051936894	111.19997560670068	12.668233497244424	0.11392297809534149
1	1	undersample	0.8	100	10	10	1	sqrt	gini		0.9520415738678545	0.7570118647389763	0.7941176470121107	0.9450631031852632	66.3532674035546	14.455084806469102	0.21785037434587673
1	2	undersample	0.8	100	10	10	1	sqrt	gini		0.968392377675243	0.8317024704134829	0.8947368420529394	0.9205052005875148	98.42521366180424	11.255286334612123	0.11435367962759946
1	3	undersample	0.8	100	10	10	1	sqrt	gini		0.9588366401538326	0.8445341138801385	0.8882352940653979	0.9301634472442039	105.852160754947	12.71877164360696	0.12015598448226238
1	1	undersample	0.8	100	10	10	1	sqrt	entropy		0.9513166513821564	0.7703278031899718	0.7882352940712802	0.944320712687867	63.12887537839944	14.15670333719382	0.22425083008446892
1	2	undersample	0.8	100	10	10	1	sqrt	entropy		0.9705994803750336	0.831651569234597	0.9005847952689716	0.9212481426380295	105.9711209758864	11.435726230205763	0.10791360009390426
1	3	undersample	0.8	100	10	10	1	sqrt	entropy		0.962271654575649	0.836840627934871	0.8823529411245674	0.9331352154462621	104.66664376909998	13.196076455681593	0.1260771811707881
1	1	undersample	0.8	100	10	10	1	log2	gini		0.9520415738678545	0.7570118647389763	0.7941176470121107	0.9450631031852632	66.3532674035546	14.455084806469102	0.21785037434587673
1	2	undersample	0.8	100	10	10	1	log2	gini		0.968392377675243	0.8317024704134829	0.8947368420529394	0.9205052005875148	98.42521366180424	11.255286334612123	0.11435367962759946
1	3	undersample	0.8	100	10	10	1	log2	gini		0.9588366401538326	0.8445341138801385	0.8882352940653979	0.9301634472442039	105.852160754947	12.71877164360696	0.12015598448226238
1	1	undersample	0.8	100	10	10	1	log2	entropy		0.9513166513821564	0.7703278031899718	0.7882352940712802	0.944320712687867	63.12887537839944	14.15670333719382	0.22425083008446892
1	2	undersample	0.8	100	10	10	1	log2	entropy		0.9705994803750336	0.831651569234597	0.9005847952689716	0.9212481426380295	105.9711209758864	11.435726230205763	0.10791360009390426
1	3	undersample	0.8	100	10	10	1	log2	entropy		0.962271654575649	0.836840627934871	0.8823529411245674	0.9331352154462621	104.66664376909998	13.196076455681593	0.1260771811707881
1	1	undersample	0.8	100	10	10	2	sqrt	gini		0.9533014542119744	0.7627636060033852	0.7882352940712802	0.9435783221904709	62.24925583352476	13.970430957901163	0.22442726661295662
1	2	undersample	0.8	100	10	10	2	sqrt	gini		0.9692960732688581	0.8228680885857405	0.9005847952689716	0.9160475482844277	98.84537315467564	10.727318495080205	0.1085262482629319
1	3	undersample	0.8	100	10	10	2	sqrt	gini		0.9578052617778166	0.8413434999286851	0.8823529411245674	0.9242199108400876	91.47056991395952	11.643597077678821	0.1272933597541319
1	1	undersample	0.8	100	10	10	2	sqrt	entropy		0.9547796847023887	0.7732296742143464	0.7882352940712802	0.9472902746774515	66.89513366430405	14.954263937160853	0.22354784943331787
1	2	undersample	0.8	100	10	10	2	sqrt	entropy		0.9712511839281215	0.8421312166304091	0.8888888888369071	0.921991084688544	94.55236195254295	11.39470753234911	0.12051213054354623
1	3	undersample	0.8	100	10	10	2	sqrt	entropy		0.9606415523118608	0.8234211597996786	0.8823529411245674	0.9338781574967766	105.92694293313248	13.344346955215046	0.1259768811072871
1	1	undersample	0.8	100	10	10	2	log2	gini		0.9533014542119744	0.7627636060033852	0.7882352940712802	0.9435783221904709	62.24925583352476	13.970430957901163	0.22442726661295662
1	2	undersample	0.8	100	10	10	2	log2	gini		0.9692960732688581	0.8228680885857405	0.9005847952689716	0.9160475482844277	98.84537315467564	10.727318495080205	0.1085262482629319
1	3	undersample	0.8	100	10	10	2	log2	gini		0.9578052617778166	0.8413434999286851	0.8823529411245674	0.9242199108400876	91.47056991395952	11.643597077678821	0.1272933597541319
1	1	undersample	0.8	100	10	10	2	log2	entropy		0.9547796847023887	0.7732296742143464	0.7882352940712802	0.9472902746774515	66.89513366430405	14.954263937160853	0.22354784943331787
1	2	undersample	0.8	100	10	10	2	log2	entropy		0.9712511839281215	0.8421312166304091	0.8888888888369071	0.921991084688544	94.55236195254295	11.39470753234911	0.12051213054354623
1	3	undersample	0.8	100	10	10	2	log2	entropy		0.9606415523118608	0.8234211597996786	0.8823529411245674	0.9338781574967766	105.92694293313248	13.344346955215046	0.1259768811072871
1	1	undersample	0.8	300	3	2	1	sqrt	gini		0.9453032883532032	0.7323035449776878	0.758823529367128	0.956198960646205	68.68621626628104	17.32432305988538	0.252224147940552
1	2	undersample	0.8	300	3	2	1	sqrt	gini		0.9648427656560917	0.7794987170596567	0.8596491227567457	0.9383358097998639	93.20329285033664	13.940813632005037	0.14957425079774697
1	3	undersample	0.8	300	3	2	1	sqrt	gini		0.9575954899047285	0.7870526901414069	0.8529411764204152	0.9472511144060384	104.1549041663209	16.16983951637567	0.15524797996074813
1	1	undersample	0.8	300	3	2	1	sqrt	entropy		0.9452858203414997	0.7428173720739442	0.7529411764262975	0.9606533036305818	74.4078854975696	19.136066164143088	0.25717792263683237
1	2	undersample	0.8	300	3	2	1	sqrt	entropy		0.9660853470973123	0.7941971852337854	0.8596491227567457	0.9405646359514075	96.92810317421501	14.463594055182076	0.14921980944891405
1	3	undersample	0.8	300	3	2	1	sqrt	entropy		0.9585656848177606	0.8026034038316766	0.8470588234795847	0.9487369985070674	102.50164691321041	16.523781939661596	0.1612050285263811
1	1	undersample	0.8	300	3	2	1	log2	gini		0.9453032883532032	0.7323035449776878	0.758823529367128	0.956198960646205	68.68621626628104	17.32432305988538	0.252224147940552
1	2	undersample	0.8	300	3	2	1	log2	gini		0.9648427656560917	0.7794987170596567	0.8596491227567457	0.9383358097998639	93.20329285033664	13.940813632005037	0.14957425079774697
1	3	undersample	0.8	300	3	2	1	log2	gini		0.9575954899047285	0.7870526901414069	0.8529411764204152	0.9472511144060384	104.1549041663209	16.16983951637567	0.15524797996074813
1	1	undersample	0.8	300	3	2	1	log2	entropy		0.9452858203414997	0.7428173720739442	0.7529411764262975	0.9606533036305818	74.4078854975696	19.136066164143088	0.25717792263683237
1	2	undersample	0.8	300	3	2	1	log2	entropy		0.9660853470973123	0.7941971852337854	0.8596491227567457	0.9405646359514075	96.92810317421501	14.463594055182076	0.14921980944891405
1	3	undersample	0.8	300	3	2	1	log2	entropy		0.9585656848177606	0.8026034038316766	0.8470588234795847	0.9487369985070674	102.50164691321041	16.523781939661596	0.1612050285263811
1	1	undersample	0.8	300	3	2	2	sqrt	gini		0.9454823354731647	0.7336275921034148	0.758823529367128	0.956198960646205	68.68621626628104	17.32432305988538	0.252224147940552
1	2	undersample	0.8	300	3	2	2	sqrt	gini		0.9648514550367996	0.7813311461850667	0.8654970759727779	0.9383358097998639	97.91721243303115	14.035649098889426	0.14334199035043763
1	3	undersample	0.8	300	3	2	2	sqrt	gini		0.9575474171838126	0.7865770055564041	0.8529411764204152	0.9457652303050093	101.14244161485618	15.72683029630145	0.15549188880335493
1	1	undersample	0.8	300	3	2	2	sqrt	entropy		0.9451329752390933	0.743154858304035	0.7529411764262975	0.9606533036305818	74.4078854975696	19.136066164143088	0.25717792263683237
1	2	undersample	0.8	300	3	2	2	sqrt	entropy		0.9659723851481103	0.7951622236386479	0.8654970759727779	0.9405646359514075	101.83041155439777	14.56198585147583	0.14300231739113328
1	3	undersample	0.8	300	3	2	2	sqrt	entropy		0.9584913906127087	0.800756528996322	0.8470588234795847	0.9487369985070674	102.50164691321041	16.523781939661596	0.1612050285263811
1	1	undersample	0.8	300	3	2	2	log2	gini		0.9454823354731647	0.7336275921034148	0.758823529367128	0.956198960646205	68.68621626628104	17.32432305988538	0.252224147940552
1	2	undersample	0.8	300	3	2	2	log2	gini		0.9648514550367996	0.7813311461850667	0.8654970759727779	0.9383358097998639	97.91721243303115	14.035649098889426	0.14334199035043763
1	3	undersample	0.8	300	3	2	2	log2	gini		0.9575474171838126	0.7865770055564041	0.8529411764204152	0.9457652303050093	101.14244161485618	15.72683029630145	0.15549188880335493
1	1	undersample	0.8	300	3	2	2	log2	entropy		0.9451329752390933	0.743154858304035	0.7529411764262975	0.9606533036305818	74.4078854975696	19.136066164143088	0.25717792263683237
1	2	undersample	0.8	300	3	2	2	log2	entropy		0.9659723851481103	0.7951622236386479	0.8654970759727779	0.9405646359514075	101.83041155439777	14.56198585147583	0.14300231739113328
1	3	undersample	0.8	300	3	2	2	log2	entropy		0.9584913906127087	0.800756528996322	0.8470588234795847	0.9487369985070674	102.50164691321041	16.523781939661596	0.1612050285263811
1	1	undersample	0.8	300	3	5	1	sqrt	gini		0.9453163893619809	0.733170185307649	0.758823529367128	0.956198960646205	68.68621626628104	17.32432305988538	0.252224147940552
1	2	undersample	0.8	300	3	5	1	sqrt	gini		0.9648862125596308	0.7805583416359134	0.8596491227567457	0.9383358097998639	93.20329285033664	13.940813632005037	0.14957425079774697
1	3	undersample	0.8	300	3	5	1	sqrt	gini		0.9572152783847565	0.7864472353828078	0.8529411764204152	0.9457652303050093	101.14244161485618	15.72683029630145	0.15549188880335493
1	1	undersample	0.8	300	3	5	1	sqrt	entropy		0.945312022359055	0.7431118230638595	0.7529411764262975	0.9599109131331856	72.9735246647478	18.78169465697239	0.2573768228069466
1	2	undersample	0.8	300	3	5	1	sqrt	entropy		0.9660679683358967	0.793249362740599	0.8596491227567457	0.9405646359514075	96.92810317421501	14.463594055182076	0.14921980944891405
1	3	undersample	0.8	300	3	5	1	sqrt	entropy		0.9583690236867406	0.8003899307629614	0.8470588234795847	0.9494799405575819	104.09047171263195	16.766778684757107	0.16107889000773593
1	1	undersample	0.8	300	3	5	1	log2	gini		0.9453163893619809	0.733170185307649	0.758823529367128	0.956198960646205	68.68621626628104	17.32432305988538	0.252224147940552
1	2	undersample	0.8	300	3	5	1	log2	gini		0.9648862125596308	0.7805583416359134	0.8596491227567457	0.9383358097998639	93.20329285033664	13.940813632005037	0.14957425079774697
1	3	undersample	0.8	300	3	5	1	log2	gini		0.9572152783847565	0.7864472353828078	0.8529411764204152	0.9457652303050093	101.14244161485618	15.72683029630145	0.15549188880335493
1	1	undersample	0.8	300	3	5	1	log2	entropy		0.945312022359055	0.7431118230638595	0.7529411764262975	0.9599109131331856	72.9735246647478	18.78169465697239	0.2573768228069466
1	2	undersample	0.8	300	3	5	1	log2	entropy		0.9660679683358967	0.793249362740599	0.8596491227567457	0.9405646359514075	96.92810317421501	14.463594055182076	0.14921980944891405
1	3	undersample	0.8	300	3	5	1	log2	entropy		0.9583690236867406	0.8003899307629614	0.8470588234795847	0.9494799405575819	104.09047171263195	16.766778684757107	0.16107889000773593
1	1	undersample	0.8	300	3	5	2	sqrt	gini		0.9454168304292764	0.7332544746738829	0.7529411764262975	0.956198960646205	66.53105635064767	17.190025981901773	0.2583759564254065
1	2	undersample	0.8	300	3	5	2	sqrt	gini		0.9648688337982152	0.7817468122420511	0.8654970759727779	0.9383358097998639	97.91721243303115	14.035649098889426	0.14334199035043763
1	3	undersample	0.8	300	3	5	2	sqrt	gini		0.9572458701162485	0.7891452517231718	0.8588235293612456	0.9450222882544947	104.56754259673171	15.621300812296017	0.14938956562137704
1	1	undersample	0.8	300	3	5	2	sqrt	entropy		0.9451155072273899	0.7429617445972295	0.7529411764262975	0.9599109131331856	72.9735246647478	18.78169465697239	0.2573768228069466
1	2	undersample	0.8	300	3	5	2	sqrt	entropy		0.9659723851481103	0.7951622236386479	0.8654970759727779	0.9405646359514075	101.83041155439777	14.56198585147583	0.14300231739113328
1	3	undersample	0.8	300	3	5	2	sqrt	entropy		0.9584520583865046	0.8006675044352807	0.8470588234795847	0.9494799405575819	104.09047171263195	16.766778684757107	0.16107889000773593
1	1	undersample	0.8	300	3	5	2	log2	gini		0.9454168304292764	0.7332544746738829	0.7529411764262975	0.956198960646205	66.53105635064767	17.190025981901773	0.2583759564254065
1	2	undersample	0.8	300	3	5	2	log2	gini		0.9648688337982152	0.7817468122420511	0.8654970759727779	0.9383358097998639	97.91721243303115	14.035649098889426	0.14334199035043763
1	3	undersample	0.8	300	3	5	2	log2	gini		0.9572458701162485	0.7891452517231718	0.8588235293612456	0.9450222882544947	104.56754259673171	15.621300812296017	0.14938956562137704
1	1	undersample	0.8	300	3	5	2	log2	entropy		0.9451155072273899	0.7429617445972295	0.7529411764262975	0.9599109131331856	72.9735246647478	18.78169465697239	0.2573768228069466
1	2	undersample	0.8	300	3	5	2	log2	entropy		0.9659723851481103	0.7951622236386479	0.8654970759727779	0.9405646359514075	101.83041155439777	14.56198585147583	0.14300231739113328
1	3	undersample	0.8	300	3	5	2	log2	entropy		0.9584520583865046	0.8006675044352807	0.8470588234795847	0.9494799405575819	104.09047171263195	16.766778684757107	0.16107889000773593
1	1	undersample	0.8	300	3	10	1	sqrt	gini		0.9454517664526836	0.7343573182374088	0.758823529367128	0.956198960646205	68.68621626628104	17.32432305988538	0.252224147940552
1	2	undersample	0.8	300	3	10	1	sqrt	gini		0.965042621412372	0.7821296860962254	0.8596491227567457	0.9390787518503784	94.41461328584859	14.11082352641932	0.14945591673983163
1	3	undersample	0.8	300	3	10	1	sqrt	gini		0.9573376453107245	0.7890260861764522	0.8529411764204152	0.9442793462039801	98.29064370391625	15.30744823038775	0.15573656525836152
1	1	undersample	0.8	300	3	10	1	sqrt	entropy		0.9452989213502773	0.7430414403627668	0.7529411764262975	0.9599109131331856	72.9735246647478	18.78169465697239	0.2573768228069466
1	2	undersample	0.8	300	3	10	1	sqrt	entropy		0.9662243771886379	0.794068332581873	0.8596491227567457	0.9420505200524365	99.5704899576406	14.83445537716747	0.148984446975941
1	3	undersample	0.8	300	3	10	1	sqrt	entropy		0.9583952451708767	0.7990628305368216	0.8470588234795847	0.9487369985070674	102.50164691321041	16.523781939661596	0.1612050285263811
1	1	undersample	0.8	300	3	10	1	log2	gini		0.9454517664526836	0.7343573182374088	0.758823529367128	0.956198960646205	68.68621626628104	17.32432305988538	0.252224147940552
1	2	undersample	0.8	300	3	10	1	log2	gini		0.965042621412372	0.7821296860962254	0.8596491227567457	0.9390787518503784	94.41461328584859	14.11082352641932	0.14945591673983163
1	3	undersample	0.8	300	3	10	1	log2	gini		0.9573376453107245	0.7890260861764522	0.8529411764204152	0.9442793462039801	98.29064370391625	15.30744823038775	0.15573656525836152
1	1	undersample	0.8	300	3	10	1	log2	entropy		0.9452989213502773	0.7430414403627668	0.7529411764262975	0.9599109131331856	72.9735246647478	18.78169465697239	0.2573768228069466
1	2	undersample	0.8	300	3	10	1	log2	entropy		0.9662243771886379	0.794068332581873	0.8596491227567457	0.9420505200524365	99.5704899576406	14.83445537716747	0.148984446975941
1	3	undersample	0.8	300	3	10	1	log2	entropy		0.9583952451708767	0.7990628305368216	0.8470588234795847	0.9487369985070674	102.50164691321041	16.523781939661596	0.1612050285263811
1	1	undersample	0.8	300	3	10	2	sqrt	gini		0.9454779684702389	0.7337469741104724	0.758823529367128	0.956198960646205	68.68621626628104	17.32432305988538	0.252224147940552
1	2	undersample	0.8	300	3	10	2	sqrt	gini		0.9649991745088328	0.7823707615851923	0.8596491227567457	0.9390787518503784	94.41461328584859	14.11082352641932	0.14945591673983163
1	3	undersample	0.8	300	3	10	2	sqrt	gini		0.9573201643213006	0.7894337629348733	0.8588235293612456	0.9442793462039801	103.09219786019115	15.413016838873183	0.14950710265051892
1	1	undersample	0.8	300	3	10	2	sqrt	entropy		0.9451242412332416	0.7431323186666667	0.7529411764262975	0.9599109131331856	72.9735246647478	18.78169465697239	0.2573768228069466
1	2	undersample	0.8	300	3	10	2	sqrt	entropy		0.9661765855947446	0.7948660399077218	0.8596491227567457	0.9427934621029511	100.94315840754575	15.027110608103873	0.14886704394568434
1	3	undersample	0.8	300	3	10	2	sqrt	entropy		0.9584782798706407	0.7996501376190069	0.8411764705387543	0.9472511144060384	95.10952341820077	15.946807247184282	0.16766781835264002
1	1	undersample	0.8	300	3	10	2	log2	gini		0.9454779684702389	0.7337469741104724	0.758823529367128	0.956198960646205	68.68621626628104	17.32432305988538	0.252224147940552
1	2	undersample	0.8	300	3	10	2	log2	gini		0.9649991745088328	0.7823707615851923	0.8596491227567457	0.9390787518503784	94.41461328584859	14.11082352641932	0.14945591673983163
1	3	undersample	0.8	300	3	10	2	log2	gini		0.9573201643213006	0.7894337629348733	0.8588235293612456	0.9442793462039801	103.09219786019115	15.413016838873183	0.14950710265051892
1	1	undersample	0.8	300	3	10	2	log2	entropy		0.9451242412332416	0.7431323186666667	0.7529411764262975	0.9599109131331856	72.9735246647478	18.78169465697239	0.2573768228069466
1	2	undersample	0.8	300	3	10	2	log2	entropy		0.9661765855947446	0.7948660399077218	0.8596491227567457	0.9427934621029511	100.94315840754575	15.027110608103873	0.14886704394568434
1	3	undersample	0.8	300	3	10	2	log2	entropy		0.9584782798706407	0.7996501376190069	0.8411764705387543	0.9472511144060384	95.10952341820077	15.946807247184282	0.16766781835264002
1	1	undersample	0.8	300	5	2	1	sqrt	gini		0.9506048299052361	0.7556921034567974	0.7705882352487889	0.9510022271644322	65.1946233453757	15.727002134664215	0.24123157210990326
1	2	undersample	0.8	300	5	2	1	sqrt	gini		0.9688616042334662	0.8136715105778889	0.8771929824048424	0.9257057949411167	88.99998222202834	11.807015952851868	0.13266311709363127
1	3	undersample	0.8	300	5	2	1	sqrt	gini		0.9615243422777728	0.8326462117402514	0.876470588183737	0.9361069836483202	103.9534652734609	13.717781708436705	0.13196078296010563
1	1	undersample	0.8	300	5	2	1	sqrt	entropy		0.952910607450107	0.7709430783987467	0.758823529367128	0.9524870081592244	63.074298895171964	15.970860605904852	0.25320709472657105
1	2	undersample	0.8	300	5	2	1	sqrt	entropy		0.9695828228322168	0.8263489245319974	0.8771929824048424	0.9264487369916312	89.97112187054304	11.926278724027442	0.13255673127513753
1	3	undersample	0.8	300	5	2	1	sqrt	entropy		0.9620749934446289	0.8334244327818522	0.8529411764204152	0.9435364041534656	96.92103022354331	15.106034473580596	0.15585919247380073
1	1	undersample	0.8	300	5	2	1	log2	gini		0.9506048299052361	0.7556921034567974	0.7705882352487889	0.9510022271644322	65.1946233453757	15.727002134664215	0.24123157210990326
1	2	undersample	0.8	300	5	2	1	log2	gini		0.9688616042334662	0.8136715105778889	0.8771929824048424	0.9257057949411167	88.99998222202834	11.807015952851868	0.13266311709363127
1	3	undersample	0.8	300	5	2	1	log2	gini		0.9615243422777728	0.8326462117402514	0.876470588183737	0.9361069836483202	103.9534652734609	13.717781708436705	0.13196078296010563
1	1	undersample	0.8	300	5	2	1	log2	entropy		0.952910607450107	0.7709430783987467	0.758823529367128	0.9524870081592244	63.074298895171964	15.970860605904852	0.25320709472657105
1	2	undersample	0.8	300	5	2	1	log2	entropy		0.9695828228322168	0.8263489245319974	0.8771929824048424	0.9264487369916312	89.97112187054304	11.926278724027442	0.13255673127513753
1	3	undersample	0.8	300	5	2	1	log2	entropy		0.9620749934446289	0.8334244327818522	0.8529411764204152	0.9435364041534656	96.92103022354331	15.106034473580596	0.15585919247380073
1	1	undersample	0.8	300	5	2	2	sqrt	gini		0.9508624830778637	0.7538688569911616	0.7764705881896193	0.9480326651748476	63.36991057291132	14.941509726966173	0.23578239196149506
1	2	undersample	0.8	300	5	2	2	sqrt	gini		0.9692786945074425	0.8101534729514778	0.8830409356208747	0.9271916790421457	96.1469189270728	12.128295265167258	0.12614334852370412
1	3	undersample	0.8	300	5	2	2	sqrt	gini		0.9613976051044488	0.8225583173555917	0.8823529411245674	0.9346210995472911	107.21588525558882	13.495987238312999	0.12587674050334483
1	1	undersample	0.8	300	5	2	2	sqrt	entropy		0.9530983885759202	0.7719657546887707	0.7647058823079584	0.9524870081592244	65.15232805761407	16.094665726880855	0.24703131192986835
1	2	undersample	0.8	300	5	2	2	sqrt	entropy		0.9698130914209744	0.8293766393994357	0.8771929824048424	0.9271916790421457	90.9620806928251	12.047975428974098	0.1324505159467357
1	3	undersample	0.8	300	5	2	2	sqrt	entropy		0.9620968446814089	0.833256163618087	0.8647058823020761	0.941307578001922	102.5035537604623	14.73283441944257	0.14372997670730306
1	1	undersample	0.8	300	5	2	2	log2	gini		0.9508624830778637	0.7538688569911616	0.7764705881896193	0.9480326651748476	63.36991057291132	14.941509726966173	0.23578239196149506
1	2	undersample	0.8	300	5	2	2	log2	gini		0.9692786945074425	0.8101534729514778	0.8830409356208747	0.9271916790421457	96.1469189270728	12.128295265167258	0.12614334852370412
1	3	undersample	0.8	300	5	2	2	log2	gini		0.9613976051044488	0.8225583173555917	0.8823529411245674	0.9346210995472911	107.21588525558882	13.495987238312999	0.12587674050334483
1	1	undersample	0.8	300	5	2	2	log2	entropy		0.9530983885759202	0.7719657546887707	0.7647058823079584	0.9524870081592244	65.15232805761407	16.094665726880855	0.24703131192986835
1	2	undersample	0.8	300	5	2	2	log2	entropy		0.9698130914209744	0.8293766393994357	0.8771929824048424	0.9271916790421457	90.9620806928251	12.047975428974098	0.1324505159467357
1	3	undersample	0.8	300	5	2	2	log2	entropy		0.9620968446814089	0.833256163618087	0.8647058823020761	0.941307578001922	102.5035537604623	14.73283441944257	0.14372997670730306
1	1	undersample	0.8	300	5	5	1	sqrt	gini		0.9508755840866413	0.7561753539442453	0.7705882352487889	0.9510022271644322	65.1946233453757	15.727002134664215	0.24123157210990326
1	2	undersample	0.8	300	5	5	1	sqrt	gini		0.9690397365379769	0.8094860775148073	0.8771929824048424	0.9264487369916312	89.97112187054304	11.926278724027442	0.13255673127513753
1	3	undersample	0.8	300	5	5	1	sqrt	gini		0.961651079451097	0.8314870286264455	0.8823529411245674	0.9346210995472911	107.21588525558882	13.495987238312999	0.12587674050334483
1	1	undersample	0.8	300	5	5	1	sqrt	entropy		0.9529324424647365	0.7725814470278627	0.7705882352487889	0.9517446176618283	66.24929385626702	15.968955963481543	0.2410434039589085
1	2	undersample	0.8	300	5	5	1	sqrt	entropy		0.9693829670759364	0.8229194370753506	0.8771929824048424	0.9257057949411167	88.99998222202834	11.807015952851868	0.13266311709363127
1	3	undersample	0.8	300	5	5	1	sqrt	entropy		0.9618521108294729	0.8303031801962176	0.8588235293612456	0.9390787518503784	93.77233704168393	14.097271715104583	0.15033506919119075
1	1	undersample	0.8	300	5	5	1	log2	gini		0.9508755840866413	0.7561753539442453	0.7705882352487889	0.9510022271644322	65.1946233453757	15.727002134664215	0.24123157210990326
1	2	undersample	0.8	300	5	5	1	log2	gini		0.9690397365379769	0.8094860775148073	0.8771929824048424	0.9264487369916312	89.97112187054304	11.926278724027442	0.13255673127513753
1	3	undersample	0.8	300	5	5	1	log2	gini		0.961651079451097	0.8314870286264455	0.8823529411245674	0.9346210995472911	107.21588525558882	13.495987238312999	0.12587674050334483
1	1	undersample	0.8	300	5	5	1	log2	entropy		0.9529324424647365	0.7725814470278627	0.7705882352487889	0.9517446176618283	66.24929385626702	15.968955963481543	0.2410434039589085
1	2	undersample	0.8	300	5	5	1	log2	entropy		0.9693829670759364	0.8229194370753506	0.8771929824048424	0.9257057949411167	88.99998222202834	11.807015952851868	0.13266311709363127
1	3	undersample	0.8	300	5	5	1	log2	entropy		0.9618521108294729	0.8303031801962176	0.8588235293612456	0.9390787518503784	93.77233704168393	14.097271715104583	0.15033506919119075
1	1	undersample	0.8	300	5	5	2	sqrt	gini		0.9504912878291629	0.7540360383972337	0.7764705881896193	0.9502598366670361	66.36290673883663	15.610532415958323	0.2352297769861507
1	2	undersample	0.8	300	5	5	2	sqrt	gini		0.9693829670759365	0.8139654070261864	0.8771929824048424	0.9257057949411167	88.99998222202834	11.807015952851868	0.13266311709363127
1	3	undersample	0.8	300	5	5	2	sqrt	gini		0.9613932348570929	0.8201618058691815	0.8823529411245674	0.9346210995472911	107.21588525558882	13.495987238312999	0.12587674050334483
1	1	undersample	0.8	300	5	5	2	sqrt	entropy		0.9527271933272196	0.7728648334415176	0.758823529367128	0.9517446176618283	62.055520027844935	15.725155109077244	0.2534046041587599
1	2	undersample	0.8	300	5	5	2	sqrt	entropy		0.9698087467306205	0.8302264876834615	0.8771929824048424	0.9271916790421457	90.9620806928251	12.047975428974098	0.1324505159467357
1	3	undersample	0.8	300	5	5	2	sqrt	entropy		0.9620662529499169	0.8283042818907111	0.8647058823020761	0.941307578001922	102.5035537604623	14.73283441944257	0.14372997670730306
1	1	undersample	0.8	300	5	5	2	log2	gini		0.9504912878291629	0.7540360383972337	0.7764705881896193	0.9502598366670361	66.36290673883663	15.610532415958323	0.2352297769861507
1	2	undersample	0.8	300	5	5	2	log2	gini		0.9693829670759365	0.8139654070261864	0.8771929824048424	0.9257057949411167	88.99998222202834	11.807015952851868	0.13266311709363127
1	3	undersample	0.8	300	5	5	2	log2	gini		0.9613932348570929	0.8201618058691815	0.8823529411245674	0.9346210995472911	107.21588525558882	13.495987238312999	0.12587674050334483
1	1	undersample	0.8	300	5	5	2	log2	entropy		0.9527271933272196	0.7728648334415176	0.758823529367128	0.9517446176618283	62.055520027844935	15.725155109077244	0.2534046041587599
1	2	undersample	0.8	300	5	5	2	log2	entropy		0.9698087467306205	0.8302264876834615	0.8771929824048424	0.9271916790421457	90.9620806928251	12.047975428974098	0.1324505159467357
1	3	undersample	0.8	300	5	5	2	log2	entropy		0.9620662529499169	0.8283042818907111	0.8647058823020761	0.941307578001922	102.5035537604623	14.73283441944257	0.14372997670730306
1	1	undersample	0.8	300	5	10	1	sqrt	gini		0.9517970217040046	0.7554679086508361	0.7764705881896193	0.9502598366670361	66.36290673883663	15.610532415958323	0.2352297769861507
1	2	undersample	0.8	300	5	10	1	sqrt	gini		0.9687964338781574	0.8102959118982016	0.8654970759727779	0.9279346210926603	82.85610196734042	12.009885592730486	0.14494870599757914
1	3	undersample	0.8	300	5	10	1	sqrt	gini		0.962481426448737	0.8311259309384871	0.8823529411245674	0.9383358097998639	114.1264795592448	14.308998385786563	0.12537841612028125
1	1	undersample	0.8	300	5	10	1	sqrt	entropy		0.9529324424647364	0.7673966842092032	0.7647058823079584	0.9510022271644322	63.07953066903145	15.606948683254563	0.24741699703421227
1	2	undersample	0.8	300	5	10	1	sqrt	entropy		0.9697348869946039	0.8270592350357743	0.8654970759727779	0.9264487369916312	81.05224597669172	11.767261674373744	0.145181181866758
1	3	undersample	0.8	300	5	10	1	sqrt	entropy		0.9614675290621448	0.8309401566105897	0.8588235293612456	0.9442793462039801	103.09219786019115	15.413016838873183	0.14950710265051892
1	1	undersample	0.8	300	5	10	1	log2	gini		0.9517970217040046	0.7554679086508361	0.7764705881896193	0.9502598366670361	66.36290673883663	15.610532415958323	0.2352297769861507
1	2	undersample	0.8	300	5	10	1	log2	gini		0.9687964338781574	0.8102959118982016	0.8654970759727779	0.9279346210926603	82.85610196734042	12.009885592730486	0.14494870599757914
1	3	undersample	0.8	300	5	10	1	log2	gini		0.962481426448737	0.8311259309384871	0.8823529411245674	0.9383358097998639	114.1264795592448	14.308998385786563	0.12537841612028125
1	1	undersample	0.8	300	5	10	1	log2	entropy		0.9529324424647364	0.7673966842092032	0.7647058823079584	0.9510022271644322	63.07953066903145	15.606948683254563	0.24741699703421227
1	2	undersample	0.8	300	5	10	1	log2	entropy		0.9697348869946039	0.8270592350357743	0.8654970759727779	0.9264487369916312	81.05224597669172	11.767261674373744	0.145181181866758
1	3	undersample	0.8	300	5	10	1	log2	entropy		0.9614675290621448	0.8309401566105897	0.8588235293612456	0.9442793462039801	103.09219786019115	15.413016838873183	0.14950710265051892
1	1	undersample	0.8	300	5	10	2	sqrt	gini		0.9509541901393074	0.7498843920246255	0.7705882352487889	0.9502598366670361	64.17143552996468	15.49227080674652	0.24142003427363085
1	2	undersample	0.8	300	5	10	2	sqrt	gini		0.9685140290051528	0.8077489176108237	0.8713450291888102	0.9286775631431748	88.18653520051765	12.21698171598031	0.1385356710787663
1	3	undersample	0.8	300	5	10	2	sqrt	gini		0.961904553797745	0.8228371275666579	0.8823529411245674	0.9375928677493494	112.67854552524582	14.138653194224226	0.1254777651018843
1	1	undersample	0.8	300	5	10	2	sqrt	entropy		0.952709725315516	0.7682171129346603	0.7705882352487889	0.9510022271644322	65.1946233453757	15.727002134664215	0.24123157210990326
1	2	undersample	0.8	300	5	10	2	sqrt	entropy		0.9697435763753117	0.8272913365404935	0.8713450291888102	0.9271916790421457	86.24859135478007	11.967655592780938	0.13875768336976732
1	3	undersample	0.8	300	5	10	2	sqrt	entropy		0.9615287125251288	0.8302643322994864	0.8588235293612456	0.9427934621029511	100.25647029449725	15.012678809195368	0.149742732439431
1	1	undersample	0.8	300	5	10	2	log2	gini		0.9509541901393074	0.7498843920246255	0.7705882352487889	0.9502598366670361	64.17143552996468	15.49227080674652	0.24142003427363085
1	2	undersample	0.8	300	5	10	2	log2	gini		0.9685140290051528	0.8077489176108237	0.8713450291888102	0.9286775631431748	88.18653520051765	12.21698171598031	0.1385356710787663
1	3	undersample	0.8	300	5	10	2	log2	gini		0.961904553797745	0.8228371275666579	0.8823529411245674	0.9375928677493494	112.67854552524582	14.138653194224226	0.1254777651018843
1	1	undersample	0.8	300	5	10	2	log2	entropy		0.952709725315516	0.7682171129346603	0.7705882352487889	0.9510022271644322	65.1946233453757	15.727002134664215	0.24123157210990326
1	2	undersample	0.8	300	5	10	2	log2	entropy		0.9697435763753117	0.8272913365404935	0.8713450291888102	0.9271916790421457	86.24859135478007	11.967655592780938	0.13875768336976732
1	3	undersample	0.8	300	5	10	2	log2	entropy		0.9615287125251288	0.8302643322994864	0.8588235293612456	0.9427934621029511	100.25647029449725	15.012678809195368	0.149742732439431
1	1	undersample	0.8	300	10	2	1	sqrt	gini		0.9515655705489323	0.7665235071650384	0.7823529411304498	0.9420935411956787	58.48127694809319	13.51063114855427	0.23102488982470862
1	2	undersample	0.8	300	10	2	1	sqrt	gini		0.968822502020281	0.8384771953712294	0.9005847952689716	0.9175334323854567	100.78959264861541	10.920603489554175	0.1083504972555147
1	3	undersample	0.8	300	10	2	1	sqrt	gini		0.9605759986015209	0.8416239427818389	0.8823529411245674	0.9346210995472911	107.21588525558882	13.495987238312999	0.12587674050334483
1	1	undersample	0.8	300	10	2	1	sqrt	entropy		0.9522730250229268	0.7626804423677873	0.7823529411304498	0.9435783221904709	60.11485221704018	13.866174010454142	0.23066135735047366
1	2	undersample	0.8	300	10	2	1	sqrt	entropy		0.9696957847814185	0.8293726691073039	0.8947368420529394	0.921991084688544	100.46188410851461	11.469672713482984	0.11416938683406631
1	3	undersample	0.8	300	10	2	1	sqrt	entropy		0.9610479853159689	0.8438338022100574	0.876470588183737	0.9353640415978057	102.67704360567946	13.560106081028138	0.13206559692479927
1	1	undersample	0.8	300	10	2	1	log2	gini		0.9515655705489323	0.7665235071650384	0.7823529411304498	0.9420935411956787	58.48127694809319	13.51063114855427	0.23102488982470862
1	2	undersample	0.8	300	10	2	1	log2	gini		0.968822502020281	0.8384771953712294	0.9005847952689716	0.9175334323854567	100.78959264861541	10.920603489554175	0.1083504972555147
1	3	undersample	0.8	300	10	2	1	log2	gini		0.9605759986015209	0.8416239427818389	0.8823529411245674	0.9346210995472911	107.21588525558882	13.495987238312999	0.12587674050334483
1	1	undersample	0.8	300	10	2	1	log2	entropy		0.9522730250229268	0.7626804423677873	0.7823529411304498	0.9435783221904709	60.11485221704018	13.866174010454142	0.23066135735047366
1	2	undersample	0.8	300	10	2	1	log2	entropy		0.9696957847814185	0.8293726691073039	0.8947368420529394	0.921991084688544	100.46188410851461	11.469672713482984	0.11416938683406631
1	3	undersample	0.8	300	10	2	1	log2	entropy		0.9610479853159689	0.8438338022100574	0.876470588183737	0.9353640415978057	102.67704360567946	13.560106081028138	0.13206559692479927
1	1	undersample	0.8	300	10	2	2	sqrt	gini		0.9535045198480283	0.7781990743789821	0.7999999999529411	0.9450631031852632	68.81079573242944	14.562159508739244	0.21162607793777297
1	2	undersample	0.8	300	10	2	2	sqrt	gini		0.9701780454107035	0.8327010157885951	0.8947368420529394	0.9175334323854567	94.57205333036829	10.849690479881746	0.11472405591385462
1	3	undersample	0.8	300	10	2	2	sqrt	gini		0.9607726597325408	0.8451797820520344	0.8823529411245674	0.9271916790421457	95.51018440892001	12.118845872669777	0.1268853682208587
1	1	undersample	0.8	300	10	2	2	sqrt	entropy		0.953273068692956	0.7697343475559503	0.8058823528937716	0.9495174461696398	78.08509736451258	15.963578149513772	0.20443820789698836
1	2	undersample	0.8	300	10	2	2	sqrt	entropy		0.9707385104663591	0.8398454705650804	0.8888888888369071	0.9182763744359713	89.8908915859367	10.876766344302954	0.12099963915694094
1	3	undersample	0.8	300	10	2	2	sqrt	entropy		0.9612621274364129	0.8386954306279337	0.8823529411245674	0.931649331345233	102.22823885271092	12.909205270385842	0.126278261202395
1	1	undersample	0.8	300	10	2	2	log2	gini		0.9535045198480283	0.7781990743789821	0.7999999999529411	0.9450631031852632	68.81079573242944	14.562159508739244	0.21162607793777297
1	2	undersample	0.8	300	10	2	2	log2	gini		0.9701780454107035	0.8327010157885951	0.8947368420529394	0.9175334323854567	94.57205333036829	10.849690479881746	0.11472405591385462
1	3	undersample	0.8	300	10	2	2	log2	gini		0.9607726597325408	0.8451797820520344	0.8823529411245674	0.9271916790421457	95.51018440892001	12.118845872669777	0.1268853682208587
1	1	undersample	0.8	300	10	2	2	log2	entropy		0.953273068692956	0.7697343475559503	0.8058823528937716	0.9495174461696398	78.08509736451258	15.963578149513772	0.20443820789698836
1	2	undersample	0.8	300	10	2	2	log2	entropy		0.9707385104663591	0.8398454705650804	0.8888888888369071	0.9182763744359713	89.8908915859367	10.876766344302954	0.12099963915694094
1	3	undersample	0.8	300	10	2	2	log2	entropy		0.9612621274364129	0.8386954306279337	0.8823529411245674	0.931649331345233	102.22823885271092	12.909205270385842	0.126278261202395
1	1	undersample	0.8	300	10	5	1	sqrt	gini		0.9536267959299534	0.7722715082227641	0.7882352940712802	0.944320712687867	63.12887537839944	14.15670333719382	0.22425083008446892
1	2	undersample	0.8	300	10	5	1	sqrt	gini		0.970156321958934	0.8337450140244874	0.9005847952689716	0.9205052005875148	104.89607491662578	11.328850297583443	0.10800069742959562
1	3	undersample	0.8	300	10	5	1	sqrt	gini		0.9607202167642689	0.8384887405903412	0.8823529411245674	0.9338781574967766	105.92694293313248	13.344346955215046	0.1259768811072871
1	1	undersample	0.8	300	10	5	1	sqrt	entropy		0.9527795973623303	0.7787255721505502	0.7882352940712802	0.9420935411956787	60.557679773985235	13.612214841400542	0.22478097388518786
1	2	undersample	0.8	300	10	5	1	sqrt	entropy		0.969782678588497	0.8388441040628429	0.8947368420529394	0.9197622585370003	97.43516552444208	11.151070733400758	0.11444604931934768
1	3	undersample	0.8	300	10	5	1	sqrt	entropy		0.961546193514553	0.8458063467202138	0.8823529411245674	0.9353640415978057	108.53445843143426	13.651113504390741	0.12577675897899407
1	1	undersample	0.8	300	10	5	1	log2	gini		0.9536267959299534	0.7722715082227641	0.7882352940712802	0.944320712687867	63.12887537839944	14.15670333719382	0.22425083008446892
1	2	undersample	0.8	300	10	5	1	log2	gini		0.970156321958934	0.8337450140244874	0.9005847952689716	0.9205052005875148	104.89607491662578	11.328850297583443	0.10800069742959562
1	3	undersample	0.8	300	10	5	1	log2	gini		0.9607202167642689	0.8384887405903412	0.8823529411245674	0.9338781574967766	105.92694293313248	13.344346955215046	0.1259768811072871
1	1	undersample	0.8	300	10	5	1	log2	entropy		0.9527795973623303	0.7787255721505502	0.7882352940712802	0.9420935411956787	60.557679773985235	13.612214841400542	0.22478097388518786
1	2	undersample	0.8	300	10	5	1	log2	entropy		0.969782678588497	0.8388441040628429	0.8947368420529394	0.9197622585370003	97.43516552444208	11.151070733400758	0.11444604931934768
1	3	undersample	0.8	300	10	5	1	log2	entropy		0.961546193514553	0.8458063467202138	0.8823529411245674	0.9353640415978057	108.53445843143426	13.651113504390741	0.12577675897899407
1	1	undersample	0.8	300	10	5	2	sqrt	gini		0.9524389711341107	0.7699297247378446	0.7999999999529411	0.9435783221904709	66.89472251034535	14.17894485279521	0.21195908513792242
1	2	undersample	0.8	300	10	5	2	sqrt	gini		0.9710209153393637	0.8324094999703354	0.8947368420529394	0.9182763744359713	95.50907186874646	10.948324017620736	0.11463123709940112
1	3	undersample	0.8	300	10	5	2	sqrt	gini		0.9611616117472248	0.8470313748038673	0.8823529411245674	0.9323922733957475	103.43404348368281	13.051064647963198	0.12617764107502602
1	1	undersample	0.8	300	10	5	2	sqrt	entropy		0.9526747892921088	0.7744160994848589	0.8058823528937716	0.944320712687867	70.40968161379801	14.473644456683234	0.20556326091595412
1	2	undersample	0.8	300	10	5	2	sqrt	entropy		0.9700042577965469	0.8376811441824593	0.8947368420529394	0.9190193164864858	96.46328340569302	11.048767344819348	0.11453856835578587
1	3	undersample	0.8	300	10	5	2	sqrt	entropy		0.962040031465781	0.8426913643783954	0.8823529411245674	0.9309063892947185	101.0483655003595	12.770396631669358	0.1263790419365098
1	1	undersample	0.8	300	10	5	2	log2	gini		0.9524389711341107	0.7699297247378446	0.7999999999529411	0.9435783221904709	66.89472251034535	14.17894485279521	0.21195908513792242
1	2	undersample	0.8	300	10	5	2	log2	gini		0.9710209153393637	0.8324094999703354	0.8947368420529394	0.9182763744359713	95.50907186874646	10.948324017620736	0.11463123709940112
1	3	undersample	0.8	300	10	5	2	log2	gini		0.9611616117472248	0.8470313748038673	0.8823529411245674	0.9323922733957475	103.43404348368281	13.051064647963198	0.12617764107502602
1	1	undersample	0.8	300	10	5	2	log2	entropy		0.9526747892921088	0.7744160994848589	0.8058823528937716	0.944320712687867	70.40968161379801	14.473644456683234	0.20556326091595412
1	2	undersample	0.8	300	10	5	2	log2	entropy		0.9700042577965469	0.8376811441824593	0.8947368420529394	0.9190193164864858	96.46328340569302	11.048767344819348	0.11453856835578587
1	3	undersample	0.8	300	10	5	2	log2	entropy		0.962040031465781	0.8426913643783954	0.8823529411245674	0.9309063892947185	101.0483655003595	12.770396631669358	0.1263790419365098
1	1	undersample	0.8	300	10	10	1	sqrt	gini		0.9523734660902223	0.7616662026708498	0.8058823528937716	0.9480326651748476	75.73548032815464	15.507476004502772	0.20475839302735724
1	2	undersample	0.8	300	10	10	1	sqrt	gini		0.9696566825682333	0.8359548626719341	0.8947368420529394	0.9205052005875148	98.42521366180424	11.255286334612123	0.11435367962759946
1	3	undersample	0.8	300	10	10	1	sqrt	gini		0.9597500218512368	0.8492040400596447	0.8823529411245674	0.9309063892947185	101.0483655003595	12.770396631669358	0.1263790419365098
1	1	undersample	0.8	300	10	10	1	sqrt	entropy		0.9539193851259881	0.7770624514872504	0.7823529411304498	0.9472902746774515	64.601432104544	14.842664952555175	0.22975751191585173
1	2	undersample	0.8	300	10	10	1	sqrt	entropy		0.9714162821615703	0.8423591179606374	0.9005847952689716	0.9205052005875148	104.89607491662578	11.328850297583443	0.10800069742959562
1	3	undersample	0.8	300	10	10	1	sqrt	entropy		0.9614500480727209	0.8406136213614758	0.8823529411245674	0.9346210995472911	107.21588525558882	13.495987238312999	0.12587674050334483
1	1	undersample	0.8	300	10	10	1	log2	gini		0.9523734660902223	0.7616662026708498	0.8058823528937716	0.9480326651748476	75.73548032815464	15.507476004502772	0.20475839302735724
1	2	undersample	0.8	300	10	10	1	log2	gini		0.9696566825682333	0.8359548626719341	0.8947368420529394	0.9205052005875148	98.42521366180424	11.255286334612123	0.11435367962759946
1	3	undersample	0.8	300	10	10	1	log2	gini		0.9597500218512368	0.8492040400596447	0.8823529411245674	0.9309063892947185	101.0483655003595	12.770396631669358	0.1263790419365098
1	1	undersample	0.8	300	10	10	1	log2	entropy		0.9539193851259881	0.7770624514872504	0.7823529411304498	0.9472902746774515	64.601432104544	14.842664952555175	0.22975751191585173
1	2	undersample	0.8	300	10	10	1	log2	entropy		0.9714162821615703	0.8423591179606374	0.9005847952689716	0.9205052005875148	104.89607491662578	11.328850297583443	0.10800069742959562
1	3	undersample	0.8	300	10	10	1	log2	entropy		0.9614500480727209	0.8406136213614758	0.8823529411245674	0.9346210995472911	107.21588525558882	13.495987238312999	0.12587674050334483
1	1	undersample	0.8	300	10	10	2	sqrt	gini		0.9534259137953622	0.7724341551266832	0.7999999999529411	0.9502598366670361	76.41789222379748	16.083578852805545	0.21046874783622985
1	2	undersample	0.8	300	10	10	2	sqrt	gini		0.9700303259386703	0.8308216132468393	0.8947368420529394	0.9175334323854567	94.57205333036829	10.849690479881746	0.11472405591385462
1	3	undersample	0.8	300	10	10	2	sqrt	gini		0.9595052879993007	0.8399916167282785	0.8823529411245674	0.9271916790421457	95.51018440892001	12.118845872669777	0.1268853682208587
1	1	undersample	0.8	300	10	10	2	sqrt	entropy		0.9540678632254683	0.7715187663664607	0.7999999999529411	0.9480326651748476	72.97141180850693	15.394282748995451	0.21096319281418485
1	2	undersample	0.8	300	10	10	2	sqrt	entropy		0.9713858693290929	0.8468723569176385	0.8947368420529394	0.9234769687895731	102.57764854276522	11.692384775881383	0.11398568709859122
1	3	undersample	0.8	300	10	10	2	sqrt	entropy		0.961939515776593	0.8449104655514497	0.876470588183737	0.9353640415978057	102.67704360567946	13.560106081028138	0.13206559692479927
1	1	undersample	0.8	300	10	10	2	log2	gini		0.9534259137953622	0.7724341551266832	0.7999999999529411	0.9502598366670361	76.41789222379748	16.083578852805545	0.21046874783622985
1	2	undersample	0.8	300	10	10	2	log2	gini		0.9700303259386703	0.8308216132468393	0.8947368420529394	0.9175334323854567	94.57205333036829	10.849690479881746	0.11472405591385462
1	3	undersample	0.8	300	10	10	2	log2	gini		0.9595052879993007	0.8399916167282785	0.8823529411245674	0.9271916790421457	95.51018440892001	12.118845872669777	0.1268853682208587
1	1	undersample	0.8	300	10	10	2	log2	entropy		0.9540678632254683	0.7715187663664607	0.7999999999529411	0.9480326651748476	72.97141180850693	15.394282748995451	0.21096319281418485
1	2	undersample	0.8	300	10	10	2	log2	entropy		0.9713858693290929	0.8468723569176385	0.8947368420529394	0.9234769687895731	102.57764854276522	11.692384775881383	0.11398568709859122
1	3	undersample	0.8	300	10	10	2	log2	entropy		0.961939515776593	0.8449104655514497	0.876470588183737	0.9353640415978057	102.67704360567946	13.560106081028138	0.13206559692479927
1	1	undersample	0.8	500	3	2	1	sqrt	gini		0.9448141840255032	0.7313311303510999	0.7705882352487889	0.9569413511436011	74.65028975797375	17.896243304249435	0.23973440177886188
1	2	undersample	0.8	500	3	2	1	sqrt	gini		0.9649122807017544	0.778300354855383	0.8654970759727779	0.9361069836483202	94.2770271610169	13.54603350933656	0.1436832808000071
1	3	undersample	0.8	500	3	2	1	sqrt	gini		0.9570360982431606	0.7866897916133115	0.8588235293612456	0.9420505200524365	98.89313972463752	14.820208601289941	0.14986082607574797
1	1	undersample	0.8	500	3	2	1	sqrt	entropy		0.9445608978558017	0.7380611948662867	0.7647058823079584	0.9576837416409972	73.55261194033143	18.07120315573071	0.24569083195664912
1	2	undersample	0.8	500	3	2	1	sqrt	entropy		0.9658116316050155	0.7927563505462162	0.8654970759727779	0.9420505200524365	104.60644167139937	14.935370039597181	0.14277676168786335
1	3	undersample	0.8	500	3	2	1	sqrt	entropy		0.9582073245345686	0.8028436324926815	0.8529411764204152	0.9442793462039801	98.29064370391625	15.30744823038775	0.15573656525836152
1	1	undersample	0.8	500	3	2	1	log2	gini		0.9448141840255032	0.7313311303510999	0.7705882352487889	0.9569413511436011	74.65028975797375	17.896243304249435	0.23973440177886188
1	2	undersample	0.8	500	3	2	1	log2	gini		0.9649122807017544	0.778300354855383	0.8654970759727779	0.9361069836483202	94.2770271610169	13.54603350933656	0.1436832808000071
1	3	undersample	0.8	500	3	2	1	log2	gini		0.9570360982431606	0.7866897916133115	0.8588235293612456	0.9420505200524365	98.89313972463752	14.820208601289941	0.14986082607574797
1	1	undersample	0.8	500	3	2	1	log2	entropy		0.9445608978558017	0.7380611948662867	0.7647058823079584	0.9576837416409972	73.55261194033143	18.07120315573071	0.24569083195664912
1	2	undersample	0.8	500	3	2	1	log2	entropy		0.9658116316050155	0.7927563505462162	0.8654970759727779	0.9420505200524365	104.60644167139937	14.935370039597181	0.14277676168786335
1	3	undersample	0.8	500	3	2	1	log2	entropy		0.9582073245345686	0.8028436324926815	0.8529411764204152	0.9442793462039801	98.29064370391625	15.30744823038775	0.15573656525836152
1	1	undersample	0.8	500	3	2	2	sqrt	gini		0.9448141840255032	0.7310230516426561	0.7705882352487889	0.9569413511436011	74.65028975797375	17.896243304249435	0.23973440177886188
1	2	undersample	0.8	500	3	2	2	sqrt	gini		0.9649470382245858	0.779452752748623	0.8654970759727779	0.9338781574967766	90.88224760046415	13.089425707342148	0.14402620032091748
1	3	undersample	0.8	500	3	2	2	sqrt	gini		0.9568175858753606	0.7872396441960324	0.8647058823020761	0.9420505200524365	103.89964143239183	14.92171687938097	0.14361662499186018
1	1	undersample	0.8	500	3	2	2	sqrt	entropy		0.944460456788506	0.7378064619603636	0.7647058823079584	0.9576837416409972	73.55261194033143	18.07120315573071	0.24569083195664912
1	2	undersample	0.8	500	3	2	2	sqrt	entropy		0.9657725293918302	0.7930895260325554	0.8654970759727779	0.9427934621029511	106.04853522919908	15.129335850335874	0.142664250450532
1	3	undersample	0.8	500	3	2	2	sqrt	entropy		0.9581242898348047	0.8020721234796749	0.8529411764204152	0.9450222882544947	99.69727375809408	15.514305601252895	0.15561413085300743
1	1	undersample	0.8	500	3	2	2	log2	gini		0.9448141840255032	0.7310230516426561	0.7705882352487889	0.9569413511436011	74.65028975797375	17.896243304249435	0.23973440177886188
1	2	undersample	0.8	500	3	2	2	log2	gini		0.9649470382245858	0.779452752748623	0.8654970759727779	0.9338781574967766	90.88224760046415	13.089425707342148	0.14402620032091748
1	3	undersample	0.8	500	3	2	2	log2	gini		0.9568175858753606	0.7872396441960324	0.8647058823020761	0.9420505200524365	103.89964143239183	14.92171687938097	0.14361662499186018
1	1	undersample	0.8	500	3	2	2	log2	entropy		0.944460456788506	0.7378064619603636	0.7647058823079584	0.9576837416409972	73.55261194033143	18.07120315573071	0.24569083195664912
1	2	undersample	0.8	500	3	2	2	log2	entropy		0.9657725293918302	0.7930895260325554	0.8654970759727779	0.9427934621029511	106.04853522919908	15.129335850335874	0.142664250450532
1	3	undersample	0.8	500	3	2	2	log2	entropy		0.9581242898348047	0.8020721234796749	0.8529411764204152	0.9450222882544947	99.69727375809408	15.514305601252895	0.15561413085300743
1	1	undersample	0.8	500	3	5	1	sqrt	gini		0.944744311978689	0.7307513232065106	0.7705882352487889	0.9569413511436011	74.65028975797375	17.896243304249435	0.23973440177886188
1	2	undersample	0.8	500	3	5	1	sqrt	gini		0.9649426935342319	0.7784340165492747	0.8654970759727779	0.9361069836483202	94.2770271610169	13.54603350933656	0.1436832808000071
1	3	undersample	0.8	500	3	5	1	sqrt	gini		0.9567738834018005	0.7858647216138671	0.8647058823020761	0.9420505200524365	103.89964143239183	14.92171687938097	0.14361662499186018
1	1	undersample	0.8	500	3	5	1	sqrt	entropy		0.9445608978558017	0.7379016624668178	0.7647058823079584	0.9576837416409972	73.55261194033143	18.07120315573071	0.24569083195664912
1	2	undersample	0.8	500	3	5	1	sqrt	entropy		0.9657681847014763	0.7927534949472194	0.8654970759727779	0.9427934621029511	106.04853522919908	15.129335850335874	0.142664250450532
1	3	undersample	0.8	500	3	5	1	sqrt	entropy		0.9580936981033127	0.8015985863908749	0.8529411764204152	0.9442793462039801	98.29064370391625	15.30744823038775	0.15573656525836152
1	1	undersample	0.8	500	3	5	1	log2	gini		0.944744311978689	0.7307513232065106	0.7705882352487889	0.9569413511436011	74.65028975797375	17.896243304249435	0.23973440177886188
1	2	undersample	0.8	500	3	5	1	log2	gini		0.9649426935342319	0.7784340165492747	0.8654970759727779	0.9361069836483202	94.2770271610169	13.54603350933656	0.1436832808000071
1	3	undersample	0.8	500	3	5	1	log2	gini		0.9567738834018005	0.7858647216138671	0.8647058823020761	0.9420505200524365	103.89964143239183	14.92171687938097	0.14361662499186018
1	1	undersample	0.8	500	3	5	1	log2	entropy		0.9445608978558017	0.7379016624668178	0.7647058823079584	0.9576837416409972	73.55261194033143	18.07120315573071	0.24569083195664912
1	2	undersample	0.8	500	3	5	1	log2	entropy		0.9657681847014763	0.7927534949472194	0.8654970759727779	0.9427934621029511	106.04853522919908	15.129335850335874	0.142664250450532
1	3	undersample	0.8	500	3	5	1	log2	entropy		0.9580936981033127	0.8015985863908749	0.8529411764204152	0.9442793462039801	98.29064370391625	15.30744823038775	0.15573656525836152
1	1	undersample	0.8	500	3	5	2	sqrt	gini		0.9447967160137997	0.7310733496333228	0.7705882352487889	0.9569413511436011	74.65028975797375	17.896243304249435	0.23973440177886188
1	2	undersample	0.8	500	3	5	2	sqrt	gini		0.9648992466306926	0.7791291187434811	0.8654970759727779	0.9338781574967766	90.88224760046415	13.089425707342148	0.14402620032091748
1	3	undersample	0.8	500	3	5	2	sqrt	gini		0.9567520321650205	0.7868994108024063	0.8647058823020761	0.9420505200524365	103.89964143239183	14.92171687938097	0.14361662499186018
1	1	undersample	0.8	500	3	5	2	sqrt	entropy		0.9444735577972837	0.7379326166873057	0.7647058823079584	0.9576837416409972	73.55261194033143	18.07120315573071	0.24569083195664912
1	2	undersample	0.8	500	3	5	2	sqrt	entropy		0.9657725293918302	0.7930895260325554	0.8654970759727779	0.9427934621029511	106.04853522919908	15.129335850335874	0.142664250450532
1	3	undersample	0.8	500	3	5	2	sqrt	entropy		0.9581111790927366	0.8014533788675631	0.8529411764204152	0.9450222882544947	99.69727375809408	15.514305601252895	0.15561413085300743
1	1	undersample	0.8	500	3	5	2	log2	gini		0.9447967160137997	0.7310733496333228	0.7705882352487889	0.9569413511436011	74.65028975797375	17.896243304249435	0.23973440177886188
1	2	undersample	0.8	500	3	5	2	log2	gini		0.9648992466306926	0.7791291187434811	0.8654970759727779	0.9338781574967766	90.88224760046415	13.089425707342148	0.14402620032091748
1	3	undersample	0.8	500	3	5	2	log2	gini		0.9567520321650205	0.7868994108024063	0.8647058823020761	0.9420505200524365	103.89964143239183	14.92171687938097	0.14361662499186018
1	1	undersample	0.8	500	3	5	2	log2	entropy		0.9444735577972837	0.7379326166873057	0.7647058823079584	0.9576837416409972	73.55261194033143	18.07120315573071	0.24569083195664912
1	2	undersample	0.8	500	3	5	2	log2	entropy		0.9657725293918302	0.7930895260325554	0.8654970759727779	0.9427934621029511	106.04853522919908	15.129335850335874	0.142664250450532
1	3	undersample	0.8	500	3	5	2	log2	entropy		0.9581111790927366	0.8014533788675631	0.8529411764204152	0.9450222882544947	99.69727375809408	15.514305601252895	0.15561413085300743
1	1	undersample	0.8	500	3	10	1	sqrt	gini		0.9449146250927989	0.7323701970695417	0.7705882352487889	0.9569413511436011	74.65028975797375	17.896243304249435	0.23973440177886188
1	2	undersample	0.8	500	3	10	1	sqrt	gini		0.9649079360114005	0.7784972098400857	0.8654970759727779	0.9368499256988347	95.46187178349935	13.705398584191718	0.14356933688306317
1	3	undersample	0.8	500	3	10	1	sqrt	gini		0.9568875098330565	0.7868299517347305	0.8647058823020761	0.9420505200524365	103.89964143239183	14.92171687938097	0.14361662499186018
1	1	undersample	0.8	500	3	10	1	sqrt	entropy		0.9446569719201712	0.7381410026242715	0.7647058823079584	0.9576837416409972	73.55261194033143	18.07120315573071	0.24569083195664912
1	2	undersample	0.8	500	3	10	1	sqrt	entropy		0.9658420444374929	0.7933971491392094	0.8654970759727779	0.9435364041534656	107.5285786107315	15.328406023610347	0.1425519163962497
1	3	undersample	0.8	500	3	10	1	sqrt	entropy		0.9580587361244647	0.800827853703715	0.8588235293612456	0.9457652303050093	106.08330772954575	15.835291194896632	0.14927221325370868
1	1	undersample	0.8	500	3	10	1	log2	gini		0.9449146250927989	0.7323701970695417	0.7705882352487889	0.9569413511436011	74.65028975797375	17.896243304249435	0.23973440177886188
1	2	undersample	0.8	500	3	10	1	log2	gini		0.9649079360114005	0.7784972098400857	0.8654970759727779	0.9368499256988347	95.46187178349935	13.705398584191718	0.14356933688306317
1	3	undersample	0.8	500	3	10	1	log2	gini		0.9568875098330565	0.7868299517347305	0.8647058823020761	0.9420505200524365	103.89964143239183	14.92171687938097	0.14361662499186018
1	1	undersample	0.8	500	3	10	1	log2	entropy		0.9446569719201712	0.7381410026242715	0.7647058823079584	0.9576837416409972	73.55261194033143	18.07120315573071	0.24569083195664912
1	2	undersample	0.8	500	3	10	1	log2	entropy		0.9658420444374929	0.7933971491392094	0.8654970759727779	0.9435364041534656	107.5285786107315	15.328406023610347	0.1425519163962497
1	3	undersample	0.8	500	3	10	1	log2	entropy		0.9580587361244647	0.800827853703715	0.8588235293612456	0.9457652303050093	106.08330772954575	15.835291194896632	0.14927221325370868
1	1	undersample	0.8	500	3	10	2	sqrt	gini		0.9449932311454649	0.7322244320512733	0.7705882352487889	0.9569413511436011	74.65028975797375	17.896243304249435	0.23973440177886188
1	2	undersample	0.8	500	3	10	2	sqrt	gini		0.9648992466306926	0.7793820773354091	0.8654970759727779	0.9353640415978057	93.1194203417225	13.39033199885338	0.1437974057239657
1	3	undersample	0.8	500	3	10	2	sqrt	gini		0.9568132156280046	0.787417327180612	0.8647058823020761	0.9420505200524365	103.89964143239183	14.92171687938097	0.14361662499186018
1	1	undersample	0.8	500	3	10	2	sqrt	entropy		0.944582732870431	0.7381525821097389	0.7647058823079584	0.9576837416409972	73.55261194033143	18.07120315573071	0.24569083195664912
1	2	undersample	0.8	500	3	10	2	sqrt	entropy		0.9658246656760773	0.7934682333962362	0.8654970759727779	0.9435364041534656	107.5285786107315	15.328406023610347	0.1425519163962497
1	3	undersample	0.8	500	3	10	2	sqrt	entropy		0.9580893278559566	0.8004546130459161	0.8588235293612456	0.9442793462039801	103.09219786019115	15.413016838873183	0.14950710265051892
1	1	undersample	0.8	500	3	10	2	log2	gini		0.9449932311454649	0.7322244320512733	0.7705882352487889	0.9569413511436011	74.65028975797375	17.896243304249435	0.23973440177886188
1	2	undersample	0.8	500	3	10	2	log2	gini		0.9648992466306926	0.7793820773354091	0.8654970759727779	0.9353640415978057	93.1194203417225	13.39033199885338	0.1437974057239657
1	3	undersample	0.8	500	3	10	2	log2	gini		0.9568132156280046	0.787417327180612	0.8647058823020761	0.9420505200524365	103.89964143239183	14.92171687938097	0.14361662499186018
1	1	undersample	0.8	500	3	10	2	log2	entropy		0.944582732870431	0.7381525821097389	0.7647058823079584	0.9576837416409972	73.55261194033143	18.07120315573071	0.24569083195664912
1	2	undersample	0.8	500	3	10	2	log2	entropy		0.9658246656760773	0.7934682333962362	0.8654970759727779	0.9435364041534656	107.5285786107315	15.328406023610347	0.1425519163962497
1	3	undersample	0.8	500	3	10	2	log2	entropy		0.9580893278559566	0.8004546130459161	0.8588235293612456	0.9442793462039801	103.09219786019115	15.413016838873183	0.14950710265051892
1	1	undersample	0.8	500	5	2	1	sqrt	gini		0.9502511026682388	0.7501593215885527	0.7647058823079584	0.9502598366670361	62.08953787708365	15.374009197534713	0.2476102915611111
1	2	undersample	0.8	500	5	2	1	sqrt	gini		0.9688702936141742	0.8083994015153804	0.8771929824048424	0.9242199108400876	87.11482877910674	11.575505866702226	0.13287640184549337
1	3	undersample	0.8	500	5	2	1	sqrt	gini		0.9607289572589809	0.8279310071231069	0.876470588183737	0.9368499256988347	105.25992038747953	13.8791673500199	0.13185613523484668
1	1	undersample	0.8	500	5	2	1	sqrt	entropy		0.9523690990872965	0.7673685606191478	0.7705882352487889	0.9532293986566205	68.45907966710834	16.475906837977806	0.24066794694733498
1	2	undersample	0.8	500	5	2	1	sqrt	entropy		0.9695219971672618	0.8210084853733428	0.8713450291888102	0.9279346210926603	87.20757387777346	12.091033468357043	0.13864658834825055
1	3	undersample	0.8	500	5	2	1	sqrt	entropy		0.9614850100515688	0.8313714422310325	0.8705882352429065	0.9420505200524365	109.36127962569438	15.023225157471996	0.13737242390797247
1	1	undersample	0.8	500	5	2	1	log2	gini		0.9502511026682388	0.7501593215885527	0.7647058823079584	0.9502598366670361	62.08953787708365	15.374009197534713	0.2476102915611111
1	2	undersample	0.8	500	5	2	1	log2	gini		0.9688702936141742	0.8083994015153804	0.8771929824048424	0.9242199108400876	87.11482877910674	11.575505866702226	0.13287640184549337
1	3	undersample	0.8	500	5	2	1	log2	gini		0.9607289572589809	0.8279310071231069	0.876470588183737	0.9368499256988347	105.25992038747953	13.8791673500199	0.13185613523484668
1	1	undersample	0.8	500	5	2	1	log2	entropy		0.9523690990872965	0.7673685606191478	0.7705882352487889	0.9532293986566205	68.45907966710834	16.475906837977806	0.24066794694733498
1	2	undersample	0.8	500	5	2	1	log2	entropy		0.9695219971672618	0.8210084853733428	0.8713450291888102	0.9279346210926603	87.20757387777346	12.091033468357043	0.13864658834825055
1	3	undersample	0.8	500	5	2	1	log2	entropy		0.9614850100515688	0.8313714422310325	0.8705882352429065	0.9420505200524365	109.36127962569438	15.023225157471996	0.13737242390797247
1	1	undersample	0.8	500	5	2	2	sqrt	gini		0.9503602777413862	0.7513344486768367	0.7705882352487889	0.9487750556722437	62.214032735265086	15.043219566742403	0.24179784339996746
1	2	undersample	0.8	500	5	2	2	sqrt	gini		0.96908752813187	0.8085918267263531	0.8771929824048424	0.9271916790421457	90.9620806928251	12.047975428974098	0.1324505159467357
1	3	undersample	0.8	500	5	2	2	sqrt	gini		0.9605017043964688	0.8215496533314652	0.876470588183737	0.9338781574967766	100.21025115601547	13.25538464218028	0.13227572515950198
1	1	undersample	0.8	500	5	2	2	sqrt	entropy		0.9521201799205204	0.7655280493907631	0.7764705881896193	0.9517446176618283	68.51172446713943	16.09085639068369	0.23486280385898287
1	2	undersample	0.8	500	5	2	2	sqrt	entropy		0.9696566825682333	0.8243257579960397	0.8713450291888102	0.9271916790421457	86.24859135478007	11.967655592780938	0.13875768336976732
1	3	undersample	0.8	500	5	2	2	sqrt	entropy		0.9611353902630889	0.8268754555338889	0.8705882352429065	0.9435364041534656	112.41624096239318	15.418573117861573	0.13715608938442594
1	1	undersample	0.8	500	5	2	2	log2	gini		0.9503602777413862	0.7513344486768367	0.7705882352487889	0.9487750556722437	62.214032735265086	15.043219566742403	0.24179784339996746
1	2	undersample	0.8	500	5	2	2	log2	gini		0.96908752813187	0.8085918267263531	0.8771929824048424	0.9271916790421457	90.9620806928251	12.047975428974098	0.1324505159467357
1	3	undersample	0.8	500	5	2	2	log2	gini		0.9605017043964688	0.8215496533314652	0.876470588183737	0.9338781574967766	100.21025115601547	13.25538464218028	0.13227572515950198
1	1	undersample	0.8	500	5	2	2	log2	entropy		0.9521201799205204	0.7655280493907631	0.7764705881896193	0.9517446176618283	68.51172446713943	16.09085639068369	0.23486280385898287
1	2	undersample	0.8	500	5	2	2	log2	entropy		0.9696566825682333	0.8243257579960397	0.8713450291888102	0.9271916790421457	86.24859135478007	11.967655592780938	0.13875768336976732
1	3	undersample	0.8	500	5	2	2	log2	entropy		0.9611353902630889	0.8268754555338889	0.8705882352429065	0.9435364041534656	112.41624096239318	15.418573117861573	0.13715608938442594
1	1	undersample	0.8	500	5	5	1	sqrt	gini		0.9504563518057556	0.7518891391729022	0.7705882352487889	0.9510022271644322	65.1946233453757	15.727002134664215	0.24123157210990326
1	2	undersample	0.8	500	5	5	1	sqrt	gini		0.9690093237054995	0.8075481213784462	0.8830409356208747	0.9257057949411167	94.07298085188823	11.885729392537547	0.1263458258064666
1	3	undersample	0.8	500	5	5	1	sqrt	gini		0.9605672581068089	0.8232515203441281	0.876470588183737	0.9361069836483202	103.9534652734609	13.717781708436705	0.13196078296010563
1	1	undersample	0.8	500	5	5	1	sqrt	entropy		0.9520459408707803	0.7678217559280367	0.7705882352487889	0.9517446176618283	66.24929385626702	15.968955963481543	0.2410434039589085
1	2	undersample	0.8	500	5	5	1	sqrt	entropy		0.969456826811953	0.8200935528305251	0.8771929824048424	0.9271916790421457	90.9620806928251	12.047975428974098	0.1324505159467357
1	3	undersample	0.8	500	5	5	1	sqrt	entropy		0.9611834629840048	0.828480316040612	0.8705882352429065	0.9427934621029511	110.86892288624189	15.218331943567907	0.13726417140801117
1	1	undersample	0.8	500	5	5	1	log2	gini		0.9504563518057556	0.7518891391729022	0.7705882352487889	0.9510022271644322	65.1946233453757	15.727002134664215	0.24123157210990326
1	2	undersample	0.8	500	5	5	1	log2	gini		0.9690093237054995	0.8075481213784462	0.8830409356208747	0.9257057949411167	94.07298085188823	11.885729392537547	0.1263458258064666
1	3	undersample	0.8	500	5	5	1	log2	gini		0.9605672581068089	0.8232515203441281	0.876470588183737	0.9361069836483202	103.9534652734609	13.717781708436705	0.13196078296010563
1	1	undersample	0.8	500	5	5	1	log2	entropy		0.9520459408707803	0.7678217559280367	0.7705882352487889	0.9517446176618283	66.24929385626702	15.968955963481543	0.2410434039589085
1	2	undersample	0.8	500	5	5	1	log2	entropy		0.969456826811953	0.8200935528305251	0.8771929824048424	0.9271916790421457	90.9620806928251	12.047975428974098	0.1324505159467357
1	3	undersample	0.8	500	5	5	1	log2	entropy		0.9611834629840048	0.828480316040612	0.8705882352429065	0.9427934621029511	110.86892288624189	15.218331943567907	0.13726417140801117
1	1	undersample	0.8	500	5	5	2	sqrt	gini		0.9505218568496441	0.7524377363702369	0.7705882352487889	0.9495174461696398	63.17834146786144	15.264443340046014	0.24160879113972242
1	2	undersample	0.8	500	5	5	2	sqrt	gini		0.9693264861013355	0.8113971964228428	0.8830409356208747	0.9264487369916312	95.09947545618736	12.005787248854292	0.12624450597932732
1	3	undersample	0.8	500	5	5	2	sqrt	gini		0.9604055589546368	0.8158453151553398	0.876470588183737	0.9338781574967766	100.21025115601547	13.25538464218028	0.13227572515950198
1	1	undersample	0.8	500	5	5	2	sqrt	entropy		0.9520284728590769	0.767088800722013	0.7705882352487889	0.9517446176618283	66.24929385626702	15.968955963481543	0.2410434039589085
1	2	undersample	0.8	500	5	5	2	sqrt	entropy		0.9696002015936325	0.8243658893657425	0.8771929824048424	0.9279346210926603	91.97347165292668	12.1721813439836	0.13234447069892197
1	3	undersample	0.8	500	5	5	2	sqrt	entropy		0.9611922034787169	0.8252093067215895	0.8705882352429065	0.9427934621029511	110.86892288624189	15.218331943567907	0.13726417140801117
1	1	undersample	0.8	500	5	5	2	log2	gini		0.9505218568496441	0.7524377363702369	0.7705882352487889	0.9495174461696398	63.17834146786144	15.264443340046014	0.24160879113972242
1	2	undersample	0.8	500	5	5	2	log2	gini		0.9693264861013355	0.8113971964228428	0.8830409356208747	0.9264487369916312	95.09947545618736	12.005787248854292	0.12624450597932732
1	3	undersample	0.8	500	5	5	2	log2	gini		0.9604055589546368	0.8158453151553398	0.876470588183737	0.9338781574967766	100.21025115601547	13.25538464218028	0.13227572515950198
1	1	undersample	0.8	500	5	5	2	log2	entropy		0.9520284728590769	0.767088800722013	0.7705882352487889	0.9517446176618283	66.24929385626702	15.968955963481543	0.2410434039589085
1	2	undersample	0.8	500	5	5	2	log2	entropy		0.9696002015936325	0.8243658893657425	0.8771929824048424	0.9279346210926603	91.97347165292668	12.1721813439836	0.13234447069892197
1	3	undersample	0.8	500	5	5	2	log2	entropy		0.9611922034787169	0.8252093067215895	0.8705882352429065	0.9427934621029511	110.86892288624189	15.218331943567907	0.13726417140801117
1	1	undersample	0.8	500	5	10	1	sqrt	gini		0.9508974191012707	0.7549311194521634	0.7705882352487889	0.9487750556722437	62.214032735265086	15.043219566742403	0.24179784339996746
1	2	undersample	0.8	500	5	10	1	sqrt	gini		0.9686574037868321	0.8056526599557483	0.8771929824048424	0.9264487369916312	89.97112187054304	11.926278724027442	0.13255673127513753
1	3	undersample	0.8	500	5	10	1	sqrt	gini		0.9609911721003408	0.8266974570943222	0.876470588183737	0.9353640415978057	102.67704360567946	13.560106081028138	0.13206559692479927
1	1	undersample	0.8	500	5	10	1	sqrt	entropy		0.9523385300668151	0.7656172127680639	0.7705882352487889	0.9517446176618283	66.24929385626702	15.968955963481543	0.2410434039589085
1	2	undersample	0.8	500	5	10	1	sqrt	entropy		0.9695002737154922	0.8256267952648061	0.8713450291888102	0.9257057949411167	84.38816525239923	11.72830251316619	0.13898040838079592
1	3	undersample	0.8	500	5	10	1	sqrt	entropy		0.9611834629840048	0.8329137747311498	0.8705882352429065	0.9420505200524365	109.36127962569438	15.023225157471996	0.13737242390797247
1	1	undersample	0.8	500	5	10	1	log2	gini		0.9508974191012707	0.7549311194521634	0.7705882352487889	0.9487750556722437	62.214032735265086	15.043219566742403	0.24179784339996746
1	2	undersample	0.8	500	5	10	1	log2	gini		0.9686574037868321	0.8056526599557483	0.8771929824048424	0.9264487369916312	89.97112187054304	11.926278724027442	0.13255673127513753
1	3	undersample	0.8	500	5	10	1	log2	gini		0.9609911721003408	0.8266974570943222	0.876470588183737	0.9353640415978057	102.67704360567946	13.560106081028138	0.13206559692479927
1	1	undersample	0.8	500	5	10	1	log2	entropy		0.9523385300668151	0.7656172127680639	0.7705882352487889	0.9517446176618283	66.24929385626702	15.968955963481543	0.2410434039589085
1	2	undersample	0.8	500	5	10	1	log2	entropy		0.9695002737154922	0.8256267952648061	0.8713450291888102	0.9257057949411167	84.38816525239923	11.72830251316619	0.13898040838079592
1	3	undersample	0.8	500	5	10	1	log2	entropy		0.9611834629840048	0.8329137747311498	0.8705882352429065	0.9420505200524365	109.36127962569438	15.023225157471996	0.13737242390797247
1	1	undersample	0.8	500	5	10	2	sqrt	gini		0.9503428097296825	0.7495033886735165	0.7705882352487889	0.9487750556722437	62.214032735265086	15.043219566742403	0.24179784339996746
1	2	undersample	0.8	500	5	10	2	sqrt	gini		0.9684966502437371	0.8072889490994507	0.8771929824048424	0.9249628528906021	88.04807305902965	11.690114820394493	0.1327696738130364
1	3	undersample	0.8	500	5	10	2	sqrt	gini		0.9607376977536929	0.821535014491594	0.876470588183737	0.9323922733957475	97.85188912761178	12.96405755031011	0.13248652312562284
1	1	undersample	0.8	500	5	10	2	sqrt	entropy		0.952024105856151	0.7641345282586691	0.7705882352487889	0.9517446176618283	66.24929385626702	15.968955963481543	0.2410434039589085
1	2	undersample	0.8	500	5	10	2	sqrt	entropy		0.9694785502637226	0.8257341471025661	0.8771929824048424	0.9264487369916312	89.97112187054304	11.926278724027442	0.13255673127513753
1	3	undersample	0.8	500	5	10	2	sqrt	entropy		0.9612315357049208	0.8328808854621598	0.876470588183737	0.941307578001922	113.79322202621177	14.933281146237707	0.13123171786862378
1	1	undersample	0.8	500	5	10	2	log2	gini		0.9503428097296825	0.7495033886735165	0.7705882352487889	0.9487750556722437	62.214032735265086	15.043219566742403	0.24179784339996746
1	2	undersample	0.8	500	5	10	2	log2	gini		0.9684966502437371	0.8072889490994507	0.8771929824048424	0.9249628528906021	88.04807305902965	11.690114820394493	0.1327696738130364
1	3	undersample	0.8	500	5	10	2	log2	gini		0.9607376977536929	0.821535014491594	0.876470588183737	0.9323922733957475	97.85188912761178	12.96405755031011	0.13248652312562284
1	1	undersample	0.8	500	5	10	2	log2	entropy		0.952024105856151	0.7641345282586691	0.7705882352487889	0.9517446176618283	66.24929385626702	15.968955963481543	0.2410434039589085
1	2	undersample	0.8	500	5	10	2	log2	entropy		0.9694785502637226	0.8257341471025661	0.8771929824048424	0.9264487369916312	89.97112187054304	11.926278724027442	0.13255673127513753
1	3	undersample	0.8	500	5	10	2	log2	entropy		0.9612315357049208	0.8328808854621598	0.876470588183737	0.941307578001922	113.79322202621177	14.933281146237707	0.13123171786862378
1	1	undersample	0.8	500	10	2	1	sqrt	gini		0.9517489846718198	0.7645313158557429	0.7941176470121107	0.9420935411956787	62.75273418446503	13.713798534246814	0.21853705794566702
1	2	undersample	0.8	500	10	2	1	sqrt	gini		0.9694090352180601	0.8336650447476807	0.9005847952689716	0.9160475482844277	98.84537315467564	10.727318495080205	0.1085262482629319
1	3	undersample	0.8	500	10	2	1	sqrt	gini		0.9603968184599249	0.8424748543020595	0.8823529411245674	0.9301634472442039	99.89359583274842	12.634541367821484	0.12647998366221097
1	1	undersample	0.8	500	10	2	1	sqrt	entropy		0.9530896545700686	0.7672091625500473	0.7941176470121107	0.9450631031852632	66.3532674035546	14.455084806469102	0.21785037434587673
1	2	undersample	0.8	500	10	2	1	sqrt	entropy		0.970256249837074	0.8366030610483844	0.8888888888369071	0.9175334323854567	89.00899178070459	10.778777470209315	0.12109761457219455
1	3	undersample	0.8	500	10	2	1	sqrt	entropy		0.9601695655974127	0.8406207829106147	0.8823529411245674	0.9323922733957475	103.43404348368281	13.051064647963198	0.12617764107502602
1	1	undersample	0.8	500	10	2	1	log2	gini		0.9517489846718198	0.7645313158557429	0.7941176470121107	0.9420935411956787	62.75273418446503	13.713798534246814	0.21853705794566702
1	2	undersample	0.8	500	10	2	1	log2	gini		0.9694090352180601	0.8336650447476807	0.9005847952689716	0.9160475482844277	98.84537315467564	10.727318495080205	0.1085262482629319
1	3	undersample	0.8	500	10	2	1	log2	gini		0.9603968184599249	0.8424748543020595	0.8823529411245674	0.9301634472442039	99.89359583274842	12.634541367821484	0.12647998366221097
1	1	undersample	0.8	500	10	2	1	log2	entropy		0.9530896545700686	0.7672091625500473	0.7941176470121107	0.9450631031852632	66.3532674035546	14.455084806469102	0.21785037434587673
1	2	undersample	0.8	500	10	2	1	log2	entropy		0.970256249837074	0.8366030610483844	0.8888888888369071	0.9175334323854567	89.00899178070459	10.778777470209315	0.12109761457219455
1	3	undersample	0.8	500	10	2	1	log2	entropy		0.9601695655974127	0.8406207829106147	0.8823529411245674	0.9323922733957475	103.43404348368281	13.051064647963198	0.12617764107502602
1	1	undersample	0.8	500	10	2	2	sqrt	gini		0.9535394558714353	0.7749357764656593	0.7999999999529411	0.9435783221904709	66.89472251034535	14.17894485279521	0.21195908513792242
1	2	undersample	0.8	500	10	2	2	sqrt	gini		0.9700694281518556	0.8303035785979856	0.8947368420529394	0.9153046062339131	91.85963123387211	10.564172343094762	0.11500341643656678
1	3	undersample	0.8	500	10	2	2	sqrt	gini		0.9605803688488769	0.8446760742132879	0.8823529411245674	0.9279346210926603	96.57214491322856	12.243782410708704	0.12678377865572382
1	1	undersample	0.8	500	10	2	2	sqrt	entropy		0.9533822437661034	0.7735058021926189	0.7882352940712802	0.9480326651748476	67.90395283506784	15.167896237980813	0.22337279238783994
1	2	undersample	0.8	500	10	2	2	sqrt	entropy		0.9706950635628199	0.8443744712374034	0.8947368420529394	0.9182763744359713	95.50907186874646	10.948324017620736	0.11463123709940112
1	3	undersample	0.8	500	10	2	2	sqrt	entropy		0.9611266497683769	0.8372692758081571	0.8823529411245674	0.9301634472442039	99.89359583274842	12.634541367821484	0.12647998366221097
1	1	undersample	0.8	500	10	2	2	log2	gini		0.9535394558714353	0.7749357764656593	0.7999999999529411	0.9435783221904709	66.89472251034535	14.17894485279521	0.21195908513792242
1	2	undersample	0.8	500	10	2	2	log2	gini		0.9700694281518556	0.8303035785979856	0.8947368420529394	0.9153046062339131	91.85963123387211	10.564172343094762	0.11500341643656678
1	3	undersample	0.8	500	10	2	2	log2	gini		0.9605803688488769	0.8446760742132879	0.8823529411245674	0.9279346210926603	96.57214491322856	12.243782410708704	0.12678377865572382
1	1	undersample	0.8	500	10	2	2	log2	entropy		0.9533822437661034	0.7735058021926189	0.7882352940712802	0.9480326651748476	67.90395283506784	15.167896237980813	0.22337279238783994
1	2	undersample	0.8	500	10	2	2	log2	entropy		0.9706950635628199	0.8443744712374034	0.8947368420529394	0.9182763744359713	95.50907186874646	10.948324017620736	0.11463123709940112
1	3	undersample	0.8	500	10	2	2	log2	entropy		0.9611266497683769	0.8372692758081571	0.8823529411245674	0.9301634472442039	99.89359583274842	12.634541367821484	0.12647998366221097
1	1	undersample	0.8	500	10	5	1	sqrt	gini		0.9532031966461416	0.7672813034726572	0.7823529411304498	0.9428359316930748	59.28745695280877	13.686093860025915	0.2308429804645713
1	2	undersample	0.8	500	10	5	1	sqrt	gini		0.9698174361113283	0.8321047477785066	0.8947368420529394	0.9167904903349422	93.65176726386674	10.752818255104849	0.1148170251639863
1	3	undersample	0.8	500	10	5	1	sqrt	gini		0.9605891093435888	0.8421548578871713	0.876470588183737	0.9338781574967766	100.21025115601547	13.25538464218028	0.13227572515950198
1	1	undersample	0.8	500	10	5	1	sqrt	entropy		0.9530809205642168	0.7747546637715796	0.7999999999529411	0.944320712687867	67.83998530220462	14.367997416853429	0.21179245063879243
1	2	undersample	0.8	500	10	5	1	sqrt	entropy		0.9702301816949506	0.8390105380037736	0.8947368420529394	0.9182763744359713	95.50907186874646	10.948324017620736	0.11463123709940112
1	3	undersample	0.8	500	10	5	1	sqrt	entropy		0.9610829472948169	0.8422019540969546	0.8823529411245674	0.9331352154462621	104.66664376909998	13.196076455681593	0.1260771811707881
1	1	undersample	0.8	500	10	5	1	log2	gini		0.9532031966461416	0.7672813034726572	0.7823529411304498	0.9428359316930748	59.28745695280877	13.686093860025915	0.2308429804645713
1	2	undersample	0.8	500	10	5	1	log2	gini		0.9698174361113283	0.8321047477785066	0.8947368420529394	0.9167904903349422	93.65176726386674	10.752818255104849	0.1148170251639863
1	3	undersample	0.8	500	10	5	1	log2	gini		0.9605891093435888	0.8421548578871713	0.876470588183737	0.9338781574967766	100.21025115601547	13.25538464218028	0.13227572515950198
1	1	undersample	0.8	500	10	5	1	log2	entropy		0.9530809205642168	0.7747546637715796	0.7999999999529411	0.944320712687867	67.83998530220462	14.367997416853429	0.21179245063879243
1	2	undersample	0.8	500	10	5	1	log2	entropy		0.9702301816949506	0.8390105380037736	0.8947368420529394	0.9182763744359713	95.50907186874646	10.948324017620736	0.11463123709940112
1	3	undersample	0.8	500	10	5	1	log2	entropy		0.9610829472948169	0.8422019540969546	0.8823529411245674	0.9331352154462621	104.66664376909998	13.196076455681593	0.1260771811707881
1	1	undersample	0.8	500	10	5	2	sqrt	gini		0.9526616882833311	0.7668210734817578	0.7941176470121107	0.944320712687867	65.41712877306813	14.262350377023624	0.2180216403616306
1	2	undersample	0.8	500	10	5	2	sqrt	gini		0.9705343100197249	0.8318937969141847	0.9005847952689716	0.9167904903349422	99.80880335138322	10.82309811298135	0.10843830154730859
1	3	undersample	0.8	500	10	5	2	sqrt	gini		0.9607464382484049	0.8398071843547468	0.8823529411245674	0.931649331345233	102.22823885271092	12.909205270385842	0.126278261202395
1	1	undersample	0.8	500	10	5	2	sqrt	entropy		0.9535307218655836	0.7681057625468459	0.7941176470121107	0.9465478841800554	68.30355620245072	14.856614864806776	0.21750864827208166
1	2	undersample	0.8	500	10	5	2	sqrt	entropy		0.9706342378978651	0.8371422629060864	0.8947368420529394	0.9182763744359713	95.50907186874646	10.948324017620736	0.11463123709940112
1	3	undersample	0.8	500	10	5	2	sqrt	entropy		0.9612752381784809	0.8393723216160431	0.8882352940653979	0.9323922733957475	109.6037929858007	13.138071745616287	0.11986875902442912
1	1	undersample	0.8	500	10	5	2	log2	gini		0.9526616882833311	0.7668210734817578	0.7941176470121107	0.944320712687867	65.41712877306813	14.262350377023624	0.2180216403616306
1	2	undersample	0.8	500	10	5	2	log2	gini		0.9705343100197249	0.8318937969141847	0.9005847952689716	0.9167904903349422	99.80880335138322	10.82309811298135	0.10843830154730859
1	3	undersample	0.8	500	10	5	2	log2	gini		0.9607464382484049	0.8398071843547468	0.8823529411245674	0.931649331345233	102.22823885271092	12.909205270385842	0.126278261202395
1	1	undersample	0.8	500	10	5	2	log2	entropy		0.9535307218655836	0.7681057625468459	0.7941176470121107	0.9465478841800554	68.30355620245072	14.856614864806776	0.21750864827208166
1	2	undersample	0.8	500	10	5	2	log2	entropy		0.9706342378978651	0.8371422629060864	0.8947368420529394	0.9182763744359713	95.50907186874646	10.948324017620736	0.11463123709940112
1	3	undersample	0.8	500	10	5	2	log2	entropy		0.9612752381784809	0.8393723216160431	0.8882352940653979	0.9323922733957475	109.6037929858007	13.138071745616287	0.11986875902442912
1	1	undersample	0.8	500	10	10	1	sqrt	gini		0.9514825974933403	0.7604918442108013	0.7999999999529411	0.9472902746774515	71.88730762802045	15.177461906372208	0.21112852446825003
1	2	undersample	0.8	500	10	10	1	sqrt	gini		0.9693482095531052	0.8303492699542339	0.8947368420529394	0.9182763744359713	95.50907186874646	10.948324017620736	0.11463123709940112
1	3	undersample	0.8	500	10	10	1	sqrt	gini		0.9604448911808409	0.8475424005606641	0.8823529411245674	0.9301634472442039	99.89359583274842	12.634541367821484	0.12647998366221097
1	1	undersample	0.8	500	10	10	1	sqrt	entropy		0.9534477488099916	0.7736278850350018	0.7941176470121107	0.944320712687867	65.41712877306813	14.262350377023624	0.2180216403616306
1	2	undersample	0.8	500	10	10	1	sqrt	entropy		0.9708949193191001	0.8338018726813441	0.8947368420529394	0.9167904903349422	93.65176726386674	10.752818255104849	0.1148170251639863
1	3	undersample	0.8	500	10	10	1	sqrt	entropy		0.9611222795210209	0.8417037187070592	0.8823529411245674	0.9361069836483202	109.88369609492712	13.809847357486616	0.12567693615547393
1	1	undersample	0.8	500	10	10	1	log2	gini		0.9514825974933403	0.7604918442108013	0.7999999999529411	0.9472902746774515	71.88730762802045	15.177461906372208	0.21112852446825003
1	2	undersample	0.8	500	10	10	1	log2	gini		0.9693482095531052	0.8303492699542339	0.8947368420529394	0.9182763744359713	95.50907186874646	10.948324017620736	0.11463123709940112
1	3	undersample	0.8	500	10	10	1	log2	gini		0.9604448911808409	0.8475424005606641	0.8823529411245674	0.9301634472442039	99.89359583274842	12.634541367821484	0.12647998366221097
1	1	undersample	0.8	500	10	10	1	log2	entropy		0.9534477488099916	0.7736278850350018	0.7941176470121107	0.944320712687867	65.41712877306813	14.262350377023624	0.2180216403616306
1	2	undersample	0.8	500	10	10	1	log2	entropy		0.9708949193191001	0.8338018726813441	0.8947368420529394	0.9167904903349422	93.65176726386674	10.752818255104849	0.1148170251639863
1	3	undersample	0.8	500	10	10	1	log2	entropy		0.9611222795210209	0.8417037187070592	0.8823529411245674	0.9361069836483202	109.88369609492712	13.809847357486616	0.12567693615547393
1	1	undersample	0.8	500	10	10	2	sqrt	gini		0.9529892135027731	0.7695978087736896	0.7941176470121107	0.9472902746774515	69.3199038785538	15.065862921766533	0.21733818695078388
1	2	undersample	0.8	500	10	10	2	sqrt	gini		0.969521997167262	0.8280866842628563	0.8947368420529394	0.9160475482844277	92.74776944437761	10.65766058277449	0.1149101452158197
1	3	undersample	0.8	500	10	10	2	sqrt	gini		0.9602875622760249	0.8384933057499065	0.8823529411245674	0.9264487369916312	94.46967764924483	11.99643330475289	0.12698712072033846
1	1	undersample	0.8	500	10	10	2	sqrt	entropy		0.954286213371763	0.770942218194921	0.7941176470121107	0.9480326651748476	70.36529005409243	15.281089493488132	0.21716799260101236
1	2	undersample	0.8	500	10	10	2	sqrt	entropy		0.9707732679891904	0.8379310130337458	0.8947368420529394	0.9175334323854567	94.57205333036829	10.849690479881746	0.11472405591385462
1	3	undersample	0.8	500	10	10	2	sqrt	entropy		0.961502491040993	0.842970246047482	0.876470588183737	0.9353640415978057	102.67704360567946	13.560106081028138	0.13206559692479927
1	1	undersample	0.8	500	10	10	2	log2	gini		0.9529892135027731	0.7695978087736896	0.7941176470121107	0.9472902746774515	69.3199038785538	15.065862921766533	0.21733818695078388
1	2	undersample	0.8	500	10	10	2	log2	gini		0.969521997167262	0.8280866842628563	0.8947368420529394	0.9160475482844277	92.74776944437761	10.65766058277449	0.1149101452158197
1	3	undersample	0.8	500	10	10	2	log2	gini		0.9602875622760249	0.8384933057499065	0.8823529411245674	0.9264487369916312	94.46967764924483	11.99643330475289	0.12698712072033846
1	1	undersample	0.8	500	10	10	2	log2	entropy		0.954286213371763	0.770942218194921	0.7941176470121107	0.9480326651748476	70.36529005409243	15.281089493488132	0.21716799260101236
1	2	undersample	0.8	500	10	10	2	log2	entropy		0.9707732679891904	0.8379310130337458	0.8947368420529394	0.9175334323854567	94.57205333036829	10.849690479881746	0.11472405591385462
1	3	undersample	0.8	500	10	10	2	log2	entropy		0.961502491040993	0.842970246047482	0.876470588183737	0.9353640415978057	102.67704360567946	13.560106081028138	0.13206559692479927
1	1	undersample	1.0	100	3	2	1	sqrt	gini		0.937228699943229	0.7192727274069644	0.8176470587754325	0.9235337787607756	54.154704174438805	10.692916932409362	0.19745129354634
1	2	undersample	1.0	100	3	2	1	sqrt	gini		0.9642171302451275	0.7700675725813624	0.9122807017010361	0.9049034175267096	98.96248040452456	9.593200744361752	0.09693774565394127
1	3	undersample	1.0	100	3	2	1	sqrt	gini		0.9521894939253562	0.7588097254200542	0.8999999999470588	0.9130757800823694	94.53844300211672	10.353844961294444	0.1095199337657612
1	1	undersample	1.0	100	3	2	1	sqrt	entropy		0.935368356696799	0.7233395037403693	0.8058823528937716	0.9287305122425484	54.09942219952048	11.307535176358288	0.20901396310040982
1	2	undersample	1.0	100	3	2	1	sqrt	entropy		0.9669803533102196	0.7952881825573124	0.9064327484850039	0.9056463595772241	92.98472620077541	9.60675866194363	0.10331543818662399
1	3	undersample	1.0	100	3	2	1	sqrt	entropy		0.9553448125163884	0.7868758273369348	0.8882352940653979	0.9175334323854567	88.42340635116386	10.770851898536339	0.12180995348140086
1	1	undersample	1.0	100	3	2	1	log2	gini		0.937228699943229	0.7192727274069644	0.8176470587754325	0.9235337787607756	54.154704174438805	10.692916932409362	0.19745129354634
1	2	undersample	1.0	100	3	2	1	log2	gini		0.9642171302451275	0.7700675725813624	0.9122807017010361	0.9049034175267096	98.96248040452456	9.593200744361752	0.09693774565394127
1	3	undersample	1.0	100	3	2	1	log2	gini		0.9521894939253562	0.7588097254200542	0.8999999999470588	0.9130757800823694	94.53844300211672	10.353844961294444	0.1095199337657612
1	1	undersample	1.0	100	3	2	1	log2	entropy		0.935368356696799	0.7233395037403693	0.8058823528937716	0.9287305122425484	54.09942219952048	11.307535176358288	0.20901396310040982
1	2	undersample	1.0	100	3	2	1	log2	entropy		0.9669803533102196	0.7952881825573124	0.9064327484850039	0.9056463595772241	92.98472620077541	9.60675866194363	0.10331543818662399
1	3	undersample	1.0	100	3	2	1	log2	entropy		0.9553448125163884	0.7868758273369348	0.8882352940653979	0.9175334323854567	88.42340635116386	10.770851898536339	0.12180995348140086
1	1	undersample	1.0	100	3	2	2	sqrt	gini		0.93742958207782	0.7174692707144146	0.8235294117162629	0.9242761692581717	56.96077439989784	10.875431088129712	0.19092841754871706
1	2	undersample	1.0	100	3	2	2	sqrt	gini		0.963978172275662	0.7695370609222402	0.9122807017010361	0.904160475476195	98.11470934380144	9.518834854883824	0.09701739868975212
1	3	undersample	1.0	100	3	2	2	sqrt	gini		0.9521108294729481	0.7611201445024858	0.8999999999470588	0.9153046062339131	97.26313850520616	10.626314533344605	0.10925324561827121
1	1	undersample	1.0	100	3	2	2	sqrt	entropy		0.9361020131883488	0.7232444655642578	0.7999999999529411	0.9294729027399445	52.715780095350894	11.343156284619635	0.21517571658703782
1	2	undersample	1.0	100	3	2	2	sqrt	entropy		0.9666023652494287	0.7925213007422134	0.9122807017010361	0.9049034175267096	98.96248040452456	9.593200744361752	0.09693774565394127
1	3	undersample	1.0	100	3	2	2	sqrt	entropy		0.9555196224106284	0.7880784114043607	0.8882352940653979	0.9182763744359713	89.29950418445112	10.868768721987228	0.12171140174017521
1	1	undersample	1.0	100	3	2	2	log2	gini		0.93742958207782	0.7174692707144146	0.8235294117162629	0.9242761692581717	56.96077439989784	10.875431088129712	0.19092841754871706
1	2	undersample	1.0	100	3	2	2	log2	gini		0.963978172275662	0.7695370609222402	0.9122807017010361	0.904160475476195	98.11470934380144	9.518834854883824	0.09701739868975212
1	3	undersample	1.0	100	3	2	2	log2	gini		0.9521108294729481	0.7611201445024858	0.8999999999470588	0.9153046062339131	97.26313850520616	10.626314533344605	0.10925324561827121
1	1	undersample	1.0	100	3	2	2	log2	entropy		0.9361020131883488	0.7232444655642578	0.7999999999529411	0.9294729027399445	52.715780095350894	11.343156284619635	0.21517571658703782
1	2	undersample	1.0	100	3	2	2	log2	entropy		0.9666023652494287	0.7925213007422134	0.9122807017010361	0.9049034175267096	98.96248040452456	9.593200744361752	0.09693774565394127
1	3	undersample	1.0	100	3	2	2	log2	entropy		0.9555196224106284	0.7880784114043607	0.8882352940653979	0.9182763744359713	89.29950418445112	10.868768721987228	0.12171140174017521
1	1	undersample	1.0	100	3	5	1	sqrt	gini		0.9372068649285995	0.7192636333822726	0.8176470587754325	0.9235337787607756	54.154704174438805	10.692916932409362	0.19745129354634
1	2	undersample	1.0	100	3	5	1	sqrt	gini		0.9640389979406168	0.7684943320884295	0.9122807017010361	0.9049034175267096	98.96248040452456	9.593200744361752	0.09693774565394127
1	3	undersample	1.0	100	3	5	1	sqrt	gini		0.9521763831832882	0.7585914338295748	0.8999999999470588	0.9130757800823694	94.53844300211672	10.353844961294444	0.1095199337657612
1	1	undersample	1.0	100	3	5	1	sqrt	entropy		0.9353377876763178	0.7229163688450758	0.8058823528937716	0.9287305122425484	54.09942219952048	11.307535176358288	0.20901396310040982
1	2	undersample	1.0	100	3	5	1	sqrt	entropy		0.9667327059600462	0.7936089844407114	0.9122807017010361	0.9049034175267096	98.96248040452456	9.593200744361752	0.09693774565394127
1	3	undersample	1.0	100	3	5	1	sqrt	entropy		0.9554278472161525	0.787739946899151	0.8882352940653979	0.9175334323854567	88.42340635116386	10.770851898536339	0.12180995348140086
1	1	undersample	1.0	100	3	5	1	log2	gini		0.9372068649285995	0.7192636333822726	0.8176470587754325	0.9235337787607756	54.154704174438805	10.692916932409362	0.19745129354634
1	2	undersample	1.0	100	3	5	1	log2	gini		0.9640389979406168	0.7684943320884295	0.9122807017010361	0.9049034175267096	98.96248040452456	9.593200744361752	0.09693774565394127
1	3	undersample	1.0	100	3	5	1	log2	gini		0.9521763831832882	0.7585914338295748	0.8999999999470588	0.9130757800823694	94.53844300211672	10.353844961294444	0.1095199337657612
1	1	undersample	1.0	100	3	5	1	log2	entropy		0.9353377876763178	0.7229163688450758	0.8058823528937716	0.9287305122425484	54.09942219952048	11.307535176358288	0.20901396310040982
1	2	undersample	1.0	100	3	5	1	log2	entropy		0.9667327059600462	0.7936089844407114	0.9122807017010361	0.9049034175267096	98.96248040452456	9.593200744361752	0.09693774565394127
1	3	undersample	1.0	100	3	5	1	log2	entropy		0.9554278472161525	0.787739946899151	0.8882352940653979	0.9175334323854567	88.42340635116386	10.770851898536339	0.12180995348140086
1	1	undersample	1.0	100	3	5	2	sqrt	gini		0.9373859120485611	0.7164048455631193	0.8235294117162629	0.9242761692581717	56.96077439989784	10.875431088129712	0.19092841754871706
1	2	undersample	1.0	100	3	5	2	sqrt	gini		0.9639477594431844	0.7693479780483256	0.9122807017010361	0.904160475476195	98.11470934380144	9.518834854883824	0.09701739868975212
1	3	undersample	1.0	100	3	5	2	sqrt	gini		0.9520933484835241	0.7608572957947656	0.8999999999470588	0.9153046062339131	97.26313850520616	10.626314533344605	0.10925324561827121
1	1	undersample	1.0	100	3	5	2	sqrt	entropy		0.9361020131883488	0.7232444655642578	0.7999999999529411	0.9294729027399445	52.715780095350894	11.343156284619635	0.21517571658703782
1	2	undersample	1.0	100	3	5	2	sqrt	entropy		0.9666023652494287	0.7925213007422134	0.9122807017010361	0.9049034175267096	98.96248040452456	9.593200744361752	0.09693774565394127
1	3	undersample	1.0	100	3	5	2	sqrt	entropy		0.9555196224106284	0.7880784114043607	0.8882352940653979	0.9182763744359713	89.29950418445112	10.868768721987228	0.12171140174017521
1	1	undersample	1.0	100	3	5	2	log2	gini		0.9373859120485611	0.7164048455631193	0.8235294117162629	0.9242761692581717	56.96077439989784	10.875431088129712	0.19092841754871706
1	2	undersample	1.0	100	3	5	2	log2	gini		0.9639477594431844	0.7693479780483256	0.9122807017010361	0.904160475476195	98.11470934380144	9.518834854883824	0.09701739868975212
1	3	undersample	1.0	100	3	5	2	log2	gini		0.9520933484835241	0.7608572957947656	0.8999999999470588	0.9153046062339131	97.26313850520616	10.626314533344605	0.10925324561827121
1	1	undersample	1.0	100	3	5	2	log2	entropy		0.9361020131883488	0.7232444655642578	0.7999999999529411	0.9294729027399445	52.715780095350894	11.343156284619635	0.21517571658703782
1	2	undersample	1.0	100	3	5	2	log2	entropy		0.9666023652494287	0.7925213007422134	0.9122807017010361	0.9049034175267096	98.96248040452456	9.593200744361752	0.09693774565394127
1	3	undersample	1.0	100	3	5	2	log2	entropy		0.9555196224106284	0.7880784114043607	0.8882352940653979	0.9182763744359713	89.29950418445112	10.868768721987228	0.12171140174017521
1	1	undersample	1.0	100	3	10	1	sqrt	gini		0.9370496528232675	0.7178662443192257	0.8176470587754325	0.9235337787607756	54.154704174438805	10.692916932409362	0.19745129354634
1	2	undersample	1.0	100	3	10	1	sqrt	gini		0.963969482894954	0.7701406555261625	0.9122807017010361	0.904160475476195	98.11470934380144	9.518834854883824	0.09701739868975212
1	3	undersample	1.0	100	3	10	1	sqrt	gini		0.9521894939253562	0.7557997578500352	0.8999999999470588	0.9130757800823694	94.53844300211672	10.353844961294444	0.1095199337657612
1	1	undersample	1.0	100	3	10	1	sqrt	entropy		0.9357482859513517	0.7243317503725517	0.8058823528937716	0.9287305122425484	54.09942219952048	11.307535176358288	0.20901396310040982
1	2	undersample	1.0	100	3	10	1	sqrt	entropy		0.9669933873812814	0.796400530813235	0.9122807017010361	0.9049034175267096	98.96248040452456	9.593200744361752	0.09693774565394127
1	3	undersample	1.0	100	3	10	1	sqrt	entropy		0.9553928852373045	0.789227933843491	0.8882352940653979	0.9182763744359713	89.29950418445112	10.868768721987228	0.12171140174017521
1	1	undersample	1.0	100	3	10	1	log2	gini		0.9370496528232675	0.7178662443192257	0.8176470587754325	0.9235337787607756	54.154704174438805	10.692916932409362	0.19745129354634
[truncated: 18,737 more rows]
