# Supplementary material for: Risk prediction for cardiovascular related diseases using PRS and EHR in the Framingham Heart Study
Source: PLoS One. 2026 Apr 17;21(4):e0345914. doi: 10.1371/journal.pone.0345914 (PMC13089760; doi:10.1371/journal.pone.0345914)
Supplement: S1 File — (ZIP) [file pone.0345914.s003.zip › rf/ehr_model/dia/dia_rf_nested_cv_outer_test_results.csv]

outer_fold	AUC	AUPRC	sensitivity	specificity	DOR	LR+	LR-
1	0.966736538713481	0.8838429670362751	0.7235294117221452	0.9873793615368421	204.74326165513963	57.32902028245766	0.28000442003110937
2	0.9644132931569063	0.8617760530612506	0.641176470550519	0.9918337045212189	217.02506551975674	78.51487704158473	0.36177791115186425
3	0.9676841931475544	0.8867888296633561	0.7192982455719709	0.9918276374369107	310.9939294377666	88.0158411794267	0.28301464992775804
4	0.9646272179005332	0.8715201317722606	0.7117647058404843	0.9910846953863962	274.51329057578573	79.83618488958422	0.29082811246405094
