# Supplementary material for: Risk prediction for cardiovascular related diseases using PRS and EHR in the Framingham Heart Study
Source: PLoS One. 2026 Apr 17;21(4):e0345914. doi: 10.1371/journal.pone.0345914 (PMC13089760; doi:10.1371/journal.pone.0345914)
Supplement: S1 File — (ZIP) [file pone.0345914.s003.zip › rf/ehr_model/stroke/stroke_rf_nested_cv_all_results.csv]

outer_fold	inner_fold	sampling_method	sampling_ratio	n_estimators	max_depth	min_samples_split	min_samples_leaf	max_features	criterion	class_weight	AUC	AUPRC	sensitivity	specificity	DOR	LR+	LR-
1	1	none		100	3	2	1	sqrt	gini		0.7849471830985915	0.14085494729658365	0.0	0.9999999999929579	0.0	0.0	0.9999999900070423
1	2	none		100	3	2	1	sqrt	gini		0.7365151848591549	0.09314506238068118	0.0	0.9999999999929579	0.0	0.0	0.9999999900070423
1	3	none		100	3	2	1	sqrt	gini		0.7675616197183098	0.11672554146480757	0.0	0.9999999999929579	0.0	0.0	0.9999999900070423
1	1	none		100	3	2	1	sqrt	entropy		0.7887323943661971	0.13387586465328527	0.0	0.9999999999929579	0.0	0.0	0.9999999900070423
1	2	none		100	3	2	1	sqrt	entropy		0.7290162852112676	0.10212761753329341	0.0	0.9999999999929579	0.0	0.0	0.9999999900070423
1	3	none		100	3	2	1	sqrt	entropy		0.7816901408450704	0.1342581528900383	0.0	0.9999999999929579	0.0	0.0	0.9999999900070423
1	1	none		100	3	2	1	log2	gini		0.7849471830985915	0.14085494729658365	0.0	0.9999999999929579	0.0	0.0	0.9999999900070423
1	2	none		100	3	2	1	log2	gini		0.7365151848591549	0.09314506238068118	0.0	0.9999999999929579	0.0	0.0	0.9999999900070423
1	3	none		100	3	2	1	log2	gini		0.7675616197183098	0.11672554146480757	0.0	0.9999999999929579	0.0	0.0	0.9999999900070423
1	1	none		100	3	2	1	log2	entropy		0.7887323943661971	0.13387586465328527	0.0	0.9999999999929579	0.0	0.0	0.9999999900070423
1	2	none		100	3	2	1	log2	entropy		0.7290162852112676	0.10212761753329341	0.0	0.9999999999929579	0.0	0.0	0.9999999900070423
1	3	none		100	3	2	1	log2	entropy		0.7816901408450704	0.1342581528900383	0.0	0.9999999999929579	0.0	0.0	0.9999999900070423
1	1	none		100	3	2	2	sqrt	gini		0.7869608274647887	0.13052098319747427	0.0	0.9999999999929579	0.0	0.0	0.9999999900070423
1	2	none		100	3	2	2	sqrt	gini		0.7340008802816902	0.0918874813475574	0.0	0.9999999999929579	0.0	0.0	0.9999999900070423
1	3	none		100	3	2	2	sqrt	gini		0.7648547535211268	0.1179138117085026	0.0	0.9999999999929579	0.0	0.0	0.9999999900070423
1	1	none		100	3	2	2	sqrt	entropy		0.7894806338028169	0.13172049396430033	0.0	0.9999999999929579	0.0	0.0	0.9999999900070423
1	2	none		100	3	2	2	sqrt	entropy		0.7313380281690142	0.10324171107800771	0.0	0.9999999999929579	0.0	0.0	0.9999999900070423
1	3	none		100	3	2	2	sqrt	entropy		0.7822953345070423	0.1361394356281198	0.0	0.9999999999929579	0.0	0.0	0.9999999900070423
1	1	none		100	3	2	2	log2	gini		0.7869608274647887	0.13052098319747427	0.0	0.9999999999929579	0.0	0.0	0.9999999900070423
1	2	none		100	3	2	2	log2	gini		0.7340008802816902	0.0918874813475574	0.0	0.9999999999929579	0.0	0.0	0.9999999900070423
1	3	none		100	3	2	2	log2	gini		0.7648547535211268	0.1179138117085026	0.0	0.9999999999929579	0.0	0.0	0.9999999900070423
1	1	none		100	3	2	2	log2	entropy		0.7894806338028169	0.13172049396430033	0.0	0.9999999999929579	0.0	0.0	0.9999999900070423
1	2	none		100	3	2	2	log2	entropy		0.7313380281690142	0.10324171107800771	0.0	0.9999999999929579	0.0	0.0	0.9999999900070423
1	3	none		100	3	2	2	log2	entropy		0.7822953345070423	0.1361394356281198	0.0	0.9999999999929579	0.0	0.0	0.9999999900070423
1	1	none		100	3	5	1	sqrt	gini		0.7835277288732394	0.13159248181366004	0.0	0.9999999999929579	0.0	0.0	0.9999999900070423
1	2	none		100	3	5	1	sqrt	gini		0.7360035211267606	0.09582458106236474	0.0	0.9999999999929579	0.0	0.0	0.9999999900070423
1	3	none		100	3	5	1	sqrt	gini		0.7655699823943661	0.12039788003754287	0.0	0.9999999999929579	0.0	0.0	0.9999999900070423
1	1	none		100	3	5	1	sqrt	entropy		0.7891175176056338	0.13557171760154235	0.0	0.9999999999929579	0.0	0.0	0.9999999900070423
1	2	none		100	3	5	1	sqrt	entropy		0.7288622359154929	0.10408008290616222	0.0	0.9999999999929579	0.0	0.0	0.9999999900070423
1	3	none		100	3	5	1	sqrt	entropy		0.7825924295774648	0.13859686953918296	0.0	0.9999999999929579	0.0	0.0	0.9999999900070423
1	1	none		100	3	5	1	log2	gini		0.7835277288732394	0.13159248181366004	0.0	0.9999999999929579	0.0	0.0	0.9999999900070423
1	2	none		100	3	5	1	log2	gini		0.7360035211267606	0.09582458106236474	0.0	0.9999999999929579	0.0	0.0	0.9999999900070423
1	3	none		100	3	5	1	log2	gini		0.7655699823943661	0.12039788003754287	0.0	0.9999999999929579	0.0	0.0	0.9999999900070423
1	1	none		100	3	5	1	log2	entropy		0.7891175176056338	0.13557171760154235	0.0	0.9999999999929579	0.0	0.0	0.9999999900070423
1	2	none		100	3	5	1	log2	entropy		0.7288622359154929	0.10408008290616222	0.0	0.9999999999929579	0.0	0.0	0.9999999900070423
1	3	none		100	3	5	1	log2	entropy		0.7825924295774648	0.13859686953918296	0.0	0.9999999999929579	0.0	0.0	0.9999999900070423
1	1	none		100	3	5	2	sqrt	gini		0.7883142605633803	0.1375356066069007	0.0	0.9999999999929579	0.0	0.0	0.9999999900070423
1	2	none		100	3	5	2	sqrt	gini		0.7348921654929577	0.09335213718273433	0.0	0.9999999999929579	0.0	0.0	0.9999999900070423
1	3	none		100	3	5	2	sqrt	gini		0.7643045774647887	0.11966164827029181	0.0	0.9999999999929579	0.0	0.0	0.9999999900070423
1	1	none		100	3	5	2	sqrt	entropy		0.7905149647887324	0.13242052497880988	0.0	0.9999999999929579	0.0	0.0	0.9999999900070423
1	2	none		100	3	5	2	sqrt	entropy		0.729962588028169	0.10311998099943478	0.0	0.9999999999929579	0.0	0.0	0.9999999900070423
1	3	none		100	3	5	2	sqrt	entropy		0.783318661971831	0.1375353439486571	0.0	0.9999999999929579	0.0	0.0	0.9999999900070423
1	1	none		100	3	5	2	log2	gini		0.7883142605633803	0.1375356066069007	0.0	0.9999999999929579	0.0	0.0	0.9999999900070423
1	2	none		100	3	5	2	log2	gini		0.7348921654929577	0.09335213718273433	0.0	0.9999999999929579	0.0	0.0	0.9999999900070423
1	3	none		100	3	5	2	log2	gini		0.7643045774647887	0.11966164827029181	0.0	0.9999999999929579	0.0	0.0	0.9999999900070423
1	1	none		100	3	5	2	log2	entropy		0.7905149647887324	0.13242052497880988	0.0	0.9999999999929579	0.0	0.0	0.9999999900070423
1	2	none		100	3	5	2	log2	entropy		0.729962588028169	0.10311998099943478	0.0	0.9999999999929579	0.0	0.0	0.9999999900070423
1	3	none		100	3	5	2	log2	entropy		0.783318661971831	0.1375353439486571	0.0	0.9999999999929579	0.0	0.0	0.9999999900070423
1	1	none		100	3	10	1	sqrt	gini		0.7843089788732394	0.1327354225248767	0.0	0.9999999999929579	0.0	0.0	0.9999999900070423
1	2	none		100	3	10	1	sqrt	gini		0.735893485915493	0.09511602557713854	0.0	0.9999999999929579	0.0	0.0	0.9999999900070423
1	3	none		100	3	10	1	sqrt	gini		0.7664282570422535	0.11914812457958229	0.0	0.9999999999929579	0.0	0.0	0.9999999900070423
1	1	none		100	3	10	1	sqrt	entropy		0.7875990316901409	0.14562173913760246	0.0	0.9999999999929579	0.0	0.0	0.9999999900070423
1	2	none		100	3	10	1	sqrt	entropy		0.7286971830985915	0.10283777418906906	0.0	0.9999999999929579	0.0	0.0	0.9999999900070423
1	3	none		100	3	10	1	sqrt	entropy		0.7824603873239437	0.1343716377604049	0.0	0.9999999999929579	0.0	0.0	0.9999999900070423
1	1	none		100	3	10	1	log2	gini		0.7843089788732394	0.1327354225248767	0.0	0.9999999999929579	0.0	0.0	0.9999999900070423
1	2	none		100	3	10	1	log2	gini		0.735893485915493	0.09511602557713854	0.0	0.9999999999929579	0.0	0.0	0.9999999900070423
1	3	none		100	3	10	1	log2	gini		0.7664282570422535	0.11914812457958229	0.0	0.9999999999929579	0.0	0.0	0.9999999900070423
1	1	none		100	3	10	1	log2	entropy		0.7875990316901409	0.14562173913760246	0.0	0.9999999999929579	0.0	0.0	0.9999999900070423
1	2	none		100	3	10	1	log2	entropy		0.7286971830985915	0.10283777418906906	0.0	0.9999999999929579	0.0	0.0	0.9999999900070423
1	3	none		100	3	10	1	log2	entropy		0.7824603873239437	0.1343716377604049	0.0	0.9999999999929579	0.0	0.0	0.9999999900070423
1	1	none		100	3	10	2	sqrt	gini		0.7881272007042254	0.13484759469220065	0.0	0.9999999999929579	0.0	0.0	0.9999999900070423
1	2	none		100	3	10	2	sqrt	gini		0.7346280809859155	0.09309674476999077	0.0	0.9999999999929579	0.0	0.0	0.9999999900070423
1	3	none		100	3	10	2	sqrt	gini		0.7651738556338028	0.11978278463939869	0.0	0.9999999999929579	0.0	0.0	0.9999999900070423
1	1	none		100	3	10	2	sqrt	entropy		0.7884793133802817	0.13968360966994675	0.0	0.9999999999929579	0.0	0.0	0.9999999900070423
1	2	none		100	3	10	2	sqrt	entropy		0.7300176056338028	0.10352610059936232	0.0	0.9999999999929579	0.0	0.0	0.9999999900070423
1	3	none		100	3	10	2	sqrt	entropy		0.7818221830985914	0.1335051174134033	0.0	0.9999999999929579	0.0	0.0	0.9999999900070423
1	1	none		100	3	10	2	log2	gini		0.7881272007042254	0.13484759469220065	0.0	0.9999999999929579	0.0	0.0	0.9999999900070423
1	2	none		100	3	10	2	log2	gini		0.7346280809859155	0.09309674476999077	0.0	0.9999999999929579	0.0	0.0	0.9999999900070423
1	3	none		100	3	10	2	log2	gini		0.7651738556338028	0.11978278463939869	0.0	0.9999999999929579	0.0	0.0	0.9999999900070423
1	1	none		100	3	10	2	log2	entropy		0.7884793133802817	0.13968360966994675	0.0	0.9999999999929579	0.0	0.0	0.9999999900070423
1	2	none		100	3	10	2	log2	entropy		0.7300176056338028	0.10352610059936232	0.0	0.9999999999929579	0.0	0.0	0.9999999900070423
1	3	none		100	3	10	2	log2	entropy		0.7818221830985914	0.1335051174134033	0.0	0.9999999999929579	0.0	0.0	0.9999999900070423
1	1	none		100	5	2	1	sqrt	gini		0.7833956866197184	0.12150854573228335	0.0	0.9999999999929579	0.0	0.0	0.9999999900070423
1	2	none		100	5	2	1	sqrt	gini		0.7331976232394366	0.09132883559701252	0.0	0.9999999999929579	0.0	0.0	0.9999999900070423
1	3	none		100	5	2	1	sqrt	gini		0.7542033450704226	0.1056737414863436	0.0	0.9999999999929579	0.0	0.0	0.9999999900070423
1	1	none		100	5	2	1	sqrt	entropy		0.7811509683098592	0.12254420052664743	0.0	0.9999999999929579	0.0	0.0	0.9999999900070423
1	2	none		100	5	2	1	sqrt	entropy		0.7249669894366197	0.09279580902510545	0.0	0.9999999999929579	0.0	0.0	0.9999999900070423
1	3	none		100	5	2	1	sqrt	entropy		0.7747359154929577	0.11521824483604028	0.0	0.9999999999929579	0.0	0.0	0.9999999900070423
1	1	none		100	5	2	1	log2	gini		0.7833956866197184	0.12150854573228335	0.0	0.9999999999929579	0.0	0.0	0.9999999900070423
1	2	none		100	5	2	1	log2	gini		0.7331976232394366	0.09132883559701252	0.0	0.9999999999929579	0.0	0.0	0.9999999900070423
1	3	none		100	5	2	1	log2	gini		0.7542033450704226	0.1056737414863436	0.0	0.9999999999929579	0.0	0.0	0.9999999900070423
1	1	none		100	5	2	1	log2	entropy		0.7811509683098592	0.12254420052664743	0.0	0.9999999999929579	0.0	0.0	0.9999999900070423
1	2	none		100	5	2	1	log2	entropy		0.7249669894366197	0.09279580902510545	0.0	0.9999999999929579	0.0	0.0	0.9999999900070423
1	3	none		100	5	2	1	log2	entropy		0.7747359154929577	0.11521824483604028	0.0	0.9999999999929579	0.0	0.0	0.9999999900070423
1	1	none		100	5	2	2	sqrt	gini		0.7821963028169014	0.1260470220012194	0.0	0.9999999999929579	0.0	0.0	0.9999999900070423
1	2	none		100	5	2	2	sqrt	gini		0.7352552816901409	0.09341105558383157	0.0	0.9999999999929579	0.0	0.0	0.9999999900070423
1	3	none		100	5	2	2	sqrt	gini		0.7469410211267606	0.10737130185148466	0.0	0.9999999999929579	0.0	0.0	0.9999999900070423
1	1	none		100	5	2	2	sqrt	entropy		0.7867297535211267	0.12415565029027557	0.0	0.9999999999929579	0.0	0.0	0.9999999900070423
1	2	none		100	5	2	2	sqrt	entropy		0.7239216549295775	0.10242409028379419	0.0	0.9999999999929579	0.0	0.0	0.9999999900070423
1	3	none		100	5	2	2	sqrt	entropy		0.766175176056338	0.11310167895643337	0.0	0.9999999999929579	0.0	0.0	0.9999999900070423
1	1	none		100	5	2	2	log2	gini		0.7821963028169014	0.1260470220012194	0.0	0.9999999999929579	0.0	0.0	0.9999999900070423
1	2	none		100	5	2	2	log2	gini		0.7352552816901409	0.09341105558383157	0.0	0.9999999999929579	0.0	0.0	0.9999999900070423
1	3	none		100	5	2	2	log2	gini		0.7469410211267606	0.10737130185148466	0.0	0.9999999999929579	0.0	0.0	0.9999999900070423
1	1	none		100	5	2	2	log2	entropy		0.7867297535211267	0.12415565029027557	0.0	0.9999999999929579	0.0	0.0	0.9999999900070423
1	2	none		100	5	2	2	log2	entropy		0.7239216549295775	0.10242409028379419	0.0	0.9999999999929579	0.0	0.0	0.9999999900070423
1	3	none		100	5	2	2	log2	entropy		0.766175176056338	0.11310167895643337	0.0	0.9999999999929579	0.0	0.0	0.9999999900070423
1	1	none		100	5	5	1	sqrt	gini		0.7870378521126761	0.14053842743668202	0.0	0.9999999999929579	0.0	0.0	0.9999999900070423
1	2	none		100	5	5	1	sqrt	gini		0.7305677816901408	0.09261246404818277	0.0	0.9999999999929579	0.0	0.0	0.9999999900070423
1	3	none		100	5	5	1	sqrt	gini		0.7567011443661973	0.10794159656100034	0.0	0.9999999999929579	0.0	0.0	0.9999999900070423
1	1	none		100	5	5	1	sqrt	entropy		0.7857394366197183	0.1245789990386322	0.0	0.9999999999929579	0.0	0.0	0.9999999900070423
1	2	none		100	5	5	1	sqrt	entropy		0.7244058098591549	0.09605443238141022	0.0	0.9999999999929579	0.0	0.0	0.9999999900070423
1	3	none		100	5	5	1	sqrt	entropy		0.7770906690140845	0.11950820961660605	0.0	0.9999999999929579	0.0	0.0	0.9999999900070423
1	1	none		100	5	5	1	log2	gini		0.7870378521126761	0.14053842743668202	0.0	0.9999999999929579	0.0	0.0	0.9999999900070423
1	2	none		100	5	5	1	log2	gini		0.7305677816901408	0.09261246404818277	0.0	0.9999999999929579	0.0	0.0	0.9999999900070423
1	3	none		100	5	5	1	log2	gini		0.7567011443661973	0.10794159656100034	0.0	0.9999999999929579	0.0	0.0	0.9999999900070423
1	1	none		100	5	5	1	log2	entropy		0.7857394366197183	0.1245789990386322	0.0	0.9999999999929579	0.0	0.0	0.9999999900070423
1	2	none		100	5	5	1	log2	entropy		0.7244058098591549	0.09605443238141022	0.0	0.9999999999929579	0.0	0.0	0.9999999900070423
1	3	none		100	5	5	1	log2	entropy		0.7770906690140845	0.11950820961660605	0.0	0.9999999999929579	0.0	0.0	0.9999999900070423
1	1	none		100	5	5	2	sqrt	gini		0.7855853873239437	0.13525148965093217	0.0	0.9999999999929579	0.0	0.0	0.9999999900070423
1	2	none		100	5	5	2	sqrt	gini		0.7314700704225352	0.09081598914967581	0.0	0.9999999999929579	0.0	0.0	0.9999999900070423
1	3	none		100	5	5	2	sqrt	gini		0.752662852112676	0.11115531469041595	0.0	0.9999999999929579	0.0	0.0	0.9999999900070423
1	1	none		100	5	5	2	sqrt	entropy		0.7880611795774648	0.12397543469010791	0.0	0.9999999999929579	0.0	0.0	0.9999999900070423
1	2	none		100	5	5	2	sqrt	entropy		0.729324383802817	0.10060890874219121	0.0	0.9999999999929579	0.0	0.0	0.9999999900070423
1	3	none		100	5	5	2	sqrt	entropy		0.7790382922535211	0.11968798783158636	0.0	0.9999999999929579	0.0	0.0	0.9999999900070423
1	1	none		100	5	5	2	log2	gini		0.7855853873239437	0.13525148965093217	0.0	0.9999999999929579	0.0	0.0	0.9999999900070423
1	2	none		100	5	5	2	log2	gini		0.7314700704225352	0.09081598914967581	0.0	0.9999999999929579	0.0	0.0	0.9999999900070423
1	3	none		100	5	5	2	log2	gini		0.752662852112676	0.11115531469041595	0.0	0.9999999999929579	0.0	0.0	0.9999999900070423
1	1	none		100	5	5	2	log2	entropy		0.7880611795774648	0.12397543469010791	0.0	0.9999999999929579	0.0	0.0	0.9999999900070423
1	2	none		100	5	5	2	log2	entropy		0.729324383802817	0.10060890874219121	0.0	0.9999999999929579	0.0	0.0	0.9999999900070423
1	3	none		100	5	5	2	log2	entropy		0.7790382922535211	0.11968798783158636	0.0	0.9999999999929579	0.0	0.0	0.9999999900070423
1	1	none		100	5	10	1	sqrt	gini		0.783450704225352	0.13961632190468332	0.0	0.9999999999929579	0.0	0.0	0.9999999900070423
1	2	none		100	5	10	1	sqrt	gini		0.7311399647887324	0.09251759286305022	0.0	0.9999999999929579	0.0	0.0	0.9999999900070423
1	3	none		100	5	10	1	sqrt	gini		0.7541923415492957	0.1153246948728509	0.0	0.9999999999929579	0.0	0.0	0.9999999900070423
1	1	none		100	5	10	1	sqrt	entropy		0.7870928697183098	0.12454833122301584	0.0	0.9999999999929579	0.0	0.0	0.9999999900070423
1	2	none		100	5	10	1	sqrt	entropy		0.7326254401408451	0.10702678994185497	0.0	0.9999999999929579	0.0	0.0	0.9999999900070423
1	3	none		100	5	10	1	sqrt	entropy		0.7734375000000001	0.12157672297602726	0.0	0.9999999999929579	0.0	0.0	0.9999999900070423
1	1	none		100	5	10	1	log2	gini		0.783450704225352	0.13961632190468332	0.0	0.9999999999929579	0.0	0.0	0.9999999900070423
1	2	none		100	5	10	1	log2	gini		0.7311399647887324	0.09251759286305022	0.0	0.9999999999929579	0.0	0.0	0.9999999900070423
1	3	none		100	5	10	1	log2	gini		0.7541923415492957	0.1153246948728509	0.0	0.9999999999929579	0.0	0.0	0.9999999900070423
1	1	none		100	5	10	1	log2	entropy		0.7870928697183098	0.12454833122301584	0.0	0.9999999999929579	0.0	0.0	0.9999999900070423
1	2	none		100	5	10	1	log2	entropy		0.7326254401408451	0.10702678994185497	0.0	0.9999999999929579	0.0	0.0	0.9999999900070423
1	3	none		100	5	10	1	log2	entropy		0.7734375000000001	0.12157672297602726	0.0	0.9999999999929579	0.0	0.0	0.9999999900070423
1	1	none		100	5	10	2	sqrt	gini		0.7839348591549296	0.1437904093044081	0.0	0.9999999999929579	0.0	0.0	0.9999999900070423
1	2	none		100	5	10	2	sqrt	gini		0.7330985915492958	0.09078008377116328	0.0	0.9999999999929579	0.0	0.0	0.9999999900070423
1	3	none		100	5	10	2	sqrt	gini		0.757119278169014	0.11649012539243743	0.0	0.9999999999929579	0.0	0.0	0.9999999900070423
1	1	none		100	5	10	2	sqrt	entropy		0.7952134683098592	0.1297002669942657	0.0	0.9999999999929579	0.0	0.0	0.9999999900070423
1	2	none		100	5	10	2	sqrt	entropy		0.7329775528169014	0.10283260931671706	0.0	0.9999999999929579	0.0	0.0	0.9999999900070423
1	3	none		100	5	10	2	sqrt	entropy		0.7790272887323944	0.13134050726069335	0.0	0.9999999999929579	0.0	0.0	0.9999999900070423
1	1	none		100	5	10	2	log2	gini		0.7839348591549296	0.1437904093044081	0.0	0.9999999999929579	0.0	0.0	0.9999999900070423
1	2	none		100	5	10	2	log2	gini		0.7330985915492958	0.09078008377116328	0.0	0.9999999999929579	0.0	0.0	0.9999999900070423
1	3	none		100	5	10	2	log2	gini		0.757119278169014	0.11649012539243743	0.0	0.9999999999929579	0.0	0.0	0.9999999900070423
1	1	none		100	5	10	2	log2	entropy		0.7952134683098592	0.1297002669942657	0.0	0.9999999999929579	0.0	0.0	0.9999999900070423
1	2	none		100	5	10	2	log2	entropy		0.7329775528169014	0.10283260931671706	0.0	0.9999999999929579	0.0	0.0	0.9999999900070423
1	3	none		100	5	10	2	log2	entropy		0.7790272887323944	0.13134050726069335	0.0	0.9999999999929579	0.0	0.0	0.9999999900070423
1	1	none		100	10	2	1	sqrt	gini		0.7636993838028169	0.1133862112915882	0.0	0.9999999999929579	0.0	0.0	0.9999999900070423
1	2	none		100	10	2	1	sqrt	gini		0.7099031690140846	0.08498862075229811	0.0	0.9999999999929579	0.0	0.0	0.9999999900070423
1	3	none		100	10	2	1	sqrt	gini		0.7412081866197183	0.10160590820979512	0.0	0.9999999999929579	0.0	0.0	0.9999999900070423
1	1	none		100	10	2	1	sqrt	entropy		0.7545444542253521	0.12567338587046925	0.0	0.9999999999929579	0.0	0.0	0.9999999900070423
1	2	none		100	10	2	1	sqrt	entropy		0.7164337588028168	0.09637081367515282	0.0	0.9999999999929579	0.0	0.0	0.9999999900070423
1	3	none		100	10	2	1	sqrt	entropy		0.7187169894366198	0.10042732275252882	0.0	0.9999999999929579	0.0	0.0	0.9999999900070423
1	1	none		100	10	2	1	log2	gini		0.7636993838028169	0.1133862112915882	0.0	0.9999999999929579	0.0	0.0	0.9999999900070423
1	2	none		100	10	2	1	log2	gini		0.7099031690140846	0.08498862075229811	0.0	0.9999999999929579	0.0	0.0	0.9999999900070423
1	3	none		100	10	2	1	log2	gini		0.7412081866197183	0.10160590820979512	0.0	0.9999999999929579	0.0	0.0	0.9999999900070423
1	1	none		100	10	2	1	log2	entropy		0.7545444542253521	0.12567338587046925	0.0	0.9999999999929579	0.0	0.0	0.9999999900070423
1	2	none		100	10	2	1	log2	entropy		0.7164337588028169	0.09637081367515282	0.0	0.9999999999929579	0.0	0.0	0.9999999900070423
1	3	none		100	10	2	1	log2	entropy		0.7187169894366198	0.10042732275252882	0.0	0.9999999999929579	0.0	0.0	0.9999999900070423
1	1	none		100	10	2	2	sqrt	gini		0.7612896126760563	0.13111279844311197	0.0	0.9999999999929579	0.0	0.0	0.9999999900070423
1	2	none		100	10	2	2	sqrt	gini		0.7415823063380281	0.09587349304023587	0.0	0.9999999999929579	0.0	0.0	0.9999999900070423
1	3	none		100	10	2	2	sqrt	gini		0.7445092429577465	0.10581535022343866	0.0	0.9999999999929579	0.0	0.0	0.9999999900070423
1	1	none		100	10	2	2	sqrt	entropy		0.7639304577464788	0.11072418017587954	0.0	0.9999999999929579	0.0	0.0	0.9999999900070423
1	2	none		100	10	2	2	sqrt	entropy		0.7274097711267605	0.11262386850293529	0.0	0.9999999999929579	0.0	0.0	0.9999999900070423
1	3	none		100	10	2	2	sqrt	entropy		0.7355633802816901	0.12299789976965536	0.0	0.9999999999929579	0.0	0.0	0.9999999900070423
1	1	none		100	10	2	2	log2	gini		0.7612896126760563	0.13111279844311197	0.0	0.9999999999929579	0.0	0.0	0.9999999900070423
1	2	none		100	10	2	2	log2	gini		0.7415823063380281	0.09587349304023587	0.0	0.9999999999929579	0.0	0.0	0.9999999900070423
1	3	none		100	10	2	2	log2	gini		0.7445092429577465	0.10581535022343866	0.0	0.9999999999929579	0.0	0.0	0.9999999900070423
1	1	none		100	10	2	2	log2	entropy		0.7639304577464788	0.11072418017587954	0.0	0.9999999999929579	0.0	0.0	0.9999999900070423
1	2	none		100	10	2	2	log2	entropy		0.7274097711267605	0.11262386850293529	0.0	0.9999999999929579	0.0	0.0	0.9999999900070423
1	3	none		100	10	2	2	log2	entropy		0.7355633802816901	0.12299789976965536	0.0	0.9999999999929579	0.0	0.0	0.9999999900070423
1	1	none		100	10	5	1	sqrt	gini		0.7694762323943662	0.10788004799091575	0.0	0.9999999999929579	0.0	0.0	0.9999999900070423
1	2	none		100	10	5	1	sqrt	gini		0.7132262323943661	0.08544132414548489	0.0	0.9999999999929579	0.0	0.0	0.9999999900070423
1	3	none		100	10	5	1	sqrt	gini		0.7561289612676056	0.12196599748604536	0.0	0.9999999999929579	0.0	0.0	0.9999999900070423
1	1	none		100	10	5	1	sqrt	entropy		0.754269366197183	0.11300803521308046	0.0	0.9999999999929579	0.0	0.0	0.9999999900070423
1	2	none		100	10	5	1	sqrt	entropy		0.7144806338028169	0.09407875329033222	0.0	0.9999999999929579	0.0	0.0	0.9999999900070423
1	3	none		100	10	5	1	sqrt	entropy		0.7485475352112676	0.11998073648851923	0.0	0.9999999999929579	0.0	0.0	0.9999999900070423
1	1	none		100	10	5	1	log2	gini		0.7694762323943662	0.10788004799091575	0.0	0.9999999999929579	0.0	0.0	0.9999999900070423
1	2	none		100	10	5	1	log2	gini		0.7132262323943661	0.08544132414548489	0.0	0.9999999999929579	0.0	0.0	0.9999999900070423
1	3	none		100	10	5	1	log2	gini		0.7561289612676056	0.12196599748604536	0.0	0.9999999999929579	0.0	0.0	0.9999999900070423
1	1	none		100	10	5	1	log2	entropy		0.754269366197183	0.11300803521308046	0.0	0.9999999999929579	0.0	0.0	0.9999999900070423
1	2	none		100	10	5	1	log2	entropy		0.7144806338028169	0.09407875329033222	0.0	0.9999999999929579	0.0	0.0	0.9999999900070423
1	3	none		100	10	5	1	log2	entropy		0.7485475352112676	0.11998073648851923	0.0	0.9999999999929579	0.0	0.0	0.9999999900070423
1	1	none		100	10	5	2	sqrt	gini		0.7691791373239437	0.11960348112810462	0.0	0.9999999999929579	0.0	0.0	0.9999999900070423
1	2	none		100	10	5	2	sqrt	gini		0.7235585387323944	0.09685692693681627	0.0	0.9999999999929579	0.0	0.0	0.9999999900070423
1	3	none		100	10	5	2	sqrt	gini		0.7397337147887324	0.10772340774547287	0.0	0.9999999999929579	0.0	0.0	0.9999999900070423
1	1	none		100	10	5	2	sqrt	entropy		0.7639744718309859	0.11280536053470648	0.0	0.9999999999929579	0.0	0.0	0.9999999900070423
1	2	none		100	10	5	2	sqrt	entropy		0.7202684859154931	0.09984139190258431	0.0	0.9999999999929579	0.0	0.0	0.9999999900070423
1	3	none		100	10	5	2	sqrt	entropy		0.7630501760563381	0.12404315876771571	0.0	0.9999999999929579	0.0	0.0	0.9999999900070423
1	1	none		100	10	5	2	log2	gini		0.7691791373239437	0.11960348112810462	0.0	0.9999999999929579	0.0	0.0	0.9999999900070423
1	2	none		100	10	5	2	log2	gini		0.7235585387323944	0.09685692693681627	0.0	0.9999999999929579	0.0	0.0	0.9999999900070423
1	3	none		100	10	5	2	log2	gini		0.7397337147887324	0.10772340774547287	0.0	0.9999999999929579	0.0	0.0	0.9999999900070423
1	1	none		100	10	5	2	log2	entropy		0.7639744718309859	0.11280536053470648	0.0	0.9999999999929579	0.0	0.0	0.9999999900070423
1	2	none		100	10	5	2	log2	entropy		0.7202684859154931	0.09984139190258431	0.0	0.9999999999929579	0.0	0.0	0.9999999900070423
1	3	none		100	10	5	2	log2	entropy		0.7630501760563381	0.12404315876771571	0.0	0.9999999999929579	0.0	0.0	0.9999999900070423
1	1	none		100	10	10	1	sqrt	gini		0.7633252640845071	0.12289767554348366	0.0	0.9999999999929579	0.0	0.0	0.9999999900070423
1	2	none		100	10	10	1	sqrt	gini		0.7191681338028169	0.09327222518643132	0.0	0.9999999999929579	0.0	0.0	0.9999999900070423
1	3	none		100	10	10	1	sqrt	gini		0.7556888204225352	0.120751617654534	0.0	0.9999999999929579	0.0	0.0	0.9999999900070423
1	1	none		100	10	10	1	sqrt	entropy		0.7637654049295775	0.12583915532681103	0.0	0.9999999999929579	0.0	0.0	0.9999999900070423
1	2	none		100	10	10	1	sqrt	entropy		0.7261663732394366	0.09871206794081798	0.0	0.9999999999929579	0.0	0.0	0.9999999900070423
1	3	none		100	10	10	1	sqrt	entropy		0.7509022887323943	0.146569682926857	0.0	0.9999999999929579	0.0	0.0	0.9999999900070423
1	1	none		100	10	10	1	log2	gini		0.7633252640845071	0.12289767554348366	0.0	0.9999999999929579	0.0	0.0	0.9999999900070423
1	2	none		100	10	10	1	log2	gini		0.7191681338028169	0.09327222518643132	0.0	0.9999999999929579	0.0	0.0	0.9999999900070423
1	3	none		100	10	10	1	log2	gini		0.7556888204225352	0.120751617654534	0.0	0.9999999999929579	0.0	0.0	0.9999999900070423
1	1	none		100	10	10	1	log2	entropy		0.7637654049295775	0.12583915532681103	0.0	0.9999999999929579	0.0	0.0	0.9999999900070423
1	2	none		100	10	10	1	log2	entropy		0.7261663732394366	0.09871206794081798	0.0	0.9999999999929579	0.0	0.0	0.9999999900070423
1	3	none		100	10	10	1	log2	entropy		0.7509022887323943	0.146569682926857	0.0	0.9999999999929579	0.0	0.0	0.9999999900070423
1	1	none		100	10	10	2	sqrt	gini		0.7750880281690141	0.1357502720469331	0.0	0.9999999999929579	0.0	0.0	0.9999999900070423
1	2	none		100	10	10	2	sqrt	gini		0.7277508802816901	0.09415680321820835	0.0	0.9999999999929579	0.0	0.0	0.9999999900070423
1	3	none		100	10	10	2	sqrt	gini		0.7354203345070423	0.11582940978879408	0.0	0.9999999999929579	0.0	0.0	0.9999999900070423
1	1	none		100	10	10	2	sqrt	entropy		0.7679907570422535	0.11344768284794932	0.0	0.9999999999929579	0.0	0.0	0.9999999900070423
1	2	none		100	10	10	2	sqrt	entropy		0.7408230633802817	0.10451207833693799	0.0	0.9999999999929579	0.0	0.0	0.9999999900070423
1	3	none		100	10	10	2	sqrt	entropy		0.7549075704225353	0.11684133324874549	0.0	0.9999999999929579	0.0	0.0	0.9999999900070423
1	1	none		100	10	10	2	log2	gini		0.7750880281690141	0.1357502720469331	0.0	0.9999999999929579	0.0	0.0	0.9999999900070423
1	2	none		100	10	10	2	log2	gini		0.7277508802816901	0.09415680321820835	0.0	0.9999999999929579	0.0	0.0	0.9999999900070423
1	3	none		100	10	10	2	log2	gini		0.7354203345070423	0.11582940978879408	0.0	0.9999999999929579	0.0	0.0	0.9999999900070423
1	1	none		100	10	10	2	log2	entropy		0.7679907570422535	0.11344768284794932	0.0	0.9999999999929579	0.0	0.0	0.9999999900070423
1	2	none		100	10	10	2	log2	entropy		0.7408230633802817	0.10451207833693799	0.0	0.9999999999929579	0.0	0.0	0.9999999900070423
1	3	none		100	10	10	2	log2	entropy		0.7549075704225353	0.11684133324874549	0.0	0.9999999999929579	0.0	0.0	0.9999999900070423
1	1	none		300	3	2	1	sqrt	gini		0.7877200704225351	0.13100958454616032	0.0	0.9999999999929579	0.0	0.0	0.9999999900070423
1	2	none		300	3	2	1	sqrt	gini		0.7372909330985915	0.0918092332898909	0.0	0.9999999999929579	0.0	0.0	0.9999999900070423
1	3	none		300	3	2	1	sqrt	gini		0.7627090669014085	0.11257559989314861	0.0	0.9999999999929579	0.0	0.0	0.9999999900070423
1	1	none		300	3	2	1	sqrt	entropy		0.7938930457746478	0.13664197666799582	0.0	0.9999999999929579	0.0	0.0	0.9999999900070423
1	2	none		300	3	2	1	sqrt	entropy		0.7345840669014085	0.09590621614075569	0.0	0.9999999999929579	0.0	0.0	0.9999999900070423
1	3	none		300	3	2	1	sqrt	entropy		0.7795554577464789	0.1355455542048116	0.0	0.9999999999929579	0.0	0.0	0.9999999900070423
1	1	none		300	3	2	1	log2	gini		0.7877200704225351	0.13100958454616032	0.0	0.9999999999929579	0.0	0.0	0.9999999900070423
1	2	none		300	3	2	1	log2	gini		0.7372909330985915	0.0918092332898909	0.0	0.9999999999929579	0.0	0.0	0.9999999900070423
1	3	none		300	3	2	1	log2	gini		0.7627090669014085	0.11257559989314861	0.0	0.9999999999929579	0.0	0.0	0.9999999900070423
1	1	none		300	3	2	1	log2	entropy		0.7938930457746478	0.13664197666799582	0.0	0.9999999999929579	0.0	0.0	0.9999999900070423
1	2	none		300	3	2	1	log2	entropy		0.7345840669014085	0.09590621614075569	0.0	0.9999999999929579	0.0	0.0	0.9999999900070423
1	3	none		300	3	2	1	log2	entropy		0.7795554577464789	0.1355455542048116	0.0	0.9999999999929579	0.0	0.0	0.9999999900070423
1	1	none		300	3	2	2	sqrt	gini		0.7897337147887324	0.13034672547835122	0.0	0.9999999999929579	0.0	0.0	0.9999999900070423
1	2	none		300	3	2	2	sqrt	gini		0.735343309859155	0.09149859318078002	0.0	0.9999999999929579	0.0	0.0	0.9999999900070423
1	3	none		300	3	2	2	sqrt	gini		0.7627640845070423	0.1123023436012097	0.0	0.9999999999929579	0.0	0.0	0.9999999900070423
1	1	none		300	3	2	2	sqrt	entropy		0.7945862676056338	0.13483588920932302	0.0	0.9999999999929579	0.0	0.0	0.9999999900070423
1	2	none		300	3	2	2	sqrt	entropy		0.7349911971830986	0.09666880861601718	0.0	0.9999999999929579	0.0	0.0	0.9999999900070423
1	3	none		300	3	2	2	sqrt	entropy		0.7779049295774647	0.1337639100469786	0.0	0.9999999999929579	0.0	0.0	0.9999999900070423
1	1	none		300	3	2	2	log2	gini		0.7897337147887324	0.13034672547835122	0.0	0.9999999999929579	0.0	0.0	0.9999999900070423
1	2	none		300	3	2	2	log2	gini		0.735343309859155	0.09149859318078002	0.0	0.9999999999929579	0.0	0.0	0.9999999900070423
1	3	none		300	3	2	2	log2	gini		0.7627640845070423	0.1123023436012097	0.0	0.9999999999929579	0.0	0.0	0.9999999900070423
1	1	none		300	3	2	2	log2	entropy		0.7945862676056338	0.13483588920932302	0.0	0.9999999999929579	0.0	0.0	0.9999999900070423
1	2	none		300	3	2	2	log2	entropy		0.7349911971830986	0.09666880861601718	0.0	0.9999999999929579	0.0	0.0	0.9999999900070423
1	3	none		300	3	2	2	log2	entropy		0.7779049295774647	0.1337639100469786	0.0	0.9999999999929579	0.0	0.0	0.9999999900070423
1	1	none		300	3	5	1	sqrt	gini		0.7888644366197183	0.13027829304612437	0.0	0.9999999999929579	0.0	0.0	0.9999999900070423
1	2	none		300	3	5	1	sqrt	gini		0.7369278169014084	0.09169770352857172	0.0	0.9999999999929579	0.0	0.0	0.9999999900070423
1	3	none		300	3	5	1	sqrt	gini		0.7637874119718311	0.11435680429257726	0.0	0.9999999999929579	0.0	0.0	0.9999999900070423
1	1	none		300	3	5	1	sqrt	entropy		0.7944652288732394	0.13849242705412868	0.0	0.9999999999929579	0.0	0.0	0.9999999900070423
1	2	none		300	3	5	1	sqrt	entropy		0.7349801936619719	0.09588464305382209	0.0	0.9999999999929579	0.0	0.0	0.9999999900070423
1	3	none		300	3	5	1	sqrt	entropy		0.7802156690140846	0.13953963134811848	0.0	0.9999999999929579	0.0	0.0	0.9999999900070423
1	1	none		300	3	5	1	log2	gini		0.7888644366197183	0.13027829304612437	0.0	0.9999999999929579	0.0	0.0	0.9999999900070423
1	2	none		300	3	5	1	log2	gini		0.7369278169014084	0.09169770352857172	0.0	0.9999999999929579	0.0	0.0	0.9999999900070423
1	3	none		300	3	5	1	log2	gini		0.7637874119718311	0.11435680429257726	0.0	0.9999999999929579	0.0	0.0	0.9999999900070423
1	1	none		300	3	5	1	log2	entropy		0.7944652288732394	0.13849242705412868	0.0	0.9999999999929579	0.0	0.0	0.9999999900070423
1	2	none		300	3	5	1	log2	entropy		0.7349801936619719	0.09588464305382209	0.0	0.9999999999929579	0.0	0.0	0.9999999900070423
1	3	none		300	3	5	1	log2	entropy		0.7802156690140846	0.13953963134811848	0.0	0.9999999999929579	0.0	0.0	0.9999999900070423
1	1	none		300	3	5	2	sqrt	gini		0.7908890845070423	0.1335118968054996	0.0	0.9999999999929579	0.0	0.0	0.9999999900070423
1	2	none		300	3	5	2	sqrt	gini		0.7350242077464788	0.09150617607725825	0.0	0.9999999999929579	0.0	0.0	0.9999999900070423
1	3	none		300	3	5	2	sqrt	gini		0.7632592429577464	0.11342900469006241	0.0	0.9999999999929579	0.0	0.0	0.9999999900070423
1	1	none		300	3	5	2	sqrt	entropy		0.7948503521126761	0.135067241969931	0.0	0.9999999999929579	0.0	0.0	0.9999999900070423
1	2	none		300	3	5	2	sqrt	entropy		0.7345950704225352	0.09619320002572246	0.0	0.9999999999929579	0.0	0.0	0.9999999900070423
1	3	none		300	3	5	2	sqrt	entropy		0.7789282570422535	0.1370575164643719	0.0	0.9999999999929579	0.0	0.0	0.9999999900070423
1	1	none		300	3	5	2	log2	gini		0.7908890845070423	0.1335118968054996	0.0	0.9999999999929579	0.0	0.0	0.9999999900070423
1	2	none		300	3	5	2	log2	gini		0.7350242077464788	0.09150617607725825	0.0	0.9999999999929579	0.0	0.0	0.9999999900070423
1	3	none		300	3	5	2	log2	gini		0.7632592429577464	0.11342900469006241	0.0	0.9999999999929579	0.0	0.0	0.9999999900070423
1	1	none		300	3	5	2	log2	entropy		0.7948503521126761	0.135067241969931	0.0	0.9999999999929579	0.0	0.0	0.9999999900070423
1	2	none		300	3	5	2	log2	entropy		0.7345950704225352	0.09619320002572246	0.0	0.9999999999929579	0.0	0.0	0.9999999900070423
1	3	none		300	3	5	2	log2	entropy		0.7789282570422535	0.1370575164643719	0.0	0.9999999999929579	0.0	0.0	0.9999999900070423
1	1	none		300	3	10	1	sqrt	gini		0.7898877640845071	0.13212560491919423	0.0	0.9999999999929579	0.0	0.0	0.9999999900070423
1	2	none		300	3	10	1	sqrt	gini		0.7375110035211268	0.09203776609004387	0.0	0.9999999999929579	0.0	0.0	0.9999999900070423
1	3	none		300	3	10	1	sqrt	gini		0.7643595950704226	0.11729579907490564	0.0	0.9999999999929579	0.0	0.0	0.9999999900070423
1	1	none		300	3	10	1	sqrt	entropy		0.793794014084507	0.13825675232052367	0.0	0.9999999999929579	0.0	0.0	0.9999999900070423
1	2	none		300	3	10	1	sqrt	entropy		0.7353983274647887	0.09641725577110338	0.0	0.9999999999929579	0.0	0.0	0.9999999900070423
1	3	none		300	3	10	1	sqrt	entropy		0.7800176056338028	0.13644315677570287	0.0	0.9999999999929579	0.0	0.0	0.9999999900070423
1	1	none		300	3	10	1	log2	gini		0.7898877640845071	0.13212560491919423	0.0	0.9999999999929579	0.0	0.0	0.9999999900070423
1	2	none		300	3	10	1	log2	gini		0.7375110035211268	0.09203776609004387	0.0	0.9999999999929579	0.0	0.0	0.9999999900070423
1	3	none		300	3	10	1	log2	gini		0.7643595950704226	0.11729579907490564	0.0	0.9999999999929579	0.0	0.0	0.9999999900070423
1	1	none		300	3	10	1	log2	entropy		0.793794014084507	0.13825675232052367	0.0	0.9999999999929579	0.0	0.0	0.9999999900070423
1	2	none		300	3	10	1	log2	entropy		0.7353983274647887	0.09641725577110338	0.0	0.9999999999929579	0.0	0.0	0.9999999900070423
1	3	none		300	3	10	1	log2	entropy		0.7800176056338028	0.13644315677570287	0.0	0.9999999999929579	0.0	0.0	0.9999999900070423
1	1	none		300	3	10	2	sqrt	gini		0.7912742077464789	0.13268705821401416	0.0	0.9999999999929579	0.0	0.0	0.9999999900070423
1	2	none		300	3	10	2	sqrt	gini		0.7351452464788731	0.0917360681870194	0.0	0.9999999999929579	0.0	0.0	0.9999999900070423
1	3	none		300	3	10	2	sqrt	gini		0.7645026408450704	0.1157709735559152	0.0	0.9999999999929579	0.0	0.0	0.9999999900070423
1	1	none		300	3	10	2	sqrt	entropy		0.794487235915493	0.13891715152375847	0.0	0.9999999999929579	0.0	0.0	0.9999999900070423
1	2	none		300	3	10	2	sqrt	entropy		0.7345840669014084	0.09668691106622496	0.0	0.9999999999929579	0.0	0.0	0.9999999900070423
1	3	none		300	3	10	2	sqrt	entropy		0.7789722711267606	0.13589554034695714	0.0	0.9999999999929579	0.0	0.0	0.9999999900070423
1	1	none		300	3	10	2	log2	gini		0.7912742077464789	0.13268705821401416	0.0	0.9999999999929579	0.0	0.0	0.9999999900070423
1	2	none		300	3	10	2	log2	gini		0.7351452464788731	0.0917360681870194	0.0	0.9999999999929579	0.0	0.0	0.9999999900070423
1	3	none		300	3	10	2	log2	gini		0.7645026408450704	0.1157709735559152	0.0	0.9999999999929579	0.0	0.0	0.9999999900070423
1	1	none		300	3	10	2	log2	entropy		0.794487235915493	0.13891715152375847	0.0	0.9999999999929579	0.0	0.0	0.9999999900070423
1	2	none		300	3	10	2	log2	entropy		0.7345840669014084	0.09668691106622496	0.0	0.9999999999929579	0.0	0.0	0.9999999900070423
1	3	none		300	3	10	2	log2	entropy		0.7789722711267606	0.13589554034695714	0.0	0.9999999999929579	0.0	0.0	0.9999999900070423
1	1	none		300	5	2	1	sqrt	gini		0.7831095950704224	0.12985902201499008	0.0	0.9999999999929579	0.0	0.0	0.9999999900070423
1	2	none		300	5	2	1	sqrt	gini		0.7356514084507043	0.09209639417857667	0.0	0.9999999999929579	0.0	0.0	0.9999999900070423
1	3	none		300	5	2	1	sqrt	gini		0.7612455985915493	0.11408002545155611	0.0	0.9999999999929579	0.0	0.0	0.9999999900070423
1	1	none		300	5	2	1	sqrt	entropy		0.7836487676056338	0.12303884467651861	0.0	0.9999999999929579	0.0	0.0	0.9999999900070423
1	2	none		300	5	2	1	sqrt	entropy		0.732856514084507	0.09612605450269275	0.0	0.9999999999929579	0.0	0.0	0.9999999900070423
1	3	none		300	5	2	1	sqrt	entropy		0.7748899647887324	0.12360581428750411	0.0	0.9999999999929579	0.0	0.0	0.9999999900070423
1	1	none		300	5	2	1	log2	gini		0.7831095950704224	0.12985902201499008	0.0	0.9999999999929579	0.0	0.0	0.9999999900070423
1	2	none		300	5	2	1	log2	gini		0.7356514084507043	0.09209639417857667	0.0	0.9999999999929579	0.0	0.0	0.9999999900070423
1	3	none		300	5	2	1	log2	gini		0.7612455985915493	0.11408002545155611	0.0	0.9999999999929579	0.0	0.0	0.9999999900070423
1	1	none		300	5	2	1	log2	entropy		0.7836487676056338	0.12303884467651861	0.0	0.9999999999929579	0.0	0.0	0.9999999900070423
1	2	none		300	5	2	1	log2	entropy		0.732856514084507	0.09612605450269275	0.0	0.9999999999929579	0.0	0.0	0.9999999900070423
1	3	none		300	5	2	1	log2	entropy		0.7748899647887324	0.12360581428750411	0.0	0.9999999999929579	0.0	0.0	0.9999999900070423
1	1	none		300	5	2	2	sqrt	gini		0.7845290492957746	0.1270298942896471	0.0	0.9999999999929579	0.0	0.0	0.9999999900070423
1	2	none		300	5	2	2	sqrt	gini		0.7365867077464789	0.09611719028455538	0.0	0.9999999999929579	0.0	0.0	0.9999999900070423
1	3	none		300	5	2	2	sqrt	gini		0.7574273767605634	0.11558315222195487	0.0	0.9999999999929579	0.0	0.0	0.9999999900070423
1	1	none		300	5	2	2	sqrt	entropy		0.7853102992957746	0.12358152120140346	0.0	0.9999999999929579	0.0	0.0	0.9999999900070423
1	2	none		300	5	2	2	sqrt	entropy		0.7326914612676056	0.09855371398452227	0.0	0.9999999999929579	0.0	0.0	0.9999999900070423
1	3	none		300	5	2	2	sqrt	entropy		0.7716659330985915	0.122964320404203	0.0	0.9999999999929579	0.0	0.0	0.9999999900070423
1	1	none		300	5	2	2	log2	gini		0.7845290492957746	0.1270298942896471	0.0	0.9999999999929579	0.0	0.0	0.9999999900070423
1	2	none		300	5	2	2	log2	gini		0.7365867077464789	0.09611719028455538	0.0	0.9999999999929579	0.0	0.0	0.9999999900070423
1	3	none		300	5	2	2	log2	gini		0.7574273767605634	0.11558315222195487	0.0	0.9999999999929579	0.0	0.0	0.9999999900070423
1	1	none		300	5	2	2	log2	entropy		0.7853102992957746	0.12358152120140346	0.0	0.9999999999929579	0.0	0.0	0.9999999900070423
1	2	none		300	5	2	2	log2	entropy		0.7326914612676056	0.09855371398452227	0.0	0.9999999999929579	0.0	0.0	0.9999999900070423
1	3	none		300	5	2	2	log2	entropy		0.7716659330985915	0.122964320404203	0.0	0.9999999999929579	0.0	0.0	0.9999999900070423
1	1	none		300	5	5	1	sqrt	gini		0.7842209507042254	0.12996616644044412	0.0	0.9999999999929579	0.0	0.0	0.9999999900070423
1	2	none		300	5	5	1	sqrt	gini		0.734925176056338	0.09199452132854524	0.0	0.9999999999929579	0.0	0.0	0.9999999900070423
1	3	none		300	5	5	1	sqrt	gini		0.7628301056338027	0.11534330490603421	0.0	0.9999999999929579	0.0	0.0	0.9999999900070423
1	1	none		300	5	5	1	sqrt	entropy		0.7866857394366198	0.12438831547728904	0.0	0.9999999999929579	0.0	0.0	0.9999999900070423
1	2	none		300	5	5	1	sqrt	entropy		0.732262323943662	0.09810711836167323	0.0	0.9999999999929579	0.0	0.0	0.9999999900070423
1	3	none		300	5	5	1	sqrt	entropy		0.7743838028169014	0.11994610440813995	0.0	0.9999999999929579	0.0	0.0	0.9999999900070423
1	1	none		300	5	5	1	log2	gini		0.7842209507042254	0.12996616644044412	0.0	0.9999999999929579	0.0	0.0	0.9999999900070423
1	2	none		300	5	5	1	log2	gini		0.734925176056338	0.09199452132854524	0.0	0.9999999999929579	0.0	0.0	0.9999999900070423
1	3	none		300	5	5	1	log2	gini		0.7628301056338027	0.11534330490603421	0.0	0.9999999999929579	0.0	0.0	0.9999999900070423
1	1	none		300	5	5	1	log2	entropy		0.7866857394366198	0.12438831547728904	0.0	0.9999999999929579	0.0	0.0	0.9999999900070423
1	2	none		300	5	5	1	log2	entropy		0.732262323943662	0.09810711836167323	0.0	0.9999999999929579	0.0	0.0	0.9999999900070423
1	3	none		300	5	5	1	log2	entropy		0.7743838028169014	0.11994610440813995	0.0	0.9999999999929579	0.0	0.0	0.9999999900070423
1	1	none		300	5	5	2	sqrt	gini		0.7856514084507042	0.13021610304047343	0.0	0.9999999999929579	0.0	0.0	0.9999999900070423
1	2	none		300	5	5	2	sqrt	gini		0.7354973591549296	0.09362530401911072	0.0	0.9999999999929579	0.0	0.0	0.9999999900070423
1	3	none		300	5	5	2	sqrt	gini		0.7600242077464789	0.1155170690624388	0.0	0.9999999999929579	0.0	0.0	0.9999999900070423
1	1	none		300	5	5	2	sqrt	entropy		0.7878961267605634	0.12508416453385376	0.0	0.9999999999929579	0.0	0.0	0.9999999900070423
1	2	none		300	5	5	2	sqrt	entropy		0.734143926056338	0.10031144651328228	0.0	0.9999999999929579	0.0	0.0	0.9999999900070423
1	3	none		300	5	5	2	sqrt	entropy		0.7756051936619718	0.1242899121540699	0.0	0.9999999999929579	0.0	0.0	0.9999999900070423
1	1	none		300	5	5	2	log2	gini		0.7856514084507042	0.13021610304047343	0.0	0.9999999999929579	0.0	0.0	0.9999999900070423
1	2	none		300	5	5	2	log2	gini		0.7354973591549296	0.09362530401911072	0.0	0.9999999999929579	0.0	0.0	0.9999999900070423
1	3	none		300	5	5	2	log2	gini		0.7600242077464789	0.1155170690624388	0.0	0.9999999999929579	0.0	0.0	0.9999999900070423
1	1	none		300	5	5	2	log2	entropy		0.7878961267605634	0.12508416453385376	0.0	0.9999999999929579	0.0	0.0	0.9999999900070423
1	2	none		300	5	5	2	log2	entropy		0.734143926056338	0.10031144651328228	0.0	0.9999999999929579	0.0	0.0	0.9999999900070423
1	3	none		300	5	5	2	log2	entropy		0.7756051936619718	0.1242899121540699	0.0	0.9999999999929579	0.0	0.0	0.9999999900070423
1	1	none		300	5	10	1	sqrt	gini		0.7849471830985916	0.12996686692762802	0.0	0.9999999999929579	0.0	0.0	0.9999999900070423
1	2	none		300	5	10	1	sqrt	gini		0.7317561619718309	0.0908919919628263	0.0	0.9999999999929579	0.0	0.0	0.9999999900070423
1	3	none		300	5	10	1	sqrt	gini		0.7627200704225352	0.1190690111190305	0.0	0.9999999999929579	0.0	0.0	0.9999999900070423
1	1	none		300	5	10	1	sqrt	entropy		0.7878521126760564	0.12501653999210652	0.0	0.9999999999929579	0.0	0.0	0.9999999900070423
1	2	none		300	5	10	1	sqrt	entropy		0.7374449823943663	0.1018368997162962	0.0	0.9999999999929579	0.0	0.0	0.9999999900070423
1	3	none		300	5	10	1	sqrt	entropy		0.7748459507042254	0.12113395487336102	0.0	0.9999999999929579	0.0	0.0	0.9999999900070423
1	1	none		300	5	10	1	log2	gini		0.7849471830985916	0.12996686692762802	0.0	0.9999999999929579	0.0	0.0	0.9999999900070423
1	2	none		300	5	10	1	log2	gini		0.7317561619718309	0.0908919919628263	0.0	0.9999999999929579	0.0	0.0	0.9999999900070423
1	3	none		300	5	10	1	log2	gini		0.7627200704225352	0.1190690111190305	0.0	0.9999999999929579	0.0	0.0	0.9999999900070423
1	1	none		300	5	10	1	log2	entropy		0.7878521126760564	0.12501653999210652	0.0	0.9999999999929579	0.0	0.0	0.9999999900070423
1	2	none		300	5	10	1	log2	entropy		0.7374449823943663	0.1018368997162962	0.0	0.9999999999929579	0.0	0.0	0.9999999900070423
1	3	none		300	5	10	1	log2	entropy		0.7748459507042254	0.12113395487336102	0.0	0.9999999999929579	0.0	0.0	0.9999999900070423
1	1	none		300	5	10	2	sqrt	gini		0.7863116197183099	0.13025827419182695	0.0	0.9999999999929579	0.0	0.0	0.9999999900070423
1	2	none		300	5	10	2	sqrt	gini		0.7324603873239436	0.09109058364253209	0.0	0.9999999999929579	0.0	0.0	0.9999999900070423
1	3	none		300	5	10	2	sqrt	gini		0.7637323943661971	0.118890271506996	0.0	0.9999999999929579	0.0	0.0	0.9999999900070423
1	1	none		300	5	10	2	sqrt	entropy		0.7935739436619718	0.12846129944972673	0.0	0.9999999999929579	0.0	0.0	0.9999999900070423
1	2	none		300	5	10	2	sqrt	entropy		0.7380281690140845	0.10161444221116353	0.0	0.9999999999929579	0.0	0.0	0.9999999900070423
1	3	none		300	5	10	2	sqrt	entropy		0.7764854753521127	0.12599849909636873	0.0	0.9999999999929579	0.0	0.0	0.9999999900070423
1	1	none		300	5	10	2	log2	gini		0.7863116197183099	0.13025827419182695	0.0	0.9999999999929579	0.0	0.0	0.9999999900070423
1	2	none		300	5	10	2	log2	gini		0.7324603873239436	0.09109058364253209	0.0	0.9999999999929579	0.0	0.0	0.9999999900070423
1	3	none		300	5	10	2	log2	gini		0.7637323943661971	0.118890271506996	0.0	0.9999999999929579	0.0	0.0	0.9999999900070423
1	1	none		300	5	10	2	log2	entropy		0.7935739436619718	0.12846129944972673	0.0	0.9999999999929579	0.0	0.0	0.9999999900070423
1	2	none		300	5	10	2	log2	entropy		0.7380281690140845	0.10161444221116353	0.0	0.9999999999929579	0.0	0.0	0.9999999900070423
1	3	none		300	5	10	2	log2	entropy		0.7764854753521127	0.12599849909636873	0.0	0.9999999999929579	0.0	0.0	0.9999999900070423
1	1	none		300	10	2	1	sqrt	gini		0.7705985915492959	0.1282675401770267	0.0	0.9999999999929579	0.0	0.0	0.9999999900070423
1	2	none		300	10	2	1	sqrt	gini		0.7102662852112677	0.08583510768918108	0.0	0.9999999999929579	0.0	0.0	0.9999999900070423
1	3	none		300	10	2	1	sqrt	gini		0.7484595070422536	0.1066979766554581	0.0	0.9999999999929579	0.0	0.0	0.9999999900070423
1	1	none		300	10	2	1	sqrt	entropy		0.770818661971831	0.12124414721313524	0.0	0.9999999999929579	0.0	0.0	0.9999999900070423
1	2	none		300	10	2	1	sqrt	entropy		0.7351782570422536	0.10052001038665474	0.0	0.9999999999929579	0.0	0.0	0.9999999900070423
1	3	none		300	10	2	1	sqrt	entropy		0.7521786971830986	0.11523806447745102	0.0	0.9999999999929579	0.0	0.0	0.9999999900070423
1	1	none		300	10	2	1	log2	gini		0.7705985915492959	0.1282675401770267	0.0	0.9999999999929579	0.0	0.0	0.9999999900070423
1	2	none		300	10	2	1	log2	gini		0.7102662852112677	0.08583510768918108	0.0	0.9999999999929579	0.0	0.0	0.9999999900070423
1	3	none		300	10	2	1	log2	gini		0.7484595070422536	0.1066979766554581	0.0	0.9999999999929579	0.0	0.0	0.9999999900070423
1	1	none		300	10	2	1	log2	entropy		0.770818661971831	0.12124414721313524	0.0	0.9999999999929579	0.0	0.0	0.9999999900070423
1	2	none		300	10	2	1	log2	entropy		0.7351782570422536	0.10052001038665474	0.0	0.9999999999929579	0.0	0.0	0.9999999900070423
1	3	none		300	10	2	1	log2	entropy		0.7521786971830986	0.11523806447745102	0.0	0.9999999999929579	0.0	0.0	0.9999999900070423
1	1	none		300	10	2	2	sqrt	gini		0.7656910211267606	0.1173397989750788	0.0	0.9999999999929579	0.0	0.0	0.9999999900070423
1	2	none		300	10	2	2	sqrt	gini		0.7254951584507042	0.09052744424242469	0.0	0.9999999999929579	0.0	0.0	0.9999999900070423
1	3	none		300	10	2	2	sqrt	gini		0.7432658450704226	0.10821016383380272	0.0	0.9999999999929579	0.0	0.0	0.9999999900070423
1	1	none		300	10	2	2	sqrt	entropy		0.7784330985915493	0.1213006785000584	0.0	0.9999999999929579	0.0	0.0	0.9999999900070423
1	2	none		300	10	2	2	sqrt	entropy		0.7297095070422535	0.10459324253217885	0.0	0.9999999999929579	0.0	0.0	0.9999999900070423
1	3	none		300	10	2	2	sqrt	entropy		0.7476232394366197	0.11953791941082939	0.0	0.9999999999929579	0.0	0.0	0.9999999900070423
1	1	none		300	10	2	2	log2	gini		0.7656910211267606	0.1173397989750788	0.0	0.9999999999929579	0.0	0.0	0.9999999900070423
1	2	none		300	10	2	2	log2	gini		0.7254951584507042	0.09052744424242469	0.0	0.9999999999929579	0.0	0.0	0.9999999900070423
1	3	none		300	10	2	2	log2	gini		0.7432658450704226	0.10821016383380272	0.0	0.9999999999929579	0.0	0.0	0.9999999900070423
1	1	none		300	10	2	2	log2	entropy		0.7784330985915493	0.1213006785000584	0.0	0.9999999999929579	0.0	0.0	0.9999999900070423
1	2	none		300	10	2	2	log2	entropy		0.7297095070422535	0.10459324253217885	0.0	0.9999999999929579	0.0	0.0	0.9999999900070423
1	3	none		300	10	2	2	log2	entropy		0.7476232394366197	0.11953791941082939	0.0	0.9999999999929579	0.0	0.0	0.9999999900070423
1	1	none		300	10	5	1	sqrt	gini		0.768661971830986	0.12048361574770809	0.0	0.9999999999929579	0.0	0.0	0.9999999900070423
1	2	none		300	10	5	1	sqrt	gini		0.7145356514084507	0.08447150169497941	0.0	0.9999999999929579	0.0	0.0	0.9999999900070423
1	3	none		300	10	5	1	sqrt	gini		0.746687940140845	0.11300029306387777	0.0	0.9999999999929579	0.0	0.0	0.9999999900070423
1	1	none		300	10	5	1	sqrt	entropy		0.7738336267605634	0.11544203468870311	0.0	0.9999999999929579	0.0	0.0	0.9999999900070423
1	2	none		300	10	5	1	sqrt	entropy		0.7299405809859155	0.09897311096071229	0.0	0.9999999999929579	0.0	0.0	0.9999999900070423
1	3	none		300	10	5	1	sqrt	entropy		0.7659991197183098	0.11890875107276128	0.0	0.9999999999929579	0.0	0.0	0.9999999900070423
1	1	none		300	10	5	1	log2	gini		0.768661971830986	0.12048361574770809	0.0	0.9999999999929579	0.0	0.0	0.9999999900070423
1	2	none		300	10	5	1	log2	gini		0.7145356514084507	0.08447150169497941	0.0	0.9999999999929579	0.0	0.0	0.9999999900070423
1	3	none		300	10	5	1	log2	gini		0.746687940140845	0.11300029306387777	0.0	0.9999999999929579	0.0	0.0	0.9999999900070423
1	1	none		300	10	5	1	log2	entropy		0.7738336267605634	0.11544203468870311	0.0	0.9999999999929579	0.0	0.0	0.9999999900070423
1	2	none		300	10	5	1	log2	entropy		0.7299405809859155	0.09897311096071229	0.0	0.9999999999929579	0.0	0.0	0.9999999900070423
1	3	none		300	10	5	1	log2	entropy		0.7659991197183098	0.11890875107276128	0.0	0.9999999999929579	0.0	0.0	0.9999999900070423
1	1	none		300	10	5	2	sqrt	gini		0.7630391725352114	0.11686566611803131	0.0	0.9999999999929579	0.0	0.0	0.9999999900070423
1	2	none		300	10	5	2	sqrt	gini		0.7236135563380283	0.09035706874577905	0.0	0.9999999999929579	0.0	0.0	0.9999999900070423
1	3	none		300	10	5	2	sqrt	gini		0.7447733274647887	0.11111604082726644	0.0	0.9999999999929579	0.0	0.0	0.9999999900070423
1	1	none		300	10	5	2	sqrt	entropy		0.7775528169014084	0.11592251521641708	0.0	0.9999999999929579	0.0	0.0	0.9999999900070423
1	2	none		300	10	5	2	sqrt	entropy		0.7257702464788733	0.09534977982762892	0.0	0.9999999999929579	0.0	0.0	0.9999999900070423
1	3	none		300	10	5	2	sqrt	entropy		0.7622139084507042	0.12639413193462393	0.0	0.9999999999929579	0.0	0.0	0.9999999900070423
1	1	none		300	10	5	2	log2	gini		0.7630391725352114	0.11686566611803131	0.0	0.9999999999929579	0.0	0.0	0.9999999900070423
1	2	none		300	10	5	2	log2	gini		0.7236135563380283	0.09035706874577905	0.0	0.9999999999929579	0.0	0.0	0.9999999900070423
1	3	none		300	10	5	2	log2	gini		0.7447733274647887	0.11111604082726644	0.0	0.9999999999929579	0.0	0.0	0.9999999900070423
1	1	none		300	10	5	2	log2	entropy		0.7775528169014084	0.11592251521641708	0.0	0.9999999999929579	0.0	0.0	0.9999999900070423
1	2	none		300	10	5	2	log2	entropy		0.7257702464788733	0.09534977982762892	0.0	0.9999999999929579	0.0	0.0	0.9999999900070423
1	3	none		300	10	5	2	log2	entropy		0.7622139084507042	0.12639413193462393	0.0	0.9999999999929579	0.0	0.0	0.9999999900070423
1	1	none		300	10	10	1	sqrt	gini		0.7686949823943662	0.12391798884766884	0.015624999997558595	0.9999999999929579	1586184.5726670336	1561400.438981821	0.9843749901656237
1	2	none		300	10	10	1	sqrt	gini		0.7144806338028168	0.08915737402220486	0.0	0.9999999999929579	0.0	0.0	0.9999999900070423
1	3	none		300	10	10	1	sqrt	gini		0.7522337147887324	0.1155636962374672	0.0	0.9999999999929579	0.0	0.0	0.9999999900070423
1	1	none		300	10	10	1	sqrt	entropy		0.7761223591549296	0.12651623246135613	0.0	0.9999999999929579	0.0	0.0	0.9999999900070423
1	2	none		300	10	10	1	sqrt	entropy		0.7309639084507042	0.09495046590953253	0.0	0.9999999999929579	0.0	0.0	0.9999999900070423
1	3	none		300	10	10	1	sqrt	entropy		0.7610255281690141	0.12474065216875033	0.0	0.9999999999929579	0.0	0.0	0.9999999900070423
1	1	none		300	10	10	1	log2	gini		0.7686949823943662	0.12391798884766884	0.015624999997558595	0.9999999999929579	1586184.5726670336	1561400.438981821	0.9843749901656237
1	2	none		300	10	10	1	log2	gini		0.7144806338028168	0.08915737402220486	0.0	0.9999999999929579	0.0	0.0	0.9999999900070423
1	3	none		300	10	10	1	log2	gini		0.7522337147887324	0.1155636962374672	0.0	0.9999999999929579	0.0	0.0	0.9999999900070423
1	1	none		300	10	10	1	log2	entropy		0.7761223591549296	0.12651623246135613	0.0	0.9999999999929579	0.0	0.0	0.9999999900070423
1	2	none		300	10	10	1	log2	entropy		0.7309639084507042	0.09495046590953253	0.0	0.9999999999929579	0.0	0.0	0.9999999900070423
1	3	none		300	10	10	1	log2	entropy		0.7610255281690141	0.12474065216875033	0.0	0.9999999999929579	0.0	0.0	0.9999999900070423
1	1	none		300	10	10	2	sqrt	gini		0.7736795774647887	0.1332116337983322	0.0	0.9999999999929579	0.0	0.0	0.9999999900070423
1	2	none		300	10	10	2	sqrt	gini		0.7183648767605634	0.08788422098851421	0.0	0.9999999999929579	0.0	0.0	0.9999999900070423
1	3	none		300	10	10	2	sqrt	gini		0.7474581866197183	0.12270949676196513	0.0	0.9999999999929579	0.0	0.0	0.9999999900070423
1	1	none		300	10	10	2	sqrt	entropy		0.7781580105633802	0.12319997021620391	0.0	0.9999999999929579	0.0	0.0	0.9999999900070423
1	2	none		300	10	10	2	sqrt	entropy		0.7333076584507042	0.09734219112524199	0.0	0.9999999999929579	0.0	0.0	0.9999999900070423
1	3	none		300	10	10	2	sqrt	entropy		0.7614656690140844	0.12498463691452298	0.0	0.9999999999929579	0.0	0.0	0.9999999900070423
1	1	none		300	10	10	2	log2	gini		0.7736795774647887	0.1332116337983322	0.0	0.9999999999929579	0.0	0.0	0.9999999900070423
1	2	none		300	10	10	2	log2	gini		0.7183648767605634	0.08788422098851421	0.0	0.9999999999929579	0.0	0.0	0.9999999900070423
1	3	none		300	10	10	2	log2	gini		0.7474581866197183	0.12270949676196513	0.0	0.9999999999929579	0.0	0.0	0.9999999900070423
1	1	none		300	10	10	2	log2	entropy		0.7781580105633802	0.12319997021620391	0.0	0.9999999999929579	0.0	0.0	0.9999999900070423
1	2	none		300	10	10	2	log2	entropy		0.7333076584507042	0.09734219112524199	0.0	0.9999999999929579	0.0	0.0	0.9999999900070423
1	3	none		300	10	10	2	log2	entropy		0.7614656690140844	0.12498463691452298	0.0	0.9999999999929579	0.0	0.0	0.9999999900070423
1	1	none		500	3	2	1	sqrt	gini		0.7886113556338028	0.13083166604783858	0.0	0.9999999999929579	0.0	0.0	0.9999999900070423
1	2	none		500	3	2	1	sqrt	gini		0.7381272007042253	0.09322460121177521	0.0	0.9999999999929579	0.0	0.0	0.9999999900070423
1	3	none		500	3	2	1	sqrt	gini		0.7645356514084507	0.11574865898795217	0.0	0.9999999999929579	0.0	0.0	0.9999999900070423
1	1	none		500	3	2	1	sqrt	entropy		0.7948173415492958	0.13066378783965585	0.0	0.9999999999929579	0.0	0.0	0.9999999900070423
1	2	none		500	3	2	1	sqrt	entropy		0.7361355633802817	0.09795615277909267	0.0	0.9999999999929579	0.0	0.0	0.9999999900070423
1	3	none		500	3	2	1	sqrt	entropy		0.7814590669014085	0.1356917463492876	0.0	0.9999999999929579	0.0	0.0	0.9999999900070423
1	1	none		500	3	2	1	log2	gini		0.7886113556338028	0.13083166604783858	0.0	0.9999999999929579	0.0	0.0	0.9999999900070423
1	2	none		500	3	2	1	log2	gini		0.7381272007042253	0.09322460121177521	0.0	0.9999999999929579	0.0	0.0	0.9999999900070423
1	3	none		500	3	2	1	log2	gini		0.7645356514084507	0.11574865898795217	0.0	0.9999999999929579	0.0	0.0	0.9999999900070423
1	1	none		500	3	2	1	log2	entropy		0.7948173415492958	0.13066378783965585	0.0	0.9999999999929579	0.0	0.0	0.9999999900070423
1	2	none		500	3	2	1	log2	entropy		0.7361355633802817	0.09795615277909267	0.0	0.9999999999929579	0.0	0.0	0.9999999900070423
1	3	none		500	3	2	1	log2	entropy		0.7814590669014085	0.1356917463492876	0.0	0.9999999999929579	0.0	0.0	0.9999999900070423
1	1	none		500	3	2	2	sqrt	gini		0.7897007042253521	0.1305636350573723	0.0	0.9999999999929579	0.0	0.0	0.9999999900070423
1	2	none		500	3	2	2	sqrt	gini		0.737863116197183	0.09394627439757325	0.0	0.9999999999929579	0.0	0.0	0.9999999900070423
1	3	none		500	3	2	2	sqrt	gini		0.7636993838028169	0.11312019404906154	0.0	0.9999999999929579	0.0	0.0	0.9999999900070423
1	1	none		500	3	2	2	sqrt	entropy		0.7960607394366197	0.1319291133525297	0.0	0.9999999999929579	0.0	0.0	0.9999999900070423
1	2	none		500	3	2	2	sqrt	entropy		0.7372029049295774	0.09872562726544445	0.0	0.9999999999929579	0.0	0.0	0.9999999900070423
1	3	none		500	3	2	2	sqrt	entropy		0.779643485915493	0.13421636399085976	0.0	0.9999999999929579	0.0	0.0	0.9999999900070423
1	1	none		500	3	2	2	log2	gini		0.7897007042253521	0.1305636350573723	0.0	0.9999999999929579	0.0	0.0	0.9999999900070423
1	2	none		500	3	2	2	log2	gini		0.737863116197183	0.09394627439757325	0.0	0.9999999999929579	0.0	0.0	0.9999999900070423
1	3	none		500	3	2	2	log2	gini		0.7636993838028169	0.11312019404906154	0.0	0.9999999999929579	0.0	0.0	0.9999999900070423
1	1	none		500	3	2	2	log2	entropy		0.7960607394366197	0.1319291133525297	0.0	0.9999999999929579	0.0	0.0	0.9999999900070423
1	2	none		500	3	2	2	log2	entropy		0.7372029049295774	0.09872562726544445	0.0	0.9999999999929579	0.0	0.0	0.9999999900070423
1	3	none		500	3	2	2	log2	entropy		0.779643485915493	0.13421636399085976	0.0	0.9999999999929579	0.0	0.0	0.9999999900070423
1	1	none		500	3	5	1	sqrt	gini		0.7883912852112676	0.13066760027714006	0.0	0.9999999999929579	0.0	0.0	0.9999999900070423
1	2	none		500	3	5	1	sqrt	gini		0.7379401408450704	0.0932966976916106	0.0	0.9999999999929579	0.0	0.0	0.9999999900070423
1	3	none		500	3	5	1	sqrt	gini		0.764568661971831	0.11748437009744012	0.0	0.9999999999929579	0.0	0.0	0.9999999900070423
1	1	none		500	3	5	1	sqrt	entropy		0.7951584507042253	0.13113938603578312	0.0	0.9999999999929579	0.0	0.0	0.9999999900070423
1	2	none		500	3	5	1	sqrt	entropy		0.7369278169014085	0.09843464392278665	0.0	0.9999999999929579	0.0	0.0	0.9999999900070423
1	3	none		500	3	5	1	sqrt	entropy		0.7813160211267606	0.13773464076312447	0.0	0.9999999999929579	0.0	0.0	0.9999999900070423
1	1	none		500	3	5	1	log2	gini		0.7883912852112676	0.13066760027714006	0.0	0.9999999999929579	0.0	0.0	0.9999999900070423
1	2	none		500	3	5	1	log2	gini		0.7379401408450704	0.0932966976916106	0.0	0.9999999999929579	0.0	0.0	0.9999999900070423
1	3	none		500	3	5	1	log2	gini		0.764568661971831	0.11748437009744012	0.0	0.9999999999929579	0.0	0.0	0.9999999900070423
1	1	none		500	3	5	1	log2	entropy		0.7951584507042253	0.13113938603578312	0.0	0.9999999999929579	0.0	0.0	0.9999999900070423
1	2	none		500	3	5	1	log2	entropy		0.7369278169014085	0.09843464392278665	0.0	0.9999999999929579	0.0	0.0	0.9999999900070423
1	3	none		500	3	5	1	log2	entropy		0.7813160211267606	0.13773464076312447	0.0	0.9999999999929579	0.0	0.0	0.9999999900070423
1	1	none		500	3	5	2	sqrt	gini		0.7902178697183099	0.13160889599954648	0.0	0.9999999999929579	0.0	0.0	0.9999999900070423
1	2	none		500	3	5	2	sqrt	gini		0.7375440140845071	0.09396418247530704	0.0	0.9999999999929579	0.0	0.0	0.9999999900070423
1	3	none		500	3	5	2	sqrt	gini		0.7641725352112677	0.11380559594313595	0.0	0.9999999999929579	0.0	0.0	0.9999999900070423
1	1	none		500	3	5	2	sqrt	entropy		0.7960387323943662	0.13267539515967627	0.0	0.9999999999929579	0.0	0.0	0.9999999900070423
1	2	none		500	3	5	2	sqrt	entropy		0.7366417253521127	0.09858578649934234	0.0	0.9999999999929579	0.0	0.0	0.9999999900070423
1	3	none		500	3	5	2	sqrt	entropy		0.780149647887324	0.1346837642647998	0.0	0.9999999999929579	0.0	0.0	0.9999999900070423
1	1	none		500	3	5	2	log2	gini		0.7902178697183099	0.13160889599954648	0.0	0.9999999999929579	0.0	0.0	0.9999999900070423
1	2	none		500	3	5	2	log2	gini		0.7375440140845071	0.09396418247530704	0.0	0.9999999999929579	0.0	0.0	0.9999999900070423
1	3	none		500	3	5	2	log2	gini		0.7641725352112677	0.11380559594313595	0.0	0.9999999999929579	0.0	0.0	0.9999999900070423
1	1	none		500	3	5	2	log2	entropy		0.7960387323943662	0.13267539515967627	0.0	0.9999999999929579	0.0	0.0	0.9999999900070423
1	2	none		500	3	5	2	log2	entropy		0.7366417253521127	0.09858578649934234	0.0	0.9999999999929579	0.0	0.0	0.9999999900070423
1	3	none		500	3	5	2	log2	entropy		0.780149647887324	0.1346837642647998	0.0	0.9999999999929579	0.0	0.0	0.9999999900070423
1	1	none		500	3	10	1	sqrt	gini		0.7889634683098592	0.13117628825091443	0.0	0.9999999999929579	0.0	0.0	0.9999999900070423
1	2	none		500	3	10	1	sqrt	gini		0.7381712147887324	0.09393255001433722	0.0	0.9999999999929579	0.0	0.0	0.9999999900070423
1	3	none		500	3	10	1	sqrt	gini		0.7652838908450705	0.11994041092359796	0.0	0.9999999999929579	0.0	0.0	0.9999999900070423
1	1	none		500	3	10	1	sqrt	entropy		0.7941571302816901	0.13003124574102837	0.0	0.9999999999929579	0.0	0.0	0.9999999900070423
1	2	none		500	3	10	1	sqrt	entropy		0.7376980633802817	0.0992936055766585	0.0	0.9999999999929579	0.0	0.0	0.9999999900070423
1	3	none		500	3	10	1	sqrt	entropy		0.7807328345070422	0.1359752180102438	0.0	0.9999999999929579	0.0	0.0	0.9999999900070423
1	1	none		500	3	10	1	log2	gini		0.7889634683098592	0.13117628825091443	0.0	0.9999999999929579	0.0	0.0	0.9999999900070423
1	2	none		500	3	10	1	log2	gini		0.7381712147887324	0.09393255001433722	0.0	0.9999999999929579	0.0	0.0	0.9999999900070423
1	3	none		500	3	10	1	log2	gini		0.7652838908450705	0.11994041092359796	0.0	0.9999999999929579	0.0	0.0	0.9999999900070423
1	1	none		500	3	10	1	log2	entropy		0.7941571302816901	0.13003124574102837	0.0	0.9999999999929579	0.0	0.0	0.9999999900070423
1	2	none		500	3	10	1	log2	entropy		0.7376980633802817	0.0992936055766585	0.0	0.9999999999929579	0.0	0.0	0.9999999900070423
1	3	none		500	3	10	1	log2	entropy		0.7807328345070422	0.1359752180102438	0.0	0.9999999999929579	0.0	0.0	0.9999999900070423
1	1	none		500	3	10	2	sqrt	gini		0.7902288732394366	0.13071784705910877	0.0	0.9999999999929579	0.0	0.0	0.9999999900070423
1	2	none		500	3	10	2	sqrt	gini		0.7376210387323944	0.09357757744988707	0.0	0.9999999999929579	0.0	0.0	0.9999999900070423
1	3	none		500	3	10	2	sqrt	gini		0.7654049295774649	0.11569718713309249	0.0	0.9999999999929579	0.0	0.0	0.9999999900070423
1	1	none		500	3	10	2	sqrt	entropy		0.7953125000000001	0.13178308786903492	0.0	0.9999999999929579	0.0	0.0	0.9999999900070423
1	2	none		500	3	10	2	sqrt	entropy		0.7368617957746479	0.09872039839767038	0.0	0.9999999999929579	0.0	0.0	0.9999999900070423
1	3	none		500	3	10	2	sqrt	entropy		0.7798305457746478	0.13453273678180053	0.0	0.9999999999929579	0.0	0.0	0.9999999900070423
1	1	none		500	3	10	2	log2	gini		0.7902288732394366	0.13071784705910877	0.0	0.9999999999929579	0.0	0.0	0.9999999900070423
1	2	none		500	3	10	2	log2	gini		0.7376210387323944	0.09357757744988707	0.0	0.9999999999929579	0.0	0.0	0.9999999900070423
1	3	none		500	3	10	2	log2	gini		0.7654049295774649	0.11569718713309249	0.0	0.9999999999929579	0.0	0.0	0.9999999900070423
1	1	none		500	3	10	2	log2	entropy		0.7953125000000001	0.13178308786903492	0.0	0.9999999999929579	0.0	0.0	0.9999999900070423
1	2	none		500	3	10	2	log2	entropy		0.7368617957746479	0.09872039839767038	0.0	0.9999999999929579	0.0	0.0	0.9999999900070423
1	3	none		500	3	10	2	log2	entropy		0.7798305457746478	0.13453273678180053	0.0	0.9999999999929579	0.0	0.0	0.9999999900070423
1	1	none		500	5	2	1	sqrt	gini		0.7869388204225352	0.1310885630123819	0.0	0.9999999999929579	0.0	0.0	0.9999999900070423
1	2	none		500	5	2	1	sqrt	gini		0.7340118838028169	0.09191446723984825	0.0	0.9999999999929579	0.0	0.0	0.9999999900070423
1	3	none		500	5	2	1	sqrt	gini		0.7636773767605634	0.11391189229039488	0.0	0.9999999999929579	0.0	0.0	0.9999999900070423
1	1	none		500	5	2	1	sqrt	entropy		0.7863556338028169	0.12359830666763273	0.0	0.9999999999929579	0.0	0.0	0.9999999900070423
1	2	none		500	5	2	1	sqrt	entropy		0.7359154929577465	0.09903503019128043	0.0	0.9999999999929579	0.0	0.0	0.9999999900070423
1	3	none		500	5	2	1	sqrt	entropy		0.7755281690140845	0.1250470514334421	0.0	0.9999999999929579	0.0	0.0	0.9999999900070423
1	1	none		500	5	2	1	log2	gini		0.7869388204225352	0.1310885630123819	0.0	0.9999999999929579	0.0	0.0	0.9999999900070423
1	2	none		500	5	2	1	log2	gini		0.7340118838028169	0.09191446723984825	0.0	0.9999999999929579	0.0	0.0	0.9999999900070423
1	3	none		500	5	2	1	log2	gini		0.7636773767605634	0.11391189229039488	0.0	0.9999999999929579	0.0	0.0	0.9999999900070423
1	1	none		500	5	2	1	log2	entropy		0.7863556338028169	0.12359830666763273	0.0	0.9999999999929579	0.0	0.0	0.9999999900070423
1	2	none		500	5	2	1	log2	entropy		0.7359154929577465	0.09903503019128043	0.0	0.9999999999929579	0.0	0.0	0.9999999900070423
1	3	none		500	5	2	1	log2	entropy		0.7755281690140845	0.1250470514334421	0.0	0.9999999999929579	0.0	0.0	0.9999999900070423
1	1	none		500	5	2	2	sqrt	gini		0.7889414612676057	0.12893158682736236	0.0	0.9999999999929579	0.0	0.0	0.9999999900070423
1	2	none		500	5	2	2	sqrt	gini		0.7367957746478875	0.09373124825357076	0.0	0.9999999999929579	0.0	0.0	0.9999999900070423
1	3	none		500	5	2	2	sqrt	gini		0.7594630281690141	0.11379805885775696	0.0	0.9999999999929579	0.0	0.0	0.9999999900070423
1	1	none		500	5	2	2	sqrt	entropy		0.7884793133802817	0.12590675632979906	0.0	0.9999999999929579	0.0	0.0	0.9999999900070423
1	2	none		500	5	2	2	sqrt	entropy		0.7348591549295775	0.09958302152370316	0.0	0.9999999999929579	0.0	0.0	0.9999999900070423
1	3	none		500	5	2	2	sqrt	entropy		0.7748899647887324	0.12748506408593588	0.0	0.9999999999929579	0.0	0.0	0.9999999900070423
1	1	none		500	5	2	2	log2	gini		0.7889414612676057	0.12893158682736236	0.0	0.9999999999929579	0.0	0.0	0.9999999900070423
1	2	none		500	5	2	2	log2	gini		0.7367957746478875	0.09373124825357076	0.0	0.9999999999929579	0.0	0.0	0.9999999900070423
1	3	none		500	5	2	2	log2	gini		0.7594630281690141	0.11379805885775696	0.0	0.9999999999929579	0.0	0.0	0.9999999900070423
1	1	none		500	5	2	2	log2	entropy		0.7884793133802817	0.12590675632979906	0.0	0.9999999999929579	0.0	0.0	0.9999999900070423
1	2	none		500	5	2	2	log2	entropy		0.7348591549295775	0.09958302152370316	0.0	0.9999999999929579	0.0	0.0	0.9999999900070423
1	3	none		500	5	2	2	log2	entropy		0.7748899647887324	0.12748506408593588	0.0	0.9999999999929579	0.0	0.0	0.9999999900070423
1	1	none		500	5	5	1	sqrt	gini		0.7869828345070422	0.1302108215507701	0.0	0.9999999999929579	0.0	0.0	0.9999999900070423
1	2	none		500	5	5	1	sqrt	gini		0.733505721830986	0.09054627722885708	0.0	0.9999999999929579	0.0	0.0	0.9999999900070423
1	3	none		500	5	5	1	sqrt	gini		0.7623459507042254	0.11335678807556597	0.0	0.9999999999929579	0.0	0.0	0.9999999900070423
1	1	none		500	5	5	1	sqrt	entropy		0.7885013204225353	0.12627648494324287	0.0	0.9999999999929579	0.0	0.0	0.9999999900070423
1	2	none		500	5	5	1	sqrt	entropy		0.7342429577464789	0.10078780344335608	0.0	0.9999999999929579	0.0	0.0	0.9999999900070423
1	3	none		500	5	5	1	sqrt	entropy		0.7774207746478873	0.12302955850112474	0.0	0.9999999999929579	0.0	0.0	0.9999999900070423
1	1	none		500	5	5	1	log2	gini		0.7869828345070422	0.1302108215507701	0.0	0.9999999999929579	0.0	0.0	0.9999999900070423
1	2	none		500	5	5	1	log2	gini		0.733505721830986	0.09054627722885708	0.0	0.9999999999929579	0.0	0.0	0.9999999900070423
1	3	none		500	5	5	1	log2	gini		0.7623459507042254	0.11335678807556597	0.0	0.9999999999929579	0.0	0.0	0.9999999900070423
1	1	none		500	5	5	1	log2	entropy		0.7885013204225353	0.12627648494324287	0.0	0.9999999999929579	0.0	0.0	0.9999999900070423
1	2	none		500	5	5	1	log2	entropy		0.7342429577464789	0.10078780344335608	0.0	0.9999999999929579	0.0	0.0	0.9999999900070423
1	3	none		500	5	5	1	log2	entropy		0.7774207746478873	0.12302955850112474	0.0	0.9999999999929579	0.0	0.0	0.9999999900070423
1	1	none		500	5	5	2	sqrt	gini		0.7890294894366197	0.13102608026020734	0.0	0.9999999999929579	0.0	0.0	0.9999999900070423
1	2	none		500	5	5	2	sqrt	gini		0.7357394366197183	0.09244671371419345	0.0	0.9999999999929579	0.0	0.0	0.9999999900070423
1	3	none		500	5	5	2	sqrt	gini		0.7613336267605634	0.1149505648640552	0.0	0.9999999999929579	0.0	0.0	0.9999999900070423
1	1	none		500	5	5	2	sqrt	entropy		0.7890625	0.1263473131355495	0.0	0.9999999999929579	0.0	0.0	0.9999999900070423
1	2	none		500	5	5	2	sqrt	entropy		0.7375660211267605	0.10241410961953687	0.0	0.9999999999929579	0.0	0.0	0.9999999900070423
1	3	none		500	5	5	2	sqrt	entropy		0.7774207746478873	0.12868365580563923	0.0	0.9999999999929579	0.0	0.0	0.9999999900070423
1	1	none		500	5	5	2	log2	gini		0.7890294894366197	0.13102608026020734	0.0	0.9999999999929579	0.0	0.0	0.9999999900070423
1	2	none		500	5	5	2	log2	gini		0.7357394366197183	0.09244671371419345	0.0	0.9999999999929579	0.0	0.0	0.9999999900070423
1	3	none		500	5	5	2	log2	gini		0.7613336267605634	0.1149505648640552	0.0	0.9999999999929579	0.0	0.0	0.9999999900070423
1	1	none		500	5	5	2	log2	entropy		0.7890625	0.1263473131355495	0.0	0.9999999999929579	0.0	0.0	0.9999999900070423
1	2	none		500	5	5	2	log2	entropy		0.7375660211267605	0.10241410961953687	0.0	0.9999999999929579	0.0	0.0	0.9999999900070423
1	3	none		500	5	5	2	log2	entropy		0.7774207746478873	0.12868365580563923	0.0	0.9999999999929579	0.0	0.0	0.9999999900070423
1	1	none		500	5	10	1	sqrt	gini		0.7867407570422535	0.13031424326859498	0.0	0.9999999999929579	0.0	0.0	0.9999999900070423
1	2	none		500	5	10	1	sqrt	gini		0.7324713908450704	0.09102657030912016	0.0	0.9999999999929579	0.0	0.0	0.9999999900070423
1	3	none		500	5	10	1	sqrt	gini		0.761674735915493	0.1149954414271962	0.0	0.9999999999929579	0.0	0.0	0.9999999900070423
1	1	none		500	5	10	1	sqrt	entropy		0.7902728873239437	0.12705312609708327	0.0	0.9999999999929579	0.0	0.0	0.9999999900070423
1	2	none		500	5	10	1	sqrt	entropy		0.7384793133802817	0.10086354207677999	0.0	0.9999999999929579	0.0	0.0	0.9999999900070423
1	3	none		500	5	10	1	sqrt	entropy		0.7771236795774648	0.12174557107757449	0.0	0.9999999999929579	0.0	0.0	0.9999999900070423
1	1	none		500	5	10	1	log2	gini		0.7867407570422535	0.13031424326859498	0.0	0.9999999999929579	0.0	0.0	0.9999999900070423
1	2	none		500	5	10	1	log2	gini		0.7324713908450704	0.09102657030912016	0.0	0.9999999999929579	0.0	0.0	0.9999999900070423
1	3	none		500	5	10	1	log2	gini		0.761674735915493	0.1149954414271962	0.0	0.9999999999929579	0.0	0.0	0.9999999900070423
1	1	none		500	5	10	1	log2	entropy		0.7902728873239437	0.12705312609708327	0.0	0.9999999999929579	0.0	0.0	0.9999999900070423
1	2	none		500	5	10	1	log2	entropy		0.7384793133802817	0.10086354207677999	0.0	0.9999999999929579	0.0	0.0	0.9999999900070423
1	3	none		500	5	10	1	log2	entropy		0.7771236795774648	0.12174557107757449	0.0	0.9999999999929579	0.0	0.0	0.9999999900070423
1	1	none		500	5	10	2	sqrt	gini		0.789381602112676	0.1321226497705049	0.0	0.9999999999929579	0.0	0.0	0.9999999900070423
1	2	none		500	5	10	2	sqrt	gini		0.7340118838028169	0.09239434885916734	0.0	0.9999999999929579	0.0	0.0	0.9999999900070423
1	3	none		500	5	10	2	sqrt	gini		0.7634683098591549	0.1130882032219423	0.0	0.9999999999929579	0.0	0.0	0.9999999900070423
1	1	none		500	5	10	2	sqrt	entropy		0.7945312499999999	0.1295340145142611	0.0	0.9999999999929579	0.0	0.0	0.9999999900070423
1	2	none		500	5	10	2	sqrt	entropy		0.7391285211267606	0.10183245929615672	0.0	0.9999999999929579	0.0	0.0	0.9999999900070423
1	3	none		500	5	10	2	sqrt	entropy		0.7774647887323943	0.1282488971220868	0.0	0.9999999999929579	0.0	0.0	0.9999999900070423
1	1	none		500	5	10	2	log2	gini		0.789381602112676	0.1321226497705049	0.0	0.9999999999929579	0.0	0.0	0.9999999900070423
1	2	none		500	5	10	2	log2	gini		0.7340118838028169	0.09239434885916734	0.0	0.9999999999929579	0.0	0.0	0.9999999900070423
1	3	none		500	5	10	2	log2	gini		0.7634683098591549	0.1130882032219423	0.0	0.9999999999929579	0.0	0.0	0.9999999900070423
1	1	none		500	5	10	2	log2	entropy		0.7945312499999999	0.1295340145142611	0.0	0.9999999999929579	0.0	0.0	0.9999999900070423
1	2	none		500	5	10	2	log2	entropy		0.7391285211267606	0.10183245929615672	0.0	0.9999999999929579	0.0	0.0	0.9999999900070423
1	3	none		500	5	10	2	log2	entropy		0.7774647887323943	0.1282488971220868	0.0	0.9999999999929579	0.0	0.0	0.9999999900070423
1	1	none		500	10	2	1	sqrt	gini		0.7717319542253521	0.12414373654456048	0.0	0.9999999999929579	0.0	0.0	0.9999999900070423
1	2	none		500	10	2	1	sqrt	gini		0.710662411971831	0.0840949981125891	0.0	0.9999999999929579	0.0	0.0	0.9999999900070423
1	3	none		500	10	2	1	sqrt	gini		0.7510013204225352	0.1095238271603815	0.0	0.9999999999929579	0.0	0.0	0.9999999900070423
1	1	none		500	10	2	1	sqrt	entropy		0.7720950704225352	0.12134124067791965	0.0	0.9999999999929579	0.0	0.0	0.9999999900070423
1	2	none		500	10	2	1	sqrt	entropy		0.7392605633802817	0.09752390947406116	0.0	0.9999999999929579	0.0	0.0	0.9999999900070423
1	3	none		500	10	2	1	sqrt	entropy		0.7583516725352113	0.11195175794231871	0.0	0.9999999999929579	0.0	0.0	0.9999999900070423
1	1	none		500	10	2	1	log2	gini		0.7717319542253521	0.12414373654456048	0.0	0.9999999999929579	0.0	0.0	0.9999999900070423
1	2	none		500	10	2	1	log2	gini		0.710662411971831	0.0840949981125891	0.0	0.9999999999929579	0.0	0.0	0.9999999900070423
1	3	none		500	10	2	1	log2	gini		0.7510013204225352	0.1095238271603815	0.0	0.9999999999929579	0.0	0.0	0.9999999900070423
1	1	none		500	10	2	1	log2	entropy		0.7720950704225352	0.12134124067791965	0.0	0.9999999999929579	0.0	0.0	0.9999999900070423
1	2	none		500	10	2	1	log2	entropy		0.7392605633802817	0.09752390947406116	0.0	0.9999999999929579	0.0	0.0	0.9999999900070423
1	3	none		500	10	2	1	log2	entropy		0.7583516725352113	0.11195175794231871	0.0	0.9999999999929579	0.0	0.0	0.9999999900070423
1	1	none		500	10	2	2	sqrt	gini		0.767418573943662	0.117723623537628	0.0	0.9999999999929579	0.0	0.0	0.9999999900070423
1	2	none		500	10	2	2	sqrt	gini		0.722931338028169	0.09050522174300427	0.0	0.9999999999929579	0.0	0.0	0.9999999900070423
1	3	none		500	10	2	2	sqrt	gini		0.74140625	0.10689011457596607	0.0	0.9999999999929579	0.0	0.0	0.9999999900070423
1	1	none		500	10	2	2	sqrt	entropy		0.7750990316901409	0.1157542327737134	0.0	0.9999999999929579	0.0	0.0	0.9999999900070423
1	2	none		500	10	2	2	sqrt	entropy		0.7369608274647889	0.10415850926839287	0.0	0.9999999999929579	0.0	0.0	0.9999999900070423
1	3	none		500	10	2	2	sqrt	entropy		0.7532350352112676	0.12201580109059884	0.0	0.9999999999929579	0.0	0.0	0.9999999900070423
1	1	none		500	10	2	2	log2	gini		0.767418573943662	0.117723623537628	0.0	0.9999999999929579	0.0	0.0	0.9999999900070423
1	2	none		500	10	2	2	log2	gini		0.722931338028169	0.09050522174300427	0.0	0.9999999999929579	0.0	0.0	0.9999999900070423
1	3	none		500	10	2	2	log2	gini		0.74140625	0.10689011457596607	0.0	0.9999999999929579	0.0	0.0	0.9999999900070423
1	1	none		500	10	2	2	log2	entropy		0.7750990316901409	0.1157542327737134	0.0	0.9999999999929579	0.0	0.0	0.9999999900070423
1	2	none		500	10	2	2	log2	entropy		0.7369608274647889	0.10415850926839287	0.0	0.9999999999929579	0.0	0.0	0.9999999900070423
1	3	none		500	10	2	2	log2	entropy		0.7532350352112676	0.12201580109059884	0.0	0.9999999999929579	0.0	0.0	0.9999999900070423
1	1	none		500	10	5	1	sqrt	gini		0.7685959507042253	0.11810117869896493	0.0	0.9999999999929579	0.0	0.0	0.9999999900070423
1	2	none		500	10	5	1	sqrt	gini		0.7140955105633803	0.08357948088015303	0.0	0.9999999999929579	0.0	0.0	0.9999999900070423
1	3	none		500	10	5	1	sqrt	gini		0.7415602992957745	0.11114999437365003	0.0	0.9999999999929579	0.0	0.0	0.9999999900070423
1	1	none		500	10	5	1	sqrt	entropy		0.7719850352112676	0.11339089640609083	0.0	0.9999999999929579	0.0	0.0	0.9999999900070423
1	2	none		500	10	5	1	sqrt	entropy		0.7254841549295775	0.09859141750125164	0.0	0.9999999999929579	0.0	0.0	0.9999999900070423
1	3	none		500	10	5	1	sqrt	entropy		0.7680237676056338	0.12441201433551566	0.0	0.9999999999929579	0.0	0.0	0.9999999900070423
1	1	none		500	10	5	1	log2	gini		0.7685959507042253	0.11810117869896493	0.0	0.9999999999929579	0.0	0.0	0.9999999900070423
1	2	none		500	10	5	1	log2	gini		0.7140955105633803	0.08357948088015303	0.0	0.9999999999929579	0.0	0.0	0.9999999900070423
1	3	none		500	10	5	1	log2	gini		0.7415602992957745	0.11114999437365003	0.0	0.9999999999929579	0.0	0.0	0.9999999900070423
1	1	none		500	10	5	1	log2	entropy		0.7719850352112676	0.11339089640609083	0.0	0.9999999999929579	0.0	0.0	0.9999999900070423
1	2	none		500	10	5	1	log2	entropy		0.7254841549295775	0.09859141750125164	0.0	0.9999999999929579	0.0	0.0	0.9999999900070423
1	3	none		500	10	5	1	log2	entropy		0.7680237676056338	0.12441201433551566	0.0	0.9999999999929579	0.0	0.0	0.9999999900070423
1	1	none		500	10	5	2	sqrt	gini		0.7681338028169014	0.11888741054025698	0.0	0.9999999999929579	0.0	0.0	0.9999999900070423
1	2	none		500	10	5	2	sqrt	gini		0.7220510563380281	0.08867303251255286	0.0	0.9999999999929579	0.0	0.0	0.9999999900070423
1	3	none		500	10	5	2	sqrt	gini		0.7456095950704226	0.10806526686306156	0.0	0.9999999999929579	0.0	0.0	0.9999999900070423
1	1	none		500	10	5	2	sqrt	entropy		0.7749779929577465	0.1149679672203626	0.0	0.9999999999929579	0.0	0.0	0.9999999900070423
1	2	none		500	10	5	2	sqrt	entropy		0.7291043133802817	0.0953266375654156	0.0	0.9999999999929579	0.0	0.0	0.9999999900070423
1	3	none		500	10	5	2	sqrt	entropy		0.7608384683098591	0.1213751438364446	0.0	0.9999999999929579	0.0	0.0	0.9999999900070423
1	1	none		500	10	5	2	log2	gini		0.7681338028169014	0.11888741054025698	0.0	0.9999999999929579	0.0	0.0	0.9999999900070423
1	2	none		500	10	5	2	log2	gini		0.7220510563380281	0.08867303251255286	0.0	0.9999999999929579	0.0	0.0	0.9999999900070423
1	3	none		500	10	5	2	log2	gini		0.7456095950704226	0.10806526686306156	0.0	0.9999999999929579	0.0	0.0	0.9999999900070423
1	1	none		500	10	5	2	log2	entropy		0.7749779929577465	0.1149679672203626	0.0	0.9999999999929579	0.0	0.0	0.9999999900070423
1	2	none		500	10	5	2	log2	entropy		0.7291043133802817	0.0953266375654156	0.0	0.9999999999929579	0.0	0.0	0.9999999900070423
1	3	none		500	10	5	2	log2	entropy		0.7608384683098591	0.1213751438364446	0.0	0.9999999999929579	0.0	0.0	0.9999999900070423
1	1	none		500	10	10	1	sqrt	gini		0.7712698063380281	0.125268713571375	0.0	0.9999999999929579	0.0	0.0	0.9999999900070423
1	2	none		500	10	10	1	sqrt	gini		0.720862676056338	0.08946791102180482	0.0	0.9999999999929579	0.0	0.0	0.9999999900070423
1	3	none		500	10	10	1	sqrt	gini		0.7506712147887324	0.11122009003762304	0.0	0.9999999999929579	0.0	0.0	0.9999999900070423
1	1	none		500	10	10	1	sqrt	entropy		0.7742077464788732	0.12160311828341615	0.0	0.9999999999929579	0.0	0.0	0.9999999900070423
1	2	none		500	10	10	1	sqrt	entropy		0.7303477112676056	0.09491216272517797	0.0	0.9999999999929579	0.0	0.0	0.9999999900070423
1	3	none		500	10	10	1	sqrt	entropy		0.7626100352112677	0.12307156651050644	0.0	0.9999999999929579	0.0	0.0	0.9999999900070423
1	1	none		500	10	10	1	log2	gini		0.7712698063380281	0.125268713571375	0.0	0.9999999999929579	0.0	0.0	0.9999999900070423
1	2	none		500	10	10	1	log2	gini		0.720862676056338	0.08946791102180482	0.0	0.9999999999929579	0.0	0.0	0.9999999900070423
1	3	none		500	10	10	1	log2	gini		0.7506712147887324	0.11122009003762304	0.0	0.9999999999929579	0.0	0.0	0.9999999900070423
1	1	none		500	10	10	1	log2	entropy		0.7742077464788732	0.12160311828341615	0.0	0.9999999999929579	0.0	0.0	0.9999999900070423
1	2	none		500	10	10	1	log2	entropy		0.7303477112676056	0.09491216272517797	0.0	0.9999999999929579	0.0	0.0	0.9999999900070423
1	3	none		500	10	10	1	log2	entropy		0.7626100352112677	0.12307156651050644	0.0	0.9999999999929579	0.0	0.0	0.9999999900070423
1	1	none		500	10	10	2	sqrt	gini		0.7739656690140845	0.126174775842943	0.0	0.9999999999929579	0.0	0.0	0.9999999900070423
1	2	none		500	10	10	2	sqrt	gini		0.722150088028169	0.08819955340988062	0.0	0.9999999999929579	0.0	0.0	0.9999999900070423
1	3	none		500	10	10	2	sqrt	gini		0.7517385563380281	0.1228446034774393	0.0	0.9999999999929579	0.0	0.0	0.9999999900070423
1	1	none		500	10	10	2	sqrt	entropy		0.7758802816901409	0.12147978764877243	0.0	0.9999999999929579	0.0	0.0	0.9999999900070423
1	2	none		500	10	10	2	sqrt	entropy		0.7345950704225351	0.09930215827119264	0.0	0.9999999999929579	0.0	0.0	0.9999999900070423
1	3	none		500	10	10	2	sqrt	entropy		0.7623679577464788	0.12172719886065365	0.0	0.9999999999929579	0.0	0.0	0.9999999900070423
1	1	none		500	10	10	2	log2	gini		0.7739656690140845	0.126174775842943	0.0	0.9999999999929579	0.0	0.0	0.9999999900070423
1	2	none		500	10	10	2	log2	gini		0.722150088028169	0.08819955340988062	0.0	0.9999999999929579	0.0	0.0	0.9999999900070423
1	3	none		500	10	10	2	log2	gini		0.7517385563380281	0.1228446034774393	0.0	0.9999999999929579	0.0	0.0	0.9999999900070423
1	1	none		500	10	10	2	log2	entropy		0.7758802816901409	0.12147978764877243	0.0	0.9999999999929579	0.0	0.0	0.9999999900070423
1	2	none		500	10	10	2	log2	entropy		0.7345950704225351	0.09930215827119264	0.0	0.9999999999929579	0.0	0.0	0.9999999900070423
1	3	none		500	10	10	2	log2	entropy		0.7623679577464788	0.12172719886065365	0.0	0.9999999999929579	0.0	0.0	0.9999999900070423
1	1	undersample	0.6	100	3	2	1	sqrt	gini		0.7946192781690141	0.14816882538847698	0.2812499999560547	0.9063380281626315	3.7865311349033326	3.002819227596613	0.7930264093307029
1	2	undersample	0.6	100	3	2	1	sqrt	gini		0.7413952464788732	0.11339818723113411	0.3593749999438477	0.880281690134646	4.124820304357678	3.0018379839278824	0.727749991801674
1	3	undersample	0.6	100	3	2	1	sqrt	gini		0.7898657570422536	0.11856437711832321	0.42187499993408206	0.8767605633741073	5.191505349032566	3.4232140072385393	0.6593875427599049
1	1	undersample	0.6	100	3	2	1	sqrt	entropy		0.787455985915493	0.12964007900165944	0.24999999996093752	0.9183098591484626	3.747125971902317	3.060344452237386	0.8167177825656259
1	2	undersample	0.6	100	3	2	1	sqrt	entropy		0.7326584507042253	0.10396058782677856	0.2968749999536133	0.8999999999936621	3.799999612470217	2.9687497024730067	0.7812499913764869
1	3	undersample	0.6	100	3	2	1	sqrt	entropy		0.7912411971830986	0.11888349634288609	0.4062499999365235	0.8781690140783228	4.9318523300939985	3.3345372978621457	0.6761226868445325
1	1	undersample	0.6	100	3	2	1	log2	gini		0.7946192781690141	0.14816882538847698	0.2812499999560547	0.9063380281626315	3.7865311349033326	3.002819227596613	0.7930264093307029
1	2	undersample	0.6	100	3	2	1	log2	gini		0.7413952464788732	0.11339818723113411	0.3593749999438477	0.880281690134646	4.124820304357678	3.0018379839278824	0.727749991801674
1	3	undersample	0.6	100	3	2	1	log2	gini		0.7898657570422536	0.11856437711832321	0.42187499993408206	0.8767605633741073	5.191505349032566	3.4232140072385393	0.6593875427599049
1	1	undersample	0.6	100	3	2	1	log2	entropy		0.787455985915493	0.12964007900165944	0.24999999996093752	0.9183098591484626	3.747125971902317	3.060344452237386	0.8167177825656259
1	2	undersample	0.6	100	3	2	1	log2	entropy		0.7326584507042253	0.10396058782677856	0.2968749999536133	0.8999999999936621	3.799999612470217	2.9687497024730067	0.7812499913764869
1	3	undersample	0.6	100	3	2	1	log2	entropy		0.7912411971830986	0.11888349634288609	0.4062499999365235	0.8781690140783228	4.9318523300939985	3.3345372978621457	0.6761226868445325
1	1	undersample	0.6	100	3	2	2	sqrt	gini		0.7957966549295774	0.14262675207966455	0.26562499995849614	0.9049295774584161	3.442868032810096	2.7939811869722107	0.8115272284378152
1	2	undersample	0.6	100	3	2	2	sqrt	gini		0.7392825704225352	0.11326473472531096	0.3749999999414063	0.8823943661909691	4.5017960104633765	3.188622482695939	0.7083000718528267
1	3	undersample	0.6	100	3	2	2	sqrt	gini		0.7885013204225352	0.12113223194704825	0.4062499999365235	0.8788732394304305	4.964503855512626	3.3539241410154883	0.6755809218772637
1	1	undersample	0.6	100	3	2	2	sqrt	entropy		0.7913732394366197	0.13054010235203378	0.24999999996093752	0.9147887323879241	3.578511971166035	2.933883952533395	0.819861422956841
1	2	undersample	0.6	100	3	2	2	sqrt	entropy		0.7329995598591549	0.10607576446216394	0.2968749999536133	0.9014084506978775	3.860317060973439	3.0111604082036463	0.7800292882785034
1	3	undersample	0.6	100	3	2	2	sqrt	entropy		0.7899207746478873	0.12108056706646403	0.4374999999316407	0.8830985915430768	5.875501477733137	3.742469558595256	0.6369617153571282
1	1	undersample	0.6	100	3	2	2	log2	gini		0.7957966549295774	0.14262675207966455	0.26562499995849614	0.9049295774584161	3.442868032810096	2.7939811869722107	0.8115272284378152
1	2	undersample	0.6	100	3	2	2	log2	gini		0.7392825704225352	0.11326473472531096	0.3749999999414063	0.8823943661909691	4.5017960104633765	3.188622482695939	0.7083000718528267
1	3	undersample	0.6	100	3	2	2	log2	gini		0.7885013204225352	0.12113223194704825	0.4062499999365235	0.8788732394304305	4.964503855512626	3.3539241410154883	0.6755809218772637
1	1	undersample	0.6	100	3	2	2	log2	entropy		0.7913732394366197	0.13054010235203378	0.24999999996093752	0.9147887323879241	3.578511971166035	2.933883952533395	0.819861422956841
1	2	undersample	0.6	100	3	2	2	log2	entropy		0.7329995598591549	0.10607576446216394	0.2968749999536133	0.9014084506978775	3.860317060973439	3.0111604082036463	0.7800292882785034
1	3	undersample	0.6	100	3	2	2	log2	entropy		0.7899207746478873	0.12108056706646403	0.4374999999316407	0.8830985915430768	5.875501477733137	3.742469558595256	0.6369617153571282
1	1	undersample	0.6	100	3	5	1	sqrt	gini		0.7951254401408451	0.14654001646851816	0.2812499999560547	0.9056338028105237	3.7553532615470457	2.9804101312595703	0.7936430706064216
1	2	undersample	0.6	100	3	5	1	sqrt	gini		0.7394476232394366	0.11291041438559976	0.3593749999438477	0.880281690134646	4.124820304357678	3.0018379839278824	0.727749991801674
1	3	undersample	0.6	100	3	5	1	sqrt	gini		0.7899207746478873	0.1193461972584992	0.4062499999365235	0.880281690134646	5.030959313032753	3.3933820687880414	0.6744999924145394
1	1	undersample	0.6	100	3	5	1	sqrt	entropy		0.7882482394366197	0.12926930896094269	0.26562499995849614	0.9169014084442473	3.9909840055677748	3.196503851876284	0.8009312509163251
1	2	undersample	0.6	100	3	5	1	sqrt	entropy		0.7323503521126761	0.10297207340279578	0.3124999999511719	0.9021126760499852	4.189011988695727	3.1924457163247197	0.7620999135475346
1	3	undersample	0.6	100	3	5	1	sqrt	entropy		0.7904929577464789	0.11887322194680147	0.42187499993408206	0.8816901408388614	5.43822345551305	3.5658479121423627	0.6557008712367669
1	1	undersample	0.6	100	3	5	1	log2	gini		0.7951254401408451	0.14654001646851816	0.2812499999560547	0.9056338028105237	3.7553532615470457	2.9804101312595703	0.7936430706064216
1	2	undersample	0.6	100	3	5	1	log2	gini		0.7394476232394366	0.11291041438559976	0.3593749999438477	0.880281690134646	4.124820304357678	3.0018379839278824	0.727749991801674
1	3	undersample	0.6	100	3	5	1	log2	gini		0.7899207746478873	0.1193461972584992	0.4062499999365235	0.880281690134646	5.030959313032753	3.3933820687880414	0.6744999924145394
1	1	undersample	0.6	100	3	5	1	log2	entropy		0.7882482394366197	0.12926930896094269	0.26562499995849614	0.9169014084442473	3.9909840055677748	3.196503851876284	0.8009312509163251
1	2	undersample	0.6	100	3	5	1	log2	entropy		0.7323503521126761	0.10297207340279578	0.3124999999511719	0.9021126760499852	4.189011988695727	3.1924457163247197	0.7620999135475346
1	3	undersample	0.6	100	3	5	1	log2	entropy		0.7904929577464789	0.11887322194680147	0.42187499993408206	0.8816901408388614	5.43822345551305	3.5658479121423627	0.6557008712367669
1	1	undersample	0.6	100	3	5	2	sqrt	gini		0.7950044014084507	0.14295891152329335	0.2812499999560547	0.9049295774584161	3.724637282562181	2.9583330214999872	0.7942606916662163
1	2	undersample	0.6	100	3	5	2	sqrt	gini		0.7383472711267605	0.11022921476676385	0.3749999999414063	0.8838028168951846	4.563635956572289	3.2272724488545816	0.7071713068108528
1	3	undersample	0.6	100	3	5	2	sqrt	gini		0.7890845070422535	0.12179508347960413	0.4062499999365235	0.8795774647825383	4.997537270085611	3.3735377308535393	0.675040024427947
1	1	undersample	0.6	100	3	5	2	sqrt	entropy		0.7909220950704225	0.13097351152869707	0.26562499995849614	0.9154929577400318	3.9184392454228596	3.1432287939869994	0.8021634528273525
1	2	undersample	0.6	100	3	5	2	sqrt	entropy		0.7331756161971831	0.10409083554933883	0.2968749999536133	0.9028169014020929	3.9223828411370665	3.054800409625987	0.7788123939264932
1	3	undersample	0.6	100	3	5	2	sqrt	entropy		0.789887764084507	0.12162518473052536	0.42187499993408206	0.8823943661909691	5.475157303644477	3.587200293032931	0.6551775664771454
1	1	undersample	0.6	100	3	5	2	log2	gini		0.7950044014084507	0.14295891152329335	0.2812499999560547	0.9049295774584161	3.724637282562181	2.9583330214999872	0.7942606916662163
1	2	undersample	0.6	100	3	5	2	log2	gini		0.7383472711267605	0.11022921476676385	0.3749999999414063	0.8838028168951846	4.563635956572289	3.2272724488545816	0.7071713068108528
1	3	undersample	0.6	100	3	5	2	log2	gini		0.7890845070422535	0.12179508347960413	0.4062499999365235	0.8795774647825383	4.997537270085611	3.3735377308535393	0.675040024427947
1	1	undersample	0.6	100	3	5	2	log2	entropy		0.7909220950704225	0.13097351152869707	0.26562499995849614	0.9154929577400318	3.9184392454228596	3.1432287939869994	0.8021634528273525
1	2	undersample	0.6	100	3	5	2	log2	entropy		0.7331756161971831	0.10409083554933883	0.2968749999536133	0.9028169014020929	3.9223828411370665	3.054800409625987	0.7788123939264932
1	3	undersample	0.6	100	3	5	2	log2	entropy		0.789887764084507	0.12162518473052536	0.42187499993408206	0.8823943661909691	5.475157303644477	3.587200293032931	0.6551775664771454
1	1	undersample	0.6	100	3	10	1	sqrt	gini		0.7961707746478873	0.14254543315898632	0.2812499999560547	0.9056338028105237	3.7553532615470457	2.9804101312595703	0.7936430706064216
1	2	undersample	0.6	100	3	10	1	sqrt	gini		0.7416593309859155	0.11575349780683432	0.3593749999438477	0.8830985915430768	4.237731039235272	3.0741714231318173	0.7254286202432664
1	3	undersample	0.6	100	3	10	1	sqrt	gini		0.7917693661971831	0.12146464831366383	0.42187499993408206	0.8788732394304305	5.294782696135143	3.4829212233622373	0.6578024765693826
1	1	undersample	0.6	100	3	10	1	sqrt	entropy		0.7885453345070422	0.12931583669551971	0.2812499999560547	0.9154929577400318	4.239129924186727	3.328124605397999	0.7850961453240188
1	2	undersample	0.6	100	3	10	1	sqrt	entropy		0.7320972711267605	0.10346418581974884	0.2968749999536133	0.8999999999936621	3.799999612470217	2.9687497024730067	0.7812499913764869
1	3	undersample	0.6	100	3	10	1	sqrt	entropy		0.7926386443661972	0.12538213587946917	0.4374999999316407	0.8781690140783228	5.606293669691822	3.5910401669284644	0.6405372822831321
1	1	undersample	0.6	100	3	10	1	log2	gini		0.7961707746478873	0.14254543315898632	0.2812499999560547	0.9056338028105237	3.7553532615470457	2.9804101312595703	0.7936430706064216
1	2	undersample	0.6	100	3	10	1	log2	gini		0.7416593309859155	0.11575349780683432	0.3593749999438477	0.8830985915430768	4.237731039235272	3.0741714231318173	0.7254286202432664
1	3	undersample	0.6	100	3	10	1	log2	gini		0.7917693661971831	0.12146464831366383	0.42187499993408206	0.8788732394304305	5.294782696135143	3.4829212233622373	0.6578024765693826
1	1	undersample	0.6	100	3	10	1	log2	entropy		0.7885453345070422	0.12931583669551971	0.2812499999560547	0.9154929577400318	4.239129924186727	3.328124605397999	0.7850961453240188
1	2	undersample	0.6	100	3	10	1	log2	entropy		0.7320972711267605	0.10346418581974884	0.2968749999536133	0.8999999999936621	3.799999612470217	2.9687497024730067	0.7812499913764869
1	3	undersample	0.6	100	3	10	1	log2	entropy		0.7926386443661972	0.12538213587946917	0.4374999999316407	0.8781690140783228	5.606293669691822	3.5910401669284644	0.6405372822831321
1	1	undersample	0.6	100	3	10	2	sqrt	gini		0.7976012323943662	0.1419731541708083	0.2968749999536133	0.9049295774584161	4.018929609917071	3.1226848560277647	0.7769941548946173
1	2	undersample	0.6	100	3	10	2	sqrt	gini		0.7416593309859154	0.11622758970971739	0.3749999999414063	0.8838028168951846	4.563635956572289	3.2272724488545816	0.7071713068108528
1	3	undersample	0.6	100	3	10	2	sqrt	gini		0.79140625	0.12167092417405063	0.42187499993408206	0.8795774647825383	5.330013759894437	3.5032891820402137	0.6572758132634652
1	1	undersample	0.6	100	3	10	2	sqrt	entropy		0.791131161971831	0.12995547030014182	0.2812499999560547	0.9161971830921395	4.278041131825611	3.356092035717164	0.7844926894156753
1	2	undersample	0.6	100	3	10	2	sqrt	entropy		0.7321742957746479	0.10370739798218041	0.2812499999560547	0.9021126760499852	3.6061929314919188	2.873201144692248	0.7967408187009134
1	3	undersample	0.6	100	3	10	2	sqrt	entropy		0.7919454225352112	0.12464503344018615	0.4374999999316407	0.8788732394304305	5.6434103609449044	3.611918305708987	0.6400240312615015
1	1	undersample	0.6	100	3	10	2	log2	gini		0.7976012323943662	0.1419731541708083	0.2968749999536133	0.9049295774584161	4.018929609917071	3.1226848560277647	0.7769941548946173
1	2	undersample	0.6	100	3	10	2	log2	gini		0.7416593309859154	0.11622758970971739	0.3749999999414063	0.8838028168951846	4.563635956572289	3.2272724488545816	0.7071713068108528
1	3	undersample	0.6	100	3	10	2	log2	gini		0.79140625	0.12167092417405063	0.42187499993408206	0.8795774647825383	5.330013759894437	3.5032891820402137	0.6572758132634652
1	1	undersample	0.6	100	3	10	2	log2	entropy		0.791131161971831	0.12995547030014182	0.2812499999560547	0.9161971830921395	4.278041131825611	3.356092035717164	0.7844926894156753
1	2	undersample	0.6	100	3	10	2	log2	entropy		0.7321742957746479	0.10370739798218041	0.2812499999560547	0.9021126760499852	3.6061929314919188	2.873201144692248	0.7967408187009134
1	3	undersample	0.6	100	3	10	2	log2	entropy		0.7919454225352112	0.12464503344018615	0.4374999999316407	0.8788732394304305	5.6434103609449044	3.611918305708987	0.6400240312615015
1	1	undersample	0.6	100	5	2	1	sqrt	gini		0.7828124999999999	0.11964430316348192	0.3593749999438477	0.8626760563319531	3.5240772841971575	2.6169869883921684	0.7426020322785253
1	2	undersample	0.6	100	5	2	1	sqrt	gini		0.7359374999999999	0.0984816729817014	0.3749999999414063	0.8507042253461219	3.418867688166246	2.5117922840942404	0.7346854219014237
1	3	undersample	0.6	100	5	2	1	sqrt	gini		0.7753521126760563	0.11677907416438804	0.5156249999194337	0.8443661971771524	5.77536085564112	3.3130653973397886	0.5736551225799376
1	1	undersample	0.6	100	5	2	1	sqrt	entropy		0.7784220950704226	0.11915987445041264	0.3906249999389649	0.8598591549235222	3.933126882714883	2.7873741724052743	0.7086916380256694
1	2	undersample	0.6	100	5	2	1	sqrt	entropy		0.7351342429577465	0.09864034803432431	0.3437499999462891	0.8598591549235222	3.213926541745177	2.452889271716641	0.7632063793982812
1	3	undersample	0.6	100	5	2	1	sqrt	entropy		0.7883362676056338	0.1141962113305762	0.5468749999145508	0.8288732394307826	5.845749584257912	3.195730265320181	0.5466758643696447
1	1	undersample	0.6	100	5	2	1	log2	gini		0.7828124999999999	0.11964430316348192	0.3593749999438477	0.8626760563319531	3.5240772841971575	2.6169869883921684	0.7426020322785253
1	2	undersample	0.6	100	5	2	1	log2	gini		0.7359374999999999	0.0984816729817014	0.3749999999414063	0.8507042253461219	3.418867688166246	2.5117922840942404	0.7346854219014237
1	3	undersample	0.6	100	5	2	1	log2	gini		0.7753521126760563	0.11677907416438804	0.5156249999194337	0.8443661971771524	5.77536085564112	3.3130653973397886	0.5736551225799376
1	1	undersample	0.6	100	5	2	1	log2	entropy		0.7784220950704226	0.11915987445041264	0.3906249999389649	0.8598591549235222	3.933126882714883	2.7873741724052743	0.7086916380256694
1	2	undersample	0.6	100	5	2	1	log2	entropy		0.7351342429577465	0.09864034803432431	0.3437499999462891	0.8598591549235222	3.213926541745177	2.452889271716641	0.7632063793982812
1	3	undersample	0.6	100	5	2	1	log2	entropy		0.7883362676056338	0.1141962113305762	0.5468749999145508	0.8288732394307826	5.845749584257912	3.195730265320181	0.5466758643696447
1	1	undersample	0.6	100	5	2	2	sqrt	gini		0.7863886443661972	0.11443954023422115	0.4062499999365235	0.8633802816840608	4.32392804699722	2.9735822559758884	0.6877039072844034
1	2	undersample	0.6	100	5	2	2	sqrt	gini		0.7358054577464789	0.10282392591841627	0.3906249999389649	0.8408450704166138	3.3866573699353064	2.454369314339153	0.7247173281421923
1	3	undersample	0.6	100	5	2	2	sqrt	gini		0.7758802816901409	0.1089155890228107	0.5312499999169923	0.8436619718250447	6.115915484821082	3.398085367570489	0.5556135160541289
1	1	undersample	0.6	100	5	2	2	sqrt	entropy		0.7833516725352112	0.12381881970997854	0.4374999999316407	0.8598591549235222	4.772193945313916	3.1218590730939075	0.6541768966530574
1	2	undersample	0.6	100	5	2	2	sqrt	entropy		0.7337588028169014	0.1002704571024941	0.3593749999438477	0.8612676056277376	3.482604669130583	2.590418594487358	0.7438164264300483
1	3	undersample	0.6	100	5	2	2	sqrt	entropy		0.7872029049295775	0.11305508420442888	0.5624999999121094	0.8274647887265673	6.1661803560718385	3.260203892054382	0.5287233979755807
1	1	undersample	0.6	100	5	2	2	log2	gini		0.7863886443661972	0.11443954023422115	0.4062499999365235	0.8633802816840608	4.32392804699722	2.9735822559758884	0.6877039072844034
1	2	undersample	0.6	100	5	2	2	log2	gini		0.7358054577464789	0.10282392591841627	0.3906249999389649	0.8408450704166138	3.3866573699353064	2.454369314339153	0.7247173281421923
1	3	undersample	0.6	100	5	2	2	log2	gini		0.7758802816901409	0.1089155890228107	0.5312499999169923	0.8436619718250447	6.115915484821082	3.398085367570489	0.5556135160541289
1	1	undersample	0.6	100	5	2	2	log2	entropy		0.7833516725352112	0.12381881970997854	0.4374999999316407	0.8598591549235222	4.772193945313916	3.1218590730939075	0.6541768966530574
1	2	undersample	0.6	100	5	2	2	log2	entropy		0.7337588028169014	0.1002704571024941	0.3593749999438477	0.8612676056277376	3.482604669130583	2.590418594487358	0.7438164264300483
1	3	undersample	0.6	100	5	2	2	log2	entropy		0.7872029049295775	0.11305508420442888	0.5624999999121094	0.8274647887265673	6.1661803560718385	3.260203892054382	0.5287233979755807
1	1	undersample	0.6	100	5	5	1	sqrt	gini		0.7852992957746479	0.12646682767530107	0.3906249999389649	0.8640845070361685	4.075328504538525	2.8740282853745835	0.7052261532832537
1	2	undersample	0.6	100	5	5	1	sqrt	gini		0.7388094190140846	0.1006369123191857	0.4062499999365235	0.8422535211208293	3.6531952475631706	2.575334657671521	0.7049540050884007
1	3	undersample	0.6	100	5	5	1	sqrt	gini		0.7709837147887324	0.10623270834798638	0.5156249999194337	0.8394366197123984	5.565364646662047	3.2113484835854833	0.5770239026220708
1	1	undersample	0.6	100	5	5	1	sqrt	entropy		0.780424735915493	0.12150436333151964	0.42187499993408206	0.8640845070361685	4.639265850735551	3.1039505482045504	0.6690607095344112
1	2	undersample	0.6	100	5	5	1	sqrt	entropy		0.7396016725352113	0.09885042363649733	0.3906249999389649	0.8563380281629835	3.8210153095065063	2.7190561827423925	0.7116056661085224
1	3	undersample	0.6	100	5	5	1	sqrt	entropy		0.7841219190140845	0.11082255951478451	0.578124999909668	0.823239436613921	6.382322150899138	3.2706671450252203	0.5124572222887916
1	1	undersample	0.6	100	5	5	1	log2	gini		0.7852992957746479	0.12646682767530107	0.3906249999389649	0.8640845070361685	4.075328504538525	2.8740282853745835	0.7052261532832537
1	2	undersample	0.6	100	5	5	1	log2	gini		0.7388094190140846	0.1006369123191857	0.4062499999365235	0.8422535211208293	3.6531952475631706	2.575334657671521	0.7049540050884007
1	3	undersample	0.6	100	5	5	1	log2	gini		0.7709837147887324	0.10623270834798638	0.5156249999194337	0.8394366197123984	5.565364646662047	3.2113484835854833	0.5770239026220708
1	1	undersample	0.6	100	5	5	1	log2	entropy		0.780424735915493	0.12150436333151964	0.42187499993408206	0.8640845070361685	4.639265850735551	3.1039505482045504	0.6690607095344112
1	2	undersample	0.6	100	5	5	1	log2	entropy		0.7396016725352113	0.09885042363649733	0.3906249999389649	0.8563380281629835	3.8210153095065063	2.7190561827423925	0.7116056661085224
1	3	undersample	0.6	100	5	5	1	log2	entropy		0.7841219190140845	0.11082255951478451	0.578124999909668	0.823239436613921	6.382322150899138	3.2706671450252203	0.5124572222887916
1	1	undersample	0.6	100	5	5	2	sqrt	gini		0.7839898767605634	0.12176693120426227	0.3906249999389649	0.8556338028108759	3.7992492576866868	2.705792494965489	0.7121913497774868
1	2	undersample	0.6	100	5	5	2	sqrt	gini		0.7344960387323944	0.10196917408883278	0.3906249999389649	0.8408450704166138	3.3866573699353064	2.454369314339153	0.7247173281421923
1	3	undersample	0.6	100	5	5	2	sqrt	gini		0.7739326584507042	0.10598334837857275	0.5312499999169923	0.842957746472937	6.083407644843229	3.3828473175658362	0.5560776877412325
1	1	undersample	0.6	100	5	5	2	sqrt	entropy		0.7821742957746478	0.12263814491287175	0.4374999999316407	0.8612676056277376	4.828538831595611	3.1535530715498274	0.6531071061558252
1	2	undersample	0.6	100	5	5	2	sqrt	entropy		0.7352112676056338	0.10175947751896454	0.3749999999414063	0.852816901402445	3.476554780009565	2.5478467163428014	0.7328653919758582
1	3	undersample	0.6	100	5	5	2	sqrt	entropy		0.7820972711267606	0.10842408283332679	0.5312499999169923	0.8295774647828904	5.5168040508001965	3.117251882608648	0.5650466825966854
1	1	undersample	0.6	100	5	5	2	log2	gini		0.7839898767605634	0.12176693120426227	0.3906249999389649	0.8556338028108759	3.7992492576866868	2.705792494965489	0.7121913497774868
1	2	undersample	0.6	100	5	5	2	log2	gini		0.7344960387323944	0.10196917408883278	0.3906249999389649	0.8408450704166138	3.3866573699353064	2.454369314339153	0.7247173281421923
1	3	undersample	0.6	100	5	5	2	log2	gini		0.7739326584507042	0.10598334837857275	0.5312499999169923	0.842957746472937	6.083407644843229	3.3828473175658362	0.5560776877412325
1	1	undersample	0.6	100	5	5	2	log2	entropy		0.7821742957746478	0.12263814491287175	0.4374999999316407	0.8612676056277376	4.828538831595611	3.1535530715498274	0.6531071061558252
1	2	undersample	0.6	100	5	5	2	log2	entropy		0.7352112676056338	0.10175947751896454	0.3749999999414063	0.852816901402445	3.476554780009565	2.5478467163428014	0.7328653919758582
1	3	undersample	0.6	100	5	5	2	log2	entropy		0.7820972711267606	0.10842408283332679	0.5312499999169923	0.8295774647828904	5.5168040508001965	3.117251882608648	0.5650466825966854
1	1	undersample	0.6	100	5	10	1	sqrt	gini		0.7920664612676056	0.1129859901418591	0.3906249999389649	0.8676056337967071	4.200763445248562	2.9504652020804585	0.7023640341876577
1	2	undersample	0.6	100	5	10	1	sqrt	gini		0.7344410211267606	0.1067692061784349	0.3749999999414063	0.8450704225292601	3.27272705499699	2.420454388754047	0.7395833246561414
1	3	undersample	0.6	100	5	10	1	sqrt	gini		0.7836597711267606	0.11079962951961811	0.5624999999121094	0.8330985915434289	6.417721086729303	3.370252961981122	0.5251479227997287
1	1	undersample	0.6	100	5	10	1	sqrt	entropy		0.7845290492957747	0.12254066943669319	0.45312499992919925	0.8661971830924916	5.363909348705252	3.3865129041139266	0.6313516188136689
1	2	undersample	0.6	100	5	10	1	sqrt	entropy		0.7329995598591549	0.0945929794364936	0.3593749999438477	0.8584507042193068	3.4021354158405583	2.5388679793360396	0.7462571693923631
1	3	undersample	0.6	100	5	10	1	sqrt	entropy		0.7903279049295775	0.1171229783541724	0.5937499999072267	0.8239436619660286	6.839999552872287	3.37249980780391	0.4930555496875314
1	1	undersample	0.6	100	5	10	1	log2	gini		0.7920664612676056	0.1129859901418591	0.3906249999389649	0.8676056337967071	4.200763445248562	2.9504652020804585	0.7023640341876577
1	2	undersample	0.6	100	5	10	1	log2	gini		0.7344410211267606	0.1067692061784349	0.3749999999414063	0.8450704225292601	3.27272705499699	2.420454388754047	0.7395833246561414
1	3	undersample	0.6	100	5	10	1	log2	gini		0.7836597711267606	0.11079962951961811	0.5624999999121094	0.8330985915434289	6.417721086729303	3.370252961981122	0.5251479227997287
1	1	undersample	0.6	100	5	10	1	log2	entropy		0.7845290492957747	0.12254066943669319	0.45312499992919925	0.8661971830924916	5.363909348705252	3.3865129041139266	0.6313516188136689
1	2	undersample	0.6	100	5	10	1	log2	entropy		0.7329995598591549	0.0945929794364936	0.3593749999438477	0.8584507042193068	3.4021354158405583	2.5388679793360396	0.7462571693923631
1	3	undersample	0.6	100	5	10	1	log2	entropy		0.7903279049295775	0.1171229783541724	0.5937499999072267	0.8239436619660286	6.839999552872287	3.37249980780391	0.4930555496875314
1	1	undersample	0.6	100	5	10	2	sqrt	gini		0.7940140845070423	0.11809293860169882	0.4062499999365235	0.8661971830924916	4.429362534968715	3.036183982998693	0.6854674718393788
1	2	undersample	0.6	100	5	10	2	sqrt	gini		0.7306338028169014	0.10039989430650195	0.3749999999414063	0.8394366197123984	3.1368419042141915	2.3355261698803518	0.744546971071213
1	3	undersample	0.6	100	5	10	2	sqrt	gini		0.7850132042253521	0.11178993928973313	0.578124999909668	0.8323943661913212	6.805788520871035	3.449317020431577	0.5068210600132242
1	1	undersample	0.6	100	5	10	2	sqrt	entropy		0.7895026408450705	0.12491370713019831	0.48437499992431643	0.8619718309798453	5.866418837886686	3.5092471940355647	0.5981923951129859
1	2	undersample	0.6	100	5	10	2	sqrt	entropy		0.7311729753521128	0.09468319410765323	0.3749999999414063	0.8633802816840608	3.7917522901735055	2.7448451593623586	0.7238988497635311
1	3	undersample	0.6	100	5	10	2	sqrt	entropy		0.7893926056338028	0.11747129524867991	0.6093749999047852	0.8239436619660286	7.300799516714774	3.4612498027461176	0.4740918747068433
1	1	undersample	0.6	100	5	10	2	log2	gini		0.7940140845070423	0.11809293860169882	0.4062499999365235	0.8661971830924916	4.429362534968715	3.036183982998693	0.6854674718393788
1	2	undersample	0.6	100	5	10	2	log2	gini		0.7306338028169014	0.10039989430650195	0.3749999999414063	0.8394366197123984	3.1368419042141915	2.3355261698803518	0.744546971071213
1	3	undersample	0.6	100	5	10	2	log2	gini		0.7850132042253521	0.11178993928973313	0.578124999909668	0.8323943661913212	6.805788520871035	3.449317020431577	0.5068210600132242
1	1	undersample	0.6	100	5	10	2	log2	entropy		0.7895026408450705	0.12491370713019831	0.48437499992431643	0.8619718309798453	5.866418837886686	3.5092471940355647	0.5981923951129859
1	2	undersample	0.6	100	5	10	2	log2	entropy		0.7311729753521128	0.09468319410765323	0.3749999999414063	0.8633802816840608	3.7917522901735055	2.7448451593623586	0.7238988497635311
1	3	undersample	0.6	100	5	10	2	log2	entropy		0.7893926056338028	0.11747129524867991	0.6093749999047852	0.8239436619660286	7.300799516714774	3.4612498027461176	0.4740918747068433
1	1	undersample	0.6	100	10	2	1	sqrt	gini		0.7846390845070422	0.10976875249277443	0.49999999992187505	0.8302816901349981	4.89211587027616	2.9460579171393357	0.6022052515391202
1	2	undersample	0.6	100	10	2	1	sqrt	gini		0.7153279049295775	0.0872269509965991	0.3906249999389649	0.8281690140786749	3.0895332320001505	2.273309293497998	0.7358099401736925
1	3	undersample	0.6	100	10	2	1	sqrt	gini		0.7639634683098592	0.10739924884566078	0.5156249999194337	0.815492957740736	4.704998490556976	2.794608626638793	0.5939658822840521
1	1	undersample	0.6	100	10	2	1	sqrt	entropy		0.769806338028169	0.10670025527083514	0.46874999992675787	0.838028169008183	4.565217090371626	2.894021559898425	0.633928563955908
1	2	undersample	0.6	100	10	2	1	sqrt	entropy		0.7156910211267604	0.086739552209885	0.42187499993408206	0.8183098591491669	3.2866120053251344	2.321947546185042	0.7064866523814752
1	3	undersample	0.6	100	10	2	1	sqrt	entropy		0.7735365316901409	0.10817061634009778	0.5312499999169923	0.8112676056280897	4.871641506850874	2.8148319398831343	0.5777994721508731
1	1	undersample	0.6	100	10	2	1	log2	gini		0.7846390845070422	0.10976875249277443	0.49999999992187505	0.8302816901349981	4.89211587027616	2.9460579171393357	0.6022052515391202
1	2	undersample	0.6	100	10	2	1	log2	gini		0.7153279049295775	0.0872269509965991	0.3906249999389649	0.8281690140786749	3.0895332320001505	2.273309293497998	0.7358099401736925
1	3	undersample	0.6	100	10	2	1	log2	gini		0.7639634683098592	0.10739924884566078	0.5156249999194337	0.815492957740736	4.704998490556976	2.794608626638793	0.5939658822840521
1	1	undersample	0.6	100	10	2	1	log2	entropy		0.769806338028169	0.10670025527083514	0.46874999992675787	0.838028169008183	4.565217090371626	2.894021559898425	0.633928563955908
1	2	undersample	0.6	100	10	2	1	log2	entropy		0.7156910211267604	0.086739552209885	0.42187499993408206	0.8183098591491669	3.2866120053251344	2.321947546185042	0.7064866523814752
1	3	undersample	0.6	100	10	2	1	log2	entropy		0.7735365316901409	0.10817061634009778	0.5312499999169923	0.8112676056280897	4.871641506850874	2.8148319398831343	0.5777994721508731
1	1	undersample	0.6	100	10	2	2	sqrt	gini		0.7671104753521126	0.10509046298038417	0.4374999999316407	0.8338028168955367	3.902071316011075	2.6324150953418926	0.6746199244282873
1	2	undersample	0.6	100	10	2	2	sqrt	gini		0.7250880281690141	0.10193490483100698	0.3749999999414063	0.8197183098533823	2.728124845386274	2.0800780092290574	0.7624570354489373
1	3	undersample	0.6	100	10	2	2	sqrt	gini		0.7587147887323944	0.10016657687375638	0.5156249999194337	0.8112676056280897	4.575830260461881	2.7320427651806893	0.5970594545494823
1	1	undersample	0.6	100	10	2	2	sqrt	entropy		0.769762323943662	0.10609801635218846	0.4062499999365235	0.8366197183039675	3.5036295410567475	2.4865300197428213	0.7097011700490888
1	2	undersample	0.6	100	10	2	2	sqrt	entropy		0.712081866197183	0.09097513044072861	0.3749999999414063	0.823239436613921	2.7944221489927874	2.121513823800143	0.7591958847808993
1	3	undersample	0.6	100	10	2	2	sqrt	entropy		0.7681227992957746	0.10458081678993605	0.5624999999121094	0.8063380281633357	5.353246442444187	2.904545304026297	0.5425764125978991
1	1	undersample	0.6	100	10	2	2	log2	gini		0.7671104753521126	0.10509046298038417	0.4374999999316407	0.8338028168955367	3.902071316011075	2.6324150953418926	0.6746199244282873
1	2	undersample	0.6	100	10	2	2	log2	gini		0.7250880281690141	0.10193490483100698	0.3749999999414063	0.8197183098533823	2.728124845386274	2.0800780092290574	0.7624570354489373
1	3	undersample	0.6	100	10	2	2	log2	gini		0.7587147887323944	0.10016657687375638	0.5156249999194337	0.8112676056280897	4.575830260461881	2.7320427651806893	0.5970594545494823
1	1	undersample	0.6	100	10	2	2	log2	entropy		0.769762323943662	0.10609801635218846	0.4062499999365235	0.8366197183039675	3.5036295410567475	2.4865300197428213	0.7097011700490888
1	2	undersample	0.6	100	10	2	2	log2	entropy		0.7120818661971832	0.09097513044072861	0.3749999999414063	0.823239436613921	2.7944221489927874	2.121513823800143	0.7591958847808993
1	3	undersample	0.6	100	10	2	2	log2	entropy		0.7681227992957746	0.10458081678993605	0.5624999999121094	0.8063380281633357	5.353246442444187	2.904545304026297	0.5425764125978991
1	1	undersample	0.6	100	10	5	1	sqrt	gini		0.7760783450704225	0.11070284850420245	0.48437499992431643	0.8295774647828904	4.572752028212305	2.8422002459078843	0.6215513508375192
1	2	undersample	0.6	100	10	5	1	sqrt	gini		0.7304027288732394	0.09998548360027971	0.48437499992431643	0.8176056337970592	4.210950963374019	2.655646572048786	0.6306524471639638
1	3	undersample	0.6	100	10	5	1	sqrt	gini		0.761762764084507	0.10674306128565059	0.5468749999145508	0.8140845070365206	5.284743675333567	2.941524462443441	0.556606827181706
1	1	undersample	0.6	100	10	5	1	sqrt	entropy		0.7703014964788732	0.10230256255339372	0.4374999999316407	0.8330985915434289	3.882325118585205	2.6213078593186507	0.6751901864032075
1	2	undersample	0.6	100	10	5	1	sqrt	entropy		0.7294234154929577	0.09481119325294404	0.4062499999365235	0.8239436619660286	3.2021050747353015	2.307499868497412	0.7206196494557906
1	3	undersample	0.6	100	10	5	1	sqrt	entropy		0.7789392605633803	0.10945725431937547	0.5468749999145508	0.8077464788675511	5.0707335705353485	2.8445511335643205	0.5609742738971529
1	1	undersample	0.6	100	10	5	1	log2	gini		0.7760783450704225	0.11070284850420245	0.48437499992431643	0.8295774647828904	4.572752028212305	2.8422002459078843	0.6215513508375192
1	2	undersample	0.6	100	10	5	1	log2	gini		0.7304027288732394	0.09998548360027971	0.48437499992431643	0.8176056337970592	4.210950963374019	2.655646572048786	0.6306524471639638
1	3	undersample	0.6	100	10	5	1	log2	gini		0.761762764084507	0.10674306128565059	0.5468749999145508	0.8140845070365206	5.284743675333567	2.941524462443441	0.556606827181706
1	1	undersample	0.6	100	10	5	1	log2	entropy		0.7703014964788732	0.10230256255339372	0.4374999999316407	0.8330985915434289	3.882325118585205	2.6213078593186507	0.6751901864032075
1	2	undersample	0.6	100	10	5	1	log2	entropy		0.7294234154929577	0.09481119325294404	0.4062499999365235	0.8239436619660286	3.2021050747353015	2.307499868497412	0.7206196494557906
1	3	undersample	0.6	100	10	5	1	log2	entropy		0.7789392605633803	0.10945725431937547	0.5468749999145508	0.8077464788675511	5.0707335705353485	2.8445511335643205	0.5609742738971529
1	1	undersample	0.6	100	10	5	2	sqrt	gini		0.7749889964788732	0.10530893072022847	0.4374999999316407	0.8450704225292601	4.242423953689843	2.823863453546388	0.6656249922090168
1	2	undersample	0.6	100	10	5	2	sqrt	gini		0.7314150528169014	0.09901664629115042	0.45312499992919925	0.8133802816844129	3.611320550723514	2.4280659071742563	0.6723484766741621
1	3	undersample	0.6	100	10	5	2	sqrt	gini		0.7723481514084507	0.1088769395062888	0.5468749999145508	0.8169014084449514	5.384615057309061	2.9867786824692533	0.5546874933183679
1	1	undersample	0.6	100	10	5	2	sqrt	entropy		0.765162852112676	0.10879951811573095	0.42187499993408206	0.8422535211208293	3.8962352625115924	2.6743859906588874	0.6864025839067457
1	2	undersample	0.6	100	10	5	2	sqrt	entropy		0.7208956866197184	0.09413241910185846	0.4374999999316407	0.8218309859097055	3.5876150720065754	2.45553345855405	0.6844472925308857
1	3	undersample	0.6	100	10	5	2	sqrt	entropy		0.7693111795774648	0.10137548059328257	0.5937499999072267	0.8035211267549048	5.977115723330798	3.021953250653204	0.5055871980337093
1	1	undersample	0.6	100	10	5	2	log2	gini		0.7749889964788732	0.10530893072022847	0.4374999999316407	0.8450704225292601	4.242423953689843	2.823863453546388	0.6656249922090168
1	2	undersample	0.6	100	10	5	2	log2	gini		0.7314150528169014	0.09901664629115042	0.45312499992919925	0.8133802816844129	3.611320550723514	2.4280659071742563	0.6723484766741621
1	3	undersample	0.6	100	10	5	2	log2	gini		0.7723481514084507	0.1088769395062888	0.5468749999145508	0.8169014084449514	5.384615057309061	2.9867786824692533	0.5546874933183679
1	1	undersample	0.6	100	10	5	2	log2	entropy		0.765162852112676	0.10879951811573095	0.42187499993408206	0.8422535211208293	3.8962352625115924	2.6743859906588874	0.6864025839067457
1	2	undersample	0.6	100	10	5	2	log2	entropy		0.7208956866197184	0.09413241910185846	0.4374999999316407	0.8218309859097055	3.5876150720065754	2.45553345855405	0.6844472925308857
1	3	undersample	0.6	100	10	5	2	log2	entropy		0.7693111795774648	0.10137548059328257	0.5937499999072267	0.8035211267549048	5.977115723330798	3.021953250653204	0.5055871980337093
1	1	undersample	0.6	100	10	10	1	sqrt	gini		0.784881161971831	0.10676766782373598	0.48437499992431643	0.8471830985855833	5.207791841094424	3.169642649109453	0.6086346562510513
1	2	undersample	0.6	100	10	10	1	sqrt	gini		0.7241857394366197	0.10104192124542903	0.3906249999389649	0.8218309859097055	2.9568256121828993	2.192440587994687	0.7414845668926159
1	3	undersample	0.6	100	10	10	1	sqrt	gini		0.766175176056338	0.10416680545172614	0.5312499999169923	0.8176056337970592	5.080308573409392	2.9126446274083464	0.5733204065300677
1	1	undersample	0.6	100	10	10	1	sqrt	entropy		0.7729973591549296	0.11201424711980498	0.42187499993408206	0.838028169008183	3.775557922902092	2.604619403908582	0.6898634372296838
1	2	undersample	0.6	100	10	10	1	sqrt	entropy		0.7233824823943663	0.09100834102959245	0.45312499992919925	0.8190140845012747	3.7495272965238584	2.503647721117356	0.6677235516976192
1	3	undersample	0.6	100	10	10	1	sqrt	entropy		0.7705545774647888	0.10493488655389452	0.5624999999121094	0.8021126760506894	5.211489282059084	2.842526546222485	0.5454345850605868
1	1	undersample	0.6	100	10	10	1	log2	gini		0.784881161971831	0.10676766782373598	0.48437499992431643	0.8471830985855833	5.207791841094424	3.169642649109453	0.6086346562510513
1	2	undersample	0.6	100	10	10	1	log2	gini		0.7241857394366197	0.10104192124542903	0.3906249999389649	0.8218309859097055	2.9568256121828993	2.192440587994687	0.7414845668926159
1	3	undersample	0.6	100	10	10	1	log2	gini		0.766175176056338	0.10416680545172614	0.5312499999169923	0.8176056337970592	5.080308573409392	2.9126446274083464	0.5733204065300677
1	1	undersample	0.6	100	10	10	1	log2	entropy		0.7729973591549296	0.11201424711980498	0.42187499993408206	0.838028169008183	3.775557922902092	2.604619403908582	0.6898634372296838
1	2	undersample	0.6	100	10	10	1	log2	entropy		0.7233824823943663	0.09100834102959245	0.45312499992919925	0.8190140845012747	3.7495272965238584	2.503647721117356	0.6677235516976192
1	3	undersample	0.6	100	10	10	1	log2	entropy		0.7705545774647888	0.10493488655389452	0.5624999999121094	0.8021126760506894	5.211489282059084	2.842526546222485	0.5454345850605868
1	1	undersample	0.6	100	10	10	2	sqrt	gini		0.7894476232394366	0.10893575685962831	0.5312499999169923	0.8345070422476444	5.71489323628873	3.210106188390778	0.5617088541318925
1	2	undersample	0.6	100	10	10	2	sqrt	gini		0.7252090669014084	0.0991707570061591	0.4374999999316407	0.8218309859097055	3.5876150720065754	2.45553345855405	0.6844472925308857
1	3	undersample	0.6	100	10	10	2	sqrt	gini		0.7715228873239437	0.10801089126797096	0.5312499999169923	0.8126760563323051	4.91679169090915	2.8359960886764557	0.5767980865962093
1	1	undersample	0.6	100	10	10	2	sqrt	entropy		0.7850462147887325	0.11910947812773115	0.4374999999316407	0.8366197183039675	3.982758364008227	2.6778015597230382	0.67234847689844
1	2	undersample	0.6	100	10	10	2	sqrt	entropy		0.7236795774647887	0.09158947832020282	0.42187499993408206	0.823239436613921	3.398621528860222	2.3867030517751604	0.7022561934365669
1	3	undersample	0.6	100	10	10	2	sqrt	entropy		0.776100352112676	0.1111094262084517	0.578124999909668	0.8077464788675511	5.757563083450794	3.0070969126251392	0.5222863929520691
1	1	undersample	0.6	100	10	10	2	log2	gini		0.7894476232394366	0.10893575685962831	0.5312499999169923	0.8345070422476444	5.71489323628873	3.210106188390778	0.5617088541318925
1	2	undersample	0.6	100	10	10	2	log2	gini		0.7252090669014084	0.0991707570061591	0.4374999999316407	0.8218309859097055	3.5876150720065754	2.45553345855405	0.6844472925308857
1	3	undersample	0.6	100	10	10	2	log2	gini		0.7715228873239437	0.10801089126797096	0.5312499999169923	0.8126760563323051	4.91679169090915	2.8359960886764557	0.5767980865962093
1	1	undersample	0.6	100	10	10	2	log2	entropy		0.7850462147887325	0.11910947812773115	0.4374999999316407	0.8366197183039675	3.982758364008227	2.6778015597230382	0.67234847689844
1	2	undersample	0.6	100	10	10	2	log2	entropy		0.7236795774647887	0.09158947832020282	0.42187499993408206	0.823239436613921	3.398621528860222	2.3867030517751604	0.7022561934365669
1	3	undersample	0.6	100	10	10	2	log2	entropy		0.776100352112676	0.1111094262084517	0.578124999909668	0.8077464788675511	5.757563083450794	3.0070969126251392	0.5222863929520691
1	1	undersample	0.6	300	3	2	1	sqrt	gini		0.7916263204225352	0.1303271639736434	0.2812499999560547	0.8992957746415543	3.494374837164871	2.7928318898899946	0.7992364829447389
1	2	undersample	0.6	300	3	2	1	sqrt	gini		0.7383912852112675	0.10934089946128188	0.3437499999462891	0.8669014084445994	3.411690339132739	2.5826717631079505	0.7570064901164416
1	3	undersample	0.6	300	3	2	1	sqrt	gini		0.7863556338028169	0.11682966049225661	0.4062499999365235	0.8809859154867536	5.0647768830820095	3.413461250938708	0.673960823761655
1	1	undersample	0.6	300	3	2	1	sqrt	entropy		0.7879951584507041	0.12743138330410214	0.2812499999560547	0.9070422535147392	3.818181400229252	3.0255678556597827	0.7924107056035385
1	2	undersample	0.6	300	3	2	1	sqrt	entropy		0.7307108274647888	0.10013304427721532	0.3437499999462891	0.880281690134646	3.8515402854756555	2.871323288974496	0.7454999915973856
1	3	undersample	0.6	300	3	2	1	sqrt	entropy		0.7901848591549295	0.11762184018363726	0.3906249999389649	0.8838028168951846	4.875679438983252	3.361742134223522	0.6894920241450014
1	1	undersample	0.6	300	3	2	1	log2	gini		0.7916263204225352	0.1303271639736434	0.2812499999560547	0.8992957746415543	3.494374837164871	2.7928318898899946	0.7992364829447389
1	2	undersample	0.6	300	3	2	1	log2	gini		0.7383912852112675	0.10934089946128188	0.3437499999462891	0.8669014084445994	3.411690339132739	2.5826717631079505	0.7570064901164416
1	3	undersample	0.6	300	3	2	1	log2	gini		0.7863556338028169	0.11682966049225661	0.4062499999365235	0.8809859154867536	5.0647768830820095	3.413461250938708	0.673960823761655
1	1	undersample	0.6	300	3	2	1	log2	entropy		0.7879951584507041	0.12743138330410214	0.2812499999560547	0.9070422535147392	3.818181400229252	3.0255678556597827	0.7924107056035385
1	2	undersample	0.6	300	3	2	1	log2	entropy		0.7307108274647888	0.10013304427721532	0.3437499999462891	0.880281690134646	3.8515402854756555	2.871323288974496	0.7454999915973856
1	3	undersample	0.6	300	3	2	1	log2	entropy		0.7901848591549295	0.11762184018363726	0.3906249999389649	0.8838028168951846	4.875679438983252	3.361742134223522	0.6894920241450014
1	1	undersample	0.6	300	3	2	2	sqrt	gini		0.7929137323943662	0.13080885281494242	0.2812499999560547	0.8985915492894466	3.4673909566671166	2.773437225901858	0.7998628438178191
1	2	undersample	0.6	300	3	2	2	sqrt	gini		0.7372799295774647	0.1095716887045867	0.3281249999487305	0.8661971830924916	3.161566466018922	2.4523024478066366	0.7756605602155621
1	3	undersample	0.6	300	3	2	2	sqrt	gini		0.7860145246478873	0.11758554039084053	0.3906249999389649	0.880281690134646	4.713423421331608	3.2628673738346547	0.692249992210251
1	1	undersample	0.6	300	3	2	2	sqrt	entropy		0.7898767605633803	0.12713380685618605	0.26562499995849614	0.9070422535147392	3.5293355269441986	2.857480752567573	0.8096370252868271
1	2	undersample	0.6	300	3	2	2	sqrt	entropy		0.730743838028169	0.10147850020215934	0.3437499999462891	0.8845070422472923	4.011614044596368	2.9763716928836983	0.7419386859453045
1	3	undersample	0.6	300	3	2	2	sqrt	entropy		0.7879291373239435	0.1167821302283653	0.3906249999389649	0.8830985915430768	4.842446278808462	3.341490677317193	0.6900418582888111
1	1	undersample	0.6	300	3	2	2	log2	gini		0.7929137323943662	0.13080885281494242	0.2812499999560547	0.8985915492894466	3.4673909566671166	2.773437225901858	0.7998628438178191
1	2	undersample	0.6	300	3	2	2	log2	gini		0.7372799295774647	0.1095716887045867	0.3281249999487305	0.8661971830924916	3.161566466018922	2.4523024478066366	0.7756605602155621
1	3	undersample	0.6	300	3	2	2	log2	gini		0.7860145246478873	0.11758554039084053	0.3906249999389649	0.880281690134646	4.713423421331608	3.2628673738346547	0.692249992210251
1	1	undersample	0.6	300	3	2	2	log2	entropy		0.7898767605633803	0.12713380685618605	0.26562499995849614	0.9070422535147392	3.5293355269441986	2.857480752567573	0.8096370252868271
1	2	undersample	0.6	300	3	2	2	log2	entropy		0.730743838028169	0.10147850020215934	0.3437499999462891	0.8845070422472923	4.011614044596368	2.9763716928836983	0.7419386859453045
1	3	undersample	0.6	300	3	2	2	log2	entropy		0.7879291373239435	0.1167821302283653	0.3906249999389649	0.8830985915430768	4.842446278808462	3.341490677317193	0.6900418582888111
1	1	undersample	0.6	300	3	5	1	sqrt	gini		0.7906470070422535	0.12907900894104526	0.2812499999560547	0.8999999999936621	3.5217387722794413	2.812499718132322	0.7986111022921064
1	2	undersample	0.6	300	3	5	1	sqrt	gini		0.7385233274647888	0.11046586143510015	0.3437499999462891	0.8704225352051379	3.518633261551722	2.652853055598512	0.7539441661624796
1	3	undersample	0.6	300	3	5	1	sqrt	gini		0.7858274647887324	0.1165051206537531	0.4062499999365235	0.8838028168951846	5.204146262324956	3.496211819592463	0.6718127414791499
1	1	undersample	0.6	300	3	5	1	sqrt	entropy		0.7878961267605634	0.12731139949097986	0.2812499999560547	0.9077464788668469	3.850314875660345	3.0486637909839533	0.7917959571963438
1	2	undersample	0.6	300	3	5	1	sqrt	entropy		0.7310299295774648	0.10091725324269328	0.3437499999462891	0.8838028168951846	3.9841266314838197	2.9583330781166994	0.742529872142556
1	3	undersample	0.6	300	3	5	1	sqrt	entropy		0.7897997359154929	0.11775989847812102	0.3906249999389649	0.8830985915430768	4.842446278808462	3.341490677317193	0.6900418582888111
1	1	undersample	0.6	300	3	5	1	log2	gini		0.7906470070422535	0.12907900894104526	0.2812499999560547	0.8999999999936621	3.5217387722794413	2.812499718132322	0.7986111022921064
1	2	undersample	0.6	300	3	5	1	log2	gini		0.7385233274647888	0.11046586143510015	0.3437499999462891	0.8704225352051379	3.518633261551722	2.652853055598512	0.7539441661624796
1	3	undersample	0.6	300	3	5	1	log2	gini		0.7858274647887324	0.1165051206537531	0.4062499999365235	0.8838028168951846	5.204146262324956	3.496211819592463	0.6718127414791499
1	1	undersample	0.6	300	3	5	1	log2	entropy		0.7878961267605634	0.12731139949097986	0.2812499999560547	0.9077464788668469	3.850314875660345	3.0486637909839533	0.7917959571963438
1	2	undersample	0.6	300	3	5	1	log2	entropy		0.7310299295774648	0.10091725324269328	0.3437499999462891	0.8838028168951846	3.9841266314838197	2.9583330781166994	0.742529872142556
1	3	undersample	0.6	300	3	5	1	log2	entropy		0.7897997359154929	0.11775989847812102	0.3906249999389649	0.8830985915430768	4.842446278808462	3.341490677317193	0.6900418582888111
1	1	undersample	0.6	300	3	5	2	sqrt	gini		0.792462588028169	0.13023162426772056	0.2812499999560547	0.8992957746415543	3.494374837164871	2.7928318898899946	0.7992364829447389
1	2	undersample	0.6	300	3	5	2	sqrt	gini		0.7373899647887324	0.11076950334478211	0.3437499999462891	0.8690140845009225	3.475166138298836	2.624327756104683	0.7551661177953589
1	3	undersample	0.6	300	3	5	2	sqrt	gini		0.7853102992957746	0.11728352692853018	0.4062499999365235	0.8816901408388614	5.098997043216757	3.4337794709519054	0.6734225164005386
1	1	undersample	0.6	300	3	5	2	sqrt	entropy		0.7896236795774647	0.12734156771151692	0.26562499995849614	0.9091549295710624	3.6198247645480155	2.9239337860048216	0.8077556069683575
1	2	undersample	0.6	300	3	5	2	sqrt	entropy		0.7311619718309859	0.10157132569598423	0.3437499999462891	0.8845070422472923	4.011614044596368	2.9763716928836983	0.7419386859453045
1	3	undersample	0.6	300	3	5	2	sqrt	entropy		0.7880061619718309	0.11710354442582972	0.3906249999389649	0.8830985915430768	4.842446278808462	3.341490677317193	0.6900418582888111
1	1	undersample	0.6	300	3	5	2	log2	gini		0.792462588028169	0.13023162426772056	0.2812499999560547	0.8992957746415543	3.494374837164871	2.7928318898899946	0.7992364829447389
1	2	undersample	0.6	300	3	5	2	log2	gini		0.7373899647887324	0.11076950334478211	0.3437499999462891	0.8690140845009225	3.475166138298836	2.624327756104683	0.7551661177953589
1	3	undersample	0.6	300	3	5	2	log2	gini		0.7853102992957746	0.11728352692853018	0.4062499999365235	0.8816901408388614	5.098997043216757	3.4337794709519054	0.6734225164005386
1	1	undersample	0.6	300	3	5	2	log2	entropy		0.7896236795774647	0.12734156771151692	0.26562499995849614	0.9091549295710624	3.6198247645480155	2.9239337860048216	0.8077556069683575
1	2	undersample	0.6	300	3	5	2	log2	entropy		0.7311619718309859	0.10157132569598423	0.3437499999462891	0.8845070422472923	4.011614044596368	2.9763716928836983	0.7419386859453045
1	3	undersample	0.6	300	3	5	2	log2	entropy		0.7880061619718309	0.11710354442582972	0.3906249999389649	0.8830985915430768	4.842446278808462	3.341490677317193	0.6900418582888111
1	1	undersample	0.6	300	3	10	1	sqrt	gini		0.7916483274647887	0.12987422737039203	0.2812499999560547	0.9035211267542006	3.664550549809752	2.915145682599929	0.7954988221149699
1	2	undersample	0.6	300	3	10	1	sqrt	gini		0.7375880281690141	0.11107547282708008	0.3437499999462891	0.8683098591488148	3.4537812434098645	2.6102939189031633	0.7557785801709457
1	3	undersample	0.6	300	3	10	1	sqrt	gini		0.7862455985915493	0.11682629763922946	0.4062499999365235	0.8830985915430768	5.168674236637951	3.4751503044098806	0.6723484773115835
1	1	undersample	0.6	300	3	10	1	sqrt	entropy		0.7890955105633802	0.12868141285427892	0.26562499995849614	0.9112676056273855	3.714623012979844	2.993551249248872	0.8058829123823352
1	2	undersample	0.6	300	3	10	1	sqrt	entropy		0.7306007922535211	0.10146314197374709	0.3437499999462891	0.8830985915430768	3.9569703919948096	2.9405117960391296	0.743122001220494
1	3	undersample	0.6	300	3	10	1	sqrt	entropy		0.7902838908450704	0.11849697836595986	0.3749999999414063	0.8838028168951846	4.563635956572289	3.2272724488545816	0.7071713068108528
1	1	undersample	0.6	300	3	10	1	log2	gini		0.7916483274647887	0.12987422737039203	0.2812499999560547	0.9035211267542006	3.664550549809752	2.915145682599929	0.7954988221149699
1	2	undersample	0.6	300	3	10	1	log2	gini		0.7375880281690141	0.11107547282708008	0.3437499999462891	0.8683098591488148	3.4537812434098645	2.6102939189031633	0.7557785801709457
1	3	undersample	0.6	300	3	10	1	log2	gini		0.7862455985915493	0.11682629763922946	0.4062499999365235	0.8830985915430768	5.168674236637951	3.4751503044098806	0.6723484773115835
1	1	undersample	0.6	300	3	10	1	log2	entropy		0.7890955105633802	0.12868141285427892	0.26562499995849614	0.9112676056273855	3.714623012979844	2.993551249248872	0.8058829123823352
1	2	undersample	0.6	300	3	10	1	log2	entropy		0.7306007922535211	0.10146314197374709	0.3437499999462891	0.8830985915430768	3.9569703919948096	2.9405117960391296	0.743122001220494
1	3	undersample	0.6	300	3	10	1	log2	entropy		0.7902838908450704	0.11849697836595986	0.3749999999414063	0.8838028168951846	4.563635956572289	3.2272724488545816	0.7071713068108528
1	1	undersample	0.6	300	3	10	2	sqrt	gini		0.794069102112676	0.13097415803748116	0.2812499999560547	0.9042253521063084	3.6943730091033715	2.9365805750852996	0.7948792747525731
1	2	undersample	0.6	300	3	10	2	sqrt	gini		0.7367187500000001	0.11131873244273874	0.3281249999487305	0.8654929577403839	3.1424568415435643	2.4394631689304043	0.7762916916649139
1	3	undersample	0.6	300	3	10	2	sqrt	gini		0.7862235915492959	0.11706375985975233	0.4062499999365235	0.8823943661909691	5.133627025593593	3.4543410229206004	0.6728850682690393
1	1	undersample	0.6	300	3	10	2	sqrt	entropy		0.7904599471830986	0.1286969458451197	0.26562499995849614	0.90985915492317	3.6509304398695748	2.9467770161720277	0.8071304091370181
1	2	undersample	0.6	300	3	10	2	sqrt	entropy		0.7306338028169014	0.10231592875091329	0.3437499999462891	0.8838028168951846	3.9841266314838197	2.9583330781166994	0.742529872142556
1	3	undersample	0.6	300	3	10	2	sqrt	entropy		0.7886113556338028	0.11725444714778041	0.4062499999365235	0.8838028168951846	5.204146262324956	3.496211819592463	0.6718127414791499
1	1	undersample	0.6	300	3	10	2	log2	gini		0.794069102112676	0.13097415803748116	0.2812499999560547	0.9042253521063084	3.6943730091033715	2.9365805750852996	0.7948792747525731
1	2	undersample	0.6	300	3	10	2	log2	gini		0.7367187500000001	0.11131873244273874	0.3281249999487305	0.8654929577403839	3.1424568415435643	2.4394631689304043	0.7762916916649139
1	3	undersample	0.6	300	3	10	2	log2	gini		0.7862235915492959	0.11706375985975233	0.4062499999365235	0.8823943661909691	5.133627025593593	3.4543410229206004	0.6728850682690393
1	1	undersample	0.6	300	3	10	2	log2	entropy		0.7904599471830986	0.1286969458451197	0.26562499995849614	0.90985915492317	3.6509304398695748	2.9467770161720277	0.8071304091370181
1	2	undersample	0.6	300	3	10	2	log2	entropy		0.7306338028169014	0.10231592875091329	0.3437499999462891	0.8838028168951846	3.9841266314838197	2.9583330781166994	0.742529872142556
1	3	undersample	0.6	300	3	10	2	log2	entropy		0.7886113556338028	0.11725444714778041	0.4062499999365235	0.8838028168951846	5.204146262324956	3.496211819592463	0.6718127414791499
1	1	undersample	0.6	300	5	2	1	sqrt	gini		0.7865426936619718	0.11995185767381328	0.3749999999414063	0.8661971830924916	3.88421022585693	2.8026313689218703	0.7215447071898521
1	2	undersample	0.6	300	5	2	1	sqrt	gini		0.7356183978873239	0.10139564548504665	0.3749999999414063	0.8309859154871058	2.949999820875393	2.2187498683004643	0.7521186350926851
1	3	undersample	0.6	300	5	2	1	sqrt	gini		0.7788072183098591	0.11661173205585049	0.48437499992431643	0.8485915492897987	5.264974960564407	3.1991276950593903	0.6076244742608791
1	1	undersample	0.6	300	5	2	1	sqrt	entropy		0.7822073063380282	0.12021515890622118	0.3906249999389649	0.8647887323882762	4.099892847133078	2.88899718158639	0.7046518648914553
1	2	undersample	0.6	300	5	2	1	sqrt	entropy		0.7325264084507042	0.09652884811044773	0.42187499993408206	0.8345070422476444	3.6797007450532146	2.549201973133853	0.6927742533856458
1	3	undersample	0.6	300	5	2	1	sqrt	entropy		0.7851012323943662	0.11188959607960698	0.5156249999194337	0.8401408450645061	5.594571167910569	3.2254953923192202	0.5765402279399636
1	1	undersample	0.6	300	5	2	1	log2	gini		0.7865426936619718	0.11995185767381328	0.3749999999414063	0.8661971830924916	3.88421022585693	2.8026313689218703	0.7215447071898521
1	2	undersample	0.6	300	5	2	1	log2	gini		0.7356183978873239	0.10139564548504665	0.3749999999414063	0.8309859154871058	2.949999820875393	2.2187498683004643	0.7521186350926851
1	3	undersample	0.6	300	5	2	1	log2	gini		0.7788072183098591	0.11661173205585049	0.48437499992431643	0.8485915492897987	5.264974960564407	3.1991276950593903	0.6076244742608791
1	1	undersample	0.6	300	5	2	1	log2	entropy		0.7822073063380282	0.12021515890622118	0.3906249999389649	0.8647887323882762	4.099892847133078	2.88899718158639	0.7046518648914553
1	2	undersample	0.6	300	5	2	1	log2	entropy		0.7325264084507042	0.09652884811044773	0.42187499993408206	0.8345070422476444	3.6797007450532146	2.549201973133853	0.6927742533856458
1	3	undersample	0.6	300	5	2	1	log2	entropy		0.7851012323943662	0.11188959607960698	0.5156249999194337	0.8401408450645061	5.594571167910569	3.2254953923192202	0.5765402279399636
1	1	undersample	0.6	300	5	2	2	sqrt	gini		0.7848591549295775	0.11054122496709082	0.3593749999438477	0.8640845070361685	3.566409435263744	2.644106022544617	0.741391597032096
1	2	undersample	0.6	300	5	2	2	sqrt	gini		0.7305237676056339	0.10304898522196668	0.3906249999389649	0.8316901408392136	3.1675783916988203	2.3208680625008435	0.7326947414805235
1	3	undersample	0.6	300	5	2	2	sqrt	gini		0.7766615316901408	0.10955928601562731	0.49999999992187505	0.8443661971771524	5.42533898861242	3.2126694762082795	0.5921601265281597
1	1	undersample	0.6	300	5	2	2	sqrt	entropy		0.7806117957746479	0.11892603038950281	0.3593749999438477	0.8647887323882762	3.587906230702675	2.657877407059479	0.7407878579535462
1	2	undersample	0.6	300	5	2	2	sqrt	entropy		0.7299405809859154	0.0983905916916385	0.42187499993408206	0.838028169008183	3.775557922902092	2.604619403908582	0.6898634372296838
1	3	undersample	0.6	300	5	2	2	sqrt	entropy		0.7840228873239437	0.11106878912240228	0.5156249999194337	0.8387323943602907	5.536413204185762	3.1973251286321496	0.5775083895202592
1	1	undersample	0.6	300	5	2	2	log2	gini		0.7848591549295775	0.11054122496709082	0.3593749999438477	0.8640845070361685	3.566409435263744	2.644106022544617	0.741391597032096
1	2	undersample	0.6	300	5	2	2	log2	gini		0.7305237676056339	0.10304898522196668	0.3906249999389649	0.8316901408392136	3.1675783916988203	2.3208680625008435	0.7326947414805235
1	3	undersample	0.6	300	5	2	2	log2	gini		0.7766615316901408	0.10955928601562731	0.49999999992187505	0.8443661971771524	5.42533898861242	3.2126694762082795	0.5921601265281597
1	1	undersample	0.6	300	5	2	2	log2	entropy		0.7806117957746479	0.11892603038950281	0.3593749999438477	0.8647887323882762	3.587906230702675	2.657877407059479	0.7407878579535462
1	2	undersample	0.6	300	5	2	2	log2	entropy		0.7299405809859154	0.0983905916916385	0.42187499993408206	0.838028169008183	3.775557922902092	2.604619403908582	0.6898634372296838
1	3	undersample	0.6	300	5	2	2	log2	entropy		0.7840228873239437	0.11106878912240228	0.5156249999194337	0.8387323943602907	5.536413204185762	3.1973251286321496	0.5775083895202592
1	1	undersample	0.6	300	5	5	1	sqrt	gini		0.7854203345070423	0.10891130994017832	0.3749999999414063	0.8647887323882762	3.837499706302649	2.773437294322935	0.7227198614225007
1	2	undersample	0.6	300	5	5	1	sqrt	gini		0.7342539612676057	0.10297088725395219	0.3906249999389649	0.8352112675997521	3.248958814428351	2.3704592574060275	0.7296058092178425
1	3	undersample	0.6	300	5	5	1	sqrt	gini		0.7756161971830986	0.11124930052568069	0.49999999992187505	0.8457746478813678	5.484017879366607	3.242008921575872	0.5911740147554257
1	1	undersample	0.6	300	5	5	1	sqrt	entropy		0.7805677816901408	0.11885338197631426	0.3437499999462891	0.8654929577403839	3.370480919696121	2.555628081736614	0.7582383965141144
1	2	undersample	0.6	300	5	5	1	sqrt	entropy		0.7323393485915493	0.09920217245776712	0.42187499993408206	0.8366197183039675	3.736719238804266	2.5821657897329295	0.6910248234737644
1	3	undersample	0.6	300	5	5	1	sqrt	entropy		0.7823613556338028	0.10984021064882543	0.5156249999194337	0.8422535211208293	5.683755366622928	3.2686939885830846	0.5750940568168162
1	1	undersample	0.6	300	5	5	1	log2	gini		0.7854203345070423	0.10891130994017832	0.3749999999414063	0.8647887323882762	3.837499706302649	2.773437294322935	0.7227198614225007
1	2	undersample	0.6	300	5	5	1	log2	gini		0.7342539612676057	0.10297088725395219	0.3906249999389649	0.8352112675997521	3.248958814428351	2.3704592574060275	0.7296058092178425
1	3	undersample	0.6	300	5	5	1	log2	gini		0.7756161971830986	0.11124930052568069	0.49999999992187505	0.8457746478813678	5.484017879366607	3.242008921575872	0.5911740147554257
1	1	undersample	0.6	300	5	5	1	log2	entropy		0.7805677816901408	0.11885338197631426	0.3437499999462891	0.8654929577403839	3.370480919696121	2.555628081736614	0.7582383965141144
1	2	undersample	0.6	300	5	5	1	log2	entropy		0.7323393485915493	0.09920217245776712	0.42187499993408206	0.8366197183039675	3.736719238804266	2.5821657897329295	0.6910248234737644
1	3	undersample	0.6	300	5	5	1	log2	entropy		0.7823613556338028	0.10984021064882543	0.5156249999194337	0.8422535211208293	5.683755366622928	3.2686939885830846	0.5750940568168162
1	1	undersample	0.6	300	5	5	2	sqrt	gini		0.785706426056338	0.11127680621190948	0.3749999999414063	0.8654929577403839	3.8607326872419216	2.7879579073490337	0.7221318062125153
1	2	undersample	0.6	300	5	5	2	sqrt	gini		0.7296214788732395	0.10226548373376737	0.3906249999389649	0.8338028168955367	3.215992846602002	2.3503706208409754	0.7308382514483618
1	3	undersample	0.6	300	5	5	2	sqrt	gini		0.7781139964788732	0.11151071237304813	0.46874999992675787	0.8457746478813678	4.838839310227211	3.0393833639773797	0.6281223906660934
1	1	undersample	0.6	300	5	5	2	sqrt	entropy		0.7811289612676056	0.1197328042508804	0.3281249999487305	0.8640845070361685	3.1048316741388535	2.4141837597146503	0.7775570407809382
1	2	undersample	0.6	300	5	5	2	sqrt	entropy		0.7298965669014085	0.09918954174257268	0.4374999999316407	0.838028169008183	4.02415432769776	2.70108678923853	0.6712184794717585
1	3	undersample	0.6	300	5	5	2	sqrt	entropy		0.781987235915493	0.10967080977484178	0.49999999992187505	0.8415492957687215	5.311110747745115	3.1555553557938714	0.5941422524511443
1	1	undersample	0.6	300	5	5	2	log2	gini		0.785706426056338	0.11127680621190948	0.3749999999414063	0.8654929577403839	3.8607326872419216	2.7879579073490337	0.7221318062125153
1	2	undersample	0.6	300	5	5	2	log2	gini		0.7296214788732395	0.10226548373376737	0.3906249999389649	0.8338028168955367	3.215992846602002	2.3503706208409754	0.7308382514483618
1	3	undersample	0.6	300	5	5	2	log2	gini		0.7781139964788732	0.11151071237304813	0.46874999992675787	0.8457746478813678	4.838839310227211	3.0393833639773797	0.6281223906660934
1	1	undersample	0.6	300	5	5	2	log2	entropy		0.7811289612676056	0.1197328042508804	0.3281249999487305	0.8640845070361685	3.1048316741388535	2.4141837597146503	0.7775570407809382
1	2	undersample	0.6	300	5	5	2	log2	entropy		0.7298965669014085	0.09918954174257268	0.4374999999316407	0.838028169008183	4.02415432769776	2.70108678923853	0.6712184794717585
1	3	undersample	0.6	300	5	5	2	log2	entropy		0.781987235915493	0.10967080977484178	0.49999999992187505	0.8415492957687215	5.311110747745115	3.1555553557938714	0.5941422524511443
1	1	undersample	0.6	300	5	10	1	sqrt	gini		0.7881051936619718	0.10788878765550758	0.4062499999365235	0.8619718309798453	4.272824596077211	2.943239582094345	0.6888276064662763
1	2	undersample	0.6	300	5	10	1	sqrt	gini		0.7328675176056337	0.1048214827005709	0.3906249999389649	0.8394366197123984	3.35132681956603	2.432839760292033	0.7259332967990862
1	3	undersample	0.6	300	5	10	1	sqrt	gini		0.7827794894366198	0.11086926848825152	0.5156249999194337	0.8394366197123984	5.565364646662047	3.2113484835854833	0.5770239026220708
1	1	undersample	0.6	300	5	10	1	sqrt	entropy		0.7857284330985916	0.12042356610653064	0.3906249999389649	0.8612676056277376	3.9795649758674556	2.8156723853123458	0.7075326983203591
1	2	undersample	0.6	300	5	10	1	sqrt	entropy		0.7309419014084506	0.09668687029664463	0.3906249999389649	0.838028169008183	3.3166107135127842	2.4116846332486874	0.7271533527455344
1	3	undersample	0.6	300	5	10	1	sqrt	entropy		0.7836047535211268	0.1127331926449795	0.5156249999194337	0.8408450704166138	5.62403615393251	3.2397674949276825	0.5760573634331937
1	1	undersample	0.6	300	5	10	1	log2	gini		0.7881051936619718	0.10788878765550758	0.4062499999365235	0.8619718309798453	4.272824596077211	2.943239582094345	0.6888276064662763
1	2	undersample	0.6	300	5	10	1	log2	gini		0.7328675176056337	0.1048214827005709	0.3906249999389649	0.8394366197123984	3.35132681956603	2.432839760292033	0.7259332967990862
1	3	undersample	0.6	300	5	10	1	log2	gini		0.7827794894366198	0.11086926848825152	0.5156249999194337	0.8394366197123984	5.565364646662047	3.2113484835854833	0.5770239026220708
1	1	undersample	0.6	300	5	10	1	log2	entropy		0.7857284330985916	0.12042356610653064	0.3906249999389649	0.8612676056277376	3.9795649758674556	2.8156723853123458	0.7075326983203591
1	2	undersample	0.6	300	5	10	1	log2	entropy		0.7309419014084506	0.09668687029664463	0.3906249999389649	0.838028169008183	3.3166107135127842	2.4116846332486874	0.7271533527455344
1	3	undersample	0.6	300	5	10	1	log2	entropy		0.7836047535211268	0.1127331926449795	0.5156249999194337	0.8408450704166138	5.62403615393251	3.2397674949276825	0.5760573634331937
1	1	undersample	0.6	300	5	10	2	sqrt	gini		0.7903169014084507	0.12230306186050656	0.4062499999365235	0.8647887323882762	4.376096153065595	3.004557068849846	0.6865838683604097
1	2	undersample	0.6	300	5	10	2	sqrt	gini		0.7309088908450704	0.10138501088772357	0.3906249999389649	0.8338028168955367	3.215992846602002	2.3503706208409754	0.7308382514483618
1	3	undersample	0.6	300	5	10	2	sqrt	gini		0.7817011443661972	0.11044247619054426	0.48437499992431643	0.838028169008183	4.860342233241113	2.990488945228372	0.6152836061979828
1	1	undersample	0.6	300	5	10	2	sqrt	entropy		0.789887764084507	0.12232580155554841	0.42187499993408206	0.8640845070361685	4.639265850735551	3.1039505482045504	0.6690607095344112
1	2	undersample	0.6	300	5	10	2	sqrt	entropy		0.7306117957746479	0.09655256724081067	0.3906249999389649	0.8408450704166138	3.3866573699353064	2.454369314339153	0.7247173281421923
1	3	undersample	0.6	300	5	10	2	sqrt	entropy		0.7842649647887324	0.11442813389264088	0.5156249999194337	0.8394366197123984	5.565364646662047	3.2113484835854833	0.5770239026220708
1	1	undersample	0.6	300	5	10	2	log2	gini		0.7903169014084507	0.12230306186050656	0.4062499999365235	0.8647887323882762	4.376096153065595	3.004557068849846	0.6865838683604097
1	2	undersample	0.6	300	5	10	2	log2	gini		0.7309088908450704	0.10138501088772357	0.3906249999389649	0.8338028168955367	3.215992846602002	2.3503706208409754	0.7308382514483618
1	3	undersample	0.6	300	5	10	2	log2	gini		0.7817011443661972	0.11044247619054426	0.48437499992431643	0.838028169008183	4.860342233241113	2.990488945228372	0.6152836061979828
1	1	undersample	0.6	300	5	10	2	log2	entropy		0.789887764084507	0.12232580155554841	0.42187499993408206	0.8640845070361685	4.639265850735551	3.1039505482045504	0.6690607095344112
1	2	undersample	0.6	300	5	10	2	log2	entropy		0.7306117957746479	0.09655256724081067	0.3906249999389649	0.8408450704166138	3.3866573699353064	2.454369314339153	0.7247173281421923
1	3	undersample	0.6	300	5	10	2	log2	entropy		0.7842649647887324	0.11442813389264088	0.5156249999194337	0.8394366197123984	5.565364646662047	3.2113484835854833	0.5770239026220708
1	1	undersample	0.6	300	10	2	1	sqrt	gini		0.7809859154929578	0.10887951191654295	0.46874999992675787	0.8373239436560752	4.5416345376947636	2.8814933288080673	0.6344617250630443
1	2	undersample	0.6	300	10	2	1	sqrt	gini		0.7252640845070423	0.09531081335274179	0.46874999992675787	0.8161971830928437	3.918187738172647	2.5502872170923467	0.6508843752085919
1	3	undersample	0.6	300	10	2	1	sqrt	gini		0.775363116197183	0.10941048104120091	0.5624999999121094	0.8176056337970592	5.763375265037521	3.0839766643147195	0.5350990461074704
1	1	undersample	0.6	300	10	2	1	sqrt	entropy		0.7710387323943662	0.10396032550443977	0.45312499992919925	0.8345070422476444	4.178115233994061	2.738031748921546	0.6553269964560019
1	2	undersample	0.6	300	10	2	1	sqrt	entropy		0.7198393485915493	0.09133457027820131	0.4062499999365235	0.8126760563323051	2.9683417439443036	2.168702891340819	0.730610909637261
1	3	undersample	0.6	300	10	2	1	sqrt	entropy		0.7735805457746479	0.10785915478392641	0.5624999999121094	0.8112676056280897	5.5266521226570084	2.980410289288024	0.5392795073536549
1	1	undersample	0.6	300	10	2	1	log2	gini		0.7809859154929578	0.10887951191654295	0.46874999992675787	0.8373239436560752	4.5416345376947636	2.8814933288080673	0.6344617250630443
1	2	undersample	0.6	300	10	2	1	log2	gini		0.7252640845070423	0.09531081335274179	0.46874999992675787	0.8161971830928437	3.918187738172647	2.5502872170923467	0.6508843752085919
1	3	undersample	0.6	300	10	2	1	log2	gini		0.775363116197183	0.10941048104120091	0.5624999999121094	0.8176056337970592	5.763375265037521	3.0839766643147195	0.5350990461074704
1	1	undersample	0.6	300	10	2	1	log2	entropy		0.7710387323943662	0.10396032550443977	0.45312499992919925	0.8345070422476444	4.178115233994061	2.738031748921546	0.6553269964560019
1	2	undersample	0.6	300	10	2	1	log2	entropy		0.7198393485915493	0.09133457027820131	0.4062499999365235	0.8126760563323051	2.9683417439443036	2.168702891340819	0.730610909637261
1	3	undersample	0.6	300	10	2	1	log2	entropy		0.7735805457746479	0.10785915478392641	0.5624999999121094	0.8112676056280897	5.5266521226570084	2.980410289288024	0.5392795073536549
1	1	undersample	0.6	300	10	2	2	sqrt	gini		0.7758802816901409	0.10956655353287992	0.46874999992675787	0.838028169008183	4.565217090371626	2.894021559898425	0.633928563955908
1	2	undersample	0.6	300	10	2	2	sqrt	gini		0.7264304577464789	0.10017961666209572	0.42187499993408206	0.8147887323886283	3.2102557030962466	2.277804059098934	0.7095397493724461
1	3	undersample	0.6	300	10	2	2	sqrt	gini		0.769762323943662	0.10625454943741348	0.5156249999194337	0.82042253520549	4.863377313429482	2.87132336897744	0.590396988614258
1	1	undersample	0.6	300	10	2	2	sqrt	entropy		0.7768705985915493	0.10779800565685946	0.4374999999316407	0.8408450704166138	4.109144270708708	2.748893632059852	0.6689698413763178
1	2	undersample	0.6	300	10	2	2	sqrt	entropy		0.723756602112676	0.09724803718737407	0.42187499993408206	0.8176056337970592	3.2711048953102613	2.3129824982360394	0.7070951680091586
1	3	undersample	0.6	300	10	2	2	sqrt	entropy		0.7663182218309859	0.10452350092397036	0.5468749999145508	0.8126760563323051	5.235934353254448	2.9194077383434096	0.557571483716078
1	1	undersample	0.6	300	10	2	2	log2	gini		0.7758802816901409	0.10956655353287992	0.46874999992675787	0.838028169008183	4.565217090371626	2.894021559898425	0.633928563955908
1	2	undersample	0.6	300	10	2	2	log2	gini		0.7264304577464789	0.10017961666209572	0.42187499993408206	0.8147887323886283	3.2102557030962466	2.277804059098934	0.7095397493724461
1	3	undersample	0.6	300	10	2	2	log2	gini		0.769762323943662	0.10625454943741348	0.5156249999194337	0.82042253520549	4.863377313429482	2.87132336897744	0.590396988614258
1	1	undersample	0.6	300	10	2	2	log2	entropy		0.7768705985915493	0.10779800565685946	0.4374999999316407	0.8408450704166138	4.109144270708708	2.748893632059852	0.6689698413763178
1	2	undersample	0.6	300	10	2	2	log2	entropy		0.723756602112676	0.09724803718737407	0.42187499993408206	0.8176056337970592	3.2711048953102613	2.3129824982360394	0.7070951680091586
1	3	undersample	0.6	300	10	2	2	log2	entropy		0.7663182218309859	0.10452350092397036	0.5468749999145508	0.8126760563323051	5.235934353254448	2.9194077383434096	0.557571483716078
1	1	undersample	0.6	300	10	5	1	sqrt	gini		0.7736025528169014	0.10320735718524282	0.45312499992919925	0.8309859154871058	4.0738092685637	2.6809894241963943	0.658103805729603
1	2	undersample	0.6	300	10	5	1	sqrt	gini		0.7280479753521126	0.09995934587320038	0.45312499992919925	0.8098591549238743	3.529100333671761	2.383101726074514	0.6752717308844757
1	3	undersample	0.6	300	10	5	1	sqrt	gini		0.7690580985915493	0.11011667743914433	0.5624999999121094	0.82042253520549	5.873949211850707	3.132352766157207	0.5332617961861477
1	1	undersample	0.6	300	10	5	1	sqrt	entropy		0.7763204225352113	0.10509229938556656	0.45312499992919925	0.8408450704166138	4.37749654770778	2.8470684046334176	0.6503873457876929
1	2	undersample	0.6	300	10	5	1	sqrt	entropy		0.7267385563380282	0.09537076735298627	0.4374999999316407	0.8211267605575978	3.5704284870355942	2.4458660045336584	0.6850342970627856
1	3	undersample	0.6	300	10	5	1	sqrt	entropy		0.7737676056338029	0.10868206892064869	0.5624999999121094	0.810563380275982	5.501327341986429	2.9693306977198186	0.539748038631414
1	1	undersample	0.6	300	10	5	1	log2	gini		0.7736025528169014	0.10320735718524282	0.45312499992919925	0.8309859154871058	4.0738092685637	2.6809894241963943	0.658103805729603
1	2	undersample	0.6	300	10	5	1	log2	gini		0.7280479753521126	0.09995934587320038	0.45312499992919925	0.8098591549238743	3.529100333671761	2.383101726074514	0.6752717308844757
1	3	undersample	0.6	300	10	5	1	log2	gini		0.7690580985915493	0.11011667743914433	0.5624999999121094	0.82042253520549	5.873949211850707	3.132352766157207	0.5332617961861477
1	1	undersample	0.6	300	10	5	1	log2	entropy		0.7763204225352113	0.10509229938556656	0.45312499992919925	0.8408450704166138	4.37749654770778	2.8470684046334176	0.6503873457876929
1	2	undersample	0.6	300	10	5	1	log2	entropy		0.7267385563380282	0.09537076735298627	0.4374999999316407	0.8211267605575978	3.5704284870355942	2.4458660045336584	0.6850342970627856
1	3	undersample	0.6	300	10	5	1	log2	entropy		0.7737676056338029	0.10868206892064869	0.5624999999121094	0.810563380275982	5.501327341986429	2.9693306977198186	0.539748038631414
1	1	undersample	0.6	300	10	5	2	sqrt	gini		0.7803257042253521	0.10591187785312947	0.45312499992919925	0.842957746472937	4.447533331817066	2.8853697708649775	0.648757302333878
1	2	undersample	0.6	300	10	5	2	sqrt	gini		0.7265074823943662	0.1001293072811802	0.45312499992919925	0.8091549295717666	3.513020365003937	2.3743079932290696	0.6758594347335088
1	3	undersample	0.6	300	10	5	2	sqrt	gini		0.7681778169014084	0.10769485263384529	0.5156249999194337	0.8161971830928437	4.7271039092131755	2.8053159388015816	0.5934534009423723
1	1	undersample	0.6	300	10	5	2	sqrt	entropy		0.7752200704225352	0.11842329318716045	0.45312499992919925	0.8408450704166138	4.37749654770778	2.8470684046334176	0.6503873457876929
1	2	undersample	0.6	300	10	5	2	sqrt	entropy		0.7251870598591549	0.09434495314521738	0.42187499993408206	0.8197183098533823	3.3179896732254757	2.3400877603826893	0.7052727578045631
1	3	undersample	0.6	300	10	5	2	sqrt	entropy		0.7713798415492958	0.10571561975256447	0.5624999999121094	0.8112676056280897	5.5266521226570084	2.980410289288024	0.5392795073536549
1	1	undersample	0.6	300	10	5	2	log2	gini		0.7803257042253521	0.10591187785312947	0.45312499992919925	0.842957746472937	4.447533331817066	2.8853697708649775	0.648757302333878
1	2	undersample	0.6	300	10	5	2	log2	gini		0.7265074823943662	0.1001293072811802	0.45312499992919925	0.8091549295717666	3.513020365003937	2.3743079932290696	0.6758594347335088
1	3	undersample	0.6	300	10	5	2	log2	gini		0.7681778169014084	0.10769485263384529	0.5156249999194337	0.8161971830928437	4.7271039092131755	2.8053159388015816	0.5934534009423723
1	1	undersample	0.6	300	10	5	2	log2	entropy		0.7752200704225352	0.11842329318716045	0.45312499992919925	0.8408450704166138	4.37749654770778	2.8470684046334176	0.6503873457876929
1	2	undersample	0.6	300	10	5	2	log2	entropy		0.7251870598591549	0.09434495314521738	0.42187499993408206	0.8197183098533823	3.3179896732254757	2.3400877603826893	0.7052727578045631
1	3	undersample	0.6	300	10	5	2	log2	entropy		0.7713798415492958	0.10571561975256447	0.5624999999121094	0.8112676056280897	5.5266521226570084	2.980410289288024	0.5392795073536549
1	1	undersample	0.6	300	10	10	1	sqrt	gini		0.7809529049295775	0.1034442084681034	0.49999999992187505	0.8415492957687215	5.311110747745115	3.1555553557938714	0.5941422524511443
1	2	undersample	0.6	300	10	10	1	sqrt	gini		0.726606514084507	0.0994234938018287	0.45312499992919925	0.8098591549238743	3.529100333671761	2.383101726074514	0.6752717308844757
1	3	undersample	0.6	300	10	10	1	sqrt	gini		0.7730193661971831	0.10903175865656346	0.5624999999121094	0.8126760563323051	5.577872919621398	3.0028193880103644	0.5383448808359466
1	1	undersample	0.6	300	10	10	1	sqrt	entropy		0.7779489436619718	0.10816465218024258	0.46874999992675787	0.8373239436560752	4.5416345376947636	2.8814933288080673	0.6344617250630443
1	2	undersample	0.6	300	10	10	1	sqrt	entropy		0.7251760563380282	0.09398303563326652	0.4374999999316407	0.8211267605575978	3.5704284870355942	2.4458660045336584	0.6850342970627856
1	3	undersample	0.6	300	10	10	1	sqrt	entropy		0.7691791373239436	0.11154785546909951	0.5312499999169923	0.8119718309801974	4.8941320479781	2.8253743810444636	0.5772983451213546
1	1	undersample	0.6	300	10	10	1	log2	gini		0.7809529049295775	0.1034442084681034	0.49999999992187505	0.8415492957687215	5.311110747745115	3.1555553557938714	0.5941422524511443
1	2	undersample	0.6	300	10	10	1	log2	gini		0.726606514084507	0.0994234938018287	0.45312499992919925	0.8098591549238743	3.529100333671761	2.383101726074514	0.6752717308844757
1	3	undersample	0.6	300	10	10	1	log2	gini		0.7730193661971831	0.10903175865656346	0.5624999999121094	0.8126760563323051	5.577872919621398	3.0028193880103644	0.5383448808359466
1	1	undersample	0.6	300	10	10	1	log2	entropy		0.7779489436619718	0.10816465218024258	0.46874999992675787	0.8373239436560752	4.5416345376947636	2.8814933288080673	0.6344617250630443
1	2	undersample	0.6	300	10	10	1	log2	entropy		0.7251760563380282	0.09398303563326652	0.4374999999316407	0.8211267605575978	3.5704284870355942	2.4458660045336584	0.6850342970627856
1	3	undersample	0.6	300	10	10	1	log2	entropy		0.7691791373239436	0.11154785546909951	0.5312499999169923	0.8119718309801974	4.8941320479781	2.8253743810444636	0.5772983451213546
1	1	undersample	0.6	300	10	10	2	sqrt	gini		0.7873899647887324	0.10659784219167942	0.49999999992187505	0.8359154929518599	5.094420264346427	3.0472101141339367	0.5981465809791541
1	2	undersample	0.6	300	10	10	2	sqrt	gini		0.7243287852112675	0.09955142428234688	0.48437499992431643	0.810563380275982	4.019488338810745	2.5569236563698436	0.6361316169240294
1	3	undersample	0.6	300	10	10	2	sqrt	gini		0.7725572183098592	0.10502119138633757	0.5468749999145508	0.8239436619660286	5.648275504919131	3.106249822977285	0.5499465746295963
1	1	undersample	0.6	300	10	10	2	sqrt	entropy		0.777662852112676	0.11018687307484888	0.45312499992919925	0.8366197183039675	4.2428568675761715	2.7734373297131465	0.6536721303231157
1	2	undersample	0.6	300	10	10	2	sqrt	entropy		0.7264744718309859	0.0940358213081372	0.45312499992919925	0.8246478873181363	3.8966147965621287	2.5840861975266245	0.6631618195466334
1	3	undersample	0.6	300	10	10	2	sqrt	entropy		0.7724141725352112	0.11083612007886937	0.5468749999145508	0.8147887323886283	5.309426716521818	2.952708965498618	0.5561257495495967
1	1	undersample	0.6	300	10	10	2	log2	gini		0.7873899647887324	0.10659784219167942	0.49999999992187505	0.8359154929518599	5.094420264346427	3.0472101141339367	0.5981465809791541
1	2	undersample	0.6	300	10	10	2	log2	gini		0.7243287852112675	0.09955142428234688	0.48437499992431643	0.810563380275982	4.019488338810745	2.5569236563698436	0.6361316169240294
1	3	undersample	0.6	300	10	10	2	log2	gini		0.7725572183098592	0.10502119138633757	0.5468749999145508	0.8239436619660286	5.648275504919131	3.106249822977285	0.5499465746295963
1	1	undersample	0.6	300	10	10	2	log2	entropy		0.777662852112676	0.11018687307484888	0.45312499992919925	0.8366197183039675	4.2428568675761715	2.7734373297131465	0.6536721303231157
1	2	undersample	0.6	300	10	10	2	log2	entropy		0.7264744718309859	0.0940358213081372	0.45312499992919925	0.8246478873181363	3.8966147965621287	2.5840861975266245	0.6631618195466334
1	3	undersample	0.6	300	10	10	2	log2	entropy		0.7724141725352112	0.11083612007886937	0.5468749999145508	0.8147887323886283	5.309426716521818	2.952708965498618	0.5561257495495967
1	1	undersample	0.6	500	3	2	1	sqrt	gini		0.7894586267605634	0.12532145822767307	0.2812499999560547	0.9049295774584161	3.724637282562181	2.9583330214999872	0.7942606916662163
1	2	undersample	0.6	500	3	2	1	sqrt	gini		0.7354313380281691	0.1087269012991391	0.3281249999487305	0.8823943661909691	3.664252570329431	2.7900446723589463	0.761422577228508
1	3	undersample	0.6	500	3	2	1	sqrt	gini		0.7853763204225352	0.11707230071516983	0.4062499999365235	0.8852112675993999	5.276396032321772	3.5391101203875532	0.6707438270258645
1	1	undersample	0.6	500	3	2	1	sqrt	entropy		0.7857284330985916	0.1262434617326639	0.26562499995849614	0.9147887323879241	3.8830661804531137	3.1172516995667325	0.8027809766487985
1	2	undersample	0.6	500	3	2	1	sqrt	entropy		0.7290602992957746	0.09995097573102611	0.3124999999511719	0.8894366197120462	3.656629656223623	2.826432864778205	0.7729611948536514
1	3	undersample	0.6	500	3	2	1	sqrt	entropy		0.7891395246478873	0.11884831704857464	0.3749999999414063	0.8887323943599386	4.792404616857343	3.370252860944646	0.7032488035683992
1	1	undersample	0.6	500	3	2	1	log2	gini		0.7894586267605634	0.12532145822767307	0.2812499999560547	0.9049295774584161	3.724637282562181	2.9583330214999872	0.7942606916662163
1	2	undersample	0.6	500	3	2	1	log2	gini		0.7354313380281691	0.1087269012991391	0.3281249999487305	0.8823943661909691	3.664252570329431	2.7900446723589463	0.761422577228508
1	3	undersample	0.6	500	3	2	1	log2	gini		0.7853763204225352	0.11707230071516983	0.4062499999365235	0.8852112675993999	5.276396032321772	3.5391101203875532	0.6707438270258645
1	1	undersample	0.6	500	3	2	1	log2	entropy		0.7857284330985916	0.1262434617326639	0.26562499995849614	0.9147887323879241	3.8830661804531137	3.1172516995667325	0.8027809766487985
1	2	undersample	0.6	500	3	2	1	log2	entropy		0.7290602992957746	0.09995097573102611	0.3124999999511719	0.8894366197120462	3.656629656223623	2.826432864778205	0.7729611948536514
1	3	undersample	0.6	500	3	2	1	log2	entropy		0.7891395246478873	0.11884831704857464	0.3749999999414063	0.8887323943599386	4.792404616857343	3.370252860944646	0.7032488035683992
1	1	undersample	0.6	500	3	2	2	sqrt	gini		0.7909220950704225	0.12649968803278433	0.2812499999560547	0.9042253521063084	3.6943730091033715	2.9365805750852996	0.7948792747525731
1	2	undersample	0.6	500	3	2	2	sqrt	gini		0.7335387323943662	0.10878179307722687	0.3281249999487305	0.8838028168951846	3.7145874102418195	2.8238633927477585	0.7602091548084073
1	3	undersample	0.6	500	3	2	2	sqrt	gini		0.7852882922535211	0.11791467989100235	0.4062499999365235	0.8838028168951846	5.204146262324956	3.496211819592463	0.6718127414791499
1	1	undersample	0.6	500	3	2	2	sqrt	entropy		0.7867847711267606	0.12641157766074326	0.24999999996093752	0.912676056331601	3.4838705635525735	2.8629028972998514	0.8217592503040025
1	2	undersample	0.6	500	3	2	2	sqrt	entropy		0.7287962147887324	0.10090331764646188	0.2968749999536133	0.8908450704162617	3.445877814548212	2.7197578147699444	0.789278647324224
1	3	undersample	0.6	500	3	2	2	sqrt	entropy		0.7879951584507042	0.11904113206640182	0.3906249999389649	0.8887323943599386	5.120090400725719	3.5106800634840063	0.6856675834835847
1	1	undersample	0.6	500	3	2	2	log2	gini		0.7909220950704225	0.12649968803278433	0.2812499999560547	0.9042253521063084	3.6943730091033715	2.9365805750852996	0.7948792747525731
1	2	undersample	0.6	500	3	2	2	log2	gini		0.7335387323943662	0.10878179307722687	0.3281249999487305	0.8838028168951846	3.7145874102418195	2.8238633927477585	0.7602091548084073
1	3	undersample	0.6	500	3	2	2	log2	gini		0.7852882922535211	0.11791467989100235	0.4062499999365235	0.8838028168951846	5.204146262324956	3.496211819592463	0.6718127414791499
1	1	undersample	0.6	500	3	2	2	log2	entropy		0.7867847711267606	0.12641157766074326	0.24999999996093752	0.912676056331601	3.4838705635525735	2.8629028972998514	0.8217592503040025
1	2	undersample	0.6	500	3	2	2	log2	entropy		0.7287962147887324	0.10090331764646188	0.2968749999536133	0.8908450704162617	3.445877814548212	2.7197578147699444	0.789278647324224
1	3	undersample	0.6	500	3	2	2	log2	entropy		0.7879951584507042	0.11904113206640182	0.3906249999389649	0.8887323943599386	5.120090400725719	3.5106800634840063	0.6856675834835847
1	1	undersample	0.6	500	3	5	1	sqrt	gini		0.7895356514084507	0.12562945721926055	0.2812499999560547	0.9056338028105237	3.7553532615470457	2.9804101312595703	0.7936430706064216
1	2	undersample	0.6	500	3	5	1	sqrt	gini		0.7345070422535211	0.10889488235283376	0.3281249999487305	0.8866197183036154	3.819008754821342	2.8940214832697735	0.7577938755511106
1	3	undersample	0.6	500	3	5	1	sqrt	gini		0.7857174295774647	0.11789778820882352	0.4062499999365235	0.8845070422472923	5.240050873653485	3.5175301824989162	0.6712778587292424
1	1	undersample	0.6	500	3	5	1	sqrt	entropy		0.7856844190140845	0.12639502741754305	0.26562499995849614	0.9161971830921395	3.9544068156151666	3.1696424781773223	0.8015468783123086
1	2	undersample	0.6	500	3	5	1	sqrt	entropy		0.7293023767605634	0.10044358728710713	0.2968749999536133	0.890140845064154	3.4210823038197664	2.702323471391561	0.789903076626801
1	3	undersample	0.6	500	3	5	1	sqrt	entropy		0.7889414612676057	0.11901613785692174	0.3749999999414063	0.8887323943599386	4.792404616857343	3.370252860944646	0.7032488035683992
1	1	undersample	0.6	500	3	5	1	log2	gini		0.7895356514084507	0.12562945721926055	0.2812499999560547	0.9056338028105237	3.7553532615470457	2.9804101312595703	0.7936430706064216
1	2	undersample	0.6	500	3	5	1	log2	gini		0.7345070422535211	0.10889488235283376	0.3281249999487305	0.8866197183036154	3.819008754821342	2.8940214832697735	0.7577938755511106
1	3	undersample	0.6	500	3	5	1	log2	gini		0.7857174295774647	0.11789778820882352	0.4062499999365235	0.8845070422472923	5.240050873653485	3.5175301824989162	0.6712778587292424
1	1	undersample	0.6	500	3	5	1	log2	entropy		0.7856844190140845	0.12639502741754305	0.26562499995849614	0.9161971830921395	3.9544068156151666	3.1696424781773223	0.8015468783123086
1	2	undersample	0.6	500	3	5	1	log2	entropy		0.7293023767605634	0.10044358728710713	0.2968749999536133	0.890140845064154	3.4210823038197664	2.702323471391561	0.789903076626801
1	3	undersample	0.6	500	3	5	1	log2	entropy		0.7889414612676057	0.11901613785692174	0.3749999999414063	0.8887323943599386	4.792404616857343	3.370252860944646	0.7032488035683992
1	1	undersample	0.6	500	3	5	2	sqrt	gini		0.7908670774647888	0.12713528665875434	0.2812499999560547	0.9056338028105237	3.7553532615470457	2.9804101312595703	0.7936430706064216
1	2	undersample	0.6	500	3	5	2	sqrt	gini		0.7334176936619718	0.10893676137048822	0.3281249999487305	0.8845070422472923	3.7402152097913732	2.841082070479894	0.75960389274932
1	3	undersample	0.6	500	3	5	2	sqrt	gini		0.7850462147887324	0.11808793699861878	0.4062499999365235	0.8852112675993999	5.276396032321772	3.5391101203875532	0.6707438270258645
1	1	undersample	0.6	500	3	5	2	sqrt	entropy		0.7865977112676057	0.12630613683502273	0.24999999996093752	0.9133802816837087	3.514904737924158	2.8861785279222336	0.8211256656923548
1	2	undersample	0.6	500	3	5	2	sqrt	entropy		0.7290713028169015	0.10071317217658031	0.2968749999536133	0.8915492957683694	3.4709953448667386	2.7374185781713103	0.7886552044818297
1	3	undersample	0.6	500	3	5	2	sqrt	entropy		0.7879181338028168	0.11889666455127648	0.3749999999414063	0.8887323943599386	4.792404616857343	3.370252860944646	0.7032488035683992
1	1	undersample	0.6	500	3	5	2	log2	gini		0.7908670774647888	0.12713528665875434	0.2812499999560547	0.9056338028105237	3.7553532615470457	2.9804101312595703	0.7936430706064216
1	2	undersample	0.6	500	3	5	2	log2	gini		0.7334176936619718	0.10893676137048822	0.3281249999487305	0.8845070422472923	3.7402152097913732	2.841082070479894	0.75960389274932
1	3	undersample	0.6	500	3	5	2	log2	gini		0.7850462147887324	0.11808793699861878	0.4062499999365235	0.8852112675993999	5.276396032321772	3.5391101203875532	0.6707438270258645
1	1	undersample	0.6	500	3	5	2	log2	entropy		0.7865977112676057	0.12630613683502273	0.24999999996093752	0.9133802816837087	3.514904737924158	2.8861785279222336	0.8211256656923548
1	2	undersample	0.6	500	3	5	2	log2	entropy		0.7290713028169015	0.10071317217658031	0.2968749999536133	0.8915492957683694	3.4709953448667386	2.7374185781713103	0.7886552044818297
1	3	undersample	0.6	500	3	5	2	log2	entropy		0.7879181338028168	0.11889666455127648	0.3749999999414063	0.8887323943599386	4.792404616857343	3.370252860944646	0.7032488035683992
1	1	undersample	0.6	500	3	10	1	sqrt	gini		0.7903389084507042	0.12648645446934495	0.26562499995849614	0.9049295774584161	3.442868032810096	2.7939811869722107	0.8115272284378152
1	2	undersample	0.6	500	3	10	1	sqrt	gini		0.7346390845070422	0.10874998885164208	0.3281249999487305	0.8852112675993999	3.766157460841666	2.858512020313024	0.7589995937165689
1	3	undersample	0.6	500	3	10	1	sqrt	gini		0.7855963908450705	0.11731438271686859	0.4062499999365235	0.8859154929515077	5.313189896613177	3.560956477239104	0.6702106443394936
1	1	undersample	0.6	500	3	10	1	sqrt	entropy		0.7873019366197183	0.12646639240841895	0.24999999996093752	0.9140845070358163	3.546447669193344	2.9098357262152934	0.820493057328172
1	2	undersample	0.6	500	3	10	1	sqrt	entropy		0.7292033450704225	0.10021557948774708	0.3124999999511719	0.890140845064154	3.682983340354485	2.8445510225174324	0.772349674927884
1	3	undersample	0.6	500	3	10	1	sqrt	entropy		0.7891725352112675	0.11882097986320934	0.3749999999414063	0.890140845064154	4.861538002862954	3.4134612270209193	0.7021360681322157
1	1	undersample	0.6	500	3	10	1	log2	gini		0.7903389084507042	0.12648645446934495	0.26562499995849614	0.9049295774584161	3.442868032810096	2.7939811869722107	0.8115272284378152
1	2	undersample	0.6	500	3	10	1	log2	gini		0.7346390845070422	0.10874998885164208	0.3281249999487305	0.8852112675993999	3.766157460841666	2.858512020313024	0.7589995937165689
1	3	undersample	0.6	500	3	10	1	log2	gini		0.7855963908450705	0.11731438271686859	0.4062499999365235	0.8859154929515077	5.313189896613177	3.560956477239104	0.6702106443394936
1	1	undersample	0.6	500	3	10	1	log2	entropy		0.7873019366197183	0.12646639240841895	0.24999999996093752	0.9140845070358163	3.546447669193344	2.9098357262152934	0.820493057328172
1	2	undersample	0.6	500	3	10	1	log2	entropy		0.7292033450704225	0.10021557948774708	0.3124999999511719	0.890140845064154	3.682983340354485	2.8445510225174324	0.772349674927884
1	3	undersample	0.6	500	3	10	1	log2	entropy		0.7891725352112675	0.11882097986320934	0.3749999999414063	0.890140845064154	4.861538002862954	3.4134612270209193	0.7021360681322157
1	1	undersample	0.6	500	3	10	2	sqrt	gini		0.7918023767605634	0.126120776953076	0.26562499995849614	0.9077464788668469	3.559038101169501	2.879293580373734	0.8090089127838267
1	2	undersample	0.6	500	3	10	2	sqrt	gini		0.7339788732394367	0.10945578394436363	0.3281249999487305	0.8830985915430768	3.6892683793350405	2.806852168946442	0.7608153821977216
1	3	undersample	0.6	500	3	10	2	sqrt	gini		0.7854533450704225	0.11830808869219009	0.4062499999365235	0.8866197183036154	5.350440827501295	3.5830742173816246	0.6696783086470549
1	1	undersample	0.6	500	3	10	2	sqrt	entropy		0.7881602112676056	0.12695398617367606	0.23437499996337893	0.9133802816837087	3.2279737397259423	2.705792369927094	0.8382324503907149
1	2	undersample	0.6	500	3	10	2	sqrt	entropy		0.7286861795774648	0.10004471936179035	0.3124999999511719	0.8915492957683694	3.736717475435467	2.881493240180326	0.7711295332750169
1	3	undersample	0.6	500	3	10	2	sqrt	entropy		0.7885013204225352	0.11931473629067718	0.3906249999389649	0.890140845064154	5.193950855829512	3.5556887781467905	0.6845826664332988
1	1	undersample	0.6	500	3	10	2	log2	gini		0.7918023767605634	0.126120776953076	0.26562499995849614	0.9077464788668469	3.559038101169501	2.879293580373734	0.8090089127838267
1	2	undersample	0.6	500	3	10	2	log2	gini		0.7339788732394367	0.10945578394436363	0.3281249999487305	0.8830985915430768	3.6892683793350405	2.806852168946442	0.7608153821977216
1	3	undersample	0.6	500	3	10	2	log2	gini		0.7854533450704225	0.11830808869219009	0.4062499999365235	0.8866197183036154	5.350440827501295	3.5830742173816246	0.6696783086470549
1	1	undersample	0.6	500	3	10	2	log2	entropy		0.7881602112676056	0.12695398617367606	0.23437499996337893	0.9133802816837087	3.2279737397259423	2.705792369927094	0.8382324503907149
1	2	undersample	0.6	500	3	10	2	log2	entropy		0.7286861795774648	0.10004471936179035	0.3124999999511719	0.8915492957683694	3.736717475435467	2.881493240180326	0.7711295332750169
1	3	undersample	0.6	500	3	10	2	log2	entropy		0.7885013204225352	0.11931473629067718	0.3906249999389649	0.890140845064154	5.193950855829512	3.5556887781467905	0.6845826664332988
1	1	undersample	0.6	500	5	2	1	sqrt	gini		0.7863116197183099	0.11025952218464129	0.3437499999462891	0.8661971830924916	3.390977183581946	2.5690787548450476	0.7576219425403254
1	2	undersample	0.6	500	5	2	1	sqrt	gini		0.7340779049295775	0.10313856145960368	0.3749999999414063	0.8394366197123984	3.1368419042141915	2.3355261698803518	0.744546971071213
1	3	undersample	0.6	500	5	2	1	sqrt	gini		0.7812279929577466	0.12823809456076327	0.48437499992431643	0.8507042253461219	5.352772627349974	3.24439836695506	0.6061154731008171
1	1	undersample	0.6	500	5	2	1	sqrt	entropy		0.7822073063380282	0.12024980096359227	0.3906249999389649	0.8640845070361685	4.075328504538525	2.8740282853745835	0.7052261532832537
1	2	undersample	0.6	500	5	2	1	sqrt	entropy		0.7303477112676057	0.09860444148325355	0.3906249999389649	0.8387323943602907	3.3338929671859483	2.4222160065395073	0.7265428125741861
1	3	undersample	0.6	500	5	2	1	sqrt	entropy		0.7841329225352113	0.11708453136508333	0.49999999992187505	0.8387323943602907	5.200873012859397	3.100436488370569	0.5961376924020001
1	1	undersample	0.6	500	5	2	1	log2	gini		0.7863116197183099	0.11025952218464129	0.3437499999462891	0.8661971830924916	3.390977183581946	2.5690787548450476	0.7576219425403254
1	2	undersample	0.6	500	5	2	1	log2	gini		0.7340779049295775	0.10313856145960368	0.3749999999414063	0.8394366197123984	3.1368419042141915	2.3355261698803518	0.744546971071213
1	3	undersample	0.6	500	5	2	1	log2	gini		0.7812279929577466	0.12823809456076327	0.48437499992431643	0.8507042253461219	5.352772627349974	3.24439836695506	0.6061154731008171
1	1	undersample	0.6	500	5	2	1	log2	entropy		0.7822073063380282	0.12024980096359227	0.3906249999389649	0.8640845070361685	4.075328504538525	2.8740282853745835	0.7052261532832537
1	2	undersample	0.6	500	5	2	1	log2	entropy		0.7303477112676057	0.09860444148325355	0.3906249999389649	0.8387323943602907	3.3338929671859483	2.4222160065395073	0.7265428125741861
1	3	undersample	0.6	500	5	2	1	log2	entropy		0.7841329225352113	0.11708453136508333	0.49999999992187505	0.8387323943602907	5.200873012859397	3.100436488370569	0.5961376924020001
1	1	undersample	0.6	500	5	2	2	sqrt	gini		0.7843419894366197	0.11095536984835291	0.3593749999438477	0.8676056337967071	3.6761803054166786	2.7144279859140217	0.738382702598302
1	2	undersample	0.6	500	5	2	2	sqrt	gini		0.7295224471830986	0.10664537747356247	0.3906249999389649	0.8366197183039675	3.2824931609752612	2.3908942497527126	0.7283775166244132
1	3	undersample	0.6	500	5	2	2	sqrt	gini		0.7788512323943662	0.1141103034068238	0.49999999992187505	0.8457746478813678	5.484017879366607	3.242008921575872	0.5911740147554257
1	1	undersample	0.6	500	5	2	2	sqrt	entropy		0.7824493838028168	0.11961510466093703	0.3437499999462891	0.8633802816840608	3.3102599380826994	2.5161080627488284	0.760093792242659
1	2	undersample	0.6	500	5	2	2	sqrt	entropy		0.7270356514084507	0.10118582437522167	0.4062499999365235	0.8366197183039675	3.5036295410567475	2.4865300197428213	0.7097011700490888
1	3	undersample	0.6	500	5	2	2	sqrt	entropy		0.7834617077464789	0.11336465073014218	0.49999999992187505	0.8401408450645061	5.255506251544864	3.1277531077034864	0.5951382998029954
1	1	undersample	0.6	500	5	2	2	log2	gini		0.7843419894366197	0.11095536984835291	0.3593749999438477	0.8676056337967071	3.6761803054166786	2.7144279859140217	0.738382702598302
1	2	undersample	0.6	500	5	2	2	log2	gini		0.7295224471830986	0.10664537747356247	0.3906249999389649	0.8366197183039675	3.2824931609752612	2.3908942497527126	0.7283775166244132
1	3	undersample	0.6	500	5	2	2	log2	gini		0.7788512323943662	0.1141103034068238	0.49999999992187505	0.8457746478813678	5.484017879366607	3.242008921575872	0.5911740147554257
1	1	undersample	0.6	500	5	2	2	log2	entropy		0.7824493838028168	0.11961510466093703	0.3437499999462891	0.8633802816840608	3.3102599380826994	2.5161080627488284	0.760093792242659
1	2	undersample	0.6	500	5	2	2	log2	entropy		0.7270356514084507	0.10118582437522167	0.4062499999365235	0.8366197183039675	3.5036295410567475	2.4865300197428213	0.7097011700490888
1	3	undersample	0.6	500	5	2	2	log2	entropy		0.7834617077464789	0.11336465073014218	0.49999999992187505	0.8401408450645061	5.255506251544864	3.1277531077034864	0.5951382998029954
1	1	undersample	0.6	500	5	5	1	sqrt	gini		0.7867407570422535	0.10949910572546043	0.3906249999389649	0.8676056337967071	4.200763445248562	2.9504652020804585	0.7023640341876577
1	2	undersample	0.6	500	5	5	1	sqrt	gini		0.7319542253521126	0.10367303263483751	0.3749999999414063	0.8401408450645061	3.1533037617208772	2.345814830777615	0.743922874707249
1	3	undersample	0.6	500	5	5	1	sqrt	gini		0.7802486795774648	0.11484596088289413	0.48437499992431643	0.847887323937691	5.2362510325060745	3.1843169196677303	0.608129145745177
1	1	undersample	0.6	500	5	5	1	sqrt	entropy		0.7822843309859153	0.12085391086186016	0.3437499999462891	0.8654929577403839	3.370480919696121	2.555628081736614	0.7582383965141144
1	2	undersample	0.6	500	5	5	1	sqrt	entropy		0.730149647887324	0.09969831625622996	0.4062499999365235	0.8401408450645061	3.595872708142986	2.5412994000090827	0.7067267309811857
1	3	undersample	0.6	500	5	5	1	sqrt	entropy		0.7819212147887323	0.1118800406691395	0.49999999992187505	0.8436619718250447	5.396396022201337	3.198197993007519	0.5926544171120574
1	1	undersample	0.6	500	5	5	1	log2	gini		0.7867407570422535	0.10949910572546043	0.3906249999389649	0.8676056337967071	4.200763445248562	2.9504652020804585	0.7023640341876577
1	2	undersample	0.6	500	5	5	1	log2	gini		0.7319542253521126	0.10367303263483751	0.3749999999414063	0.8401408450645061	3.1533037617208772	2.345814830777615	0.743922874707249
1	3	undersample	0.6	500	5	5	1	log2	gini		0.7802486795774648	0.11484596088289413	0.48437499992431643	0.847887323937691	5.2362510325060745	3.1843169196677303	0.608129145745177
1	1	undersample	0.6	500	5	5	1	log2	entropy		0.7822843309859153	0.12085391086186016	0.3437499999462891	0.8654929577403839	3.370480919696121	2.555628081736614	0.7582383965141144
1	2	undersample	0.6	500	5	5	1	log2	entropy		0.730149647887324	0.09969831625622996	0.4062499999365235	0.8401408450645061	3.595872708142986	2.5412994000090827	0.7067267309811857
1	3	undersample	0.6	500	5	5	1	log2	entropy		0.7819212147887323	0.1118800406691395	0.49999999992187505	0.8436619718250447	5.396396022201337	3.198197993007519	0.5926544171120574
1	1	undersample	0.6	500	5	5	2	sqrt	gini		0.7851782570422535	0.10998332951543299	0.3593749999438477	0.8647887323882762	3.587906230702675	2.657877407059479	0.7407878579535462
1	2	undersample	0.6	500	5	5	2	sqrt	gini		0.7290713028169014	0.10329577762722543	0.3906249999389649	0.8373239436560752	3.299478089732281	2.4012444406733895	0.7277649198978148
1	3	undersample	0.6	500	5	5	2	sqrt	gini		0.7803257042253521	0.11622703129970152	0.49999999992187505	0.8471830985855833	5.543778408588694	3.2718891861775	0.5901911818247901
1	1	undersample	0.6	500	5	5	2	sqrt	entropy		0.7822293133802817	0.12163501281145794	0.3437499999462891	0.8647887323882762	3.3501981585432468	2.5423175197960233	0.7588558544845918
1	2	undersample	0.6	500	5	5	2	sqrt	entropy		0.7279489436619718	0.10050875716699172	0.4062499999365235	0.8387323943602907	3.5584920710308214	2.519104646801088	0.7079135096924453
1	3	undersample	0.6	500	5	5	2	sqrt	entropy		0.7822953345070423	0.11237030932410795	0.49999999992187505	0.8436619718250447	5.396396022201337	3.198197993007519	0.5926544171120574
1	1	undersample	0.6	500	5	5	2	log2	gini		0.7851782570422535	0.10998332951543299	0.3593749999438477	0.8647887323882762	3.587906230702675	2.657877407059479	0.7407878579535462
1	2	undersample	0.6	500	5	5	2	log2	gini		0.7290713028169014	0.10329577762722543	0.3906249999389649	0.8373239436560752	3.299478089732281	2.4012444406733895	0.7277649198978148
1	3	undersample	0.6	500	5	5	2	log2	gini		0.7803257042253521	0.11622703129970152	0.49999999992187505	0.8471830985855833	5.543778408588694	3.2718891861775	0.5901911818247901
1	1	undersample	0.6	500	5	5	2	log2	entropy		0.7822293133802817	0.12163501281145794	0.3437499999462891	0.8647887323882762	3.3501981585432468	2.5423175197960233	0.7588558544845918
1	2	undersample	0.6	500	5	5	2	log2	entropy		0.7279489436619718	0.10050875716699172	0.4062499999365235	0.8387323943602907	3.5584920710308214	2.519104646801088	0.7079135096924453
1	3	undersample	0.6	500	5	5	2	log2	entropy		0.7822953345070423	0.11237030932410795	0.49999999992187505	0.8436619718250447	5.396396022201337	3.198197993007519	0.5926544171120574
1	1	undersample	0.6	500	5	10	1	sqrt	gini		0.7867737676056338	0.10890569608510889	0.3906249999389649	0.8676056337967071	4.200763445248562	2.9504652020804585	0.7023640341876577
1	2	undersample	0.6	500	5	10	1	sqrt	gini		0.7318772007042254	0.10472945156273156	0.3906249999389649	0.8415492957687215	3.4045581821074316	2.465277621713962	0.7241108701342169
1	3	undersample	0.6	500	5	10	1	sqrt	gini		0.7826144366197183	0.11348461416868547	0.5468749999145508	0.8457746478813678	6.61864225640529	3.5459472579736095	0.5357514508894242
1	1	undersample	0.6	500	5	10	1	sqrt	entropy		0.7841549295774648	0.11290464328706037	0.3749999999414063	0.8633802816840608	3.7917522901735055	2.7448451593623586	0.7238988497635311
1	2	undersample	0.6	500	5	10	1	sqrt	entropy		0.7291593309859155	0.09967905601565456	0.3906249999389649	0.8422535211208293	3.4226188229494614	2.4762833246841547	0.7235054262700557
1	3	undersample	0.6	500	5	10	1	sqrt	entropy		0.782625440140845	0.11415499596440024	0.49999999992187505	0.8422535211208293	5.339285347358492	3.1696426555957182	0.5936454779984711
1	1	undersample	0.6	500	5	10	1	log2	gini		0.7867737676056338	0.10890569608510889	0.3906249999389649	0.8676056337967071	4.200763445248562	2.9504652020804585	0.7023640341876577
1	2	undersample	0.6	500	5	10	1	log2	gini		0.7318772007042254	0.10472945156273156	0.3906249999389649	0.8415492957687215	3.4045581821074316	2.465277621713962	0.7241108701342169
1	3	undersample	0.6	500	5	10	1	log2	gini		0.7826144366197183	0.11348461416868547	0.5468749999145508	0.8457746478813678	6.61864225640529	3.5459472579736095	0.5357514508894242
1	1	undersample	0.6	500	5	10	1	log2	entropy		0.7841549295774648	0.11290464328706037	0.3749999999414063	0.8633802816840608	3.7917522901735055	2.7448451593623586	0.7238988497635311
1	2	undersample	0.6	500	5	10	1	log2	entropy		0.7291593309859155	0.09967905601565456	0.3906249999389649	0.8422535211208293	3.4226188229494614	2.4762833246841547	0.7235054262700557
1	3	undersample	0.6	500	5	10	1	log2	entropy		0.782625440140845	0.11415499596440024	0.49999999992187505	0.8422535211208293	5.339285347358492	3.1696426555957182	0.5936454779984711
1	1	undersample	0.6	500	5	10	2	sqrt	gini		0.7880391725352113	0.12303394123137658	0.3749999999414063	0.8669014084445994	3.907936204015256	2.817460105208674	0.7209585620242415
1	2	undersample	0.6	500	5	10	2	sqrt	gini		0.7306778169014085	0.104254018996431	0.3749999999414063	0.8373239436560752	3.0883114930701017	2.305194663046454	0.7464255588647687
1	3	undersample	0.6	500	5	10	2	sqrt	gini		0.7805237676056338	0.11316950056778621	0.49999999992187505	0.838028169008183	5.173912697225028	3.08695633055832	0.5966386484400575
1	1	undersample	0.6	500	5	10	2	sqrt	entropy		0.785475352112676	0.120974720424786	0.3749999999414063	0.8633802816840608	3.7917522901735055	2.7448451593623586	0.7238988497635311
1	2	undersample	0.6	500	5	10	2	sqrt	entropy		0.7284110915492957	0.09999193830526586	0.3906249999389649	0.8457746478813678	3.515396087387376	2.53281946998115	0.720493330442763
1	3	undersample	0.6	500	5	10	2	sqrt	entropy		0.7831646126760563	0.11440096581605462	0.49999999992187505	0.8422535211208293	5.339285347358492	3.1696426555957182	0.5936454779984711
1	1	undersample	0.6	500	5	10	2	log2	gini		0.7880391725352113	0.12303394123137658	0.3749999999414063	0.8669014084445994	3.907936204015256	2.817460105208674	0.7209585620242415
1	2	undersample	0.6	500	5	10	2	log2	gini		0.7306778169014085	0.104254018996431	0.3749999999414063	0.8373239436560752	3.0883114930701017	2.305194663046454	0.7464255588647687
1	3	undersample	0.6	500	5	10	2	log2	gini		0.7805237676056338	0.11316950056778621	0.49999999992187505	0.838028169008183	5.173912697225028	3.08695633055832	0.5966386484400575
1	1	undersample	0.6	500	5	10	2	log2	entropy		0.785475352112676	0.120974720424786	0.3749999999414063	0.8633802816840608	3.7917522901735055	2.7448451593623586	0.7238988497635311
1	2	undersample	0.6	500	5	10	2	log2	entropy		0.7284110915492957	0.09999193830526586	0.3906249999389649	0.8457746478813678	3.515396087387376	2.53281946998115	0.720493330442763
1	3	undersample	0.6	500	5	10	2	log2	entropy		0.7831646126760563	0.11440096581605462	0.49999999992187505	0.8422535211208293	5.339285347358492	3.1696426555957182	0.5936454779984711
1	1	undersample	0.6	500	10	2	1	sqrt	gini		0.7742297535211268	0.10433073242867805	0.45312499992919925	0.842957746472937	4.447533331817066	2.8853697708649775	0.648757302333878
1	2	undersample	0.6	500	10	2	1	sqrt	gini		0.7247689260563381	0.09907887575041746	0.45312499992919925	0.815492957740736	3.6621590054590976	2.455868187046212	0.670606641263723
1	3	undersample	0.6	500	10	2	1	sqrt	gini		0.7711157570422535	0.10766229461810645	0.5312499999169923	0.8147887323886283	4.985804519703357	2.868345852198658	0.5753024995274528
1	1	undersample	0.6	500	10	2	1	sqrt	entropy		0.7694432218309859	0.10243764004106992	0.42187499993408206	0.8352112675997521	3.6985444637956957	2.5600959979985096	0.6921901267034443
1	2	undersample	0.6	500	10	2	1	sqrt	entropy		0.722788292253521	0.0931410812547827	0.4062499999365235	0.8190140845012747	3.096252126994454	2.2446496810017678	0.7249569989696343
1	3	undersample	0.6	500	10	2	1	sqrt	entropy		0.7738666373239437	0.11022826013195838	0.5624999999121094	0.8133802816844129	5.603773247127237	3.0141507813197665	0.5378787813777497
1	1	undersample	0.6	500	10	2	1	log2	gini		0.7742297535211268	0.10433073242867805	0.45312499992919925	0.842957746472937	4.447533331817066	2.8853697708649775	0.648757302333878
1	2	undersample	0.6	500	10	2	1	log2	gini		0.7247689260563381	0.09907887575041746	0.45312499992919925	0.815492957740736	3.6621590054590976	2.455868187046212	0.670606641263723
1	3	undersample	0.6	500	10	2	1	log2	gini		0.7711157570422535	0.10766229461810645	0.5312499999169923	0.8147887323886283	4.985804519703357	2.868345852198658	0.5753024995274528
1	1	undersample	0.6	500	10	2	1	log2	entropy		0.7694432218309859	0.10243764004106992	0.42187499993408206	0.8352112675997521	3.6985444637956957	2.5600959979985096	0.6921901267034443
1	2	undersample	0.6	500	10	2	1	log2	entropy		0.722788292253521	0.0931410812547827	0.4062499999365235	0.8190140845012747	3.096252126994454	2.2446496810017678	0.7249569989696343
1	3	undersample	0.6	500	10	2	1	log2	entropy		0.7738666373239437	0.11022826013195838	0.5624999999121094	0.8133802816844129	5.603773247127237	3.0141507813197665	0.5378787813777497
1	1	undersample	0.6	500	10	2	2	sqrt	gini		0.7772557218309859	0.10446769883341366	0.4374999999316407	0.8359154929518599	3.9623268797674034	2.6663088498671947	0.6729149035781832
1	2	undersample	0.6	500	10	2	2	sqrt	gini		0.7268155809859155	0.09774216734018755	0.42187499993408206	0.8133802816844129	3.180519965731682	2.260613085989825	0.7107683896159943
1	3	undersample	0.6	500	10	2	2	sqrt	gini		0.7707526408450704	0.10960992198033392	0.5156249999194337	0.815492957740736	4.704998490556976	2.794608626638793	0.5939658822840521
1	1	undersample	0.6	500	10	2	2	sqrt	entropy		0.7749779929577465	0.10696040254912748	0.3906249999389649	0.8366197183039675	3.2824931609752612	2.3908942497527126	0.7283775166244132
1	2	undersample	0.6	500	10	2	2	sqrt	entropy		0.7237125880281691	0.09859383863945144	0.42187499993408206	0.8225352112618132	3.3822391836029753	2.3772320084529706	0.7028574401702131
1	3	undersample	0.6	500	10	2	2	sqrt	entropy		0.7706205985915493	0.11373160067395222	0.5468749999145508	0.8190140845012747	5.461558767821763	3.021643801348533	0.5532566571535894
1	1	undersample	0.6	500	10	2	2	log2	gini		0.7772557218309859	0.10446769883341366	0.4374999999316407	0.8359154929518599	3.9623268797674034	2.6663088498671947	0.6729149035781832
1	2	undersample	0.6	500	10	2	2	log2	gini		0.7268155809859155	0.09774216734018755	0.42187499993408206	0.8133802816844129	3.180519965731682	2.260613085989825	0.7107683896159943
1	3	undersample	0.6	500	10	2	2	log2	gini		0.7707526408450704	0.10960992198033392	0.5156249999194337	0.815492957740736	4.704998490556976	2.794608626638793	0.5939658822840521
1	1	undersample	0.6	500	10	2	2	log2	entropy		0.7749779929577465	0.10696040254912748	0.3906249999389649	0.8366197183039675	3.2824931609752612	2.3908942497527126	0.7283775166244132
1	2	undersample	0.6	500	10	2	2	log2	entropy		0.7237125880281691	0.09859383863945144	0.42187499993408206	0.8225352112618132	3.3822391836029753	2.3772320084529706	0.7028574401702131
1	3	undersample	0.6	500	10	2	2	log2	entropy		0.7706205985915493	0.11373160067395222	0.5468749999145508	0.8190140845012747	5.461558767821763	3.021643801348533	0.5532566571535894
1	1	undersample	0.6	500	10	5	1	sqrt	gini		0.7756161971830985	0.10391638098332542	0.46874999992675787	0.8387323943602907	4.5890056041943525	2.906659207847409	0.6333962981654817
1	2	undersample	0.6	500	10	5	1	sqrt	gini		0.7274977992957747	0.09915934680433951	0.4374999999316407	0.8169014084449514	3.4700852715517025	2.389422945975403	0.6885775778662876
1	3	undersample	0.6	500	10	5	1	sqrt	gini		0.7663732394366196	0.10975380793681734	0.5312499999169923	0.8169014084449514	5.056409952150748	2.901442148684418	0.5738146482537848
1	1	undersample	0.6	500	10	5	1	sqrt	entropy		0.7771566901408451	0.1058914825927188	0.46874999992675787	0.8436619718250447	4.761525906755907	2.998310618444549	0.6296953181699856
1	2	undersample	0.6	500	10	5	1	sqrt	entropy		0.723899647887324	0.10055394163578685	0.4062499999365235	0.8225352112618132	3.1712613020150404	2.289186378510268	0.7218535871967064
1	3	undersample	0.6	500	10	5	1	sqrt	entropy		0.7736905809859156	0.10946368629129904	0.5624999999121094	0.8119718309801974	5.552166602048946	2.991572874047079	0.5388117887927599
1	1	undersample	0.6	500	10	5	1	log2	gini		0.7756161971830985	0.10391638098332542	0.46874999992675787	0.8387323943602907	4.5890056041943525	2.906659207847409	0.6333962981654817
1	2	undersample	0.6	500	10	5	1	log2	gini		0.7274977992957747	0.09915934680433951	0.4374999999316407	0.8169014084449514	3.4700852715517025	2.389422945975403	0.6885775778662876
1	3	undersample	0.6	500	10	5	1	log2	gini		0.7663732394366196	0.10975380793681734	0.5312499999169923	0.8169014084449514	5.056409952150748	2.901442148684418	0.5738146482537848
1	1	undersample	0.6	500	10	5	1	log2	entropy		0.7771566901408451	0.1058914825927188	0.46874999992675787	0.8436619718250447	4.761525906755907	2.998310618444549	0.6296953181699856
1	2	undersample	0.6	500	10	5	1	log2	entropy		0.723899647887324	0.10055394163578685	0.4062499999365235	0.8225352112618132	3.1712613020150404	2.289186378510268	0.7218535871967064
1	3	undersample	0.6	500	10	5	1	log2	entropy		0.7736905809859156	0.10946368629129904	0.5624999999121094	0.8119718309801974	5.552166602048946	2.991572874047079	0.5388117887927599
1	1	undersample	0.6	500	10	5	2	sqrt	gini		0.7777288732394367	0.10551685605513117	0.45312499992919925	0.8436619718250447	4.471299567839044	2.8983669311630638	0.6482157686989497
1	2	undersample	0.6	500	10	5	2	sqrt	gini		0.7237786091549296	0.09930849444951412	0.45312499992919925	0.8091549295717666	3.513020365003937	2.3743079932290696	0.6758594347335088
1	3	undersample	0.6	500	10	5	2	sqrt	gini		0.770356514084507	0.1101619005989534	0.5468749999145508	0.8126760563323051	5.235934353254448	2.9194077383434096	0.557571483716078
1	1	undersample	0.6	500	10	5	2	sqrt	entropy		0.7749229753521126	0.11811067381926404	0.4374999999316407	0.8408450704166138	4.109144270708708	2.748893632059852	0.6689698413763178
1	2	undersample	0.6	500	10	5	2	sqrt	entropy		0.7241857394366198	0.09801741454449435	0.4062499999365235	0.8161971830928437	3.038314005485463	2.210248921480034	0.7274590075635515
1	3	undersample	0.6	500	10	5	2	sqrt	entropy		0.7735035211267605	0.10573982434325867	0.5624999999121094	0.810563380275982	5.501327341986429	2.9693306977198186	0.539748038631414
1	1	undersample	0.6	500	10	5	2	log2	gini		0.7777288732394367	0.10551685605513117	0.45312499992919925	0.8436619718250447	4.471299567839044	2.8983669311630638	0.6482157686989497
1	2	undersample	0.6	500	10	5	2	log2	gini		0.7237786091549296	0.09930849444951412	0.45312499992919925	0.8091549295717666	3.513020365003937	2.3743079932290696	0.6758594347335088
1	3	undersample	0.6	500	10	5	2	log2	gini		0.770356514084507	0.1101619005989534	0.5468749999145508	0.8126760563323051	5.235934353254448	2.9194077383434096	0.557571483716078
1	1	undersample	0.6	500	10	5	2	log2	entropy		0.7749229753521126	0.11811067381926404	0.4374999999316407	0.8408450704166138	4.109144270708708	2.748893632059852	0.6689698413763178
1	2	undersample	0.6	500	10	5	2	log2	entropy		0.7241857394366198	0.09801741454449435	0.4062499999365235	0.8161971830928437	3.038314005485463	2.210248921480034	0.7274590075635515
1	3	undersample	0.6	500	10	5	2	log2	entropy		0.7735035211267605	0.10573982434325867	0.5624999999121094	0.810563380275982	5.501327341986429	2.9693306977198186	0.539748038631414
1	1	undersample	0.6	500	10	10	1	sqrt	gini		0.7797095070422535	0.1044198088347571	0.49999999992187505	0.842957746472937	5.367712633947682	3.1838562988854924	0.5931495335782907
1	2	undersample	0.6	500	10	10	1	sqrt	gini		0.7277728873239436	0.1015418404133285	0.4374999999316407	0.8176056337970592	3.486486286198246	2.398648516689226	0.6879844877978599
1	3	undersample	0.6	500	10	10	1	sqrt	gini		0.7727992957746479	0.10898311279279749	0.5624999999121094	0.8133802816844129	5.603773247127237	3.0141507813197665	0.5378787813777497
1	1	undersample	0.6	500	10	10	1	sqrt	entropy		0.7739106514084508	0.10525761163484815	0.4374999999316407	0.8394366197123984	4.066276536318692	2.724780531527077	0.6700922739827054
1	2	undersample	0.6	500	10	10	1	sqrt	entropy		0.7251430457746479	0.09726810932404861	0.42187499993408206	0.8239436619660286	3.415134932872006	2.39624986343962	0.7016559744751023
1	3	undersample	0.6	500	10	10	1	sqrt	entropy		0.7712257922535212	0.11059378862916887	0.5624999999121094	0.8190140845012747	5.818231989647942	3.1079764813870625	0.534178841396251
1	1	undersample	0.6	500	10	10	1	log2	gini		0.7797095070422535	0.1044198088347571	0.49999999992187505	0.842957746472937	5.367712633947682	3.1838562988854924	0.5931495335782907
1	2	undersample	0.6	500	10	10	1	log2	gini		0.7277728873239436	0.1015418404133285	0.4374999999316407	0.8176056337970592	3.486486286198246	2.398648516689226	0.6879844877978599
1	3	undersample	0.6	500	10	10	1	log2	gini		0.7727992957746479	0.10898311279279749	0.5624999999121094	0.8133802816844129	5.603773247127237	3.0141507813197665	0.5378787813777497
1	1	undersample	0.6	500	10	10	1	log2	entropy		0.7739106514084508	0.10525761163484815	0.4374999999316407	0.8394366197123984	4.066276536318692	2.724780531527077	0.6700922739827054
1	2	undersample	0.6	500	10	10	1	log2	entropy		0.7251430457746479	0.09726810932404861	0.42187499993408206	0.8239436619660286	3.415134932872006	2.39624986343962	0.7016559744751023
1	3	undersample	0.6	500	10	10	1	log2	entropy		0.7712257922535212	0.11059378862916887	0.5624999999121094	0.8190140845012747	5.818231989647942	3.1079764813870625	0.534178841396251
1	1	undersample	0.6	500	10	10	2	sqrt	gini		0.7834727112676055	0.10569287613910347	0.45312499992919925	0.8408450704166138	4.37749654770778	2.8470684046334176	0.6503873457876929
1	2	undersample	0.6	500	10	10	2	sqrt	gini		0.7259463028169014	0.10230438551147723	0.4374999999316407	0.8176056337970592	3.486486286198246	2.398648516689226	0.6879844877978599
1	3	undersample	0.6	500	10	10	2	sqrt	gini		0.773118397887324	0.10665817914211287	0.5468749999145508	0.8190140845012747	5.461558767821763	3.021643801348533	0.5532566571535894
1	1	undersample	0.6	500	10	10	2	sqrt	entropy		0.7735145246478873	0.10788059915797338	0.4374999999316407	0.8422535211208293	4.152777500306779	2.7734373236462537	0.6678511627250908
1	2	undersample	0.6	500	10	10	2	sqrt	entropy		0.7260893485915493	0.09944649483319054	0.4374999999316407	0.823239436613921	3.6223990766255505	2.4750994611001667	0.6832762963217893
1	3	undersample	0.6	500	10	10	2	sqrt	entropy		0.772337147887324	0.10954571823172964	0.5624999999121094	0.82042253520549	5.873949211850707	3.132352766157207	0.5332617961861477
1	1	undersample	0.6	500	10	10	2	log2	gini		0.7834727112676055	0.10569287613910347	0.45312499992919925	0.8408450704166138	4.37749654770778	2.8470684046334176	0.6503873457876929
1	2	undersample	0.6	500	10	10	2	log2	gini		0.7259463028169014	0.10230438551147723	0.4374999999316407	0.8176056337970592	3.486486286198246	2.398648516689226	0.6879844877978599
1	3	undersample	0.6	500	10	10	2	log2	gini		0.773118397887324	0.10665817914211287	0.5468749999145508	0.8190140845012747	5.461558767821763	3.021643801348533	0.5532566571535894
1	1	undersample	0.6	500	10	10	2	log2	entropy		0.7735145246478873	0.10788059915797338	0.4374999999316407	0.8422535211208293	4.152777500306779	2.7734373236462537	0.6678511627250908
1	2	undersample	0.6	500	10	10	2	log2	entropy		0.7260893485915493	0.09944649483319054	0.4374999999316407	0.823239436613921	3.6223990766255505	2.4750994611001667	0.6832762963217893
1	3	undersample	0.6	500	10	10	2	log2	entropy		0.772337147887324	0.10954571823172964	0.5624999999121094	0.82042253520549	5.873949211850707	3.132352766157207	0.5332617961861477
1	1	undersample	0.8	100	3	2	1	sqrt	gini		0.7944982394366197	0.13517055162351224	0.5937499999072267	0.8098591549238743	6.225070847823133	3.1226850203735017	0.5016304287066509
1	2	undersample	0.8	100	3	2	1	sqrt	gini		0.7368727992957746	0.10687992259039426	0.5624999999121094	0.7577464788679033	4.021594500243905	2.321947578156818	0.5773698809763265
1	3	undersample	0.8	100	3	2	1	sqrt	gini		0.7769916373239436	0.11201730499274277	0.6093749999047852	0.7549295774594724	4.805517014014626	2.4865300705094735	0.517432362678705
1	1	undersample	0.8	100	3	2	1	sqrt	entropy		0.7824823943661972	0.12683059615781847	0.48437499992431643	0.805633802811228	3.893719592607293	2.4920741466847813	0.6400240306156343
1	2	undersample	0.8	100	3	2	1	sqrt	entropy		0.7345510563380282	0.10213370343269186	0.49999999992187505	0.7718309859100576	3.3827158915758413	2.191357928255761	0.6478102106907229
1	3	undersample	0.8	100	3	2	1	sqrt	entropy		0.7850792253521127	0.11274211284090724	0.656249999897461	0.7598591549242264	6.040788814392887	2.7327711467104967	0.4523864631373077
1	1	undersample	0.8	100	3	2	1	log2	gini		0.7944982394366197	0.13517055162351224	0.5937499999072267	0.8098591549238743	6.225070847823133	3.1226850203735017	0.5016304287066509
1	2	undersample	0.8	100	3	2	1	log2	gini		0.7368727992957746	0.10687992259039426	0.5624999999121094	0.7577464788679033	4.021594500243905	2.321947578156818	0.5773698809763265
1	3	undersample	0.8	100	3	2	1	log2	gini		0.7769916373239436	0.11201730499274277	0.6093749999047852	0.7549295774594724	4.805517014014626	2.4865300705094735	0.517432362678705
1	1	undersample	0.8	100	3	2	1	log2	entropy		0.7824823943661972	0.12683059615781847	0.48437499992431643	0.805633802811228	3.893719592607293	2.4920741466847813	0.6400240306156343
1	2	undersample	0.8	100	3	2	1	log2	entropy		0.7345510563380282	0.10213370343269186	0.49999999992187505	0.7718309859100576	3.3827158915758413	2.191357928255761	0.6478102106907229
1	3	undersample	0.8	100	3	2	1	log2	entropy		0.7850792253521127	0.11274211284090724	0.656249999897461	0.7598591549242264	6.040788814392887	2.7327711467104967	0.4523864631373077
1	1	undersample	0.8	100	3	2	2	sqrt	gini		0.7928257042253521	0.13545037412722088	0.578124999909668	0.8063380281633357	5.7057235704866915	2.985227118027028	0.5231986835834662
1	2	undersample	0.8	100	3	2	2	sqrt	gini		0.7331536091549297	0.09978015451228212	0.5312499999169923	0.7605633802763341	3.5999998372632507	2.2187499069382515	0.6163194364544652
1	3	undersample	0.8	100	3	2	2	sqrt	gini		0.7793683978873239	0.11132253070779388	0.6093749999047852	0.7584507042200109	4.898308802487482	2.5227768630385703	0.5150301697545802
1	1	undersample	0.8	100	3	2	2	sqrt	entropy		0.783043573943662	0.1271678027556903	0.48437499992431643	0.8049295774591203	3.8762715303169064	2.483077489577048	0.6405839816415873
1	2	undersample	0.8	100	3	2	2	sqrt	entropy		0.7329665492957746	0.09945826969525723	0.49999999992187505	0.773239436614273	3.4099377280165277	2.204968846464147	0.6466302285371477
1	3	undersample	0.8	100	3	2	2	sqrt	entropy		0.785574383802817	0.11318351754652511	0.656249999897461	0.7605633802763341	6.064170812351469	2.740808708570781	0.4519675867880584
1	1	undersample	0.8	100	3	2	2	log2	gini		0.7928257042253521	0.13545037412722088	0.578124999909668	0.8063380281633357	5.7057235704866915	2.985227118027028	0.5231986835834662
1	2	undersample	0.8	100	3	2	2	log2	gini		0.7331536091549297	0.09978015451228212	0.5312499999169923	0.7605633802763341	3.5999998372632507	2.2187499069382515	0.6163194364544652
1	3	undersample	0.8	100	3	2	2	log2	gini		0.7793683978873239	0.11132253070779388	0.6093749999047852	0.7584507042200109	4.898308802487482	2.5227768630385703	0.5150301697545802
1	1	undersample	0.8	100	3	2	2	log2	entropy		0.783043573943662	0.1271678027556903	0.48437499992431643	0.8049295774591203	3.8762715303169064	2.483077489577048	0.6405839816415873
1	2	undersample	0.8	100	3	2	2	log2	entropy		0.7329665492957746	0.09945826969525723	0.49999999992187505	0.773239436614273	3.4099377280165277	2.204968846464147	0.6466302285371477
1	3	undersample	0.8	100	3	2	2	log2	entropy		0.785574383802817	0.11318351754652511	0.656249999897461	0.7605633802763341	6.064170812351469	2.740808708570781	0.4519675867880584
1	1	undersample	0.8	100	3	5	1	sqrt	gini		0.7952904929577465	0.14149817203163018	0.5937499999072267	0.8119718309801974	6.311437239299123	3.1577713670496945	0.500325232464165
1	2	undersample	0.8	100	3	5	1	sqrt	gini		0.7370488556338027	0.11320080332465932	0.5312499999169923	0.7605633802763341	3.5999998372632507	2.2187499069382515	0.6163194364544652
1	3	undersample	0.8	100	3	5	1	sqrt	gini		0.7792253521126761	0.11254521913838371	0.6406249998999024	0.7570422535157956	5.554505081184012	2.6367752533208453	0.4747092961905677
1	1	undersample	0.8	100	3	5	1	sqrt	entropy		0.7841549295774648	0.12703807373697976	0.48437499992431643	0.8070422535154435	3.9289977915246985	2.510264467979983	0.638907060244456
1	2	undersample	0.8	100	3	5	1	sqrt	entropy		0.7343419894366198	0.10122816590897088	0.49999999992187505	0.773239436614273	3.4099377280165277	2.204968846464147	0.6466302285371477
1	3	undersample	0.8	100	3	5	1	sqrt	entropy		0.7856404049295774	0.11148732411815379	0.6406249998999024	0.7577464788679033	5.57583389920099	2.644440297345265	0.47426811655309015
1	1	undersample	0.8	100	3	5	1	log2	gini		0.7952904929577465	0.14149817203163018	0.5937499999072267	0.8119718309801974	6.311437239299123	3.1577713670496945	0.500325232464165
1	2	undersample	0.8	100	3	5	1	log2	gini		0.7370488556338027	0.11320080332465932	0.5312499999169923	0.7605633802763341	3.5999998372632507	2.2187499069382515	0.6163194364544652
1	3	undersample	0.8	100	3	5	1	log2	gini		0.7792253521126761	0.11254521913838371	0.6406249998999024	0.7570422535157956	5.554505081184012	2.6367752533208453	0.4747092961905677
1	1	undersample	0.8	100	3	5	1	log2	entropy		0.7841549295774648	0.12703807373697976	0.48437499992431643	0.8070422535154435	3.9289977915246985	2.510264467979983	0.638907060244456
1	2	undersample	0.8	100	3	5	1	log2	entropy		0.7343419894366198	0.10122816590897088	0.49999999992187505	0.773239436614273	3.4099377280165277	2.204968846464147	0.6466302285371477
1	3	undersample	0.8	100	3	5	1	log2	entropy		0.7856404049295774	0.11148732411815379	0.6406249998999024	0.7577464788679033	5.57583389920099	2.644440297345265	0.47426811655309015
1	1	undersample	0.8	100	3	5	2	sqrt	gini		0.7930897887323944	0.1356726983661389	0.578124999909668	0.8070422535154435	5.73154872932234	2.996122106943851	0.5227421402352108
1	2	undersample	0.8	100	3	5	2	sqrt	gini		0.7335717429577464	0.10037145705080223	0.5312499999169923	0.7612676056284419	3.613962471289845	2.225294891640122	0.6157492982228662
1	3	undersample	0.8	100	3	5	2	sqrt	gini		0.7798635563380282	0.11116219704170952	0.6093749999047852	0.7626760563326572	5.013293523000128	2.5676927696853844	0.51217681705097
1	1	undersample	0.8	100	3	5	2	sqrt	entropy		0.7842539612676056	0.12632123024948244	0.46874999992675787	0.8021126760506894	3.576512264190392	2.368772121852071	0.6623134246746845
1	2	undersample	0.8	100	3	5	2	sqrt	entropy		0.7339128521126761	0.10051113494580442	0.49999999992187505	0.773239436614273	3.4099377280165277	2.204968846464147	0.6466302285371477
1	3	undersample	0.8	100	3	5	2	sqrt	entropy		0.7859595070422536	0.11272457315259007	0.6406249998999024	0.7584507042200109	5.597287083498425	2.652150035502087	0.47382775619069467
1	1	undersample	0.8	100	3	5	2	log2	gini		0.7930897887323944	0.1356726983661389	0.578124999909668	0.8070422535154435	5.73154872932234	2.996122106943851	0.5227421402352108
1	2	undersample	0.8	100	3	5	2	log2	gini		0.7335717429577464	0.10037145705080223	0.5312499999169923	0.7612676056284419	3.613962471289845	2.225294891640122	0.6157492982228662
1	3	undersample	0.8	100	3	5	2	log2	gini		0.7798635563380282	0.11116219704170952	0.6093749999047852	0.7626760563326572	5.013293523000128	2.5676927696853844	0.51217681705097
1	1	undersample	0.8	100	3	5	2	log2	entropy		0.7842539612676056	0.12632123024948244	0.46874999992675787	0.8021126760506894	3.576512264190392	2.368772121852071	0.6623134246746845
1	2	undersample	0.8	100	3	5	2	log2	entropy		0.7339128521126761	0.10051113494580442	0.49999999992187505	0.773239436614273	3.4099377280165277	2.204968846464147	0.6466302285371477
1	3	undersample	0.8	100	3	5	2	log2	entropy		0.7859595070422536	0.11272457315259007	0.6406249998999024	0.7584507042200109	5.597287083498425	2.652150035502087	0.47382775619069467
1	1	undersample	0.8	100	3	10	1	sqrt	gini		0.7961707746478873	0.1305585709101296	0.6249999999023438	0.8091549295717666	7.066420225586993	3.2749075768676823	0.46344646959223834
1	2	undersample	0.8	100	3	10	1	sqrt	gini		0.7369608274647887	0.11235656901677837	0.5312499999169923	0.7605633802763341	3.5999998372632507	2.2187499069382515	0.6163194364544652
1	3	undersample	0.8	100	3	10	1	sqrt	gini		0.7808538732394366	0.11444985016049872	0.6249999999023438	0.7521126760510415	5.056817941384477	2.521306716022187	0.49859549912206524
1	1	undersample	0.8	100	3	10	1	sqrt	entropy		0.7853653169014084	0.12734847560701884	0.5156249999194337	0.8049295774591203	4.392569919023061	2.6432760372916966	0.6017607100387102
1	2	undersample	0.8	100	3	10	1	sqrt	entropy		0.7346280809859156	0.10336020897517238	0.5312499999169923	0.7676056337974113	3.7434341684587333	2.2859847497078745	0.6106651297716638
1	3	undersample	0.8	100	3	10	1	sqrt	entropy		0.7874339788732395	0.11306494681593501	0.6406249998999024	0.7591549295721187	5.618865725008559	2.6599048598450876	0.4733882128233948
1	1	undersample	0.8	100	3	10	1	log2	gini		0.7961707746478873	0.1305585709101296	0.6249999999023438	0.8091549295717666	7.066420225586993	3.2749075768676823	0.46344646959223834
1	2	undersample	0.8	100	3	10	1	log2	gini		0.7369608274647887	0.11235656901677837	0.5312499999169923	0.7605633802763341	3.5999998372632507	2.2187499069382515	0.6163194364544652
1	3	undersample	0.8	100	3	10	1	log2	gini		0.7808538732394366	0.11444985016049872	0.6249999999023438	0.7521126760510415	5.056817941384477	2.521306716022187	0.49859549912206524
1	1	undersample	0.8	100	3	10	1	log2	entropy		0.7853653169014084	0.12734847560701884	0.5156249999194337	0.8049295774591203	4.392569919023061	2.6432760372916966	0.6017607100387102
1	2	undersample	0.8	100	3	10	1	log2	entropy		0.7346280809859156	0.10336020897517238	0.5312499999169923	0.7676056337974113	3.7434341684587333	2.2859847497078745	0.6106651297716638
1	3	undersample	0.8	100	3	10	1	log2	entropy		0.7874339788732395	0.11306494681593501	0.6406249998999024	0.7591549295721187	5.618865725008559	2.6599048598450876	0.4733882128233948
1	1	undersample	0.8	100	3	10	2	sqrt	gini		0.7942011443661972	0.11798026207276152	0.6093749999047852	0.8084507042196588	6.5841172456275165	3.181295789208366	0.4831772589529566
1	2	undersample	0.8	100	3	10	2	sqrt	gini		0.7337367957746479	0.1005991747013668	0.5468749999145508	0.7591549295721187	3.8041942210324424	2.27065049011166	0.5968807900279793
1	3	undersample	0.8	100	3	10	2	sqrt	gini		0.7812389964788733	0.11232323427778963	0.6249999999023438	0.7549295774594724	5.134099369727407	2.5502872518045883	0.4967350681798356
1	1	undersample	0.8	100	3	10	2	sqrt	entropy		0.7850792253521126	0.1267365285618384	0.48437499992431643	0.8049295774591203	3.8762715303169064	2.483077489577048	0.6405839816415873
1	2	undersample	0.8	100	3	10	2	sqrt	entropy		0.7337367957746479	0.10199600265602665	0.5312499999169923	0.768309859149519	3.7582571692296884	2.2929330313217733	0.6101054000541354
1	3	undersample	0.8	100	3	10	2	sqrt	entropy		0.7879951584507042	0.11418187899934695	0.6406249998999024	0.7563380281636878	5.533299551127183	2.6291545159074627	0.4751512973916051
1	1	undersample	0.8	100	3	10	2	log2	gini		0.7942011443661972	0.11798026207276152	0.6093749999047852	0.8084507042196588	6.5841172456275165	3.181295789208366	0.4831772589529566
1	2	undersample	0.8	100	3	10	2	log2	gini		0.7337367957746479	0.1005991747013668	0.5468749999145508	0.7591549295721187	3.8041942210324424	2.27065049011166	0.5968807900279793
1	3	undersample	0.8	100	3	10	2	log2	gini		0.7812389964788733	0.11232323427778963	0.6249999999023438	0.7549295774594724	5.134099369727407	2.5502872518045883	0.4967350681798356
1	1	undersample	0.8	100	3	10	2	log2	entropy		0.7850792253521126	0.1267365285618384	0.48437499992431643	0.8049295774591203	3.8762715303169064	2.483077489577048	0.6405839816415873
1	2	undersample	0.8	100	3	10	2	log2	entropy		0.7337367957746479	0.10199600265602665	0.5312499999169923	0.768309859149519	3.7582571692296884	2.2929330313217733	0.6101054000541354
1	3	undersample	0.8	100	3	10	2	log2	entropy		0.7879951584507042	0.11418187899934695	0.6406249998999024	0.7563380281636878	5.533299551127183	2.6291545159074627	0.4751512973916051
1	1	undersample	0.8	100	5	2	1	sqrt	gini		0.7832856514084507	0.11235226710120139	0.5468749999145508	0.7894366197127505	4.524852720017302	2.5971988728359032	0.5739852738405693
1	2	undersample	0.8	100	5	2	1	sqrt	gini		0.7375220070422536	0.11225863093469253	0.5312499999169923	0.745774647882072	3.324653599321126	2.089681357875539	0.628541068174953
1	3	undersample	0.8	100	5	2	1	sqrt	gini		0.7811729753521126	0.11610757000481478	0.656249999897461	0.7366197183046718	5.339328872852926	2.491644289985808	0.4666586936161466
1	1	undersample	0.8	100	5	2	1	sqrt	entropy		0.7754291373239437	0.1298352369086048	0.5156249999194337	0.785915492952212	3.907894539230278	2.408511400216465	0.6163194367092399
1	2	undersample	0.8	100	5	2	1	sqrt	entropy		0.735662411971831	0.10549150061894759	0.49999999992187505	0.7521126760510415	3.034090780359924	2.0170453728177495	0.664793998760171
1	3	undersample	0.8	100	5	2	1	sqrt	entropy		0.7838798415492958	0.12977873361905634	0.656249999897461	0.7338028168962408	5.2626260217743415	2.46527768473376	0.46845008972845636
1	1	undersample	0.8	100	5	2	1	log2	gini		0.7832856514084507	0.11235226710120139	0.5468749999145508	0.7894366197127505	4.524852720017302	2.5971988728359032	0.5739852738405693
1	2	undersample	0.8	100	5	2	1	log2	gini		0.7375220070422536	0.11225863093469253	0.5312499999169923	0.745774647882072	3.324653599321126	2.089681357875539	0.628541068174953
1	3	undersample	0.8	100	5	2	1	log2	gini		0.7811729753521126	0.11610757000481478	0.656249999897461	0.7366197183046718	5.339328872852926	2.491644289985808	0.4666586936161466
1	1	undersample	0.8	100	5	2	1	log2	entropy		0.7754291373239437	0.1298352369086048	0.5156249999194337	0.785915492952212	3.907894539230278	2.408511400216465	0.6163194367092399
1	2	undersample	0.8	100	5	2	1	log2	entropy		0.735662411971831	0.10549150061894759	0.49999999992187505	0.7521126760510415	3.034090780359924	2.0170453728177495	0.664793998760171
1	3	undersample	0.8	100	5	2	1	log2	entropy		0.7838798415492958	0.12977873361905634	0.656249999897461	0.7338028168962408	5.2626260217743415	2.46527768473376	0.46845008972845636
1	1	undersample	0.8	100	5	2	2	sqrt	gini		0.7833736795774647	0.11283473630100521	0.5937499999072267	0.7739436619663808	5.003833917950717	2.6265575157346337	0.5249090015305666
1	2	undersample	0.8	100	5	2	2	sqrt	gini		0.734187940140845	0.10534328760973827	0.5937499999072267	0.7499999999947183	4.384615184935671	2.374999904578735	0.5416666595719568
1	3	undersample	0.8	100	5	2	2	sqrt	gini		0.7753411091549296	0.11063742700686052	0.6406249998999024	0.7408450704173181	5.095935492531191	2.471976806351841	0.485087921347418
1	1	undersample	0.8	100	5	2	2	sqrt	entropy		0.7742077464788732	0.1299417583175855	0.5312499999169923	0.7880281690085351	4.2132888188694935	2.5062291171891236	0.5948391346522275
1	2	undersample	0.8	100	5	2	2	sqrt	entropy		0.7341549295774648	0.10832865962761012	0.5156249999194337	0.753521126755257	3.2543777395687963	2.0919642004684027	0.6428154121413728
1	3	undersample	0.8	100	5	2	2	sqrt	entropy		0.77578125	0.11488851371133395	0.6406249998999024	0.7422535211215335	5.133523163825081	2.4854848758074537	0.48416745092082963
1	1	undersample	0.8	100	5	2	2	log2	gini		0.7833736795774647	0.11283473630100521	0.5937499999072267	0.7739436619663808	5.003833917950717	2.6265575157346337	0.5249090015305666
1	2	undersample	0.8	100	5	2	2	log2	gini		0.734187940140845	0.10534328760973827	0.5937499999072267	0.7499999999947183	4.384615184935671	2.374999904578735	0.5416666595719568
1	3	undersample	0.8	100	5	2	2	log2	gini		0.7753411091549296	0.11063742700686052	0.6406249998999024	0.7408450704173181	5.095935492531191	2.471976806351841	0.485087921347418
1	1	undersample	0.8	100	5	2	2	log2	entropy		0.7742077464788732	0.1299417583175855	0.5312499999169923	0.7880281690085351	4.2132888188694935	2.5062291171891236	0.5948391346522275
1	2	undersample	0.8	100	5	2	2	log2	entropy		0.7341549295774648	0.10832865962761012	0.5156249999194337	0.753521126755257	3.2543777395687963	2.0919642004684027	0.6428154121413728
1	3	undersample	0.8	100	5	2	2	log2	entropy		0.77578125	0.11488851371133395	0.6406249998999024	0.7422535211215335	5.133523163825081	2.4854848758074537	0.48416745092082963
1	1	undersample	0.8	100	5	5	1	sqrt	gini		0.7806668133802817	0.11133826475371955	0.5624999999121094	0.7838028168958888	4.661237543559662	2.6017914101282242	0.558176093623611
1	2	undersample	0.8	100	5	5	1	sqrt	gini		0.7409110915492958	0.10940323595080978	0.5312499999169923	0.7499999999947183	3.399999853704233	2.1249999146230785	0.624999991781745
1	3	undersample	0.8	100	5	5	1	sqrt	gini		0.7815580985915493	0.11501933223830267	0.6718749998950196	0.7394366197131026	5.810810532513678	2.5785471978824086	0.443749994143908
1	1	undersample	0.8	100	5	5	1	sqrt	entropy		0.772700264084507	0.12508041344278625	0.49999999992187505	0.7880281690085351	3.717607785338991	2.3588038750015277	0.6344950769491574
1	2	undersample	0.8	100	5	5	1	sqrt	entropy		0.7369608274647887	0.10832264273717065	0.5468749999145508	0.7507042253468261	3.634326745406206	2.193679290146747	0.6035998982689966
1	3	undersample	0.8	100	5	5	1	sqrt	entropy		0.784881161971831	0.12348045862732596	0.6718749998950196	0.7429577464736412	5.91846024731793	2.613869760861802	0.44164691363124847
1	1	undersample	0.8	100	5	5	1	log2	gini		0.7806668133802817	0.11133826475371955	0.5624999999121094	0.7838028168958888	4.661237543559662	2.6017914101282242	0.558176093623611
1	2	undersample	0.8	100	5	5	1	log2	gini		0.7409110915492958	0.10940323595080978	0.5312499999169923	0.7499999999947183	3.399999853704233	2.1249999146230785	0.624999991781745
1	3	undersample	0.8	100	5	5	1	log2	gini		0.7815580985915493	0.11501933223830267	0.6718749998950196	0.7394366197131026	5.810810532513678	2.5785471978824086	0.443749994143908
1	1	undersample	0.8	100	5	5	1	log2	entropy		0.772700264084507	0.12508041344278625	0.49999999992187505	0.7880281690085351	3.717607785338991	2.3588038750015277	0.6344950769491574
1	2	undersample	0.8	100	5	5	1	log2	entropy		0.7369608274647887	0.10832264273717065	0.5468749999145508	0.7507042253468261	3.634326745406206	2.193679290146747	0.6035998982689966
1	3	undersample	0.8	100	5	5	1	log2	entropy		0.784881161971831	0.12348045862732596	0.6718749998950196	0.7429577464736412	5.91846024731793	2.613869760861802	0.44164691363124847
1	1	undersample	0.8	100	5	5	2	sqrt	gini		0.7814040492957747	0.11027432427450205	0.5937499999072267	0.7739436619663808	5.003833917950717	2.6265575157346337	0.5249090015305666
1	2	undersample	0.8	100	5	5	2	sqrt	gini		0.738468309859155	0.10635741443178642	0.5624999999121094	0.7443661971778567	3.7438014915984197	2.2004131366747934	0.5877483365971174
1	3	undersample	0.8	100	5	5	2	sqrt	gini		0.7799075704225352	0.11867458862621218	0.6874999998925782	0.7450704225299644	6.429833931527711	2.696823098156022	0.419423434971504
1	1	undersample	0.8	100	5	5	2	sqrt	entropy		0.772293133802817	0.12878084725591527	0.49999999992187505	0.7887323943606428	3.733333143772436	2.3666665542124368	0.6339285634947783
1	2	undersample	0.8	100	5	5	2	sqrt	entropy		0.7346720950704225	0.11097383220935499	0.5468749999145508	0.7521126760510415	3.6618336946178514	2.206143376519414	0.6024695613958814
1	3	undersample	0.8	100	5	5	2	sqrt	entropy		0.7766175176056338	0.11874108421002377	0.656249999897461	0.7471830985862875	5.642187622647981	2.5957519860036817	0.46006125694267
1	1	undersample	0.8	100	5	5	2	log2	gini		0.7814040492957747	0.11027432427450205	0.5937499999072267	0.7739436619663808	5.003833917950717	2.6265575157346337	0.5249090015305666
1	2	undersample	0.8	100	5	5	2	log2	gini		0.738468309859155	0.10635741443178642	0.5624999999121094	0.7443661971778567	3.7438014915984197	2.2004131366747934	0.5877483365971174
1	3	undersample	0.8	100	5	5	2	log2	gini		0.7799075704225352	0.11867458862621218	0.6874999998925782	0.7450704225299644	6.429833931527711	2.696823098156022	0.419423434971504
1	1	undersample	0.8	100	5	5	2	log2	entropy		0.772293133802817	0.12878084725591527	0.49999999992187505	0.7887323943606428	3.733333143772436	2.3666665542124368	0.6339285634947783
1	2	undersample	0.8	100	5	5	2	log2	entropy		0.7346720950704225	0.11097383220935499	0.5468749999145508	0.7521126760510415	3.6618336946178514	2.206143376519414	0.6024695613958814
1	3	undersample	0.8	100	5	5	2	log2	entropy		0.7766175176056338	0.11874108421002377	0.656249999897461	0.7471830985862875	5.642187622647981	2.5957519860036817	0.46006125694267
1	1	undersample	0.8	100	5	10	1	sqrt	gini		0.7844520246478872	0.11388483711180522	0.5937499999072267	0.7852112676001042	5.343000974822146	2.764344133091375	0.5173766751471317
1	2	undersample	0.8	100	5	10	1	sqrt	gini		0.7402508802816902	0.10469517446625523	0.5312499999169923	0.7464788732341798	3.337036895766212	2.0954860280849594	0.6279481049110333
1	3	undersample	0.8	100	5	10	1	sqrt	gini		0.7817011443661971	0.12167096964542061	0.6718749998950196	0.7507042253468261	6.165993771868273	2.695091699323147	0.43708958156255273
1	1	undersample	0.8	100	5	10	1	sqrt	entropy		0.7778719190140845	0.12671245258837444	0.6093749999047852	0.778169014079027	5.472380664634645	2.7470236851926426	0.5019796316841633
1	2	undersample	0.8	100	5	10	1	sqrt	entropy		0.7372799295774648	0.10329190437141411	0.5312499999169923	0.7556338028115801	3.50451473473276	2.1739912651153483	0.6203401596586469
1	3	undersample	0.8	100	5	10	1	sqrt	entropy		0.7899977992957746	0.12959109531202703	0.7031249998901368	0.7408450704173181	6.770594623102411	2.713145275264216	0.40072480462802496
1	1	undersample	0.8	100	5	10	1	log2	gini		0.7844520246478872	0.11388483711180522	0.5937499999072267	0.7852112676001042	5.343000974822146	2.764344133091375	0.5173766751471317
1	2	undersample	0.8	100	5	10	1	log2	gini		0.7402508802816902	0.10469517446625523	0.5312499999169923	0.7464788732341798	3.337036895766212	2.0954860280849594	0.6279481049110333
1	3	undersample	0.8	100	5	10	1	log2	gini		0.7817011443661971	0.12167096964542061	0.6718749998950196	0.7507042253468261	6.165993771868273	2.695091699323147	0.43708958156255273
1	1	undersample	0.8	100	5	10	1	log2	entropy		0.7778719190140845	0.12671245258837444	0.6093749999047852	0.778169014079027	5.472380664634645	2.7470236851926426	0.5019796316841633
1	2	undersample	0.8	100	5	10	1	log2	entropy		0.7372799295774648	0.10329190437141411	0.5312499999169923	0.7556338028115801	3.50451473473276	2.1739912651153483	0.6203401596586469
1	3	undersample	0.8	100	5	10	1	log2	entropy		0.7899977992957746	0.12959109531202703	0.7031249998901368	0.7408450704173181	6.770594623102411	2.713145275264216	0.40072480462802496
1	1	undersample	0.8	100	5	10	2	sqrt	gini		0.7892385563380282	0.12240798835328687	0.6093749999047852	0.7845070422479965	5.6792153786062505	2.8278184957110724	0.4979241409951422
1	2	undersample	0.8	100	5	10	2	sqrt	gini		0.7380831866197183	0.10151912947519914	0.5468749999145508	0.745774647882072	3.540452613926877	2.1511425742836425	0.6075896992427717
1	3	undersample	0.8	100	5	10	2	sqrt	gini		0.7802156690140845	0.12790966022392788	0.656249999897461	0.7443661971778567	5.5589779460371584	2.567148659453926	0.46180226451414436
1	1	undersample	0.8	100	5	10	2	sqrt	entropy		0.7779599471830986	0.13138762196640902	0.6093749999047852	0.7816901408395657	5.585806153011435	2.7913305167938147	0.49971846220099914
1	2	undersample	0.8	100	5	10	2	sqrt	entropy		0.7371148767605634	0.10608715427632515	0.5312499999169923	0.7563380281636878	3.517918919243333	2.1802744766061886	0.6197625617522626
1	3	undersample	0.8	100	5	10	2	sqrt	entropy		0.7833736795774647	0.12669147823352375	0.7031249998901368	0.7408450704173181	6.770594623102411	2.713145275264216	0.40072480462802496
1	1	undersample	0.8	100	5	10	2	log2	gini		0.7892385563380282	0.12240798835328687	0.6093749999047852	0.7845070422479965	5.6792153786062505	2.8278184957110724	0.4979241409951422
1	2	undersample	0.8	100	5	10	2	log2	gini		0.7380831866197183	0.10151912947519914	0.5468749999145508	0.745774647882072	3.540452613926877	2.1511425742836425	0.6075896992427717
1	3	undersample	0.8	100	5	10	2	log2	gini		0.7802156690140845	0.12790966022392788	0.656249999897461	0.7443661971778567	5.5589779460371584	2.567148659453926	0.46180226451414436
1	1	undersample	0.8	100	5	10	2	log2	entropy		0.7779599471830986	0.13138762196640902	0.6093749999047852	0.7816901408395657	5.585806153011435	2.7913305167938147	0.49971846220099914
1	2	undersample	0.8	100	5	10	2	log2	entropy		0.7371148767605634	0.10608715427632515	0.5312499999169923	0.7563380281636878	3.517918919243333	2.1802744766061886	0.6197625617522626
1	3	undersample	0.8	100	5	10	2	log2	entropy		0.7833736795774647	0.12669147823352375	0.7031249998901368	0.7408450704173181	6.770594623102411	2.713145275264216	0.40072480462802496
1	1	undersample	0.8	100	10	2	1	sqrt	gini		0.7763424295774648	0.11388270622282021	0.5937499999072267	0.7669014084453035	4.808505457348559	2.54720532833357	0.5297291024918709
1	2	undersample	0.8	100	10	2	1	sqrt	gini		0.7281800176056339	0.11134149951415065	0.5624999999121094	0.7380281690088872	3.6221196639895368	2.147177337014599	0.5927957936178236
1	3	undersample	0.8	100	10	2	1	sqrt	gini		0.7615977112676057	0.10712454946273528	0.6874999998925782	0.726056338023056	5.830848057970794	2.509640010777254	0.4304073657069635
1	1	undersample	0.8	100	10	2	1	sqrt	entropy		0.7628521126760562	0.1162978661384412	0.578124999909668	0.753521126755257	4.189417798545669	2.345535618706997	0.5598714880208551
1	2	undersample	0.8	100	10	2	1	sqrt	entropy		0.722975352112676	0.09407948390754445	0.5937499999072267	0.7345070422483486	4.043460346242576	2.236405750914785	0.5530920347860917
1	3	undersample	0.8	100	10	2	1	sqrt	entropy		0.7718089788732394	0.10974390172287393	0.656249999897461	0.7253521126709482	5.041957819077351	2.389422989505786	0.4739077606015074
1	1	undersample	0.8	100	10	2	1	log2	gini		0.7763424295774648	0.11388270622282021	0.5937499999072267	0.7669014084453035	4.808505457348559	2.54720532833357	0.5297291024918709
1	2	undersample	0.8	100	10	2	1	log2	gini		0.7281800176056339	0.11134149951415065	0.5624999999121094	0.7380281690088872	3.6221196639895368	2.147177337014599	0.5927957936178236
1	3	undersample	0.8	100	10	2	1	log2	gini		0.7615977112676057	0.10712454946273528	0.6874999998925782	0.726056338023056	5.830848057970794	2.509640010777254	0.4304073657069635
1	1	undersample	0.8	100	10	2	1	log2	entropy		0.7628521126760562	0.1162978661384412	0.578124999909668	0.753521126755257	4.189417798545669	2.345535618706997	0.5598714880208551
1	2	undersample	0.8	100	10	2	1	log2	entropy		0.722975352112676	0.09407948390754445	0.5937499999072267	0.7345070422483486	4.043460346242576	2.236405750914785	0.5530920347860917
1	3	undersample	0.8	100	10	2	1	log2	entropy		0.7718089788732394	0.10974390172287392	0.656249999897461	0.7253521126709482	5.041957819077351	2.389422989505786	0.4739077606015074
1	1	undersample	0.8	100	10	2	2	sqrt	gini		0.776056338028169	0.1094470215728267	0.6249999999023438	0.7676056337974113	5.505050224737569	2.689393823185734	0.4885321038580421
1	2	undersample	0.8	100	10	2	2	sqrt	gini		0.7267825704225354	0.10379984802824052	0.5937499999072267	0.7295774647835945	3.9431088101596834	2.1956379392556884	0.5568291430780181
1	3	undersample	0.8	100	10	2	2	sqrt	gini		0.7611575704225353	0.1040617368026939	0.6874999998925782	0.7204225352061943	5.66901737449297	2.4590679216901283	0.4337732101623503
1	1	undersample	0.8	100	10	2	2	sqrt	entropy		0.766219190140845	0.1021893510530193	0.5624999999121094	0.7774647887269193	4.491862342168609	2.527689759374522	0.5627264421544059
1	2	undersample	0.8	100	10	2	2	sqrt	entropy		0.7306448063380282	0.11964589996728377	0.5468749999145508	0.7415492957694257	3.4628392797284175	2.1159740321965668	0.6110517487644199
1	3	undersample	0.8	100	10	2	2	sqrt	entropy		0.7691461267605634	0.1100069273156953	0.6249999999023438	0.7352112676004563	4.6276593698638955	2.3603722508688527	0.5100574644632239
1	1	undersample	0.8	100	10	2	2	log2	gini		0.776056338028169	0.1094470215728267	0.6249999999023438	0.7676056337974113	5.505050224737569	2.689393823185734	0.4885321038580421
1	2	undersample	0.8	100	10	2	2	log2	gini		0.7267825704225352	0.10379984802824052	0.5937499999072267	0.7295774647835945	3.9431088101596834	2.1956379392556884	0.5568291430780181
1	3	undersample	0.8	100	10	2	2	log2	gini		0.7611575704225353	0.1040617368026939	0.6874999998925782	0.7204225352061943	5.66901737449297	2.4590679216901283	0.4337732101623503
1	1	undersample	0.8	100	10	2	2	log2	entropy		0.766219190140845	0.1021893510530193	0.5624999999121094	0.7774647887269193	4.491862342168609	2.527689759374522	0.5627264421544059
1	2	undersample	0.8	100	10	2	2	log2	entropy		0.7306448063380282	0.11964589996728377	0.5468749999145508	0.7415492957694257	3.4628392797284175	2.1159740321965668	0.6110517487644199
1	3	undersample	0.8	100	10	2	2	log2	entropy		0.7691461267605634	0.1100069273156953	0.6249999999023438	0.7352112676004563	4.6276593698638955	2.3603722508688527	0.5100574644632239
1	1	undersample	0.8	100	10	5	1	sqrt	gini		0.7608274647887324	0.10062961725112507	0.6093749999047852	0.753521126755257	4.769142632902001	2.4723213278262937	0.5183995259605962
1	2	undersample	0.8	100	10	5	1	sqrt	gini		0.7280479753521127	0.09994695921555466	0.5937499999072267	0.7352112676004563	4.058101299823149	2.2423536383254103	0.5525622531507822
1	3	undersample	0.8	100	10	5	1	sqrt	gini		0.7694322183098592	0.10834652176252553	0.6718749998950196	0.73098591548781	5.563948882406683	2.4975457182395866	0.44888005180949575
1	1	undersample	0.8	100	10	5	1	sqrt	entropy		0.7667583626760563	0.10806886336244399	0.5937499999072267	0.7690140845016267	4.865853417026274	2.570502937034612	0.5282738027786745
1	2	undersample	0.8	100	10	5	1	sqrt	entropy		0.7220070422535211	0.0960154718617413	0.5468749999145508	0.7429577464736412	3.4884268721103178	2.127568410003792	0.609893356839226
1	3	undersample	0.8	100	10	5	1	sqrt	entropy		0.7683648767605634	0.10905138776388434	0.5937499999072267	0.7316901408399177	3.985665085884014	2.212926426321561	0.5552213592412486
1	1	undersample	0.8	100	10	5	1	log2	gini		0.7608274647887324	0.10062961725112507	0.6093749999047852	0.753521126755257	4.769142632902001	2.4723213278262937	0.5183995259605962
1	2	undersample	0.8	100	10	5	1	log2	gini		0.7280479753521127	0.09994695921555466	0.5937499999072267	0.7352112676004563	4.058101299823149	2.2423536383254103	0.5525622531507822
1	3	undersample	0.8	100	10	5	1	log2	gini		0.7694322183098592	0.10834652176252553	0.6718749998950196	0.73098591548781	5.563948882406683	2.4975457182395866	0.44888005180949575
1	1	undersample	0.8	100	10	5	1	log2	entropy		0.7667583626760563	0.10806886336244399	0.5937499999072267	0.7690140845016267	4.865853417026274	2.570502937034612	0.5282738027786745
1	2	undersample	0.8	100	10	5	1	log2	entropy		0.7220070422535211	0.0960154718617413	0.5468749999145508	0.7429577464736412	3.4884268721103178	2.127568410003792	0.609893356839226
1	3	undersample	0.8	100	10	5	1	log2	entropy		0.7683648767605634	0.10905138776388434	0.5937499999072267	0.7316901408399177	3.985665085884014	2.212926426321561	0.5552213592412486
1	1	undersample	0.8	100	10	5	2	sqrt	gini		0.7710827464788733	0.10598830789917252	0.5937499999072267	0.7647887323889804	4.752187700494112	2.524326239531508	0.5311924425348692
1	2	undersample	0.8	100	10	5	2	sqrt	gini		0.7278719190140845	0.10030893646681871	0.578124999909668	0.7345070422483486	3.791236701506359	2.1775529679959744	0.5743648053466057
1	3	undersample	0.8	100	10	5	2	sqrt	gini		0.7688490316901407	0.10563237793757721	0.656249999897461	0.7380281690088872	5.3782988697469944	2.505040226517032	0.4657681236022284
1	1	undersample	0.8	100	10	5	2	sqrt	entropy		0.7663952464788732	0.11264564872923173	0.5937499999072267	0.7598591549242264	4.624633210952221	2.472507227976164	0.5346385473067036
1	2	undersample	0.8	100	10	5	2	sqrt	entropy		0.7213908450704225	0.10408241356487792	0.5156249999194337	0.7394366197131026	3.0209240276997193	1.9788850588399878	0.6550595150641931
1	3	undersample	0.8	100	10	5	2	sqrt	entropy		0.7608384683098591	0.10678080107092305	0.6406249998999024	0.7338028168962408	4.91396343285714	2.4065805970020038	0.4897432756155257
1	1	undersample	0.8	100	10	5	2	log2	gini		0.7710827464788733	0.10598830789917252	0.5937499999072267	0.7647887323889804	4.752187700494112	2.524326239531508	0.5311924425348692
1	2	undersample	0.8	100	10	5	2	log2	gini		0.7278719190140845	0.10030893646681871	0.578124999909668	0.7345070422483486	3.791236701506359	2.1775529679959744	0.5743648053466057
1	3	undersample	0.8	100	10	5	2	log2	gini		0.7688490316901407	0.10563237793757721	0.656249999897461	0.7380281690088872	5.3782988697469944	2.505040226517032	0.4657681236022284
1	1	undersample	0.8	100	10	5	2	log2	entropy		0.7663952464788732	0.11264564872923173	0.5937499999072267	0.7598591549242264	4.624633210952221	2.472507227976164	0.5346385473067036
1	2	undersample	0.8	100	10	5	2	log2	entropy		0.7213908450704225	0.10408241356487792	0.5156249999194337	0.7394366197131026	3.0209240276997193	1.9788850588399878	0.6550595150641931
1	3	undersample	0.8	100	10	5	2	log2	entropy		0.7608384683098591	0.10678080107092305	0.6406249998999024	0.7338028168962408	4.91396343285714	2.4065805970020038	0.4897432756155257
1	1	undersample	0.8	100	10	10	1	sqrt	gini		0.7693661971830985	0.10335987428594794	0.578124999909668	0.7619718309805495	4.386806717555358	2.428809069124654	0.5536621924865868
1	2	undersample	0.8	100	10	10	1	sqrt	gini		0.7265735035211267	0.09273867718182227	0.5937499999072267	0.726056338023056	3.873640339448396	2.1674163729439924	0.5595295753544913
1	3	undersample	0.8	100	10	10	1	sqrt	gini		0.7641285211267606	0.10003798651485968	0.6718749998950196	0.7295774647835945	5.524305301384607	2.484537668105121	0.44974661560420015
1	1	undersample	0.8	100	10	10	1	sqrt	entropy		0.7704775528169014	0.10560016114390033	0.5468749999145508	0.7739436619663808	4.132022572132733	2.4191977118608463	0.5854754247607988
1	2	undersample	0.8	100	10	10	1	sqrt	entropy		0.730886883802817	0.1060719564693678	0.5937499999072267	0.7295774647835945	3.9431088101596834	2.1956379392556884	0.5568291430780181
1	3	undersample	0.8	100	10	10	1	sqrt	entropy		0.7718419894366197	0.10534544081084515	0.6718749998950196	0.7281690140793792	5.485072534657609	2.471664416412683	0.4506165316765943
1	1	undersample	0.8	100	10	10	1	log2	gini		0.7693661971830985	0.10335987428594794	0.578124999909668	0.7619718309805495	4.386806717555358	2.428809069124654	0.5536621924865868
1	2	undersample	0.8	100	10	10	1	log2	gini		0.7265735035211267	0.09273867718182227	0.5937499999072267	0.726056338023056	3.873640339448396	2.1674163729439924	0.5595295753544913
1	3	undersample	0.8	100	10	10	1	log2	gini		0.7641285211267606	0.10003798651485968	0.6718749998950196	0.7295774647835945	5.524305301384607	2.484537668105121	0.44974661560420015
1	1	undersample	0.8	100	10	10	1	log2	entropy		0.7704775528169014	0.10560016114390033	0.5468749999145508	0.7739436619663808	4.132022572132733	2.4191977118608463	0.5854754247607988
1	2	undersample	0.8	100	10	10	1	log2	entropy		0.730886883802817	0.1060719564693678	0.5937499999072267	0.7295774647835945	3.9431088101596834	2.1956379392556884	0.5568291430780181
1	3	undersample	0.8	100	10	10	1	log2	entropy		0.7718419894366197	0.10534544081084515	0.6718749998950196	0.7281690140793792	5.485072534657609	2.471664416412683	0.4506165316765943
1	1	undersample	0.8	100	10	10	2	sqrt	gini		0.7742407570422536	0.10792768947538688	0.5624999999121094	0.7704225352058421	4.314636074374247	2.4501532670679222	0.5678701938440793
1	2	undersample	0.8	100	10	10	2	sqrt	gini		0.7300616197183099	0.09912667858178839	0.578124999909668	0.735915492952564	3.818765271255772	2.1891665833852074	0.5732655425761908
1	3	undersample	0.8	100	10	10	2	sqrt	gini		0.7734705105633802	0.1097099957583602	0.6874999998925782	0.7330985915441331	6.0427437744099075	2.5758574228269184	0.42627280893620567
1	1	undersample	0.8	100	10	10	2	sqrt	entropy		0.7756492077464788	0.10973975333374694	0.6093749999047852	0.7753521126705961	5.384200347534848	2.7125782486681875	0.5038033542099034
1	2	undersample	0.8	100	10	10	2	sqrt	entropy		0.7278389084507042	0.10432276892758154	0.5468749999145508	0.7316901408399177	3.291247944697338	2.0382217084540692	0.6192853622059835
1	3	undersample	0.8	100	10	10	2	sqrt	entropy		0.7648547535211268	0.1017838571059286	0.6718749998950196	0.7253521126709482	5.4078141632100545	2.4463140130654475	0.4523664987657758
1	1	undersample	0.8	100	10	10	2	log2	gini		0.7742407570422536	0.10792768947538688	0.5624999999121094	0.7704225352058421	4.314636074374247	2.4501532670679222	0.5678701938440793
1	2	undersample	0.8	100	10	10	2	log2	gini		0.7300616197183099	0.09912667858178839	0.578124999909668	0.735915492952564	3.818765271255772	2.1891665833852074	0.5732655425761908
1	3	undersample	0.8	100	10	10	2	log2	gini		0.7734705105633802	0.1097099957583602	0.6874999998925782	0.7330985915441331	6.0427437744099075	2.5758574228269184	0.42627280893620567
1	1	undersample	0.8	100	10	10	2	log2	entropy		0.7756492077464788	0.10973975333374694	0.6093749999047852	0.7753521126705961	5.384200347534848	2.7125782486681875	0.5038033542099034
1	2	undersample	0.8	100	10	10	2	log2	entropy		0.7278389084507042	0.10432276892758154	0.5468749999145508	0.7316901408399177	3.291247944697338	2.0382217084540692	0.6192853622059835
1	3	undersample	0.8	100	10	10	2	log2	entropy		0.7648547535211268	0.1017838571059286	0.6718749998950196	0.7253521126709482	5.4078141632100545	2.4463140130654475	0.4523664987657758
1	1	undersample	0.8	300	3	2	1	sqrt	gini		0.7888644366197184	0.11918550193990597	0.578124999909668	0.7992957746422585	5.457439586789064	2.8804823120907246	0.5278083635573668
1	2	undersample	0.8	300	3	2	1	sqrt	gini		0.736993838028169	0.10245964758904424	0.5468749999145508	0.7521126760510415	3.6618336946178514	2.206143376519414	0.6024695613958814
1	3	undersample	0.8	300	3	2	1	sqrt	gini		0.7836927816901408	0.12170725957552099	0.6249999999023438	0.7584507042200109	5.233235895772482	2.5874634492703286	0.49442896297263744
1	1	undersample	0.8	300	3	2	1	sqrt	entropy		0.7815580985915492	0.12632404863468633	0.5312499999169923	0.7999999999943662	4.533333084293724	2.6562498666976446	0.5859374927836672
1	2	undersample	0.8	300	3	2	1	sqrt	entropy		0.7315470950704226	0.0963807489773485	0.49999999992187505	0.7612676056284419	3.1887904191471113	2.0943951921318797	0.6567992514240406
1	3	undersample	0.8	300	3	2	1	sqrt	entropy		0.7883802816901408	0.11977080651414523	0.6249999999023438	0.7549295774594724	5.134099369727407	2.5502872518045883	0.4967350681798356
1	1	undersample	0.8	300	3	2	1	log2	gini		0.7888644366197184	0.11918550193990597	0.578124999909668	0.7992957746422585	5.457439586789064	2.8804823120907246	0.5278083635573668
1	2	undersample	0.8	300	3	2	1	log2	gini		0.736993838028169	0.10245964758904424	0.5468749999145508	0.7521126760510415	3.6618336946178514	2.206143376519414	0.6024695613958814
1	3	undersample	0.8	300	3	2	1	log2	gini		0.7836927816901408	0.12170725957552099	0.6249999999023438	0.7584507042200109	5.233235895772482	2.5874634492703286	0.49442896297263744
1	1	undersample	0.8	300	3	2	1	log2	entropy		0.7815580985915492	0.12632404863468633	0.5312499999169923	0.7999999999943662	4.533333084293724	2.6562498666976446	0.5859374927836672
1	2	undersample	0.8	300	3	2	1	log2	entropy		0.7315470950704226	0.0963807489773485	0.49999999992187505	0.7612676056284419	3.1887904191471113	2.0943951921318797	0.6567992514240406
1	3	undersample	0.8	300	3	2	1	log2	entropy		0.7883802816901408	0.11977080651414523	0.6249999999023438	0.7549295774594724	5.134099369727407	2.5502872518045883	0.4967350681798356
1	1	undersample	0.8	300	3	2	2	sqrt	gini		0.788512323943662	0.12122400302383879	0.578124999909668	0.7999999999943662	5.4814811697576244	2.890624854935672	0.5273437435248318
1	2	undersample	0.8	300	3	2	2	sqrt	gini		0.7361795774647888	0.10179791996604004	0.5468749999145508	0.7542253521073646	3.70368524196084	2.2251073589265196	0.6007819716104249
1	3	undersample	0.8	300	3	2	2	sqrt	gini		0.7834286971830986	0.12768887938777707	0.6249999999023438	0.7591549295721187	5.253411048426305	2.595029131556183	0.49397030902415895
1	1	undersample	0.8	300	3	2	2	sqrt	entropy		0.7815580985915493	0.12478495003103808	0.5468749999145508	0.7999999999943662	4.827585938795545	2.7343748627769866	0.5664062430307222
1	2	undersample	0.8	300	3	2	2	sqrt	entropy		0.7325264084507042	0.09588001759935812	0.49999999992187505	0.7584507042200109	3.139941553667172	2.069970759416263	0.6592386172281792
1	3	undersample	0.8	300	3	2	2	sqrt	entropy		0.7879951584507041	0.11821584800658405	0.6406249998999024	0.7563380281636878	5.533299551127183	2.6291545159074627	0.4751512973916051
1	1	undersample	0.8	300	3	2	2	log2	gini		0.788512323943662	0.12122400302383879	0.578124999909668	0.7999999999943662	5.4814811697576244	2.890624854935672	0.5273437435248318
1	2	undersample	0.8	300	3	2	2	log2	gini		0.7361795774647888	0.10179791996604004	0.5468749999145508	0.7542253521073646	3.70368524196084	2.2251073589265196	0.6007819716104249
1	3	undersample	0.8	300	3	2	2	log2	gini		0.7834286971830986	0.12768887938777707	0.6249999999023438	0.7591549295721187	5.253411048426305	2.595029131556183	0.49397030902415895
1	1	undersample	0.8	300	3	2	2	log2	entropy		0.7815580985915493	0.12478495003103808	0.5468749999145508	0.7999999999943662	4.827585938795545	2.7343748627769866	0.5664062430307222
1	2	undersample	0.8	300	3	2	2	log2	entropy		0.7325264084507042	0.09588001759935812	0.49999999992187505	0.7584507042200109	3.139941553667172	2.069970759416263	0.6592386172281792
1	3	undersample	0.8	300	3	2	2	log2	entropy		0.7879951584507041	0.11821584800658405	0.6406249998999024	0.7563380281636878	5.533299551127183	2.6291545159074627	0.4751512973916051
1	1	undersample	0.8	300	3	5	1	sqrt	gini		0.7893155809859156	0.12065961771456349	0.5624999999121094	0.8028169014027972	5.234693579167713	2.852678426229501	0.5449561336761425
1	2	undersample	0.8	300	3	5	1	sqrt	gini		0.7376430457746479	0.10262835548129472	0.5468749999145508	0.7556338028115801	3.731988305660902	2.237932184677564	0.5996621543435847
1	3	undersample	0.8	300	3	5	1	sqrt	gini		0.7838908450704225	0.12086516930861183	0.6249999999023438	0.7570422535157956	5.193236462669914	2.5724636617764345	0.49534883079857517
1	1	undersample	0.8	300	3	5	1	sqrt	entropy		0.7818221830985916	0.1259653743247239	0.5468749999145508	0.800704225346474	4.848909197256556	2.744036964280445	0.5659080845118507
1	2	undersample	0.8	300	3	5	1	sqrt	entropy		0.7325594190140845	0.09783436722518354	0.49999999992187505	0.7605633802763341	3.17647044793143	2.088235206530119	0.6574073988710669
1	3	undersample	0.8	300	3	5	1	sqrt	entropy		0.788094190140845	0.11898734241890492	0.6406249998999024	0.7556338028115801	5.512216243140405	2.621577702050861	0.4755941224532113
1	1	undersample	0.8	300	3	5	1	log2	gini		0.7893155809859156	0.12065961771456349	0.5624999999121094	0.8028169014027972	5.234693579167713	2.852678426229501	0.5449561336761425
1	2	undersample	0.8	300	3	5	1	log2	gini		0.7376430457746479	0.10262835548129472	0.5468749999145508	0.7556338028115801	3.731988305660902	2.237932184677564	0.5996621543435847
1	3	undersample	0.8	300	3	5	1	log2	gini		0.7838908450704225	0.12086516930861183	0.6249999999023438	0.7570422535157956	5.193236462669914	2.5724636617764345	0.49534883079857517
1	1	undersample	0.8	300	3	5	1	log2	entropy		0.7818221830985916	0.1259653743247239	0.5468749999145508	0.800704225346474	4.848909197256556	2.744036964280445	0.5659080845118507
1	2	undersample	0.8	300	3	5	1	log2	entropy		0.7325594190140845	0.09783436722518354	0.49999999992187505	0.7605633802763341	3.17647044793143	2.088235206530119	0.6574073988710669
1	3	undersample	0.8	300	3	5	1	log2	entropy		0.788094190140845	0.11898734241890492	0.6406249998999024	0.7556338028115801	5.512216243140405	2.621577702050861	0.4755941224532113
1	1	undersample	0.8	300	3	5	2	sqrt	gini		0.7884573063380281	0.11997214024029437	0.578124999909668	0.8035211267549048	5.604274200914538	2.9424281651096984	0.5250328594890653
1	2	undersample	0.8	300	3	5	2	sqrt	gini		0.7368177816901408	0.10245546913181021	0.5468749999145508	0.7521126760510415	3.6618336946178514	2.206143376519414	0.6024695613958814
1	3	undersample	0.8	300	3	5	2	sqrt	gini		0.7833076584507043	0.12767071721656145	0.6093749999047852	0.7563380281636878	4.842311908185774	2.5009030761070985	0.5164688014946501
1	1	undersample	0.8	300	3	5	2	sqrt	entropy		0.7818992077464788	0.12498024841296859	0.5468749999145508	0.8028169014027972	4.913792826526441	2.773437358834237	0.5644188527290538
1	2	undersample	0.8	300	3	5	2	sqrt	entropy		0.7334176936619718	0.09743393715685321	0.49999999992187505	0.7591549295721187	3.1520466453367324	2.0760233052449464	0.6586270786302716
1	3	undersample	0.8	300	3	5	2	sqrt	entropy		0.7875990316901409	0.11787135278801522	0.6406249998999024	0.7556338028115801	5.512216243140405	2.621577702050861	0.4755941224532113
1	1	undersample	0.8	300	3	5	2	log2	gini		0.7884573063380281	0.11997214024029437	0.578124999909668	0.8035211267549048	5.604274200914538	2.9424281651096984	0.5250328594890653
1	2	undersample	0.8	300	3	5	2	log2	gini		0.7368177816901408	0.10245546913181021	0.5468749999145508	0.7521126760510415	3.6618336946178514	2.206143376519414	0.6024695613958814
1	3	undersample	0.8	300	3	5	2	log2	gini		0.7833076584507043	0.12767071721656145	0.6093749999047852	0.7563380281636878	4.842311908185774	2.5009030761070985	0.5164688014946501
1	1	undersample	0.8	300	3	5	2	log2	entropy		0.7818992077464788	0.12498024841296859	0.5468749999145508	0.8028169014027972	4.913792826526441	2.773437358834237	0.5644188527290538
1	2	undersample	0.8	300	3	5	2	log2	entropy		0.7334176936619718	0.09743393715685321	0.49999999992187505	0.7591549295721187	3.1520466453367324	2.0760233052449464	0.6586270786302716
1	3	undersample	0.8	300	3	5	2	log2	entropy		0.7875990316901409	0.11787135278801522	0.6406249998999024	0.7556338028115801	5.512216243140405	2.621577702050861	0.4755941224532113
1	1	undersample	0.8	300	3	10	1	sqrt	gini		0.7893926056338028	0.11953414146566117	0.578124999909668	0.8042253521070125	5.629362848979442	2.9530124385438965	0.5245731109313064
1	2	undersample	0.8	300	3	10	1	sqrt	gini		0.7374669894366197	0.10161793063916837	0.5156249999194337	0.753521126755257	3.2543777395687963	2.0919642004684027	0.6428154121413728
1	3	undersample	0.8	300	3	10	1	sqrt	gini		0.7846610915492958	0.12213853102137437	0.656249999897461	0.7556338028115801	5.903326924256388	2.685518621613077	0.45491611713814906
1	1	undersample	0.8	300	3	10	1	sqrt	entropy		0.7817121478873239	0.12500448077729265	0.5468749999145508	0.7992957746422585	4.8064123172284265	2.7247805654912254	0.5669052793619507
1	2	undersample	0.8	300	3	10	1	sqrt	entropy		0.7320422535211267	0.0965334332435616	0.49999999992187505	0.7598591549242264	3.16422273460835	2.082111349874664	0.6580166735607975
1	3	undersample	0.8	300	3	10	1	sqrt	entropy		0.7887544014084508	0.11949670111231471	0.6406249998999024	0.7570422535157956	5.554505081184012	2.6367752533208453	0.4747092961905677
1	1	undersample	0.8	300	3	10	1	log2	gini		0.7893926056338028	0.11953414146566117	0.578124999909668	0.8042253521070125	5.629362848979442	2.9530124385438965	0.5245731109313064
1	2	undersample	0.8	300	3	10	1	log2	gini		0.7374669894366197	0.10161793063916837	0.5156249999194337	0.753521126755257	3.2543777395687963	2.0919642004684027	0.6428154121413728
1	3	undersample	0.8	300	3	10	1	log2	gini		0.7846610915492958	0.12213853102137437	0.656249999897461	0.7556338028115801	5.903326924256388	2.685518621613077	0.45491611713814906
1	1	undersample	0.8	300	3	10	1	log2	entropy		0.7817121478873239	0.12500448077729265	0.5468749999145508	0.7992957746422585	4.8064123172284265	2.7247805654912254	0.5669052793619507
1	2	undersample	0.8	300	3	10	1	log2	entropy		0.7320422535211267	0.0965334332435616	0.49999999992187505	0.7598591549242264	3.16422273460835	2.082111349874664	0.6580166735607975
1	3	undersample	0.8	300	3	10	1	log2	entropy		0.7887544014084508	0.11949670111231471	0.6406249998999024	0.7570422535157956	5.554505081184012	2.6367752533208453	0.4747092961905677
1	1	undersample	0.8	300	3	10	2	sqrt	gini		0.7886223591549296	0.11601253382016705	0.578124999909668	0.8063380281633357	5.7057235704866915	2.985227118027028	0.5231986835834662
1	2	undersample	0.8	300	3	10	2	sqrt	gini		0.7372799295774648	0.1016028951038957	0.5468749999145508	0.7542253521073646	3.70368524196084	2.2251073589265196	0.6007819716104249
1	3	undersample	0.8	300	3	10	2	sqrt	gini		0.7846720950704225	0.12988222934721816	0.656249999897461	0.753521126755257	5.836363346272263	2.66249989150524	0.4561915828702078
1	1	undersample	0.8	300	3	10	2	sqrt	entropy		0.7822403169014085	0.12443044465931934	0.5312499999169923	0.7999999999943662	4.533333084293724	2.6562498666976446	0.5859374927836672
1	2	undersample	0.8	300	3	10	2	sqrt	entropy		0.7330545774647887	0.09735689659011194	0.49999999992187505	0.7584507042200109	3.139941553667172	2.069970759416263	0.6592386172281792
1	3	undersample	0.8	300	3	10	2	sqrt	entropy		0.7888204225352112	0.12005784356930245	0.656249999897461	0.7563380281636878	5.925906165376785	2.6932802358076446	0.45449254534008254
1	1	undersample	0.8	300	3	10	2	log2	gini		0.7886223591549296	0.11601253382016705	0.578124999909668	0.8063380281633357	5.7057235704866915	2.985227118027028	0.5231986835834662
1	2	undersample	0.8	300	3	10	2	log2	gini		0.7372799295774648	0.1016028951038957	0.5468749999145508	0.7542253521073646	3.70368524196084	2.2251073589265196	0.6007819716104249
1	3	undersample	0.8	300	3	10	2	log2	gini		0.7846720950704225	0.12988222934721816	0.656249999897461	0.753521126755257	5.836363346272263	2.66249989150524	0.4561915828702078
1	1	undersample	0.8	300	3	10	2	log2	entropy		0.7822403169014085	0.12443044465931934	0.5312499999169923	0.7999999999943662	4.533333084293724	2.6562498666976446	0.5859374927836672
1	2	undersample	0.8	300	3	10	2	log2	entropy		0.7330545774647887	0.09735689659011194	0.49999999992187505	0.7584507042200109	3.139941553667172	2.069970759416263	0.6592386172281792
1	3	undersample	0.8	300	3	10	2	log2	entropy		0.7888204225352112	0.12005784356930245	0.656249999897461	0.7563380281636878	5.925906165376785	2.6932802358076446	0.45449254534008254
1	1	undersample	0.8	300	5	2	1	sqrt	gini		0.7809198943661972	0.10582440804568334	0.6249999999023438	0.7746478873184884	5.729166365478073	2.773437376428229	0.48409090297120994
1	2	undersample	0.8	300	5	2	1	sqrt	gini		0.7357724471830985	0.10821433369790025	0.5937499999072267	0.7323943661920255	3.999999831385308	2.218749916699377	0.5546874925569598
1	3	undersample	0.8	300	5	2	1	sqrt	gini		0.7786201584507042	0.11148129147690833	0.6406249998999024	0.7394366197131026	5.0587541744241165	2.458614770073924	0.48601189832796504
1	1	undersample	0.8	300	5	2	1	sqrt	entropy		0.7748789612676056	0.11396911863954445	0.5937499999072267	0.7802816901353502	5.190335034158809	2.70232359446853	0.5206453003092394
1	2	undersample	0.8	300	5	2	1	sqrt	entropy		0.7372469190140846	0.1047700459155487	0.578124999909668	0.7415492957694257	3.9318799392057753	2.236886834036371	0.5689102488641639
1	3	undersample	0.8	300	5	2	1	sqrt	entropy		0.7783450704225352	0.11114116357187302	0.656249999897461	0.7394366197131026	5.417690163887753	2.518580983978166	0.4648809462359365
1	1	undersample	0.8	300	5	2	1	log2	gini		0.7809198943661972	0.10582440804568334	0.6249999999023438	0.7746478873184884	5.729166365478073	2.773437376428229	0.48409090297120994
1	2	undersample	0.8	300	5	2	1	log2	gini		0.7357724471830985	0.10821433369790025	0.5937499999072267	0.7323943661920255	3.999999831385308	2.218749916699377	0.5546874925569598
1	3	undersample	0.8	300	5	2	1	log2	gini		0.7786201584507042	0.11148129147690833	0.6406249998999024	0.7394366197131026	5.0587541744241165	2.458614770073924	0.48601189832796504
1	1	undersample	0.8	300	5	2	1	log2	entropy		0.7748789612676056	0.11396911863954445	0.5937499999072267	0.7802816901353502	5.190335034158809	2.70232359446853	0.5206453003092394
1	2	undersample	0.8	300	5	2	1	log2	entropy		0.7372469190140846	0.1047700459155487	0.578124999909668	0.7415492957694257	3.9318799392057753	2.236886834036371	0.5689102488641639
1	3	undersample	0.8	300	5	2	1	log2	entropy		0.7783450704225352	0.11114116357187302	0.656249999897461	0.7394366197131026	5.417690163887753	2.518580983978166	0.4648809462359365
1	1	undersample	0.8	300	5	2	2	sqrt	gini		0.7786421654929578	0.10792905952528455	0.6249999999023438	0.7809859154874579	5.943193676151613	2.853697618381142	0.48016230236620117
1	2	undersample	0.8	300	5	2	2	sqrt	gini		0.7373899647887324	0.10866387968625763	0.5937499999072267	0.7352112676004563	4.058101299823149	2.2423536383254103	0.5525622531507822
1	3	undersample	0.8	300	5	2	2	sqrt	gini		0.7761883802816901	0.10878633498490092	0.656249999897461	0.7401408450652104	5.4375459381636055	2.5254064064361317	0.4644386237431154
1	1	undersample	0.8	300	5	2	2	sqrt	entropy		0.7748569542253522	0.12456383791035967	0.5312499999169923	0.7823943661916734	4.074864951737315	2.4413429294367597	0.5991224046939876
1	2	undersample	0.8	300	5	2	2	sqrt	entropy		0.7358384683098592	0.1061014825562978	0.5624999999121094	0.7422535211215335	3.702575954402571	2.1823769641236175	0.5894212445535084
1	3	undersample	0.8	300	5	2	2	sqrt	entropy		0.7764304577464789	0.11101084766592527	0.6718749998950196	0.7422535211215335	5.896695004443627	2.606728040480988	0.4420659334677581
1	1	undersample	0.8	300	5	2	2	log2	gini		0.7786421654929578	0.10792905952528455	0.6249999999023438	0.7809859154874579	5.943193676151613	2.853697618381142	0.48016230236620117
1	2	undersample	0.8	300	5	2	2	log2	gini		0.7373899647887324	0.10866387968625763	0.5937499999072267	0.7352112676004563	4.058101299823149	2.2423536383254103	0.5525622531507822
1	3	undersample	0.8	300	5	2	2	log2	gini		0.7761883802816901	0.10878633498490092	0.656249999897461	0.7401408450652104	5.4375459381636055	2.5254064064361317	0.4644386237431154
1	1	undersample	0.8	300	5	2	2	log2	entropy		0.7748569542253522	0.12456383791035967	0.5312499999169923	0.7823943661916734	4.074864951737315	2.4413429294367597	0.5991224046939876
1	2	undersample	0.8	300	5	2	2	log2	entropy		0.7358384683098592	0.1061014825562978	0.5624999999121094	0.7422535211215335	3.702575954402571	2.1823769641236175	0.5894212445535084
1	3	undersample	0.8	300	5	2	2	log2	entropy		0.7764304577464789	0.11101084766592527	0.6718749998950196	0.7422535211215335	5.896695004443627	2.606728040480988	0.4420659334677581
1	1	undersample	0.8	300	5	5	1	sqrt	gini		0.7786861795774647	0.1055893952186449	0.5937499999072267	0.7816901408395657	5.2332503447009255	2.7197579394401274	0.5197072006810435
1	2	undersample	0.8	300	5	5	1	sqrt	gini		0.7374669894366198	0.10838656008778504	0.6093749999047852	0.7373239436567794	4.378873802802024	2.319872565430294	0.5297874810087192
1	3	undersample	0.8	300	5	5	1	sqrt	gini		0.7740096830985915	0.1085887505615902	0.6406249998999024	0.7387323943609949	5.040313844143949	2.451987776338333	0.48647520804364563
1	1	undersample	0.8	300	5	5	1	sqrt	entropy		0.7750990316901408	0.12596505838345826	0.5468749999145508	0.7823943661916734	4.339359225976094	2.5131471332437227	0.5791516578775117
1	2	undersample	0.8	300	5	5	1	sqrt	entropy		0.7363336267605634	0.10285142310896382	0.5468749999145508	0.7408450704173181	3.450149780784845	2.110224102983279	0.6116325964265077
1	3	undersample	0.8	300	5	5	1	sqrt	entropy		0.7789282570422535	0.1135816954101425	0.6718749998950196	0.7443661971778567	5.962350489132296	2.628271246583781	0.4408112525003155
1	1	undersample	0.8	300	5	5	1	log2	gini		0.7786861795774647	0.1055893952186449	0.5937499999072267	0.7816901408395657	5.2332503447009255	2.7197579394401274	0.5197072006810435
1	2	undersample	0.8	300	5	5	1	log2	gini		0.7374669894366198	0.10838656008778504	0.6093749999047852	0.7373239436567794	4.378873802802024	2.319872565430294	0.5297874810087192
1	3	undersample	0.8	300	5	5	1	log2	gini		0.7740096830985915	0.1085887505615902	0.6406249998999024	0.7387323943609949	5.040313844143949	2.451987776338333	0.48647520804364563
1	1	undersample	0.8	300	5	5	1	log2	entropy		0.7750990316901408	0.12596505838345826	0.5468749999145508	0.7823943661916734	4.339359225976094	2.5131471332437227	0.5791516578775117
1	2	undersample	0.8	300	5	5	1	log2	entropy		0.7363336267605634	0.10285142310896382	0.5468749999145508	0.7408450704173181	3.450149780784845	2.110224102983279	0.6116325964265077
1	3	undersample	0.8	300	5	5	1	log2	entropy		0.7789282570422535	0.1135816954101425	0.6718749998950196	0.7443661971778567	5.962350489132296	2.628271246583781	0.4408112525003155
1	1	undersample	0.8	300	5	5	2	sqrt	gini		0.7774647887323943	0.1085733405557639	0.578124999909668	0.7816901408395657	4.90680978095689	2.6481853620864397	0.539695939161088
1	2	undersample	0.8	300	5	5	2	sqrt	gini		0.7382482394366198	0.10854889540084015	0.6093749999047852	0.7316901408399177	4.254173046434323	2.2711613322773916	0.5338666915863371
1	3	undersample	0.8	300	5	5	2	sqrt	gini		0.7736245598591549	0.1085070438484475	0.6406249998999024	0.7471830985862875	5.268378095795728	2.533948367289308	0.4809731322487406
1	1	undersample	0.8	300	5	5	2	sqrt	entropy		0.7732504401408451	0.12821764930047896	0.5624999999121094	0.7852112676001042	4.700233946875303	2.6188523366128815	0.5571748809123733
1	2	undersample	0.8	300	5	5	2	sqrt	entropy		0.7372799295774648	0.1056894763378929	0.5624999999121094	0.7443661971778567	3.7438014915984197	2.2004131366747934	0.5877483365971174
1	3	undersample	0.8	300	5	5	2	sqrt	entropy		0.7746368838028169	0.11525706512256162	0.656249999897461	0.7436619718257489	5.538461274388592	2.5600960535219572	0.46223957725875076
1	1	undersample	0.8	300	5	5	2	log2	gini		0.7774647887323943	0.1085733405557639	0.578124999909668	0.7816901408395657	4.90680978095689	2.6481853620864397	0.539695939161088
1	2	undersample	0.8	300	5	5	2	log2	gini		0.7382482394366198	0.10854889540084015	0.6093749999047852	0.7316901408399177	4.254173046434323	2.2711613322773916	0.5338666915863371
1	3	undersample	0.8	300	5	5	2	log2	gini		0.7736245598591549	0.1085070438484475	0.6406249998999024	0.7471830985862875	5.268378095795728	2.533948367289308	0.4809731322487406
1	1	undersample	0.8	300	5	5	2	log2	entropy		0.7732504401408451	0.12821764930047896	0.5624999999121094	0.7852112676001042	4.700233946875303	2.6188523366128815	0.5571748809123733
1	2	undersample	0.8	300	5	5	2	log2	entropy		0.7372799295774648	0.1056894763378929	0.5624999999121094	0.7443661971778567	3.7438014915984197	2.2004131366747934	0.5877483365971174
1	3	undersample	0.8	300	5	5	2	log2	entropy		0.7746368838028169	0.11525706512256162	0.656249999897461	0.7436619718257489	5.538461274388592	2.5600960535219572	0.46223957725875076
1	1	undersample	0.8	300	5	10	1	sqrt	gini		0.7826804577464788	0.10879316831523872	0.6093749999047852	0.7866197183043196	5.75089077440561	2.855816697325854	0.49658683356094735
1	2	undersample	0.8	300	5	10	1	sqrt	gini		0.7367847711267606	0.10342148258007886	0.6249999999023438	0.7302816901357023	4.512619473884249	2.317232289659811	0.5135004752658775
1	3	undersample	0.8	300	5	10	1	sqrt	gini		0.775693221830986	0.10947056279010396	0.656249999897461	0.7436619718257489	5.538461274388592	2.5600960535219572	0.46223957725875076
1	1	undersample	0.8	300	5	10	1	sqrt	entropy		0.7796434859154929	0.11502478075179204	0.5937499999072267	0.7816901408395657	5.2332503447009255	2.7197579394401274	0.5197072006810435
1	2	undersample	0.8	300	5	10	1	sqrt	entropy		0.7359264964788732	0.10030346880292607	0.578124999909668	0.7415492957694257	3.9318799392057753	2.236886834036371	0.5689102488641639
1	3	undersample	0.8	300	5	10	1	sqrt	entropy		0.782581426056338	0.1165903018321213	0.6874999998925782	0.735915492952564	6.130666370223734	2.603333234295922	0.4246411427040763
1	1	undersample	0.8	300	5	10	1	log2	gini		0.7826804577464788	0.10879316831523872	0.6093749999047852	0.7866197183043196	5.75089077440561	2.855816697325854	0.49658683356094735
1	2	undersample	0.8	300	5	10	1	log2	gini		0.7367847711267606	0.10342148258007886	0.6249999999023438	0.7302816901357023	4.512619473884249	2.317232289659811	0.5135004752658775
1	3	undersample	0.8	300	5	10	1	log2	gini		0.775693221830986	0.10947056279010396	0.656249999897461	0.7436619718257489	5.538461274388592	2.5600960535219572	0.46223957725875076
1	1	undersample	0.8	300	5	10	1	log2	entropy		0.7796434859154929	0.11502478075179204	0.5937499999072267	0.7816901408395657	5.2332503447009255	2.7197579394401274	0.5197072006810435
1	2	undersample	0.8	300	5	10	1	log2	entropy		0.7359264964788732	0.10030346880292607	0.578124999909668	0.7415492957694257	3.9318799392057753	2.236886834036371	0.5689102488641639
1	3	undersample	0.8	300	5	10	1	log2	entropy		0.782581426056338	0.1165903018321213	0.6874999998925782	0.735915492952564	6.130666370223734	2.603333234295922	0.4246411427040763
1	1	undersample	0.8	300	5	10	2	sqrt	gini		0.7852442781690141	0.11337060660832085	0.6093749999047852	0.7845070422479965	5.6792153786062505	2.8278184957110724	0.4979241409951422
1	2	undersample	0.8	300	5	10	2	sqrt	gini		0.7398217429577464	0.1058981521641443	0.5937499999072267	0.7352112676004563	4.058101299823149	2.2423536383254103	0.5525622531507822
1	3	undersample	0.8	300	5	10	2	sqrt	gini		0.7772887323943662	0.11576834591953768	0.656249999897461	0.7415492957694257	5.477582104265188	2.5391688386358804	0.46355649911352376
1	1	undersample	0.8	300	5	10	2	sqrt	entropy		0.7780149647887324	0.11730786978767582	0.578124999909668	0.7809859154874579	4.886625923036481	2.6396702970025565	0.5401825901369678
1	2	undersample	0.8	300	5	10	2	sqrt	entropy		0.7381492077464789	0.10194176640908603	0.578124999909668	0.7429577464736412	3.960933364161519	2.2491437477182945	0.5678317460372315
1	3	undersample	0.8	300	5	10	2	sqrt	entropy		0.7812279929577465	0.1233919425733266	0.6718749998950196	0.7373239436567794	5.747606008216437	2.557808213166735	0.4450214840812304
1	1	undersample	0.8	300	5	10	2	log2	gini		0.7852442781690141	0.11337060660832085	0.6093749999047852	0.7845070422479965	5.6792153786062505	2.8278184957110724	0.4979241409951422
1	2	undersample	0.8	300	5	10	2	log2	gini		0.7398217429577464	0.1058981521641443	0.5937499999072267	0.7352112676004563	4.058101299823149	2.2423536383254103	0.5525622531507822
1	3	undersample	0.8	300	5	10	2	log2	gini		0.7772887323943662	0.11576834591953768	0.656249999897461	0.7415492957694257	5.477582104265188	2.5391688386358804	0.46355649911352376
1	1	undersample	0.8	300	5	10	2	log2	entropy		0.7780149647887324	0.11730786978767582	0.578124999909668	0.7809859154874579	4.886625923036481	2.6396702970025565	0.5401825901369678
1	2	undersample	0.8	300	5	10	2	log2	entropy		0.7381492077464789	0.10194176640908603	0.578124999909668	0.7429577464736412	3.960933364161519	2.2491437477182945	0.5678317460372315
1	3	undersample	0.8	300	5	10	2	log2	entropy		0.7812279929577465	0.1233919425733266	0.6718749998950196	0.7373239436567794	5.747606008216437	2.557808213166735	0.4450214840812304
1	1	undersample	0.8	300	10	2	1	sqrt	gini		0.769850352112676	0.10209941415354234	0.5937499999072267	0.7725352112621653	4.963800654552239	2.6102940024208103	0.5258659914936221
1	2	undersample	0.8	300	10	2	1	sqrt	gini		0.7289392605633803	0.10321835550281545	0.6093749999047852	0.7295774647835945	4.208749821650741	2.2534178850255744	0.5354126375832546
1	3	undersample	0.8	300	10	2	1	sqrt	gini		0.7673965669014085	0.10714617423335374	0.6874999998925782	0.7218309859104097	5.708860498486758	2.471518898060893	0.4329268234225396
1	1	undersample	0.8	300	10	2	1	sqrt	entropy		0.7655039612676056	0.10774054060075383	0.5937499999072267	0.7697183098537345	4.885203238273015	2.578363801943884	0.5277904781712496
1	2	undersample	0.8	300	10	2	1	sqrt	entropy		0.7266285211267606	0.09617699914783413	0.6093749999047852	0.7373239436567794	4.378873802802024	2.319872565430294	0.5297874810087192
1	3	undersample	0.8	300	10	2	1	sqrt	entropy		0.766725352112676	0.10732500383421655	0.6718749998950196	0.7267605633751637	5.446244229427537	2.458923878650357	0.4514898195166646
1	1	undersample	0.8	300	10	2	1	log2	gini		0.769850352112676	0.10209941415354234	0.5937499999072267	0.7725352112621653	4.963800654552239	2.6102940024208103	0.5258659914936221
1	2	undersample	0.8	300	10	2	1	log2	gini		0.7289392605633803	0.10321835550281545	0.6093749999047852	0.7295774647835945	4.208749821650741	2.2534178850255744	0.5354126375832546
1	3	undersample	0.8	300	10	2	1	log2	gini		0.7673965669014085	0.10714617423335374	0.6874999998925782	0.7218309859104097	5.708860498486758	2.471518898060893	0.4329268234225396
1	1	undersample	0.8	300	10	2	1	log2	entropy		0.7655039612676056	0.10774054060075383	0.5937499999072267	0.7697183098537345	4.885203238273015	2.578363801943884	0.5277904781712496
1	2	undersample	0.8	300	10	2	1	log2	entropy		0.7266285211267606	0.09617699914783413	0.6093749999047852	0.7373239436567794	4.378873802802024	2.319872565430294	0.5297874810087192
1	3	undersample	0.8	300	10	2	1	log2	entropy		0.766725352112676	0.10732500383421655	0.6718749998950196	0.7267605633751637	5.446244229427537	2.458923878650357	0.4514898195166646
1	1	undersample	0.8	300	10	2	2	sqrt	gini		0.773481514084507	0.1039942471812276	0.6406249998999024	0.7697183098537345	5.958382881999982	2.7819188389394536	0.4668915768672204
1	2	undersample	0.8	300	10	2	2	sqrt	gini		0.73046875	0.10216349665248715	0.6093749999047852	0.726056338023056	4.134601369823433	2.2244536459162023	0.5380092070799035
1	3	undersample	0.8	300	10	2	2	sqrt	gini		0.7647887323943662	0.10627638911984588	0.7031249998901368	0.7232394366146251	6.189232331293324	2.540553342874714	0.41047954657270197
1	1	undersample	0.8	300	10	2	2	sqrt	entropy		0.7646236795774648	0.10327258024196613	0.5624999999121094	0.7788732394311347	4.528662191342009	2.5437896934190096	0.5617088536644791
1	2	undersample	0.8	300	10	2	2	sqrt	entropy		0.730281690140845	0.10399635351334136	0.5937499999072267	0.7380281690088872	4.117452262155983	2.2664649668487433	0.5504532369459586
1	3	undersample	0.8	300	10	2	2	sqrt	entropy		0.7680347711267606	0.10604135364704988	0.6406249998999024	0.726056338023056	4.724600219701158	2.338528191860623	0.4949684705307274
1	1	undersample	0.8	300	10	2	2	log2	gini		0.773481514084507	0.1039942471812276	0.6406249998999024	0.7697183098537345	5.958382881999982	2.7819188389394536	0.4668915768672204
1	2	undersample	0.8	300	10	2	2	log2	gini		0.73046875	0.10216349665248715	0.6093749999047852	0.726056338023056	4.134601369823433	2.2244536459162023	0.5380092070799035
1	3	undersample	0.8	300	10	2	2	log2	gini		0.7647887323943662	0.10627638911984588	0.7031249998901368	0.7232394366146251	6.189232331293324	2.540553342874714	0.41047954657270197
1	1	undersample	0.8	300	10	2	2	log2	entropy		0.7646236795774648	0.10327258024196613	0.5624999999121094	0.7788732394311347	4.528662191342009	2.5437896934190096	0.5617088536644791
1	2	undersample	0.8	300	10	2	2	log2	entropy		0.730281690140845	0.10399635351334136	0.5937499999072267	0.7380281690088872	4.117452262155983	2.2664649668487433	0.5504532369459586
1	3	undersample	0.8	300	10	2	2	log2	entropy		0.7680347711267606	0.10604135364704988	0.6406249998999024	0.726056338023056	4.724600219701158	2.338528191860623	0.4949684705307274
1	1	undersample	0.8	300	10	5	1	sqrt	gini		0.7738886443661972	0.1033221824328625	0.578124999909668	0.7690140845016267	4.5623304001245115	2.502858122902122	0.5485920259546551
1	2	undersample	0.8	300	10	5	1	sqrt	gini		0.7329445422535211	0.10269006156835904	0.5937499999072267	0.726056338023056	3.873640339448396	2.1674163729439924	0.5595295753544913
1	3	undersample	0.8	300	10	5	1	sqrt	gini		0.7663842429577464	0.10629525799782992	0.6874999998925782	0.7211267605583019	5.688888629517053	2.4652776889463133	0.43334960351767543
1	1	undersample	0.8	300	10	5	1	sqrt	entropy		0.770125440140845	0.1068977231322818	0.578124999909668	0.7753521126705961	4.729710663760636	2.573471671813409	0.5441076225305739
1	2	undersample	0.8	300	10	5	1	sqrt	entropy		0.7282240316901408	0.09901164280517312	0.578124999909668	0.7239436619667329	3.5937262358091795	2.094228240098283	0.5827456146473757
1	3	undersample	0.8	300	10	5	1	sqrt	entropy		0.7676496478873238	0.10527336165431198	0.5937499999072267	0.7267605633751637	3.8873907996359307	2.1730024974119435	0.5589873955408716
1	1	undersample	0.8	300	10	5	1	log2	gini		0.7738886443661972	0.1033221824328625	0.578124999909668	0.7690140845016267	4.5623304001245115	2.502858122902122	0.5485920259546551
1	2	undersample	0.8	300	10	5	1	log2	gini		0.7329445422535211	0.10269006156835904	0.5937499999072267	0.726056338023056	3.873640339448396	2.1674163729439924	0.5595295753544913
1	3	undersample	0.8	300	10	5	1	log2	gini		0.7663842429577464	0.10629525799782992	0.6874999998925782	0.7211267605583019	5.688888629517053	2.4652776889463133	0.43334960351767543
1	1	undersample	0.8	300	10	5	1	log2	entropy		0.770125440140845	0.1068977231322818	0.578124999909668	0.7753521126705961	4.729710663760636	2.573471671813409	0.5441076225305739
1	2	undersample	0.8	300	10	5	1	log2	entropy		0.7282240316901408	0.09901164280517312	0.578124999909668	0.7239436619667329	3.5937262358091795	2.094228240098283	0.5827456146473757
1	3	undersample	0.8	300	10	5	1	log2	entropy		0.7676496478873238	0.10527336165431198	0.5937499999072267	0.7267605633751637	3.8873907996359307	2.1730024974119435	0.5589873955408716
1	1	undersample	0.8	300	10	5	2	sqrt	gini		0.7724581866197183	0.10369915069638365	0.5937499999072267	0.7690140845016267	4.865853417026274	2.570502937034612	0.5282738027786745
1	2	undersample	0.8	300	10	5	2	sqrt	gini		0.7318551936619718	0.10091826386401548	0.5937499999072267	0.726056338023056	3.873640339448396	2.1674163729439924	0.5595295753544913
1	3	undersample	0.8	300	10	5	2	sqrt	gini		0.7683428697183099	0.10796602306077156	0.656249999897461	0.7281690140793792	5.113989408618117	2.414183848589132	0.47207446174621415
1	1	undersample	0.8	300	10	5	2	sqrt	entropy		0.7653829225352112	0.10678292599930851	0.5937499999072267	0.7718309859100576	4.9439693620270395	2.602237539803717	0.5263457962241699
1	2	undersample	0.8	300	10	5	2	sqrt	entropy		0.7302046654929577	0.09738470323082025	0.5468749999145508	0.735915492952564	3.3632182532807935	2.070833254553574	0.6157296568253665
1	3	undersample	0.8	300	10	5	2	sqrt	entropy		0.7665052816901409	0.10717915715009024	0.6249999999023438	0.726056338023056	4.417309152299616	2.2814909188884127	0.5164888388053155
1	1	undersample	0.8	300	10	5	2	log2	gini		0.7724581866197183	0.10369915069638365	0.5937499999072267	0.7690140845016267	4.865853417026274	2.570502937034612	0.5282738027786745
1	2	undersample	0.8	300	10	5	2	log2	gini		0.7318551936619718	0.10091826386401548	0.5937499999072267	0.726056338023056	3.873640339448396	2.1674163729439924	0.5595295753544913
1	3	undersample	0.8	300	10	5	2	log2	gini		0.7683428697183099	0.10796602306077156	0.656249999897461	0.7281690140793792	5.113989408618117	2.414183848589132	0.47207446174621415
1	1	undersample	0.8	300	10	5	2	log2	entropy		0.7653829225352112	0.10678292599930851	0.5937499999072267	0.7718309859100576	4.9439693620270395	2.602237539803717	0.5263457962241699
1	2	undersample	0.8	300	10	5	2	log2	entropy		0.7302046654929577	0.09738470323082025	0.5468749999145508	0.735915492952564	3.3632182532807935	2.070833254553574	0.6157296568253665
1	3	undersample	0.8	300	10	5	2	log2	entropy		0.7665052816901409	0.10717915715009024	0.6249999999023438	0.726056338023056	4.417309152299616	2.2814909188884127	0.5164888388053155
1	1	undersample	0.8	300	10	10	1	sqrt	gini		0.7719080105633802	0.10170372911523053	0.6249999999023438	0.7661971830931958	5.461847113197913	2.6731926562696104	0.4894301408019428
1	2	undersample	0.8	300	10	10	1	sqrt	gini		0.7308208626760564	0.09796271772036058	0.5937499999072267	0.7225352112625174	3.8059350278254103	2.139911090015388	0.562256327633295
1	3	undersample	0.8	300	10	10	1	sqrt	gini		0.7683428697183099	0.10323799568214194	0.656249999897461	0.7176056337977634	4.851280680899629	2.323877722789663	0.47902354597341357
1	1	undersample	0.8	300	10	10	1	sqrt	entropy		0.7698943661971831	0.10303062271347353	0.578124999909668	0.773239436614273	4.672877613629068	2.5494952287241697	0.545594255359792
1	2	undersample	0.8	300	10	10	1	sqrt	entropy		0.7275308098591549	0.09904519615990821	0.6249999999023438	0.7197183098540866	4.279731816040413	2.2298994175394666	0.5210371748959822
1	3	undersample	0.8	300	10	10	1	sqrt	entropy		0.770774647887324	0.10794188909423144	0.656249999897461	0.726056338023056	5.059826838081916	2.3955654648328335	0.47344810225613937
1	1	undersample	0.8	300	10	10	1	log2	gini		0.7719080105633802	0.10170372911523053	0.6249999999023438	0.7661971830931958	5.461847113197913	2.6731926562696104	0.4894301408019428
1	2	undersample	0.8	300	10	10	1	log2	gini		0.7308208626760564	0.09796271772036058	0.5937499999072267	0.7225352112625174	3.8059350278254103	2.139911090015388	0.562256327633295
1	3	undersample	0.8	300	10	10	1	log2	gini		0.7683428697183099	0.10323799568214194	0.656249999897461	0.7176056337977634	4.851280680899629	2.323877722789663	0.47902354597341357
1	1	undersample	0.8	300	10	10	1	log2	entropy		0.7698943661971831	0.10303062271347353	0.578124999909668	0.773239436614273	4.672877613629068	2.5494952287241697	0.545594255359792
1	2	undersample	0.8	300	10	10	1	log2	entropy		0.7275308098591549	0.09904519615990821	0.6249999999023438	0.7197183098540866	4.279731816040413	2.2298994175394666	0.5210371748959822
1	3	undersample	0.8	300	10	10	1	log2	entropy		0.770774647887324	0.10794188909423144	0.656249999897461	0.726056338023056	5.059826838081916	2.3955654648328335	0.47344810225613937
1	1	undersample	0.8	300	10	10	2	sqrt	gini		0.7745708626760563	0.10659177145099204	0.6249999999023438	0.7767605633748116	5.799158472395765	2.799684416668968	0.4827742459537874
1	2	undersample	0.8	300	10	10	2	sqrt	gini		0.7342539612676056	0.10506477670904221	0.5937499999072267	0.7267605633751637	3.8873907996359307	2.1730024974119435	0.5589873955408716
1	3	undersample	0.8	300	10	10	2	sqrt	gini		0.7690140845070421	0.10693984347832737	0.6874999998925782	0.7232394366146251	5.749109150444451	2.484096601921942	0.43208373322305255
1	1	undersample	0.8	300	10	10	2	sqrt	entropy		0.772337147887324	0.10854387743388731	0.6093749999047852	0.7725352112621653	5.298204062957851	2.6789859498529367	0.5056403764439543
1	2	undersample	0.8	300	10	10	2	sqrt	entropy		0.7284330985915493	0.09689869413512821	0.6093749999047852	0.7225352112625174	4.062334858326389	2.196224539752635	0.5406310842711012
1	3	undersample	0.8	300	10	10	2	sqrt	entropy		0.7718089788732394	0.10877860492713018	0.6406249998999024	0.7204225352061943	4.5934725902822535	2.2914041997567107	0.49883919165416984
1	1	undersample	0.8	300	10	10	2	log2	gini		0.7745708626760563	0.10659177145099204	0.6249999999023438	0.7767605633748116	5.799158472395765	2.799684416668968	0.4827742459537874
1	2	undersample	0.8	300	10	10	2	log2	gini		0.7342539612676056	0.10506477670904221	0.5937499999072267	0.7267605633751637	3.8873907996359307	2.1730024974119435	0.5589873955408716
1	3	undersample	0.8	300	10	10	2	log2	gini		0.7690140845070421	0.10693984347832737	0.6874999998925782	0.7232394366146251	5.749109150444451	2.484096601921942	0.43208373322305255
1	1	undersample	0.8	300	10	10	2	log2	entropy		0.772337147887324	0.10854387743388731	0.6093749999047852	0.7725352112621653	5.298204062957851	2.6789859498529367	0.5056403764439543
1	2	undersample	0.8	300	10	10	2	log2	entropy		0.7284330985915493	0.09689869413512821	0.6093749999047852	0.7225352112625174	4.062334858326389	2.196224539752635	0.5406310842711012
1	3	undersample	0.8	300	10	10	2	log2	entropy		0.7718089788732394	0.10877860492713018	0.6406249998999024	0.7204225352061943	4.5934725902822535	2.2914041997567107	0.49883919165416984
1	1	undersample	0.8	500	3	2	1	sqrt	gini		0.7897447183098592	0.12874753452333065	0.578124999909668	0.805633802811228	5.68008555047339	2.974411078301191	0.5236560250844182
1	2	undersample	0.8	500	3	2	1	sqrt	gini		0.7378191021126761	0.10321020744275626	0.5312499999169923	0.7584507042200109	3.5586004238166273	2.1993439318797794	0.6180362036642937
1	3	undersample	0.8	500	3	2	1	sqrt	gini		0.7825924295774647	0.113524979142033	0.6406249998999024	0.7647887323889804	5.796146540083967	2.7236151531787316	0.46990100688134256
1	1	undersample	0.8	500	3	2	1	sqrt	entropy		0.7823833626760563	0.12615703839382725	0.5312499999169923	0.8028169014027972	4.614285457021061	2.6941962914389737	0.5838815717819649
1	2	undersample	0.8	500	3	2	1	sqrt	entropy		0.7330105633802817	0.09807848269577131	0.5156249999194337	0.763380281684765	3.4343316417466028	2.1791293718015594	0.6345133681818801
1	3	undersample	0.8	500	3	2	1	sqrt	entropy		0.7882922535211266	0.1171789999409185	0.6249999999023438	0.768309859149519	5.526848755171275	2.697568272143262	0.48808432008398206
1	1	undersample	0.8	500	3	2	1	log2	gini		0.7897447183098592	0.12874753452333065	0.578124999909668	0.805633802811228	5.68008555047339	2.974411078301191	0.5236560250844182
1	2	undersample	0.8	500	3	2	1	log2	gini		0.7378191021126761	0.10321020744275626	0.5312499999169923	0.7584507042200109	3.5586004238166273	2.1993439318797794	0.6180362036642937
1	3	undersample	0.8	500	3	2	1	log2	gini		0.7825924295774647	0.113524979142033	0.6406249998999024	0.7647887323889804	5.796146540083967	2.7236151531787316	0.46990100688134256
1	1	undersample	0.8	500	3	2	1	log2	entropy		0.7823833626760563	0.12615703839382725	0.5312499999169923	0.8028169014027972	4.614285457021061	2.6941962914389737	0.5838815717819649
1	2	undersample	0.8	500	3	2	1	log2	entropy		0.7330105633802817	0.09807848269577131	0.5156249999194337	0.763380281684765	3.4343316417466028	2.1791293718015594	0.6345133681818801
1	3	undersample	0.8	500	3	2	1	log2	entropy		0.7882922535211266	0.1171789999409185	0.6249999999023438	0.768309859149519	5.526848755171275	2.697568272143262	0.48808432008398206
1	1	undersample	0.8	500	3	2	2	sqrt	gini		0.7891395246478873	0.1279123591444477	0.5937499999072267	0.8070422535154435	6.112857579910847	3.0770983801044953	0.50338132023367
1	2	undersample	0.8	500	3	2	2	sqrt	gini		0.7371258802816901	0.10150616593643892	0.5312499999169923	0.7577464788679033	3.5449610821704103	2.1929504904814396	0.6186105867456209
1	3	undersample	0.8	500	3	2	2	sqrt	gini		0.7828675176056338	0.11278176521710713	0.6249999999023438	0.763380281684765	5.376983858320388	2.6413689355170415	0.4912361560579966
1	1	undersample	0.8	500	3	2	2	sqrt	entropy		0.7829115316901408	0.12561587994494355	0.5312499999169923	0.805633802811228	4.697584275211911	2.7332426124929863	0.5818400278500262
1	2	undersample	0.8	500	3	2	2	sqrt	entropy		0.7336377640845071	0.09829830044506632	0.5156249999194337	0.7669014084453035	3.502290063856367	2.212046732500206	0.6316000837011264
1	3	undersample	0.8	500	3	2	2	sqrt	entropy		0.7885453345070423	0.11692076508016463	0.6249999999023438	0.7661971830931958	5.461847113197913	2.6731926562696104	0.4894301408019428
1	1	undersample	0.8	500	3	2	2	log2	gini		0.7891395246478873	0.1279123591444477	0.5937499999072267	0.8070422535154435	6.112857579910847	3.0770983801044953	0.50338132023367
1	2	undersample	0.8	500	3	2	2	log2	gini		0.7371258802816901	0.10150616593643892	0.5312499999169923	0.7577464788679033	3.5449610821704103	2.1929504904814396	0.6186105867456209
1	3	undersample	0.8	500	3	2	2	log2	gini		0.7828675176056338	0.11278176521710713	0.6249999999023438	0.763380281684765	5.376983858320388	2.6413689355170415	0.4912361560579966
1	1	undersample	0.8	500	3	2	2	log2	entropy		0.7829115316901408	0.12561587994494355	0.5312499999169923	0.805633802811228	4.697584275211911	2.7332426124929863	0.5818400278500262
1	2	undersample	0.8	500	3	2	2	log2	entropy		0.7336377640845071	0.09829830044506632	0.5156249999194337	0.7669014084453035	3.502290063856367	2.212046732500206	0.6316000837011264
1	3	undersample	0.8	500	3	2	2	log2	entropy		0.7885453345070423	0.11692076508016463	0.6249999999023438	0.7661971830931958	5.461847113197913	2.6731926562696104	0.4894301408019428
1	1	undersample	0.8	500	3	5	1	sqrt	gini		0.790206866197183	0.12962085404214801	0.5937499999072267	0.805633802811228	6.057970655324633	3.0548005669039258	0.5042613574958823
1	2	undersample	0.8	500	3	5	1	sqrt	gini		0.7385233274647887	0.10345905291316307	0.5312499999169923	0.7577464788679033	3.5449610821704103	2.1929504904814396	0.6186105867456209
1	3	undersample	0.8	500	3	5	1	sqrt	gini		0.7835167253521127	0.11368332077938195	0.6249999999023438	0.7647887323889804	5.419161404168904	2.6571855152963235	0.49033148543251814
1	1	undersample	0.8	500	3	5	1	sqrt	entropy		0.7825704225352113	0.12656448958696453	0.5312499999169923	0.8021126760506894	4.593831298798569	2.6846084047656804	0.584394198265286
1	2	undersample	0.8	500	3	5	1	sqrt	entropy		0.7334837147887324	0.09836434356281595	0.5156249999194337	0.7626760563326572	3.420981945760851	2.17266311281071	0.6350992530940337
1	3	undersample	0.8	500	3	5	1	sqrt	entropy		0.78865536971831	0.11707297654842795	0.6249999999023438	0.7676056337974113	5.505050224737569	2.689393823185734	0.4885321038580421
1	1	undersample	0.8	500	3	5	1	log2	gini		0.790206866197183	0.12962085404214801	0.5937499999072267	0.805633802811228	6.057970655324633	3.0548005669039258	0.5042613574958823
1	2	undersample	0.8	500	3	5	1	log2	gini		0.7385233274647887	0.10345905291316307	0.5312499999169923	0.7577464788679033	3.5449610821704103	2.1929504904814396	0.6186105867456209
1	3	undersample	0.8	500	3	5	1	log2	gini		0.7835167253521127	0.11368332077938195	0.6249999999023438	0.7647887323889804	5.419161404168904	2.6571855152963235	0.49033148543251814
1	1	undersample	0.8	500	3	5	1	log2	entropy		0.7825704225352113	0.12656448958696453	0.5312499999169923	0.8021126760506894	4.593831298798569	2.6846084047656804	0.584394198265286
1	2	undersample	0.8	500	3	5	1	log2	entropy		0.7334837147887324	0.09836434356281595	0.5156249999194337	0.7626760563326572	3.420981945760851	2.17266311281071	0.6350992530940337
1	3	undersample	0.8	500	3	5	1	log2	entropy		0.78865536971831	0.11707297654842795	0.6249999999023438	0.7676056337974113	5.505050224737569	2.689393823185734	0.4885321038580421
1	1	undersample	0.8	500	3	5	2	sqrt	gini		0.789381602112676	0.12812348197399764	0.5937499999072267	0.8063380281633357	6.085314323214649	3.0659089320277584	0.5038209545690332
1	2	undersample	0.8	500	3	5	2	sqrt	gini		0.7375110035211268	0.10323087195201489	0.5312499999169923	0.7570422535157956	3.5314008091680624	2.1865941125099697	0.6191860384466201
1	3	undersample	0.8	500	3	5	2	sqrt	gini		0.7830985915492957	0.11316900137985074	0.6249999999023438	0.7640845070368727	5.398009679686442	2.6492536185721924	0.49078340384635705
1	1	undersample	0.8	500	3	5	2	sqrt	entropy		0.7831866197183098	0.12605284711389214	0.5312499999169923	0.805633802811228	4.697584275211911	2.7332426124929863	0.5818400278500262
1	2	undersample	0.8	500	3	5	2	sqrt	entropy		0.7338578345070422	0.09858527041389653	0.5156249999194337	0.7640845070368727	3.4477610374064067	2.185634235322059	0.6339285632419007
1	3	undersample	0.8	500	3	5	2	sqrt	entropy		0.7882262323943662	0.11672071868699933	0.6249999999023438	0.7661971830931958	5.461847113197913	2.6731926562696104	0.4894301408019428
1	1	undersample	0.8	500	3	5	2	log2	gini		0.789381602112676	0.12812348197399764	0.5937499999072267	0.8063380281633357	6.085314323214649	3.0659089320277584	0.5038209545690332
1	2	undersample	0.8	500	3	5	2	log2	gini		0.7375110035211268	0.10323087195201489	0.5312499999169923	0.7570422535157956	3.5314008091680624	2.1865941125099697	0.6191860384466201
1	3	undersample	0.8	500	3	5	2	log2	gini		0.7830985915492957	0.11316900137985074	0.6249999999023438	0.7640845070368727	5.398009679686442	2.6492536185721924	0.49078340384635705
1	1	undersample	0.8	500	3	5	2	log2	entropy		0.7831866197183098	0.12605284711389214	0.5312499999169923	0.805633802811228	4.697584275211911	2.7332426124929863	0.5818400278500262
1	2	undersample	0.8	500	3	5	2	log2	entropy		0.7338578345070422	0.09858527041389653	0.5156249999194337	0.7640845070368727	3.4477610374064067	2.185634235322059	0.6339285632419007
1	3	undersample	0.8	500	3	5	2	log2	entropy		0.7882262323943662	0.11672071868699933	0.6249999999023438	0.7661971830931958	5.461847113197913	2.6731926562696104	0.4894301408019428
1	1	undersample	0.8	500	3	10	1	sqrt	gini		0.7903058978873239	0.1275604945103229	0.5937499999072267	0.8063380281633357	6.085314323214649	3.0659089320277584	0.5038209545690332
1	2	undersample	0.8	500	3	10	1	sqrt	gini		0.7380391725352112	0.10185808649804981	0.5312499999169923	0.7570422535157956	3.5314008091680624	2.1865941125099697	0.6191860384466201
1	3	undersample	0.8	500	3	10	1	sqrt	gini		0.7838028169014084	0.11512426890758824	0.6249999999023438	0.7647887323889804	5.419161404168904	2.6571855152963235	0.49033148543251814
1	1	undersample	0.8	500	3	10	1	sqrt	entropy		0.7834507042253521	0.1261053469392629	0.5312499999169923	0.8049295774591203	4.676534032359552	2.7233753111490206	0.5823490742372717
1	2	undersample	0.8	500	3	10	1	sqrt	entropy		0.7325044014084507	0.09705002060673668	0.5156249999194337	0.7640845070368727	3.4477610374064067	2.185634235322059	0.6339285632419007
1	3	undersample	0.8	500	3	10	1	sqrt	entropy		0.7884683098591548	0.11638046372743815	0.6249999999023438	0.7669014084453035	5.483383407472842	2.6812687666669155	0.4889807100081687
1	1	undersample	0.8	500	3	10	1	log2	gini		0.7903058978873239	0.1275604945103229	0.5937499999072267	0.8063380281633357	6.085314323214649	3.0659089320277584	0.5038209545690332
1	2	undersample	0.8	500	3	10	1	log2	gini		0.7380391725352112	0.10185808649804981	0.5312499999169923	0.7570422535157956	3.5314008091680624	2.1865941125099697	0.6191860384466201
1	3	undersample	0.8	500	3	10	1	log2	gini		0.7838028169014084	0.11512426890758824	0.6249999999023438	0.7647887323889804	5.419161404168904	2.6571855152963235	0.49033148543251814
1	1	undersample	0.8	500	3	10	1	log2	entropy		0.7834507042253521	0.1261053469392629	0.5312499999169923	0.8049295774591203	4.676534032359552	2.7233753111490206	0.5823490742372717
1	2	undersample	0.8	500	3	10	1	log2	entropy		0.7325044014084507	0.09705002060673668	0.5156249999194337	0.7640845070368727	3.4477610374064067	2.185634235322059	0.6339285632419007
1	3	undersample	0.8	500	3	10	1	log2	entropy		0.7884683098591548	0.11638046372743815	0.6249999999023438	0.7669014084453035	5.483383407472842	2.6812687666669155	0.4889807100081687
1	1	undersample	0.8	500	3	10	2	sqrt	gini		0.7900858274647887	0.12745511246903432	0.5937499999072267	0.8084507042196588	6.168551665109824	3.099724102305588	0.502504349303344
1	2	undersample	0.8	500	3	10	2	sqrt	gini		0.7372469190140845	0.10178981001508927	0.5312499999169923	0.7577464788679033	3.5449610821704103	2.1929504904814396	0.6186105867456209
1	3	undersample	0.8	500	3	10	2	sqrt	gini		0.7837367957746477	0.11417084379967433	0.656249999897461	0.7661971830931958	6.256297590532612	2.8068522890830914	0.44864429575210824
1	1	undersample	0.8	500	3	10	2	sqrt	entropy		0.7835827464788733	0.12531482258825122	0.5312499999169923	0.8091549295717666	4.8051657745362455	2.7836714403375304	0.5793080869420222
1	2	undersample	0.8	500	3	10	2	sqrt	entropy		0.7331095950704226	0.09751394899558112	0.5156249999194337	0.763380281684765	3.4343316417466028	2.1791293718015594	0.6345133681818801
1	3	undersample	0.8	500	3	10	2	sqrt	entropy		0.7887544014084507	0.11730215197966928	0.6249999999023438	0.7661971830931958	5.461847113197913	2.6731926562696104	0.4894301408019428
1	1	undersample	0.8	500	3	10	2	log2	gini		0.7900858274647887	0.12745511246903432	0.5937499999072267	0.8084507042196588	6.168551665109824	3.099724102305588	0.502504349303344
1	2	undersample	0.8	500	3	10	2	log2	gini		0.7372469190140845	0.10178981001508927	0.5312499999169923	0.7577464788679033	3.5449610821704103	2.1929504904814396	0.6186105867456209
1	3	undersample	0.8	500	3	10	2	log2	gini		0.7837367957746477	0.11417084379967433	0.656249999897461	0.7661971830931958	6.256297590532612	2.8068522890830914	0.44864429575210824
1	1	undersample	0.8	500	3	10	2	log2	entropy		0.7835827464788733	0.12531482258825122	0.5312499999169923	0.8091549295717666	4.8051657745362455	2.7836714403375304	0.5793080869420222
1	2	undersample	0.8	500	3	10	2	log2	entropy		0.7331095950704226	0.09751394899558112	0.5156249999194337	0.763380281684765	3.4343316417466028	2.1791293718015594	0.6345133681818801
1	3	undersample	0.8	500	3	10	2	log2	entropy		0.7887544014084507	0.11730215197966928	0.6249999999023438	0.7661971830931958	5.461847113197913	2.6731926562696104	0.4894301408019428
1	1	undersample	0.8	500	5	2	1	sqrt	gini		0.7844300176056338	0.11232305354130254	0.6093749999047852	0.7795774647832425	5.517316001903239	2.76457655139379	0.501072712758698
1	2	undersample	0.8	500	5	2	1	sqrt	gini		0.7358384683098591	0.10406327568954729	0.5937499999072267	0.7373239436567794	4.1024951831814125	2.260388653496184	0.5509789802405912
1	3	undersample	0.8	500	5	2	1	sqrt	gini		0.7822513204225352	0.11024391822100282	0.656249999897461	0.7394366197131026	5.417690163887753	2.518580983978166	0.4648809462359365
1	1	undersample	0.8	500	5	2	1	sqrt	entropy		0.7776518485915493	0.11505832971019808	0.578124999909668	0.7838028168958888	4.968150300267169	2.6740633937428973	0.5382412331441729
1	2	undersample	0.8	500	5	2	1	sqrt	entropy		0.735574383802817	0.10234680657510163	0.5937499999072267	0.7394366197131026	4.14760896732201	2.2787161283611983	0.5494047546040506
1	3	undersample	0.8	500	5	2	1	sqrt	entropy		0.7794234154929578	0.11008256155523359	0.6406249998999024	0.7443661971778567	5.19068127551287	2.5060260723240706	0.4827932765279732
1	1	undersample	0.8	500	5	2	1	log2	gini		0.7844300176056338	0.11232305354130254	0.6093749999047852	0.7795774647832425	5.517316001903239	2.76457655139379	0.501072712758698
1	2	undersample	0.8	500	5	2	1	log2	gini		0.7358384683098591	0.10406327568954729	0.5937499999072267	0.7373239436567794	4.1024951831814125	2.260388653496184	0.5509789802405912
1	3	undersample	0.8	500	5	2	1	log2	gini		0.7822513204225352	0.11024391822100282	0.656249999897461	0.7394366197131026	5.417690163887753	2.518580983978166	0.4648809462359365
1	1	undersample	0.8	500	5	2	1	log2	entropy		0.7776518485915493	0.11505832971019808	0.578124999909668	0.7838028168958888	4.968150300267169	2.6740633937428973	0.5382412331441729
1	2	undersample	0.8	500	5	2	1	log2	entropy		0.735574383802817	0.10234680657510163	0.5937499999072267	0.7394366197131026	4.14760896732201	2.2787161283611983	0.5494047546040506
1	3	undersample	0.8	500	5	2	1	log2	entropy		0.7794234154929578	0.11008256155523359	0.6406249998999024	0.7443661971778567	5.19068127551287	2.5060260723240706	0.4827932765279732
1	1	undersample	0.8	500	5	2	2	sqrt	gini		0.7806227992957747	0.10915915051357446	0.5937499999072267	0.7838028168958888	5.298671730102983	2.7463353773575703	0.518306372664735
1	2	undersample	0.8	500	5	2	2	sqrt	gini		0.7367517605633803	0.11097348159333	0.6093749999047852	0.7373239436567794	4.378873802802024	2.319872565430294	0.5297874810087192
1	3	undersample	0.8	500	5	2	2	sqrt	gini		0.7806117957746479	0.11095060892489027	0.656249999897461	0.7492957746426107	5.705821989049775	2.6176262996193476	0.4587640917618352
1	1	undersample	0.8	500	5	2	2	sqrt	entropy		0.7792253521126761	0.1238007675855736	0.578124999909668	0.7845070422479965	4.988864418975792	2.6828021625976843	0.53775807225882
1	2	undersample	0.8	500	5	2	2	sqrt	entropy		0.7342759683098592	0.10470087043119858	0.578124999909668	0.7401408450652104	3.903141456513353	2.224762786622306	0.5699928563640261
1	3	undersample	0.8	500	5	2	2	sqrt	entropy		0.7783560739436619	0.10982450927559409	0.6406249998999024	0.748591549290503	5.307879420366155	2.5481441558967495	0.4800681969226377
1	1	undersample	0.8	500	5	2	2	log2	gini		0.7806227992957747	0.10915915051357446	0.5937499999072267	0.7838028168958888	5.298671730102983	2.7463353773575703	0.518306372664735
1	2	undersample	0.8	500	5	2	2	log2	gini		0.7367517605633803	0.11097348159333	0.6093749999047852	0.7373239436567794	4.378873802802024	2.319872565430294	0.5297874810087192
1	3	undersample	0.8	500	5	2	2	log2	gini		0.7806117957746479	0.11095060892489027	0.656249999897461	0.7492957746426107	5.705821989049775	2.6176262996193476	0.4587640917618352
1	1	undersample	0.8	500	5	2	2	log2	entropy		0.7792253521126761	0.1238007675855736	0.578124999909668	0.7845070422479965	4.988864418975792	2.6828021625976843	0.53775807225882
1	2	undersample	0.8	500	5	2	2	log2	entropy		0.7342759683098592	0.10470087043119858	0.578124999909668	0.7401408450652104	3.903141456513353	2.224762786622306	0.5699928563640261
1	3	undersample	0.8	500	5	2	2	log2	entropy		0.7783560739436619	0.10982450927559409	0.6406249998999024	0.748591549290503	5.307879420366155	2.5481441558967495	0.4800681969226377
1	1	undersample	0.8	500	5	5	1	sqrt	gini		0.7818992077464788	0.10773595149182684	0.5937499999072267	0.7788732394311347	5.147966415445346	2.685111343053399	0.5215867927027741
1	2	undersample	0.8	500	5	5	1	sqrt	gini		0.7366197183098592	0.10799571016780249	0.578124999909668	0.7366197183046718	3.832639964828305	2.195019969749402	0.5727174875716078
1	3	undersample	0.8	500	5	5	1	sqrt	gini		0.7781029929577465	0.11222292960120234	0.6406249998999024	0.7436619718257489	5.171523886434976	2.499141385580958	0.4832504671245981
1	1	undersample	0.8	500	5	5	1	sqrt	entropy		0.7787411971830985	0.11673662857606082	0.5468749999145508	0.7838028168958888	4.375491183493039	2.529519426513551	0.5781109541030489
1	2	undersample	0.8	500	5	5	1	sqrt	entropy		0.7346941021126759	0.10158922363990992	0.578124999909668	0.7387323943609949	3.874712822678567	2.212769456695569	0.5710795920144517
1	3	undersample	0.8	500	5	5	1	sqrt	entropy		0.7802816901408451	0.11030962146104852	0.6406249998999024	0.745774647882072	5.229314459014174	2.5199098727322675	0.48188148564968386
1	1	undersample	0.8	500	5	5	1	log2	gini		0.7818992077464788	0.10773595149182684	0.5937499999072267	0.7788732394311347	5.147966415445346	2.685111343053399	0.5215867927027741
1	2	undersample	0.8	500	5	5	1	log2	gini		0.7366197183098592	0.10799571016780249	0.578124999909668	0.7366197183046718	3.832639964828305	2.195019969749402	0.5727174875716078
1	3	undersample	0.8	500	5	5	1	log2	gini		0.7781029929577465	0.11222292960120234	0.6406249998999024	0.7436619718257489	5.171523886434976	2.499141385580958	0.4832504671245981
1	1	undersample	0.8	500	5	5	1	log2	entropy		0.7787411971830985	0.11673662857606082	0.5468749999145508	0.7838028168958888	4.375491183493039	2.529519426513551	0.5781109541030489
1	2	undersample	0.8	500	5	5	1	log2	entropy		0.7346941021126759	0.10158922363990992	0.578124999909668	0.7387323943609949	3.874712822678567	2.212769456695569	0.5710795920144517
1	3	undersample	0.8	500	5	5	1	log2	entropy		0.7802816901408451	0.11030962146104852	0.6406249998999024	0.745774647882072	5.229314459014174	2.5199098727322675	0.48188148564968386
1	1	undersample	0.8	500	5	5	2	sqrt	gini		0.7785761443661972	0.10724147726777945	0.5937499999072267	0.7816901408395657	5.2332503447009255	2.7197579394401274	0.5197072006810435
1	2	undersample	0.8	500	5	5	2	sqrt	gini		0.736762764084507	0.10855186325964876	0.5937499999072267	0.7366197183046718	4.087618088583212	2.2543448337966834	0.5515057287805155
1	3	undersample	0.8	500	5	5	2	sqrt	gini		0.7801276408450704	0.11228839897724377	0.656249999897461	0.7507042253468261	5.748844093616413	2.6324151481760967	0.4579033711508582
1	1	undersample	0.8	500	5	5	2	sqrt	entropy		0.7787632042253522	0.12487591538247779	0.5937499999072267	0.7887323943606428	5.456409959103237	2.810416533127269	0.5150669578766516
1	2	undersample	0.8	500	5	5	2	sqrt	entropy		0.7354423415492958	0.10493919584153089	0.5937499999072267	0.7401408450652104	4.162809908132481	2.2848915105850716	0.5488820098398439
1	3	undersample	0.8	500	5	5	2	sqrt	entropy		0.7784661091549295	0.11037304897289568	0.6249999999023438	0.7471830985862875	4.925719362214175	2.4721447485749346	0.5018850075548111
1	1	undersample	0.8	500	5	5	2	log2	gini		0.7785761443661972	0.10724147726777945	0.5937499999072267	0.7816901408395657	5.2332503447009255	2.7197579394401274	0.5197072006810435
1	2	undersample	0.8	500	5	5	2	log2	gini		0.736762764084507	0.10855186325964876	0.5937499999072267	0.7366197183046718	4.087618088583212	2.2543448337966834	0.5515057287805155
1	3	undersample	0.8	500	5	5	2	log2	gini		0.7801276408450704	0.11228839897724377	0.656249999897461	0.7507042253468261	5.748844093616413	2.6324151481760967	0.4579033711508582
1	1	undersample	0.8	500	5	5	2	log2	entropy		0.7787632042253522	0.12487591538247779	0.5937499999072267	0.7887323943606428	5.456409959103237	2.810416533127269	0.5150669578766516
1	2	undersample	0.8	500	5	5	2	log2	entropy		0.7354423415492958	0.10493919584153089	0.5937499999072267	0.7401408450652104	4.162809908132481	2.2848915105850716	0.5488820098398439
1	3	undersample	0.8	500	5	5	2	log2	entropy		0.7784661091549295	0.11037304897289568	0.6249999999023438	0.7471830985862875	4.925719362214175	2.4721447485749346	0.5018850075548111
1	1	undersample	0.8	500	5	10	1	sqrt	gini		0.7859595070422536	0.11154845521858332	0.5937499999072267	0.7802816901353502	5.190335034158809	2.70232359446853	0.5206453003092394
1	2	undersample	0.8	500	5	10	1	sqrt	gini		0.7357394366197183	0.10304085571166252	0.5937499999072267	0.7345070422483486	4.043460346242576	2.236405750914785	0.5530920347860917
1	3	undersample	0.8	500	5	10	1	sqrt	gini		0.777299735915493	0.11699310229603636	0.6406249998999024	0.7436619718257489	5.171523886434976	2.499141385580958	0.4832504671245981
1	1	undersample	0.8	500	5	10	1	sqrt	entropy		0.7803697183098592	0.11551072038757614	0.578124999909668	0.7795774647832425	4.846645118192111	2.6228033949120575	0.5411585297633594
1	2	undersample	0.8	500	5	10	1	sqrt	entropy		0.7346830985915492	0.10184744738608692	0.5937499999072267	0.7373239436567794	4.1024951831814125	2.260388653496184	0.5509789802405912
1	3	undersample	0.8	500	5	10	1	sqrt	entropy		0.7813710387323944	0.11300556938589988	0.656249999897461	0.7415492957694257	5.477582104265188	2.5391688386358804	0.46355649911352376
1	1	undersample	0.8	500	5	10	1	log2	gini		0.7859595070422536	0.11154845521858332	0.5937499999072267	0.7802816901353502	5.190335034158809	2.70232359446853	0.5206453003092394
1	2	undersample	0.8	500	5	10	1	log2	gini		0.7357394366197183	0.10304085571166252	0.5937499999072267	0.7345070422483486	4.043460346242576	2.236405750914785	0.5530920347860917
1	3	undersample	0.8	500	5	10	1	log2	gini		0.777299735915493	0.11699310229603636	0.6406249998999024	0.7436619718257489	5.171523886434976	2.499141385580958	0.4832504671245981
1	1	undersample	0.8	500	5	10	1	log2	entropy		0.7803697183098592	0.11551072038757614	0.578124999909668	0.7795774647832425	4.846645118192111	2.6228033949120575	0.5411585297633594
1	2	undersample	0.8	500	5	10	1	log2	entropy		0.7346830985915492	0.10184744738608692	0.5937499999072267	0.7373239436567794	4.1024951831814125	2.260388653496184	0.5509789802405912
1	3	undersample	0.8	500	5	10	1	log2	entropy		0.7813710387323944	0.11300556938589988	0.656249999897461	0.7415492957694257	5.477582104265188	2.5391688386358804	0.46355649911352376
1	1	undersample	0.8	500	5	10	2	sqrt	gini		0.7867407570422535	0.11204813215820791	0.6093749999047852	0.7809859154874579	5.562829285604746	2.7823551779216134	0.5001690649564567
1	2	undersample	0.8	500	5	10	2	sqrt	gini		0.7371698943661972	0.10526020770857035	0.5937499999072267	0.7366197183046718	4.087618088583212	2.2543448337966834	0.5515057287805155
1	3	undersample	0.8	500	5	10	2	sqrt	gini		0.7775638204225352	0.11723466006821393	0.656249999897461	0.7436619718257489	5.538461274388592	2.5600960535219572	0.46223957725875076
1	1	undersample	0.8	500	5	10	2	sqrt	entropy		0.7803917253521127	0.12392342410931341	0.578124999909668	0.7795774647832425	4.846645118192111	2.6228033949120575	0.5411585297633594
1	2	undersample	0.8	500	5	10	2	sqrt	entropy		0.7357834507042254	0.10371779527808428	0.578124999909668	0.7401408450652104	3.903141456513353	2.224762786622306	0.5699928563640261
1	3	undersample	0.8	500	5	10	2	sqrt	entropy		0.7819322183098592	0.11705361277794309	0.656249999897461	0.7429577464736412	5.51805702285406	2.5530820920045505	0.46267771903224564
1	1	undersample	0.8	500	5	10	2	log2	gini		0.7867407570422535	0.11204813215820791	0.6093749999047852	0.7809859154874579	5.562829285604746	2.7823551779216134	0.5001690649564567
1	2	undersample	0.8	500	5	10	2	log2	gini		0.7371698943661972	0.10526020770857035	0.5937499999072267	0.7366197183046718	4.087618088583212	2.2543448337966834	0.5515057287805155
1	3	undersample	0.8	500	5	10	2	log2	gini		0.7775638204225352	0.11723466006821393	0.656249999897461	0.7436619718257489	5.538461274388592	2.5600960535219572	0.46223957725875076
1	1	undersample	0.8	500	5	10	2	log2	entropy		0.7803917253521127	0.12392342410931341	0.578124999909668	0.7795774647832425	4.846645118192111	2.6228033949120575	0.5411585297633594
1	2	undersample	0.8	500	5	10	2	log2	entropy		0.7357834507042254	0.10371779527808428	0.578124999909668	0.7401408450652104	3.903141456513353	2.224762786622306	0.5699928563640261
1	3	undersample	0.8	500	5	10	2	log2	entropy		0.7819322183098592	0.11705361277794309	0.656249999897461	0.7429577464736412	5.51805702285406	2.5530820920045505	0.46267771903224564
1	1	undersample	0.8	500	10	2	1	sqrt	gini		0.7706536091549296	0.10285610595569405	0.6093749999047852	0.7704225352058421	5.2350917589538115	2.654332705990249	0.5070269588110863
1	2	undersample	0.8	500	10	2	1	sqrt	gini		0.7307768485915493	0.10194120636199346	0.6093749999047852	0.7316901408399177	4.254173046434323	2.2711613322773916	0.5338666915863371
1	3	undersample	0.8	500	10	2	1	sqrt	gini		0.767737676056338	0.10419140720681744	0.656249999897461	0.7267605633751637	5.077787965428286	2.401739602402674	0.47298933472150606
1	1	undersample	0.8	500	10	2	1	sqrt	entropy		0.7683208626760563	0.10942432638450335	0.6249999999023438	0.7704225352058421	5.593046746329535	2.722392518964358	0.48674588046675527
1	2	undersample	0.8	500	10	2	1	sqrt	entropy		0.7282460387323945	0.09936792420063358	0.6093749999047852	0.7338028168962408	4.300317274757455	2.289186421538491	0.5323296473896644
1	3	undersample	0.8	500	10	2	1	sqrt	entropy		0.767275528169014	0.10698705850136996	0.6249999999023438	0.7366197183046718	4.661318865753045	2.3729945618912454	0.5090822111983311
1	1	undersample	0.8	500	10	2	1	log2	gini		0.7706536091549296	0.10285610595569405	0.6093749999047852	0.7704225352058421	5.2350917589538115	2.654332705990249	0.5070269588110863
1	2	undersample	0.8	500	10	2	1	log2	gini		0.7307768485915493	0.10194120636199346	0.6093749999047852	0.7316901408399177	4.254173046434323	2.2711613322773916	0.5338666915863371
1	3	undersample	0.8	500	10	2	1	log2	gini		0.767737676056338	0.10419140720681744	0.656249999897461	0.7267605633751637	5.077787965428286	2.401739602402674	0.47298933472150606
1	1	undersample	0.8	500	10	2	1	log2	entropy		0.7683208626760563	0.10942432638450335	0.6249999999023438	0.7704225352058421	5.593046746329535	2.722392518964358	0.48674588046675527
1	2	undersample	0.8	500	10	2	1	log2	entropy		0.7282460387323945	0.09936792420063358	0.6093749999047852	0.7338028168962408	4.300317274757455	2.289186421538491	0.5323296473896644
1	3	undersample	0.8	500	10	2	1	log2	entropy		0.767275528169014	0.10698705850136996	0.6249999999023438	0.7366197183046718	4.661318865753045	2.3729945618912454	0.5090822111983311
1	1	undersample	0.8	500	10	2	2	sqrt	gini		0.7730303697183099	0.10651948906603896	0.6249999999023438	0.7690140845016267	5.54878020346753	2.705792565299591	0.4876373564267137
1	2	undersample	0.8	500	10	2	2	sqrt	gini		0.7296985035211268	0.10262719692464818	0.5937499999072267	0.7253521126709482	3.8599603944386085	2.1618588952671396	0.5600728079444337
1	3	undersample	0.8	500	10	2	2	sqrt	gini		0.770675616197183	0.10795665453935868	0.6874999998925782	0.73098591548781	5.978010187784644	2.555628176803298	0.4275048112573176
1	1	undersample	0.8	500	10	2	2	sqrt	entropy		0.7682988556338027	0.10390158335564995	0.5624999999121094	0.7725352112621653	4.3666517096798625	2.472910107556557	0.566317221592958
1	2	undersample	0.8	500	10	2	2	sqrt	entropy		0.7311289612676056	0.10219869611921055	0.5937499999072267	0.7295774647835945	3.9431088101596834	2.1956379392556884	0.5568291430780181
1	3	undersample	0.8	500	10	2	2	sqrt	entropy		0.768474911971831	0.10655500232715256	0.6093749999047852	0.73098591548781	4.238952698865958	2.2652158839847414	0.5343810140182089
1	1	undersample	0.8	500	10	2	2	log2	gini		0.7730303697183099	0.10651948906603896	0.6249999999023438	0.7690140845016267	5.54878020346753	2.705792565299591	0.4876373564267137
1	2	undersample	0.8	500	10	2	2	log2	gini		0.7296985035211268	0.10262719692464818	0.5937499999072267	0.7253521126709482	3.8599603944386085	2.1618588952671396	0.5600728079444337
1	3	undersample	0.8	500	10	2	2	log2	gini		0.770675616197183	0.10795665453935868	0.6874999998925782	0.73098591548781	5.978010187784644	2.555628176803298	0.4275048112573176
1	1	undersample	0.8	500	10	2	2	log2	entropy		0.7682988556338027	0.10390158335564995	0.5624999999121094	0.7725352112621653	4.3666517096798625	2.472910107556557	0.566317221592958
1	2	undersample	0.8	500	10	2	2	log2	entropy		0.7311289612676056	0.10219869611921055	0.5937499999072267	0.7295774647835945	3.9431088101596834	2.1956379392556884	0.5568291430780181
1	3	undersample	0.8	500	10	2	2	log2	entropy		0.768474911971831	0.10655500232715256	0.6093749999047852	0.73098591548781	4.238952698865958	2.2652158839847414	0.5343810140182089
1	1	undersample	0.8	500	10	5	1	sqrt	gini		0.7731294014084508	0.1059525153731476	0.5937499999072267	0.7669014084453035	4.808505457348559	2.54720532833357	0.5297291024918709
1	2	undersample	0.8	500	10	5	1	sqrt	gini		0.7322953345070423	0.1019408991825867	0.6093749999047852	0.726056338023056	4.134601369823433	2.2244536459162023	0.5380092070799035
1	3	undersample	0.8	500	10	5	1	sqrt	gini		0.7706095950704226	0.10651013770725669	0.7031249998901368	0.7295774647835945	6.389802322311228	2.600097559644894	0.4069136046146731
1	1	undersample	0.8	500	10	5	1	sqrt	entropy		0.7709176936619718	0.10679687292313324	0.578124999909668	0.7739436619663808	4.691703930344686	2.5574375811100376	0.5450978092739774
1	2	undersample	0.8	500	10	5	1	sqrt	entropy		0.7321082746478873	0.10064972423233602	0.578124999909668	0.7253521126709482	3.6191831403103234	2.104967871707478	0.5816140697801654
1	3	undersample	0.8	500	10	5	1	sqrt	entropy		0.767880721830986	0.10628072998371758	0.6249999999023438	0.73098591548781	4.528795614839872	2.3232983425484526	0.5130057734660306
1	1	undersample	0.8	500	10	5	1	log2	gini		0.7731294014084508	0.1059525153731476	0.5937499999072267	0.7669014084453035	4.808505457348559	2.54720532833357	0.5297291024918709
1	2	undersample	0.8	500	10	5	1	log2	gini		0.7322953345070423	0.1019408991825867	0.6093749999047852	0.726056338023056	4.134601369823433	2.2244536459162023	0.5380092070799035
1	3	undersample	0.8	500	10	5	1	log2	gini		0.7706095950704226	0.10651013770725669	0.7031249998901368	0.7295774647835945	6.389802322311228	2.600097559644894	0.4069136046146731
1	1	undersample	0.8	500	10	5	1	log2	entropy		0.7709176936619718	0.10679687292313324	0.578124999909668	0.7739436619663808	4.691703930344686	2.5574375811100376	0.5450978092739774
1	2	undersample	0.8	500	10	5	1	log2	entropy		0.7321082746478873	0.10064972423233602	0.578124999909668	0.7253521126709482	3.6191831403103234	2.104967871707478	0.5816140697801654
1	3	undersample	0.8	500	10	5	1	log2	entropy		0.767880721830986	0.10628072998371758	0.6249999999023438	0.73098591548781	4.528795614839872	2.3232983425484526	0.5130057734660306
1	1	undersample	0.8	500	10	5	2	sqrt	gini		0.7730193661971831	0.10153474662903574	0.578124999909668	0.7669014084453035	4.508559701042313	2.480173609166897	0.550103298733722
1	2	undersample	0.8	500	10	5	2	sqrt	gini		0.731525088028169	0.10133310811021626	0.578124999909668	0.726056338023056	3.632009755427963	2.110379099971782	0.5810499436290794
1	3	undersample	0.8	500	10	5	2	sqrt	gini		0.7700484154929579	0.10852943617623832	0.656249999897461	0.7387323943609949	5.397941428822018	2.5117923562490243	0.4653241120509441
1	1	undersample	0.8	500	10	5	2	sqrt	entropy		0.767143485915493	0.1041650131960075	0.578124999909668	0.7718309859100576	4.635573615676856	2.533757604545724	0.5465898653019288
1	2	undersample	0.8	500	10	5	2	sqrt	entropy		0.7320862676056338	0.09843657546949111	0.6093749999047852	0.7352112676004563	4.3314891736616605	2.3013629445971313	0.5313098588070031
1	3	undersample	0.8	500	10	5	2	sqrt	entropy		0.7671654929577465	0.11080219802029102	0.6249999999023438	0.7373239436567794	4.6782839735952475	2.379356477364404	0.5085959817768471
1	1	undersample	0.8	500	10	5	2	log2	gini		0.7730193661971831	0.10153474662903574	0.578124999909668	0.7669014084453035	4.508559701042313	2.480173609166897	0.550103298733722
1	2	undersample	0.8	500	10	5	2	log2	gini		0.731525088028169	0.10133310811021626	0.578124999909668	0.726056338023056	3.632009755427963	2.110379099971782	0.5810499436290794
1	3	undersample	0.8	500	10	5	2	log2	gini		0.7700484154929579	0.10852943617623832	0.656249999897461	0.7387323943609949	5.397941428822018	2.5117923562490243	0.4653241120509441
1	1	undersample	0.8	500	10	5	2	log2	entropy		0.767143485915493	0.1041650131960075	0.578124999909668	0.7718309859100576	4.635573615676856	2.533757604545724	0.5465898653019288
1	2	undersample	0.8	500	10	5	2	log2	entropy		0.7320862676056338	0.09843657546949111	0.6093749999047852	0.7352112676004563	4.3314891736616605	2.3013629445971313	0.5313098588070031
1	3	undersample	0.8	500	10	5	2	log2	entropy		0.7671654929577465	0.11080219802029102	0.6249999999023438	0.7373239436567794	4.6782839735952475	2.379356477364404	0.5085959817768471
1	1	undersample	0.8	500	10	10	1	sqrt	gini		0.773987676056338	0.10260853033479324	0.6249999999023438	0.7760563380227039	5.775681036119856	2.7908803780162525	0.48321233510055045
1	2	undersample	0.8	500	10	10	1	sqrt	gini		0.7296764964788732	0.09990645225341348	0.578124999909668	0.7197183098540866	3.518890611966836	2.0626569612240067	0.5861668217308427
1	3	undersample	0.8	500	10	10	1	sqrt	gini		0.7686179577464789	0.10411016707054341	0.6249999999023438	0.726056338023056	4.417309152299616	2.2814909188884127	0.5164888388053155
1	1	undersample	0.8	500	10	10	1	sqrt	entropy		0.7721610915492958	0.10549091121162353	0.6093749999047852	0.7697183098537345	5.214311662924645	2.646215480942407	0.5074908444032399
1	2	undersample	0.8	500	10	10	1	sqrt	entropy		0.7292363556338028	0.1009528369784422	0.5937499999072267	0.726056338023056	3.873640339448396	2.1674163729439924	0.5595295753544913
1	3	undersample	0.8	500	10	10	1	sqrt	entropy		0.7746478873239437	0.1129758861151555	0.6406249998999024	0.735915492952564	4.967536007265752	2.425833241048473	0.48833731407783965
1	1	undersample	0.8	500	10	10	1	log2	gini		0.773987676056338	0.10260853033479324	0.6249999999023438	0.7760563380227039	5.775681036119856	2.7908803780162525	0.48321233510055045
1	2	undersample	0.8	500	10	10	1	log2	gini		0.7296764964788732	0.09990645225341348	0.578124999909668	0.7197183098540866	3.518890611966836	2.0626569612240067	0.5861668217308427
1	3	undersample	0.8	500	10	10	1	log2	gini		0.7686179577464789	0.10411016707054341	0.6249999999023438	0.726056338023056	4.417309152299616	2.2814909188884127	0.5164888388053155
1	1	undersample	0.8	500	10	10	1	log2	entropy		0.7721610915492958	0.10549091121162353	0.6093749999047852	0.7697183098537345	5.214311662924645	2.646215480942407	0.5074908444032399
1	2	undersample	0.8	500	10	10	1	log2	entropy		0.7292363556338028	0.1009528369784422	0.5937499999072267	0.726056338023056	3.873640339448396	2.1674163729439924	0.5595295753544913
1	3	undersample	0.8	500	10	10	1	log2	entropy		0.7746478873239437	0.1129758861151555	0.6406249998999024	0.735915492952564	4.967536007265752	2.425833241048473	0.48833731407783965
1	1	undersample	0.8	500	10	10	2	sqrt	gini		0.7762544014084507	0.10799625299767139	0.6249999999023438	0.7746478873184884	5.729166365478073	2.773437376428229	0.48409090297120994
1	2	undersample	0.8	500	10	10	2	sqrt	gini		0.7313050176056338	0.10009127346419497	0.578124999909668	0.7295774647835945	3.697144910283346	2.1378579934858015	0.5782456485727817
1	3	undersample	0.8	500	10	10	2	sqrt	gini		0.7686399647887324	0.10894631606236455	0.6406249998999024	0.7316901408399177	4.861234521004526	2.387631144189053	0.4911573562765138
1	1	undersample	0.8	500	10	10	2	sqrt	entropy		0.7723921654929576	0.10870899307056915	0.5937499999072267	0.7725352112621653	4.963800654552239	2.6102940024208103	0.5258659914936221
1	2	undersample	0.8	500	10	10	2	sqrt	entropy		0.7274317781690142	0.09610486880891186	0.5937499999072267	0.7274647887272714	3.9012123216304793	2.178617490739134	0.558446265446141
1	3	undersample	0.8	500	10	10	2	sqrt	entropy		0.7733054577464789	0.11157974744030284	0.6406249998999024	0.7373239436567794	5.00372981086848	2.438840389298514	0.4874044825449748
1	1	undersample	0.8	500	10	10	2	log2	gini		0.7762544014084507	0.10799625299767139	0.6249999999023438	0.7746478873184884	5.729166365478073	2.773437376428229	0.48409090297120994
1	2	undersample	0.8	500	10	10	2	log2	gini		0.7313050176056338	0.10009127346419497	0.578124999909668	0.7295774647835945	3.697144910283346	2.1378579934858015	0.5782456485727817
1	3	undersample	0.8	500	10	10	2	log2	gini		0.7686399647887324	0.10894631606236455	0.6406249998999024	0.7316901408399177	4.861234521004526	2.387631144189053	0.4911573562765138
1	1	undersample	0.8	500	10	10	2	log2	entropy		0.7723921654929576	0.10870899307056915	0.5937499999072267	0.7725352112621653	4.963800654552239	2.6102940024208103	0.5258659914936221
1	2	undersample	0.8	500	10	10	2	log2	entropy		0.7274317781690142	0.09610486880891186	0.5937499999072267	0.7274647887272714	3.9012123216304793	2.178617490739134	0.558446265446141
1	3	undersample	0.8	500	10	10	2	log2	entropy		0.7733054577464789	0.11157974744030284	0.6406249998999024	0.7373239436567794	5.00372981086848	2.438840389298514	0.4874044825449748
1	1	undersample	1.0	100	3	2	1	sqrt	gini		0.7977992957746478	0.13575188401088192	0.7812499998779298	0.7070422535161477	8.619505037228299	2.666766735432014	0.30938744599823254
1	2	undersample	1.0	100	3	2	1	sqrt	gini		0.7328785211267606	0.10196622301953624	0.6874999998925782	0.656338028164392	4.201639195584696	2.000512236530855	0.4761266023547921
1	3	undersample	1.0	100	3	2	1	sqrt	gini		0.7888864436619719	0.11151334910683765	0.812499999873047	0.6359154929532682	7.568665025165281	2.231624696550222	0.29485049390395485
1	1	undersample	1.0	100	3	2	1	sqrt	entropy		0.7922865316901408	0.1442851271001129	0.7968749998754884	0.7070422535161477	9.468194739909755	2.7201020701406544	0.2872883427284295
1	2	undersample	1.0	100	3	2	1	sqrt	entropy		0.721786971830986	0.09596473129919543	0.6406249998999024	0.6485915492912071	3.290145404632073	1.823020989898075	0.5540852250572444
1	3	undersample	1.0	100	3	2	1	sqrt	entropy		0.7891395246478873	0.1281370837598763	0.7968749998754884	0.6401408450659145	6.978623805267429	2.2144079615742176	0.3173129765379466
1	1	undersample	1.0	100	3	2	1	log2	gini		0.7977992957746478	0.13575188401088192	0.7812499998779298	0.7070422535161477	8.619505037228299	2.666766735432014	0.30938744599823254
1	2	undersample	1.0	100	3	2	1	log2	gini		0.7328785211267606	0.10196622301953624	0.6874999998925782	0.656338028164392	4.201639195584696	2.000512236530855	0.4761266023547921
1	3	undersample	1.0	100	3	2	1	log2	gini		0.7888864436619719	0.11151334910683765	0.812499999873047	0.6359154929532682	7.568665025165281	2.231624696550222	0.29485049390395485
1	1	undersample	1.0	100	3	2	1	log2	entropy		0.7922865316901408	0.1442851271001129	0.7968749998754884	0.7070422535161477	9.468194739909755	2.7201020701406544	0.2872883427284295
1	2	undersample	1.0	100	3	2	1	log2	entropy		0.721786971830986	0.09596473129919543	0.6406249998999024	0.6485915492912071	3.290145404632073	1.823020989898075	0.5540852250572444
1	3	undersample	1.0	100	3	2	1	log2	entropy		0.7891395246478873	0.1281370837598763	0.7968749998754884	0.6401408450659145	6.978623805267429	2.2144079615742176	0.3173129765379466
1	1	undersample	1.0	100	3	2	2	sqrt	gini		0.7979203345070423	0.154644737582492	0.7968749998754884	0.7035211267556091	9.309153517397364	2.687796820991852	0.2887262223012266
1	2	undersample	1.0	100	3	2	2	sqrt	gini		0.7308648767605634	0.09793980359726934	0.656249999897461	0.6570422535164997	3.6574574095757284	1.913500970575171	0.523177912883083
1	3	undersample	1.0	100	3	2	2	sqrt	gini		0.7876760563380282	0.10877217441874194	0.812499999873047	0.6330985915448374	7.477286923537768	2.2144913020344155	0.2961623981942627
1	1	undersample	1.0	100	3	2	2	sqrt	entropy		0.7941461267605634	0.14099085695913463	0.7968749998754884	0.7035211267556091	9.309153517397364	2.687796820991852	0.2887262223012266
1	2	undersample	1.0	100	3	2	2	sqrt	entropy		0.7219520246478873	0.09942974708942232	0.6249999999023438	0.6457746478827763	3.0384359579883005	1.7644134687778585	0.5806979191892162
1	3	undersample	1.0	100	3	2	2	sqrt	entropy		0.7871919014084507	0.12313997389593681	0.812499999873047	0.6422535211222377	7.779527189612219	2.2711613534540334	0.29194078512783894
1	1	undersample	1.0	100	3	2	2	log2	gini		0.7979203345070423	0.154644737582492	0.7968749998754884	0.7035211267556091	9.309153517397364	2.687796820991852	0.2887262223012266
1	2	undersample	1.0	100	3	2	2	log2	gini		0.7308648767605634	0.09793980359726934	0.656249999897461	0.6570422535164997	3.6574574095757284	1.913500970575171	0.523177912883083
1	3	undersample	1.0	100	3	2	2	log2	gini		0.7876760563380282	0.10877217441874194	0.812499999873047	0.6330985915448374	7.477286923537768	2.2144913020344155	0.2961623981942627
1	1	undersample	1.0	100	3	2	2	log2	entropy		0.7941461267605634	0.14099085695913463	0.7968749998754884	0.7035211267556091	9.309153517397364	2.687796820991852	0.2887262223012266
1	2	undersample	1.0	100	3	2	2	log2	entropy		0.7219520246478873	0.09942974708942232	0.6249999999023438	0.6457746478827763	3.0384359579883005	1.7644134687778585	0.5806979191892162
1	3	undersample	1.0	100	3	2	2	log2	entropy		0.7871919014084507	0.12313997389593681	0.812499999873047	0.6422535211222377	7.779527189612219	2.2711613534540334	0.29194078512783894
1	1	undersample	1.0	100	3	5	1	sqrt	gini		0.7988446302816902	0.13640107357366194	0.7656249998803711	0.7077464788682554	7.910842970235113	2.6197288255697275	0.33115671191024015
1	2	undersample	1.0	100	3	5	1	sqrt	gini		0.7318441901408451	0.10106223463814294	0.6718749998950196	0.651408450699638	3.8263586974703925	1.9273989342814304	0.503716208648198
1	3	undersample	1.0	100	3	5	1	sqrt	gini		0.788556338028169	0.11055060555769969	0.812499999873047	0.6373239436574837	7.61488637558169	2.240291199987017	0.2941988906127337
1	1	undersample	1.0	100	3	5	1	sqrt	entropy		0.7933538732394365	0.14471037743949272	0.7968749998754884	0.7070422535161477	9.468194739909755	2.7201020701406544	0.2872883427284295
1	2	undersample	1.0	100	3	5	1	sqrt	entropy		0.7217759683098591	0.09707369968861058	0.6406249998999024	0.6471830985869917	3.269894890095727	1.8157434612027012	0.5552910688363428
1	3	undersample	1.0	100	3	5	1	sqrt	entropy		0.789381602112676	0.12919317199265343	0.812499999873047	0.6408450704180223	7.732025778297325	2.2622548385906094	0.29258241321700873
1	1	undersample	1.0	100	3	5	1	log2	gini		0.7988446302816902	0.13640107357366194	0.7656249998803711	0.7077464788682554	7.910842970235113	2.6197288255697275	0.33115671191024015
1	2	undersample	1.0	100	3	5	1	log2	gini		0.7318441901408451	0.10106223463814294	0.6718749998950196	0.651408450699638	3.8263586974703925	1.9273989342814304	0.503716208648198
1	3	undersample	1.0	100	3	5	1	log2	gini		0.788556338028169	0.11055060555769969	0.812499999873047	0.6373239436574837	7.61488637558169	2.240291199987017	0.2941988906127337
1	1	undersample	1.0	100	3	5	1	log2	entropy		0.7933538732394365	0.14471037743949272	0.7968749998754884	0.7070422535161477	9.468194739909755	2.7201020701406544	0.2872883427284295
1	2	undersample	1.0	100	3	5	1	log2	entropy		0.7217759683098591	0.09707369968861058	0.6406249998999024	0.6471830985869917	3.269894890095727	1.8157434612027012	0.5552910688363428
1	3	undersample	1.0	100	3	5	1	log2	entropy		0.789381602112676	0.12919317199265343	0.812499999873047	0.6408450704180223	7.732025778297325	2.2622548385906094	0.29258241321700873
1	1	undersample	1.0	100	3	5	2	sqrt	gini		0.7991637323943661	0.1491970604949168	0.7656249998803711	0.7063380281640399	7.8572338140876825	2.607164179352471	0.33181704432743236
1	2	undersample	1.0	100	3	5	2	sqrt	gini		0.7297865316901408	0.0982485636920733	0.6718749998950196	0.6556338028122843	3.8984320409287543	1.9510480002725046	0.5004699173422991
1	3	undersample	1.0	100	3	5	2	sqrt	gini		0.78828125	0.11073271845813548	0.812499999873047	0.6330985915448374	7.477286923537768	2.2144913020344155	0.2961623981942627
1	1	undersample	1.0	100	3	5	2	sqrt	entropy		0.7946412852112675	0.1409436805474566	0.7968749998754884	0.7014084506992859	9.215529250491844	2.6687793912919986	0.2895958795849159
1	2	undersample	1.0	100	3	5	2	sqrt	entropy		0.7214458626760563	0.09909775338097469	0.6249999999023438	0.646478873234884	3.0478086719989386	1.767928236544458	0.5800653506595793
1	3	undersample	1.0	100	3	5	2	sqrt	entropy		0.7874449823943661	0.12327462839360077	0.812499999873047	0.6422535211222377	7.779527189612219	2.2711613534540334	0.29194078512783894
1	1	undersample	1.0	100	3	5	2	log2	gini		0.7991637323943661	0.1491970604949168	0.7656249998803711	0.7063380281640399	7.8572338140876825	2.607164179352471	0.33181704432743236
1	2	undersample	1.0	100	3	5	2	log2	gini		0.7297865316901408	0.0982485636920733	0.6718749998950196	0.6556338028122843	3.8984320409287543	1.9510480002725046	0.5004699173422991
1	3	undersample	1.0	100	3	5	2	log2	gini		0.78828125	0.11073271845813548	0.812499999873047	0.6330985915448374	7.477286923537768	2.2144913020344155	0.2961623981942627
1	1	undersample	1.0	100	3	5	2	log2	entropy		0.7946412852112675	0.1409436805474566	0.7968749998754884	0.7014084506992859	9.215529250491844	2.6687793912919986	0.2895958795849159
1	2	undersample	1.0	100	3	5	2	log2	entropy		0.7214458626760563	0.09909775338097469	0.6249999999023438	0.646478873234884	3.0478086719989386	1.767928236544458	0.5800653506595793
1	3	undersample	1.0	100	3	5	2	log2	entropy		0.7874449823943661	0.12327462839360077	0.812499999873047	0.6422535211222377	7.779527189612219	2.2711613534540334	0.29194078512783894
1	1	undersample	1.0	100	3	10	1	sqrt	gini		0.799724911971831	0.13253676879780943	0.7968749998754884	0.7049295774598245	9.372314518431615	2.700626399654562	0.28814934674037657
1	2	undersample	1.0	100	3	10	1	sqrt	gini		0.733087588028169	0.10245125086844037	0.6718749998950196	0.659154929572823	3.959858185876607	1.9712034542290204	0.49779646696970453
1	3	undersample	1.0	100	3	10	1	sqrt	gini		0.7849691901408451	0.1075574206340323	0.8281249998706055	0.6436619718264531	8.703197544743094	2.3239870885389027	0.26702680130599377
1	1	undersample	1.0	100	3	10	1	sqrt	entropy		0.7955765845070423	0.1418079936842773	0.7968749998754884	0.7021126760513936	9.246589783489737	2.6750885622178577	0.28930541230762374
1	2	undersample	1.0	100	3	10	1	sqrt	entropy		0.7250330105633803	0.10048070614789242	0.6249999999023438	0.6528169014038534	3.133874141165332	1.8002027875997901	0.5744336483122588
1	3	undersample	1.0	100	3	10	1	sqrt	entropy		0.7876430457746478	0.11882182030932664	0.8281249998706055	0.6492957746433149	8.920408446112868	2.361320213393938	0.2647098659724282
1	1	undersample	1.0	100	3	10	1	log2	gini		0.799724911971831	0.13253676879780943	0.7968749998754884	0.7049295774598245	9.372314518431615	2.700626399654562	0.28814934674037657
[truncated: 18,737 more rows]
