# Supplementary material for: Risk prediction for cardiovascular related diseases using PRS and EHR in the Framingham Heart Study
Source: PLoS One. 2026 Apr 17;21(4):e0345914. doi: 10.1371/journal.pone.0345914 (PMC13089760; doi:10.1371/journal.pone.0345914)
Supplement: S1 File — (ZIP) [file pone.0345914.s003.zip › rf/ehr_model/stroke/stroke_rf_nested_cv_outer_test_results.csv]

outer_fold	AUC	AUPRC	sensitivity	specificity	DOR	LR+	LR-
1	0.8008004926108374	0.12752948072226925	0.48437499992431643	0.8634764250467033	5.941424086837776	3.547921775494074	0.5971500543008966
2	0.8104863556338029	0.15507095136516452	0.0	0.9999999999929579	0.0	0.0	0.9999999900070423
3	0.7552926936619718	0.09368215725168468	0.4374999999316407	0.82042253520549	3.5533766988018924	2.436274373677828	0.6856223093277755
4	0.7885453345070422	0.12775576992016188	0.0	0.9999999999929579	0.0	0.0	0.9999999900070423
