# Supplementary material for: Risk prediction for cardiovascular related diseases using PRS and EHR in the Framingham Heart Study
Source: PLoS One. 2026 Apr 17;21(4):e0345914. doi: 10.1371/journal.pone.0345914 (PMC13089760; doi:10.1371/journal.pone.0345914)
Supplement: S1 File — (ZIP) [file pone.0345914.s003.zip › rf/prs_ehr_model/af/af_rf_nested_cv_all_results.csv]

outer_fold	inner_fold	sampling_method	sampling_ratio	n_estimators	max_depth	min_samples_split	min_samples_leaf	max_features	criterion	class_weight	AUC	AUPRC	sensitivity	specificity	DOR	LR+	LR-
1	1	none		100	3	2	1	sqrt	gini		0.8158922558922559	0.3706162629083058	0.0	0.9999999999923372	0.0	0.0	0.9999999900076629
1	2	none		100	3	2	1	sqrt	gini		0.852726380712083	0.41354665337332025	0.0	0.9999999999923372	0.0	0.0	0.9999999900076629
1	3	none		100	3	2	1	sqrt	gini		0.7923371647509578	0.35085387154356784	0.0	0.9999999999923372	0.0	0.0	0.9999999900076629
1	1	none		100	3	2	1	sqrt	entropy		0.8184558225937536	0.388026022717712	0.0	0.9999999999923372	0.0	0.0	0.9999999900076629
1	2	none		100	3	2	1	sqrt	entropy		0.8534062237174096	0.4087110560574512	0.0	0.9999999999923372	0.0	0.0	0.9999999900076629
1	3	none		100	3	2	1	sqrt	entropy		0.7966965704139801	0.34690641258256905	0.0	0.9999999999923372	0.0	0.0	0.9999999900076629
1	1	none		100	3	2	1	log2	gini		0.8158922558922559	0.3706162629083058	0.0	0.9999999999923372	0.0	0.0	0.9999999900076629
1	2	none		100	3	2	1	log2	gini		0.852726380712083	0.41354665337332025	0.0	0.9999999999923372	0.0	0.0	0.9999999900076629
1	3	none		100	3	2	1	log2	gini		0.7923371647509578	0.35085387154356784	0.0	0.9999999999923372	0.0	0.0	0.9999999900076629
1	1	none		100	3	2	1	log2	entropy		0.8184558225937536	0.388026022717712	0.0	0.9999999999923372	0.0	0.0	0.9999999900076629
1	2	none		100	3	2	1	log2	entropy		0.8534062237174096	0.4087110560574512	0.0	0.9999999999923372	0.0	0.0	0.9999999900076629
1	3	none		100	3	2	1	log2	entropy		0.7966965704139801	0.34690641258256905	0.0	0.9999999999923372	0.0	0.0	0.9999999900076629
1	1	none		100	3	2	2	sqrt	gini		0.8161337513061652	0.37027365897095893	0.0	0.9999999999923372	0.0	0.0	0.9999999900076629
1	2	none		100	3	2	2	sqrt	gini		0.8533594991122324	0.41203503218457993	0.0	0.9999999999923372	0.0	0.0	0.9999999900076629
1	3	none		100	3	2	2	sqrt	gini		0.7933837959069245	0.3562262085774046	0.0	0.9999999999923372	0.0	0.0	0.9999999900076629
1	1	none		100	3	2	2	sqrt	entropy		0.8186973180076628	0.39025547604382904	0.0	0.9999999999923372	0.0	0.0	0.9999999900076629
1	2	none		100	3	2	2	sqrt	entropy		0.8534202410989628	0.40944854675662745	0.0	0.9999999999923372	0.0	0.0	0.9999999900076629
1	3	none		100	3	2	2	sqrt	entropy		0.7963694981777404	0.3461104894128427	0.0	0.9999999999923372	0.0	0.0	0.9999999900076629
1	1	none		100	3	2	2	log2	gini		0.8161337513061652	0.37027365897095893	0.0	0.9999999999923372	0.0	0.0	0.9999999900076629
1	2	none		100	3	2	2	log2	gini		0.8533594991122324	0.41203503218457993	0.0	0.9999999999923372	0.0	0.0	0.9999999900076629
1	3	none		100	3	2	2	log2	gini		0.7933837959069245	0.3562262085774046	0.0	0.9999999999923372	0.0	0.0	0.9999999900076629
1	1	none		100	3	2	2	log2	entropy		0.8186973180076628	0.39025547604382904	0.0	0.9999999999923372	0.0	0.0	0.9999999900076629
1	2	none		100	3	2	2	log2	entropy		0.8534202410989628	0.40944854675662745	0.0	0.9999999999923372	0.0	0.0	0.9999999900076629
1	3	none		100	3	2	2	log2	entropy		0.7963694981777404	0.3461104894128427	0.0	0.9999999999923372	0.0	0.0	0.9999999900076629
1	1	none		100	3	5	1	sqrt	gini		0.8158969000348311	0.37073031956194985	0.0	0.9999999999923372	0.0	0.0	0.9999999900076629
1	2	none		100	3	5	1	sqrt	gini		0.852983366040557	0.414072625101452	0.0	0.9999999999923372	0.0	0.0	0.9999999900076629
1	3	none		100	3	5	1	sqrt	gini		0.7928558078684236	0.3535091943812255	0.0	0.9999999999923372	0.0	0.0	0.9999999900076629
1	1	none		100	3	5	1	sqrt	entropy		0.8183768721699758	0.38775250658445604	0.0	0.9999999999923372	0.0	0.0	0.9999999900076629
1	2	none		100	3	5	1	sqrt	entropy		0.8532567049808429	0.40892238407476533	0.0	0.9999999999923372	0.0	0.0	0.9999999900076629
1	3	none		100	3	5	1	sqrt	entropy		0.7966031212036259	0.3467398548302284	0.0	0.9999999999923372	0.0	0.0	0.9999999900076629
1	1	none		100	3	5	1	log2	gini		0.8158969000348311	0.37073031956194985	0.0	0.9999999999923372	0.0	0.0	0.9999999900076629
1	2	none		100	3	5	1	log2	gini		0.852983366040557	0.414072625101452	0.0	0.9999999999923372	0.0	0.0	0.9999999900076629
1	3	none		100	3	5	1	log2	gini		0.7928558078684236	0.3535091943812255	0.0	0.9999999999923372	0.0	0.0	0.9999999900076629
1	1	none		100	3	5	1	log2	entropy		0.8183768721699758	0.38775250658445604	0.0	0.9999999999923372	0.0	0.0	0.9999999900076629
1	2	none		100	3	5	1	log2	entropy		0.8532567049808429	0.40892238407476533	0.0	0.9999999999923372	0.0	0.0	0.9999999900076629
1	3	none		100	3	5	1	log2	entropy		0.7966031212036259	0.3467398548302284	0.0	0.9999999999923372	0.0	0.0	0.9999999900076629
1	1	none		100	3	5	2	sqrt	gini		0.8161430395913155	0.37021551977589134	0.0	0.9999999999923372	0.0	0.0	0.9999999900076629
1	2	none		100	3	5	2	sqrt	gini		0.8529716848892627	0.4130815391577062	0.0	0.9999999999923372	0.0	0.0	0.9999999900076629
1	3	none		100	3	5	2	sqrt	gini		0.793537987104009	0.35503031212792724	0.0	0.9999999999923372	0.0	0.0	0.9999999900076629
1	1	none		100	3	5	2	sqrt	entropy		0.8186369441541855	0.3900524838864498	0.0	0.9999999999923372	0.0	0.0	0.9999999900076629
1	2	none		100	3	5	2	sqrt	entropy		0.8534202410989628	0.40944854675662745	0.0	0.9999999999923372	0.0	0.0	0.9999999900076629
1	3	none		100	3	5	2	sqrt	entropy		0.7963694981777404	0.3461104894128427	0.0	0.9999999999923372	0.0	0.0	0.9999999900076629
1	1	none		100	3	5	2	log2	gini		0.8161430395913155	0.37021551977589134	0.0	0.9999999999923372	0.0	0.0	0.9999999900076629
1	2	none		100	3	5	2	log2	gini		0.8529716848892627	0.4130815391577062	0.0	0.9999999999923372	0.0	0.0	0.9999999900076629
1	3	none		100	3	5	2	log2	gini		0.793537987104009	0.35503031212792724	0.0	0.9999999999923372	0.0	0.0	0.9999999900076629
1	1	none		100	3	5	2	log2	entropy		0.8186369441541855	0.3900524838864498	0.0	0.9999999999923372	0.0	0.0	0.9999999900076629
1	2	none		100	3	5	2	log2	entropy		0.8534202410989628	0.40944854675662745	0.0	0.9999999999923372	0.0	0.0	0.9999999900076629
1	3	none		100	3	5	2	log2	entropy		0.7963694981777404	0.3461104894128427	0.0	0.9999999999923372	0.0	0.0	0.9999999900076629
1	1	none		100	3	10	1	sqrt	gini		0.8157807964704517	0.3704442936916893	0.0	0.9999999999923372	0.0	0.0	0.9999999900076629
1	2	none		100	3	10	1	sqrt	gini		0.8531842818428185	0.4141621224900915	0.0	0.9999999999923372	0.0	0.0	0.9999999900076629
1	3	none		100	3	10	1	sqrt	gini		0.7930333613680964	0.35491318438657543	0.0	0.9999999999923372	0.0	0.0	0.9999999900076629
1	1	none		100	3	10	1	sqrt	entropy		0.8178381516312551	0.3841594903336968	0.0	0.9999999999923372	0.0	0.0	0.9999999900076629
1	2	none		100	3	10	1	sqrt	entropy		0.8530511167180638	0.4086095358122521	0.0	0.9999999999923372	0.0	0.0	0.9999999900076629
1	3	none		100	3	10	1	sqrt	entropy		0.7963181011120455	0.3473163201565761	0.0	0.9999999999923372	0.0	0.0	0.9999999900076629
1	1	none		100	3	10	1	log2	gini		0.8157807964704517	0.3704442936916893	0.0	0.9999999999923372	0.0	0.0	0.9999999900076629
1	2	none		100	3	10	1	log2	gini		0.8531842818428185	0.4141621224900915	0.0	0.9999999999923372	0.0	0.0	0.9999999900076629
1	3	none		100	3	10	1	log2	gini		0.7930333613680964	0.35491318438657543	0.0	0.9999999999923372	0.0	0.0	0.9999999900076629
1	1	none		100	3	10	1	log2	entropy		0.8178381516312551	0.3841594903336968	0.0	0.9999999999923372	0.0	0.0	0.9999999900076629
1	2	none		100	3	10	1	log2	entropy		0.8530511167180638	0.4086095358122521	0.0	0.9999999999923372	0.0	0.0	0.9999999900076629
1	3	none		100	3	10	1	log2	entropy		0.7963181011120455	0.3473163201565761	0.0	0.9999999999923372	0.0	0.0	0.9999999900076629
1	1	none		100	3	10	2	sqrt	gini		0.8158829676071055	0.36932859880428787	0.0	0.9999999999923372	0.0	0.0	0.9999999900076629
1	2	none		100	3	10	2	sqrt	gini		0.8526913372582002	0.4113008658868771	0.0	0.9999999999923372	0.0	0.0	0.9999999900076629
1	3	none		100	3	10	2	sqrt	gini		0.7936594710774694	0.3576328695394803	0.0	0.9999999999923372	0.0	0.0	0.9999999900076629
1	1	none		100	3	10	2	sqrt	entropy		0.8178706606292814	0.38417615726208904	0.0	0.9999999999923372	0.0	0.0	0.9999999900076629
1	2	none		100	3	10	2	sqrt	entropy		0.8529716848892628	0.40927359233175337	0.0	0.9999999999923372	0.0	0.0	0.9999999900076629
1	3	none		100	3	10	2	sqrt	entropy		0.7961078403887487	0.34667865006612414	0.0	0.9999999999923372	0.0	0.0	0.9999999900076629
1	1	none		100	3	10	2	log2	gini		0.8158829676071055	0.36932859880428787	0.0	0.9999999999923372	0.0	0.0	0.9999999900076629
1	2	none		100	3	10	2	log2	gini		0.8526913372582002	0.4113008658868771	0.0	0.9999999999923372	0.0	0.0	0.9999999900076629
1	3	none		100	3	10	2	log2	gini		0.7936594710774694	0.3576328695394803	0.0	0.9999999999923372	0.0	0.0	0.9999999900076629
1	1	none		100	3	10	2	log2	entropy		0.8178706606292814	0.38417615726208904	0.0	0.9999999999923372	0.0	0.0	0.9999999900076629
1	2	none		100	3	10	2	log2	entropy		0.8529716848892628	0.40927359233175337	0.0	0.9999999999923372	0.0	0.0	0.9999999900076629
1	3	none		100	3	10	2	log2	entropy		0.7961078403887487	0.34667865006612414	0.0	0.9999999999923372	0.0	0.0	0.9999999900076629
1	1	none		100	5	2	1	sqrt	gini		0.8184836874492047	0.3766304031429149	0.03636363636143251	0.9984674329425406	24.58474511193835	23.727117787939072	0.965115458145211
1	2	none		100	5	2	1	sqrt	gini		0.8575273338940286	0.41574291416339065	0.030487804876189767	0.9984674329425406	20.487287594568492	19.893162779514736	0.9710003084993962
1	3	none		100	5	2	1	sqrt	gini		0.8021166246145219	0.37579026672314664	0.012195121950475906	0.9999999999923372	1233622.605685074	1218578.4277276604	0.9878048681790448
1	1	none		100	5	2	1	sqrt	entropy		0.8230070823174271	0.40170246104549767	0.006060606060238751	0.9999999999923372	609289.2138220096	605596.5519618491	0.9939393840079838
1	2	none		100	5	2	1	sqrt	entropy		0.8589243995888234	0.40903427182062685	0.006097560975237953	0.9984674329425406	3.9969064151713782	3.978632555902947	0.9954279892148258
1	3	none		100	5	2	1	sqrt	entropy		0.8012382020371928	0.368479516265661	0.0	0.9999999999923372	0.0	0.0	0.9999999900076629
1	1	none		100	5	2	1	log2	gini		0.8184836874492047	0.3766304031429149	0.03636363636143251	0.9984674329425406	24.58474511193835	23.727117787939072	0.965115458145211
1	2	none		100	5	2	1	log2	gini		0.8575273338940286	0.41574291416339065	0.030487804876189767	0.9984674329425406	20.487287594568492	19.893162779514736	0.9710003084993962
1	3	none		100	5	2	1	log2	gini		0.8021166246145219	0.37579026672314664	0.012195121950475906	0.9999999999923372	1233622.605685074	1218578.4277276604	0.9878048681790448
1	1	none		100	5	2	1	log2	entropy		0.8230070823174271	0.40170246104549767	0.006060606060238751	0.9999999999923372	609289.2138220096	605596.5519618491	0.9939393840079838
1	2	none		100	5	2	1	log2	entropy		0.8589243995888234	0.40903427182062685	0.006097560975237953	0.9984674329425406	3.9969064151713782	3.978632555902947	0.9954279892148258
1	3	none		100	5	2	1	log2	entropy		0.8012382020371928	0.368479516265661	0.0	0.9999999999923372	0.0	0.0	0.9999999900076629
1	1	none		100	5	2	2	sqrt	gini		0.8176709624985488	0.37189389720905464	0.024242424240955004	0.9992337164674389	32.39709241236651	31.635950469177114	0.9765058463434891
1	2	none		100	5	2	2	sqrt	gini		0.8543500607419867	0.42001670934314067	0.024390243900951812	0.9992337164674389	32.59957423988056	31.828852606172525	0.9763579133263367
1	3	none		100	5	2	2	sqrt	gini		0.801392393234277	0.3768772187695468	0.0	0.9999999999923372	0.0	0.0	0.9999999900076629
1	1	none		100	5	2	2	sqrt	entropy		0.8258260768605596	0.4006777634410346	0.006060606060238751	0.9999999999923372	609289.2138220096	605596.5519618491	0.9939393840079838
1	2	none		100	5	2	2	sqrt	entropy		0.8563919259882253	0.40294334442846114	0.006097560975237953	0.9992337164674389	7.999895520506322	7.957213151543131	0.9946646242000614
1	3	none		100	5	2	2	sqrt	entropy		0.8039575740584992	0.3651452148290698	0.0	0.9999999999923372	0.0	0.0	0.9999999900076629
1	1	none		100	5	2	2	log2	gini		0.8176709624985488	0.37189389720905464	0.024242424240955004	0.9992337164674389	32.39709241236651	31.635950469177114	0.9765058463434891
1	2	none		100	5	2	2	log2	gini		0.8543500607419867	0.42001670934314067	0.024390243900951812	0.9992337164674389	32.59957423988056	31.828852606172525	0.9763579133263367
1	3	none		100	5	2	2	log2	gini		0.801392393234277	0.3768772187695468	0.0	0.9999999999923372	0.0	0.0	0.9999999900076629
1	1	none		100	5	2	2	log2	entropy		0.8258260768605596	0.4006777634410346	0.006060606060238751	0.9999999999923372	609289.2138220096	605596.5519618491	0.9939393840079838
1	2	none		100	5	2	2	log2	entropy		0.8563919259882253	0.40294334442846114	0.006097560975237953	0.9992337164674389	7.999895520506322	7.957213151543131	0.9946646242000614
1	3	none		100	5	2	2	log2	entropy		0.8039575740584992	0.3651452148290698	0.0	0.9999999999923372	0.0	0.0	0.9999999900076629
1	1	none		100	5	5	1	sqrt	gini		0.8203970741901777	0.380250767416534	0.018181818180716253	0.9999999999923372	1850433.908413387	1816789.6558855472	0.9818181720086255
1	2	none		100	5	5	1	sqrt	gini		0.8581020465377067	0.4248649661580984	0.024390243900951812	0.9992337164674389	32.59957423988056	31.828852606172525	0.9763579133263367
1	3	none		100	5	5	1	sqrt	gini		0.8012148397346042	0.37103276304404015	0.006097560975237953	0.9999999999923372	613027.1844584956	609289.2138638302	0.9939024290933539
1	1	none		100	5	5	1	sqrt	entropy		0.8229420643213745	0.3907993849821667	0.006060606060238751	0.9999999999923372	609289.2138220096	605596.5519618491	0.9939393840079838
1	2	none		100	5	5	1	sqrt	entropy		0.8594897673114663	0.40966228080798794	0.006097560975237953	0.9984674329425406	3.9969064151713782	3.978632555902947	0.9954279892148258
1	3	none		100	5	5	1	sqrt	entropy		0.8015278945892907	0.353094344358258	0.0	0.9999999999923372	0.0	0.0	0.9999999900076629
1	1	none		100	5	5	1	log2	gini		0.8203970741901777	0.380250767416534	0.018181818180716253	0.9999999999923372	1850433.908413387	1816789.6558855472	0.9818181720086255
1	2	none		100	5	5	1	log2	gini		0.8581020465377067	0.4248649661580984	0.024390243900951812	0.9992337164674389	32.59957423988056	31.828852606172525	0.9763579133263367
1	3	none		100	5	5	1	log2	gini		0.8012148397346042	0.37103276304404015	0.006097560975237953	0.9999999999923372	613027.1844584956	609289.2138638302	0.9939024290933539
1	1	none		100	5	5	1	log2	entropy		0.8229420643213745	0.3907993849821667	0.006060606060238751	0.9999999999923372	609289.2138220096	605596.5519618491	0.9939393840079838
1	2	none		100	5	5	1	log2	entropy		0.8594897673114663	0.40966228080798794	0.006097560975237953	0.9984674329425406	3.9969064151713782	3.978632555902947	0.9954279892148258
1	3	none		100	5	5	1	log2	entropy		0.8015278945892907	0.353094344358258	0.0	0.9999999999923372	0.0	0.0	0.9999999900076629
1	1	none		100	5	5	2	sqrt	gini		0.8210936955764543	0.37676035763826093	0.030303030301193756	0.9999999999923372	3122607.220047627	3027982.7598092454	0.9696969600092673
1	2	none		100	5	5	2	sqrt	gini		0.8580553219325298	0.4258046168751752	0.024390243900951812	0.9992337164674389	32.59957423988056	31.828852606172525	0.9763579133263367
1	3	none		100	5	5	2	sqrt	gini		0.8005887300252312	0.3725959970678672	0.006097560975237953	0.9999999999923372	613027.1844584956	609289.2138638302	0.9939024290933539
1	1	none		100	5	5	2	sqrt	entropy		0.8252920004644142	0.3904481749806612	0.006060606060238751	0.9999999999923372	609289.2138220096	605596.5519618491	0.9939393840079838
1	2	none		100	5	5	2	sqrt	entropy		0.8585552752079244	0.4056343527709269	0.0	0.9984674329425406	0.0	0.0	1.0015349093936832
1	3	none		100	5	5	2	sqrt	entropy		0.8038547799271096	0.36533249422727204	0.0	0.9999999999923372	0.0	0.0	0.9999999900076629
1	1	none		100	5	5	2	log2	gini		0.8210936955764543	0.37676035763826093	0.030303030301193756	0.9999999999923372	3122607.220047627	3027982.7598092454	0.9696969600092673
1	2	none		100	5	5	2	log2	gini		0.8580553219325298	0.4258046168751752	0.024390243900951812	0.9992337164674389	32.59957423988056	31.828852606172525	0.9763579133263367
1	3	none		100	5	5	2	log2	gini		0.8005887300252312	0.3725959970678672	0.006097560975237953	0.9999999999923372	613027.1844584956	609289.2138638302	0.9939024290933539
1	1	none		100	5	5	2	log2	entropy		0.8252920004644142	0.3904481749806612	0.006060606060238751	0.9999999999923372	609289.2138220096	605596.5519618491	0.9939393840079838
1	2	none		100	5	5	2	log2	entropy		0.8585552752079244	0.4056343527709269	0.0	0.9984674329425406	0.0	0.0	1.0015349093936832
1	3	none		100	5	5	2	log2	entropy		0.8038547799271096	0.36533249422727204	0.0	0.9999999999923372	0.0	0.0	0.9999999900076629
1	1	none		100	5	10	1	sqrt	gini		0.8227237896203415	0.3772808209297079	0.012121212120477502	0.9992337164674389	15.999791040031816	15.817975234588557	0.9886363537507294
1	2	none		100	5	10	1	sqrt	gini		0.8582141855901317	0.41401807260183454	0.024390243900951812	0.9984674329425406	16.287393638736717	15.914530223611788	0.9771072286782536
1	3	none		100	5	10	1	sqrt	gini		0.8010513036164845	0.3708921873331187	0.006097560975237953	0.9999999999923372	613027.1844584956	609289.2138638302	0.9939024290933539
1	1	none		100	5	10	1	sqrt	entropy		0.8226123301985371	0.390882077076138	0.012121212120477502	0.9999999999923372	1226054.3688417734	1211193.1039236982	0.9878787780083047
1	2	none		100	5	10	1	sqrt	entropy		0.8596392860480329	0.4123660123093906	0.012195121950475906	0.9984674329425406	8.04315735348503	7.957265111805894	0.9893210690359684
1	3	none		100	5	10	1	sqrt	entropy		0.8008690776562939	0.3528924223206255	0.006097560975237953	0.9999999999923372	613027.1844584956	609289.2138638302	0.9939024290933539
1	1	none		100	5	10	1	log2	gini		0.8227237896203415	0.3772808209297079	0.012121212120477502	0.9992337164674389	15.999791040031816	15.817975234588557	0.9886363537507294
1	2	none		100	5	10	1	log2	gini		0.8582141855901317	0.41401807260183454	0.024390243900951812	0.9984674329425406	16.287393638736717	15.914530223611788	0.9771072286782536
1	3	none		100	5	10	1	log2	gini		0.8010513036164845	0.3708921873331187	0.006097560975237953	0.9999999999923372	613027.1844584956	609289.2138638302	0.9939024290933539
1	1	none		100	5	10	1	log2	entropy		0.8226123301985371	0.390882077076138	0.012121212120477502	0.9999999999923372	1226054.3688417734	1211193.1039236982	0.9878787780083047
1	2	none		100	5	10	1	log2	entropy		0.8596392860480329	0.4123660123093906	0.012195121950475906	0.9984674329425406	8.04315735348503	7.957265111805894	0.9893210690359684
1	3	none		100	5	10	1	log2	entropy		0.8008690776562939	0.3528924223206255	0.006097560975237953	0.9999999999923372	613027.1844584956	609289.2138638302	0.9939024290933539
1	1	none		100	5	10	2	sqrt	gini		0.8246696853593405	0.3839960936530193	0.012121212120477502	0.9999999999923372	1226054.3688417734	1211193.1039236982	0.9878787780083047
1	2	none		100	5	10	2	sqrt	gini		0.8586533968787964	0.4209056943925037	0.024390243900951812	0.9984674329425406	16.287393638736717	15.914530223611788	0.9771072286782536
1	3	none		100	5	10	2	sqrt	gini		0.8013503410896179	0.3713791744580862	0.012195121950475906	0.9999999999923372	1233622.605685074	1218578.4277276604	0.9878048681790448
1	1	none		100	5	10	2	sqrt	entropy		0.8250830140485313	0.3934319350967893	0.012121212120477502	0.9999999999923372	1226054.3688417734	1211193.1039236982	0.9878787780083047
1	2	none		100	5	10	2	sqrt	entropy		0.8587375011681152	0.41457011002246935	0.024390243900951812	0.9992337164674389	32.59957423988056	31.828852606172525	0.9763579133263367
1	3	none		100	5	10	2	sqrt	entropy		0.8024016447061023	0.3621879490651144	0.006097560975237953	0.9999999999923372	613027.1844584956	609289.2138638302	0.9939024290933539
1	1	none		100	5	10	2	log2	gini		0.8246696853593405	0.3839960936530193	0.012121212120477502	0.9999999999923372	1226054.3688417734	1211193.1039236982	0.9878787780083047
1	2	none		100	5	10	2	log2	gini		0.8586533968787964	0.4209056943925037	0.024390243900951812	0.9984674329425406	16.287393638736717	15.914530223611788	0.9771072286782536
1	3	none		100	5	10	2	log2	gini		0.8013503410896179	0.3713791744580862	0.012195121950475906	0.9999999999923372	1233622.605685074	1218578.4277276604	0.9878048681790448
1	1	none		100	5	10	2	log2	entropy		0.8250830140485313	0.3934319350967893	0.012121212120477502	0.9999999999923372	1226054.3688417734	1211193.1039236982	0.9878787780083047
1	2	none		100	5	10	2	log2	entropy		0.8587375011681152	0.41457011002246935	0.024390243900951812	0.9992337164674389	32.59957423988056	31.828852606172525	0.9763579133263367
1	3	none		100	5	10	2	log2	entropy		0.8024016447061023	0.3621879490651144	0.006097560975237953	0.9999999999923372	613027.1844584956	609289.2138638302	0.9939024290933539
1	1	none		100	10	2	1	sqrt	gini		0.820931150586323	0.3837907714585062	0.10303030302405876	0.9915708812184555	13.512268955521332	12.22312598303665	0.9045946234602882
1	2	none		100	10	2	1	sqrt	gini		0.850144846276049	0.42449120873977814	0.09756097560380725	0.9954022988429472	23.405354435139863	21.219466006286645	0.9066073248766976
1	3	none		100	10	2	1	sqrt	gini		0.8071768993552004	0.36091585944034194	0.06707317072761748	0.9915708812184555	8.45750629335257	7.957307625252268	0.9408574188033995
1	1	none		100	10	2	1	sqrt	entropy		0.8208800650179962	0.37131342987719734	0.08484848484334251	0.9923371647433539	12.006606825933378	11.072712811178308	0.922218312937174
1	2	none		100	10	2	1	sqrt	entropy		0.8559480422390432	0.4266031919138606	0.07317073170285544	0.9946360153180488	14.639070421154587	13.641089531475611	0.9318275677786534
1	3	none		100	10	2	1	sqrt	entropy		0.8008644051957762	0.3508912905885849	0.060975609752379534	0.9984674329425406	42.30491852520167	39.78632555902947	0.9404657076051093
1	1	none		100	10	2	1	log2	gini		0.820931150586323	0.3837907714585062	0.10303030302405876	0.9915708812184555	13.512268955521332	12.22312598303665	0.9045946234602882
1	2	none		100	10	2	1	log2	gini		0.850144846276049	0.42449120873977814	0.09756097560380725	0.9954022988429472	23.405354435139863	21.219466006286645	0.9066073248766976
1	3	none		100	10	2	1	log2	gini		0.8071768993552004	0.36091585944034194	0.06707317072761748	0.9915708812184555	8.45750629335257	7.957307625252268	0.9408574188033995
1	1	none		100	10	2	1	log2	entropy		0.8208800650179962	0.37131342987719734	0.08484848484334251	0.9923371647433539	12.006606825933378	11.072712811178308	0.922218312937174
1	2	none		100	10	2	1	log2	entropy		0.8559480422390432	0.4266031919138606	0.07317073170285544	0.9946360153180488	14.639070421154587	13.641089531475611	0.9318275677786534
1	3	none		100	10	2	1	log2	entropy		0.8008644051957762	0.3508912905885849	0.060975609752379534	0.9984674329425406	42.30491852520167	39.78632555902947	0.9404657076051093
1	1	none		100	10	2	2	sqrt	gini		0.8209450830140486	0.3925304722158969	0.10909090908429751	0.9931034482682521	17.632627454121963	15.81815886343841	0.8970959505762335
1	2	none		100	10	2	2	sqrt	gini		0.8588916923651996	0.42537878628934916	0.07317073170285544	0.9938697317931505	12.799321201060753	11.93595612367158	0.932546016166011
1	3	none		100	10	2	2	sqrt	gini		0.8108120736379777	0.3897158108579168	0.06707317072761748	0.9946360153180488	13.331441038070698	12.504332070519308	0.9379580123031096
1	1	none		100	10	2	2	sqrt	entropy		0.8269267386508766	0.40298699095857166	0.08484848484334251	0.9931034482682521	13.350973992407559	12.303012449340985	0.9215067247399126
1	2	none		100	10	2	2	sqrt	entropy		0.8621997944117372	0.4199018628389067	0.048780487801903624	0.9969348658927438	16.679432712567053	15.914582184382345	0.9541440822263241
1	3	none		100	10	2	2	sqrt	entropy		0.8062938043173534	0.35628633818046535	0.06707317072761748	0.9946360153180488	13.331441038070698	12.504332070519308	0.9379580123031096
1	1	none		100	10	2	2	log2	gini		0.8209450830140486	0.3925304722158969	0.10909090908429751	0.9931034482682521	17.632627454121963	15.81815886343841	0.8970959505762335
1	2	none		100	10	2	2	log2	gini		0.8588916923651996	0.42537878628934916	0.07317073170285544	0.9938697317931505	12.799321201060753	11.93595612367158	0.932546016166011
1	3	none		100	10	2	2	log2	gini		0.8108120736379777	0.3897158108579168	0.06707317072761748	0.9946360153180488	13.331441038070698	12.504332070519308	0.9379580123031096
1	1	none		100	10	2	2	log2	entropy		0.8269267386508766	0.40298699095857166	0.08484848484334251	0.9931034482682521	13.350973992407559	12.303012449340985	0.9215067247399126
1	2	none		100	10	2	2	log2	entropy		0.8621997944117372	0.4199018628389067	0.048780487801903624	0.9969348658927438	16.679432712567053	15.914582184382345	0.9541440822263241
1	3	none		100	10	2	2	log2	entropy		0.8062938043173534	0.35628633818046535	0.06707317072761748	0.9946360153180488	13.331441038070698	12.504332070519308	0.9379580123031096
1	1	none		100	10	5	1	sqrt	gini		0.8223847672123534	0.393778079821327	0.10909090908429751	0.9915708812184555	14.404435572142964	12.942133393803514	0.8984824976265101
1	2	none		100	10	5	1	sqrt	gini		0.8545182693206242	0.4313912823991629	0.07317073170285544	0.9954022988429472	17.09206804644247	15.914599504714985	0.9311102255473851
1	3	none		100	10	5	1	sqrt	gini		0.8113447341369966	0.39478948112331086	0.09756097560380725	0.9954022988429472	23.405354435139863	21.219466006286645	0.9066073248766976
1	1	none		100	10	5	1	sqrt	entropy		0.8243260188087774	0.40160723671998316	0.08484848484334251	0.9938697317931505	15.031432401831376	13.84088649492933	0.9207962338259048
1	2	none		100	10	5	1	sqrt	entropy		0.8586861041024203	0.41904820334797105	0.07317073170285544	0.9961685823678456	20.526262158960098	19.097511091893164	0.9303939869195386
1	3	none		100	10	5	1	sqrt	entropy		0.8027801140080367	0.36531674819264426	0.060975609752379534	0.9961685823678456	16.88307277381011	15.914592576577636	0.9426360130624114
1	1	none		100	10	5	1	log2	gini		0.8223847672123534	0.393778079821327	0.10909090908429751	0.9915708812184555	14.404435572142964	12.942133393803514	0.8984824976265101
1	2	none		100	10	5	1	log2	gini		0.8545182693206242	0.4313912823991629	0.07317073170285544	0.9954022988429472	17.09206804644247	15.914599504714985	0.9311102255473851
1	3	none		100	10	5	1	log2	gini		0.8113447341369966	0.39478948112331086	0.09756097560380725	0.9954022988429472	23.405354435139863	21.219466006286645	0.9066073248766976
1	1	none		100	10	5	1	log2	entropy		0.8243260188087774	0.40160723671998316	0.08484848484334251	0.9938697317931505	15.031432401831376	13.84088649492933	0.9207962338259048
1	2	none		100	10	5	1	log2	entropy		0.8586861041024203	0.41904820334797105	0.07317073170285544	0.9961685823678456	20.526262158960098	19.097511091893164	0.9303939869195386
1	3	none		100	10	5	1	log2	entropy		0.8027801140080367	0.36531674819264426	0.060975609752379534	0.9961685823678456	16.88307277381011	15.914592576577636	0.9426360130624114
1	1	none		100	10	5	2	sqrt	gini		0.8224637176361314	0.40444865191501717	0.10303030302405876	0.9915708812184555	13.512268955521332	12.22312598303665	0.9045946234602882
1	2	none		100	10	5	2	sqrt	gini		0.8603635174282778	0.4359595792669013	0.07317073170285544	0.9946360153180488	14.639070421154587	13.641089531475611	0.9318275677786534
1	3	none		100	10	5	2	sqrt	gini		0.814222969815905	0.38146105519357876	0.05487804877714158	0.9954022988429472	12.570940372270664	11.935949628536237	0.949487401050401
1	1	none		100	10	5	2	sqrt	entropy		0.8283432021363056	0.39780959062471394	0.10909090908429751	0.9923371647433539	15.85712212983439	14.236345042943539	0.8977886887550256
1	2	none		100	10	5	2	sqrt	entropy		0.8556209700028035	0.43922869229124406	0.08536585365333135	0.9969348658927438	30.35656752406801	27.85051882266911	0.9174462329122793
1	3	none		100	10	5	2	sqrt	entropy		0.8051116718063732	0.358286328743749	0.06707317072761748	0.9969348658927438	23.383910562783687	21.882550503525724	0.9357951575693016
1	1	none		100	10	5	2	log2	gini		0.8224637176361314	0.40444865191501717	0.10303030302405876	0.9915708812184555	13.512268955521332	12.22312598303665	0.9045946234602882
1	2	none		100	10	5	2	log2	gini		0.8603635174282778	0.4359595792669013	0.07317073170285544	0.9946360153180488	14.639070421154587	13.641089531475611	0.9318275677786534
1	3	none		100	10	5	2	log2	gini		0.814222969815905	0.38146105519357876	0.05487804877714158	0.9954022988429472	12.570940372270664	11.935949628536237	0.949487401050401
1	1	none		100	10	5	2	log2	entropy		0.8283432021363056	0.39780959062471394	0.10909090908429751	0.9923371647433539	15.85712212983439	14.236345042943539	0.8977886887550256
1	2	none		100	10	5	2	log2	entropy		0.8556209700028035	0.43922869229124406	0.08536585365333135	0.9969348658927438	30.35656752406801	27.85051882266911	0.9174462329122793
1	3	none		100	10	5	2	log2	entropy		0.8051116718063732	0.358286328743749	0.06707317072761748	0.9969348658927438	23.383910562783687	21.882550503525724	0.9357951575693016
1	1	none		100	10	10	1	sqrt	gini		0.8174248229420643	0.3807934376215888	0.09696969696382002	0.9915708812184555	12.632077729594538	11.50411857226979	0.9107067492940664
1	2	none		100	10	10	1	sqrt	gini		0.8538314176245211	0.42685783137670513	0.08536585365333135	0.9954022988429472	20.206622665327377	18.567032755500815	0.9188587752120414
1	3	none		100	10	10	1	sqrt	gini		0.8120315858330996	0.3659924408146901	0.07317073170285544	0.9954022988429472	17.09206804644247	15.914599504714985	0.9311102255473851
1	1	none		100	10	10	1	sqrt	entropy		0.819384651108789	0.3932857533035248	0.12121212120477502	0.9923371647433539	17.862045614753622	15.818161158826156	0.8855738766639515
1	2	none		100	10	10	1	sqrt	entropy		0.8512802541818523	0.4292679852360924	0.08536585365333135	0.9977011494176422	40.50649028985829	37.13398468287152	0.9167415891152619
1	3	none		100	10	10	1	sqrt	entropy		0.8129847677787123	0.3728691079072232	0.048780487801903624	0.9961685823678456	13.333298500115582	12.731674061262108	0.9548780392052841
1	1	none		100	10	10	1	log2	gini		0.8174248229420643	0.3807934376215888	0.09696969696382002	0.9915708812184555	12.632077729594538	11.50411857226979	0.9107067492940664
1	2	none		100	10	10	1	log2	gini		0.8538314176245211	0.42685783137670513	0.08536585365333135	0.9954022988429472	20.206622665327377	18.567032755500815	0.9188587752120414
1	3	none		100	10	10	1	log2	gini		0.8120315858330996	0.3659924408146901	0.07317073170285544	0.9954022988429472	17.09206804644247	15.914599504714985	0.9311102255473851
1	1	none		100	10	10	1	log2	entropy		0.819384651108789	0.3932857533035248	0.12121212120477502	0.9923371647433539	17.862045614753622	15.818161158826156	0.8855738766639515
1	2	none		100	10	10	1	log2	entropy		0.8512802541818523	0.4292679852360924	0.08536585365333135	0.9977011494176422	40.50649028985829	37.13398468287152	0.9167415891152619
1	3	none		100	10	10	1	log2	entropy		0.8129847677787123	0.3728691079072232	0.048780487801903624	0.9961685823678456	13.333298500115582	12.731674061262108	0.9548780392052841
1	1	none		100	10	10	2	sqrt	gini		0.8181121560431904	0.38247267189405265	0.09696969696382002	0.9915708812184555	12.632077729594538	11.50411857226979	0.9107067492940664
1	2	none		100	10	10	2	sqrt	gini		0.857695542472666	0.4238844068744604	0.07317073170285544	0.9946360153180488	14.639070421154587	13.641089531475611	0.9318275677786534
1	3	none		100	10	10	2	sqrt	gini		0.8071395196710588	0.36305647051821494	0.060975609752379534	0.9923371647433539	8.409079922161752	7.957306680504119	0.9462755343116904
1	1	none		100	10	10	2	sqrt	entropy		0.8221154069429931	0.3956150851277673	0.06666666666262626	0.9938697317931505	11.580338230406415	10.874982246015904	0.9390901987351418
1	2	none		100	10	10	2	sqrt	entropy		0.8527707690870012	0.43285960134323626	0.07317073170285544	0.9961685823678456	20.526262158960098	19.097511091893164	0.9303939869195386
1	3	none		100	10	10	2	sqrt	entropy		0.8023922997850669	0.3353145870044283	0.042682926826665676	0.9961685823678456	11.592326403744721	11.140214803604346	0.9609990522767206
1	1	none		100	10	10	2	log2	gini		0.8181121560431904	0.38247267189405265	0.09696969696382002	0.9915708812184555	12.632077729594538	11.50411857226979	0.9107067492940664
1	2	none		100	10	10	2	log2	gini		0.857695542472666	0.4238844068744604	0.07317073170285544	0.9946360153180488	14.639070421154587	13.641089531475611	0.9318275677786534
1	3	none		100	10	10	2	log2	gini		0.8071395196710588	0.36305647051821494	0.060975609752379534	0.9923371647433539	8.409079922161752	7.957306680504119	0.9462755343116904
1	1	none		100	10	10	2	log2	entropy		0.8221154069429931	0.3956150851277673	0.06666666666262626	0.9938697317931505	11.580338230406415	10.874982246015904	0.9390901987351418
1	2	none		100	10	10	2	log2	entropy		0.8527707690870012	0.43285960134323626	0.07317073170285544	0.9961685823678456	20.526262158960098	19.097511091893164	0.9303939869195386
1	3	none		100	10	10	2	log2	entropy		0.8023922997850669	0.3353145870044283	0.042682926826665676	0.9961685823678456	11.592326403744721	11.140214803604346	0.9609990522767206
1	1	none		300	3	2	1	sqrt	gini		0.8162219900150935	0.38161517860880956	0.0	0.9999999999923372	0.0	0.0	0.9999999900076629
1	2	none		300	3	2	1	sqrt	gini		0.8514951873656668	0.41491308856493253	0.0	0.9999999999923372	0.0	0.0	0.9999999900076629
1	3	none		300	3	2	1	sqrt	gini		0.7901925053733296	0.3475242517093267	0.0	0.9999999999923372	0.0	0.0	0.9999999900076629
1	1	none		300	3	2	1	sqrt	entropy		0.8187530477185649	0.39962088605015467	0.0	0.9999999999923372	0.0	0.0	0.9999999900076629
1	2	none		300	3	2	1	sqrt	entropy		0.852710027100271	0.40973042059983705	0.0	0.9999999999923372	0.0	0.0	0.9999999900076629
1	3	none		300	3	2	1	sqrt	entropy		0.7923932342771703	0.3479401954815664	0.0	0.9999999999923372	0.0	0.0	0.9999999900076629
1	1	none		300	3	2	1	log2	gini		0.8162219900150935	0.38161517860880956	0.0	0.9999999999923372	0.0	0.0	0.9999999900076629
1	2	none		300	3	2	1	log2	gini		0.8514951873656668	0.41491308856493253	0.0	0.9999999999923372	0.0	0.0	0.9999999900076629
1	3	none		300	3	2	1	log2	gini		0.7901925053733296	0.3475242517093267	0.0	0.9999999999923372	0.0	0.0	0.9999999900076629
1	1	none		300	3	2	1	log2	entropy		0.8187530477185649	0.39962088605015467	0.0	0.9999999999923372	0.0	0.0	0.9999999900076629
1	2	none		300	3	2	1	log2	entropy		0.852710027100271	0.40973042059983705	0.0	0.9999999999923372	0.0	0.0	0.9999999900076629
1	3	none		300	3	2	1	log2	entropy		0.7923932342771703	0.3479401954815664	0.0	0.9999999999923372	0.0	0.0	0.9999999900076629
1	1	none		300	3	2	2	sqrt	gini		0.8166631835597353	0.37986466298123034	0.0	0.9999999999923372	0.0	0.0	0.9999999900076629
1	2	none		300	3	2	2	sqrt	gini		0.8514718250630783	0.4159291748949579	0.0	0.9999999999923372	0.0	0.0	0.9999999900076629
1	3	none		300	3	2	2	sqrt	gini		0.7914727595551818	0.349690447641808	0.0	0.9999999999923372	0.0	0.0	0.9999999900076629
1	1	none		300	3	2	2	sqrt	entropy		0.818938813421572	0.4001334426398776	0.0	0.9999999999923372	0.0	0.0	0.9999999900076629
1	2	none		300	3	2	2	sqrt	entropy		0.8522848331931595	0.4083098007582872	0.0	0.9999999999923372	0.0	0.0	0.9999999900076629
1	3	none		300	3	2	2	sqrt	entropy		0.7925661153163255	0.34570744922022667	0.0	0.9999999999923372	0.0	0.0	0.9999999900076629
1	1	none		300	3	2	2	log2	gini		0.8166631835597353	0.37986466298123034	0.0	0.9999999999923372	0.0	0.0	0.9999999900076629
1	2	none		300	3	2	2	log2	gini		0.8514718250630783	0.4159291748949579	0.0	0.9999999999923372	0.0	0.0	0.9999999900076629
1	3	none		300	3	2	2	log2	gini		0.7914727595551818	0.349690447641808	0.0	0.9999999999923372	0.0	0.0	0.9999999900076629
1	1	none		300	3	2	2	log2	entropy		0.818938813421572	0.4001334426398776	0.0	0.9999999999923372	0.0	0.0	0.9999999900076629
1	2	none		300	3	2	2	log2	entropy		0.8522848331931595	0.4083098007582872	0.0	0.9999999999923372	0.0	0.0	0.9999999900076629
1	3	none		300	3	2	2	log2	entropy		0.7925661153163255	0.34570744922022667	0.0	0.9999999999923372	0.0	0.0	0.9999999900076629
1	1	none		300	3	5	1	sqrt	gini		0.8162034134447927	0.3796600949510441	0.0	0.9999999999923372	0.0	0.0	0.9999999900076629
1	2	none		300	3	5	1	sqrt	gini		0.851541911970844	0.41502166521890466	0.0	0.9999999999923372	0.0	0.0	0.9999999900076629
1	3	none		300	3	5	1	sqrt	gini		0.7907952527801139	0.3478345260279357	0.0	0.9999999999923372	0.0	0.0	0.9999999900076629
1	1	none		300	3	5	1	sqrt	entropy		0.8187298270056891	0.3993731040901873	0.0	0.9999999999923372	0.0	0.0	0.9999999900076629
1	2	none		300	3	5	1	sqrt	entropy		0.8526399401925053	0.40930006873572067	0.0	0.9999999999923372	0.0	0.0	0.9999999900076629
1	3	none		300	3	5	1	sqrt	entropy		0.7924913559480422	0.346013340192452	0.0	0.9999999999923372	0.0	0.0	0.9999999900076629
1	1	none		300	3	5	1	log2	gini		0.8162034134447927	0.3796600949510441	0.0	0.9999999999923372	0.0	0.0	0.9999999900076629
1	2	none		300	3	5	1	log2	gini		0.851541911970844	0.41502166521890466	0.0	0.9999999999923372	0.0	0.0	0.9999999900076629
1	3	none		300	3	5	1	log2	gini		0.7907952527801139	0.3478345260279357	0.0	0.9999999999923372	0.0	0.0	0.9999999900076629
1	1	none		300	3	5	1	log2	entropy		0.8187298270056891	0.3993731040901873	0.0	0.9999999999923372	0.0	0.0	0.9999999900076629
1	2	none		300	3	5	1	log2	entropy		0.8526399401925053	0.40930006873572067	0.0	0.9999999999923372	0.0	0.0	0.9999999900076629
1	3	none		300	3	5	1	log2	entropy		0.7924913559480422	0.346013340192452	0.0	0.9999999999923372	0.0	0.0	0.9999999900076629
1	1	none		300	3	5	2	sqrt	gini		0.8167653546963892	0.3797578049917271	0.0	0.9999999999923372	0.0	0.0	0.9999999900076629
1	2	none		300	3	5	2	sqrt	gini		0.8513223063265115	0.4145780718093682	0.0	0.9999999999923372	0.0	0.0	0.9999999900076629
1	3	none		300	3	5	2	sqrt	gini		0.7912858611344734	0.34989013536410885	0.0	0.9999999999923372	0.0	0.0	0.9999999900076629
1	1	none		300	3	5	2	sqrt	entropy		0.8188784395680946	0.3997316636098484	0.0	0.9999999999923372	0.0	0.0	0.9999999900076629
1	2	none		300	3	5	2	sqrt	entropy		0.8521680216802168	0.408729823417662	0.0	0.9999999999923372	0.0	0.0	0.9999999900076629
1	3	none		300	3	5	2	sqrt	entropy		0.7925100457901132	0.34519423693879014	0.0	0.9999999999923372	0.0	0.0	0.9999999900076629
1	1	none		300	3	5	2	log2	gini		0.8167653546963892	0.3797578049917271	0.0	0.9999999999923372	0.0	0.0	0.9999999900076629
1	2	none		300	3	5	2	log2	gini		0.8513223063265115	0.4145780718093682	0.0	0.9999999999923372	0.0	0.0	0.9999999900076629
1	3	none		300	3	5	2	log2	gini		0.7912858611344734	0.34989013536410885	0.0	0.9999999999923372	0.0	0.0	0.9999999900076629
1	1	none		300	3	5	2	log2	entropy		0.8188784395680946	0.3997316636098484	0.0	0.9999999999923372	0.0	0.0	0.9999999900076629
1	2	none		300	3	5	2	log2	entropy		0.8521680216802168	0.408729823417662	0.0	0.9999999999923372	0.0	0.0	0.9999999900076629
1	3	none		300	3	5	2	log2	entropy		0.7925100457901132	0.34519423693879014	0.0	0.9999999999923372	0.0	0.0	0.9999999900076629
1	1	none		300	3	10	1	sqrt	gini		0.8162916521537211	0.37891551746143215	0.0	0.9999999999923372	0.0	0.0	0.9999999900076629
1	2	none		300	3	10	1	sqrt	gini		0.8514858424446313	0.41485956540341956	0.0	0.9999999999923372	0.0	0.0	0.9999999900076629
1	3	none		300	3	10	1	sqrt	gini		0.7910896177927298	0.34868291474078783	0.0	0.9999999999923372	0.0	0.0	0.9999999900076629
1	1	none		300	3	10	1	sqrt	entropy		0.8181678857540926	0.39906236821832786	0.0	0.9999999999923372	0.0	0.0	0.9999999900076629
1	2	none		300	3	10	1	sqrt	entropy		0.8526866647976824	0.4103231352238186	0.0	0.9999999999923372	0.0	0.0	0.9999999900076629
1	3	none		300	3	10	1	sqrt	entropy		0.7922250256985328	0.3443796245615408	0.0	0.9999999999923372	0.0	0.0	0.9999999900076629
1	1	none		300	3	10	1	log2	gini		0.8162916521537211	0.37891551746143215	0.0	0.9999999999923372	0.0	0.0	0.9999999900076629
1	2	none		300	3	10	1	log2	gini		0.8514858424446313	0.41485956540341956	0.0	0.9999999999923372	0.0	0.0	0.9999999900076629
1	3	none		300	3	10	1	log2	gini		0.7910896177927298	0.34868291474078783	0.0	0.9999999999923372	0.0	0.0	0.9999999900076629
1	1	none		300	3	10	1	log2	entropy		0.8181678857540926	0.39906236821832786	0.0	0.9999999999923372	0.0	0.0	0.9999999900076629
1	2	none		300	3	10	1	log2	entropy		0.8526866647976824	0.4103231352238186	0.0	0.9999999999923372	0.0	0.0	0.9999999900076629
1	3	none		300	3	10	1	log2	entropy		0.7922250256985328	0.3443796245615408	0.0	0.9999999999923372	0.0	0.0	0.9999999900076629
1	1	none		300	3	10	2	sqrt	gini		0.8166399628468595	0.3784374982631659	0.0	0.9999999999923372	0.0	0.0	0.9999999900076629
1	2	none		300	3	10	2	sqrt	gini		0.8514017381553126	0.4132638977950851	0.0	0.9999999999923372	0.0	0.0	0.9999999900076629
1	3	none		300	3	10	2	sqrt	gini		0.7914961218577703	0.34904462403835135	0.0	0.9999999999923372	0.0	0.0	0.9999999900076629
1	1	none		300	3	10	2	sqrt	entropy		0.8182700568907465	0.39900378434884115	0.0	0.9999999999923372	0.0	0.0	0.9999999900076629
1	2	none		300	3	10	2	sqrt	entropy		0.8521726941407345	0.4095017051547465	0.0	0.9999999999923372	0.0	0.0	0.9999999900076629
1	3	none		300	3	10	2	sqrt	entropy		0.7921923184749089	0.3422155352998169	0.0	0.9999999999923372	0.0	0.0	0.9999999900076629
1	1	none		300	3	10	2	log2	gini		0.8166399628468595	0.3784374982631659	0.0	0.9999999999923372	0.0	0.0	0.9999999900076629
1	2	none		300	3	10	2	log2	gini		0.8514017381553126	0.4132638977950851	0.0	0.9999999999923372	0.0	0.0	0.9999999900076629
1	3	none		300	3	10	2	log2	gini		0.7914961218577703	0.34904462403835135	0.0	0.9999999999923372	0.0	0.0	0.9999999900076629
1	1	none		300	3	10	2	log2	entropy		0.8182700568907465	0.39900378434884115	0.0	0.9999999999923372	0.0	0.0	0.9999999900076629
1	2	none		300	3	10	2	log2	entropy		0.8521726941407345	0.4095017051547465	0.0	0.9999999999923372	0.0	0.0	0.9999999900076629
1	3	none		300	3	10	2	log2	entropy		0.7921923184749089	0.3422155352998169	0.0	0.9999999999923372	0.0	0.0	0.9999999900076629
1	1	none		300	5	2	1	sqrt	gini		0.8210751190061537	0.38631936339174655	0.03636363636143251	0.9999999999923372	3770695.510754864	3633579.3117710943	0.9636363540095881
1	2	none		300	5	2	1	sqrt	gini		0.8597000280347632	0.42375280284132855	0.03658536585142772	0.9992337164674389	49.51834061108099	47.74327890925879	0.9641534394105203
1	3	none		300	5	2	1	sqrt	gini		0.8035043453882814	0.3755808356739573	0.012195121950475906	0.9999999999923372	1233622.605685074	1218578.4277276604	0.9878048681790448
1	1	none		300	5	2	1	sqrt	entropy		0.8245907349355626	0.4074428895126317	0.006060606060238751	0.9999999999923372	609289.2138220096	605596.5519618491	0.9939393840079838
1	2	none		300	5	2	1	sqrt	entropy		0.8628726287262871	0.42592214799985967	0.042682926826665676	0.9984674329425406	29.047581006044524	27.85042789132063	0.9587864681416814
1	3	none		300	5	2	1	sqrt	entropy		0.8057517988972994	0.3689393909982903	0.006097560975237953	0.9999999999923372	613027.1844584956	609289.2138638302	0.9939024290933539
1	1	none		300	5	2	1	log2	gini		0.8210751190061537	0.38631936339174655	0.03636363636143251	0.9999999999923372	3770695.510754864	3633579.3117710943	0.9636363540095881
1	2	none		300	5	2	1	log2	gini		0.8597000280347632	0.42375280284132855	0.03658536585142772	0.9992337164674389	49.51834061108099	47.74327890925879	0.9641534394105203
1	3	none		300	5	2	1	log2	gini		0.8035043453882814	0.3755808356739573	0.012195121950475906	0.9999999999923372	1233622.605685074	1218578.4277276604	0.9878048681790448
1	1	none		300	5	2	1	log2	entropy		0.8245907349355626	0.4074428895126317	0.006060606060238751	0.9999999999923372	609289.2138220096	605596.5519618491	0.9939393840079838
1	2	none		300	5	2	1	log2	entropy		0.8628726287262871	0.42592214799985967	0.042682926826665676	0.9984674329425406	29.047581006044524	27.85042789132063	0.9587864681416814
1	3	none		300	5	2	1	log2	entropy		0.8057517988972994	0.3689393909982903	0.006097560975237953	0.9999999999923372	613027.1844584956	609289.2138638302	0.9939024290933539
1	1	none		300	5	2	2	sqrt	gini		0.8208104028793686	0.38442229368432906	0.024242424240955004	0.9999999999923372	2482569.7154773474	2422386.2078473964	0.9757575660089464
1	2	none		300	5	2	2	sqrt	gini		0.8585879824315483	0.4287710924331628	0.042682926826665676	0.9992337164674389	58.13936805967669	55.70049206080193	0.9580512024526121
1	3	none		300	5	2	2	sqrt	gini		0.8031772731520419	0.37520495262041864	0.012195121950475906	0.9999999999923372	1233622.605685074	1218578.4277276604	0.9878048681790448
1	1	none		300	5	2	2	sqrt	entropy		0.8241727621037964	0.38961375543340604	0.006060606060238751	0.9999999999923372	609289.2138220096	605596.5519618491	0.9939393840079838
1	2	none		300	5	2	2	sqrt	entropy		0.8616998411363425	0.4224875675132059	0.01829268292571386	0.9984674329425406	12.13967227809569	11.935897667708842	0.983214148857111
1	3	none		300	5	2	2	sqrt	entropy		0.806027474067844	0.36850025182159507	0.006097560975237953	0.9999999999923372	613027.1844584956	609289.2138638302	0.9939024290933539
1	1	none		300	5	2	2	log2	gini		0.8208104028793686	0.38442229368432906	0.024242424240955004	0.9999999999923372	2482569.7154773474	2422386.2078473964	0.9757575660089464
1	2	none		300	5	2	2	log2	gini		0.8585879824315483	0.4287710924331628	0.042682926826665676	0.9992337164674389	58.13936805967669	55.70049206080193	0.9580512024526121
1	3	none		300	5	2	2	log2	gini		0.8031772731520419	0.37520495262041864	0.012195121950475906	0.9999999999923372	1233622.605685074	1218578.4277276604	0.9878048681790448
1	1	none		300	5	2	2	log2	entropy		0.8241727621037964	0.38961375543340604	0.006060606060238751	0.9999999999923372	609289.2138220096	605596.5519618491	0.9939393840079838
1	2	none		300	5	2	2	log2	entropy		0.8616998411363425	0.4224875675132059	0.01829268292571386	0.9984674329425406	12.13967227809569	11.935897667708842	0.983214148857111
1	3	none		300	5	2	2	log2	entropy		0.806027474067844	0.36850025182159507	0.006097560975237953	0.9999999999923372	613027.1844584956	609289.2138638302	0.9939024290933539
1	1	none		300	5	5	1	sqrt	gini		0.821534889121096	0.38861078955893436	0.03636363636143251	0.9999999999923372	3770695.510754864	3633579.3117710943	0.9636363540095881
1	2	none		300	5	5	1	sqrt	gini		0.858274927576862	0.423108925942115	0.024390243900951812	0.9992337164674389	32.59957423988056	31.828852606172525	0.9763579133263367
1	3	none		300	5	5	1	sqrt	gini		0.8042285767685262	0.3760493508418855	0.006097560975237953	0.9999999999923372	613027.1844584956	609289.2138638302	0.9939024290933539
1	1	none		300	5	5	1	sqrt	entropy		0.8252687797515383	0.39813482437530945	0.006060606060238751	0.9999999999923372	609289.2138220096	605596.5519618491	0.9939393840079838
1	2	none		300	5	5	1	sqrt	entropy		0.8625735912531539	0.4252470043637887	0.042682926826665676	0.9984674329425406	29.047581006044524	27.85042789132063	0.9587864681416814
1	3	none		300	5	5	1	sqrt	entropy		0.8060975609756097	0.36608765192734355	0.006097560975237953	0.9999999999923372	613027.1844584956	609289.2138638302	0.9939024290933539
1	1	none		300	5	5	1	log2	gini		0.821534889121096	0.38861078955893436	0.03636363636143251	0.9999999999923372	3770695.510754864	3633579.3117710943	0.9636363540095881
1	2	none		300	5	5	1	log2	gini		0.858274927576862	0.423108925942115	0.024390243900951812	0.9992337164674389	32.59957423988056	31.828852606172525	0.9763579133263367
1	3	none		300	5	5	1	log2	gini		0.8042285767685262	0.3760493508418855	0.006097560975237953	0.9999999999923372	613027.1844584956	609289.2138638302	0.9939024290933539
1	1	none		300	5	5	1	log2	entropy		0.8252687797515383	0.39813482437530945	0.006060606060238751	0.9999999999923372	609289.2138220096	605596.5519618491	0.9939393840079838
1	2	none		300	5	5	1	log2	entropy		0.8625735912531539	0.4252470043637887	0.042682926826665676	0.9984674329425406	29.047581006044524	27.85042789132063	0.9587864681416814
1	3	none		300	5	5	1	log2	entropy		0.8060975609756097	0.36608765192734355	0.006097560975237953	0.9999999999923372	613027.1844584956	609289.2138638302	0.9939024290933539
1	1	none		300	5	5	2	sqrt	gini		0.8228213166144202	0.3890270874470841	0.024242424240955004	0.9999999999923372	2482569.7154773474	2422386.2078473964	0.9757575660089464
1	2	none		300	5	5	2	sqrt	gini		0.8595458368376788	0.4280098963320175	0.030487804876189767	0.9992337164674389	41.0057537581985	39.78606575771566	0.9702556763684286
1	3	none		300	5	5	2	sqrt	gini		0.8039856088216054	0.37502566068481713	0.01829268292571386	0.9999999999923372	1861927.286723658	1827867.6415914907	0.9817073072647358
1	1	none		300	5	5	2	sqrt	entropy		0.8240752351097178	0.3915342541778008	0.006060606060238751	0.9999999999923372	609289.2138220096	605596.5519618491	0.9939393840079838
1	2	none		300	5	5	2	sqrt	entropy		0.8625549014110832	0.4195057730593329	0.024390243900951812	0.9984674329425406	16.287393638736717	15.914530223611788	0.9771072286782536
1	3	none		300	5	5	2	sqrt	entropy		0.8054060368189889	0.3662716445449274	0.006097560975237953	0.9999999999923372	613027.1844584956	609289.2138638302	0.9939024290933539
1	1	none		300	5	5	2	log2	gini		0.8228213166144202	0.3890270874470841	0.024242424240955004	0.9999999999923372	2482569.7154773474	2422386.2078473964	0.9757575660089464
1	2	none		300	5	5	2	log2	gini		0.8595458368376788	0.4280098963320175	0.030487804876189767	0.9992337164674389	41.0057537581985	39.78606575771566	0.9702556763684286
1	3	none		300	5	5	2	log2	gini		0.8039856088216054	0.37502566068481713	0.01829268292571386	0.9999999999923372	1861927.286723658	1827867.6415914907	0.9817073072647358
1	1	none		300	5	5	2	log2	entropy		0.8240752351097178	0.3915342541778008	0.006060606060238751	0.9999999999923372	609289.2138220096	605596.5519618491	0.9939393840079838
1	2	none		300	5	5	2	log2	entropy		0.8625549014110832	0.4195057730593329	0.024390243900951812	0.9984674329425406	16.287393638736717	15.914530223611788	0.9771072286782536
1	3	none		300	5	5	2	log2	entropy		0.8054060368189889	0.3662716445449274	0.006097560975237953	0.9999999999923372	613027.1844584956	609289.2138638302	0.9939024290933539
1	1	none		300	5	10	1	sqrt	gini		0.8221990015093463	0.38549556739102414	0.012121212120477502	0.9999999999923372	1226054.3688417734	1211193.1039236982	0.9878787780083047
1	2	none		300	5	10	1	sqrt	gini		0.858130081300813	0.42266278886091735	0.042682926826665676	0.9984674329425406	29.047581006044524	27.85042789132063	0.9587864681416814
1	3	none		300	5	10	1	sqrt	gini		0.8027146995607886	0.37663862734793446	0.012195121950475906	0.9999999999923372	1233622.605685074	1218578.4277276604	0.9878048681790448
1	1	none		300	5	10	1	sqrt	entropy		0.8245953790781376	0.39619760420455763	0.006060606060238751	0.9992337164674389	7.951115669777475	7.908987617294279	0.9947016074543495
1	2	none		300	5	10	1	sqrt	entropy		0.8615082702551163	0.4212396781143102	0.024390243900951812	0.9984674329425406	16.287393638736717	15.914530223611788	0.9771072286782536
1	3	none		300	5	10	1	sqrt	entropy		0.8032987571255022	0.36410368225746076	0.006097560975237953	0.9999999999923372	613027.1844584956	609289.2138638302	0.9939024290933539
1	1	none		300	5	10	1	log2	gini		0.8221990015093463	0.38549556739102414	0.012121212120477502	0.9999999999923372	1226054.3688417734	1211193.1039236982	0.9878787780083047
1	2	none		300	5	10	1	log2	gini		0.858130081300813	0.42266278886091735	0.042682926826665676	0.9984674329425406	29.047581006044524	27.85042789132063	0.9587864681416814
1	3	none		300	5	10	1	log2	gini		0.8027146995607886	0.37663862734793446	0.012195121950475906	0.9999999999923372	1233622.605685074	1218578.4277276604	0.9878048681790448
1	1	none		300	5	10	1	log2	entropy		0.8245953790781376	0.39619760420455763	0.006060606060238751	0.9992337164674389	7.951115669777475	7.908987617294279	0.9947016074543495
1	2	none		300	5	10	1	log2	entropy		0.8615082702551163	0.4212396781143102	0.024390243900951812	0.9984674329425406	16.287393638736717	15.914530223611788	0.9771072286782536
1	3	none		300	5	10	1	log2	entropy		0.8032987571255022	0.36410368225746076	0.006097560975237953	0.9999999999923372	613027.1844584956	609289.2138638302	0.9939024290933539
1	1	none		300	5	10	2	sqrt	gini		0.8236851271334029	0.38831314479570744	0.012121212120477502	0.9999999999923372	1226054.3688417734	1211193.1039236982	0.9878787780083047
1	2	none		300	5	10	2	sqrt	gini		0.8588589851415755	0.4263270833456102	0.042682926826665676	0.9977011494176422	19.350234224369014	18.56699234143576	0.9595228632711221
1	3	none		300	5	10	2	sqrt	gini		0.8047939444911691	0.3768902178742542	0.01829268292571386	0.9999999999923372	1861927.286723658	1827867.6415914907	0.9817073072647358
1	1	none		300	5	10	2	sqrt	entropy		0.8248972483455244	0.39531832076234247	0.006060606060238751	0.9992337164674389	7.951115669777475	7.908987617294279	0.9947016074543495
1	2	none		300	5	10	2	sqrt	entropy		0.8605737781515747	0.4197808195438169	0.024390243900951812	0.9984674329425406	16.287393638736717	15.914530223611788	0.9771072286782536
1	3	none		300	5	10	2	sqrt	entropy		0.8042846462947387	0.36596231494353276	0.006097560975237953	0.9999999999923372	613027.1844584956	609289.2138638302	0.9939024290933539
1	1	none		300	5	10	2	log2	gini		0.8236851271334029	0.38831314479570744	0.012121212120477502	0.9999999999923372	1226054.3688417734	1211193.1039236982	0.9878787780083047
1	2	none		300	5	10	2	log2	gini		0.8588589851415755	0.4263270833456102	0.042682926826665676	0.9977011494176422	19.350234224369014	18.56699234143576	0.9595228632711221
1	3	none		300	5	10	2	log2	gini		0.8047939444911691	0.3768902178742542	0.01829268292571386	0.9999999999923372	1861927.286723658	1827867.6415914907	0.9817073072647358
1	1	none		300	5	10	2	log2	entropy		0.8248972483455244	0.39531832076234247	0.006060606060238751	0.9992337164674389	7.951115669777475	7.908987617294279	0.9947016074543495
1	2	none		300	5	10	2	log2	entropy		0.8605737781515747	0.4197808195438169	0.024390243900951812	0.9984674329425406	16.287393638736717	15.914530223611788	0.9771072286782536
1	3	none		300	5	10	2	log2	entropy		0.8042846462947387	0.36596231494353276	0.006097560975237953	0.9999999999923372	613027.1844584956	609289.2138638302	0.9939024290933539
1	1	none		300	10	2	1	sqrt	gini		0.8208289794496691	0.3739312264907835	0.09090909090358126	0.9923371647433539	12.949983075600565	11.863620869119616	0.916110906891637
1	2	none		300	10	2	1	sqrt	gini		0.8618259975703206	0.43449351509612155	0.0914634146285693	0.9954022988429472	21.795254551124387	19.89324938089373	0.9127330500443694
1	3	none		300	10	2	1	sqrt	gini		0.8098729090739183	0.36447757692390614	0.07317073170285544	0.9946360153180488	14.639070421154587	13.641089531475611	0.9318275677786534
1	1	none		300	10	2	1	sqrt	entropy		0.8234529200046441	0.3896584727880155	0.09696969696382002	0.9923371647433539	13.906022093579663	12.654528927060925	0.9100035008460998
1	2	none		300	10	2	1	sqrt	entropy		0.8574338846836744	0.4286479373673677	0.07926829267809339	0.9961685823678456	22.384047474172423	20.688970349550925	0.9242729738481023
1	3	none		300	10	2	1	sqrt	entropy		0.81058312307261	0.3579112861103427	0.042682926826665676	0.9977011494176422	19.350234224369014	18.56699234143576	0.9595228632711221
1	1	none		300	10	2	1	log2	gini		0.8208289794496691	0.3739312264907835	0.09090909090358126	0.9923371647433539	12.949983075600565	11.863620869119616	0.916110906891637
1	2	none		300	10	2	1	log2	gini		0.8618259975703206	0.43449351509612155	0.0914634146285693	0.9954022988429472	21.795254551124387	19.89324938089373	0.9127330500443694
1	3	none		300	10	2	1	log2	gini		0.8098729090739183	0.36447757692390614	0.07317073170285544	0.9946360153180488	14.639070421154587	13.641089531475611	0.9318275677786534
1	1	none		300	10	2	1	log2	entropy		0.8234529200046441	0.3896584727880155	0.09696969696382002	0.9923371647433539	13.906022093579663	12.654528927060925	0.9100035008460998
1	2	none		300	10	2	1	log2	entropy		0.8574338846836744	0.4286479373673677	0.07926829267809339	0.9961685823678456	22.384047474172423	20.688970349550925	0.9242729738481023
1	3	none		300	10	2	1	log2	entropy		0.81058312307261	0.3579112861103427	0.042682926826665676	0.9977011494176422	19.350234224369014	18.56699234143576	0.9595228632711221
1	1	none		300	10	2	2	sqrt	gini		0.825124811331708	0.3903873793315686	0.10303030302405876	0.9915708812184555	13.512268955521332	12.22312598303665	0.9045946234602882
1	2	none		300	10	2	2	sqrt	gini		0.8613727689001028	0.4362422221713331	0.07317073170285544	0.9954022988429472	17.09206804644247	15.914599504714985	0.9311102255473851
1	3	none		300	10	2	2	sqrt	gini		0.8151995140641062	0.37714229451125403	0.08536585365333135	0.9938697317931505	15.131641951077285	13.92528214428351	0.9202756738488443
1	1	none		300	10	2	2	sqrt	entropy		0.8258818065714617	0.4045313978913143	0.10303030302405876	0.9938697317931505	18.622435794862525	16.806790743842758	0.9025022689166678
1	2	none		300	10	2	2	sqrt	entropy		0.8630455097654425	0.43510238545231794	0.07317073170285544	0.9961685823678456	20.526262158960098	19.097511091893164	0.9303939869195386
1	3	none		300	10	2	2	sqrt	entropy		0.8086814316419025	0.3564706329352297	0.06707317072761748	0.9954022988429472	15.565325585876977	14.588382879322067	0.937235950715057
1	1	none		300	10	2	2	log2	gini		0.825124811331708	0.3903873793315686	0.10303030302405876	0.9915708812184555	13.512268955521332	12.22312598303665	0.9045946234602882
1	2	none		300	10	2	2	log2	gini		0.8613727689001028	0.4362422221713331	0.07317073170285544	0.9954022988429472	17.09206804644247	15.914599504714985	0.9311102255473851
1	3	none		300	10	2	2	log2	gini		0.8151995140641062	0.37714229451125403	0.08536585365333135	0.9938697317931505	15.131641951077285	13.92528214428351	0.9202756738488443
1	1	none		300	10	2	2	log2	entropy		0.8258818065714617	0.4045313978913143	0.10303030302405876	0.9938697317931505	18.622435794862525	16.806790743842758	0.9025022689166678
1	2	none		300	10	2	2	log2	entropy		0.8630455097654425	0.43510238545231794	0.07317073170285544	0.9961685823678456	20.526262158960098	19.097511091893164	0.9303939869195386
1	3	none		300	10	2	2	log2	entropy		0.8086814316419025	0.3564706329352297	0.06707317072761748	0.9954022988429472	15.565325585876977	14.588382879322067	0.937235950715057
1	1	none		300	10	5	1	sqrt	gini		0.8245582259375364	0.3899068779325258	0.12121212120477502	0.9923371647433539	17.862045614753622	15.818161158826156	0.8855738766639515
1	2	none		300	10	5	1	sqrt	gini		0.8596673208111392	0.43786127176001655	0.08536585365333135	0.9946360153180488	17.306634362073428	15.914604453388213	0.9195666787297408
1	3	none		300	10	5	1	sqrt	gini		0.8116718063732362	0.3837791906769578	0.07317073170285544	0.9946360153180488	14.639070421154587	13.641089531475611	0.9318275677786534
1	1	none		300	10	5	1	sqrt	entropy		0.8214977359804946	0.3916494654977374	0.10909090908429751	0.9931034482682521	17.632627454121963	15.81815886343841	0.8970959505762335
1	2	none		300	10	5	1	sqrt	entropy		0.8600784973366975	0.42789926210617274	0.08536585365333135	0.9969348658927438	30.35656752406801	27.85051882266911	0.9174462329122793
1	3	none		300	10	5	1	sqrt	entropy		0.8081440986823661	0.3603510674719108	0.06707317072761748	0.9969348658927438	23.383910562783687	21.882550503525724	0.9357951575693016
1	1	none		300	10	5	1	log2	gini		0.8245582259375364	0.3899068779325258	0.12121212120477502	0.9923371647433539	17.862045614753622	15.818161158826156	0.8855738766639515
1	2	none		300	10	5	1	log2	gini		0.8596673208111392	0.43786127176001655	0.08536585365333135	0.9946360153180488	17.306634362073428	15.914604453388213	0.9195666787297408
1	3	none		300	10	5	1	log2	gini		0.8116718063732362	0.3837791906769578	0.07317073170285544	0.9946360153180488	14.639070421154587	13.641089531475611	0.9318275677786534
1	1	none		300	10	5	1	log2	entropy		0.8214977359804946	0.3916494654977374	0.10909090908429751	0.9931034482682521	17.632627454121963	15.81815886343841	0.8970959505762335
1	2	none		300	10	5	1	log2	entropy		0.8600784973366975	0.42789926210617274	0.08536585365333135	0.9969348658927438	30.35656752406801	27.85051882266911	0.9174462329122793
1	3	none		300	10	5	1	log2	entropy		0.8081440986823661	0.3603510674719108	0.06707317072761748	0.9969348658927438	23.383910562783687	21.882550503525724	0.9357951575693016
1	1	none		300	10	5	2	sqrt	gini		0.8228724021827469	0.4007426970129229	0.10303030302405876	0.9931034482682521	16.54051652071691	14.939372259914052	0.9031986441171532
1	2	none		300	10	5	2	sqrt	gini		0.8610270068217923	0.4354966972425733	0.08536585365333135	0.9946360153180488	17.306634362073428	15.914604453388213	0.9195666787297408
1	3	none		300	10	5	2	sqrt	gini		0.8135875151854967	0.3665718313605121	0.06707317072761748	0.9946360153180488	13.331441038070698	12.504332070519308	0.9379580123031096
1	1	none		300	10	5	2	sqrt	entropy		0.8260211308487172	0.39565561321735754	0.09090909090358126	0.9923371647433539	12.949983075600565	11.863620869119616	0.916110906891637
1	2	none		300	10	5	2	sqrt	entropy		0.8624941594243528	0.44990539718832023	0.08536585365333135	0.9954022988429472	20.206622665327377	18.567032755500815	0.9188587752120414
1	3	none		300	10	5	2	sqrt	entropy		0.8082328754322026	0.36274495969044696	0.05487804877714158	0.9984674329425406	37.828785212888015	35.80769300312652	0.9465726277839667
1	1	none		300	10	5	2	log2	gini		0.8228724021827469	0.4007426970129229	0.10303030302405876	0.9931034482682521	16.54051652071691	14.939372259914052	0.9031986441171532
1	2	none		300	10	5	2	log2	gini		0.8610270068217923	0.4354966972425733	0.08536585365333135	0.9946360153180488	17.306634362073428	15.914604453388213	0.9195666787297408
1	3	none		300	10	5	2	log2	gini		0.8135875151854967	0.3665718313605121	0.06707317072761748	0.9946360153180488	13.331441038070698	12.504332070519308	0.9379580123031096
1	1	none		300	10	5	2	log2	entropy		0.8260211308487172	0.39565561321735754	0.09090909090358126	0.9923371647433539	12.949983075600565	11.863620869119616	0.916110906891637
1	2	none		300	10	5	2	log2	entropy		0.8624941594243528	0.44990539718832023	0.08536585365333135	0.9954022988429472	20.206622665327377	18.567032755500815	0.9188587752120414
1	3	none		300	10	5	2	log2	entropy		0.8082328754322026	0.36274495969044696	0.05487804877714158	0.9984674329425406	37.828785212888015	35.80769300312652	0.9465726277839667
1	1	none		300	10	10	1	sqrt	gini		0.8202995471960989	0.3819343335965852	0.10909090908429751	0.9900383141686588	12.169532502129776	10.951037948888107	0.8998733373920693
1	2	none		300	10	10	1	sqrt	gini		0.8561816652649284	0.4294760888606447	0.0914634146285693	0.9946360153180488	18.667271002783206	17.05136191434451	0.9134362342052846
1	3	none		300	10	10	1	sqrt	gini		0.8127604896738623	0.37263203509588927	0.07317073170285544	0.9938697317931505	12.799321201060753	11.93595612367158	0.932546016166011
1	1	none		300	10	10	1	sqrt	entropy		0.8219760826657379	0.3930382721194241	0.09696969696382002	0.9931034482682521	15.463064794309462	14.060585656389698	0.909301337658073
1	2	none		300	10	10	1	sqrt	entropy		0.8583777217082516	0.43958892123929366	0.07926829267809339	0.9977011494176422	37.36407571947237	34.48155720552355	0.9228531997089562
1	3	none		300	10	10	1	sqrt	entropy		0.8121811045696663	0.37235103655237056	0.05487804877714158	0.9984674329425406	37.828785212888015	35.80769300312652	0.9465726277839667
1	1	none		300	10	10	1	log2	gini		0.8202995471960989	0.3819343335965852	0.10909090908429751	0.9900383141686588	12.169532502129776	10.951037948888107	0.8998733373920693
1	2	none		300	10	10	1	log2	gini		0.8561816652649284	0.4294760888606447	0.0914634146285693	0.9946360153180488	18.667271002783206	17.05136191434451	0.9134362342052846
1	3	none		300	10	10	1	log2	gini		0.8127604896738623	0.37263203509588927	0.07317073170285544	0.9938697317931505	12.799321201060753	11.93595612367158	0.932546016166011
1	1	none		300	10	10	1	log2	entropy		0.8219760826657379	0.3930382721194241	0.09696969696382002	0.9931034482682521	15.463064794309462	14.060585656389698	0.909301337658073
1	2	none		300	10	10	1	log2	entropy		0.8583777217082516	0.43958892123929366	0.07926829267809339	0.9977011494176422	37.36407571947237	34.48155720552355	0.9228531997089562
1	3	none		300	10	10	1	log2	entropy		0.8121811045696663	0.37235103655237056	0.05487804877714158	0.9984674329425406	37.828785212888015	35.80769300312652	0.9465726277839667
1	1	none		300	10	10	2	sqrt	gini		0.8216788575409265	0.39665384522702074	0.09090909090358126	0.9923371647433539	12.949983075600565	11.863620869119616	0.916110906891637
1	2	none		300	10	10	2	sqrt	gini		0.8589430894308943	0.4267052964387579	0.0914634146285693	0.9946360153180488	18.667271002783206	17.05136191434451	0.9134362342052846
1	3	none		300	10	10	2	sqrt	gini		0.8119521540042987	0.3664097086698091	0.06707317072761748	0.9938697317931505	11.65602671551344	10.941293113365614	0.9386811873245943
1	1	none		300	10	10	2	sqrt	entropy		0.8238058748403576	0.392879466246383	0.09090909090358126	0.9931034482682521	14.399979090762882	13.18179905286534	0.9154040311989928
1	2	none		300	10	10	2	sqrt	entropy		0.8606765722829642	0.4484936007069737	0.07926829267809339	0.9954022988429472	18.63903226123258	17.2408161301079	0.9249845003797132
1	3	none		300	10	10	2	sqrt	entropy		0.8055555555555555	0.3521481500415361	0.03658536585142772	0.9977011494176422	16.480940904670245	15.914564864087794	0.9656344738648164
1	1	none		300	10	10	2	log2	gini		0.8216788575409265	0.39665384522702074	0.09090909090358126	0.9923371647433539	12.949983075600565	11.863620869119616	0.916110906891637
1	2	none		300	10	10	2	log2	gini		0.8589430894308943	0.4267052964387579	0.0914634146285693	0.9946360153180488	18.667271002783206	17.05136191434451	0.9134362342052846
1	3	none		300	10	10	2	log2	gini		0.8119521540042987	0.3664097086698091	0.06707317072761748	0.9938697317931505	11.65602671551344	10.941293113365614	0.9386811873245943
1	1	none		300	10	10	2	log2	entropy		0.8238058748403576	0.392879466246383	0.09090909090358126	0.9931034482682521	14.399979090762882	13.18179905286534	0.9154040311989928
1	2	none		300	10	10	2	log2	entropy		0.8606765722829642	0.4484936007069737	0.07926829267809339	0.9954022988429472	18.63903226123258	17.2408161301079	0.9249845003797132
1	3	none		300	10	10	2	log2	entropy		0.8055555555555555	0.3521481500415361	0.03658536585142772	0.9977011494176422	16.480940904670245	15.914564864087794	0.9656344738648164
1	1	none		500	3	2	1	sqrt	gini		0.8158411703239289	0.3837685789854063	0.0	0.9999999999923372	0.0	0.0	0.9999999900076629
1	2	none		500	3	2	1	sqrt	gini		0.8495280814877114	0.41274372255529035	0.0	0.9999999999923372	0.0	0.0	0.9999999900076629
1	3	none		500	3	2	1	sqrt	gini		0.7890150453228671	0.35323488602976966	0.0	0.9999999999923372	0.0	0.0	0.9999999900076629
1	1	none		500	3	2	1	sqrt	entropy		0.8199651689306862	0.3940943913505846	0.0	0.9999999999923372	0.0	0.0	0.9999999900076629
1	2	none		500	3	2	1	sqrt	entropy		0.8520699000093449	0.4087518975765745	0.0	0.9999999999923372	0.0	0.0	0.9999999900076629
1	3	none		500	3	2	1	sqrt	entropy		0.7913512755817212	0.3558135069850348	0.0	0.9999999999923372	0.0	0.0	0.9999999900076629
1	1	none		500	3	2	1	log2	gini		0.8158411703239289	0.3837685789854063	0.0	0.9999999999923372	0.0	0.0	0.9999999900076629
1	2	none		500	3	2	1	log2	gini		0.8495280814877114	0.41274372255529035	0.0	0.9999999999923372	0.0	0.0	0.9999999900076629
1	3	none		500	3	2	1	log2	gini		0.7890150453228671	0.35323488602976966	0.0	0.9999999999923372	0.0	0.0	0.9999999900076629
1	1	none		500	3	2	1	log2	entropy		0.8199651689306862	0.3940943913505846	0.0	0.9999999999923372	0.0	0.0	0.9999999900076629
1	2	none		500	3	2	1	log2	entropy		0.8520699000093449	0.4087518975765745	0.0	0.9999999999923372	0.0	0.0	0.9999999900076629
1	3	none		500	3	2	1	log2	entropy		0.7913512755817212	0.3558135069850348	0.0	0.9999999999923372	0.0	0.0	0.9999999900076629
1	1	none		500	3	2	2	sqrt	gini		0.8163845350052246	0.3821126239196845	0.0	0.9999999999923372	0.0	0.0	0.9999999900076629
1	2	none		500	3	2	2	sqrt	gini		0.8496448930006542	0.4130902361060963	0.0	0.9999999999923372	0.0	0.0	0.9999999900076629
1	3	none		500	3	2	2	sqrt	gini		0.7903466965704139	0.3548282740906571	0.0	0.9999999999923372	0.0	0.0	0.9999999900076629
1	1	none		500	3	2	2	sqrt	entropy		0.8199140833623593	0.39447123560580677	0.0	0.9999999999923372	0.0	0.0	0.9999999900076629
1	2	none		500	3	2	2	sqrt	entropy		0.8518035697598355	0.4104044412558558	0.0	0.9999999999923372	0.0	0.0	0.9999999900076629
1	3	none		500	3	2	2	sqrt	entropy		0.7917671245677974	0.35384466997385283	0.0	0.9999999999923372	0.0	0.0	0.9999999900076629
1	1	none		500	3	2	2	log2	gini		0.8163845350052246	0.3821126239196845	0.0	0.9999999999923372	0.0	0.0	0.9999999900076629
1	2	none		500	3	2	2	log2	gini		0.8496448930006542	0.4130902361060963	0.0	0.9999999999923372	0.0	0.0	0.9999999900076629
1	3	none		500	3	2	2	log2	gini		0.7903466965704139	0.3548282740906571	0.0	0.9999999999923372	0.0	0.0	0.9999999900076629
1	1	none		500	3	2	2	log2	entropy		0.8199140833623593	0.39447123560580677	0.0	0.9999999999923372	0.0	0.0	0.9999999900076629
1	2	none		500	3	2	2	log2	entropy		0.8518035697598355	0.4104044412558558	0.0	0.9999999999923372	0.0	0.0	0.9999999900076629
1	3	none		500	3	2	2	log2	entropy		0.7917671245677974	0.35384466997385283	0.0	0.9999999999923372	0.0	0.0	0.9999999900076629
1	1	none		500	3	5	1	sqrt	gini		0.8159061883199814	0.3829096705765544	0.0	0.9999999999923372	0.0	0.0	0.9999999900076629
1	2	none		500	3	5	1	sqrt	gini		0.8495047191851228	0.4130115201710445	0.0	0.9999999999923372	0.0	0.0	0.9999999900076629
1	3	none		500	3	5	1	sqrt	gini		0.7893047378749649	0.3543516981069165	0.0	0.9999999999923372	0.0	0.0	0.9999999900076629
1	1	none		500	3	5	1	sqrt	entropy		0.8200812724950657	0.39460816799599435	0.0	0.9999999999923372	0.0	0.0	0.9999999900076629
1	2	none		500	3	5	1	sqrt	entropy		0.8520185029436501	0.4100386048558893	0.0	0.9999999999923372	0.0	0.0	0.9999999900076629
1	3	none		500	3	5	1	sqrt	entropy		0.7913652929632745	0.3535127718822947	0.0	0.9999999999923372	0.0	0.0	0.9999999900076629
1	1	none		500	3	5	1	log2	gini		0.8159061883199814	0.3829096705765544	0.0	0.9999999999923372	0.0	0.0	0.9999999900076629
1	2	none		500	3	5	1	log2	gini		0.8495047191851228	0.4130115201710445	0.0	0.9999999999923372	0.0	0.0	0.9999999900076629
1	3	none		500	3	5	1	log2	gini		0.7893047378749649	0.3543516981069165	0.0	0.9999999999923372	0.0	0.0	0.9999999900076629
1	1	none		500	3	5	1	log2	entropy		0.8200812724950657	0.39460816799599435	0.0	0.9999999999923372	0.0	0.0	0.9999999900076629
1	2	none		500	3	5	1	log2	entropy		0.8520185029436501	0.4100386048558893	0.0	0.9999999999923372	0.0	0.0	0.9999999900076629
1	3	none		500	3	5	1	log2	entropy		0.7913652929632745	0.3535127718822947	0.0	0.9999999999923372	0.0	0.0	0.9999999900076629
1	1	none		500	3	5	2	sqrt	gini		0.8165470799953558	0.38280108216998143	0.0	0.9999999999923372	0.0	0.0	0.9999999900076629
1	2	none		500	3	5	2	sqrt	gini		0.8494206148958041	0.41291574686163596	0.0	0.9999999999923372	0.0	0.0	0.9999999900076629
1	3	none		500	3	5	2	sqrt	gini		0.790169143070741	0.3555650840475407	0.0	0.9999999999923372	0.0	0.0	0.9999999900076629
1	1	none		500	3	5	2	sqrt	entropy		0.8199373040752351	0.3945576564181985	0.0	0.9999999999923372	0.0	0.0	0.9999999900076629
1	2	none		500	3	5	2	sqrt	entropy		0.8517615176151762	0.4097968885968054	0.0	0.9999999999923372	0.0	0.0	0.9999999900076629
1	3	none		500	3	5	2	sqrt	entropy		0.7916830202784786	0.35388935221339424	0.0	0.9999999999923372	0.0	0.0	0.9999999900076629
1	1	none		500	3	5	2	log2	gini		0.8165470799953558	0.38280108216998143	0.0	0.9999999999923372	0.0	0.0	0.9999999900076629
1	2	none		500	3	5	2	log2	gini		0.8494206148958041	0.41291574686163596	0.0	0.9999999999923372	0.0	0.0	0.9999999900076629
1	3	none		500	3	5	2	log2	gini		0.790169143070741	0.3555650840475407	0.0	0.9999999999923372	0.0	0.0	0.9999999900076629
1	1	none		500	3	5	2	log2	entropy		0.8199373040752351	0.3945576564181985	0.0	0.9999999999923372	0.0	0.0	0.9999999900076629
1	2	none		500	3	5	2	log2	entropy		0.8517615176151762	0.4097968885968054	0.0	0.9999999999923372	0.0	0.0	0.9999999900076629
1	3	none		500	3	5	2	log2	entropy		0.7916830202784786	0.35388935221339424	0.0	0.9999999999923372	0.0	0.0	0.9999999900076629
1	1	none		500	3	10	1	sqrt	gini		0.8159386973180076	0.3813686687813265	0.0	0.9999999999923372	0.0	0.0	0.9999999900076629
1	2	none		500	3	10	1	sqrt	gini		0.8493925801326979	0.4133830810302902	0.0	0.9999999999923372	0.0	0.0	0.9999999900076629
1	3	none		500	3	10	1	sqrt	gini		0.78964115503224	0.35537887778905713	0.0	0.9999999999923372	0.0	0.0	0.9999999900076629
1	1	none		500	3	10	1	sqrt	entropy		0.8196168582375479	0.39467281536093096	0.0	0.9999999999923372	0.0	0.0	0.9999999900076629
1	2	none		500	3	10	1	sqrt	entropy		0.8520091580226148	0.4104736081659122	0.0	0.9999999999923372	0.0	0.0	0.9999999900076629
1	3	none		500	3	10	1	sqrt	entropy		0.791402672647416	0.3542207549151018	0.0	0.9999999999923372	0.0	0.0	0.9999999900076629
1	1	none		500	3	10	1	log2	gini		0.8159386973180076	0.3813686687813265	0.0	0.9999999999923372	0.0	0.0	0.9999999900076629
1	2	none		500	3	10	1	log2	gini		0.8493925801326979	0.4133830810302902	0.0	0.9999999999923372	0.0	0.0	0.9999999900076629
1	3	none		500	3	10	1	log2	gini		0.78964115503224	0.35537887778905713	0.0	0.9999999999923372	0.0	0.0	0.9999999900076629
1	1	none		500	3	10	1	log2	entropy		0.8196168582375479	0.39467281536093096	0.0	0.9999999999923372	0.0	0.0	0.9999999900076629
1	2	none		500	3	10	1	log2	entropy		0.8520091580226148	0.4104736081659122	0.0	0.9999999999923372	0.0	0.0	0.9999999900076629
1	3	none		500	3	10	1	log2	entropy		0.791402672647416	0.3542207549151018	0.0	0.9999999999923372	0.0	0.0	0.9999999900076629
1	1	none		500	3	10	2	sqrt	gini		0.8165749448508068	0.3824644630901781	0.0	0.9999999999923372	0.0	0.0	0.9999999900076629
1	2	none		500	3	10	2	sqrt	gini		0.8492897860013083	0.41307518984935027	0.0	0.9999999999923372	0.0	0.0	0.9999999900076629
1	3	none		500	3	10	2	sqrt	gini		0.790332679188861	0.3561061730441881	0.0	0.9999999999923372	0.0	0.0	0.9999999900076629
1	1	none		500	3	10	2	sqrt	entropy		0.819570416811796	0.39353416136598224	0.0	0.9999999999923372	0.0	0.0	0.9999999900076629
1	2	none		500	3	10	2	sqrt	entropy		0.8518736566676012	0.4104561289201062	0.0	0.9999999999923372	0.0	0.0	0.9999999900076629
1	3	none		500	3	10	2	sqrt	entropy		0.7916830202784787	0.35398899231276837	0.0	0.9999999999923372	0.0	0.0	0.9999999900076629
1	1	none		500	3	10	2	log2	gini		0.8165749448508068	0.3824644630901781	0.0	0.9999999999923372	0.0	0.0	0.9999999900076629
1	2	none		500	3	10	2	log2	gini		0.8492897860013083	0.41307518984935027	0.0	0.9999999999923372	0.0	0.0	0.9999999900076629
1	3	none		500	3	10	2	log2	gini		0.790332679188861	0.3561061730441881	0.0	0.9999999999923372	0.0	0.0	0.9999999900076629
1	1	none		500	3	10	2	log2	entropy		0.819570416811796	0.39353416136598224	0.0	0.9999999999923372	0.0	0.0	0.9999999900076629
1	2	none		500	3	10	2	log2	entropy		0.8518736566676012	0.4104561289201062	0.0	0.9999999999923372	0.0	0.0	0.9999999900076629
1	3	none		500	3	10	2	log2	entropy		0.7916830202784787	0.35398899231276837	0.0	0.9999999999923372	0.0	0.0	0.9999999900076629
1	1	none		500	5	2	1	sqrt	gini		0.8204156507604783	0.3841710646887338	0.030303030301193756	0.9999999999923372	3122607.220047627	3027982.7598092454	0.9696969600092673
1	2	none		500	5	2	1	sqrt	gini		0.8589243995888234	0.4251176259887529	0.042682926826665676	0.9992337164674389	58.13936805967669	55.70049206080193	0.9580512024526121
1	3	none		500	5	2	1	sqrt	gini		0.8017241379310344	0.37473359796318795	0.006097560975237953	0.9999999999923372	613027.1844584956	609289.2138638302	0.9939024290933539
1	1	none		500	5	2	1	sqrt	entropy		0.8242795773830256	0.40677794059072636	0.006060606060238751	0.9999999999923372	609289.2138220096	605596.5519618491	0.9939393840079838
1	2	none		500	5	2	1	sqrt	entropy		0.8608447808616018	0.4263857871594066	0.030487804876189767	0.9984674329425406	20.487287594568492	19.893162779514736	0.9710003084993962
1	3	none		500	5	2	1	sqrt	entropy		0.8061816652649285	0.3730695678021573	0.006097560975237953	0.9999999999923372	613027.1844584956	609289.2138638302	0.9939024290933539
1	1	none		500	5	2	1	log2	gini		0.8204156507604783	0.3841710646887338	0.030303030301193756	0.9999999999923372	3122607.220047627	3027982.7598092454	0.9696969600092673
1	2	none		500	5	2	1	log2	gini		0.8589243995888234	0.4251176259887529	0.042682926826665676	0.9992337164674389	58.13936805967669	55.70049206080193	0.9580512024526121
1	3	none		500	5	2	1	log2	gini		0.8017241379310344	0.37473359796318795	0.006097560975237953	0.9999999999923372	613027.1844584956	609289.2138638302	0.9939024290933539
1	1	none		500	5	2	1	log2	entropy		0.8242795773830256	0.40677794059072636	0.006060606060238751	0.9999999999923372	609289.2138220096	605596.5519618491	0.9939393840079838
1	2	none		500	5	2	1	log2	entropy		0.8608447808616018	0.4263857871594066	0.030487804876189767	0.9984674329425406	20.487287594568492	19.893162779514736	0.9710003084993962
1	3	none		500	5	2	1	log2	entropy		0.8061816652649285	0.3730695678021573	0.006097560975237953	0.9999999999923372	613027.1844584956	609289.2138638302	0.9939024290933539
1	1	none		500	5	2	2	sqrt	gini		0.8219946592360385	0.386712881248564	0.024242424240955004	0.9999999999923372	2482569.7154773474	2422386.2078473964	0.9757575660089464
1	2	none		500	5	2	2	sqrt	gini		0.8585506027474068	0.428335853886976	0.048780487801903624	0.9984674329425406	33.410038224485156	31.829060447223576	0.9526795479628241
1	3	none		500	5	2	2	sqrt	gini		0.8022661433510887	0.37302002371277526	0.006097560975237953	0.9999999999923372	613027.1844584956	609289.2138638302	0.9939024290933539
1	1	none		500	5	2	2	sqrt	entropy		0.82387089283641	0.3954672537399312	0.006060606060238751	0.9999999999923372	609289.2138220096	605596.5519618491	0.9939393840079838
1	2	none		500	5	2	2	sqrt	entropy		0.8603214652836184	0.4231616177637244	0.024390243900951812	0.9992337164674389	32.59957423988056	31.828852606172525	0.9763579133263367
1	3	none		500	5	2	2	sqrt	entropy		0.8059293523969723	0.37005789639107417	0.006097560975237953	0.9999999999923372	613027.1844584956	609289.2138638302	0.9939024290933539
1	1	none		500	5	2	2	log2	gini		0.8219946592360385	0.386712881248564	0.024242424240955004	0.9999999999923372	2482569.7154773474	2422386.2078473964	0.9757575660089464
1	2	none		500	5	2	2	log2	gini		0.8585506027474068	0.428335853886976	0.048780487801903624	0.9984674329425406	33.410038224485156	31.829060447223576	0.9526795479628241
1	3	none		500	5	2	2	log2	gini		0.8022661433510887	0.37302002371277526	0.006097560975237953	0.9999999999923372	613027.1844584956	609289.2138638302	0.9939024290933539
1	1	none		500	5	2	2	log2	entropy		0.82387089283641	0.3954672537399312	0.006060606060238751	0.9999999999923372	609289.2138220096	605596.5519618491	0.9939393840079838
1	2	none		500	5	2	2	log2	entropy		0.8603214652836184	0.4231616177637244	0.024390243900951812	0.9992337164674389	32.59957423988056	31.828852606172525	0.9763579133263367
1	3	none		500	5	2	2	log2	entropy		0.8059293523969723	0.37005789639107417	0.006097560975237953	0.9999999999923372	613027.1844584956	609289.2138638302	0.9939024290933539
1	1	none		500	5	5	1	sqrt	gini		0.8211354928596308	0.38680515136808197	0.03636363636143251	0.9999999999923372	3770695.510754864	3633579.3117710943	0.9636363540095881
1	2	none		500	5	5	1	sqrt	gini		0.8583730492477338	0.425643518547299	0.030487804876189767	0.9992337164674389	41.0057537581985	39.78606575771566	0.9702556763684286
1	3	none		500	5	5	1	sqrt	gini		0.8022521259695355	0.37559914766616975	0.01829268292571386	0.9999999999923372	1861927.286723658	1827867.6415914907	0.9817073072647358
1	1	none		500	5	5	1	sqrt	entropy		0.8244839196563335	0.4026275447954684	0.006060606060238751	0.9999999999923372	609289.2138220096	605596.5519618491	0.9939393840079838
1	2	none		500	5	5	1	sqrt	entropy		0.8611998878609475	0.4244337887897258	0.030487804876189767	0.9984674329425406	20.487287594568492	19.893162779514736	0.9710003084993962
1	3	none		500	5	5	1	sqrt	entropy		0.8057050742921221	0.36514938111870815	0.006097560975237953	0.9999999999923372	613027.1844584956	609289.2138638302	0.9939024290933539
1	1	none		500	5	5	1	log2	gini		0.8211354928596308	0.38680515136808197	0.03636363636143251	0.9999999999923372	3770695.510754864	3633579.3117710943	0.9636363540095881
1	2	none		500	5	5	1	log2	gini		0.8583730492477338	0.425643518547299	0.030487804876189767	0.9992337164674389	41.0057537581985	39.78606575771566	0.9702556763684286
1	3	none		500	5	5	1	log2	gini		0.8022521259695355	0.37559914766616975	0.01829268292571386	0.9999999999923372	1861927.286723658	1827867.6415914907	0.9817073072647358
1	1	none		500	5	5	1	log2	entropy		0.8244839196563335	0.4026275447954684	0.006060606060238751	0.9999999999923372	609289.2138220096	605596.5519618491	0.9939393840079838
1	2	none		500	5	5	1	log2	entropy		0.8611998878609475	0.4244337887897258	0.030487804876189767	0.9984674329425406	20.487287594568492	19.893162779514736	0.9710003084993962
1	3	none		500	5	5	1	log2	entropy		0.8057050742921221	0.36514938111870815	0.006097560975237953	0.9999999999923372	613027.1844584956	609289.2138638302	0.9939024290933539
1	1	none		500	5	5	2	sqrt	gini		0.8223847672123535	0.385035415262436	0.030303030301193756	0.9999999999923372	3122607.220047627	3027982.7598092454	0.9696969600092673
1	2	none		500	5	5	2	sqrt	gini		0.859316886272311	0.4282096442210416	0.03658536585142772	0.9984674329425406	24.74034476447671	23.871795335417684	0.9648933883205388
1	3	none		500	5	5	2	sqrt	gini		0.802565180824222	0.3735128976387044	0.006097560975237953	0.9999999999923372	613027.1844584956	609289.2138638302	0.9939024290933539
1	1	none		500	5	5	2	sqrt	entropy		0.8235040055729712	0.39398765712954864	0.006060606060238751	0.9999999999923372	609289.2138220096	605596.5519618491	0.9939393840079838
1	2	none		500	5	5	2	sqrt	entropy		0.8608915054667787	0.4239073896416428	0.024390243900951812	0.9992337164674389	32.59957423988056	31.828852606172525	0.9763579133263367
1	3	none		500	5	5	2	sqrt	entropy		0.8056209700028034	0.3669806048301772	0.006097560975237953	0.9999999999923372	613027.1844584956	609289.2138638302	0.9939024290933539
1	1	none		500	5	5	2	log2	gini		0.8223847672123535	0.385035415262436	0.030303030301193756	0.9999999999923372	3122607.220047627	3027982.7598092454	0.9696969600092673
1	2	none		500	5	5	2	log2	gini		0.859316886272311	0.4282096442210416	0.03658536585142772	0.9984674329425406	24.74034476447671	23.871795335417684	0.9648933883205388
1	3	none		500	5	5	2	log2	gini		0.802565180824222	0.3735128976387044	0.006097560975237953	0.9999999999923372	613027.1844584956	609289.2138638302	0.9939024290933539
1	1	none		500	5	5	2	log2	entropy		0.8235040055729712	0.39398765712954864	0.006060606060238751	0.9999999999923372	609289.2138220096	605596.5519618491	0.9939393840079838
1	2	none		500	5	5	2	log2	entropy		0.8608915054667787	0.4239073896416428	0.024390243900951812	0.9992337164674389	32.59957423988056	31.828852606172525	0.9763579133263367
1	3	none		500	5	5	2	log2	entropy		0.8056209700028034	0.3669806048301772	0.006097560975237953	0.9999999999923372	613027.1844584956	609289.2138638302	0.9939024290933539
1	1	none		500	5	10	1	sqrt	gini		0.8219342853825613	0.38669040065597177	0.018181818180716253	0.9999999999923372	1850433.908413387	1816789.6558855472	0.9818181720086255
1	2	none		500	5	10	1	sqrt	gini		0.8584805158396411	0.42669143508188345	0.042682926826665676	0.9984674329425406	29.047581006044524	27.85042789132063	0.9587864681416814
1	3	none		500	5	10	1	sqrt	gini		0.8013223063265116	0.3738519466956472	0.012195121950475906	0.9999999999923372	1233622.605685074	1218578.4277276604	0.9878048681790448
1	1	none		500	5	10	1	sqrt	entropy		0.8242888656681759	0.40357708315410695	0.006060606060238751	0.9999999999923372	609289.2138220096	605596.5519618491	0.9939393840079838
1	2	none		500	5	10	1	sqrt	entropy		0.8608354359405663	0.4231519978601555	0.024390243900951812	0.9992337164674389	32.59957423988056	31.828852606172525	0.9763579133263367
1	3	none		500	5	10	1	sqrt	entropy		0.8043500607419867	0.36684556919291955	0.006097560975237953	0.9999999999923372	613027.1844584956	609289.2138638302	0.9939024290933539
1	1	none		500	5	10	1	log2	gini		0.8219342853825613	0.38669040065597177	0.018181818180716253	0.9999999999923372	1850433.908413387	1816789.6558855472	0.9818181720086255
1	2	none		500	5	10	1	log2	gini		0.8584805158396411	0.42669143508188345	0.042682926826665676	0.9984674329425406	29.047581006044524	27.85042789132063	0.9587864681416814
1	3	none		500	5	10	1	log2	gini		0.8013223063265116	0.3738519466956472	0.012195121950475906	0.9999999999923372	1233622.605685074	1218578.4277276604	0.9878048681790448
1	1	none		500	5	10	1	log2	entropy		0.8242888656681759	0.40357708315410695	0.006060606060238751	0.9999999999923372	609289.2138220096	605596.5519618491	0.9939393840079838
1	2	none		500	5	10	1	log2	entropy		0.8608354359405663	0.4231519978601555	0.024390243900951812	0.9992337164674389	32.59957423988056	31.828852606172525	0.9763579133263367
1	3	none		500	5	10	1	log2	entropy		0.8043500607419867	0.36684556919291955	0.006097560975237953	0.9999999999923372	613027.1844584956	609289.2138638302	0.9939024290933539
1	1	none		500	5	10	2	sqrt	gini		0.8242238476721236	0.3899946971837064	0.024242424240955004	0.9999999999923372	2482569.7154773474	2422386.2078473964	0.9757575660089464
1	2	none		500	5	10	2	sqrt	gini		0.859382300719559	0.428292923634623	0.042682926826665676	0.9977011494176422	19.350234224369014	18.56699234143576	0.9595228632711221
1	3	none		500	5	10	2	sqrt	gini		0.8032099803756657	0.37421231200626187	0.01829268292571386	0.9999999999923372	1861927.286723658	1827867.6415914907	0.9817073072647358
1	1	none		500	5	10	2	sqrt	entropy		0.8243724602345293	0.4016418526361872	0.006060606060238751	0.9999999999923372	609289.2138220096	605596.5519618491	0.9939393840079838
1	2	none		500	5	10	2	sqrt	entropy		0.8600084104289318	0.4202768414250906	0.024390243900951812	0.9992337164674389	32.59957423988056	31.828852606172525	0.9763579133263367
1	3	none		500	5	10	2	sqrt	entropy		0.8051116718063732	0.36861104993472527	0.006097560975237953	0.9999999999923372	613027.1844584956	609289.2138638302	0.9939024290933539
1	1	none		500	5	10	2	log2	gini		0.8242238476721236	0.3899946971837064	0.024242424240955004	0.9999999999923372	2482569.7154773474	2422386.2078473964	0.9757575660089464
1	2	none		500	5	10	2	log2	gini		0.859382300719559	0.428292923634623	0.042682926826665676	0.9977011494176422	19.350234224369014	18.56699234143576	0.9595228632711221
1	3	none		500	5	10	2	log2	gini		0.8032099803756657	0.37421231200626187	0.01829268292571386	0.9999999999923372	1861927.286723658	1827867.6415914907	0.9817073072647358
1	1	none		500	5	10	2	log2	entropy		0.8243724602345293	0.4016418526361872	0.006060606060238751	0.9999999999923372	609289.2138220096	605596.5519618491	0.9939393840079838
1	2	none		500	5	10	2	log2	entropy		0.8600084104289318	0.4202768414250906	0.024390243900951812	0.9992337164674389	32.59957423988056	31.828852606172525	0.9763579133263367
1	3	none		500	5	10	2	log2	entropy		0.8051116718063732	0.36861104993472527	0.006097560975237953	0.9999999999923372	613027.1844584956	609289.2138638302	0.9939024290933539
1	1	none		500	10	2	1	sqrt	gini		0.8212701729943108	0.37846056577632453	0.09090909090358126	0.9931034482682521	14.399979090762882	13.18179905286534	0.9154040311989928
1	2	none		500	10	2	1	sqrt	gini		0.8625081768059059	0.4374234446745672	0.0914634146285693	0.9954022988429472	21.795254551124387	19.89324938089373	0.9127330500443694
1	3	none		500	10	2	1	sqrt	gini		0.8107326418091766	0.3682014514787453	0.07317073170285544	0.9946360153180488	14.639070421154587	13.641089531475611	0.9318275677786534
1	1	none		500	10	2	1	sqrt	entropy		0.8228631138975967	0.39510116409529694	0.09696969696382002	0.9923371647433539	13.906022093579663	12.654528927060925	0.9100035008460998
1	2	none		500	10	2	1	sqrt	entropy		0.8574198673021213	0.4313731108615263	0.07926829267809339	0.9946360153180488	15.964019398528162	14.777846992431911	0.9256971232541971
1	3	none		500	10	2	1	sqrt	entropy		0.8117185309784132	0.35804614326087114	0.042682926826665676	0.9977011494176422	19.350234224369014	18.56699234143576	0.9595228632711221
1	1	none		500	10	2	1	log2	gini		0.8212701729943108	0.37846056577632453	0.09090909090358126	0.9931034482682521	14.399979090762882	13.18179905286534	0.9154040311989928
1	2	none		500	10	2	1	log2	gini		0.8625081768059059	0.4374234446745672	0.0914634146285693	0.9954022988429472	21.795254551124387	19.89324938089373	0.9127330500443694
1	3	none		500	10	2	1	log2	gini		0.8107326418091766	0.3682014514787453	0.07317073170285544	0.9946360153180488	14.639070421154587	13.641089531475611	0.9318275677786534
1	1	none		500	10	2	1	log2	entropy		0.8228631138975967	0.39510116409529694	0.09696969696382002	0.9923371647433539	13.906022093579663	12.654528927060925	0.9100035008460998
1	2	none		500	10	2	1	log2	entropy		0.8574198673021213	0.4313731108615263	0.07926829267809339	0.9946360153180488	15.964019398528162	14.777846992431911	0.9256971232541971
1	3	none		500	10	2	1	log2	entropy		0.8117185309784132	0.35804614326087114	0.042682926826665676	0.9977011494176422	19.350234224369014	18.56699234143576	0.9595228632711221
1	1	none		500	10	2	2	sqrt	gini		0.824632532218739	0.3926147942742437	0.09696969696382002	0.9931034482682521	15.463064794309462	14.060585656389698	0.909301337658073
1	2	none		500	10	2	2	sqrt	gini		0.8621811045696665	0.4380808250106989	0.07926829267809339	0.9954022988429472	18.63903226123258	17.2408161301079	0.9249845003797132
1	3	none		500	10	2	2	sqrt	gini		0.8158910382207272	0.37422578661199696	0.06707317072761748	0.9946360153180488	13.331441038070698	12.504332070519308	0.9379580123031096
1	1	none		500	10	2	2	sqrt	entropy		0.8259189597120632	0.41225213751433987	0.09696969696382002	0.9923371647433539	13.906022093579663	12.654528927060925	0.9100035008460998
1	2	none		500	10	2	2	sqrt	entropy		0.860601812914681	0.43037572712333255	0.07317073170285544	0.9969348658927438	25.67754772143186	23.87187327657352	0.9296788493502942
1	3	none		500	10	2	2	sqrt	entropy		0.8119708438463695	0.3626303896643938	0.060975609752379534	0.9969348658927438	21.120060899384193	19.893227730477932	0.9419114657883092
1	1	none		500	10	2	2	log2	gini		0.824632532218739	0.3926147942742437	0.09696969696382002	0.9931034482682521	15.463064794309462	14.060585656389698	0.909301337658073
1	2	none		500	10	2	2	log2	gini		0.8621811045696665	0.4380808250106989	0.07926829267809339	0.9954022988429472	18.63903226123258	17.2408161301079	0.9249845003797132
1	3	none		500	10	2	2	log2	gini		0.8158910382207272	0.37422578661199696	0.06707317072761748	0.9946360153180488	13.331441038070698	12.504332070519308	0.9379580123031096
1	1	none		500	10	2	2	log2	entropy		0.8259189597120632	0.41225213751433987	0.09696969696382002	0.9923371647433539	13.906022093579663	12.654528927060925	0.9100035008460998
1	2	none		500	10	2	2	log2	entropy		0.860601812914681	0.43037572712333255	0.07317073170285544	0.9969348658927438	25.67754772143186	23.87187327657352	0.9296788493502942
1	3	none		500	10	2	2	log2	entropy		0.8119708438463695	0.3626303896643938	0.060975609752379534	0.9969348658927438	21.120060899384193	19.893227730477932	0.9419114657883092
1	1	none		500	10	5	1	sqrt	gini		0.8234807848600951	0.38835477895886156	0.09090909090358126	0.9931034482682521	14.399979090762882	13.18179905286534	0.9154040311989928
1	2	none		500	10	5	1	sqrt	gini		0.8603027754415475	0.4384647204416334	0.08536585365333135	0.9961685823678456	24.26660325998282	22.280429607208692	0.9181519607766658
1	3	none		500	10	5	1	sqrt	gini		0.8131997009625269	0.38054075358582407	0.07317073170285544	0.9954022988429472	17.09206804644247	15.914599504714985	0.9311102255473851
1	1	none		500	10	5	1	sqrt	entropy		0.8215302449785208	0.39579206692655916	0.09696969696382002	0.9946360153180488	19.9117557349729	18.07788834879052	0.9079002570286184
1	2	none		500	10	5	1	sqrt	entropy		0.85789178581441	0.43056874343497564	0.07926829267809339	0.9969348658927438	28.001564179863628	25.861196049621313	0.9235625411312868
1	3	none		500	10	5	1	sqrt	entropy		0.8089197271283056	0.36591019126047464	0.07317073170285544	0.9969348658927438	25.67754772143186	23.87187327657352	0.9296788493502942
1	1	none		500	10	5	1	log2	gini		0.8234807848600951	0.38835477895886156	0.09090909090358126	0.9931034482682521	14.399979090762882	13.18179905286534	0.9154040311989928
1	2	none		500	10	5	1	log2	gini		0.8603027754415475	0.4384647204416334	0.08536585365333135	0.9961685823678456	24.26660325998282	22.280429607208692	0.9181519607766658
1	3	none		500	10	5	1	log2	gini		0.8131997009625269	0.38054075358582407	0.07317073170285544	0.9954022988429472	17.09206804644247	15.914599504714985	0.9311102255473851
1	1	none		500	10	5	1	log2	entropy		0.8215302449785208	0.39579206692655916	0.09696969696382002	0.9946360153180488	19.9117557349729	18.07788834879052	0.9079002570286184
1	2	none		500	10	5	1	log2	entropy		0.85789178581441	0.43056874343497564	0.07926829267809339	0.9969348658927438	28.001564179863628	25.861196049621313	0.9235625411312868
1	3	none		500	10	5	1	log2	entropy		0.8089197271283056	0.36591019126047464	0.07317073170285544	0.9969348658927438	25.67754772143186	23.87187327657352	0.9296788493502942
1	1	none		500	10	5	2	sqrt	gini		0.8233925461511669	0.3971670587585538	0.09696969696382002	0.9938697317931505	17.40936753475475	15.81815599420495	0.9086002572197468
1	2	none		500	10	5	2	sqrt	gini		0.861400803663209	0.4354522583357785	0.07926829267809339	0.9946360153180488	15.964019398528162	14.777846992431911	0.9256971232541971
1	3	none		500	10	5	2	sqrt	gini		0.815250911129801	0.37480864793434826	0.06707317072761748	0.9946360153180488	13.331441038070698	12.504332070519308	0.9379580123031096
1	1	none		500	10	5	2	sqrt	entropy		0.8256403111575525	0.39900282485749367	0.08484848484334251	0.9915708812184555	10.906669763158098	10.066103750736065	0.9229310009616227
1	2	none		500	10	5	2	sqrt	entropy		0.8612185777030185	0.44224264474351077	0.0914634146285693	0.9961685823678456	26.174428250693108	23.871888864866452	0.9120309477052295
1	3	none		500	10	5	2	sqrt	entropy		0.8103121203625829	0.3654901392264576	0.060975609752379534	0.9992337164674389	84.6742187708896	79.57213151543132	0.9397444915788875
1	1	none		500	10	5	2	log2	gini		0.8233925461511669	0.3971670587585538	0.09696969696382002	0.9938697317931505	17.40936753475475	15.81815599420495	0.9086002572197468
1	2	none		500	10	5	2	log2	gini		0.861400803663209	0.4354522583357785	0.07926829267809339	0.9946360153180488	15.964019398528162	14.777846992431911	0.9256971232541971
1	3	none		500	10	5	2	log2	gini		0.815250911129801	0.37480864793434826	0.06707317072761748	0.9946360153180488	13.331441038070698	12.504332070519308	0.9379580123031096
1	1	none		500	10	5	2	log2	entropy		0.8256403111575525	0.39900282485749367	0.08484848484334251	0.9915708812184555	10.906669763158098	10.066103750736065	0.9229310009616227
1	2	none		500	10	5	2	log2	entropy		0.8612185777030185	0.44224264474351077	0.0914634146285693	0.9961685823678456	26.174428250693108	23.871888864866452	0.9120309477052295
1	3	none		500	10	5	2	log2	entropy		0.8103121203625829	0.3654901392264576	0.060975609752379534	0.9992337164674389	84.6742187708896	79.57213151543132	0.9397444915788875
1	1	none		500	10	10	1	sqrt	gini		0.8212841054220366	0.3826738770935125	0.10909090908429751	0.9915708812184555	14.404435572142964	12.942133393803514	0.8984824976265101
1	2	none		500	10	10	1	sqrt	gini		0.8563358564620129	0.4332647564333776	0.0914634146285693	0.9938697317931505	16.32128206492125	14.919945154589476	0.9141405026902611
1	3	none		500	10	10	1	sqrt	gini		0.8120175684515465	0.3732118494954307	0.06707317072761748	0.9946360153180488	13.331441038070698	12.504332070519308	0.9379580123031096
1	1	none		500	10	10	1	sqrt	entropy		0.82203181237664	0.4034355944738108	0.10303030302405876	0.9938697317931505	18.622435794862525	16.806790743842758	0.9025022689166678
1	2	none		500	10	10	1	sqrt	entropy		0.8583964115503224	0.4375797002395581	0.07926829267809339	0.9961685823678456	22.384047474172423	20.688970349550925	0.9242729738481023
1	3	none		500	10	10	1	sqrt	entropy		0.81209232781983	0.3699594378205621	0.060975609752379534	0.9984674329425406	42.30491852520167	39.78632555902947	0.9404657076051093
1	1	none		500	10	10	1	log2	gini		0.8212841054220366	0.3826738770935125	0.10909090908429751	0.9915708812184555	14.404435572142964	12.942133393803514	0.8984824976265101
1	2	none		500	10	10	1	log2	gini		0.8563358564620129	0.4332647564333776	0.0914634146285693	0.9938697317931505	16.32128206492125	14.919945154589476	0.9141405026902611
1	3	none		500	10	10	1	log2	gini		0.8120175684515465	0.3732118494954307	0.06707317072761748	0.9946360153180488	13.331441038070698	12.504332070519308	0.9379580123031096
1	1	none		500	10	10	1	log2	entropy		0.82203181237664	0.4034355944738108	0.10303030302405876	0.9938697317931505	18.622435794862525	16.806790743842758	0.9025022689166678
1	2	none		500	10	10	1	log2	entropy		0.8583964115503224	0.4375797002395581	0.07926829267809339	0.9961685823678456	22.384047474172423	20.688970349550925	0.9242729738481023
1	3	none		500	10	10	1	log2	entropy		0.81209232781983	0.3699594378205621	0.060975609752379534	0.9984674329425406	42.30491852520167	39.78632555902947	0.9404657076051093
1	1	none		500	10	10	2	sqrt	gini		0.8217810286775804	0.39416153533211473	0.09090909090358126	0.9915708812184555	11.763622386551313	10.785111161502929	0.9168188751278445
1	2	none		500	10	10	2	sqrt	gini		0.8586300345762079	0.42956153473943953	0.0914634146285693	0.9938697317931505	16.32128206492125	14.919945154589476	0.9141405026902611
1	3	none		500	10	10	2	sqrt	gini		0.8122325016353611	0.3746522752269116	0.07317073170285544	0.9938697317931505	12.799321201060753	11.93595612367158	0.932546016166011
1	1	none		500	10	10	2	sqrt	entropy		0.8223011726460002	0.39285796242404664	0.09090909090358126	0.9931034482682521	14.399979090762882	13.18179905286534	0.9154040311989928
1	2	none		500	10	10	2	sqrt	entropy		0.8620970002803476	0.44208511638769443	0.07926829267809339	0.9946360153180488	15.964019398528162	14.777846992431911	0.9256971232541971
1	3	none		500	10	10	2	sqrt	entropy		0.8105130361648444	0.3618884428756246	0.05487804877714158	0.9977011494176422	25.199890281413946	23.87184729613169	0.9472996420837335
1	1	none		500	10	10	2	log2	gini		0.8217810286775804	0.39416153533211473	0.09090909090358126	0.9915708812184555	11.763622386551313	10.785111161502929	0.9168188751278445
1	2	none		500	10	10	2	log2	gini		0.8586300345762079	0.42956153473943953	0.0914634146285693	0.9938697317931505	16.32128206492125	14.919945154589476	0.9141405026902611
1	3	none		500	10	10	2	log2	gini		0.8122325016353611	0.3746522752269116	0.07317073170285544	0.9938697317931505	12.799321201060753	11.93595612367158	0.932546016166011
1	1	none		500	10	10	2	log2	entropy		0.8223011726460002	0.39285796242404664	0.09090909090358126	0.9931034482682521	14.399979090762882	13.18179905286534	0.9154040311989928
1	2	none		500	10	10	2	log2	entropy		0.8620970002803476	0.44208511638769443	0.07926829267809339	0.9946360153180488	15.964019398528162	14.777846992431911	0.9256971232541971
1	3	none		500	10	10	2	log2	entropy		0.8105130361648444	0.3618884428756246	0.05487804877714158	0.9977011494176422	25.199890281413946	23.87184729613169	0.9472996420837335
1	1	undersample	0.6	100	3	2	1	sqrt	gini		0.8192081736909325	0.365545149597904	0.4727272726986226	0.8758620689588057	6.325669954544263	3.8080805008820904	0.6020042880817272
1	2	undersample	0.6	100	3	2	1	sqrt	gini		0.8518222596019063	0.3907859205026386	0.390243902415229	0.9333333333261814	8.959998612926595	5.853657657551812	0.6533100975603668
1	3	undersample	0.6	100	3	2	1	sqrt	gini		0.7868563685636857	0.31164422449092144	0.4451219511923706	0.8659003831351273	5.1799054003264535	3.3193377311996826	0.6408104825990516
1	1	undersample	0.6	100	3	2	1	sqrt	entropy		0.8169743411122723	0.36763203009874273	0.4787878787588613	0.8758620689588057	6.481265591700508	3.8569020457651937	0.5950846985643419
1	2	undersample	0.6	100	3	2	1	sqrt	entropy		0.8522007289038408	0.3902179328269563	0.38414634143999105	0.9386973180004698	9.551359782100807	6.266386171800339	0.656072666012426
1	3	undersample	0.6	100	3	2	1	sqrt	entropy		0.786851696103168	0.31962332142653166	0.4329268292418947	0.8758620689588057	5.3864989461075785	3.487465843325297	0.6474457387540081
1	1	undersample	0.6	100	3	2	1	log2	gini		0.8192081736909325	0.365545149597904	0.4727272726986226	0.8758620689588057	6.325669954544263	3.8080805008820904	0.6020042880817272
1	2	undersample	0.6	100	3	2	1	log2	gini		0.8518222596019063	0.3907859205026386	0.390243902415229	0.9333333333261814	8.959998612926595	5.853657657551812	0.6533100975603668
1	3	undersample	0.6	100	3	2	1	log2	gini		0.7868563685636857	0.31164422449092144	0.4451219511923706	0.8659003831351273	5.1799054003264535	3.3193377311996826	0.6408104825990516
1	1	undersample	0.6	100	3	2	1	log2	entropy		0.8169743411122723	0.36763203009874273	0.4787878787588613	0.8758620689588057	6.481265591700508	3.8569020457651937	0.5950846985643419
1	2	undersample	0.6	100	3	2	1	log2	entropy		0.8522007289038408	0.3902179328269563	0.38414634143999105	0.9386973180004698	9.551359782100807	6.266386171800339	0.656072666012426
1	3	undersample	0.6	100	3	2	1	log2	entropy		0.786851696103168	0.31962332142653166	0.4329268292418947	0.8758620689588057	5.3864989461075785	3.487465843325297	0.6474457387540081
1	1	undersample	0.6	100	3	2	2	sqrt	gini		0.8186833855799374	0.36620046679598023	0.4787878787588613	0.8766283524837041	6.527227514753971	3.880857957149673	0.5945645196379642
1	2	undersample	0.6	100	3	2	2	sqrt	gini		0.8509344921035417	0.38890191058740214	0.38414634143999105	0.9333333333261814	8.732671916777258	5.762194256652565	0.6598431985353173
1	3	undersample	0.6	100	3	2	2	sqrt	gini		0.7866507803009065	0.3129527946408167	0.4451219511923706	0.8681992337098223	5.284244401311515	3.3772331523478507	0.6391137205287476
1	1	undersample	0.6	100	3	2	2	sqrt	entropy		0.8166492511320098	0.3680430928420893	0.4787878787588613	0.8766283524837041	6.527227514753971	3.880857957149673	0.5945645196379642
1	2	undersample	0.6	100	3	2	2	sqrt	entropy		0.8522895056536771	0.39087081241640637	0.39634146339046694	0.9363984674257748	9.666543399031726	6.231632871607208	0.6446598869629014
1	3	undersample	0.6	100	3	2	2	sqrt	entropy		0.7870385945238763	0.3243016947998441	0.43902439021713263	0.8758620689588057	5.521738661518518	3.5365850805552306	0.6404839566176167
1	1	undersample	0.6	100	3	2	2	log2	gini		0.8186833855799374	0.36620046679598023	0.4787878787588613	0.8766283524837041	6.527227514753971	3.880857957149673	0.5945645196379642
1	2	undersample	0.6	100	3	2	2	log2	gini		0.8509344921035417	0.38890191058740214	0.38414634143999105	0.9333333333261814	8.732671916777258	5.762194256652565	0.6598431985353173
1	3	undersample	0.6	100	3	2	2	log2	gini		0.7866507803009065	0.3129527946408167	0.4451219511923706	0.8681992337098223	5.284244401311515	3.3772331523478507	0.6391137205287476
1	1	undersample	0.6	100	3	2	2	log2	entropy		0.8166492511320098	0.3680430928420893	0.4787878787588613	0.8766283524837041	6.527227514753971	3.880857957149673	0.5945645196379642
1	2	undersample	0.6	100	3	2	2	log2	entropy		0.8522895056536771	0.39087081241640637	0.39634146339046694	0.9363984674257748	9.666543399031726	6.231632871607208	0.6446598869629014
1	3	undersample	0.6	100	3	2	2	log2	entropy		0.7870385945238763	0.3243016947998441	0.43902439021713263	0.8758620689588057	5.521738661518518	3.5365850805552306	0.6404839566176167
1	1	undersample	0.6	100	3	5	1	sqrt	gini		0.819486822245443	0.3652239981085781	0.4727272726986226	0.8766283524837041	6.370528470463074	3.831733172881956	0.6014780605631831
1	2	undersample	0.6	100	3	5	1	sqrt	gini		0.8516447061022334	0.39196218307722863	0.40243902436570494	0.9333333333261814	9.428569965995202	6.0365844593503075	0.640243895610466
1	3	undersample	0.6	100	3	5	1	sqrt	gini		0.7860947574992991	0.31024321802251975	0.4329268292418947	0.8651340996102289	4.897299226958278	3.2100538081914736	0.6554742952090864
1	1	undersample	0.6	100	3	5	1	sqrt	entropy		0.8170440032508998	0.3678524020664327	0.4787878787588613	0.8766283524837041	6.527227514753971	3.880857957149673	0.5945645196379642
1	2	undersample	0.6	100	3	5	1	sqrt	entropy		0.8523035230352303	0.39030273794954	0.390243902415229	0.9379310344755715	9.671109505176258	6.2872618585695905	0.6501075971162741
1	3	undersample	0.6	100	3	5	1	sqrt	entropy		0.7857209606578824	0.3175491710356011	0.4329268292418947	0.8735632183841107	5.2746818680000995	3.4240573784655313	0.6491495433101725
1	1	undersample	0.6	100	3	5	1	log2	gini		0.819486822245443	0.3652239981085781	0.4727272726986226	0.8766283524837041	6.370528470463074	3.831733172881956	0.6014780605631831
1	2	undersample	0.6	100	3	5	1	log2	gini		0.8516447061022334	0.39196218307722863	0.40243902436570494	0.9333333333261814	9.428569965995202	6.0365844593503075	0.640243895610466
1	3	undersample	0.6	100	3	5	1	log2	gini		0.7860947574992991	0.31024321802251975	0.4329268292418947	0.8651340996102289	4.897299226958278	3.2100538081914736	0.6554742952090864
1	1	undersample	0.6	100	3	5	1	log2	entropy		0.8170440032508998	0.3678524020664327	0.4787878787588613	0.8766283524837041	6.527227514753971	3.880857957149673	0.5945645196379642
1	2	undersample	0.6	100	3	5	1	log2	entropy		0.8523035230352303	0.39030273794954	0.390243902415229	0.9379310344755715	9.671109505176258	6.2872618585695905	0.6501075971162741
1	3	undersample	0.6	100	3	5	1	log2	entropy		0.7857209606578824	0.3175491710356011	0.4329268292418947	0.8735632183841107	5.2746818680000995	3.4240573784655313	0.6491495433101725
1	1	undersample	0.6	100	3	5	2	sqrt	gini		0.8191292232671544	0.3659464225147404	0.4787878787588613	0.8773946360086025	6.573763961798539	3.9051133174020163	0.5940452493210545
1	2	undersample	0.6	100	3	5	2	sqrt	gini		0.851298944023923	0.3890009306896529	0.39634146339046694	0.9333333333261814	9.19191776751253	5.945121058451059	0.6467769965854165
1	3	undersample	0.6	100	3	5	2	sqrt	gini		0.7858798243154845	0.3107128663339052	0.43902439021713263	0.8659003831351273	5.053415751747504	3.273867351320235	0.647852356033432
1	1	undersample	0.6	100	3	5	2	sqrt	entropy		0.8166538952745849	0.36793471582168974	0.4787878787588613	0.8766283524837041	6.527227514753971	3.880857957149673	0.5945645196379642
1	2	undersample	0.6	100	3	5	2	sqrt	entropy		0.85240631716662	0.39008307319413216	0.39634146339046694	0.9371647509506732	9.792434952580631	6.307628382328015	0.6441327734060052
1	3	undersample	0.6	100	3	5	2	sqrt	entropy		0.7857723577235771	0.3212765752917608	0.43902439021713263	0.8735632183841107	5.407114173633408	3.472283538725609	0.6421694406946845
1	1	undersample	0.6	100	3	5	2	log2	gini		0.8191292232671544	0.3659464225147404	0.4787878787588613	0.8773946360086025	6.573763961798539	3.9051133174020163	0.5940452493210545
1	2	undersample	0.6	100	3	5	2	log2	gini		0.851298944023923	0.3890009306896529	0.39634146339046694	0.9333333333261814	9.19191776751253	5.945121058451059	0.6467769965854165
1	3	undersample	0.6	100	3	5	2	log2	gini		0.7858798243154845	0.3107128663339052	0.43902439021713263	0.8659003831351273	5.053415751747504	3.273867351320235	0.647852356033432
1	1	undersample	0.6	100	3	5	2	log2	entropy		0.8166538952745849	0.36793471582168974	0.4787878787588613	0.8766283524837041	6.527227514753971	3.880857957149673	0.5945645196379642
1	2	undersample	0.6	100	3	5	2	log2	entropy		0.85240631716662	0.39008307319413216	0.39634146339046694	0.9371647509506732	9.792434952580631	6.307628382328015	0.6441327734060052
1	3	undersample	0.6	100	3	5	2	log2	entropy		0.7857723577235771	0.3212765752917608	0.43902439021713263	0.8735632183841107	5.407114173633408	3.472283538725609	0.6421694406946845
1	1	undersample	0.6	100	3	10	1	sqrt	gini		0.8197004528039011	0.36679535404571406	0.4727272726986226	0.8766283524837041	6.370528470463074	3.831733172881956	0.6014780605631831
1	2	undersample	0.6	100	3	10	1	sqrt	gini		0.8515606018129147	0.38907525833282663	0.40243902436570494	0.9310344827514864	9.091835370436812	5.835365006571141	0.6418247447184506
1	3	undersample	0.6	100	3	10	1	sqrt	gini		0.7860246705915335	0.31076222886200067	0.4329268292418947	0.8681992337098223	5.028944334724196	3.2847062166670877	0.6531601759234402
1	1	undersample	0.6	100	3	10	1	sqrt	entropy		0.8167885754092651	0.3653748316807468	0.4787878787588613	0.8750957854339074	6.435867618577817	3.8332400719201667	0.5956057884870775
1	2	undersample	0.6	100	3	10	1	sqrt	entropy		0.8522194187459116	0.3917035750740901	0.40243902436570494	0.9371647509506732	10.044547875974862	6.404668818979216	0.6376263817560966
1	3	undersample	0.6	100	3	10	1	sqrt	entropy		0.7855293897766564	0.3160422270685506	0.42682926826665674	0.8727969348592124	5.1095868635090165	3.355494887165618	0.6567057035537621
1	1	undersample	0.6	100	3	10	1	log2	gini		0.8197004528039011	0.36679535404571406	0.4727272726986226	0.8766283524837041	6.370528470463074	3.831733172881956	0.6014780605631831
1	2	undersample	0.6	100	3	10	1	log2	gini		0.8515606018129147	0.38907525833282663	0.40243902436570494	0.9310344827514864	9.091835370436812	5.835365006571141	0.6418247447184506
1	3	undersample	0.6	100	3	10	1	log2	gini		0.7860246705915335	0.31076222886200067	0.4329268292418947	0.8681992337098223	5.028944334724196	3.2847062166670877	0.6531601759234402
1	1	undersample	0.6	100	3	10	1	log2	entropy		0.8167885754092651	0.3653748316807468	0.4787878787588613	0.8750957854339074	6.435867618577817	3.8332400719201667	0.5956057884870775
1	2	undersample	0.6	100	3	10	1	log2	entropy		0.8522194187459116	0.3917035750740901	0.40243902436570494	0.9371647509506732	10.044547875974862	6.404668818979216	0.6376263817560966
1	3	undersample	0.6	100	3	10	1	log2	entropy		0.7855293897766564	0.3160422270685506	0.42682926826665674	0.8727969348592124	5.1095868635090165	3.355494887165618	0.6567057035537621
1	1	undersample	0.6	100	3	10	2	sqrt	gini		0.8194543132474168	0.36706500504117484	0.4727272726986226	0.8773946360086025	6.415947717784938	3.855681503257687	0.6009527522193334
1	2	undersample	0.6	100	3	10	2	sqrt	gini		0.8512382020371928	0.3878290146387422	0.40243902436570494	0.9318007662763848	9.201557879472238	5.9009308959001405	0.6412969283222085
1	3	undersample	0.6	100	3	10	2	sqrt	gini		0.7859592561442856	0.31152366941240756	0.43902439021713263	0.867432950184924	5.120884237095062	3.3117155259349356	0.6467077405766037
1	1	undersample	0.6	100	3	10	2	sqrt	entropy		0.8166724718448858	0.36649110459440365	0.4787878787588613	0.8766283524837041	6.527227514753971	3.880857957149673	0.5945645196379642
1	2	undersample	0.6	100	3	10	2	sqrt	entropy		0.8523455751798897	0.3907573565051484	0.40243902436570494	0.9363984674257748	9.915415158431816	6.327504146555012	0.6381481709336307
1	3	undersample	0.6	100	3	10	2	sqrt	entropy		0.7856181665264929	0.3193098445152616	0.42682926826665674	0.8727969348592124	5.1095868635090165	3.355494887165618	0.6567057035537621
1	1	undersample	0.6	100	3	10	2	log2	gini		0.8194543132474168	0.36706500504117484	0.4727272726986226	0.8773946360086025	6.415947717784938	3.855681503257687	0.6009527522193334
1	2	undersample	0.6	100	3	10	2	log2	gini		0.8512382020371928	0.3878290146387422	0.40243902436570494	0.9318007662763848	9.201557879472238	5.9009308959001405	0.6412969283222085
1	3	undersample	0.6	100	3	10	2	log2	gini		0.7859592561442856	0.31152366941240756	0.43902439021713263	0.867432950184924	5.120884237095062	3.3117155259349356	0.6467077405766037
1	1	undersample	0.6	100	3	10	2	log2	entropy		0.8166724718448858	0.36649110459440365	0.4787878787588613	0.8766283524837041	6.527227514753971	3.880857957149673	0.5945645196379642
1	2	undersample	0.6	100	3	10	2	log2	entropy		0.8523455751798897	0.3907573565051484	0.40243902436570494	0.9363984674257748	9.915415158431816	6.327504146555012	0.6381481709336307
1	3	undersample	0.6	100	3	10	2	log2	entropy		0.7856181665264929	0.3193098445152616	0.42682926826665674	0.8727969348592124	5.1095868635090165	3.355494887165618	0.6567057035537621
1	1	undersample	0.6	100	5	2	1	sqrt	gini		0.822347614071752	0.3686398159806503	0.6060606060238751	0.820689655166125	7.041419663370105	3.379953191132603	0.48001018009210966
1	2	undersample	0.6	100	5	2	1	sqrt	gini		0.8565788244089336	0.4097968743051793	0.49999999996951217	0.898850574705756	8.886362695181976	4.943181328842923	0.5562659785042758
1	3	undersample	0.6	100	5	2	1	sqrt	gini		0.7907064760302775	0.3125216468660712	0.5121951219199881	0.8344827586142952	5.293749652140359	3.09451200785361	0.5845595576407634
1	1	undersample	0.6	100	5	2	1	sqrt	entropy		0.8190316962730756	0.3691799730064458	0.5939393939033976	0.8352490421391936	7.415480220549965	3.6050737765935357	0.4861551235007361
1	2	undersample	0.6	100	5	2	1	sqrt	entropy		0.8519998131015792	0.39881515730450656	0.4939024389942742	0.8996168582306544	8.745883369344345	4.920172661335975	0.5625701105417318
1	3	undersample	0.6	100	5	2	1	sqrt	entropy		0.7900429866367629	0.31746267925652727	0.4939024389942742	0.8505747126371604	5.555143250755493	3.305346870382755	0.5950065850024298
1	1	undersample	0.6	100	5	2	1	log2	gini		0.822347614071752	0.3686398159806503	0.6060606060238751	0.820689655166125	7.041419663370105	3.379953191132603	0.48001018009210966
1	2	undersample	0.6	100	5	2	1	log2	gini		0.8565788244089336	0.4097968743051793	0.49999999996951217	0.898850574705756	8.886362695181976	4.943181328842923	0.5562659785042758
1	3	undersample	0.6	100	5	2	1	log2	gini		0.7907064760302775	0.3125216468660712	0.5121951219199881	0.8344827586142952	5.293749652140359	3.09451200785361	0.5845595576407634
1	1	undersample	0.6	100	5	2	1	log2	entropy		0.8190316962730756	0.3691799730064458	0.5939393939033976	0.8352490421391936	7.415480220549965	3.6050737765935357	0.4861551235007361
1	2	undersample	0.6	100	5	2	1	log2	entropy		0.8519998131015792	0.39881515730450656	0.4939024389942742	0.8996168582306544	8.745883369344345	4.920172661335975	0.5625701105417318
1	3	undersample	0.6	100	5	2	1	log2	entropy		0.7900429866367629	0.31746267925652727	0.4939024389942742	0.8505747126371604	5.555143250755493	3.305346870382755	0.5950065850024298
1	1	undersample	0.6	100	5	2	2	sqrt	gini		0.8213305468477882	0.3677982008417152	0.6121212120841139	0.8168582375416333	7.038833234210455	3.3423353059623055	0.4748422251758153
1	2	undersample	0.6	100	5	2	2	sqrt	gini		0.8528315110737313	0.39152159769751094	0.5304878048457019	0.8980842911808576	9.956448506916693	5.205161784582957	0.5227930101182638
1	3	undersample	0.6	100	5	2	2	sqrt	gini		0.7903093168862724	0.3218018198395089	0.518292682895226	0.8344827586142952	5.424577701431959	3.131351436518534	0.5772525631711672
1	1	undersample	0.6	100	5	2	2	sqrt	entropy		0.8177638453500523	0.37006602303331265	0.5999999999636363	0.8275862068902101	7.199999519023602	3.4799997978211032	0.48333332754069874
1	2	undersample	0.6	100	5	2	2	sqrt	entropy		0.8526119054293991	0.40165361901026686	0.5060975609447501	0.8996168582306544	9.18311088321748	5.0416584060603205	0.5490142042652509
1	3	undersample	0.6	100	5	2	2	sqrt	entropy		0.7906363891225119	0.3259481440911325	0.518292682895226	0.8406130268134819	5.674597956155462	3.251788022668757	0.5730428818125227
1	1	undersample	0.6	100	5	2	2	log2	gini		0.8213305468477882	0.3677982008417152	0.6121212120841139	0.8168582375416333	7.038833234210455	3.3423353059623055	0.4748422251758153
1	2	undersample	0.6	100	5	2	2	log2	gini		0.8528315110737313	0.39152159769751094	0.5304878048457019	0.8980842911808576	9.956448506916693	5.205161784582957	0.5227930101182638
1	3	undersample	0.6	100	5	2	2	log2	gini		0.7903093168862724	0.3218018198395089	0.518292682895226	0.8344827586142952	5.424577701431959	3.131351436518534	0.5772525631711672
1	1	undersample	0.6	100	5	2	2	log2	entropy		0.8177638453500523	0.37006602303331265	0.5999999999636363	0.8275862068902101	7.199999519023602	3.4799997978211032	0.48333332754069874
1	2	undersample	0.6	100	5	2	2	log2	entropy		0.8526119054293991	0.40165361901026686	0.5060975609447501	0.8996168582306544	9.18311088321748	5.0416584060603205	0.5490142042652509
1	3	undersample	0.6	100	5	2	2	log2	entropy		0.7906363891225119	0.3259481440911325	0.518292682895226	0.8406130268134819	5.674597956155462	3.251788022668757	0.5730428818125227
1	1	undersample	0.6	100	5	5	1	sqrt	gini		0.8236015325670498	0.3662243963244057	0.6303030302648301	0.8222222222159218	7.885245376992079	3.545454345682212	0.4496314442128641
1	2	undersample	0.6	100	5	5	1	sqrt	gini		0.8544995794785534	0.3993992778944247	0.518292682895226	0.901149425280451	9.808653626398227	5.243192889204297	0.5345476546349491
1	3	undersample	0.6	100	5	5	1	sqrt	gini		0.7897018970189702	0.3156455922205345	0.518292682895226	0.8321839080396002	5.335529391247021	3.0884562139187897	0.5788471834922572
1	1	undersample	0.6	100	5	5	1	sqrt	entropy		0.8169929176825729	0.36794670100921223	0.6121212120841139	0.8245210727906168	7.415119595597037	3.4882888044490765	0.47042919339684863
1	2	undersample	0.6	100	5	5	1	sqrt	entropy		0.8529576675077096	0.3979251323539036	0.5060975609447501	0.9003831417555527	9.261632430742702	5.080440389903145	0.5485469581391509
1	3	undersample	0.6	100	5	5	1	sqrt	entropy		0.7902485748995423	0.32244388170282257	0.524390243870464	0.8398467432885837	5.781866860258961	3.2743025143244453	0.5663054054411633
1	1	undersample	0.6	100	5	5	1	log2	gini		0.8236015325670498	0.3662243963244057	0.6303030302648301	0.8222222222159218	7.885245376992079	3.545454345682212	0.4496314442128641
1	2	undersample	0.6	100	5	5	1	log2	gini		0.8544995794785534	0.3993992778944247	0.518292682895226	0.901149425280451	9.808653626398227	5.243192889204297	0.5345476546349491
1	3	undersample	0.6	100	5	5	1	log2	gini		0.7897018970189702	0.3156455922205345	0.518292682895226	0.8321839080396002	5.335529391247021	3.0884562139187897	0.5788471834922572
1	1	undersample	0.6	100	5	5	1	log2	entropy		0.8169929176825729	0.36794670100921223	0.6121212120841139	0.8245210727906168	7.415119595597037	3.4882888044490765	0.47042919339684863
1	2	undersample	0.6	100	5	5	1	log2	entropy		0.8529576675077096	0.3979251323539036	0.5060975609447501	0.9003831417555527	9.261632430742702	5.080440389903145	0.5485469581391509
1	3	undersample	0.6	100	5	5	1	log2	entropy		0.7902485748995423	0.32244388170282257	0.524390243870464	0.8398467432885837	5.781866860258961	3.2743025143244453	0.5663054054411633
1	1	undersample	0.6	100	5	5	2	sqrt	gini		0.8215070242656449	0.36087723503473357	0.6121212120841139	0.81839080459143	7.111550176763959	3.3705406656397843	0.4739530075365388
1	2	undersample	0.6	100	5	5	2	sqrt	gini		0.8518222596019064	0.3965929173727093	0.5060975609447501	0.8996168582306544	9.18311088321748	5.0416584060603205	0.5490142042652509
1	3	undersample	0.6	100	5	5	2	sqrt	gini		0.7906550789645826	0.3224201490458644	0.5304878048457019	0.8352490421391936	5.728178415926581	3.2199374105886687	0.5621223920599604
1	1	undersample	0.6	100	5	5	2	sqrt	entropy		0.81783350748868	0.36742047347968454	0.6121212120841139	0.8260536398404135	7.494355225648017	3.5190226247464964	0.4695564119725408
1	2	undersample	0.6	100	5	5	2	sqrt	entropy		0.8527146995607887	0.40003759643110043	0.5121951219199881	0.901149425280451	9.572091982368013	5.181508266978365	0.5413140806421299
1	3	undersample	0.6	100	5	5	2	sqrt	entropy		0.790412111017662	0.32594076138939365	0.524390243870464	0.8383141762387869	5.716611594878279	3.243266473455637	0.5673406986745927
1	1	undersample	0.6	100	5	5	2	log2	gini		0.8215070242656449	0.36087723503473357	0.6121212120841139	0.81839080459143	7.111550176763959	3.3705406656397843	0.4739530075365388
1	2	undersample	0.6	100	5	5	2	log2	gini		0.8518222596019064	0.3965929173727093	0.5060975609447501	0.8996168582306544	9.18311088321748	5.0416584060603205	0.5490142042652509
1	3	undersample	0.6	100	5	5	2	log2	gini		0.7906550789645826	0.3224201490458644	0.5304878048457019	0.8352490421391936	5.728178415926581	3.2199374105886687	0.5621223920599604
1	1	undersample	0.6	100	5	5	2	log2	entropy		0.81783350748868	0.36742047347968454	0.6121212120841139	0.8260536398404135	7.494355225648017	3.5190226247464964	0.4695564119725408
1	2	undersample	0.6	100	5	5	2	log2	entropy		0.8527146995607887	0.40003759643110043	0.5121951219199881	0.901149425280451	9.572091982368013	5.181508266978365	0.5413140806421299
1	3	undersample	0.6	100	5	5	2	log2	entropy		0.790412111017662	0.32594076138939365	0.524390243870464	0.8383141762387869	5.716611594878279	3.243266473455637	0.5673406986745927
1	1	undersample	0.6	100	5	10	1	sqrt	gini		0.8179031696273076	0.3568844370542068	0.6121212120841139	0.816091954016735	7.002929243799539	3.3284089096119565	0.4752880864146485
1	2	undersample	0.6	100	5	10	1	sqrt	gini		0.8510139239323428	0.39286759349230754	0.5487804877714157	0.8865900383073825	9.507851527176385	4.838908603723238	0.5089381649275467
1	3	undersample	0.6	100	5	10	1	sqrt	gini		0.7895570507429213	0.30656369854230325	0.5121951219199881	0.8390804597636853	5.4749996298965	3.1829266311508806	0.5813564916096724
1	1	undersample	0.6	100	5	10	1	sqrt	entropy		0.8159712063160339	0.3529458488598766	0.6181818181443526	0.8291187739400068	7.855647551680279	3.6176108764061166	0.4605108330090311
1	2	undersample	0.6	100	5	10	1	sqrt	entropy		0.8518970189701897	0.4036032317878106	0.4817073170437983	0.8980842911808576	8.190003566916694	4.726526218184525	0.5771091670066139
1	3	undersample	0.6	100	5	10	1	sqrt	entropy		0.7925380805532194	0.3220359328987589	0.49999999996951217	0.8421455938632787	5.3349510909279365	3.1674755271746773	0.5937215580497909
1	1	undersample	0.6	100	5	10	1	log2	gini		0.8179031696273076	0.3568844370542068	0.6121212120841139	0.816091954016735	7.002929243799539	3.3284089096119565	0.4752880864146485
1	2	undersample	0.6	100	5	10	1	log2	gini		0.8510139239323428	0.39286759349230754	0.5487804877714157	0.8865900383073825	9.507851527176385	4.838908603723238	0.5089381649275467
1	3	undersample	0.6	100	5	10	1	log2	gini		0.7895570507429213	0.30656369854230325	0.5121951219199881	0.8390804597636853	5.4749996298965	3.1829266311508806	0.5813564916096724
1	1	undersample	0.6	100	5	10	1	log2	entropy		0.8159712063160339	0.3529458488598766	0.6181818181443526	0.8291187739400068	7.855647551680279	3.6176108764061166	0.4605108330090311
1	2	undersample	0.6	100	5	10	1	log2	entropy		0.8518970189701897	0.4036032317878106	0.4817073170437983	0.8980842911808576	8.190003566916694	4.726526218184525	0.5771091670066139
1	3	undersample	0.6	100	5	10	1	log2	entropy		0.7925380805532194	0.3220359328987589	0.49999999996951217	0.8421455938632787	5.3349510909279365	3.1674755271746773	0.5937215580497909
1	1	undersample	0.6	100	5	10	2	sqrt	gini		0.8179588993382098	0.357503660615104	0.6121212120841139	0.8214559386910234	7.26072914024429	3.4284040214632343	0.4721845261866624
1	2	undersample	0.6	100	5	10	2	sqrt	gini		0.8493131483038968	0.3899878720706592	0.4939024389942742	0.8850574712575858	7.514457129652872	4.296950845161928	0.5718245105240027
1	3	undersample	0.6	100	5	10	2	sqrt	gini		0.7899869171105502	0.31502815104328097	0.518292682895226	0.8283524904151085	5.192416035280564	3.0195174631631927	0.5815245524862642
1	1	undersample	0.6	100	5	10	2	sqrt	entropy		0.8162034134447929	0.3530570664196137	0.6181818181443526	0.8283524904151085	7.81334980816341	3.601460828792339	0.46093683747475694
1	2	undersample	0.6	100	5	10	2	sqrt	entropy		0.8518316045229419	0.40123723244186654	0.49999999996951217	0.898850574705756	8.886362695181976	4.943181328842923	0.5562659785042758
1	3	undersample	0.6	100	5	10	2	sqrt	entropy		0.7911597047004952	0.31858881882032647	0.49999999996951217	0.8398467432885837	5.244018784784767	3.122009374123308	0.5953467082805766
1	1	undersample	0.6	100	5	10	2	log2	gini		0.8179588993382098	0.357503660615104	0.6121212120841139	0.8214559386910234	7.26072914024429	3.4284040214632343	0.4721845261866624
1	2	undersample	0.6	100	5	10	2	log2	gini		0.8493131483038968	0.3899878720706592	0.4939024389942742	0.8850574712575858	7.514457129652872	4.296950845161928	0.5718245105240027
1	3	undersample	0.6	100	5	10	2	log2	gini		0.7899869171105502	0.31502815104328097	0.518292682895226	0.8283524904151085	5.192416035280564	3.0195174631631927	0.5815245524862642
1	1	undersample	0.6	100	5	10	2	log2	entropy		0.8162034134447929	0.3530570664196137	0.6181818181443526	0.8283524904151085	7.81334980816341	3.601460828792339	0.46093683747475694
1	2	undersample	0.6	100	5	10	2	log2	entropy		0.8518316045229419	0.40123723244186654	0.49999999996951217	0.898850574705756	8.886362695181976	4.943181328842923	0.5562659785042758
1	3	undersample	0.6	100	5	10	2	log2	entropy		0.7911597047004952	0.31858881882032647	0.49999999996951217	0.8398467432885837	5.244018784784767	3.122009374123308	0.5953467082805766
1	1	undersample	0.6	100	10	2	1	sqrt	gini		0.8197283176593521	0.3462373313035473	0.6363636363250689	0.7969348658942764	6.867924124349012	3.13379058295575	0.4562937006199891
1	2	undersample	0.6	100	10	2	1	sqrt	gini		0.8530324268759928	0.41417620329703775	0.5670731706971297	0.8758620689588057	9.241783209753802	4.56808906238384	0.4942865317533996
1	3	undersample	0.6	100	10	2	1	sqrt	gini		0.7946827399308477	0.2989226279835271	0.5731707316723677	0.8275862068902101	6.445713863564304	3.324390050762834	0.5157520263345041
1	1	undersample	0.6	100	10	2	1	sqrt	entropy		0.819960524788111	0.3726541519069088	0.6606060605660239	0.7984674329440731	7.7117051256157385	3.277912038919149	0.4250567038557992
1	2	undersample	0.6	100	10	2	1	sqrt	entropy		0.8490608354359406	0.38622499850789976	0.5914634145980815	0.8659003831351273	9.34840006364609	4.410626848306428	0.4718055201739176
1	3	undersample	0.6	100	10	2	1	sqrt	entropy		0.7980936361087749	0.31351534181495944	0.5365853658209399	0.8314176245147018	5.71052594227149	3.1829266401485024	0.5573788851009338
1	1	undersample	0.6	100	10	2	1	log2	gini		0.8197283176593521	0.3462373313035473	0.6363636363250689	0.7969348658942764	6.867924124349012	3.13379058295575	0.4562937006199891
1	2	undersample	0.6	100	10	2	1	log2	gini		0.8530324268759928	0.41417620329703775	0.5670731706971297	0.8758620689588057	9.241783209753802	4.56808906238384	0.4942865317533996
1	3	undersample	0.6	100	10	2	1	log2	gini		0.7946827399308477	0.2989226279835271	0.5731707316723677	0.8275862068902101	6.445713863564304	3.324390050762834	0.5157520263345041
1	1	undersample	0.6	100	10	2	1	log2	entropy		0.819960524788111	0.3726541519069088	0.6606060605660239	0.7984674329440731	7.7117051256157385	3.277912038919149	0.4250567038557992
1	2	undersample	0.6	100	10	2	1	log2	entropy		0.8490608354359406	0.38622499850789976	0.5914634145980815	0.8659003831351273	9.34840006364609	4.410626848306428	0.4718055201739176
1	3	undersample	0.6	100	10	2	1	log2	entropy		0.7980936361087749	0.31351534181495944	0.5365853658209399	0.8314176245147018	5.71052594227149	3.1829266401485024	0.5573788851009338
1	1	undersample	0.6	100	10	2	2	sqrt	gini		0.8168210844072914	0.3471143122355235	0.6727272726865013	0.7999999999938698	8.222221711063604	3.363636195147599	0.4090909040313717
1	2	undersample	0.6	100	10	2	2	sqrt	gini		0.851154097747874	0.38379389846045725	0.5975609755733194	0.8689655172347206	9.846889099310847	4.560333412697095	0.4631242688157591
1	3	undersample	0.6	100	10	2	2	sqrt	gini		0.794673395009812	0.3058627893692811	0.5609756097218918	0.8314176245147018	6.301767258250162	3.3276051237916167	0.5280431543100076
1	1	undersample	0.6	100	10	2	2	sqrt	entropy		0.8159712063160339	0.3439970263703328	0.6606060605660239	0.793869731794683	7.4962820816795634	3.204798762790318	0.4275184221868893
1	2	undersample	0.6	100	10	2	2	sqrt	entropy		0.8520325203252033	0.39848714251668577	0.5853658536228435	0.874329501909009	9.822093813139016	4.657941330188727	0.47423098583490014
1	3	undersample	0.6	100	10	2	2	sqrt	entropy		0.7995748060928884	0.30429675925307176	0.5365853658209399	0.8344827586142952	5.837718909346526	3.241869722513306	0.5553315797623787
1	1	undersample	0.6	100	10	2	2	log2	gini		0.8168210844072914	0.3471143122355235	0.6727272726865013	0.7999999999938698	8.222221711063604	3.363636195147599	0.4090909040313717
1	2	undersample	0.6	100	10	2	2	log2	gini		0.851154097747874	0.38379389846045725	0.5975609755733194	0.8689655172347206	9.846889099310847	4.560333412697095	0.4631242688157591
1	3	undersample	0.6	100	10	2	2	log2	gini		0.794673395009812	0.3058627893692811	0.5609756097218918	0.8314176245147018	6.301767258250162	3.3276051237916167	0.5280431543100076
1	1	undersample	0.6	100	10	2	2	log2	entropy		0.8159712063160339	0.3439970263703328	0.6606060605660239	0.793869731794683	7.4962820816795634	3.204798762790318	0.4275184221868893
1	2	undersample	0.6	100	10	2	2	log2	entropy		0.8520325203252033	0.39848714251668577	0.5853658536228435	0.874329501909009	9.822093813139016	4.657941330188727	0.47423098583490014
1	3	undersample	0.6	100	10	2	2	log2	entropy		0.7995748060928884	0.30429675925307176	0.5365853658209399	0.8344827586142952	5.837718909346526	3.241869722513306	0.5553315797623787
1	1	undersample	0.6	100	10	5	1	sqrt	gini		0.8180889353303147	0.33989962140743923	0.6727272726865013	0.7923371647448864	7.842967959369115	3.2395167843340316	0.413047295703212
1	2	undersample	0.6	100	10	5	1	sqrt	gini		0.8442295112606298	0.39062899651635746	0.5731707316723677	0.8613026819857372	8.339067991790714	4.132529010316813	0.4955624454668492
1	3	undersample	0.6	100	10	5	1	sqrt	gini		0.7884450051397066	0.28215466847620624	0.5609756097218918	0.8199233716412268	5.817966541235752	3.115204808545124	0.5354456283455663
1	1	undersample	0.6	100	10	5	1	sqrt	entropy		0.8135330314640659	0.3591527138320063	0.6909090908672176	0.7977011494191748	8.814170568250757	3.4152890870642163	0.3874770714359232
1	2	undersample	0.6	100	10	5	1	sqrt	entropy		0.8533548266517149	0.39109867877903803	0.5975609755733194	0.8689655172347206	9.846889099310847	4.560333412697095	0.4631242688157591
1	3	undersample	0.6	100	10	5	1	sqrt	entropy		0.7970376600317728	0.30811222570642377	0.5548780487466537	0.8245210727906168	5.85727066915035	3.162077783070727	0.53985514809011
1	1	undersample	0.6	100	10	5	1	log2	gini		0.8180889353303147	0.33989962140743923	0.6727272726865013	0.7923371647448864	7.842967959369115	3.2395167843340316	0.413047295703212
1	2	undersample	0.6	100	10	5	1	log2	gini		0.8442295112606298	0.39062899651635746	0.5731707316723677	0.8613026819857372	8.339067991790714	4.132529010316813	0.4955624454668492
1	3	undersample	0.6	100	10	5	1	log2	gini		0.7884450051397066	0.28215466847620624	0.5609756097218918	0.8199233716412268	5.817966541235752	3.115204808545124	0.5354456283455663
1	1	undersample	0.6	100	10	5	1	log2	entropy		0.8135330314640659	0.3591527138320063	0.6909090908672176	0.7977011494191748	8.814170568250757	3.4152890870642163	0.3874770714359232
1	2	undersample	0.6	100	10	5	1	log2	entropy		0.8533548266517149	0.39109867877903803	0.5975609755733194	0.8689655172347206	9.846889099310847	4.560333412697095	0.4631242688157591
1	3	undersample	0.6	100	10	5	1	log2	entropy		0.7970376600317728	0.30811222570642377	0.5548780487466537	0.8245210727906168	5.85727066915035	3.162077783070727	0.53985514809011
1	1	undersample	0.6	100	10	5	2	sqrt	gini		0.8198769302217577	0.3414834275478859	0.6848484848069788	0.7931034482697847	8.330127695992754	3.3101008498149596	0.3973649489318179
1	2	undersample	0.6	100	10	5	2	sqrt	gini		0.8486823661340062	0.3969706814986886	0.5792682926476056	0.869731800759619	9.192241322393928	4.446735669626768	0.48374878571467866
1	3	undersample	0.6	100	10	5	2	sqrt	gini		0.7935940566302214	0.3065861440097507	0.5548780487466537	0.8176245210665317	5.588637853264782	3.042503419684192	0.544408752844924
1	1	undersample	0.6	100	10	5	2	sqrt	entropy		0.8172669220945082	0.35098666947825363	0.6787878787467401	0.7923371647448864	8.06293901010212	3.2687016202289327	0.4053982717101246
1	2	undersample	0.6	100	10	5	2	sqrt	entropy		0.8564900476590973	0.41740364182073414	0.5853658536228435	0.8804597701081958	10.398189070502623	4.896810096354647	0.4709291165193303
1	3	undersample	0.6	100	10	5	2	sqrt	entropy		0.8002336230258854	0.32274559637838063	0.5609756097218918	0.8275862068902101	6.133332934969833	3.253658347555114	0.5304877985133849
1	1	undersample	0.6	100	10	5	2	log2	gini		0.8198769302217577	0.3414834275478859	0.6848484848069788	0.7931034482697847	8.330127695992754	3.3101008498149596	0.3973649489318179
1	2	undersample	0.6	100	10	5	2	log2	gini		0.8486823661340062	0.3969706814986886	0.5792682926476056	0.869731800759619	9.192241322393928	4.446735669626768	0.48374878571467866
1	3	undersample	0.6	100	10	5	2	log2	gini		0.7935940566302214	0.3065861440097507	0.5548780487466537	0.8176245210665317	5.588637853264782	3.042503419684192	0.544408752844924
1	1	undersample	0.6	100	10	5	2	log2	entropy		0.8172669220945082	0.35098666947825363	0.6787878787467401	0.7923371647448864	8.06293901010212	3.2687016202289327	0.4053982717101246
1	2	undersample	0.6	100	10	5	2	log2	entropy		0.8564900476590973	0.41740364182073414	0.5853658536228435	0.8804597701081958	10.398189070502623	4.896810096354647	0.4709291165193303
1	3	undersample	0.6	100	10	5	2	log2	entropy		0.8002336230258854	0.32274559637838063	0.5609756097218918	0.8275862068902101	6.133332934969833	3.253658347555114	0.5304877985133849
1	1	undersample	0.6	100	10	10	1	sqrt	gini		0.8206989434575642	0.34133002291482956	0.6909090908672176	0.7946360153195814	8.649253194641068	3.3643146255622365	0.3889716792143601
1	2	undersample	0.6	100	10	10	1	sqrt	gini		0.8488412297916084	0.3940755341502613	0.5853658536228435	0.8613026819857372	8.766980111285843	4.22045515947249	0.48140351845553336
1	3	undersample	0.6	100	10	10	1	sqrt	gini		0.7967806747032987	0.29264832961356313	0.5548780487466537	0.8260536398404135	5.919859616784841	3.1899374976182755	0.5388535615566132
1	1	undersample	0.6	100	10	10	1	sqrt	entropy		0.8200069662138627	0.3468245062213287	0.6727272726865013	0.8030651340934631	8.382187106289518	3.4159885068085676	0.4075294883865731
1	2	undersample	0.6	100	10	10	1	sqrt	entropy		0.8504532286702177	0.39356656123414807	0.5792682926476056	0.8659003831351273	8.89026840608402	4.319686088547533	0.48588926704267876
1	3	undersample	0.6	100	10	10	1	sqrt	entropy		0.7972712830576582	0.3102983966165804	0.5731707316723677	0.8252873563155151	6.3432326726683375	3.280648078916262	0.5171886614879446
1	1	undersample	0.6	100	10	10	1	log2	gini		0.8206989434575642	0.34133002291482956	0.6909090908672176	0.7946360153195814	8.649253194641068	3.3643146255622365	0.3889716792143601
1	2	undersample	0.6	100	10	10	1	log2	gini		0.8488412297916084	0.3940755341502613	0.5853658536228435	0.8613026819857372	8.766980111285843	4.22045515947249	0.48140351845553336
1	3	undersample	0.6	100	10	10	1	log2	gini		0.7967806747032987	0.29264832961356313	0.5548780487466537	0.8260536398404135	5.919859616784841	3.1899374976182755	0.5388535615566132
1	1	undersample	0.6	100	10	10	1	log2	entropy		0.8200069662138627	0.3468245062213287	0.6727272726865013	0.8030651340934631	8.382187106289518	3.4159885068085676	0.4075294883865731
1	2	undersample	0.6	100	10	10	1	log2	entropy		0.8504532286702177	0.39356656123414807	0.5792682926476056	0.8659003831351273	8.89026840608402	4.319686088547533	0.48588926704267876
1	3	undersample	0.6	100	10	10	1	log2	entropy		0.7972712830576582	0.3102983966165804	0.5731707316723677	0.8252873563155151	6.3432326726683375	3.280648078916262	0.5171886614879446
1	1	undersample	0.6	100	10	10	2	sqrt	gini		0.817652385928248	0.33099204422814144	0.6909090908672176	0.7908045976950897	8.449902522910492	3.3026971445252884	0.39085623189990115
1	2	undersample	0.6	100	10	10	2	sqrt	gini		0.850850387814223	0.4007916838344946	0.5914634145980815	0.867432950184924	9.473211166316814	4.4616167502179	0.47097194152597627
1	3	undersample	0.6	100	10	10	2	sqrt	gini		0.7934398654331369	0.2940158357875534	0.5609756097218918	0.8245210727906168	6.003881227689035	3.1968258905769993	0.5324598720898885
1	1	undersample	0.6	100	10	10	2	sqrt	entropy		0.8180332056194125	0.34421553750181894	0.6666666666262626	0.7954022988444798	7.775280429362281	3.2584268067373996	0.4190751392939595
1	2	undersample	0.6	100	10	10	2	sqrt	entropy		0.8521913839828054	0.3920897777218735	0.5914634145980815	0.869731800759619	9.665934192074142	4.540351157408384	0.469727081782952
1	3	undersample	0.6	100	10	10	2	sqrt	entropy		0.7966311559667321	0.3155875565741944	0.5426829267961778	0.8275862068902101	5.695999634368107	3.147560792743534	0.5525914567817061
1	1	undersample	0.6	100	10	10	2	log2	gini		0.817652385928248	0.33099204422814144	0.6909090908672176	0.7908045976950897	8.449902522910492	3.3026971445252884	0.39085623189990115
1	2	undersample	0.6	100	10	10	2	log2	gini		0.850850387814223	0.4007916838344946	0.5914634145980815	0.867432950184924	9.473211166316814	4.4616167502179	0.47097194152597627
1	3	undersample	0.6	100	10	10	2	log2	gini		0.7934398654331369	0.2940158357875534	0.5609756097218918	0.8245210727906168	6.003881227689035	3.1968258905769993	0.5324598720898885
1	1	undersample	0.6	100	10	10	2	log2	entropy		0.8180332056194125	0.34421553750181894	0.6666666666262626	0.7954022988444798	7.775280429362281	3.2584268067373996	0.4190751392939595
1	2	undersample	0.6	100	10	10	2	log2	entropy		0.8521913839828054	0.3920897777218735	0.5914634145980815	0.869731800759619	9.665934192074142	4.540351157408384	0.469727081782952
1	3	undersample	0.6	100	10	10	2	log2	entropy		0.7966311559667321	0.3155875565741944	0.5426829267961778	0.8275862068902101	5.695999634368107	3.147560792743534	0.5525914567817061
1	1	undersample	0.6	300	3	2	1	sqrt	gini		0.8181446650412167	0.3664067414085365	0.4909090908793388	0.8681992337098223	6.3519513090179425	3.724629738132456	0.5863756652739199
1	2	undersample	0.6	300	3	2	1	sqrt	gini		0.8521773666012523	0.39195995193632405	0.4085365853409429	0.9264367816020963	8.698774546545296	5.553543451507695	0.6384282446687308
1	3	undersample	0.6	300	3	2	1	sqrt	gini		0.7841463414634147	0.3142137661359999	0.43902439021713263	0.8628352490355339	4.923001807671619	3.200708309701106	0.6501537853354747
1	1	undersample	0.6	300	3	2	1	sqrt	entropy		0.8167374898409381	0.37026160093811805	0.5030303029998163	0.8643678160853305	6.450598906936519	3.7087824688310262	0.5749516374885554
1	2	undersample	0.6	300	3	2	1	sqrt	entropy		0.8513269787870291	0.3940421887645511	0.39634146339046694	0.9318007662763848	8.970603566196937	5.811522852022865	0.6478407745289103
1	3	undersample	0.6	300	3	2	1	sqrt	entropy		0.7838800112139053	0.31379993270557965	0.4451219511923706	0.8666666666600256	5.2142853010643035	3.33841438339542	0.6402438950878182
1	1	undersample	0.6	300	3	2	1	log2	gini		0.8181446650412167	0.3664067414085365	0.4909090908793388	0.8681992337098223	6.3519513090179425	3.724629738132456	0.5863756652739199
1	2	undersample	0.6	300	3	2	1	log2	gini		0.8521773666012523	0.39195995193632405	0.4085365853409429	0.9264367816020963	8.698774546545296	5.553543451507695	0.6384282446687308
1	3	undersample	0.6	300	3	2	1	log2	gini		0.7841463414634147	0.3142137661359999	0.43902439021713263	0.8628352490355339	4.923001807671619	3.200708309701106	0.6501537853354747
1	1	undersample	0.6	300	3	2	1	log2	entropy		0.8167374898409381	0.37026160093811805	0.5030303029998163	0.8643678160853305	6.450598906936519	3.7087824688310262	0.5749516374885554
1	2	undersample	0.6	300	3	2	1	log2	entropy		0.8513269787870291	0.3940421887645511	0.39634146339046694	0.9318007662763848	8.970603566196937	5.811522852022865	0.6478407745289103
1	3	undersample	0.6	300	3	2	1	log2	entropy		0.7838800112139053	0.31379993270557965	0.4451219511923706	0.8666666666600256	5.2142853010643035	3.33841438339542	0.6402438950878182
1	1	undersample	0.6	300	3	2	2	sqrt	gini		0.8180285614768372	0.36706576385011247	0.4909090908793388	0.8681992337098223	6.3519513090179425	3.724629738132456	0.5863756652739199
1	2	undersample	0.6	300	3	2	2	sqrt	gini		0.8520465377067563	0.3918802002448444	0.41463414631618084	0.9279693486518931	9.125441947280692	5.756356231582456	0.6308029982091315
1	3	undersample	0.6	300	3	2	2	sqrt	gini		0.7836370432669844	0.3151696581768657	0.4329268292418947	0.8643678160853305	4.86531764703665	3.1919179123082144	0.6560553894357051
1	1	undersample	0.6	300	3	2	2	sqrt	entropy		0.8165424358527807	0.36860809964229546	0.5030303029998163	0.8643678160853305	6.450598906936519	3.7087824688310262	0.5749516374885554
1	2	undersample	0.6	300	3	2	2	sqrt	entropy		0.8518175871413887	0.3954711308935073	0.39634146339046694	0.9333333333261814	9.19191776751253	5.945121058451059	0.6467769965854165
1	3	undersample	0.6	300	3	2	2	sqrt	entropy		0.7839734604242594	0.3153447038275036	0.43902439021713263	0.8666666666600256	5.086956119477999	3.292682679513291	0.6472795422858121
1	1	undersample	0.6	300	3	2	2	log2	gini		0.8180285614768372	0.36706576385011247	0.4909090908793388	0.8681992337098223	6.3519513090179425	3.724629738132456	0.5863756652739199
1	2	undersample	0.6	300	3	2	2	log2	gini		0.8520465377067563	0.3918802002448444	0.41463414631618084	0.9279693486518931	9.125441947280692	5.756356231582456	0.6308029982091315
1	3	undersample	0.6	300	3	2	2	log2	gini		0.7836370432669844	0.3151696581768657	0.4329268292418947	0.8643678160853305	4.86531764703665	3.1919179123082144	0.6560553894357051
1	1	undersample	0.6	300	3	2	2	log2	entropy		0.8165424358527807	0.36860809964229546	0.5030303029998163	0.8643678160853305	6.450598906936519	3.7087824688310262	0.5749516374885554
1	2	undersample	0.6	300	3	2	2	log2	entropy		0.8518175871413887	0.3954711308935073	0.39634146339046694	0.9333333333261814	9.19191776751253	5.945121058451059	0.6467769965854165
1	3	undersample	0.6	300	3	2	2	log2	entropy		0.7839734604242594	0.3153447038275036	0.43902439021713263	0.8666666666600256	5.086956119477999	3.292682679513291	0.6472795422858121
1	1	undersample	0.6	300	3	5	1	sqrt	gini		0.8183954487402764	0.3680557509794885	0.49696969693957754	0.8689655172347206	6.551679866883302	3.792663187011329	0.5788840722614148
1	2	undersample	0.6	300	3	5	1	sqrt	gini		0.8521540042986637	0.39285364722104843	0.4085365853409429	0.9264367816020963	8.698774546545296	5.553543451507695	0.6384282446687308
1	3	undersample	0.6	300	3	5	1	sqrt	gini		0.7839407532006355	0.3140816861083839	0.43902439021713263	0.8628352490355339	4.923001807671619	3.200708309701106	0.6501537853354747
1	1	undersample	0.6	300	3	5	1	sqrt	entropy		0.8169557645419714	0.37091075329143924	0.5030303029998163	0.8651340996102289	6.493001142389736	3.7298550949311555	0.5744423800653111
1	2	undersample	0.6	300	3	5	1	sqrt	entropy		0.8517381553125876	0.394717923076771	0.39634146339046694	0.9310344827514864	8.86363503502553	5.746950385259456	0.6483739768067462
1	3	undersample	0.6	300	3	5	1	sqrt	entropy		0.7836043360433605	0.31338623270897764	0.4329268292418947	0.8659003831351273	4.929646310623044	3.2283969714407874	0.6548942294678127
1	1	undersample	0.6	300	3	5	1	log2	gini		0.8183954487402764	0.3680557509794885	0.49696969693957754	0.8689655172347206	6.551679866883302	3.792663187011329	0.5788840722614148
1	2	undersample	0.6	300	3	5	1	log2	gini		0.8521540042986637	0.39285364722104843	0.4085365853409429	0.9264367816020963	8.698774546545296	5.553543451507695	0.6384282446687308
1	3	undersample	0.6	300	3	5	1	log2	gini		0.7839407532006355	0.3140816861083839	0.43902439021713263	0.8628352490355339	4.923001807671619	3.200708309701106	0.6501537853354747
1	1	undersample	0.6	300	3	5	1	log2	entropy		0.8169557645419714	0.37091075329143924	0.5030303029998163	0.8651340996102289	6.493001142389736	3.7298550949311555	0.5744423800653111
1	2	undersample	0.6	300	3	5	1	log2	entropy		0.8517381553125876	0.394717923076771	0.39634146339046694	0.9310344827514864	8.86363503502553	5.746950385259456	0.6483739768067462
1	3	undersample	0.6	300	3	5	1	log2	entropy		0.7836043360433605	0.31338623270897764	0.4329268292418947	0.8659003831351273	4.929646310623044	3.2283969714407874	0.6548942294678127
1	1	undersample	0.6	300	3	5	2	sqrt	gini		0.8180332056194125	0.36622277236762757	0.49696969693957754	0.8689655172347206	6.551679866883302	3.792663187011329	0.5788840722614148
1	2	undersample	0.6	300	3	5	2	sqrt	gini		0.8520652275488272	0.39191163552180486	0.4085365853409429	0.9272030651269947	8.797611334792702	5.612001795592347	0.6379006180259348
1	3	undersample	0.6	300	3	5	2	sqrt	gini		0.7834688346883467	0.31474243367258886	0.43902439021713263	0.8636015325604323	4.955055796775713	3.2186898157396615	0.6495768964465599
1	1	undersample	0.6	300	3	5	2	sqrt	entropy		0.8166167421339836	0.36972844423558576	0.5030303029998163	0.8643678160853305	6.450598906936519	3.7087824688310262	0.5749516374885554
1	2	undersample	0.6	300	3	5	2	sqrt	entropy		0.851892346509672	0.39502611251315467	0.40243902436570494	0.9318007662763848	9.201557879472238	5.9009308959001405	0.6412969283222085
1	3	undersample	0.6	300	3	5	2	sqrt	entropy		0.7837491823194094	0.3145968169855793	0.4329268292418947	0.8659003831351273	4.929646310623044	3.2283969714407874	0.6548942294678127
1	1	undersample	0.6	300	3	5	2	log2	gini		0.8180332056194125	0.36622277236762757	0.49696969693957754	0.8689655172347206	6.551679866883302	3.792663187011329	0.5788840722614148
1	2	undersample	0.6	300	3	5	2	log2	gini		0.8520652275488272	0.39191163552180486	0.4085365853409429	0.9272030651269947	8.797611334792702	5.612001795592347	0.6379006180259348
1	3	undersample	0.6	300	3	5	2	log2	gini		0.7834688346883467	0.31474243367258886	0.43902439021713263	0.8636015325604323	4.955055796775713	3.2186898157396615	0.6495768964465599
1	1	undersample	0.6	300	3	5	2	log2	entropy		0.8166167421339836	0.36972844423558576	0.5030303029998163	0.8643678160853305	6.450598906936519	3.7087824688310262	0.5749516374885554
1	2	undersample	0.6	300	3	5	2	log2	entropy		0.851892346509672	0.39502611251315467	0.40243902436570494	0.9318007662763848	9.201557879472238	5.9009308959001405	0.6412969283222085
1	3	undersample	0.6	300	3	5	2	log2	entropy		0.7837491823194094	0.3145968169855793	0.4329268292418947	0.8659003831351273	4.929646310623044	3.2283969714407874	0.6548942294678127
1	1	undersample	0.6	300	3	10	1	sqrt	gini		0.818153953326367	0.3669398148091365	0.5030303029998163	0.867432950184924	6.623149044049028	3.794534658168603	0.5729200062841018
1	2	undersample	0.6	300	3	10	1	sqrt	gini		0.851845621904495	0.39029434254241424	0.41463414631618084	0.9279693486518931	9.125441947280692	5.756356231582456	0.6308029982091315
1	3	undersample	0.6	300	3	10	1	sqrt	gini		0.7837351649378564	0.31137084298496936	0.4329268292418947	0.8628352490355339	4.802426495380368	3.1562540276219244	0.6572206743057445
1	1	undersample	0.6	300	3	10	1	sqrt	entropy		0.8168164402647162	0.3705071069854805	0.5030303029998163	0.8636015325604323	6.40867310106001	3.687946613793305	0.5754617986516707
1	2	undersample	0.6	300	3	10	1	sqrt	entropy		0.8517428277731054	0.39385754763848135	0.40243902436570494	0.9310344827514864	9.091835370436812	5.835365006571141	0.6418247447184506
1	3	undersample	0.6	300	3	10	1	sqrt	entropy		0.7831651247546958	0.3118891264169171	0.4329268292418947	0.8666666666600256	4.9623651998191445	3.246950975631162	0.6543151894838063
1	1	undersample	0.6	300	3	10	1	log2	gini		0.818153953326367	0.3669398148091365	0.5030303029998163	0.867432950184924	6.623149044049028	3.794534658168603	0.5729200062841018
1	2	undersample	0.6	300	3	10	1	log2	gini		0.851845621904495	0.39029434254241424	0.41463414631618084	0.9279693486518931	9.125441947280692	5.756356231582456	0.6308029982091315
1	3	undersample	0.6	300	3	10	1	log2	gini		0.7837351649378564	0.31137084298496936	0.4329268292418947	0.8628352490355339	4.802426495380368	3.1562540276219244	0.6572206743057445
1	1	undersample	0.6	300	3	10	1	log2	entropy		0.8168164402647162	0.3705071069854805	0.5030303029998163	0.8636015325604323	6.40867310106001	3.687946613793305	0.5754617986516707
1	2	undersample	0.6	300	3	10	1	log2	entropy		0.8517428277731054	0.39385754763848135	0.40243902436570494	0.9310344827514864	9.091835370436812	5.835365006571141	0.6418247447184506
1	3	undersample	0.6	300	3	10	1	log2	entropy		0.7831651247546958	0.3118891264169171	0.4329268292418947	0.8666666666600256	4.9623651998191445	3.246950975631162	0.6543151894838063
1	1	undersample	0.6	300	3	10	2	sqrt	gini		0.8181864623243933	0.3671885456923567	0.49696969693957754	0.8666666666600256	6.421686227676411	3.727272447315749	0.5804195737616322
1	2	undersample	0.6	300	3	10	2	sqrt	gini		0.8516213437996448	0.39077618294273925	0.41463414631618084	0.9272030651269947	9.021928537741672	5.695763016422084	0.6313243229954174
1	3	undersample	0.6	300	3	10	2	sqrt	gini		0.7831744696757312	0.3119633093042807	0.43902439021713263	0.8613026819857372	4.859956392561134	3.165341369604367	0.6513106425913235
1	1	undersample	0.6	300	3	10	2	sqrt	entropy		0.8166213862765588	0.36955634641373786	0.5030303029998163	0.8643678160853305	6.450598906936519	3.7087824688310262	0.5749516374885554
1	2	undersample	0.6	300	3	10	2	sqrt	entropy		0.8518035697598356	0.39484369810454406	0.40243902436570494	0.9302681992265881	8.984524344770188	5.7712401255920245	0.6423534306639359
1	3	undersample	0.6	300	3	10	2	sqrt	entropy		0.7832679188860854	0.31384503290400323	0.4329268292418947	0.8659003831351273	4.929646310623044	3.2283969714407874	0.6548942294678127
1	1	undersample	0.6	300	3	10	2	log2	gini		0.8181864623243933	0.3671885456923567	0.49696969693957754	0.8666666666600256	6.421686227676411	3.727272447315749	0.5804195737616322
1	2	undersample	0.6	300	3	10	2	log2	gini		0.8516213437996448	0.39077618294273925	0.41463414631618084	0.9272030651269947	9.021928537741672	5.695763016422084	0.6313243229954174
1	3	undersample	0.6	300	3	10	2	log2	gini		0.7831744696757312	0.3119633093042807	0.43902439021713263	0.8613026819857372	4.859956392561134	3.165341369604367	0.6513106425913235
1	1	undersample	0.6	300	3	10	2	log2	entropy		0.8166213862765588	0.36955634641373786	0.5030303029998163	0.8643678160853305	6.450598906936519	3.7087824688310262	0.5749516374885554
1	2	undersample	0.6	300	3	10	2	log2	entropy		0.8518035697598356	0.39484369810454406	0.40243902436570494	0.9302681992265881	8.984524344770188	5.7712401255920245	0.6423534306639359
1	3	undersample	0.6	300	3	10	2	log2	entropy		0.7832679188860854	0.31384503290400323	0.4329268292418947	0.8659003831351273	4.929646310623044	3.2283969714407874	0.6548942294678127
1	1	undersample	0.6	300	5	2	1	sqrt	gini		0.82452571693951	0.3713161834947298	0.6303030302648301	0.8214559386910234	7.844085880012867	3.530237804278974	0.45005087652512094
1	2	undersample	0.6	300	5	2	1	sqrt	gini		0.8554901411083076	0.4022225728692192	0.518292682895226	0.8934865900314676	9.025588739305947	4.865984803120083	0.5391321113129272
1	3	undersample	0.6	300	5	2	1	sqrt	gini		0.7888468367442295	0.3076531389566963	0.5060975609447501	0.8283524904151085	4.945050393303876	2.948469993441706	0.5962466930536732
1	1	undersample	0.6	300	5	2	1	sqrt	entropy		0.8208475560199697	0.3691520081251857	0.5999999999636363	0.8275862068902101	7.199999519023602	3.4799997978211032	0.48333332754069874
1	2	undersample	0.6	300	5	2	1	sqrt	entropy		0.8529156153630502	0.40532895141865405	0.48780487801903627	0.9019157088053493	8.757439524505351	4.9733226630322385	0.5678968791667165
1	3	undersample	0.6	300	5	2	1	sqrt	entropy		0.7897906737688066	0.3175271590831545	0.5121951219199881	0.8375478927138886	5.4134430337482815	3.1528990232728566	0.5824202729173915
1	1	undersample	0.6	300	5	2	1	log2	gini		0.82452571693951	0.3713161834947298	0.6303030302648301	0.8214559386910234	7.844085880012867	3.530237804278974	0.45005087652512094
1	2	undersample	0.6	300	5	2	1	log2	gini		0.8554901411083076	0.4022225728692192	0.518292682895226	0.8934865900314676	9.025588739305947	4.865984803120083	0.5391321113129272
1	3	undersample	0.6	300	5	2	1	log2	gini		0.7888468367442295	0.3076531389566963	0.5060975609447501	0.8283524904151085	4.945050393303876	2.948469993441706	0.5962466930536732
1	1	undersample	0.6	300	5	2	1	log2	entropy		0.8208475560199697	0.3691520081251857	0.5999999999636363	0.8275862068902101	7.199999519023602	3.4799997978211032	0.48333332754069874
1	2	undersample	0.6	300	5	2	1	log2	entropy		0.8529156153630502	0.40532895141865405	0.48780487801903627	0.9019157088053493	8.757439524505351	4.9733226630322385	0.5678968791667165
1	3	undersample	0.6	300	5	2	1	log2	entropy		0.7897906737688066	0.3175271590831545	0.5121951219199881	0.8375478927138886	5.4134430337482815	3.1528990232728566	0.5824202729173915
1	1	undersample	0.6	300	5	2	2	sqrt	gini		0.8237455009868804	0.3636133960009966	0.6484848484455463	0.8191570881163284	8.356443043633394	3.5859011881188714	0.4291181171020446
1	2	undersample	0.6	300	5	2	2	sqrt	gini		0.8565694794878983	0.403528679253014	0.5121951219199881	0.896551724131061	9.099999052770132	4.9512190329465655	0.5440900502554858
1	3	undersample	0.6	300	5	2	2	sqrt	gini		0.7894168769273899	0.3178596553347984	0.5060975609447501	0.8321839080396002	5.081345858161122	3.0157866559442303	0.5935015425661555
1	1	undersample	0.6	300	5	2	2	sqrt	entropy		0.821298037849762	0.37071690495758636	0.6181818181443526	0.8298850574649052	7.898326355926848	3.6339064199357853	0.4600856152551438
1	2	undersample	0.6	300	5	2	2	sqrt	entropy		0.8529763573497803	0.403243956527209	0.518292682895226	0.9019157088053493	9.893689578292811	5.284155329471753	0.5340934935060552
1	3	undersample	0.6	300	5	2	2	sqrt	entropy		0.7897065694794879	0.31818731534342504	0.518292682895226	0.8383141762387869	5.578618616803181	3.2055540726015015	0.5746142973746166
1	1	undersample	0.6	300	5	2	2	log2	gini		0.8237455009868804	0.3636133960009966	0.6484848484455463	0.8191570881163284	8.356443043633394	3.5859011881188714	0.4291181171020446
1	2	undersample	0.6	300	5	2	2	log2	gini		0.8565694794878983	0.403528679253014	0.5121951219199881	0.896551724131061	9.099999052770132	4.9512190329465655	0.5440900502554858
1	3	undersample	0.6	300	5	2	2	log2	gini		0.7894168769273899	0.3178596553347984	0.5060975609447501	0.8321839080396002	5.081345858161122	3.0157866559442303	0.5935015425661555
1	1	undersample	0.6	300	5	2	2	log2	entropy		0.821298037849762	0.37071690495758636	0.6181818181443526	0.8298850574649052	7.898326355926848	3.6339064199357853	0.4600856152551438
1	2	undersample	0.6	300	5	2	2	log2	entropy		0.8529763573497803	0.403243956527209	0.518292682895226	0.9019157088053493	9.893689578292811	5.284155329471753	0.5340934935060552
1	3	undersample	0.6	300	5	2	2	log2	entropy		0.7897065694794879	0.31818731534342504	0.518292682895226	0.8383141762387869	5.578618616803181	3.2055540726015015	0.5746142973746166
1	1	undersample	0.6	300	5	5	1	sqrt	gini		0.824423545802856	0.36254284480470467	0.6424242423853076	0.8214559386910234	8.265948380325717	3.5981269928228006	0.4352951100840934
1	2	undersample	0.6	300	5	5	1	sqrt	gini		0.8548593589384169	0.4042996163863491	0.5121951219199881	0.8957854406061626	9.02536671424542	4.914813014141535	0.5445554822864367
1	3	undersample	0.6	300	5	5	1	sqrt	gini		0.7884122979160827	0.3106823849420347	0.518292682895226	0.8298850574649052	5.24888779200519	3.046720321591377	0.5804506382748534
1	1	undersample	0.6	300	5	5	1	sqrt	entropy		0.821349123418089	0.3743165114229798	0.6424242423853076	0.8268199233653117	8.577620527212604	3.7095733976647	0.4324711381343846
1	2	undersample	0.6	300	5	5	1	sqrt	entropy		0.8536585365853658	0.4050055336586923	0.524390243870464	0.8996168582306544	9.880993260329772	5.223887023146838	0.5286803448505298
1	3	undersample	0.6	300	5	5	1	sqrt	entropy		0.7892813755723764	0.32170167383408366	0.524390243870464	0.8329501915644986	5.497647251987324	3.1391248956845352	0.5709942265890763
1	1	undersample	0.6	300	5	5	1	log2	gini		0.824423545802856	0.36254284480470467	0.6424242423853076	0.8214559386910234	8.265948380325717	3.5981269928228006	0.4352951100840934
1	2	undersample	0.6	300	5	5	1	log2	gini		0.8548593589384169	0.4042996163863491	0.5121951219199881	0.8957854406061626	9.02536671424542	4.914813014141535	0.5445554822864367
1	3	undersample	0.6	300	5	5	1	log2	gini		0.7884122979160827	0.3106823849420347	0.518292682895226	0.8298850574649052	5.24888779200519	3.046720321591377	0.5804506382748534
1	1	undersample	0.6	300	5	5	1	log2	entropy		0.821349123418089	0.3743165114229798	0.6424242423853076	0.8268199233653117	8.577620527212604	3.7095733976647	0.4324711381343846
1	2	undersample	0.6	300	5	5	1	log2	entropy		0.8536585365853658	0.4050055336586923	0.524390243870464	0.8996168582306544	9.880993260329772	5.223887023146838	0.5286803448505298
1	3	undersample	0.6	300	5	5	1	log2	entropy		0.7892813755723764	0.32170167383408366	0.524390243870464	0.8329501915644986	5.497647251987324	3.1391248956845352	0.5709942265890763
1	1	undersample	0.6	300	5	5	2	sqrt	gini		0.8239126901195867	0.3644047008925885	0.6363636363250689	0.8199233716412268	7.968084579750232	3.5338489330149447	0.44350041945022517
1	2	undersample	0.6	300	5	5	2	sqrt	gini		0.8556303149238389	0.4082004627589004	0.49999999996951217	0.8973180076559594	8.738805057934439	4.869402510229981	0.5572160484825935
1	3	undersample	0.6	300	5	5	2	sqrt	gini		0.7879310344827586	0.3124743251832785	0.49999999996951217	0.8352490421391936	5.069767109290633	3.0348835364169062	0.5986238460850875
1	1	undersample	0.6	300	5	5	2	sqrt	entropy		0.8213909207012655	0.37174389359798565	0.6303030302648301	0.8268199233653117	8.139851468476815	3.639581446765366	0.44713117671272634
1	2	undersample	0.6	300	5	5	2	sqrt	entropy		0.8529483225866742	0.4025660998363711	0.5304878048457019	0.9003831417555527	10.212286602600043	5.325280890621368	0.5214582194689569
1	3	undersample	0.6	300	5	5	2	sqrt	entropy		0.7890851322306327	0.31625847302702	0.5121951219199881	0.8321839080396002	5.206848977649585	3.05212143493151	0.5861743630292063
1	1	undersample	0.6	300	5	5	2	log2	gini		0.8239126901195867	0.3644047008925885	0.6363636363250689	0.8199233716412268	7.968084579750232	3.5338489330149447	0.44350041945022517
1	2	undersample	0.6	300	5	5	2	log2	gini		0.8556303149238389	0.4082004627589004	0.49999999996951217	0.8973180076559594	8.738805057934439	4.869402510229981	0.5572160484825935
1	3	undersample	0.6	300	5	5	2	log2	gini		0.7879310344827586	0.3124743251832785	0.49999999996951217	0.8352490421391936	5.069767109290633	3.0348835364169062	0.5986238460850875
1	1	undersample	0.6	300	5	5	2	log2	entropy		0.8213909207012655	0.37174389359798565	0.6303030302648301	0.8268199233653117	8.139851468476815	3.639581446765366	0.44713117671272634
1	2	undersample	0.6	300	5	5	2	log2	entropy		0.8529483225866742	0.4025660998363711	0.5304878048457019	0.9003831417555527	10.212286602600043	5.325280890621368	0.5214582194689569
1	3	undersample	0.6	300	5	5	2	log2	entropy		0.7890851322306327	0.31625847302702	0.5121951219199881	0.8321839080396002	5.206848977649585	3.05212143493151	0.5861743630292063
1	1	undersample	0.6	300	5	10	1	sqrt	gini		0.8237222802740043	0.36441868773148006	0.6242424242045913	0.8176245210665317	7.447885124989623	3.4228416760122786	0.459572287178395
1	2	undersample	0.6	300	5	10	1	sqrt	gini		0.8542753013737034	0.4086551810549963	0.5060975609447501	0.8911877394567725	8.392365714791756	4.651107438693641	0.5542069438861904
1	3	undersample	0.6	300	5	10	1	sqrt	gini		0.788823474441641	0.31151848521701225	0.5121951219199881	0.8314176245147018	5.178408756875584	3.038248156505389	0.5867146158918598
1	1	undersample	0.6	300	5	10	1	sqrt	entropy		0.8210658307210031	0.37180218882961685	0.6121212120841139	0.8275862068902101	7.5749994890392545	3.550302824039712	0.4686868630719876
1	2	undersample	0.6	300	5	10	1	sqrt	entropy		0.853415568638445	0.41286140766619434	0.48780487801903627	0.9019157088053493	8.757439524505351	4.9733226630322385	0.5678968791667165
1	3	undersample	0.6	300	5	10	1	sqrt	entropy		0.7902579198205776	0.3218903271667396	0.518292682895226	0.8298850574649052	5.24888779200519	3.046720321591377	0.5804506382748534
1	1	undersample	0.6	300	5	10	1	log2	gini		0.8237222802740043	0.36441868773148006	0.6242424242045913	0.8176245210665317	7.447885124989623	3.4228416760122786	0.459572287178395
1	2	undersample	0.6	300	5	10	1	log2	gini		0.8542753013737034	0.4086551810549963	0.5060975609447501	0.8911877394567725	8.392365714791756	4.651107438693641	0.5542069438861904
1	3	undersample	0.6	300	5	10	1	log2	gini		0.788823474441641	0.31151848521701225	0.5121951219199881	0.8314176245147018	5.178408756875584	3.038248156505389	0.5867146158918598
1	1	undersample	0.6	300	5	10	1	log2	entropy		0.8210658307210031	0.37180218882961685	0.6121212120841139	0.8275862068902101	7.5749994890392545	3.550302824039712	0.4686868630719876
1	2	undersample	0.6	300	5	10	1	log2	entropy		0.853415568638445	0.41286140766619434	0.48780487801903627	0.9019157088053493	8.757439524505351	4.9733226630322385	0.5678968791667165
1	3	undersample	0.6	300	5	10	1	log2	entropy		0.7902579198205776	0.3218903271667396	0.518292682895226	0.8298850574649052	5.24888779200519	3.046720321591377	0.5804506382748534
1	1	undersample	0.6	300	5	10	2	sqrt	gini		0.8232485777313363	0.3606891154331118	0.6242424242045913	0.820689655166125	7.603597515869424	3.481351786866581	0.4578558640912669
1	2	undersample	0.6	300	5	10	2	sqrt	gini		0.8533781889543034	0.4067198377431545	0.518292682895226	0.8881226053571792	8.541268464374271	4.632684182743823	0.5423883017673682
1	3	undersample	0.6	300	5	10	2	sqrt	gini		0.788421642837118	0.31636667513413014	0.518292682895226	0.8283524904151085	5.192416035280564	3.0195174631631927	0.5815245524862642
1	1	undersample	0.6	300	5	10	2	sqrt	entropy		0.820698943457564	0.3703414843955533	0.6060606060238751	0.8260536398404135	7.305997480575411	3.48418081658069	0.4768932309084653
1	2	undersample	0.6	300	5	10	2	sqrt	entropy		0.8530604616390992	0.40963627110714274	0.4939024389942742	0.9003831417555527	8.820666338362106	4.958020139544033	0.5620913274742478
1	3	undersample	0.6	300	5	10	2	sqrt	entropy		0.7894542566115317	0.32258661551186013	0.4817073170437983	0.8329501915644986	4.6342684563560494	2.8836147297567245	0.6222372981994749
1	1	undersample	0.6	300	5	10	2	log2	gini		0.8232485777313363	0.3606891154331118	0.6242424242045913	0.820689655166125	7.603597515869424	3.481351786866581	0.4578558640912669
1	2	undersample	0.6	300	5	10	2	log2	gini		0.8533781889543034	0.4067198377431545	0.518292682895226	0.8881226053571792	8.541268464374271	4.632684182743823	0.5423883017673682
1	3	undersample	0.6	300	5	10	2	log2	gini		0.788421642837118	0.31636667513413014	0.518292682895226	0.8283524904151085	5.192416035280564	3.0195174631631927	0.5815245524862642
1	1	undersample	0.6	300	5	10	2	log2	entropy		0.820698943457564	0.3703414843955533	0.6060606060238751	0.8260536398404135	7.305997480575411	3.48418081658069	0.4768932309084653
1	2	undersample	0.6	300	5	10	2	log2	entropy		0.8530604616390992	0.40963627110714274	0.4939024389942742	0.9003831417555527	8.820666338362106	4.958020139544033	0.5620913274742478
1	3	undersample	0.6	300	5	10	2	log2	entropy		0.7894542566115317	0.32258661551186013	0.4817073170437983	0.8329501915644986	4.6342684563560494	2.8836147297567245	0.6222372981994749
1	1	undersample	0.6	300	10	2	1	sqrt	gini		0.8238198072680829	0.36753872234822327	0.7030303029876951	0.7923371647448864	9.032607312960321	3.3854409638085374	0.3748021757377748
1	2	undersample	0.6	300	10	2	1	sqrt	gini		0.8538547799271097	0.40292066665063764	0.5792682926476056	0.8712643678094156	9.31806337046305	4.499672994911839	0.4828978643775416
1	3	undersample	0.6	300	10	2	1	sqrt	gini		0.7939538360900851	0.2980449972670696	0.5365853658209399	0.8268199233653117	5.528178502255066	3.0984241678596143	0.5604783042577068
1	1	undersample	0.6	300	10	2	1	sqrt	entropy		0.8205874840357598	0.3628306616158055	0.6969696969274564	0.8030651340934631	9.378987716595216	3.5390871917386058	0.37734211888204683
1	2	undersample	0.6	300	10	2	1	sqrt	entropy		0.8509485094850948	0.4062258669858959	0.5731707316723677	0.869731800759619	8.965545448838686	4.39992792573596	0.490759637680542
1	3	undersample	0.6	300	10	2	1	sqrt	entropy		0.7949630875619101	0.3014199637145262	0.5609756097218918	0.8252873563155151	6.035818326549442	3.2108470559605973	0.5319654803854893
1	1	undersample	0.6	300	10	2	1	log2	gini		0.8238198072680829	0.36753872234822327	0.7030303029876951	0.7923371647448864	9.032607312960321	3.3854409638085374	0.3748021757377748
1	2	undersample	0.6	300	10	2	1	log2	gini		0.8538547799271097	0.40292066665063764	0.5792682926476056	0.8712643678094156	9.31806337046305	4.499672994911839	0.4828978643775416
1	3	undersample	0.6	300	10	2	1	log2	gini		0.7939538360900851	0.2980449972670696	0.5365853658209399	0.8268199233653117	5.528178502255066	3.0984241678596143	0.5604783042577068
1	1	undersample	0.6	300	10	2	1	log2	entropy		0.8205874840357598	0.3628306616158055	0.6969696969274564	0.8030651340934631	9.378987716595216	3.5390871917386058	0.37734211888204683
1	2	undersample	0.6	300	10	2	1	log2	entropy		0.8509485094850948	0.4062258669858959	0.5731707316723677	0.869731800759619	8.965545448838686	4.39992792573596	0.490759637680542
1	3	undersample	0.6	300	10	2	1	log2	entropy		0.7949630875619101	0.3014199637145262	0.5609756097218918	0.8252873563155151	6.035818326549442	3.2108470559605973	0.5319654803854893
1	1	undersample	0.6	300	10	2	2	sqrt	gini		0.8216556368280507	0.36672427804746505	0.6848484848069788	0.7992337164689715	8.650836214627807	3.4111726264505404	0.394317087424934
1	2	undersample	0.6	300	10	2	2	sqrt	gini		0.8523782824035137	0.39199335208845487	0.5914634145980815	0.867432950184924	9.473211166316814	4.4616167502179	0.47097194152597627
1	3	undersample	0.6	300	10	2	2	sqrt	gini		0.7935006074198674	0.2958842031554247	0.5609756097218918	0.82298850574082	5.940836564956071	3.1691477459030697	0.5334514174634827
1	1	undersample	0.6	300	10	2	2	sqrt	entropy		0.8243120863810519	0.36874260577883655	0.6787878787467401	0.8045977011432599	8.701442284181176	3.4737966133470604	0.39922077431322395
1	2	undersample	0.6	300	10	2	2	sqrt	entropy		0.8519297261938136	0.4074392034400296	0.5914634145980815	0.8766283524837041	10.28719661320657	4.794159586612965	0.4660316764614297
1	3	undersample	0.6	300	10	2	2	sqrt	entropy		0.7954490234557519	0.31338484772892056	0.5487804877714157	0.8314176245147018	5.998156852895899	3.2552658819700593	0.5427110197054708
1	1	undersample	0.6	300	10	2	2	log2	gini		0.8216556368280507	0.36672427804746505	0.6848484848069788	0.7992337164689715	8.650836214627807	3.4111726264505404	0.394317087424934
1	2	undersample	0.6	300	10	2	2	log2	gini		0.8523782824035137	0.39199335208845487	0.5914634145980815	0.867432950184924	9.473211166316814	4.4616167502179	0.47097194152597627
1	3	undersample	0.6	300	10	2	2	log2	gini		0.7935006074198674	0.2958842031554247	0.5609756097218918	0.82298850574082	5.940836564956071	3.1691477459030697	0.5334514174634827
1	1	undersample	0.6	300	10	2	2	log2	entropy		0.8243120863810519	0.36874260577883655	0.6787878787467401	0.8045977011432599	8.701442284181176	3.4737966133470604	0.39922077431322395
1	2	undersample	0.6	300	10	2	2	log2	entropy		0.8519297261938136	0.4074392034400296	0.5914634145980815	0.8766283524837041	10.28719661320657	4.794159586612965	0.4660316764614297
1	3	undersample	0.6	300	10	2	2	log2	entropy		0.7954490234557519	0.31338484772892056	0.5487804877714157	0.8314176245147018	5.998156852895899	3.2552658819700593	0.5427110197054708
1	1	undersample	0.6	300	10	5	1	sqrt	gini		0.8197468942296529	0.34495778344939215	0.6969696969274564	0.793869731794683	8.85799201274789	3.3812097038613445	0.38171287696075934
1	2	undersample	0.6	300	10	5	1	sqrt	gini		0.8500887767498365	0.4031660085551345	0.5731707316723677	0.8689655172347206	8.905262397671983	4.37419735503599	0.49119240631549166
1	3	undersample	0.6	300	10	5	1	sqrt	gini		0.7928931875525651	0.29983805136039937	0.5731707316723677	0.8222222222159218	6.210713891102356	3.224085184188015	0.5191166713861657
1	1	undersample	0.6	300	10	5	1	sqrt	entropy		0.8206571461743875	0.3683041047601059	0.6909090908672176	0.7984674329440731	8.856183739434538	3.4282749764842473	0.3871052124468799
1	2	undersample	0.6	300	10	5	1	sqrt	entropy		0.8521773666012523	0.40198365914457157	0.6036585365485574	0.8704980842845174	10.237959955717715	4.661386564048498	0.45530422875561244
1	3	undersample	0.6	300	10	5	1	sqrt	entropy		0.7983225866741426	0.3123182666521304	0.5487804877714157	0.8237547892657184	5.684488478344449	3.1137325907906	0.5477594942460959
1	1	undersample	0.6	300	10	5	1	log2	gini		0.8197468942296529	0.34495778344939215	0.6969696969274564	0.793869731794683	8.85799201274789	3.3812097038613445	0.38171287696075934
1	2	undersample	0.6	300	10	5	1	log2	gini		0.8500887767498365	0.4031660085551345	0.5731707316723677	0.8689655172347206	8.905262397671983	4.37419735503599	0.49119240631549166
1	3	undersample	0.6	300	10	5	1	log2	gini		0.7928931875525651	0.29983805136039937	0.5731707316723677	0.8222222222159218	6.210713891102356	3.224085184188015	0.5191166713861657
1	1	undersample	0.6	300	10	5	1	log2	entropy		0.8206571461743875	0.3683041047601059	0.6909090908672176	0.7984674329440731	8.856183739434538	3.4282749764842473	0.3871052124468799
1	2	undersample	0.6	300	10	5	1	log2	entropy		0.8521773666012523	0.40198365914457157	0.6036585365485574	0.8704980842845174	10.237959955717715	4.661386564048498	0.45530422875561244
1	3	undersample	0.6	300	10	5	1	log2	entropy		0.7983225866741426	0.3123182666521304	0.5487804877714157	0.8237547892657184	5.684488478344449	3.1137325907906	0.5477594942460959
1	1	undersample	0.6	300	10	5	2	sqrt	gini		0.8235643794264484	0.35572019532461885	0.6848484848069788	0.7946360153195814	8.408509815375862	3.3348030937590587	0.39659857488373457
1	2	undersample	0.6	300	10	5	2	sqrt	gini		0.8516119988786095	0.4058271375879135	0.5670731706971297	0.8689655172347206	8.686433656815188	4.327663340620713	0.49820944069042483
1	3	undersample	0.6	300	10	5	2	sqrt	gini		0.7925380805532194	0.3058491857702256	0.5548780487466537	0.8214559386910234	5.735316238812699	3.107793188979198	0.5418695329465212
1	1	undersample	0.6	300	10	5	2	sqrt	entropy		0.8247997213514455	0.36494651856246607	0.7090909090479338	0.7900383141701913	9.171760376839295	3.377239387620067	0.36822149261887965
1	2	undersample	0.6	300	10	5	2	sqrt	entropy		0.8518316045229417	0.4061616757288648	0.5670731706971297	0.8750957854339074	9.177049213029292	4.5400639783569945	0.49471935708273845
1	3	undersample	0.6	300	10	5	2	sqrt	entropy		0.798378656200355	0.3152133377277028	0.5548780487466537	0.8222222222159218	5.765410597183577	3.1211888485224395	0.541364528728109
1	1	undersample	0.6	300	10	5	2	log2	gini		0.8235643794264484	0.35572019532461885	0.6848484848069788	0.7946360153195814	8.408509815375862	3.3348030937590587	0.39659857488373457
1	2	undersample	0.6	300	10	5	2	log2	gini		0.8516119988786095	0.4058271375879135	0.5670731706971297	0.8689655172347206	8.686433656815188	4.327663340620713	0.49820944069042483
1	3	undersample	0.6	300	10	5	2	log2	gini		0.7925380805532194	0.3058491857702256	0.5548780487466537	0.8214559386910234	5.735316238812699	3.107793188979198	0.5418695329465212
1	1	undersample	0.6	300	10	5	2	log2	entropy		0.8247997213514455	0.36494651856246607	0.7090909090479338	0.7900383141701913	9.171760376839295	3.377239387620067	0.36822149261887965
1	2	undersample	0.6	300	10	5	2	log2	entropy		0.8518316045229417	0.4061616757288648	0.5670731706971297	0.8750957854339074	9.177049213029292	4.5400639783569945	0.49471935708273845
1	3	undersample	0.6	300	10	5	2	log2	entropy		0.798378656200355	0.3152133377277028	0.5548780487466537	0.8222222222159218	5.765410597183577	3.1211888485224395	0.541364528728109
1	1	undersample	0.6	300	10	10	1	sqrt	gini		0.8223801230697783	0.35948213246728133	0.6787878787467401	0.7877394635954963	7.842517075665935	3.197899422406922	0.40776440945271475
1	2	undersample	0.6	300	10	10	1	sqrt	gini		0.85263059527147	0.4060994694563864	0.5609756097218918	0.8643678160853305	8.143125508934542	4.13600630890642	0.5079138499016362
1	3	undersample	0.6	300	10	10	1	sqrt	gini		0.7958321652182039	0.2926543510184066	0.5548780487466537	0.8237547892657184	5.826384384098566	3.1483296195771624	0.5403573389194463
1	1	undersample	0.6	300	10	10	1	sqrt	entropy		0.8208707767328458	0.3642398744796223	0.6727272726865013	0.7946360153195814	7.953772320553817	3.2757800301527036	0.41185236622248317
1	2	undersample	0.6	300	10	10	1	sqrt	entropy		0.8520605550883096	0.40097490351420345	0.5853658536228435	0.8651340996102289	9.056148975003712	4.340354444878613	0.4792715276987086
1	3	undersample	0.6	300	10	10	1	sqrt	entropy		0.7958835622838988	0.31133718524082993	0.5670731706971297	0.8214559386910234	6.026476075670609	3.1760963359897305	0.5270237923198828
1	1	undersample	0.6	300	10	10	1	log2	gini		0.8223801230697783	0.35948213246728133	0.6787878787467401	0.7877394635954963	7.842517075665935	3.197899422406922	0.40776440945271475
1	2	undersample	0.6	300	10	10	1	log2	gini		0.85263059527147	0.4060994694563864	0.5609756097218918	0.8643678160853305	8.143125508934542	4.13600630890642	0.5079138499016362
1	3	undersample	0.6	300	10	10	1	log2	gini		0.7958321652182039	0.2926543510184066	0.5548780487466537	0.8237547892657184	5.826384384098566	3.1483296195771624	0.5403573389194463
1	1	undersample	0.6	300	10	10	1	log2	entropy		0.8208707767328458	0.3642398744796223	0.6727272726865013	0.7946360153195814	7.953772320553817	3.2757800301527036	0.41185236622248317
1	2	undersample	0.6	300	10	10	1	log2	entropy		0.8520605550883096	0.40097490351420345	0.5853658536228435	0.8651340996102289	9.056148975003712	4.340354444878613	0.4792715276987086
1	3	undersample	0.6	300	10	10	1	log2	entropy		0.7958835622838988	0.31133718524082993	0.5670731706971297	0.8214559386910234	6.026476075670609	3.1760963359897305	0.5270237923198828
1	1	undersample	0.6	300	10	10	2	sqrt	gini		0.821037965865552	0.3526194387252776	0.6969696969274564	0.7877394635954963	8.535739554519251	3.2835574426499647	0.38468340514842536
1	2	undersample	0.6	300	10	10	2	sqrt	gini		0.8542846462947389	0.40250854328817715	0.5792682926476056	0.8605363984608388	8.495380744282341	4.153544327833128	0.4889179623496906
1	3	undersample	0.6	300	10	10	2	sqrt	gini		0.7944818241285861	0.30332114914961145	0.5609756097218918	0.820689655166125	5.848290233009505	3.128517648864266	0.5349456791188425
1	1	undersample	0.6	300	10	10	2	sqrt	entropy		0.8194868222454429	0.3617183454355229	0.6666666666262626	0.7954022988444798	7.775280429362281	3.2584268067373996	0.4190751392939595
1	2	undersample	0.6	300	10	10	2	sqrt	entropy		0.8530931688627232	0.4030119983155668	0.5853658536228435	0.869731800759619	9.425604721501132	4.493543413517576	0.47673793374881535
1	3	undersample	0.6	300	10	10	2	sqrt	entropy		0.7951032613774414	0.31174613589417866	0.5609756097218918	0.8275862068902101	6.133332934969833	3.253658347555114	0.5304877985133849
1	1	undersample	0.6	300	10	10	2	log2	gini		0.821037965865552	0.3526194387252776	0.6969696969274564	0.7877394635954963	8.535739554519251	3.2835574426499647	0.38468340514842536
1	2	undersample	0.6	300	10	10	2	log2	gini		0.8542846462947389	0.40250854328817715	0.5792682926476056	0.8605363984608388	8.495380744282341	4.153544327833128	0.4889179623496906
1	3	undersample	0.6	300	10	10	2	log2	gini		0.7944818241285861	0.30332114914961145	0.5609756097218918	0.820689655166125	5.848290233009505	3.128517648864266	0.5349456791188425
1	1	undersample	0.6	300	10	10	2	log2	entropy		0.8194868222454429	0.3617183454355229	0.6666666666262626	0.7954022988444798	7.775280429362281	3.2584268067373996	0.4190751392939595
1	2	undersample	0.6	300	10	10	2	log2	entropy		0.8530931688627232	0.4030119983155668	0.5853658536228435	0.869731800759619	9.425604721501132	4.493543413517576	0.47673793374881535
1	3	undersample	0.6	300	10	10	2	log2	entropy		0.7951032613774414	0.31174613589417866	0.5609756097218918	0.8275862068902101	6.133332934969833	3.253658347555114	0.5304877985133849
1	1	undersample	0.6	500	3	2	1	sqrt	gini		0.8193474979681876	0.363596318842948	0.5272727272407713	0.8628352490355339	7.016329479112308	3.8440830103394164	0.5478766286018921
1	2	undersample	0.6	500	3	2	1	sqrt	gini		0.8502616577889915	0.3928030425757211	0.42682926826665674	0.923371647502503	8.97340303505842	5.57012122346473	0.620736760844091
1	3	undersample	0.6	500	3	2	1	sqrt	gini		0.7832445565834968	0.3162352041203447	0.4573170731428465	0.8544061302616521	4.945298279398847	3.1410459970206706	0.6351580370091477
1	1	undersample	0.6	500	3	2	1	sqrt	entropy		0.8172669220945085	0.3643147587186406	0.5151515151202938	0.8590038314110422	6.473165261278287	3.6536558669586396	0.5644311020580188
1	2	undersample	0.6	500	3	2	1	sqrt	entropy		0.8490561629754229	0.39083322362075784	0.390243902415229	0.9318007662763848	8.744268339116095	5.72211480814559	0.6543846207356121
1	3	undersample	0.6	500	3	2	1	sqrt	entropy		0.7829315017288104	0.32038386600220253	0.4512195121676085	0.8590038314110422	5.009299140705144	3.2002251173277263	0.6388568495001575
1	1	undersample	0.6	500	3	2	1	log2	gini		0.8193474979681876	0.363596318842948	0.5272727272407713	0.8628352490355339	7.016329479112308	3.8440830103394164	0.5478766286018921
1	2	undersample	0.6	500	3	2	1	log2	gini		0.8502616577889915	0.3928030425757211	0.42682926826665674	0.923371647502503	8.97340303505842	5.57012122346473	0.620736760844091
1	3	undersample	0.6	500	3	2	1	log2	gini		0.7832445565834968	0.3162352041203447	0.4573170731428465	0.8544061302616521	4.945298279398847	3.1410459970206706	0.6351580370091477
1	1	undersample	0.6	500	3	2	1	log2	entropy		0.8172669220945085	0.3643147587186406	0.5151515151202938	0.8590038314110422	6.473165261278287	3.6536558669586396	0.5644311020580188
1	2	undersample	0.6	500	3	2	1	log2	entropy		0.8490561629754229	0.39083322362075784	0.390243902415229	0.9318007662763848	8.744268339116095	5.72211480814559	0.6543846207356121
1	3	undersample	0.6	500	3	2	1	log2	entropy		0.7829315017288104	0.32038386600220253	0.4512195121676085	0.8590038314110422	5.009299140705144	3.2002251173277263	0.6388568495001575
1	1	undersample	0.6	500	3	2	2	sqrt	gini		0.8193660745384884	0.3630123994786101	0.5272727272407713	0.8620689655106356	6.971153293203121	3.8227269951648077	0.548363630043889
1	2	undersample	0.6	500	3	2	2	sqrt	gini		0.85	0.3912662421364869	0.42682926826665674	0.9226053639776046	8.877184395400551	5.514971515512157	0.6212523229322273
1	3	undersample	0.6	500	3	2	2	sqrt	gini		0.7828380525184563	0.31701201234095283	0.4573170731428465	0.8544061302616521	4.945298279398847	3.1410459970206706	0.6351580370091477
1	1	undersample	0.6	500	3	2	2	sqrt	entropy		0.8170254266805992	0.36430553715992803	0.5151515151202938	0.8597701149359406	6.514343756828502	3.6736211981401237	0.5639280440406452
1	2	undersample	0.6	500	3	2	2	sqrt	entropy		0.8491542846462947	0.3904842049189777	0.390243902415229	0.9325670498012831	8.85090773601125	5.787138830406183	0.6538469176840767
1	3	undersample	0.6	500	3	2	2	sqrt	entropy		0.7828193626763853	0.3209892950649678	0.4512195121676085	0.8590038314110422	5.009299140705144	3.2002251173277263	0.6388568495001575
1	1	undersample	0.6	500	3	2	2	log2	gini		0.8193660745384884	0.3630123994786101	0.5272727272407713	0.8620689655106356	6.971153293203121	3.8227269951648077	0.548363630043889
1	2	undersample	0.6	500	3	2	2	log2	gini		0.85	0.3912662421364869	0.42682926826665674	0.9226053639776046	8.877184395400551	5.514971515512157	0.6212523229322273
1	3	undersample	0.6	500	3	2	2	log2	gini		0.7828380525184563	0.31701201234095283	0.4573170731428465	0.8544061302616521	4.945298279398847	3.1410459970206706	0.6351580370091477
1	1	undersample	0.6	500	3	2	2	log2	entropy		0.8170254266805992	0.36430553715992803	0.5151515151202938	0.8597701149359406	6.514343756828502	3.6736211981401237	0.5639280440406452
1	2	undersample	0.6	500	3	2	2	log2	entropy		0.8491542846462947	0.3904842049189777	0.390243902415229	0.9325670498012831	8.85090773601125	5.787138830406183	0.6538469176840767
1	3	undersample	0.6	500	3	2	2	log2	entropy		0.7828193626763853	0.3209892950649678	0.4512195121676085	0.8590038314110422	5.009299140705144	3.2002251173277263	0.6388568495001575
1	1	undersample	0.6	500	3	5	1	sqrt	gini		0.819361430395913	0.364002182399894	0.5272727272407713	0.8613026819857372	6.926476291632396	3.8016069580413974	0.5488514980364845
1	2	undersample	0.6	500	3	5	1	sqrt	gini		0.8501822259601907	0.393033936023392	0.42682926826665674	0.9226053639776046	8.877184395400551	5.514971515512157	0.6212523229322273
1	3	undersample	0.6	500	3	5	1	sqrt	gini		0.7831791421362488	0.31621896932006166	0.4573170731428465	0.8536398467367537	4.91499464334529	3.124600731145039	0.6357281968202506
1	1	undersample	0.6	500	3	5	1	sqrt	entropy		0.8172762103796587	0.3650294722636456	0.5151515151202938	0.8590038314110422	6.473165261278287	3.6536558669586396	0.5644311020580188
1	2	undersample	0.6	500	3	5	1	sqrt	entropy		0.8491542846462947	0.3902527351673295	0.39634146339046694	0.9318007662763848	8.970603566196937	5.811522852022865	0.6478407745289103
1	3	undersample	0.6	500	3	5	1	sqrt	entropy		0.7828473974394916	0.31988062502322745	0.4512195121676085	0.8590038314110422	5.009299140705144	3.2002251173277263	0.6388568495001575
1	1	undersample	0.6	500	3	5	1	log2	gini		0.819361430395913	0.364002182399894	0.5272727272407713	0.8613026819857372	6.926476291632396	3.8016069580413974	0.5488514980364845
1	2	undersample	0.6	500	3	5	1	log2	gini		0.8501822259601907	0.393033936023392	0.42682926826665674	0.9226053639776046	8.877184395400551	5.514971515512157	0.6212523229322273
1	3	undersample	0.6	500	3	5	1	log2	gini		0.7831791421362488	0.31621896932006166	0.4573170731428465	0.8536398467367537	4.91499464334529	3.124600731145039	0.6357281968202506
1	1	undersample	0.6	500	3	5	1	log2	entropy		0.8172762103796587	0.3650294722636456	0.5151515151202938	0.8590038314110422	6.473165261278287	3.6536558669586396	0.5644311020580188
1	2	undersample	0.6	500	3	5	1	log2	entropy		0.8491542846462947	0.3902527351673295	0.39634146339046694	0.9318007662763848	8.970603566196937	5.811522852022865	0.6478407745289103
1	3	undersample	0.6	500	3	5	1	log2	entropy		0.7828473974394916	0.31988062502322745	0.4512195121676085	0.8590038314110422	5.009299140705144	3.2002251173277263	0.6388568495001575
1	1	undersample	0.6	500	3	5	2	sqrt	gini		0.8193939393939395	0.36383564171518284	0.5272727272407713	0.8605363984608388	6.88229024608746	3.78071900922137	0.5493402348945953
1	2	undersample	0.6	500	3	5	2	sqrt	gini		0.850098121670872	0.39037582429979795	0.42682926826665674	0.9218390804527062	8.782852395494215	5.460903174243726	0.6217687421476829
1	3	undersample	0.6	500	3	5	2	sqrt	gini		0.7826838613213718	0.3167725339671889	0.4573170731428465	0.8544061302616521	4.945298279398847	3.1410459970206706	0.6351580370091477
1	1	undersample	0.6	500	3	5	2	sqrt	entropy		0.8169604086845466	0.364631606870116	0.5151515151202938	0.8590038314110422	6.473165261278287	3.6536558669586396	0.5644311020580188
1	2	undersample	0.6	500	3	5	2	sqrt	entropy		0.8491215774226708	0.3902252608992749	0.39634146339046694	0.9318007662763848	8.970603566196937	5.811522852022865	0.6478407745289103
1	3	undersample	0.6	500	3	5	2	sqrt	entropy		0.7826091019530884	0.3207621713432225	0.4512195121676085	0.8590038314110422	5.009299140705144	3.2002251173277263	0.6388568495001575
1	1	undersample	0.6	500	3	5	2	log2	gini		0.8193939393939395	0.36383564171518284	0.5272727272407713	0.8605363984608388	6.88229024608746	3.78071900922137	0.5493402348945953
1	2	undersample	0.6	500	3	5	2	log2	gini		0.850098121670872	0.39037582429979795	0.42682926826665674	0.9218390804527062	8.782852395494215	5.460903174243726	0.6217687421476829
1	3	undersample	0.6	500	3	5	2	log2	gini		0.7826838613213718	0.3167725339671889	0.4573170731428465	0.8544061302616521	4.945298279398847	3.1410459970206706	0.6351580370091477
1	1	undersample	0.6	500	3	5	2	log2	entropy		0.8169604086845466	0.364631606870116	0.5151515151202938	0.8590038314110422	6.473165261278287	3.6536558669586396	0.5644311020580188
1	2	undersample	0.6	500	3	5	2	log2	entropy		0.8491215774226708	0.3902252608992749	0.39634146339046694	0.9318007662763848	8.970603566196937	5.811522852022865	0.6478407745289103
1	3	undersample	0.6	500	3	5	2	log2	entropy		0.7826091019530884	0.3207621713432225	0.4512195121676085	0.8590038314110422	5.009299140705144	3.2002251173277263	0.6388568495001575
1	1	undersample	0.6	500	3	10	1	sqrt	gini		0.8191710205503311	0.3644070451681398	0.5333333333010101	0.8620689655106356	7.14285657458339	3.8666663859138284	0.5413333270955097
1	2	undersample	0.6	500	3	10	1	sqrt	gini		0.8496215306980656	0.39094221782057204	0.43902439021713263	0.921072796927808	9.132966287017187	5.562395695076323	0.6090458925326144
1	3	undersample	0.6	500	3	10	1	sqrt	gini		0.7828333800579386	0.31412025960725604	0.4512195121676085	0.8528735632118555	4.766319101516706	3.06688241317582	0.6434488124256527
1	1	undersample	0.6	500	3	10	1	sqrt	entropy		0.8171740392430047	0.3645175601126464	0.5151515151202938	0.8574712643612455	6.392136608650186	3.6143692474917906	0.5654399154547579
1	2	undersample	0.6	500	3	10	1	sqrt	entropy		0.8490328006728343	0.3898770511156608	0.39634146339046694	0.9302681992265881	8.759017460245593	5.683797093386084	0.6489080575067767
1	3	undersample	0.6	500	3	10	1	sqrt	entropy		0.7825670498084291	0.31963327891977333	0.4512195121676085	0.8597701149359406	5.041165375245644	3.2177126850268536	0.6382874583753183
1	1	undersample	0.6	500	3	10	1	log2	gini		0.8191710205503311	0.3644070451681398	0.5333333333010101	0.8620689655106356	7.14285657458339	3.8666663859138284	0.5413333270955097
1	2	undersample	0.6	500	3	10	1	log2	gini		0.8496215306980656	0.39094221782057204	0.43902439021713263	0.921072796927808	9.132966287017187	5.562395695076323	0.6090458925326144
1	3	undersample	0.6	500	3	10	1	log2	gini		0.7828333800579386	0.31412025960725604	0.4512195121676085	0.8528735632118555	4.766319101516706	3.06688241317582	0.6434488124256527
1	1	undersample	0.6	500	3	10	1	log2	entropy		0.8171740392430047	0.3645175601126464	0.5151515151202938	0.8574712643612455	6.392136608650186	3.6143692474917906	0.5654399154547579
1	2	undersample	0.6	500	3	10	1	log2	entropy		0.8490328006728343	0.3898770511156608	0.39634146339046694	0.9302681992265881	8.759017460245593	5.683797093386084	0.6489080575067767
1	3	undersample	0.6	500	3	10	1	log2	entropy		0.7825670498084291	0.31963327891977333	0.4512195121676085	0.8597701149359406	5.041165375245644	3.2177126850268536	0.6382874583753183
1	1	undersample	0.6	500	3	10	2	sqrt	gini		0.8193567862533381	0.36413965765182943	0.5272727272407713	0.8613026819857372	6.926476291632396	3.8016069580413974	0.5488514980364845
1	2	undersample	0.6	500	3	10	2	sqrt	gini		0.849518736566676	0.39039302266585996	0.43902439021713263	0.9203065134029096	9.037624232096716	5.508911127801629	0.6095530081745085
1	3	undersample	0.6	500	3	10	2	sqrt	gini		0.7823380992430615	0.3149672307010683	0.4512195121676085	0.8528735632118555	4.766319101516706	3.06688241317582	0.6434488124256527
1	1	undersample	0.6	500	3	10	2	sqrt	entropy		0.8170161383954488	0.36446557239638416	0.5151515151202938	0.8574712643612455	6.392136608650186	3.6143692474917906	0.5654399154547579
1	2	undersample	0.6	500	3	10	2	sqrt	entropy		0.8491449397252593	0.38974949407894993	0.39634146339046694	0.9310344827514864	8.86363503502553	5.746950385259456	0.6483739768067462
1	3	undersample	0.6	500	3	10	2	sqrt	entropy		0.7823848238482385	0.32047620988550884	0.4573170731428465	0.8590038314110422	5.134037229543068	3.2434714026970197	0.6317584400620557
1	1	undersample	0.6	500	3	10	2	log2	gini		0.8193567862533381	0.36413965765182943	0.5272727272407713	0.8613026819857372	6.926476291632396	3.8016069580413974	0.5488514980364845
1	2	undersample	0.6	500	3	10	2	log2	gini		0.849518736566676	0.39039302266585996	0.43902439021713263	0.9203065134029096	9.037624232096716	5.508911127801629	0.6095530081745085
1	3	undersample	0.6	500	3	10	2	log2	gini		0.7823380992430615	0.3149672307010683	0.4512195121676085	0.8528735632118555	4.766319101516706	3.06688241317582	0.6434488124256527
1	1	undersample	0.6	500	3	10	2	log2	entropy		0.8170161383954488	0.36446557239638416	0.5151515151202938	0.8574712643612455	6.392136608650186	3.6143692474917906	0.5654399154547579
1	2	undersample	0.6	500	3	10	2	log2	entropy		0.8491449397252593	0.38974949407894993	0.39634146339046694	0.9310344827514864	8.86363503502553	5.746950385259456	0.6483739768067462
1	3	undersample	0.6	500	3	10	2	log2	entropy		0.7823848238482385	0.32047620988550884	0.4573170731428465	0.8590038314110422	5.134037229543068	3.2434714026970197	0.6317584400620557
1	1	undersample	0.6	500	5	2	1	sqrt	gini		0.8249390456287008	0.36923017281672854	0.6484848484455463	0.8199233716412268	8.39985270310816	3.601160341262848	0.4287170721376816
1	2	undersample	0.6	500	5	2	1	sqrt	gini		0.8555602280160733	0.40774477894042865	0.5121951219199881	0.8904214559318743	8.532166991948403	4.674227783673372	0.5478359369621639
1	3	undersample	0.6	500	5	2	1	sqrt	gini		0.7903513690309318	0.31490615419560136	0.5365853658209399	0.8245210727906168	5.440588028678122	3.057833460551912	0.562040976090774
1	1	undersample	0.6	500	5	2	1	sqrt	entropy		0.8217067223963775	0.37051953498823703	0.6242424242045913	0.8268199233653117	7.931558125779056	3.6045854713156986	0.4544611960018974
1	2	undersample	0.6	500	5	2	1	sqrt	entropy		0.8526633024950939	0.40234396260416866	0.49999999996951217	0.9003831417555527	9.038460566964684	5.019230264723588	0.5553191428066994
1	3	undersample	0.6	500	5	2	1	sqrt	entropy		0.7895383609008504	0.31748597780376064	0.518292682895226	0.8275862068902101	5.164556635274332	3.0060973863280944	0.5820630011394675
1	1	undersample	0.6	500	5	2	1	log2	gini		0.8249390456287008	0.36923017281672854	0.6484848484455463	0.8199233716412268	8.39985270310816	3.601160341262848	0.4287170721376816
1	2	undersample	0.6	500	5	2	1	log2	gini		0.8555602280160733	0.40774477894042865	0.5121951219199881	0.8904214559318743	8.532166991948403	4.674227783673372	0.5478359369621639
1	3	undersample	0.6	500	5	2	1	log2	gini		0.7903513690309318	0.31490615419560136	0.5365853658209399	0.8245210727906168	5.440588028678122	3.057833460551912	0.562040976090774
1	1	undersample	0.6	500	5	2	1	log2	entropy		0.8217067223963775	0.37051953498823703	0.6242424242045913	0.8268199233653117	7.931558125779056	3.6045854713156986	0.4544611960018974
1	2	undersample	0.6	500	5	2	1	log2	entropy		0.8526633024950939	0.40234396260416866	0.49999999996951217	0.9003831417555527	9.038460566964684	5.019230264723588	0.5553191428066994
1	3	undersample	0.6	500	5	2	1	log2	entropy		0.7895383609008504	0.31748597780376064	0.518292682895226	0.8275862068902101	5.164556635274332	3.0060973863280944	0.5820630011394675
1	1	undersample	0.6	500	5	2	2	sqrt	gini		0.8249065366306746	0.3633399076927321	0.6606060605660239	0.8199233716412268	8.862461405955377	3.668471749510752	0.4139337248251379
1	2	undersample	0.6	500	5	2	2	sqrt	gini		0.8550789645827493	0.4070922966352254	0.5121951219199881	0.8919540229816709	8.668084241110272	4.7405288808468065	0.5468946381119575
1	3	undersample	0.6	500	5	2	2	sqrt	gini		0.7902439024390243	0.31785678260189787	0.524390243870464	0.8291187739400068	5.349660459849691	3.068740933535618	0.5736328320405657
1	1	undersample	0.6	500	5	2	2	sqrt	entropy		0.8215209566933706	0.3723235922845774	0.6363636363250689	0.8268199233653117	8.3550879224388	3.674577422215033	0.43980115742355547
1	2	undersample	0.6	500	5	2	2	sqrt	entropy		0.8526866647976824	0.4020555859471256	0.5121951219199881	0.8973180076559594	9.175745306686403	4.9881684251136384	0.5436254131554072
1	3	undersample	0.6	500	5	2	2	sqrt	entropy		0.7902111952154005	0.32095318777118137	0.5121951219199881	0.8275862068902101	5.039999682219812	2.9707315347242345	0.5894308872289078
1	1	undersample	0.6	500	5	2	2	log2	gini		0.8249065366306746	0.3633399076927321	0.6606060605660239	0.8199233716412268	8.862461405955377	3.668471749510752	0.4139337248251379
1	2	undersample	0.6	500	5	2	2	log2	gini		0.8550789645827493	0.4070922966352254	0.5121951219199881	0.8919540229816709	8.668084241110272	4.7405288808468065	0.5468946381119575
1	3	undersample	0.6	500	5	2	2	log2	gini		0.7902439024390243	0.31785678260189787	0.524390243870464	0.8291187739400068	5.349660459849691	3.068740933535618	0.5736328320405657
1	1	undersample	0.6	500	5	2	2	log2	entropy		0.8215209566933706	0.3723235922845774	0.6363636363250689	0.8268199233653117	8.3550879224388	3.674577422215033	0.43980115742355547
1	2	undersample	0.6	500	5	2	2	log2	entropy		0.8526866647976824	0.4020555859471256	0.5121951219199881	0.8973180076559594	9.175745306686403	4.9881684251136384	0.5436254131554072
1	3	undersample	0.6	500	5	2	2	log2	entropy		0.7902111952154005	0.32095318777118137	0.5121951219199881	0.8275862068902101	5.039999682219812	2.9707315347242345	0.5894308872289078
1	1	undersample	0.6	500	5	5	1	sqrt	gini		0.8247950772088702	0.3674334841940673	0.654545454505785	0.820689655166125	8.672064191449028	3.650349446423211	0.42093200408986214
1	2	undersample	0.6	500	5	5	1	sqrt	gini		0.8548687038594522	0.41151262803767513	0.524390243870464	0.8919540229816709	9.102017635941259	4.853398616105063	0.5332222721608676
1	3	undersample	0.6	500	5	5	1	sqrt	gini		0.7896318101112045	0.31400219779176153	0.5121951219199881	0.8252873563155151	4.959868112513615	2.9316429641379362	0.5910727559756677
1	1	undersample	0.6	500	5	5	1	sqrt	entropy		0.8225844653430862	0.3749784661687227	0.6424242423853076	0.8275862068902101	8.623728216150868	3.726060389586232	0.43207070190020985
1	2	undersample	0.6	500	5	5	1	sqrt	entropy		0.8535510699934585	0.4052285774479635	0.5060975609447501	0.896551724131061	8.880657513844422	4.892275949221012	0.5508911758828292
1	3	undersample	0.6	500	5	5	1	sqrt	entropy		0.7889496308756191	0.31715501715360606	0.524390243870464	0.8268199233653117	5.264011466694483	3.028005436771896	0.5752277333151795
1	1	undersample	0.6	500	5	5	1	log2	gini		0.8247950772088702	0.3674334841940673	0.654545454505785	0.820689655166125	8.672064191449028	3.650349446423211	0.42093200408986214
1	2	undersample	0.6	500	5	5	1	log2	gini		0.8548687038594522	0.41151262803767513	0.524390243870464	0.8919540229816709	9.102017635941259	4.853398616105063	0.5332222721608676
1	3	undersample	0.6	500	5	5	1	log2	gini		0.7896318101112045	0.31400219779176153	0.5121951219199881	0.8252873563155151	4.959868112513615	2.9316429641379362	0.5910727559756677
1	1	undersample	0.6	500	5	5	1	log2	entropy		0.8225844653430862	0.3749784661687227	0.6424242423853076	0.8275862068902101	8.623728216150868	3.726060389586232	0.43207070190020985
1	2	undersample	0.6	500	5	5	1	log2	entropy		0.8535510699934585	0.4052285774479635	0.5060975609447501	0.896551724131061	8.880657513844422	4.892275949221012	0.5508911758828292
1	3	undersample	0.6	500	5	5	1	log2	entropy		0.7889496308756191	0.31715501715360606	0.524390243870464	0.8268199233653117	5.264011466694483	3.028005436771896	0.5752277333151795
1	1	undersample	0.6	500	5	5	2	sqrt	gini		0.823578311854174	0.3634026098972725	0.6424242423853076	0.8191570881163284	8.138034508585509	3.5523880929028073	0.4365167053266663
1	2	undersample	0.6	500	5	5	2	sqrt	gini		0.8548780487804879	0.4098302585428307	0.518292682895226	0.8911877394567725	8.8121759828833	4.763182316734452	0.5405228218166158
1	3	undersample	0.6	500	5	5	2	sqrt	gini		0.7889543033361367	0.3146876097569227	0.5121951219199881	0.8298850574649052	5.122296969897434	3.010876553102067	0.5877981147077822
1	1	undersample	0.6	500	5	5	2	sqrt	entropy		0.8222872402182747	0.3774848185374923	0.6484848484455463	0.82298850574082	8.57724975286698	3.6635180925644013	0.4271203605290097
1	2	undersample	0.6	500	5	5	2	sqrt	entropy		0.8531445659284179	0.4037941200138102	0.5060975609447501	0.898850574705756	9.105779055991345	5.003464027975154	0.549482247059929
1	3	undersample	0.6	500	5	5	2	sqrt	entropy		0.7892159611251285	0.31763616743147915	0.524390243870464	0.8314176245147018	5.437645334496285	3.110587398326946	0.5720467504963967
1	1	undersample	0.6	500	5	5	2	log2	gini		0.823578311854174	0.3634026098972725	0.6424242423853076	0.8191570881163284	8.138034508585509	3.5523880929028073	0.4365167053266663
1	2	undersample	0.6	500	5	5	2	log2	gini		0.8548780487804879	0.4098302585428307	0.518292682895226	0.8911877394567725	8.8121759828833	4.763182316734452	0.5405228218166158
1	3	undersample	0.6	500	5	5	2	log2	gini		0.7889543033361367	0.3146876097569227	0.5121951219199881	0.8298850574649052	5.122296969897434	3.010876553102067	0.5877981147077822
1	1	undersample	0.6	500	5	5	2	log2	entropy		0.8222872402182747	0.3774848185374923	0.6484848484455463	0.82298850574082	8.57724975286698	3.6635180925644013	0.4271203605290097
1	2	undersample	0.6	500	5	5	2	log2	entropy		0.8531445659284179	0.4037941200138102	0.5060975609447501	0.898850574705756	9.105779055991345	5.003464027975154	0.549482247059929
1	3	undersample	0.6	500	5	5	2	log2	entropy		0.7892159611251285	0.31763616743147915	0.524390243870464	0.8314176245147018	5.437645334496285	3.110587398326946	0.5720467504963967
1	1	undersample	0.6	500	5	10	1	sqrt	gini		0.8246696853593407	0.36899446599479474	0.6424242423853076	0.8199233716412268	8.180309589620855	3.5675046371388963	0.43610874579395337
1	2	undersample	0.6	500	5	10	1	sqrt	gini		0.8541911970843846	0.41000929866397406	0.524390243870464	0.8850574712575858	8.48974278741984	4.562194724492911	0.5373772508580325
1	3	undersample	0.6	500	5	10	1	sqrt	gini		0.7898607606765722	0.3154234173978236	0.518292682895226	0.8245210727906168	5.055552170480877	2.953589138033097	0.5842268040914379
1	1	undersample	0.6	500	5	10	1	sqrt	entropy		0.8222222222222224	0.3769131576231577	0.6363636363250689	0.8237547892657184	8.179347274283673	3.6106717315443744	0.4414376268266608
1	2	undersample	0.6	500	5	10	1	sqrt	entropy		0.8534155686384451	0.40708967352575764	0.49999999996951217	0.898850574705756	8.886362695181976	4.943181328842923	0.5562659785042758
1	3	undersample	0.6	500	5	10	1	sqrt	entropy		0.7899588823474442	0.3210426241222076	0.518292682895226	0.8252873563155151	5.082444719381603	2.9665434756157687	0.5836843465268954
1	1	undersample	0.6	500	5	10	1	log2	gini		0.8246696853593407	0.36899446599479474	0.6424242423853076	0.8199233716412268	8.180309589620855	3.5675046371388963	0.43610874579395337
1	2	undersample	0.6	500	5	10	1	log2	gini		0.8541911970843846	0.41000929866397406	0.524390243870464	0.8850574712575858	8.48974278741984	4.562194724492911	0.5373772508580325
1	3	undersample	0.6	500	5	10	1	log2	gini		0.7898607606765722	0.3154234173978236	0.518292682895226	0.8245210727906168	5.055552170480877	2.953589138033097	0.5842268040914379
1	1	undersample	0.6	500	5	10	1	log2	entropy		0.8222222222222224	0.3769131576231577	0.6363636363250689	0.8237547892657184	8.179347274283673	3.6106717315443744	0.4414376268266608
1	2	undersample	0.6	500	5	10	1	log2	entropy		0.8534155686384451	0.40708967352575764	0.49999999996951217	0.898850574705756	8.886362695181976	4.943181328842923	0.5562659785042758
1	3	undersample	0.6	500	5	10	1	log2	entropy		0.7899588823474442	0.3210426241222076	0.518292682895226	0.8252873563155151	5.082444719381603	2.9665434756157687	0.5836843465268954
1	1	undersample	0.6	500	5	10	2	sqrt	gini		0.8240334378265414	0.3617357161648249	0.6303030302648301	0.820689655166125	7.803278173586193	3.5151513187779075	0.45047109209098585
1	2	undersample	0.6	500	5	10	2	sqrt	gini		0.8530464442575459	0.4080362194719898	0.524390243870464	0.8865900383073825	8.61936854420789	4.623845999113316	0.5364483360009937
1	3	undersample	0.6	500	5	10	2	sqrt	gini		0.7888795439678534	0.31789245788453196	0.524390243870464	0.82298850574082	5.126206809315145	2.962464197257217	0.5779057022459322
1	1	undersample	0.6	500	5	10	2	sqrt	entropy		0.8219807268083129	0.3761744296998757	0.6363636363250689	0.8214559386910234	8.051501609413355	3.5641823985508876	0.44267299330460713
1	2	undersample	0.6	500	5	10	2	sqrt	entropy		0.8527053546397534	0.4040782215286687	0.5060975609447501	0.896551724131061	8.880657513844422	4.892275949221012	0.5508911758828292
1	3	undersample	0.6	500	5	10	2	sqrt	entropy		0.7892953929539296	0.32237031203132716	0.5060975609447501	0.8245210727906168	4.81470669512806	2.8840929230205536	0.5990173560918806
1	1	undersample	0.6	500	5	10	2	log2	gini		0.8240334378265414	0.3617357161648249	0.6303030302648301	0.820689655166125	7.803278173586193	3.5151513187779075	0.45047109209098585
1	2	undersample	0.6	500	5	10	2	log2	gini		0.8530464442575459	0.4080362194719898	0.524390243870464	0.8865900383073825	8.61936854420789	4.623845999113316	0.5364483360009937
1	3	undersample	0.6	500	5	10	2	log2	gini		0.7888795439678534	0.31789245788453196	0.524390243870464	0.82298850574082	5.126206809315145	2.962464197257217	0.5779057022459322
1	1	undersample	0.6	500	5	10	2	log2	entropy		0.8219807268083129	0.3761744296998757	0.6363636363250689	0.8214559386910234	8.051501609413355	3.5641823985508876	0.44267299330460713
1	2	undersample	0.6	500	5	10	2	log2	entropy		0.8527053546397534	0.4040782215286687	0.5060975609447501	0.896551724131061	8.880657513844422	4.892275949221012	0.5508911758828292
1	3	undersample	0.6	500	5	10	2	log2	entropy		0.7892953929539296	0.32237031203132716	0.5060975609447501	0.8245210727906168	4.81470669512806	2.8840929230205536	0.5990173560918806
1	1	undersample	0.6	500	10	2	1	sqrt	gini		0.8263462208289793	0.3622163715738731	0.7030303029876951	0.7954022988444798	9.203393134189799	3.436159178013985	0.3733578513792944
1	2	undersample	0.6	500	10	2	1	sqrt	gini		0.8538220727034855	0.40356445930467305	0.5975609755733194	0.8651340996102289	9.524964761836808	4.430778495813583	0.4651753062978784
1	3	undersample	0.6	500	10	2	1	sqrt	gini		0.7929679469208486	0.2961980844316414	0.5548780487466537	0.8245210727906168	5.85727066915035	3.162077783070727	0.53985514809011
1	1	undersample	0.6	500	10	2	1	sqrt	entropy		0.8216556368280507	0.3607761553988	0.7030303029876951	0.8007662835187681	9.514913040144547	3.5286711512366438	0.3708568897266461
1	2	undersample	0.6	500	10	2	1	sqrt	entropy		0.8515792916549855	0.41271437957133383	0.5731707316723677	0.8689655172347206	8.905262397671983	4.37419735503599	0.49119240631549166
1	3	undersample	0.6	500	10	2	1	sqrt	entropy		0.795075226614335	0.30813202462008554	0.5426829267961778	0.8306513409898035	5.820572771944879	3.2045302154899304	0.5505523739399009
1	1	undersample	0.6	500	10	2	1	log2	gini		0.8263462208289793	0.3622163715738731	0.7030303029876951	0.7954022988444798	9.203393134189799	3.436159178013985	0.3733578513792944
1	2	undersample	0.6	500	10	2	1	log2	gini		0.8538220727034855	0.40356445930467305	0.5975609755733194	0.8651340996102289	9.524964761836808	4.430778495813583	0.4651753062978784
1	3	undersample	0.6	500	10	2	1	log2	gini		0.7929679469208486	0.2961980844316414	0.5548780487466537	0.8245210727906168	5.85727066915035	3.162077783070727	0.53985514809011
1	1	undersample	0.6	500	10	2	1	log2	entropy		0.8216556368280507	0.3607761553988	0.7030303029876951	0.8007662835187681	9.514913040144547	3.5286711512366438	0.3708568897266461
1	2	undersample	0.6	500	10	2	1	log2	entropy		0.8515792916549855	0.41271437957133383	0.5731707316723677	0.8689655172347206	8.905262397671983	4.37419735503599	0.49119240631549166
1	3	undersample	0.6	500	10	2	1	log2	entropy		0.795075226614335	0.30813202462008554	0.5426829267961778	0.8306513409898035	5.820572771944879	3.2045302154899304	0.5505523739399009
1	1	undersample	0.6	500	10	2	2	sqrt	gini		0.8223894113549287	0.3633841627266654	0.6909090908672176	0.793869731794683	8.608790195873313	3.3518078803495066	0.38934713449844766
1	2	undersample	0.6	500	10	2	2	sqrt	gini		0.8513877207737593	0.3966319806948758	0.5670731706971297	0.867432950184924	8.57086958740027	4.277632554332626	0.4990896693740766
1	3	undersample	0.6	500	10	2	2	sqrt	gini		0.7937389029062705	0.29882606101608433	0.5670731706971297	0.8245210727906168	6.154621661036896	3.231573998083271	0.5250645960896672
1	1	undersample	0.6	500	10	2	2	sqrt	entropy		0.8254220364565191	0.36799435228443583	0.7090909090479338	0.7984674329440731	9.657318765942565	3.5184927390233063	0.3643343176015284
1	2	undersample	0.6	500	10	2	2	sqrt	entropy		0.8516914307074105	0.4034334305503624	0.5914634145980815	0.872030651334314	9.865581397853177	4.621914345474312	0.46848878544798794
1	3	undersample	0.6	500	10	2	2	sqrt	entropy		0.7965517241379311	0.31615909245752793	0.5609756097218918	0.8283524904151085	6.1664182485068	3.2681836071883974	0.5299970605003328
1	1	undersample	0.6	500	10	2	2	log2	gini		0.8223894113549287	0.3633841627266654	0.6909090908672176	0.793869731794683	8.608790195873313	3.3518078803495066	0.38934713449844766
1	2	undersample	0.6	500	10	2	2	log2	gini		0.8513877207737593	0.3966319806948758	0.5670731706971297	0.867432950184924	8.57086958740027	4.277632554332626	0.4990896693740766
1	3	undersample	0.6	500	10	2	2	log2	gini		0.7937389029062705	0.29882606101608433	0.5670731706971297	0.8245210727906168	6.154621661036896	3.231573998083271	0.5250645960896672
1	1	undersample	0.6	500	10	2	2	log2	entropy		0.8254220364565191	0.36799435228443583	0.7090909090479338	0.7984674329440731	9.657318765942565	3.5184927390233063	0.3643343176015284
1	2	undersample	0.6	500	10	2	2	log2	entropy		0.8516914307074105	0.4034334305503624	0.5914634145980815	0.872030651334314	9.865581397853177	4.621914345474312	0.46848878544798794
1	3	undersample	0.6	500	10	2	2	log2	entropy		0.7965517241379311	0.31615909245752793	0.5609756097218918	0.8283524904151085	6.1664182485068	3.2681836071883974	0.5299970605003328
1	1	undersample	0.6	500	10	5	1	sqrt	gini		0.8219482178102866	0.3502075054442018	0.7090909090479338	0.7931034482697847	9.343749409167257	3.4272725613128343	0.3667984144044793
1	2	undersample	0.6	500	10	5	1	sqrt	gini		0.8505560228016072	0.3985717286473715	0.5670731706971297	0.8659003831351273	8.457946982230933	4.228745328788637	0.4999730139114399
1	3	undersample	0.6	500	10	5	1	sqrt	gini		0.7928137557237642	0.29693723609569206	0.5670731706971297	0.816091954016735	5.812499644539109	3.0834601978976455	0.5304877984241401
1	1	undersample	0.6	500	10	5	1	sqrt	entropy		0.8215627539765471	0.3610947745105258	0.6909090908672176	0.791570881219988	8.48918633178048	3.3148394128559757	0.3904778618834809
1	2	undersample	0.6	500	10	5	1	sqrt	entropy		0.8535697598355294	0.4041174365145957	0.5975609755733194	0.8727969348592124	10.188206467628593	4.6976928420318655	0.46109123868621754
1	3	undersample	0.6	500	10	5	1	sqrt	entropy		0.7966077936641436	0.3113036824342815	0.5548780487466537	0.8268199233653117	5.951569503947048	3.204052264491192	0.538354160671498
1	1	undersample	0.6	500	10	5	1	log2	gini		0.8219482178102866	0.3502075054442018	0.7090909090479338	0.7931034482697847	9.343749409167257	3.4272725613128343	0.3667984144044793
1	2	undersample	0.6	500	10	5	1	log2	gini		0.8505560228016072	0.3985717286473715	0.5670731706971297	0.8659003831351273	8.457946982230933	4.228745328788637	0.4999730139114399
1	3	undersample	0.6	500	10	5	1	log2	gini		0.7928137557237642	0.29693723609569206	0.5670731706971297	0.816091954016735	5.812499644539109	3.0834601978976455	0.5304877984241401
1	1	undersample	0.6	500	10	5	1	log2	entropy		0.8215627539765471	0.3610947745105258	0.6909090908672176	0.791570881219988	8.48918633178048	3.3148394128559757	0.3904778618834809
1	2	undersample	0.6	500	10	5	1	log2	entropy		0.8535697598355294	0.4041174365145957	0.5975609755733194	0.8727969348592124	10.188206467628593	4.6976928420318655	0.46109123868621754
1	3	undersample	0.6	500	10	5	1	log2	entropy		0.7966077936641436	0.3113036824342815	0.5548780487466537	0.8268199233653117	5.951569503947048	3.204052264491192	0.538354160671498
1	1	undersample	0.6	500	10	5	2	sqrt	gini		0.8245907349355626	0.36808627103477504	0.6969696969274564	0.7931034482697847	8.81666611885115	3.3686867055638974	0.38208168166814854
1	2	undersample	0.6	500	10	5	2	sqrt	gini		0.851186804971498	0.40555754405000577	0.5792682926476056	0.8681992337098223	9.069345368242603	4.395029444836244	0.48460271118712844
1	3	undersample	0.6	500	10	5	2	sqrt	gini		0.7930380338286142	0.3037543622856303	0.5670731706971297	0.8199233716412268	5.964039183985151	3.1490657303771363	0.5280088835084663
1	1	undersample	0.6	500	10	5	2	sqrt	entropy		0.8259561128526645	0.36195185857003404	0.7212121211684114	0.7900383141701913	9.734131402856258	3.4349699754426326	0.35287893042962265
1	2	undersample	0.6	500	10	5	2	sqrt	entropy		0.8531539108494535	0.40944622236361883	0.5731707316723677	0.8727969348592124	9.213940671144027	4.505950277050973	0.48903616223872387
1	3	undersample	0.6	500	10	5	2	sqrt	entropy		0.7964115503223997	0.31599176092804054	0.5487804877714157	0.8245210727906168	5.714622558066798	3.1273296755644555	0.5472504240903313
1	1	undersample	0.6	500	10	5	2	log2	gini		0.8245907349355626	0.36808627103477504	0.6969696969274564	0.7931034482697847	8.81666611885115	3.3686867055638974	0.38208168166814854
1	2	undersample	0.6	500	10	5	2	log2	gini		0.851186804971498	0.40555754405000577	0.5792682926476056	0.8681992337098223	9.069345368242603	4.395029444836244	0.48460271118712844
1	3	undersample	0.6	500	10	5	2	log2	gini		0.7930380338286142	0.3037543622856303	0.5670731706971297	0.8199233716412268	5.964039183985151	3.1490657303771363	0.5280088835084663
1	1	undersample	0.6	500	10	5	2	log2	entropy		0.8259561128526645	0.36195185857003404	0.7212121211684114	0.7900383141701913	9.734131402856258	3.4349699754426326	0.35287893042962265
1	2	undersample	0.6	500	10	5	2	log2	entropy		0.8531539108494535	0.40944622236361883	0.5731707316723677	0.8727969348592124	9.213940671144027	4.505950277050973	0.48903616223872387
1	3	undersample	0.6	500	10	5	2	log2	entropy		0.7964115503223997	0.31599176092804054	0.5487804877714157	0.8245210727906168	5.714622558066798	3.1273296755644555	0.5472504240903313
1	1	undersample	0.6	500	10	10	1	sqrt	gini		0.8239312666898873	0.37172768347893265	0.6909090908672176	0.786973180070598	8.257722738305397	3.2432961195366232	0.3927591346600439
1	2	undersample	0.6	500	10	10	1	sqrt	gini		0.8522521259695355	0.4011787835814491	0.5731707316723677	0.8659003831351273	8.671019684050185	4.274215708668085	0.4929311404770593
1	3	undersample	0.6	500	10	10	1	sqrt	gini		0.7953649191664329	0.294591990930113	0.5670731706971297	0.8176245210665317	5.872351395455269	3.1093716267102183	0.5294934445498458
1	1	undersample	0.6	500	10	10	1	sqrt	entropy		0.8233507488679902	0.3670073432712558	0.6909090908672176	0.7954022988444798	8.690019287017309	3.3769150542551234	0.3885969473508494
1	2	undersample	0.6	500	10	10	1	sqrt	entropy		0.8520605550883095	0.4046532771865313	0.5731707316723677	0.8666666666600256	8.72857069566277	4.298780164920131	0.4924953039299423
1	3	undersample	0.6	500	10	10	1	sqrt	entropy		0.7971544715447155	0.31626035791604035	0.5792682926476056	0.8199233716412268	6.268886438169302	3.2167875740411604	0.5131353938342663
1	1	undersample	0.6	500	10	10	1	log2	gini		0.8239312666898873	0.37172768347893265	0.6909090908672176	0.786973180070598	8.257722738305397	3.2432961195366232	0.3927591346600439
1	2	undersample	0.6	500	10	10	1	log2	gini		0.8522521259695355	0.4011787835814491	0.5731707316723677	0.8659003831351273	8.671019684050185	4.274215708668085	0.4929311404770593
1	3	undersample	0.6	500	10	10	1	log2	gini		0.7953649191664329	0.294591990930113	0.5670731706971297	0.8176245210665317	5.872351395455269	3.1093716267102183	0.5294934445498458
1	1	undersample	0.6	500	10	10	1	log2	entropy		0.8233507488679902	0.3670073432712558	0.6909090908672176	0.7954022988444798	8.690019287017309	3.3769150542551234	0.3885969473508494
1	2	undersample	0.6	500	10	10	1	log2	entropy		0.8520605550883095	0.4046532771865313	0.5731707316723677	0.8666666666600256	8.72857069566277	4.298780164920131	0.4924953039299423
1	3	undersample	0.6	500	10	10	1	log2	entropy		0.7971544715447155	0.31626035791604035	0.5792682926476056	0.8199233716412268	6.268886438169302	3.2167875740411604	0.5131353938342663
1	1	undersample	0.6	500	10	10	2	sqrt	gini		0.8239823522582144	0.36103965784378306	0.6787878787467401	0.7946360153195814	8.176851091705531	3.305291561955881	0.40422547055310887
1	2	undersample	0.6	500	10	10	2	sqrt	gini		0.8557517988972992	0.41255108688096676	0.5914634145980815	0.8597701149359406	8.876436766342225	4.217812573616281	0.4751695523641945
1	3	undersample	0.6	500	10	10	2	sqrt	gini		0.7952901597981498	0.2988107217880472	0.5670731706971297	0.8199233716412268	5.964039183985151	3.1490657303771363	0.5280088835084663
1	1	undersample	0.6	500	10	10	2	sqrt	entropy		0.8221757807964705	0.36618701691760436	0.6848484848069788	0.793869731794683	8.369173064019858	3.3224060568376683	0.3969813920361361
1	2	undersample	0.6	500	10	10	2	sqrt	entropy		0.8524857489954208	0.40404986230694945	0.5792682926476056	0.8681992337098223	9.069345368242603	4.395029444836244	0.48460271118712844
1	3	undersample	0.6	500	10	10	2	sqrt	entropy		0.7957246986262967	0.312898474936744	0.5670731706971297	0.8237547892657184	6.122167398680114	3.2175236771502873	0.5255530282661469
1	1	undersample	0.6	500	10	10	2	log2	gini		0.8239823522582144	0.36103965784378306	0.6787878787467401	0.7946360153195814	8.176851091705531	3.305291561955881	0.40422547055310887
1	2	undersample	0.6	500	10	10	2	log2	gini		0.8557517988972992	0.41255108688096676	0.5914634145980815	0.8597701149359406	8.876436766342225	4.217812573616281	0.4751695523641945
1	3	undersample	0.6	500	10	10	2	log2	gini		0.7952901597981498	0.2988107217880472	0.5670731706971297	0.8199233716412268	5.964039183985151	3.1490657303771363	0.5280088835084663
1	1	undersample	0.6	500	10	10	2	log2	entropy		0.8221757807964705	0.36618701691760436	0.6848484848069788	0.793869731794683	8.369173064019858	3.3224060568376683	0.3969813920361361
1	2	undersample	0.6	500	10	10	2	log2	entropy		0.8524857489954208	0.40404986230694945	0.5792682926476056	0.8681992337098223	9.069345368242603	4.395029444836244	0.48460271118712844
1	3	undersample	0.6	500	10	10	2	log2	entropy		0.7957246986262967	0.312898474936744	0.5670731706971297	0.8237547892657184	6.122167398680114	3.2175236771502873	0.5255530282661469
1	1	undersample	0.8	100	3	2	1	sqrt	gini		0.8133379774759086	0.34046661001521367	0.7393939393491276	0.735632183902409	7.894842859807433	2.7968378386414594	0.354261358884254
1	2	undersample	0.8	100	3	2	1	sqrt	gini		0.8526866647976825	0.39789340093028147	0.6951219511771267	0.8007662835187681	9.163845565455189	3.4889773104886848	0.380732869615631
1	3	undersample	0.8	100	3	2	1	sqrt	gini		0.78040370058873	0.30171416838742665	0.6158536584990333	0.7563218390746642	4.975890748002792	2.527323872140086	0.5079138490722667
1	1	undersample	0.8	100	3	2	1	sqrt	entropy		0.8105375595030767	0.33838983656786414	0.7151515151081727	0.7340996168526123	6.931387230848074	2.6895466631061598	0.38802428781102943
1	2	undersample	0.8	100	3	2	1	sqrt	entropy		0.8514157555368657	0.4003831894666195	0.7012195121523647	0.8107279693424466	10.052878769000847	3.7048235424326035	0.36853358396482855
1	3	undersample	0.8	100	3	2	1	sqrt	entropy		0.7857489954209886	0.31499224535356113	0.6219512194742712	0.7593869731742576	5.192212609416627	2.5848608524263086	0.4978341595288806
1	1	undersample	0.8	100	3	2	1	log2	gini		0.8133379774759086	0.34046661001521367	0.7393939393491276	0.735632183902409	7.894842859807433	2.7968378386414594	0.354261358884254
1	2	undersample	0.8	100	3	2	1	log2	gini		0.8526866647976825	0.39789340093028147	0.6951219511771267	0.8007662835187681	9.163845565455189	3.4889773104886848	0.380732869615631
1	3	undersample	0.8	100	3	2	1	log2	gini		0.78040370058873	0.30171416838742665	0.6158536584990333	0.7563218390746642	4.975890748002792	2.527323872140086	0.5079138490722667
1	1	undersample	0.8	100	3	2	1	log2	entropy		0.8105375595030767	0.33838983656786414	0.7151515151081727	0.7340996168526123	6.931387230848074	2.6895466631061598	0.38802428781102943
1	2	undersample	0.8	100	3	2	1	log2	entropy		0.8514157555368657	0.4003831894666195	0.7012195121523647	0.8107279693424466	10.052878769000847	3.7048235424326035	0.36853358396482855
1	3	undersample	0.8	100	3	2	1	log2	entropy		0.7857489954209886	0.31499224535356113	0.6219512194742712	0.7593869731742576	5.192212609416627	2.5848608524263086	0.4978341595288806
1	1	undersample	0.8	100	3	2	2	sqrt	gini		0.8136491350284454	0.3427958836712483	0.7393939393491276	0.735632183902409	7.894842859807433	2.7968378386414594	0.354261358884254
1	2	undersample	0.8	100	3	2	2	sqrt	gini		0.8529763573497805	0.39640076078495123	0.6951219511771267	0.8030651340934631	9.29743130316159	3.529704670020073	0.37964298546045555
1	3	undersample	0.8	100	3	2	2	sqrt	gini		0.7797495561162507	0.301540703307141	0.6219512194742712	0.757854406124461	5.148938093271911	2.5685009742896234	0.4988409020020047
1	1	undersample	0.8	100	3	2	2	sqrt	entropy		0.8105514919308023	0.33904890893858874	0.7212121211684114	0.7340996168526123	7.142087096579687	2.712339431437568	0.37976845190191305
1	2	undersample	0.8	100	3	2	2	sqrt	entropy		0.8505046257359126	0.39711032069931823	0.7012195121523647	0.8153256704918367	10.361587899565523	3.797059808200197	0.36645538708826036
1	3	undersample	0.8	100	3	2	2	sqrt	entropy		0.7856228389870105	0.31452326421004434	0.6219512194742712	0.7570881225995626	5.127505604194639	2.560398447890662	0.4993458016937184
1	1	undersample	0.8	100	3	2	2	log2	gini		0.8136491350284454	0.3427958836712483	0.7393939393491276	0.735632183902409	7.894842859807433	2.7968378386414594	0.354261358884254
1	2	undersample	0.8	100	3	2	2	log2	gini		0.8529763573497805	0.39640076078495123	0.6951219511771267	0.8030651340934631	9.29743130316159	3.529704670020073	0.37964298546045555
1	3	undersample	0.8	100	3	2	2	log2	gini		0.7797495561162507	0.301540703307141	0.6219512194742712	0.757854406124461	5.148938093271911	2.5685009742896234	0.4988409020020047
1	1	undersample	0.8	100	3	2	2	log2	entropy		0.8105514919308023	0.33904890893858874	0.7212121211684114	0.7340996168526123	7.142087096579687	2.712339431437568	0.37976845190191305
1	2	undersample	0.8	100	3	2	2	log2	entropy		0.8505046257359126	0.39711032069931823	0.7012195121523647	0.8153256704918367	10.361587899565523	3.797059808200197	0.36645538708826036
1	3	undersample	0.8	100	3	2	2	log2	entropy		0.7856228389870105	0.31452326421004434	0.6219512194742712	0.7570881225995626	5.127505604194639	2.560398447890662	0.4993458016937184
1	1	undersample	0.8	100	3	5	1	sqrt	gini		0.8133379774759086	0.34046661001521367	0.7393939393491276	0.735632183902409	7.894842859807433	2.7968378386414594	0.354261358884254
1	2	undersample	0.8	100	3	5	1	sqrt	gini		0.8526399401925053	0.3975357314930991	0.6890243902018888	0.8045977011432599	9.123413479798009	3.5261834634054887	0.38649825309127867
1	3	undersample	0.8	100	3	5	1	sqrt	gini		0.7812260536398468	0.30377249429375375	0.6280487804495092	0.7593869731742576	5.329069384880795	2.6102026254893116	0.48980457631196794
1	1	undersample	0.8	100	3	5	1	sqrt	entropy		0.8105375595030767	0.33838983656786414	0.7151515151081727	0.7340996168526123	6.931387230848074	2.6895466631061598	0.38802428781102943
1	2	undersample	0.8	100	3	5	1	sqrt	entropy		0.8510886833006261	0.3980725480836726	0.7012195121523647	0.8176245210665317	10.521779401863345	3.844921903996507	0.3654250533039877
1	3	undersample	0.8	100	3	5	1	sqrt	entropy		0.7856695635921876	0.3150113951481122	0.6219512194742712	0.7570881225995626	5.127505604194639	2.560398447890662	0.4993458016937184
1	1	undersample	0.8	100	3	5	1	log2	gini		0.8133379774759086	0.34046661001521367	0.7393939393491276	0.735632183902409	7.894842859807433	2.7968378386414594	0.354261358884254
1	2	undersample	0.8	100	3	5	1	log2	gini		0.8526399401925053	0.3975357314930991	0.6890243902018888	0.8045977011432599	9.123413479798009	3.5261834634054887	0.38649825309127867
1	3	undersample	0.8	100	3	5	1	log2	gini		0.7812260536398468	0.30377249429375375	0.6280487804495092	0.7593869731742576	5.329069384880795	2.6102026254893116	0.48980457631196794
1	1	undersample	0.8	100	3	5	1	log2	entropy		0.8105375595030767	0.33838983656786414	0.7151515151081727	0.7340996168526123	6.931387230848074	2.6895466631061598	0.38802428781102943
1	2	undersample	0.8	100	3	5	1	log2	entropy		0.8510886833006261	0.3980725480836726	0.7012195121523647	0.8176245210665317	10.521779401863345	3.844921903996507	0.3654250533039877
1	3	undersample	0.8	100	3	5	1	log2	entropy		0.7856695635921876	0.3150113951481122	0.6219512194742712	0.7570881225995626	5.127505604194639	2.560398447890662	0.4993458016937184
1	1	undersample	0.8	100	3	5	2	sqrt	gini		0.8136491350284454	0.3427958836712483	0.7393939393491276	0.735632183902409	7.894842859807433	2.7968378386414594	0.354261358884254
1	2	undersample	0.8	100	3	5	2	sqrt	gini		0.8530838239416878	0.3968304722724454	0.6951219511771267	0.8038314176183615	9.342655641411223	3.543492578183941	0.37928107604125866
1	3	undersample	0.8	100	3	5	2	sqrt	gini		0.779810298102981	0.30067486456315756	0.6219512194742712	0.7586206896493592	5.170506661639056	2.576654945298508	0.4983370223096549
1	1	undersample	0.8	100	3	5	2	sqrt	entropy		0.8105514919308023	0.33904890893858874	0.7212121211684114	0.7340996168526123	7.142087096579687	2.712339431437568	0.37976845190191305
1	2	undersample	0.8	100	3	5	2	sqrt	entropy		0.8505092981964303	0.3962550739217548	0.7012195121523647	0.8153256704918367	10.361587899565523	3.797059808200197	0.36645538708826036
1	3	undersample	0.8	100	3	5	2	sqrt	entropy		0.7854920100925147	0.31405221350923634	0.6219512194742712	0.755555555549766	5.085043744939782	2.544345793702156	0.5003586734890221
1	1	undersample	0.8	100	3	5	2	log2	gini		0.8136491350284454	0.3427958836712483	0.7393939393491276	0.735632183902409	7.894842859807433	2.7968378386414594	0.354261358884254
1	2	undersample	0.8	100	3	5	2	log2	gini		0.8530838239416878	0.3968304722724454	0.6951219511771267	0.8038314176183615	9.342655641411223	3.543492578183941	0.37928107604125866
1	3	undersample	0.8	100	3	5	2	log2	gini		0.779810298102981	0.30067486456315756	0.6219512194742712	0.7586206896493592	5.170506661639056	2.576654945298508	0.4983370223096549
1	1	undersample	0.8	100	3	5	2	log2	entropy		0.8105514919308023	0.33904890893858874	0.7212121211684114	0.7340996168526123	7.142087096579687	2.712339431437568	0.37976845190191305
1	2	undersample	0.8	100	3	5	2	log2	entropy		0.8505092981964303	0.3962550739217548	0.7012195121523647	0.8153256704918367	10.361587899565523	3.797059808200197	0.36645538708826036
1	3	undersample	0.8	100	3	5	2	log2	entropy		0.7854920100925147	0.31405221350923634	0.6219512194742712	0.755555555549766	5.085043744939782	2.544345793702156	0.5003586734890221
1	1	undersample	0.8	100	3	10	1	sqrt	gini		0.8128874956461164	0.3352877278789609	0.7333333332888888	0.7409961685766974	7.8676031320671616	2.8313608371945587	0.35987590006648007
1	2	undersample	0.8	100	3	10	1	sqrt	gini		0.8526072329688813	0.39796203782954065	0.6890243902018888	0.8068965517179549	9.258402754219459	3.568161835794294	0.38539711848073355
1	3	undersample	0.8	100	3	10	1	sqrt	gini		0.7815671432576394	0.3035338758879713	0.6402439023999851	0.7563218390746642	5.523664583612761	2.627415906680287	0.47566535072359084
1	1	undersample	0.8	100	3	10	1	sqrt	entropy		0.8105654243585279	0.33796214768534405	0.7272727272286501	0.7318007662779173	7.276190107256485	2.7116882103600384	0.37267967131504615
1	2	undersample	0.8	100	3	10	1	sqrt	entropy		0.8514998598261844	0.39866828847884356	0.7073170731276026	0.8122605363922433	10.455781591942877	3.76754584177325	0.3603313347821523
1	3	undersample	0.8	100	3	10	1	sqrt	entropy		0.7863237080646669	0.3149742739942667	0.6280487804495092	0.7609195402240543	5.374053959316706	2.626934692901035	0.4888180615690174
1	1	undersample	0.8	100	3	10	1	log2	gini		0.8128874956461164	0.3352877278789609	0.7333333332888888	0.7409961685766974	7.8676031320671616	2.8313608371945587	0.35987590006648007
1	2	undersample	0.8	100	3	10	1	log2	gini		0.8526072329688813	0.39796203782954065	0.6890243902018888	0.8068965517179549	9.258402754219459	3.568161835794294	0.38539711848073355
1	3	undersample	0.8	100	3	10	1	log2	gini		0.7815671432576394	0.3035338758879713	0.6402439023999851	0.7563218390746642	5.523664583612761	2.627415906680287	0.47566535072359084
1	1	undersample	0.8	100	3	10	1	log2	entropy		0.8105654243585279	0.33796214768534405	0.7272727272286501	0.7318007662779173	7.276190107256485	2.7116882103600384	0.37267967131504615
1	2	undersample	0.8	100	3	10	1	log2	entropy		0.8514998598261844	0.39866828847884356	0.7073170731276026	0.8122605363922433	10.455781591942877	3.76754584177325	0.3603313347821523
1	3	undersample	0.8	100	3	10	1	log2	entropy		0.7863237080646669	0.3149742739942667	0.6280487804495092	0.7609195402240543	5.374053959316706	2.626934692901035	0.4888180615690174
1	1	undersample	0.8	100	3	10	2	sqrt	gini		0.8132265180541044	0.3392689518901083	0.7333333332888888	0.7425287356264941	7.930803147339532	2.8482141748561207	0.3591331221609695
1	2	undersample	0.8	100	3	10	2	sqrt	gini		0.8530698065601345	0.3969080257851593	0.6951219511771267	0.8045977011432599	9.388234680334396	3.5573886267984576	0.37891985597332783
1	3	undersample	0.8	100	3	10	2	sqrt	gini		0.7804737874964957	0.3024152378174265	0.6280487804495092	0.755555555549766	5.2190757544937805	2.569290360307079	0.49228837230501693
1	1	undersample	0.8	100	3	10	2	sqrt	entropy		0.8104957622199002	0.3389260585790586	0.7272727272286501	0.7325670498028156	7.304679666735206	2.719458090328191	0.3722898390281971
1	2	undersample	0.8	100	3	10	2	sqrt	entropy		0.8511681151294271	0.39751256709393035	0.7012195121523647	0.8122605363922433	10.154101762923776	3.735066998309687	0.3678382375885499
1	3	undersample	0.8	100	3	10	2	sqrt	entropy		0.786094757499299	0.3135552509675104	0.6341463414247471	0.7593869731742576	5.4704880527649875	2.6355443985523146	0.4817749930950553
1	1	undersample	0.8	100	3	10	2	log2	gini		0.8132265180541044	0.3392689518901083	0.7333333332888888	0.7425287356264941	7.930803147339532	2.8482141748561207	0.3591331221609695
1	2	undersample	0.8	100	3	10	2	log2	gini		0.8530698065601345	0.3969080257851593	0.6951219511771267	0.8045977011432599	9.388234680334396	3.5573886267984576	0.37891985597332783
1	3	undersample	0.8	100	3	10	2	log2	gini		0.7804737874964957	0.3024152378174265	0.6280487804495092	0.755555555549766	5.2190757544937805	2.569290360307079	0.49228837230501693
1	1	undersample	0.8	100	3	10	2	log2	entropy		0.8104957622199002	0.3389260585790586	0.7272727272286501	0.7325670498028156	7.304679666735206	2.719458090328191	0.3722898390281971
1	2	undersample	0.8	100	3	10	2	log2	entropy		0.8511681151294271	0.39751256709393035	0.7012195121523647	0.8122605363922433	10.154101762923776	3.735066998309687	0.3678382375885499
1	3	undersample	0.8	100	3	10	2	log2	entropy		0.786094757499299	0.3135552509675104	0.6341463414247471	0.7593869731742576	5.4704880527649875	2.6355443985523146	0.4817749930950553
1	1	undersample	0.8	100	5	2	1	sqrt	gini		0.814090328573087	0.33281753023670385	0.7696969696503213	0.7149425287301537	8.382215180239125	2.700146532627561	0.32212802830103204
1	2	undersample	0.8	100	5	2	1	sqrt	gini		0.8567049808429118	0.40749180122195927	0.7560975609295062	0.8015325670436665	12.519690230023814	3.8096805685951303	0.30429510422407485
1	3	undersample	0.8	100	5	2	1	sqrt	gini		0.783594991122325	0.2876000498642468	0.6280487804495092	0.7570881225995626	5.26265682699301	2.5855003934582177	0.4912918371515703
1	1	undersample	0.8	100	5	2	1	sqrt	entropy		0.8156275397654709	0.3458383780207855	0.7515151514696051	0.7218390804542388	7.848417254180514	2.701727926696373	0.3442385592806124
1	2	undersample	0.8	100	5	2	1	sqrt	entropy		0.858980469115036	0.4199458504154976	0.7378048780037924	0.8030651340934631	11.47479786640124	3.746440921687972	0.3264929675066218
1	3	undersample	0.8	100	5	2	1	sqrt	entropy		0.7922810952247453	0.3121852782310683	0.6219512194742712	0.7662835248983427	5.393971172901095	2.661135431690869	0.49335365215159127
1	1	undersample	0.8	100	5	2	1	log2	gini		0.814090328573087	0.33281753023670385	0.7696969696503213	0.7149425287301537	8.382215180239125	2.700146532627561	0.32212802830103204
1	2	undersample	0.8	100	5	2	1	log2	gini		0.8567049808429118	0.40749180122195927	0.7560975609295062	0.8015325670436665	12.519690230023814	3.8096805685951303	0.30429510422407485
1	3	undersample	0.8	100	5	2	1	log2	gini		0.783594991122325	0.2876000498642468	0.6280487804495092	0.7570881225995626	5.26265682699301	2.5855003934582177	0.4912918371515703
1	1	undersample	0.8	100	5	2	1	log2	entropy		0.8156275397654709	0.3458383780207855	0.7515151514696051	0.7218390804542388	7.848417254180514	2.701727926696373	0.3442385592806124
1	2	undersample	0.8	100	5	2	1	log2	entropy		0.858980469115036	0.4199458504154976	0.7378048780037924	0.8030651340934631	11.47479786640124	3.746440921687972	0.3264929675066218
1	3	undersample	0.8	100	5	2	1	log2	entropy		0.7922810952247453	0.3121852782310683	0.6219512194742712	0.7662835248983427	5.393971172901095	2.661135431690869	0.49335365215159127
1	1	undersample	0.8	100	5	2	2	sqrt	gini		0.816156972019041	0.3472410378120758	0.7636363635900826	0.7241379310289339	8.48076877822464	2.768181717611781	0.32640692196581533
1	2	undersample	0.8	100	5	2	2	sqrt	gini		0.8553733295953648	0.4097928976817137	0.7439024389790303	0.7931034482697847	11.134919889230954	3.5955282811758322	0.32290561634880005
1	3	undersample	0.8	100	5	2	2	sqrt	gini		0.7835155592935239	0.28650311063854966	0.6280487804495092	0.7563218390746642	5.240797767047419	2.5773698894101864	0.4917895998979288
1	1	undersample	0.8	100	5	2	2	sqrt	entropy		0.8153210263555091	0.34932271340984183	0.7515151514696051	0.7226053639791372	7.878452632438183	2.7091912632411943	0.343873513093426
1	2	undersample	0.8	100	5	2	2	sqrt	entropy		0.8562610970937294	0.4175911853385554	0.7256097560533165	0.8030651340934631	10.783570388046096	3.6845162783542866	0.34167868692200287
1	3	undersample	0.8	100	5	2	2	sqrt	entropy		0.7896691897953463	0.3037026033052089	0.646341463375223	0.7639846743236477	5.915919984377013	2.738557058264852	0.46291312362874043
1	1	undersample	0.8	100	5	2	2	log2	gini		0.816156972019041	0.3472410378120758	0.7636363635900826	0.7241379310289339	8.48076877822464	2.768181717611781	0.32640692196581533
1	2	undersample	0.8	100	5	2	2	log2	gini		0.8553733295953648	0.4097928976817137	0.7439024389790303	0.7931034482697847	11.134919889230954	3.5955282811758322	0.32290561634880005
1	3	undersample	0.8	100	5	2	2	log2	gini		0.7835155592935239	0.28650311063854966	0.6280487804495092	0.7563218390746642	5.240797767047419	2.5773698894101864	0.4917895998979288
1	1	undersample	0.8	100	5	2	2	log2	entropy		0.8153210263555091	0.34932271340984183	0.7515151514696051	0.7226053639791372	7.878452632438183	2.7091912632411943	0.343873513093426
1	2	undersample	0.8	100	5	2	2	log2	entropy		0.8562610970937294	0.4175911853385554	0.7256097560533165	0.8030651340934631	10.783570388046096	3.6845162783542866	0.34167868692200287
1	3	undersample	0.8	100	5	2	2	log2	entropy		0.7896691897953463	0.3037026033052089	0.646341463375223	0.7639846743236477	5.915919984377013	2.738557058264852	0.46291312362874043
1	1	undersample	0.8	100	5	5	1	sqrt	gini		0.8149402066643445	0.346332598291011	0.7696969696503213	0.7180076628297472	8.509653439135704	2.7294959504188845	0.32075288198805607
1	2	undersample	0.8	100	5	5	1	sqrt	gini		0.8550602747406784	0.41162695053296006	0.7256097560533165	0.7862068965456996	9.72473057046993	3.3939809581772153	0.3490051304080399
1	3	undersample	0.8	100	5	5	1	sqrt	gini		0.784735071488646	0.28752407874147745	0.6402439023999851	0.7609195402240543	5.664113145526124	2.67794313353989	0.4727912398808573
1	1	undersample	0.8	100	5	5	1	sqrt	entropy		0.8141414141414142	0.3520545008503638	0.7515151514696051	0.7241379310289339	7.939023978571426	2.724242325268737	0.3431457384725907
1	2	undersample	0.8	100	5	5	1	sqrt	entropy		0.8580366320904589	0.42069888985188564	0.7378048780037924	0.8038314176183615	11.530613297857151	3.7610754557917265	0.32618172540610235
1	3	undersample	0.8	100	5	5	1	sqrt	entropy		0.7904775254649099	0.30602379049778317	0.6158536584990333	0.7632183907987493	5.167514000704947	2.6009352439455755	0.5033242661588567
1	1	undersample	0.8	100	5	5	1	log2	gini		0.8149402066643445	0.346332598291011	0.7696969696503213	0.7180076628297472	8.509653439135704	2.7294959504188845	0.32075288198805607
1	2	undersample	0.8	100	5	5	1	log2	gini		0.8550602747406784	0.41162695053296006	0.7256097560533165	0.7862068965456996	9.72473057046993	3.3939809581772153	0.3490051304080399
1	3	undersample	0.8	100	5	5	1	log2	gini		0.784735071488646	0.28752407874147745	0.6402439023999851	0.7609195402240543	5.664113145526124	2.67794313353989	0.4727912398808573
1	1	undersample	0.8	100	5	5	1	log2	entropy		0.8141414141414142	0.3520545008503638	0.7515151514696051	0.7241379310289339	7.939023978571426	2.724242325268737	0.3431457384725907
1	2	undersample	0.8	100	5	5	1	log2	entropy		0.8580366320904589	0.42069888985188564	0.7378048780037924	0.8038314176183615	11.530613297857151	3.7610754557917265	0.32618172540610235
1	3	undersample	0.8	100	5	5	1	log2	entropy		0.7904775254649099	0.30602379049778317	0.6158536584990333	0.7632183907987493	5.167514000704947	2.6009352439455755	0.5033242661588567
1	1	undersample	0.8	100	5	5	2	sqrt	gini		0.8170532915360502	0.3457885531926483	0.7757575757105601	0.7241379310289339	9.08108058133866	2.812121109954825	0.30966810545903983
1	2	undersample	0.8	100	5	5	2	sqrt	gini		0.855789178581441	0.4145523274773756	0.7256097560533165	0.7885057471203947	9.859178116961976	3.4308720538030633	0.34798762275211603
1	3	undersample	0.8	100	5	5	2	sqrt	gini		0.7830529857022708	0.2849236404563412	0.6341463414247471	0.7593869731742576	5.4704880527649875	2.6355443985523146	0.4817749930950553
1	1	undersample	0.8	100	5	5	2	sqrt	entropy		0.8147219319633112	0.35088612663659763	0.7696969696503213	0.7218390804542388	8.672900795417585	2.7670923120196718	0.31905037202232095
1	2	undersample	0.8	100	5	5	2	sqrt	entropy		0.8561536305018222	0.4232901885210013	0.7378048780037924	0.8076628352428532	11.816361621886035	3.835997273721924	0.3246343737867119
1	3	undersample	0.8	100	5	5	2	sqrt	entropy		0.7906410615830296	0.3017843352869991	0.6341463414247471	0.762452107273851	5.563440581929092	2.6695514216170815	0.4798382092286179
1	1	undersample	0.8	100	5	5	2	log2	gini		0.8170532915360502	0.3457885531926483	0.7757575757105601	0.7241379310289339	9.08108058133866	2.812121109954825	0.30966810545903983
1	2	undersample	0.8	100	5	5	2	log2	gini		0.855789178581441	0.4145523274773756	0.7256097560533165	0.7885057471203947	9.859178116961976	3.4308720538030633	0.34798762275211603
1	3	undersample	0.8	100	5	5	2	log2	gini		0.7830529857022708	0.2849236404563412	0.6341463414247471	0.7593869731742576	5.4704880527649875	2.6355443985523146	0.4817749930950553
1	1	undersample	0.8	100	5	5	2	log2	entropy		0.8147219319633112	0.35088612663659763	0.7696969696503213	0.7218390804542388	8.672900795417585	2.7670923120196718	0.31905037202232095
1	2	undersample	0.8	100	5	5	2	log2	entropy		0.8561536305018222	0.4232901885210013	0.7378048780037924	0.8076628352428532	11.816361621886035	3.835997273721924	0.3246343737867119
1	3	undersample	0.8	100	5	5	2	log2	entropy		0.7906410615830296	0.3017843352869991	0.6341463414247471	0.762452107273851	5.563440581929092	2.6695514216170815	0.4798382092286179
1	1	undersample	0.8	100	5	10	1	sqrt	gini		0.8155578776268431	0.345801351914128	0.7818181817707989	0.7256704980787305	9.478816971588019	2.8499237150801875	0.3006623747282421
1	2	undersample	0.8	100	5	10	1	sqrt	gini		0.8556069526212503	0.4110112869394179	0.7195121950780785	0.7977011494191748	10.115117913615961	3.5566794247494498	0.35162015450266026
1	3	undersample	0.8	100	5	10	1	sqrt	gini		0.7898000186898421	0.29908262678334974	0.6341463414247471	0.7547892720248676	5.335416408638765	2.586127943096268	0.4847096630648755
1	1	undersample	0.8	100	5	10	1	sqrt	entropy		0.8161105305932892	0.3444050674826784	0.7696969696503213	0.7264367816036289	8.874833659417332	2.8135980634615567	0.31703106589807833
1	2	undersample	0.8	100	5	10	1	sqrt	entropy		0.8579665451826931	0.42025754024344125	0.7378048780037924	0.8007662835187681	11.309927668736744	3.703212759378341	0.32743026788010327
1	3	undersample	0.8	100	5	10	1	sqrt	entropy		0.7906784412671712	0.30457787764967964	0.6341463414247471	0.7563218390746642	5.379873951907835	2.602392898045237	0.4837274753107598
1	1	undersample	0.8	100	5	10	1	log2	gini		0.8155578776268431	0.345801351914128	0.7818181817707989	0.7256704980787305	9.478816971588019	2.8499237150801875	0.3006623747282421
1	2	undersample	0.8	100	5	10	1	log2	gini		0.8556069526212503	0.4110112869394179	0.7195121950780785	0.7977011494191748	10.115117913615961	3.5566794247494498	0.35162015450266026
1	3	undersample	0.8	100	5	10	1	log2	gini		0.7898000186898421	0.29908262678334974	0.6341463414247471	0.7547892720248676	5.335416408638765	2.586127943096268	0.4847096630648755
1	1	undersample	0.8	100	5	10	1	log2	entropy		0.8161105305932892	0.3444050674826784	0.7696969696503213	0.7264367816036289	8.874833659417332	2.8135980634615567	0.31703106589807833
1	2	undersample	0.8	100	5	10	1	log2	entropy		0.8579665451826931	0.42025754024344125	0.7378048780037924	0.8007662835187681	11.309927668736744	3.703212759378341	0.32743026788010327
1	3	undersample	0.8	100	5	10	1	log2	entropy		0.7906784412671712	0.30457787764967964	0.6341463414247471	0.7563218390746642	5.379873951907835	2.602392898045237	0.4837274753107598
1	1	undersample	0.8	100	5	10	2	sqrt	gini		0.8178427957738302	0.34947861771762867	0.7696969696503213	0.7241379310289339	8.77302584051743	2.790151413783303	0.31803751371242767
1	2	undersample	0.8	100	5	10	2	sqrt	gini		0.8547004952808148	0.40888015807672495	0.7195121950780785	0.8068965517179549	10.718943366018339	3.726045102864838	0.3476130872645409
1	3	undersample	0.8	100	5	10	2	sqrt	gini		0.7854639753294085	0.2914129619869155	0.6341463414247471	0.755555555549766	5.357575497606567	2.594234926912002	0.4842180711210118
1	1	undersample	0.8	100	5	10	2	sqrt	entropy		0.816050156739812	0.34363723627255105	0.7636363635900826	0.7187739463546454	8.257387955992431	2.7153826131602106	0.3288427944839098
1	2	undersample	0.8	100	5	10	2	sqrt	entropy		0.8560087842257733	0.41854440482264943	0.7439024389790303	0.7984674329440731	11.508599609417999	3.6912267477857506	0.3207363847882117
1	3	undersample	0.8	100	5	10	2	sqrt	entropy		0.7917344173441734	0.3062582623489438	0.6402439023999851	0.7593869731742576	5.616700573695792	2.6608861716153176	0.4737454098781427
1	1	undersample	0.8	100	5	10	2	log2	gini		0.8178427957738302	0.34947861771762867	0.7696969696503213	0.7241379310289339	8.77302584051743	2.790151413783303	0.31803751371242767
1	2	undersample	0.8	100	5	10	2	log2	gini		0.8547004952808148	0.40888015807672495	0.7195121950780785	0.8068965517179549	10.718943366018339	3.726045102864838	0.3476130872645409
1	3	undersample	0.8	100	5	10	2	log2	gini		0.7854639753294085	0.2914129619869155	0.6341463414247471	0.755555555549766	5.357575497606567	2.594234926912002	0.4842180711210118
1	1	undersample	0.8	100	5	10	2	log2	entropy		0.816050156739812	0.34363723627255105	0.7636363635900826	0.7187739463546454	8.257387955992431	2.7153826131602106	0.3288427944839098
1	2	undersample	0.8	100	5	10	2	log2	entropy		0.8560087842257733	0.41854440482264943	0.7439024389790303	0.7984674329440731	11.508599609417999	3.6912267477857506	0.3207363847882117
1	3	undersample	0.8	100	5	10	2	log2	entropy		0.7917344173441734	0.3062582623489438	0.6402439023999851	0.7593869731742576	5.616700573695792	2.6608861716153176	0.4737454098781427
1	1	undersample	0.8	100	10	2	1	sqrt	gini		0.8144107744107744	0.3412530859589188	0.7757575757105601	0.7157088122550521	8.709258659130919	2.728742858955949	0.3133151601832961
1	2	undersample	0.8	100	10	2	1	sqrt	gini		0.8465937762825904	0.3722896456428327	0.7195121950780785	0.7892720306452929	9.607904531334976	3.4144122545158675	0.35537532115365483
1	3	undersample	0.8	100	10	2	1	sqrt	gini		0.7918138491729745	0.2861865759469403	0.6341463414247471	0.7708812260477328	5.831883755038577	2.7677623391928448	0.4745914694343387
1	1	undersample	0.8	100	10	2	1	sqrt	entropy		0.8180285614768373	0.34569486307541974	0.7818181817707989	0.711111111105662	8.82051234905837	2.706293612399248	0.3068181775725345
1	2	undersample	0.8	100	10	2	1	sqrt	entropy		0.8541491449397252	0.403782748305784	0.7560975609295062	0.7946360153195814	11.995148426341476	3.6817435408096872	0.30693604530753904
1	3	undersample	0.8	100	10	2	1	sqrt	entropy		0.7909027193720213	0.2874155631634172	0.5975609755733194	0.7724137930975294	5.0394855129122345	2.625646595414859	0.5210148016682533
1	1	undersample	0.8	100	10	2	1	log2	gini		0.8144107744107744	0.3412530859589188	0.7757575757105601	0.7157088122550521	8.709258659130919	2.728742858955949	0.3133151601832961
1	2	undersample	0.8	100	10	2	1	log2	gini		0.8465937762825904	0.3722896456428327	0.7195121950780785	0.7892720306452929	9.607904531334976	3.4144122545158675	0.35537532115365483
1	3	undersample	0.8	100	10	2	1	log2	gini		0.7918138491729745	0.2861865759469403	0.6341463414247471	0.7708812260477328	5.831883755038577	2.7677623391928448	0.4745914694343387
1	1	undersample	0.8	100	10	2	1	log2	entropy		0.8180285614768373	0.34569486307541974	0.7818181817707989	0.711111111105662	8.82051234905837	2.706293612399248	0.3068181775725345
1	2	undersample	0.8	100	10	2	1	log2	entropy		0.8541491449397252	0.403782748305784	0.7560975609295062	0.7946360153195814	11.995148426341476	3.6817435408096872	0.30693604530753904
1	3	undersample	0.8	100	10	2	1	log2	entropy		0.7909027193720213	0.2874155631634172	0.5975609755733194	0.7724137930975294	5.0394855129122345	2.625646595414859	0.5210148016682533
1	1	undersample	0.8	100	10	2	2	sqrt	gini		0.813983513293858	0.336680563060721	0.7757575757105601	0.7118773946305604	8.547440607605012	2.6924563860280815	0.3150014634975159
1	2	undersample	0.8	100	10	2	2	sqrt	gini		0.8471404541631623	0.3651577694421312	0.7378048780037924	0.7854406130208013	10.301079073919603	3.438697574617632	0.3338191510744712
1	3	undersample	0.8	100	10	2	2	sqrt	gini		0.78415568638445	0.2708824324763565	0.6219512194742712	0.7708812260477328	5.535224659628923	2.7145361403622132	0.4904111850795134
1	1	undersample	0.8	100	10	2	2	sqrt	entropy		0.8163752467200743	0.329050922816198	0.7636363635900826	0.7149425287301537	8.102977249182715	2.678885536307659	0.3306050816751442
1	2	undersample	0.8	100	10	2	2	sqrt	entropy		0.8585552752079244	0.41812800741903017	0.7195121950780785	0.8015325670436665	10.359912016293597	3.625341186243753	0.34993936984627494
1	3	undersample	0.8	100	10	2	2	sqrt	entropy		0.7931127931968975	0.29286666455289334	0.6219512194742712	0.7716475095726311	5.559319913212397	2.7236453216420657	0.48992418291593437
1	1	undersample	0.8	100	10	2	2	log2	gini		0.813983513293858	0.336680563060721	0.7757575757105601	0.7118773946305604	8.547440607605012	2.6924563860280815	0.3150014634975159
1	2	undersample	0.8	100	10	2	2	log2	gini		0.8471404541631623	0.3651577694421312	0.7378048780037924	0.7854406130208013	10.301079073919603	3.438697574617632	0.3338191510744712
1	3	undersample	0.8	100	10	2	2	log2	gini		0.78415568638445	0.2708824324763565	0.6219512194742712	0.7708812260477328	5.535224659628923	2.7145361403622132	0.4904111850795134
1	1	undersample	0.8	100	10	2	2	log2	entropy		0.8163752467200743	0.329050922816198	0.7636363635900826	0.7149425287301537	8.102977249182715	2.678885536307659	0.3306050816751442
1	2	undersample	0.8	100	10	2	2	log2	entropy		0.8585552752079244	0.41812800741903017	0.7195121950780785	0.8015325670436665	10.359912016293597	3.625341186243753	0.34993936984627494
1	3	undersample	0.8	100	10	2	2	log2	entropy		0.7931127931968975	0.2928666645528934	0.6219512194742712	0.7716475095726311	5.559319913212397	2.7236453216420657	0.48992418291593437
1	1	undersample	0.8	100	10	5	1	sqrt	gini		0.8204946011842564	0.35329291951334524	0.8121212120719926	0.7164750957799504	10.923277463640458	2.864373363117177	0.26222653992071876
1	2	undersample	0.8	100	10	5	1	sqrt	gini		0.8498037566582564	0.40806931839486454	0.7256097560533165	0.8007662835187681	10.628631764936475	3.6420026311241536	0.3426595826616826
1	3	undersample	0.8	100	10	5	1	sqrt	gini		0.7884450051397066	0.26846009510186963	0.652439024350461	0.7632183907987493	6.050757652478581	2.7554462485364017	0.45538862177038403
1	1	undersample	0.8	100	10	5	1	sqrt	entropy		0.8164263322884013	0.33102290443487997	0.7818181817707989	0.7149425287301537	8.987230695990068	2.7426685252673653	0.3051739215528077
1	2	undersample	0.8	100	10	5	1	sqrt	entropy		0.8496542379216895	0.39356966112911446	0.7317073170285544	0.786973180070598	10.075211914111925	3.434812963564474	0.34091718289333023
1	3	undersample	0.8	100	10	5	1	sqrt	entropy		0.7948509485094851	0.29166988510982833	0.6341463414247471	0.7693486589979361	5.781616534527844	2.7493718925542856	0.47553687075558493
1	1	undersample	0.8	100	10	5	1	log2	gini		0.8204946011842564	0.35329291951334524	0.8121212120719926	0.7164750957799504	10.923277463640458	2.864373363117177	0.26222653992071876
1	2	undersample	0.8	100	10	5	1	log2	gini		0.8498037566582564	0.40806931839486454	0.7256097560533165	0.8007662835187681	10.628631764936475	3.6420026311241536	0.3426595826616826
1	3	undersample	0.8	100	10	5	1	log2	gini		0.7884450051397066	0.26846009510186963	0.652439024350461	0.7632183907987493	6.050757652478581	2.7554462485364017	0.45538862177038403
1	1	undersample	0.8	100	10	5	1	log2	entropy		0.8164263322884013	0.33102290443487997	0.7818181817707989	0.7149425287301537	8.987230695990068	2.7426685252673653	0.3051739215528077
1	2	undersample	0.8	100	10	5	1	log2	entropy		0.8496542379216895	0.39356966112911446	0.7317073170285544	0.786973180070598	10.075211914111925	3.434812963564474	0.34091718289333023
1	3	undersample	0.8	100	10	5	1	log2	entropy		0.7948509485094851	0.29166988510982833	0.6341463414247471	0.7693486589979361	5.781616534527844	2.7493718925542856	0.47553687075558493
1	1	undersample	0.8	100	10	5	2	sqrt	gini		0.8173690932311622	0.34203310532099623	0.8121212120719926	0.7080459770060686	10.483108356481159	2.781674922397368	0.2653482843994949
1	2	undersample	0.8	100	10	5	2	sqrt	gini		0.8463554807961873	0.38489170597648426	0.7134146341028406	0.7969348658942764	9.769569820998251	3.513230383503972	0.35960951712091793
1	3	undersample	0.8	100	10	5	2	sqrt	gini		0.7890570974675265	0.27487364491501926	0.6341463414247471	0.7693486589979361	5.781616534527844	2.7493718925542856	0.47553687075558493
1	1	undersample	0.8	100	10	5	2	sqrt	entropy		0.8131940090560781	0.3450620512222628	0.7757575757105601	0.7080459770060686	8.389869748871435	2.657122313931814	0.3167060168473462
1	2	undersample	0.8	100	10	5	2	sqrt	entropy		0.8499906550789645	0.4117988763376635	0.7317073170285544	0.7954022988444798	10.602655069132982	3.576322104954361	0.33730438042254063
1	3	undersample	0.8	100	10	5	2	sqrt	entropy		0.79669657041398	0.3007414633463833	0.646341463375223	0.7708812260477328	6.149002097958032	2.8209885380234767	0.45877175378916407
1	1	undersample	0.8	100	10	5	2	log2	gini		0.8173690932311622	0.34203310532099623	0.8121212120719926	0.7080459770060686	10.483108356481159	2.781674922397368	0.2653482843994949
1	2	undersample	0.8	100	10	5	2	log2	gini		0.8463554807961873	0.38489170597648426	0.7134146341028406	0.7969348658942764	9.769569820998251	3.513230383503972	0.35960951712091793
1	3	undersample	0.8	100	10	5	2	log2	gini		0.7890570974675265	0.27487364491501926	0.6341463414247471	0.7693486589979361	5.781616534527844	2.7493718925542856	0.47553687075558493
1	1	undersample	0.8	100	10	5	2	log2	entropy		0.8131940090560781	0.3450620512222628	0.7757575757105601	0.7080459770060686	8.389869748871435	2.657122313931814	0.3167060168473462
1	2	undersample	0.8	100	10	5	2	log2	entropy		0.8499906550789645	0.4117988763376635	0.7317073170285544	0.7954022988444798	10.602655069132982	3.576322104954361	0.33730438042254063
1	3	undersample	0.8	100	10	5	2	log2	entropy		0.79669657041398	0.3007414633463833	0.646341463375223	0.7708812260477328	6.149002097958032	2.8209885380234767	0.45877175378916407
1	1	undersample	0.8	100	10	10	1	sqrt	gini		0.8208382677348195	0.33343417706128275	0.7999999999515152	0.7164750957799504	10.108107527226867	2.8216215218766223	0.279144381200469
1	2	undersample	0.8	100	10	10	1	sqrt	gini		0.8515372395103261	0.3998921251040481	0.7499999999542682	0.7992337164689715	11.942747261001754	3.735686836487597	0.3127996126367641
1	3	undersample	0.8	100	10	10	1	sqrt	gini		0.7893000654144472	0.2789134979671995	0.652439024350461	0.7678160919481394	6.2077467655518594	2.810009538234824	0.45266174383122576
1	1	undersample	0.8	100	10	10	1	sqrt	entropy		0.8163473818646233	0.3307371032099581	0.7757575757105601	0.711111111105662	8.515592068001142	2.685314592148091	0.3153409047249597
1	2	undersample	0.8	100	10	10	1	sqrt	entropy		0.8510793383795906	0.42666313593786404	0.7317073170285544	0.7923371647448864	10.405903379214259	3.523535065358719	0.338609232941556
1	3	undersample	0.8	100	10	10	1	sqrt	entropy		0.7948229137463788	0.28827938864061203	0.6219512194742712	0.7770114942469195	5.7326235753697485	2.789162560115741	0.48654206335353306
1	1	undersample	0.8	100	10	10	1	log2	gini		0.8208382677348195	0.33343417706128275	0.7999999999515152	0.7164750957799504	10.108107527226867	2.8216215218766223	0.279144381200469
1	2	undersample	0.8	100	10	10	1	log2	gini		0.8515372395103261	0.3998921251040481	0.7499999999542682	0.7992337164689715	11.942747261001754	3.735686836487597	0.3127996126367641
1	3	undersample	0.8	100	10	10	1	log2	gini		0.7893000654144472	0.2789134979671995	0.652439024350461	0.7678160919481394	6.2077467655518594	2.810009538234824	0.45266174383122576
1	1	undersample	0.8	100	10	10	1	log2	entropy		0.8163473818646233	0.3307371032099581	0.7757575757105601	0.711111111105662	8.515592068001142	2.685314592148091	0.3153409047249597
1	2	undersample	0.8	100	10	10	1	log2	entropy		0.8510793383795906	0.42666313593786404	0.7317073170285544	0.7923371647448864	10.405903379214259	3.523535065358719	0.338609232941556
1	3	undersample	0.8	100	10	10	1	log2	entropy		0.7948229137463788	0.28827938864061203	0.6219512194742712	0.7770114942469195	5.7326235753697485	2.789162560115741	0.48654206335353306
1	1	undersample	0.8	100	10	10	2	sqrt	gini		0.8209125740160222	0.34550973771479754	0.8121212120719926	0.7141762452052555	10.800656627894265	2.8413355084563814	0.26307061675413823
1	2	undersample	0.8	100	10	10	2	sqrt	gini		0.8543594056630222	0.4010875458259921	0.7195121950780785	0.7999999999938698	10.260868885153219	3.5975607954020847	0.35060975177246656
1	3	undersample	0.8	100	10	10	2	sqrt	gini		0.7897299317820764	0.2827764719331423	0.652439024350461	0.7678160919481394	6.2077467655518594	2.810009538234824	0.45266174383122576
1	1	undersample	0.8	100	10	10	2	sqrt	entropy		0.8170161383954487	0.3465845513016844	0.7757575757105601	0.7233716475040355	9.046342245153431	2.8043313010677893	0.3099961437018133
1	2	undersample	0.8	100	10	10	2	sqrt	entropy		0.8522801607326418	0.402976718123808	0.7560975609295062	0.791570881219988	11.773160963118375	3.627600256044512	0.30812456821723894
1	3	undersample	0.8	100	10	10	2	sqrt	entropy		0.7927530137370339	0.30394178377271835	0.6097560975237953	0.7747126436722245	5.373086457861617	2.7065703126763347	0.5037272860155375
1	1	undersample	0.8	100	10	10	2	log2	gini		0.8209125740160222	0.34550973771479754	0.8121212120719926	0.7141762452052555	10.800656627894265	2.8413355084563814	0.26307061675413823
1	2	undersample	0.8	100	10	10	2	log2	gini		0.8543594056630222	0.4010875458259921	0.7195121950780785	0.7999999999938698	10.260868885153219	3.5975607954020847	0.35060975177246656
1	3	undersample	0.8	100	10	10	2	log2	gini		0.7897299317820764	0.2827764719331423	0.652439024350461	0.7678160919481394	6.2077467655518594	2.810009538234824	0.45266174383122576
1	1	undersample	0.8	100	10	10	2	log2	entropy		0.8170161383954487	0.3465845513016844	0.7757575757105601	0.7233716475040355	9.046342245153431	2.8043313010677893	0.3099961437018133
1	2	undersample	0.8	100	10	10	2	log2	entropy		0.8522801607326418	0.402976718123808	0.7560975609295062	0.791570881219988	11.773160963118375	3.627600256044512	0.30812456821723894
1	3	undersample	0.8	100	10	10	2	log2	entropy		0.7927530137370339	0.30394178377271835	0.6097560975237953	0.7747126436722245	5.373086457861617	2.7065703126763347	0.5037272860155375
1	1	undersample	0.8	300	3	2	1	sqrt	gini		0.813481945895739	0.3380075953791433	0.7515151514696051	0.7386973180020023	8.54988866728759	2.8760329475494415	0.3363824926813886
1	2	undersample	0.8	300	3	2	1	sqrt	gini		0.8516633959443043	0.40331625368096413	0.7499999999542682	0.7785440612967162	10.546712130610498	3.386678047466453	0.32111220066108825
1	3	undersample	0.8	300	3	2	1	sqrt	gini		0.7813195028502008	0.30603640291656964	0.6646341463009369	0.7509578544003759	5.97594376047962	2.6687616186933614	0.446584115563988
1	1	undersample	0.8	300	3	2	1	sqrt	entropy		0.8108765819110648	0.3312920703975971	0.7333333332888888	0.7371647509522057	7.712827584330529	2.7900873571743223	0.3617463569021588
1	2	undersample	0.8	300	3	2	1	sqrt	entropy		0.8508316979721521	0.4064709568123581	0.7378048780037924	0.7816091953963096	10.070990796858789	3.378369549757267	0.33545551944115526
1	3	undersample	0.8	300	3	2	1	sqrt	entropy		0.7845201383048314	0.31061011060003446	0.6646341463009369	0.7463601532509858	5.831694306591917	2.6203852770608385	0.44933514703984323
1	1	undersample	0.8	300	3	2	1	log2	gini		0.813481945895739	0.3380075953791433	0.7515151514696051	0.7386973180020023	8.54988866728759	2.8760329475494415	0.3363824926813886
1	2	undersample	0.8	300	3	2	1	log2	gini		0.8516633959443043	0.40331625368096413	0.7499999999542682	0.7785440612967162	10.546712130610498	3.386678047466453	0.32111220066108825
1	3	undersample	0.8	300	3	2	1	log2	gini		0.7813195028502008	0.30603640291656964	0.6646341463009369	0.7509578544003759	5.97594376047962	2.6687616186933614	0.446584115563988
1	1	undersample	0.8	300	3	2	1	log2	entropy		0.8108765819110648	0.3312920703975971	0.7333333332888888	0.7371647509522057	7.712827584330529	2.7900873571743223	0.3617463569021588
1	2	undersample	0.8	300	3	2	1	log2	entropy		0.8508316979721521	0.4064709568123581	0.7378048780037924	0.7816091953963096	10.070990796858789	3.378369549757267	0.33545551944115526
1	3	undersample	0.8	300	3	2	1	log2	entropy		0.7845201383048314	0.31061011060003446	0.6646341463009369	0.7463601532509858	5.831694306591917	2.6203852770608385	0.44933514703984323
1	1	undersample	0.8	300	3	2	2	sqrt	gini		0.8138395448740275	0.3378742549980314	0.7515151514696051	0.7363984674273073	8.44895019381525	2.8509512658195533	0.3374325941010976
1	2	undersample	0.8	300	3	2	2	sqrt	gini		0.8506775067750678	0.40000084375298905	0.7499999999542682	0.7785440612967162	10.546712130610498	3.386678047466453	0.32111220066108825
1	3	undersample	0.8	300	3	2	2	sqrt	gini		0.7812681057845061	0.30782149030199246	0.652439024350461	0.7501915708754775	5.6373369346888955	2.6117573394917954	0.4632962892544509
1	1	undersample	0.8	300	3	2	2	sqrt	entropy		0.8110577034714965	0.33203171529941655	0.7333333332888888	0.7363984674273073	7.682412389462731	2.781976638420693	0.3621227839073511
1	2	undersample	0.8	300	3	2	2	sqrt	entropy		0.8500887767498365	0.40366348327956314	0.7195121950780785	0.782375478921208	9.222136605394901	3.30620905424295	0.35850791454200204
1	3	undersample	0.8	300	3	2	2	sqrt	entropy		0.7850294365012617	0.31351148336452045	0.6707317072761748	0.7463601532509858	5.994181199493982	2.644425508960479	0.44116541709514967
1	1	undersample	0.8	300	3	2	2	log2	gini		0.8138395448740275	0.3378742549980314	0.7515151514696051	0.7363984674273073	8.44895019381525	2.8509512658195533	0.3374325941010976
1	2	undersample	0.8	300	3	2	2	log2	gini		0.8506775067750678	0.40000084375298905	0.7499999999542682	0.7785440612967162	10.546712130610498	3.386678047466453	0.32111220066108825
1	3	undersample	0.8	300	3	2	2	log2	gini		0.7812681057845061	0.30782149030199246	0.652439024350461	0.7501915708754775	5.6373369346888955	2.6117573394917954	0.4632962892544509
1	1	undersample	0.8	300	3	2	2	log2	entropy		0.8110577034714965	0.33203171529941655	0.7333333332888888	0.7363984674273073	7.682412389462731	2.781976638420693	0.3621227839073511
1	2	undersample	0.8	300	3	2	2	log2	entropy		0.8500887767498365	0.40366348327956314	0.7195121950780785	0.782375478921208	9.222136605394901	3.30620905424295	0.35850791454200204
1	3	undersample	0.8	300	3	2	2	log2	entropy		0.7850294365012617	0.31351148336452045	0.6707317072761748	0.7463601532509858	5.994181199493982	2.644425508960479	0.44116541709514967
1	1	undersample	0.8	300	3	5	1	sqrt	gini		0.8134401486125624	0.3384107674496135	0.7515151514696051	0.7371647509522057	8.482400164138202	2.859263076773686	0.3370818325735262
1	2	undersample	0.8	300	3	5	1	sqrt	gini		0.8512008223530512	0.40274635012784626	0.7560975609295062	0.7793103448216145	10.946874291550165	3.4260669176254614	0.3129721523157786
1	3	undersample	0.8	300	3	5	1	sqrt	gini		0.7816045229417811	0.3057913545914781	0.6585365853256989	0.7494252873505792	5.768020688830331	2.628104616310632	0.45563369141856624
1	1	undersample	0.8	300	3	5	1	sqrt	entropy		0.8109323116219668	0.33116718730106237	0.7333333332888888	0.7348659003775107	7.622109430830736	2.765895849210213	0.36287799303973817
1	2	undersample	0.8	300	3	5	1	sqrt	entropy		0.8503784693019344	0.40440715792481846	0.7317073170285544	0.782375478921208	9.804736902298503	3.3622464958402882	0.3429206139131296
1	3	undersample	0.8	300	3	5	1	sqrt	entropy		0.7844407064760303	0.31057437792830683	0.6646341463009369	0.7471264367758842	5.8553716159572735	2.628325838192224	0.4488742904849451
1	1	undersample	0.8	300	3	5	1	log2	gini		0.8134401486125624	0.3384107674496135	0.7515151514696051	0.7371647509522057	8.482400164138202	2.859263076773686	0.3370818325735262
1	2	undersample	0.8	300	3	5	1	log2	gini		0.8512008223530512	0.40274635012784626	0.7560975609295062	0.7793103448216145	10.946874291550165	3.4260669176254614	0.3129721523157786
1	3	undersample	0.8	300	3	5	1	log2	gini		0.7816045229417811	0.3057913545914781	0.6585365853256989	0.7494252873505792	5.768020688830331	2.628104616310632	0.45563369141856624
1	1	undersample	0.8	300	3	5	1	log2	entropy		0.8109323116219668	0.33116718730106237	0.7333333332888888	0.7348659003775107	7.622109430830736	2.765895849210213	0.36287799303973817
1	2	undersample	0.8	300	3	5	1	log2	entropy		0.8503784693019344	0.40440715792481846	0.7317073170285544	0.782375478921208	9.804736902298503	3.3622464958402882	0.3429206139131296
1	3	undersample	0.8	300	3	5	1	log2	entropy		0.7844407064760303	0.31057437792830683	0.6646341463009369	0.7471264367758842	5.8553716159572735	2.628325838192224	0.4488742904849451
1	1	undersample	0.8	300	3	5	2	sqrt	gini		0.8137791710205503	0.33922880449995735	0.7515151514696051	0.7371647509522057	8.482400164138202	2.859263076773686	0.3370818325735262
1	2	undersample	0.8	300	3	5	2	sqrt	gini		0.8506027474067844	0.40064812169993225	0.7499999999542682	0.7777777777718179	10.499999332910324	3.374999847828698	0.3214285673571794
1	3	undersample	0.8	300	3	5	2	sqrt	gini		0.7810765349032801	0.30729507820030866	0.652439024350461	0.7486590038256808	5.591516632636118	2.595831990494849	0.4642446951563262
1	1	undersample	0.8	300	3	5	2	sqrt	entropy		0.8110623476140717	0.33206602442463473	0.7333333332888888	0.7363984674273073	7.682412389462731	2.781976638420693	0.3621227839073511
1	2	undersample	0.8	300	3	5	2	sqrt	entropy		0.8499252406317167	0.40338973461760613	0.7317073170285544	0.7831417624461062	9.849019619229521	3.3741272249592904	0.34258507515624675
1	3	undersample	0.8	300	3	5	2	sqrt	entropy		0.7846276048967387	0.3142896848946614	0.6646341463009369	0.7455938697260874	5.8081596316144415	2.6124925506331818	0.4497969508846668
1	1	undersample	0.8	300	3	5	2	log2	gini		0.8137791710205503	0.33922880449995735	0.7515151514696051	0.7371647509522057	8.482400164138202	2.859263076773686	0.3370818325735262
1	2	undersample	0.8	300	3	5	2	log2	gini		0.8506027474067844	0.40064812169993225	0.7499999999542682	0.7777777777718179	10.499999332910324	3.374999847828698	0.3214285673571794
1	3	undersample	0.8	300	3	5	2	log2	gini		0.7810765349032801	0.30729507820030866	0.652439024350461	0.7486590038256808	5.591516632636118	2.595831990494849	0.4642446951563262
1	1	undersample	0.8	300	3	5	2	log2	entropy		0.8110623476140717	0.33206602442463473	0.7333333332888888	0.7363984674273073	7.682412389462731	2.781976638420693	0.3621227839073511
1	2	undersample	0.8	300	3	5	2	log2	entropy		0.8499252406317167	0.40338973461760613	0.7317073170285544	0.7831417624461062	9.849019619229521	3.3741272249592904	0.34258507515624675
1	3	undersample	0.8	300	3	5	2	log2	entropy		0.7846276048967387	0.3142896848946614	0.6646341463009369	0.7455938697260874	5.8081596316144415	2.6124925506331818	0.4497969508846668
1	1	undersample	0.8	300	3	10	1	sqrt	gini		0.8133147567630326	0.3368198098760586	0.7515151514696051	0.7394636015269007	8.583930662246276	2.884491867658489	0.3360339097921322
1	2	undersample	0.8	300	3	10	1	sqrt	gini		0.8509531819456125	0.40217542280693064	0.7439024389790303	0.7793103448216145	10.25743982808775	3.3708077737927926	0.3286207599276553
1	3	undersample	0.8	300	3	10	1	sqrt	gini		0.7823894963087561	0.30695746653275313	0.6707317072761748	0.7478927203007825	6.043003192350536	2.6605010433312217	0.44026138961318995
1	1	undersample	0.8	300	3	10	1	sqrt	entropy		0.8110902124695228	0.3314808085694703	0.7333333332888888	0.7363984674273073	7.682412389462731	2.781976638420693	0.3621227839073511
1	2	undersample	0.8	300	3	10	1	sqrt	entropy		0.8504392112886645	0.403349860052652	0.7256097560533165	0.784674329495903	9.636693742796963	3.3698245111990266	0.34968678104468104
1	3	undersample	0.8	300	3	10	1	sqrt	entropy		0.7846743295019156	0.3125123023042931	0.6585365853256989	0.7471264367758842	5.698051673121837	2.6042127571078915	0.4570356412195511
1	1	undersample	0.8	300	3	10	1	log2	gini		0.8133147567630326	0.3368198098760586	0.7515151514696051	0.7394636015269007	8.583930662246276	2.884491867658489	0.3360339097921322
1	2	undersample	0.8	300	3	10	1	log2	gini		0.8509531819456125	0.40217542280693064	0.7439024389790303	0.7793103448216145	10.25743982808775	3.3708077737927926	0.3286207599276553
1	3	undersample	0.8	300	3	10	1	log2	gini		0.7823894963087561	0.30695746653275313	0.6707317072761748	0.7478927203007825	6.043003192350536	2.6605010433312217	0.44026138961318995
1	1	undersample	0.8	300	3	10	1	log2	entropy		0.8110902124695228	0.3314808085694703	0.7333333332888888	0.7363984674273073	7.682412389462731	2.781976638420693	0.3621227839073511
1	2	undersample	0.8	300	3	10	1	log2	entropy		0.8504392112886645	0.403349860052652	0.7256097560533165	0.784674329495903	9.636693742796963	3.3698245111990266	0.34968678104468104
1	3	undersample	0.8	300	3	10	1	log2	entropy		0.7846743295019156	0.3125123023042931	0.6585365853256989	0.7471264367758842	5.698051673121837	2.6042127571078915	0.4570356412195511
1	1	undersample	0.8	300	3	10	2	sqrt	gini		0.8135516080343665	0.3378786954323868	0.7515151514696051	0.7394636015269007	8.583930662246276	2.884491867658489	0.3360339097921322
1	2	undersample	0.8	300	3	10	2	sqrt	gini		0.8505560228016074	0.4003995772994579	0.7439024389790303	0.7793103448216145	10.25743982808775	3.3708077737927926	0.3286207599276553
1	3	undersample	0.8	300	3	10	2	sqrt	gini		0.7819970096252686	0.3086861619658438	0.6646341463009369	0.7471264367758842	5.8553716159572735	2.628325838192224	0.4488742904849451
1	1	undersample	0.8	300	3	10	2	sqrt	entropy		0.8109415999071171	0.3330266179252781	0.7333333332888888	0.7371647509522057	7.712827584330529	2.7900873571743223	0.3617463569021588
1	2	undersample	0.8	300	3	10	2	sqrt	entropy		0.8501308288944959	0.40182469589520226	0.7317073170285544	0.784674329495903	9.938530591485774	3.3981423642343125	0.3419159636898594
1	3	undersample	0.8	300	3	10	2	sqrt	entropy		0.7849219699093544	0.3154978548048213	0.6585365853256989	0.7471264367758842	5.698051673121837	2.6042127571078915	0.4570356412195511
1	1	undersample	0.8	300	3	10	2	log2	gini		0.8135516080343665	0.3378786954323868	0.7515151514696051	0.7394636015269007	8.583930662246276	2.884491867658489	0.3360339097921322
1	2	undersample	0.8	300	3	10	2	log2	gini		0.8505560228016074	0.4003995772994579	0.7439024389790303	0.7793103448216145	10.25743982808775	3.3708077737927926	0.3286207599276553
1	3	undersample	0.8	300	3	10	2	log2	gini		0.7819970096252686	0.3086861619658438	0.6646341463009369	0.7471264367758842	5.8553716159572735	2.628325838192224	0.4488742904849451
1	1	undersample	0.8	300	3	10	2	log2	entropy		0.8109415999071171	0.3330266179252781	0.7333333332888888	0.7371647509522057	7.712827584330529	2.7900873571743223	0.3617463569021588
1	2	undersample	0.8	300	3	10	2	log2	entropy		0.8501308288944959	0.40182469589520226	0.7317073170285544	0.784674329495903	9.938530591485774	3.3981423642343125	0.3419159636898594
1	3	undersample	0.8	300	3	10	2	log2	entropy		0.7849219699093544	0.3154978548048213	0.6585365853256989	0.7471264367758842	5.698051673121837	2.6042127571078915	0.4570356412195511
1	1	undersample	0.8	300	5	2	1	sqrt	gini		0.8183304307442238	0.34552396649630734	0.7878787878310376	0.7172413793048488	9.421602264094266	2.786400492512175	0.2957459166913813
1	2	undersample	0.8	300	5	2	1	sqrt	gini		0.8580179422483879	0.4044496980550718	0.7378048780037924	0.793869731794683	10.83738148770935	3.5793134537416114	0.3302747392833857
1	3	undersample	0.8	300	5	2	1	sqrt	gini		0.78835622838987	0.2900223104456993	0.6341463414247471	0.7547892720248676	5.335416408638765	2.586127943096268	0.4847096630648755
1	1	undersample	0.8	300	5	2	1	sqrt	entropy		0.8179588993382096	0.343896648254643	0.7757575757105601	0.7034482758566786	8.206159228099905	2.615926620532395	0.3187759907842426
1	2	undersample	0.8	300	5	2	1	sqrt	entropy		0.86013456686291	0.41558874134591883	0.7439024389790303	0.8038314176183615	11.902714938226977	3.79215872402141	0.3185961038867943
1	3	undersample	0.8	300	5	2	1	sqrt	entropy		0.7913652929632744	0.3072987086035523	0.6402439023999851	0.7532567049750709	5.4329400466019795	2.594777201088798	0.47760091672321975
1	1	undersample	0.8	300	5	2	1	log2	gini		0.8183304307442238	0.34552396649630734	0.7878787878310376	0.7172413793048488	9.421602264094266	2.786400492512175	0.2957459166913813
1	2	undersample	0.8	300	5	2	1	log2	gini		0.8580179422483879	0.4044496980550718	0.7378048780037924	0.793869731794683	10.83738148770935	3.5793134537416114	0.3302747392833857
1	3	undersample	0.8	300	5	2	1	log2	gini		0.78835622838987	0.2900223104456993	0.6341463414247471	0.7547892720248676	5.335416408638765	2.586127943096268	0.4847096630648755
1	1	undersample	0.8	300	5	2	1	log2	entropy		0.8179588993382096	0.343896648254643	0.7757575757105601	0.7034482758566786	8.206159228099905	2.615926620532395	0.3187759907842426
1	2	undersample	0.8	300	5	2	1	log2	entropy		0.86013456686291	0.41558874134591883	0.7439024389790303	0.8038314176183615	11.902714938226977	3.79215872402141	0.3185961038867943
1	3	undersample	0.8	300	5	2	1	log2	entropy		0.7913652929632744	0.3072987086035523	0.6402439023999851	0.7532567049750709	5.4329400466019795	2.594777201088798	0.47760091672321975
1	1	undersample	0.8	300	5	2	2	sqrt	gini		0.8193614303959131	0.35059580909483234	0.7757575757105601	0.7172413793048488	8.775213767347193	2.7435327926273727	0.31264568335463166
1	2	undersample	0.8	300	5	2	2	sqrt	gini		0.857312400710214	0.4073855595918697	0.7560975609295062	0.7900383141701913	11.664597751057043	3.6011214233208797	0.3087222880316271
1	3	undersample	0.8	300	5	2	2	sqrt	gini		0.7868797308662742	0.2902880195863135	0.6280487804495092	0.7570881225995626	5.26265682699301	2.5855003934582177	0.4912918371515703
1	1	undersample	0.8	300	5	2	2	sqrt	entropy		0.8181632416115175	0.3475797982465587	0.7818181817707989	0.711111111105662	8.82051234905837	2.706293612399248	0.3068181775725345
1	2	undersample	0.8	300	5	2	2	sqrt	entropy		0.858980469115036	0.41541887989909443	0.7439024389790303	0.8038314176183615	11.902714938226977	3.79215872402141	0.3185961038867943
1	3	undersample	0.8	300	5	2	2	sqrt	entropy		0.7891832539015046	0.30543043183274043	0.6341463414247471	0.7540229884999692	5.313395382524731	2.5780714700810687	0.4852022541793436
1	1	undersample	0.8	300	5	2	2	log2	gini		0.8193614303959131	0.35059580909483234	0.7757575757105601	0.7172413793048488	8.775213767347193	2.7435327926273727	0.31264568335463166
1	2	undersample	0.8	300	5	2	2	log2	gini		0.857312400710214	0.4073855595918697	0.7560975609295062	0.7900383141701913	11.664597751057043	3.6011214233208797	0.3087222880316271
1	3	undersample	0.8	300	5	2	2	log2	gini		0.7868797308662742	0.2902880195863135	0.6280487804495092	0.7570881225995626	5.26265682699301	2.5855003934582177	0.4912918371515703
1	1	undersample	0.8	300	5	2	2	log2	entropy		0.8181632416115175	0.3475797982465587	0.7818181817707989	0.711111111105662	8.82051234905837	2.706293612399248	0.3068181775725345
1	2	undersample	0.8	300	5	2	2	log2	entropy		0.858980469115036	0.41541887989909443	0.7439024389790303	0.8038314176183615	11.902714938226977	3.79215872402141	0.3185961038867943
1	3	undersample	0.8	300	5	2	2	log2	entropy		0.7891832539015046	0.30543043183274043	0.6341463414247471	0.7540229884999692	5.313395382524731	2.5780714700810687	0.4852022541793436
1	1	undersample	0.8	300	5	5	1	sqrt	gini		0.8187716242888657	0.3468207924173012	0.7818181817707989	0.7164750957799504	9.055179687068613	2.75749376001579	0.3045211431200945
1	2	undersample	0.8	300	5	5	1	sqrt	gini		0.857424539762639	0.4127362869821265	0.7317073170285544	0.7931034482697847	10.454544769249246	3.536585194599179	0.3382820742665104
1	3	undersample	0.8	300	5	5	1	sqrt	gini		0.7880338286141482	0.28626956703799916	0.6341463414247471	0.7609195402240543	5.516666392587013	2.652438913220463	0.48080465072493733
1	1	undersample	0.8	300	5	5	1	sqrt	entropy		0.8171601068152793	0.34630876666232197	0.7757575757105601	0.7103448275807637	8.483912039182378	2.678210585536001	0.3156810782959259
1	2	undersample	0.8	300	5	5	1	sqrt	entropy		0.8595832165218203	0.41299809647048963	0.7378048780037924	0.8030651340934631	11.47479786640124	3.746440921687972	0.3264929675066218
1	3	undersample	0.8	300	5	5	1	sqrt	entropy		0.7898701055976077	0.30716623048881503	0.646341463375223	0.7494252873505792	5.465991512614948	2.579436012304879	0.47190632325203774
1	1	undersample	0.8	300	5	5	1	log2	gini		0.8187716242888657	0.3468207924173012	0.7818181817707989	0.7164750957799504	9.055179687068613	2.75749376001579	0.3045211431200945
1	2	undersample	0.8	300	5	5	1	log2	gini		0.857424539762639	0.4127362869821265	0.7317073170285544	0.7931034482697847	10.454544769249246	3.536585194599179	0.3382820742665104
1	3	undersample	0.8	300	5	5	1	log2	gini		0.7880338286141482	0.28626956703799916	0.6341463414247471	0.7609195402240543	5.516666392587013	2.652438913220463	0.48080465072493733
1	1	undersample	0.8	300	5	5	1	log2	entropy		0.8171601068152793	0.34630876666232197	0.7757575757105601	0.7103448275807637	8.483912039182378	2.678210585536001	0.3156810782959259
1	2	undersample	0.8	300	5	5	1	log2	entropy		0.8595832165218203	0.41299809647048963	0.7378048780037924	0.8030651340934631	11.47479786640124	3.746440921687972	0.3264929675066218
1	3	undersample	0.8	300	5	5	1	log2	entropy		0.7898701055976077	0.30716623048881503	0.646341463375223	0.7494252873505792	5.465991512614948	2.579436012304879	0.47190632325203774
1	1	undersample	0.8	300	5	5	2	sqrt	gini		0.8203738534773017	0.34499138395949547	0.7939393938912763	0.7157088122550521	9.699856755725904	2.792697769712729	0.28791122828340837
1	2	undersample	0.8	300	5	5	2	sqrt	gini		0.8576161106438651	0.4099145539813955	0.7499999999542682	0.7908045976950897	11.340658580046291	3.5851646634636265	0.31613371699286325
1	3	undersample	0.8	300	5	5	2	sqrt	gini		0.7873423044575273	0.2862464642369749	0.6280487804495092	0.760153256699156	5.351489811759313	2.6185419306540982	0.4893108217052457
1	1	undersample	0.8	300	5	5	2	sqrt	entropy		0.8182793451758968	0.3472493899912625	0.7757575757105601	0.7134099616803571	8.611648625931041	2.706854548017429	0.314324768633752
1	2	undersample	0.8	300	5	5	2	sqrt	entropy		0.8580599943930475	0.4104915834112203	0.7317073170285544	0.8053639846681582	11.2848954247226	3.7593622032768126	0.33313220450337216
1	3	undersample	0.8	300	5	5	2	sqrt	entropy		0.7890570974675264	0.30461304286453394	0.6402439023999851	0.7547892720248676	5.478018800941257	2.610994557933732	0.4766311686818073
1	1	undersample	0.8	300	5	5	2	log2	gini		0.8203738534773017	0.34499138395949547	0.7939393938912763	0.7157088122550521	9.699856755725904	2.792697769712729	0.28791122828340837
1	2	undersample	0.8	300	5	5	2	log2	gini		0.8576161106438651	0.4099145539813955	0.7499999999542682	0.7908045976950897	11.340658580046291	3.5851646634636265	0.31613371699286325
1	3	undersample	0.8	300	5	5	2	log2	gini		0.7873423044575273	0.2862464642369749	0.6280487804495092	0.760153256699156	5.351489811759313	2.6185419306540982	0.4893108217052457
1	1	undersample	0.8	300	5	5	2	log2	entropy		0.8182793451758968	0.3472493899912625	0.7757575757105601	0.7134099616803571	8.611648625931041	2.706854548017429	0.314324768633752
1	2	undersample	0.8	300	5	5	2	log2	entropy		0.8580599943930475	0.4104915834112203	0.7317073170285544	0.8053639846681582	11.2848954247226	3.7593622032768126	0.33313220450337216
1	3	undersample	0.8	300	5	5	2	log2	entropy		0.7890570974675264	0.30461304286453394	0.6402439023999851	0.7547892720248676	5.478018800941257	2.610994557933732	0.4766311686818073
1	1	undersample	0.8	300	5	10	1	sqrt	gini		0.8175780796470452	0.3439225597828871	0.7818181817707989	0.7149425287301537	8.987230695990068	2.7426685252673653	0.3051739215528077
1	2	undersample	0.8	300	5	10	1	sqrt	gini		0.8578730959723391	0.40963032233377844	0.7256097560533165	0.793869731794683	10.184551174987423	3.520151247894643	0.3456363550604358
1	3	undersample	0.8	300	5	10	1	sqrt	gini		0.7885150920474722	0.29350368666600507	0.6280487804495092	0.7563218390746642	5.240797767047419	2.5773698894101864	0.4917895998979288
1	1	undersample	0.8	300	5	10	1	sqrt	entropy		0.8172901428073842	0.3398068936074265	0.7757575757105601	0.7134099616803571	8.611648625931041	2.706854548017429	0.314324768633752
1	2	undersample	0.8	300	5	10	1	sqrt	entropy		0.8587468460891505	0.4180981244719051	0.7378048780037924	0.8030651340934631	11.47479786640124	3.746440921687972	0.3264929675066218
1	3	undersample	0.8	300	5	10	1	sqrt	entropy		0.7898794505186431	0.304864091145705	0.6341463414247471	0.7547892720248676	5.335416408638765	2.586127943096268	0.4847096630648755
1	1	undersample	0.8	300	5	10	1	log2	gini		0.8175780796470452	0.3439225597828871	0.7818181817707989	0.7149425287301537	8.987230695990068	2.7426685252673653	0.3051739215528077
1	2	undersample	0.8	300	5	10	1	log2	gini		0.8578730959723391	0.40963032233377844	0.7256097560533165	0.793869731794683	10.184551174987423	3.520151247894643	0.3456363550604358
1	3	undersample	0.8	300	5	10	1	log2	gini		0.7885150920474722	0.29350368666600507	0.6280487804495092	0.7563218390746642	5.240797767047419	2.5773698894101864	0.4917895998979288
1	1	undersample	0.8	300	5	10	1	log2	entropy		0.8172901428073842	0.3398068936074265	0.7757575757105601	0.7134099616803571	8.611648625931041	2.706854548017429	0.314324768633752
1	2	undersample	0.8	300	5	10	1	log2	entropy		0.8587468460891505	0.4180981244719051	0.7378048780037924	0.8030651340934631	11.47479786640124	3.746440921687972	0.3264929675066218
1	3	undersample	0.8	300	5	10	1	log2	entropy		0.7898794505186431	0.304864091145705	0.6341463414247471	0.7547892720248676	5.335416408638765	2.586127943096268	0.4847096630648755
1	1	undersample	0.8	300	5	10	2	sqrt	gini		0.8183954487402763	0.34516812802295804	0.7818181817707989	0.7164750957799504	9.055179687068613	2.75749376001579	0.3045211431200945
1	2	undersample	0.8	300	5	10	2	sqrt	gini		0.8571301747500233	0.4060904768525268	0.7439024389790303	0.7977011494191748	11.454003546465659	3.6772448289782447	0.3210444889003802
1	3	undersample	0.8	300	5	10	2	sqrt	gini		0.787024577142323	0.2943311240963683	0.6280487804495092	0.7593869731742576	5.329069384880795	2.6102026254893116	0.48980457631196794
1	1	undersample	0.8	300	5	10	2	sqrt	entropy		0.818516196447231	0.34668978157974123	0.7818181817707989	0.7103448275807637	8.787697944245178	2.699134105735501	0.30714915726320685
1	2	undersample	0.8	300	5	10	2	sqrt	entropy		0.8570834501448462	0.41680195001331427	0.7378048780037924	0.8015325670436665	11.364460025000449	3.7175108774194414	0.32711723703517487
1	3	undersample	0.8	300	5	10	2	sqrt	entropy		0.7891692365199514	0.30592737062225783	0.6402439023999851	0.7540229884999692	5.455409207646337	2.6028606188318486	0.477115549944369
1	1	undersample	0.8	300	5	10	2	log2	gini		0.8183954487402763	0.34516812802295804	0.7818181817707989	0.7164750957799504	9.055179687068613	2.75749376001579	0.3045211431200945
1	2	undersample	0.8	300	5	10	2	log2	gini		0.8571301747500233	0.4060904768525268	0.7439024389790303	0.7977011494191748	11.454003546465659	3.6772448289782447	0.3210444889003802
1	3	undersample	0.8	300	5	10	2	log2	gini		0.787024577142323	0.2943311240963683	0.6280487804495092	0.7593869731742576	5.329069384880795	2.6102026254893116	0.48980457631196794
1	1	undersample	0.8	300	5	10	2	log2	entropy		0.818516196447231	0.34668978157974123	0.7818181817707989	0.7103448275807637	8.787697944245178	2.699134105735501	0.30714915726320685
1	2	undersample	0.8	300	5	10	2	log2	entropy		0.8570834501448462	0.41680195001331427	0.7378048780037924	0.8015325670436665	11.364460025000449	3.7175108774194414	0.32711723703517487
1	3	undersample	0.8	300	5	10	2	log2	entropy		0.7891692365199514	0.30592737062225783	0.6402439023999851	0.7540229884999692	5.455409207646337	2.6028606188318486	0.477115549944369
1	1	undersample	0.8	300	10	2	1	sqrt	gini		0.8207407407407407	0.3539867502031091	0.7999999999515152	0.7103448275807637	9.809523257317622	2.7619046663340012	0.2815533941650495
1	2	undersample	0.8	300	10	2	1	sqrt	gini		0.8482291374637884	0.3754787187247654	0.7256097560533165	0.7984674329440731	10.477227863086037	3.60045887693856	0.34364612655334353
1	3	undersample	0.8	300	10	2	1	sqrt	gini		0.7938370245771422	0.2790027955506873	0.6219512194742712	0.7754789271971229	5.68226327182699	2.770123908676879	0.48750360892088374
1	1	undersample	0.8	300	10	2	1	sqrt	entropy		0.8185533495878323	0.3440651976015663	0.7757575757105601	0.7134099616803571	8.611648625931041	2.706854548017429	0.314324768633752
1	2	undersample	0.8	300	10	2	1	sqrt	entropy		0.8546771329782262	0.3970754987101394	0.7560975609295062	0.7969348658942764	12.16603688837178	3.723423654311902	0.3060506528802619
1	3	undersample	0.8	300	10	2	1	sqrt	entropy		0.7948088963648257	0.2903805215035696	0.6341463414247471	0.7708812260477328	5.831883755038577	2.7677623391928448	0.4745914694343387
1	1	undersample	0.8	300	10	2	1	log2	gini		0.8207407407407407	0.3539867502031091	0.7999999999515152	0.7103448275807637	9.809523257317622	2.7619046663340012	0.2815533941650495
1	2	undersample	0.8	300	10	2	1	log2	gini		0.8482291374637884	0.3754787187247654	0.7256097560533165	0.7984674329440731	10.477227863086037	3.60045887693856	0.34364612655334353
1	3	undersample	0.8	300	10	2	1	log2	gini		0.7938370245771422	0.2790027955506873	0.6219512194742712	0.7754789271971229	5.68226327182699	2.770123908676879	0.48750360892088374
1	1	undersample	0.8	300	10	2	1	log2	entropy		0.8185533495878323	0.3440651976015663	0.7757575757105601	0.7134099616803571	8.611648625931041	2.706854548017429	0.314324768633752
1	2	undersample	0.8	300	10	2	1	log2	entropy		0.8546771329782262	0.3970754987101394	0.7560975609295062	0.7969348658942764	12.16603688837178	3.723423654311902	0.3060506528802619
1	3	undersample	0.8	300	10	2	1	log2	entropy		0.7948088963648257	0.2903805215035696	0.6341463414247471	0.7708812260477328	5.831883755038577	2.7677623391928448	0.4745914694343387
1	1	undersample	0.8	300	10	2	2	sqrt	gini		0.8210101010101011	0.36226498910621246	0.7878787878310376	0.7164750957799504	9.386099866087209	2.7788696806360673	0.2960622224802194
1	2	undersample	0.8	300	10	2	2	sqrt	gini		0.8520652275488272	0.3831400135001296	0.7317073170285544	0.7900383141701913	10.262109488859899	3.4849562161169803	0.3395945168270717
1	3	undersample	0.8	300	10	2	2	sqrt	gini		0.7899074852817494	0.2793297199264823	0.6158536584990333	0.7731800766224278	5.464875308576699	2.715165502997756	0.4968394144488093
1	1	undersample	0.8	300	10	2	2	sqrt	entropy		0.8202066643445955	0.34518990961762724	0.7878787878310376	0.7149425287301537	9.315667689373525	2.7639295215872672	0.29669686817869556
1	2	undersample	0.8	300	10	2	2	sqrt	entropy		0.8573544528548733	0.41429027153495157	0.7378048780037924	0.7984674329440731	11.148818768164967	3.660970790836687	0.32837296537658894
1	3	undersample	0.8	300	10	2	2	sqrt	entropy		0.7934585552752079	0.2901694879975806	0.6219512194742712	0.7762452107220211	5.707357190205861	2.7796106339672213	0.48702236153426914
1	1	undersample	0.8	300	10	2	2	log2	gini		0.8210101010101011	0.36226498910621246	0.7878787878310376	0.7164750957799504	9.386099866087209	2.7788696806360673	0.2960622224802194
1	2	undersample	0.8	300	10	2	2	log2	gini		0.8520652275488272	0.3831400135001296	0.7317073170285544	0.7900383141701913	10.262109488859899	3.4849562161169803	0.3395945168270717
1	3	undersample	0.8	300	10	2	2	log2	gini		0.7899074852817494	0.2793297199264823	0.6158536584990333	0.7731800766224278	5.464875308576699	2.715165502997756	0.4968394144488093
1	1	undersample	0.8	300	10	2	2	log2	entropy		0.8202066643445955	0.34518990961762724	0.7878787878310376	0.7149425287301537	9.315667689373525	2.7639295215872672	0.29669686817869556
1	2	undersample	0.8	300	10	2	2	log2	entropy		0.8573544528548733	0.41429027153495157	0.7378048780037924	0.7984674329440731	11.148818768164967	3.660970790836687	0.32837296537658894
1	3	undersample	0.8	300	10	2	2	log2	entropy		0.7934585552752079	0.2901694879975806	0.6219512194742712	0.7762452107220211	5.707357190205861	2.7796106339672213	0.48702236153426914
1	1	undersample	0.8	300	10	5	1	sqrt	gini		0.8203320561941251	0.35333001828152766	0.8121212120719926	0.7080459770060686	10.483108356481159	2.781674922397368	0.2653482843994949
1	2	undersample	0.8	300	10	5	1	sqrt	gini		0.852163349219699	0.3959398016100521	0.7256097560533165	0.793869731794683	10.184551174987423	3.520151247894643	0.3456363550604358
1	3	undersample	0.8	300	10	5	1	sqrt	gini		0.7901317633865993	0.277515448992055	0.6341463414247471	0.7662835248983427	5.683059820127452	2.7133145578024545	0.47743901821378426
1	1	undersample	0.8	300	10	5	1	sqrt	entropy		0.8198490653663066	0.3467535717507322	0.7818181817707989	0.7164750957799504	9.055179687068613	2.75749376001579	0.3045211431200945
1	2	undersample	0.8	300	10	5	1	sqrt	entropy		0.8527380618633772	0.3922746744536887	0.7560975609295062	0.7885057471203947	11.557607918803384	3.5750263417779817	0.30932233134380654
1	3	undersample	0.8	300	10	5	1	sqrt	entropy		0.7923278198299225	0.2913954098256703	0.6402439023999851	0.7708812260477328	5.9877554829722826	2.7943754386081605	0.4666816116117514
1	1	undersample	0.8	300	10	5	1	log2	gini		0.8203320561941251	0.35333001828152766	0.8121212120719926	0.7080459770060686	10.483108356481159	2.781674922397368	0.2653482843994949
1	2	undersample	0.8	300	10	5	1	log2	gini		0.852163349219699	0.3959398016100521	0.7256097560533165	0.793869731794683	10.184551174987423	3.520151247894643	0.3456363550604358
1	3	undersample	0.8	300	10	5	1	log2	gini		0.7901317633865993	0.277515448992055	0.6341463414247471	0.7662835248983427	5.683059820127452	2.7133145578024545	0.47743901821378426
1	1	undersample	0.8	300	10	5	1	log2	entropy		0.8198490653663066	0.3467535717507322	0.7818181817707989	0.7164750957799504	9.055179687068613	2.75749376001579	0.3045211431200945
1	2	undersample	0.8	300	10	5	1	log2	entropy		0.8527380618633772	0.3922746744536887	0.7560975609295062	0.7885057471203947	11.557607918803384	3.5750263417779817	0.30932233134380654
1	3	undersample	0.8	300	10	5	1	log2	entropy		0.7923278198299225	0.2913954098256703	0.6402439023999851	0.7708812260477328	5.9877554829722826	2.7943754386081605	0.4666816116117514
1	1	undersample	0.8	300	10	5	2	sqrt	gini		0.820903285730872	0.3551286720629045	0.8181818181322313	0.711111111105662	11.076922412043489	2.8321677339061893	0.25568181465798334
1	2	undersample	0.8	300	10	5	2	sqrt	gini		0.8508830950378469	0.3794448645536358	0.7256097560533165	0.796168582369378	10.329239086668577	3.5598521998690393	0.3446383675222668
1	3	undersample	0.8	300	10	5	2	sqrt	gini		0.79031398934679	0.2776612438767221	0.6402439023999851	0.7693486589979361	5.936144744856612	2.775808160751923	0.46761125624431277
1	1	undersample	0.8	300	10	5	2	sqrt	entropy		0.8197329618019273	0.35007507317278735	0.7878787878310376	0.7134099616803571	9.245988797943113	2.7491491503302012	0.2973342406040873
1	2	undersample	0.8	300	10	5	2	sqrt	entropy		0.8515278945892907	0.4030175192843903	0.7378048780037924	0.7931034482697847	10.786820990876807	3.5660567378875054	0.33059384530765523
1	3	undersample	0.8	300	10	5	2	sqrt	entropy		0.7953602467059153	0.2900438111374733	0.6341463414247471	0.7716475095726311	5.857270388204522	2.7770501318703418	0.4741201770179694
1	1	undersample	0.8	300	10	5	2	log2	gini		0.820903285730872	0.3551286720629045	0.8181818181322313	0.711111111105662	11.076922412043489	2.8321677339061893	0.25568181465798334
1	2	undersample	0.8	300	10	5	2	log2	gini		0.8508830950378469	0.3794448645536358	0.7256097560533165	0.796168582369378	10.329239086668577	3.5598521998690393	0.3446383675222668
1	3	undersample	0.8	300	10	5	2	log2	gini		0.79031398934679	0.2776612438767221	0.6402439023999851	0.7693486589979361	5.936144744856612	2.775808160751923	0.46761125624431277
1	1	undersample	0.8	300	10	5	2	log2	entropy		0.8197329618019273	0.35007507317278735	0.7878787878310376	0.7134099616803571	9.245988797943113	2.7491491503302012	0.2973342406040873
1	2	undersample	0.8	300	10	5	2	log2	entropy		0.8515278945892907	0.4030175192843903	0.7378048780037924	0.7931034482697847	10.786820990876807	3.5660567378875054	0.33059384530765523
1	3	undersample	0.8	300	10	5	2	log2	entropy		0.7953602467059153	0.2900438111374733	0.6341463414247471	0.7716475095726311	5.857270388204522	2.7770501318703418	0.4741201770179694
1	1	undersample	0.8	300	10	10	1	sqrt	gini		0.820643213746662	0.3491226719369197	0.8060606060117539	0.708812260530967	10.117186922096714	2.768181722897227	0.27361178982266665
1	2	undersample	0.8	300	10	10	1	sqrt	gini		0.8539669189795346	0.3960067738097669	0.7499999999542682	0.7977011494191748	11.829544637293994	3.7073861800354435	0.3134005724998102
1	3	undersample	0.8	300	10	10	1	sqrt	gini		0.787412391365293	0.27502150125127356	0.6219512194742712	0.7693486589979361	5.487514456498612	2.696499356159011	0.4913880997781292
1	1	undersample	0.8	300	10	10	1	sqrt	entropy		0.8196122140949729	0.35013252887581536	0.7878787878310376	0.7149425287301537	9.315667689373525	2.7639295215872672	0.29669686817869556
1	2	undersample	0.8	300	10	10	1	sqrt	entropy		0.8557845061209232	0.42046365617334797	0.7499999999542682	0.7885057471203947	11.184781865793964	3.546195484182998	0.3170553896254685
1	3	undersample	0.8	300	10	10	1	sqrt	entropy		0.7936875058405757	0.289448832982969	0.646341463375223	0.7716475095726311	6.175769171364904	2.8304549420986174	0.45831617112000445
1	1	undersample	0.8	300	10	10	1	log2	gini		0.820643213746662	0.3491226719369197	0.8060606060117539	0.708812260530967	10.117186922096714	2.768181722897227	0.27361178982266665
1	2	undersample	0.8	300	10	10	1	log2	gini		0.8539669189795346	0.3960067738097669	0.7499999999542682	0.7977011494191748	11.829544637293994	3.7073861800354435	0.3134005724998102
1	3	undersample	0.8	300	10	10	1	log2	gini		0.787412391365293	0.27502150125127356	0.6219512194742712	0.7693486589979361	5.487514456498612	2.696499356159011	0.4913880997781292
1	1	undersample	0.8	300	10	10	1	log2	entropy		0.8196122140949729	0.35013252887581536	0.7878787878310376	0.7149425287301537	9.315667689373525	2.7639295215872672	0.29669686817869556
1	2	undersample	0.8	300	10	10	1	log2	entropy		0.8557845061209232	0.42046365617334797	0.7499999999542682	0.7885057471203947	11.184781865793964	3.546195484182998	0.3170553896254685
1	3	undersample	0.8	300	10	10	1	log2	entropy		0.7936875058405757	0.289448832982969	0.646341463375223	0.7716475095726311	6.175769171364904	2.8304549420986174	0.45831617112000445
1	1	undersample	0.8	300	10	10	2	sqrt	gini		0.8212144432834089	0.36137847163517284	0.8060606060117539	0.7080459770060686	10.079723835146874	2.7609161543197756	0.27390790647413676
1	2	undersample	0.8	300	10	10	2	sqrt	gini		0.8533454817306794	0.39156792149633507	0.7317073170285544	0.7946360153195814	10.55291653560847	3.5629776201384074	0.33762964983061955
1	3	undersample	0.8	300	10	10	2	sqrt	gini		0.7914914493972526	0.27851772625781623	0.646341463375223	0.7747126436722245	6.2846583542562335	2.8689645314369145	0.4565028529589597
1	1	undersample	0.8	300	10	10	2	sqrt	entropy		0.8192964123998607	0.3508559279751264	0.7818181817707989	0.7187739463546454	9.158491776991784	2.7800345801402155	0.30354719491471044
1	2	undersample	0.8	300	10	10	2	sqrt	entropy		0.8548687038594525	0.40822263537093484	0.7378048780037924	0.7946360153195814	10.888319301663445	3.592669100306227	0.3299562486998494
1	3	undersample	0.8	300	10	10	2	sqrt	entropy		0.7954022988505748	0.30406704825574776	0.646341463375223	0.7693486589979361	6.096001514045396	2.8022444289495603	0.45968564173304066
1	1	undersample	0.8	300	10	10	2	log2	gini		0.8212144432834089	0.36137847163517284	0.8060606060117539	0.7080459770060686	10.079723835146874	2.7609161543197756	0.27390790647413676
1	2	undersample	0.8	300	10	10	2	log2	gini		0.8533454817306794	0.39156792149633507	0.7317073170285544	0.7946360153195814	10.55291653560847	3.5629776201384074	0.33762964983061955
1	3	undersample	0.8	300	10	10	2	log2	gini		0.7914914493972526	0.27851772625781623	0.646341463375223	0.7747126436722245	6.2846583542562335	2.8689645314369145	0.4565028529589597
1	1	undersample	0.8	300	10	10	2	log2	entropy		0.8192964123998607	0.3508559279751264	0.7818181817707989	0.7187739463546454	9.158491776991784	2.7800345801402155	0.30354719491471044
1	2	undersample	0.8	300	10	10	2	log2	entropy		0.8548687038594525	0.40822263537093484	0.7378048780037924	0.7946360153195814	10.888319301663445	3.592669100306227	0.3299562486998494
1	3	undersample	0.8	300	10	10	2	log2	entropy		0.7954022988505748	0.30406704825574776	0.646341463375223	0.7693486589979361	6.096001514045396	2.8022444289495603	0.45968564173304066
1	1	undersample	0.8	500	3	2	1	sqrt	gini		0.8165424358527806	0.3395931950276844	0.7696969696503213	0.7272030651285273	8.909150901727905	2.8215014285184212	0.31669699734008205
1	2	undersample	0.8	500	3	2	1	sqrt	gini		0.8506027474067845	0.39871604886651363	0.7621951219047441	0.7754789271971229	11.070271447898127	3.3947596920059793	0.3066554959632734
1	3	undersample	0.8	500	3	2	1	sqrt	gini		0.7823334267825437	0.30859075522423934	0.6707317072761748	0.7478927203007825	6.043003192350536	2.6605010433312217	0.44026138961318995
1	1	undersample	0.8	500	3	2	1	sqrt	entropy		0.8148241030999651	0.3367554689186437	0.7696969696503213	0.7287356321783239	8.978367034500462	2.837442113967154	0.3160309679121236
1	2	undersample	0.8	500	3	2	1	sqrt	entropy		0.8499579478553406	0.4044374465574232	0.7560975609295062	0.7816091953963096	11.094736117325853	3.4621307782636452	0.31205164599721513
1	3	undersample	0.8	500	3	2	1	sqrt	entropy		0.7836370432669844	0.31609418814433016	0.6585365853256989	0.7440613026762908	5.606714874092943	2.5730245815955737	0.458918383279601
1	1	undersample	0.8	500	3	2	1	log2	gini		0.8165424358527806	0.3395931950276844	0.7696969696503213	0.7272030651285273	8.909150901727905	2.8215014285184212	0.31669699734008205
1	2	undersample	0.8	500	3	2	1	log2	gini		0.8506027474067845	0.39871604886651363	0.7621951219047441	0.7754789271971229	11.070271447898127	3.3947596920059793	0.3066554959632734
1	3	undersample	0.8	500	3	2	1	log2	gini		0.7823334267825437	0.30859075522423934	0.6707317072761748	0.7478927203007825	6.043003192350536	2.6605010433312217	0.44026138961318995
1	1	undersample	0.8	500	3	2	1	log2	entropy		0.8148241030999651	0.3367554689186437	0.7696969696503213	0.7287356321783239	8.978367034500462	2.837442113967154	0.3160309679121236
1	2	undersample	0.8	500	3	2	1	log2	entropy		0.8499579478553406	0.4044374465574232	0.7560975609295062	0.7816091953963096	11.094736117325853	3.4621307782636452	0.31205164599721513
1	3	undersample	0.8	500	3	2	1	log2	entropy		0.7836370432669844	0.31609418814433016	0.6585365853256989	0.7440613026762908	5.606714874092943	2.5730245815955737	0.458918383279601
1	1	undersample	0.8	500	3	2	2	sqrt	gini		0.8167374898409382	0.34118178114854825	0.7696969696503213	0.7272030651285273	8.909150901727905	2.8215014285184212	0.31669699734008205
1	2	undersample	0.8	500	3	2	2	sqrt	gini		0.8502616577889917	0.397614728395423	0.7621951219047441	0.7793103448216145	11.318108232538764	3.453696489541796	0.30514784850984017
1	3	undersample	0.8	500	3	2	2	sqrt	gini		0.7823941687692738	0.30965074156248507	0.6707317072761748	0.7486590038256808	6.067637460078286	2.6686123266769473	0.43981076383659573
1	1	undersample	0.8	500	3	2	2	sqrt	entropy		0.8148751886682921	0.3357051826729835	0.7696969696503213	0.7287356321783239	8.978367034500462	2.837442113967154	0.3160309679121236
1	2	undersample	0.8	500	3	2	2	sqrt	entropy		0.849696290066349	0.40052425061169283	0.7439024389790303	0.7839080459710046	10.537486656710794	3.4425270848073413	0.3266933654658631
1	3	undersample	0.8	500	3	2	2	sqrt	entropy		0.7837211475563031	0.31593934849391736	0.6585365853256989	0.7448275862011892	5.629343360347299	2.5807513818378673	0.45844624503153697
1	1	undersample	0.8	500	3	2	2	log2	gini		0.8167374898409382	0.34118178114854825	0.7696969696503213	0.7272030651285273	8.909150901727905	2.8215014285184212	0.31669699734008205
1	2	undersample	0.8	500	3	2	2	log2	gini		0.8502616577889917	0.397614728395423	0.7621951219047441	0.7793103448216145	11.318108232538764	3.453696489541796	0.30514784850984017
1	3	undersample	0.8	500	3	2	2	log2	gini		0.7823941687692738	0.30965074156248507	0.6707317072761748	0.7486590038256808	6.067637460078286	2.6686123266769473	0.43981076383659573
1	1	undersample	0.8	500	3	2	2	log2	entropy		0.8148751886682921	0.3357051826729835	0.7696969696503213	0.7287356321783239	8.978367034500462	2.837442113967154	0.3160309679121236
1	2	undersample	0.8	500	3	2	2	log2	entropy		0.849696290066349	0.40052425061169283	0.7439024389790303	0.7839080459710046	10.537486656710794	3.4425270848073413	0.3266933654658631
1	3	undersample	0.8	500	3	2	2	log2	entropy		0.7837211475563031	0.31593934849391736	0.6585365853256989	0.7448275862011892	5.629343360347299	2.5807513818378673	0.45844624503153697
1	1	undersample	0.8	500	3	5	1	sqrt	gini		0.8165285034250552	0.3396926640619342	0.7696969696503213	0.7279693486534256	8.943661480607135	2.829449319573967	0.31636363208430346
1	2	undersample	0.8	500	3	5	1	sqrt	gini		0.8507429212223158	0.3993125337750346	0.7560975609295062	0.7785440612967162	10.89826919307961	3.414212015332034	0.31328019576882565
1	3	undersample	0.8	500	3	5	1	sqrt	gini		0.782183908045977	0.30791868576132325	0.6707317072761748	0.7455938697260874	5.9699907843496245	2.636460372198624	0.44161882450643253
1	1	undersample	0.8	500	3	5	1	sqrt	entropy		0.8148101706722396	0.33617440441617713	0.7696969696503213	0.7287356321783239	8.978367034500462	2.837442113967154	0.3160309679121236
1	2	undersample	0.8	500	3	5	1	sqrt	entropy		0.8499626203158583	0.4042027840264067	0.7499999999542682	0.7816091953963096	10.736841412321214	3.4342103687615193	0.31985293714519514
1	3	undersample	0.8	500	3	5	1	sqrt	entropy		0.7836230258854312	0.31617793385012033	0.6585365853256989	0.7440613026762908	5.606714874092943	2.5730245815955737	0.458918383279601
1	1	undersample	0.8	500	3	5	1	log2	gini		0.8165285034250552	0.3396926640619342	0.7696969696503213	0.7279693486534256	8.943661480607135	2.829449319573967	0.31636363208430346
1	2	undersample	0.8	500	3	5	1	log2	gini		0.8507429212223158	0.3993125337750346	0.7560975609295062	0.7785440612967162	10.89826919307961	3.414212015332034	0.31328019576882565
1	3	undersample	0.8	500	3	5	1	log2	gini		0.782183908045977	0.30791868576132325	0.6707317072761748	0.7455938697260874	5.9699907843496245	2.636460372198624	0.44161882450643253
1	1	undersample	0.8	500	3	5	1	log2	entropy		0.8148101706722396	0.33617440441617713	0.7696969696503213	0.7287356321783239	8.978367034500462	2.837442113967154	0.3160309679121236
1	2	undersample	0.8	500	3	5	1	log2	entropy		0.8499626203158583	0.4042027840264067	0.7499999999542682	0.7816091953963096	10.736841412321214	3.4342103687615193	0.31985293714519514
1	3	undersample	0.8	500	3	5	1	log2	entropy		0.7836230258854312	0.31617793385012033	0.6585365853256989	0.7440613026762908	5.606714874092943	2.5730245815955737	0.458918383279601
1	1	undersample	0.8	500	3	5	2	sqrt	gini		0.8168814582607686	0.34184194145984126	0.7696969696503213	0.7264367816036289	8.874833659417332	2.8135980634615567	0.31703106589807833
1	2	undersample	0.8	500	3	5	2	sqrt	gini		0.85022427810485	0.3974162144586106	0.7560975609295062	0.7747126436722245	10.660203404422166	3.356147187718655	0.3148295537892262
1	3	undersample	0.8	500	3	5	2	sqrt	gini		0.7820156994673395	0.3097485801927376	0.6707317072761748	0.7448275862011892	5.945945656977932	2.628543074094124	0.442073164854763
1	1	undersample	0.8	500	3	5	2	sqrt	entropy		0.8150052246603972	0.3358018128971094	0.7696969696503213	0.7287356321783239	8.978367034500462	2.837442113967154	0.3160309679121236
1	2	undersample	0.8	500	3	5	2	sqrt	entropy		0.8496121857770301	0.4005559565321436	0.7499999999542682	0.7816091953963096	10.736841412321214	3.4342103687615193	0.31985293714519514
1	3	undersample	0.8	500	3	5	2	sqrt	entropy		0.7834127651621345	0.31585737216628723	0.6585365853256989	0.7448275862011892	5.629343360347299	2.5807513818378673	0.45844624503153697
1	1	undersample	0.8	500	3	5	2	log2	gini		0.8168814582607686	0.34184194145984126	0.7696969696503213	0.7264367816036289	8.874833659417332	2.8135980634615567	0.31703106589807833
1	2	undersample	0.8	500	3	5	2	log2	gini		0.85022427810485	0.3974162144586106	0.7560975609295062	0.7747126436722245	10.660203404422166	3.356147187718655	0.3148295537892262
1	3	undersample	0.8	500	3	5	2	log2	gini		0.7820156994673395	0.3097485801927376	0.6707317072761748	0.7448275862011892	5.945945656977932	2.628543074094124	0.442073164854763
1	1	undersample	0.8	500	3	5	2	log2	entropy		0.8150052246603972	0.3358018128971094	0.7696969696503213	0.7287356321783239	8.978367034500462	2.837442113967154	0.3160309679121236
1	2	undersample	0.8	500	3	5	2	log2	entropy		0.8496121857770301	0.4005559565321436	0.7499999999542682	0.7816091953963096	10.736841412321214	3.4342103687615193	0.31985293714519514
1	3	undersample	0.8	500	3	5	2	log2	entropy		0.7834127651621345	0.31585737216628723	0.6585365853256989	0.7448275862011892	5.629343360347299	2.5807513818378673	0.45844624503153697
1	1	undersample	0.8	500	3	10	1	sqrt	gini		0.8164123998606758	0.33906035536192836	0.7636363635900826	0.7302681992281206	8.746940082198352	2.8310949361323705	0.3236668848829517
1	2	undersample	0.8	500	3	10	1	sqrt	gini		0.8508503878142231	0.4005751546694325	0.7560975609295062	0.7777777777718179	10.849999302168955	3.402438870981777	0.3135888462040384
1	3	undersample	0.8	500	3	10	1	sqrt	gini		0.7832539015045322	0.30932384173482214	0.6707317072761748	0.7471264367758842	6.018518223208883	2.6524389192765563	0.4407129397503391
1	1	undersample	0.8	500	3	10	1	sqrt	entropy		0.8148984093811681	0.3362408029260757	0.7696969696503213	0.7287356321783239	8.978367034500462	2.837442113967154	0.3160309679121236
1	2	undersample	0.8	500	3	10	1	sqrt	entropy		0.8501541911970845	0.4042271066691956	0.7439024389790303	0.782375478921208	10.442822940056056	3.4182839374376264	0.32733331328425724
1	3	undersample	0.8	500	3	10	1	sqrt	entropy		0.7843238949630874	0.3166453861802352	0.6646341463009369	0.7440613026762908	5.761513060234561	2.5968488832770142	0.45072341215107153
1	1	undersample	0.8	500	3	10	1	log2	gini		0.8164123998606758	0.33906035536192836	0.7636363635900826	0.7302681992281206	8.746940082198352	2.8310949361323705	0.3236668848829517
1	2	undersample	0.8	500	3	10	1	log2	gini		0.8508503878142231	0.4005751546694325	0.7560975609295062	0.7777777777718179	10.849999302168955	3.402438870981777	0.3135888462040384
1	3	undersample	0.8	500	3	10	1	log2	gini		0.7832539015045322	0.30932384173482214	0.6707317072761748	0.7471264367758842	6.018518223208883	2.6524389192765563	0.4407129397503391
1	1	undersample	0.8	500	3	10	1	log2	entropy		0.8148984093811681	0.3362408029260757	0.7696969696503213	0.7287356321783239	8.978367034500462	2.837442113967154	0.3160309679121236
1	2	undersample	0.8	500	3	10	1	log2	entropy		0.8501541911970845	0.4042271066691956	0.7439024389790303	0.782375478921208	10.442822940056056	3.4182839374376264	0.32733331328425724
1	3	undersample	0.8	500	3	10	1	log2	entropy		0.7843238949630874	0.3166453861802352	0.6646341463009369	0.7440613026762908	5.761513060234561	2.5968488832770142	0.45072341215107153
1	1	undersample	0.8	500	3	10	2	sqrt	gini		0.8166631835597353	0.3402601683478855	0.7696969696503213	0.7295019157032223	9.013269220419275	2.845480193312735	0.31569900261424544
1	2	undersample	0.8	500	3	10	2	sqrt	gini		0.8504859358938417	0.39841172281383186	0.7560975609295062	0.7793103448216145	10.946874291550165	3.4260669176254614	0.3129721523157786
1	3	undersample	0.8	500	3	10	2	sqrt	gini		0.783099710307448	0.3103913844912676	0.6707317072761748	0.7463601532509858	5.994181199493982	2.644425508960479	0.44116541709514967
1	1	undersample	0.8	500	3	10	2	sqrt	entropy		0.8150145129455474	0.33605328678274843	0.7757575757105601	0.7302681992281206	9.366092839297862	2.8760329509916147	0.3070685830983383
1	2	undersample	0.8	500	3	10	2	sqrt	entropy		0.8497990841977385	0.4024735066951638	0.7560975609295062	0.782375478921208	11.144717579526597	3.474321379034964	0.3117460126553848
1	3	undersample	0.8	500	3	10	2	sqrt	entropy		0.7842584805158397	0.31688528478792927	0.6646341463009369	0.7448275862011892	5.784766306030419	2.6046472279659953	0.45025970494315
1	1	undersample	0.8	500	3	10	2	log2	gini		0.8166631835597353	0.3402601683478855	0.7696969696503213	0.7295019157032223	9.013269220419275	2.845480193312735	0.31569900261424544
1	2	undersample	0.8	500	3	10	2	log2	gini		0.8504859358938417	0.39841172281383186	0.7560975609295062	0.7793103448216145	10.946874291550165	3.4260669176254614	0.3129721523157786
1	3	undersample	0.8	500	3	10	2	log2	gini		0.783099710307448	0.3103913844912676	0.6707317072761748	0.7463601532509858	5.994181199493982	2.644425508960479	0.44116541709514967
1	1	undersample	0.8	500	3	10	2	log2	entropy		0.8150145129455474	0.33605328678274843	0.7757575757105601	0.7302681992281206	9.366092839297862	2.8760329509916147	0.3070685830983383
1	2	undersample	0.8	500	3	10	2	log2	entropy		0.8497990841977385	0.4024735066951638	0.7560975609295062	0.782375478921208	11.144717579526597	3.474321379034964	0.3117460126553848
1	3	undersample	0.8	500	3	10	2	log2	entropy		0.7842584805158397	0.31688528478792927	0.6646341463009369	0.7448275862011892	5.784766306030419	2.6046472279659953	0.45025970494315
1	1	undersample	0.8	500	5	2	1	sqrt	gini		0.8201277139208174	0.3518515194399411	0.7757575757105601	0.7149425287301537	8.676547053029491	2.7214075289474633	0.3136509749269198
1	2	undersample	0.8	500	5	2	1	sqrt	gini		0.8559620596205962	0.4044321044404873	0.7499999999542682	0.786973180070598	11.08273308155205	3.520683287653586	0.31767282951952236
1	3	undersample	0.8	500	5	2	1	sqrt	gini		0.7890570974675265	0.29100771221232513	0.6280487804495092	0.7586206896493592	5.306791309912845	2.6019162682916304	0.49029932840273105
1	1	undersample	0.8	500	5	2	1	sqrt	entropy		0.8191292232671543	0.35138571600278845	0.7696969696503213	0.7126436781554587	8.28842062162288	2.6785453611188372	0.32316715095838966
1	2	undersample	0.8	500	5	2	1	sqrt	entropy		0.8574198673021214	0.41521522961922047	0.7499999999542682	0.796168582369378	11.71804430859323	3.679511097343629	0.3140038459715397
1	3	undersample	0.8	500	5	2	1	sqrt	entropy		0.7918138491729745	0.3114465117530883	0.646341463375223	0.7532567049750709	5.579245819225547	2.6194893649086914	0.4695059859326728
1	1	undersample	0.8	500	5	2	1	log2	gini		0.8201277139208174	0.3518515194399411	0.7757575757105601	0.7149425287301537	8.676547053029491	2.7214075289474633	0.3136509749269198
1	2	undersample	0.8	500	5	2	1	log2	gini		0.8559620596205962	0.4044321044404873	0.7499999999542682	0.786973180070598	11.08273308155205	3.520683287653586	0.31767282951952236
1	3	undersample	0.8	500	5	2	1	log2	gini		0.7890570974675265	0.29100771221232513	0.6280487804495092	0.7586206896493592	5.306791309912845	2.6019162682916304	0.49029932840273105
1	1	undersample	0.8	500	5	2	1	log2	entropy		0.8191292232671543	0.35138571600278845	0.7696969696503213	0.7126436781554587	8.28842062162288	2.6785453611188372	0.32316715095838966
1	2	undersample	0.8	500	5	2	1	log2	entropy		0.8574198673021214	0.41521522961922047	0.7499999999542682	0.796168582369378	11.71804430859323	3.679511097343629	0.3140038459715397
1	3	undersample	0.8	500	5	2	1	log2	entropy		0.7918138491729745	0.3114465117530883	0.646341463375223	0.7532567049750709	5.579245819225547	2.6194893649086914	0.4695059859326728
1	1	undersample	0.8	500	5	2	2	sqrt	gini		0.82058748403576	0.35574894306189775	0.7818181817707989	0.7164750957799504	9.055179687068613	2.75749376001579	0.3045211431200945
1	2	undersample	0.8	500	5	2	2	sqrt	gini		0.8550742921222315	0.4028361684986473	0.7499999999542682	0.786973180070598	11.08273308155205	3.520683287653586	0.31767282951952236
1	3	undersample	0.8	500	5	2	2	sqrt	gini		0.7884964022054014	0.2937250373611073	0.6341463414247471	0.7593869731742576	5.4704880527649875	2.6355443985523146	0.4817749930950553
1	1	undersample	0.8	500	5	2	2	sqrt	entropy		0.8187762684314408	0.3448979236340112	0.7757575757105601	0.7149425287301537	8.676547053029491	2.7214075289474633	0.3136509749269198
1	2	undersample	0.8	500	5	2	2	sqrt	entropy		0.8562938043173535	0.4146711292704827	0.7439024389790303	0.7931034482697847	11.134919889230954	3.5955282811758322	0.32290561634880005
1	3	undersample	0.8	500	5	2	2	sqrt	entropy		0.790650406504065	0.3086788411238032	0.6402439023999851	0.755555555549766	5.500770147166153	2.619179493516925	0.47614776993700664
1	1	undersample	0.8	500	5	2	2	log2	gini		0.82058748403576	0.35574894306189775	0.7818181817707989	0.7164750957799504	9.055179687068613	2.75749376001579	0.3045211431200945
1	2	undersample	0.8	500	5	2	2	log2	gini		0.8550742921222315	0.4028361684986473	0.7499999999542682	0.786973180070598	11.08273308155205	3.520683287653586	0.31767282951952236
1	3	undersample	0.8	500	5	2	2	log2	gini		0.7884964022054014	0.2937250373611073	0.6341463414247471	0.7593869731742576	5.4704880527649875	2.6355443985523146	0.4817749930950553
1	1	undersample	0.8	500	5	2	2	log2	entropy		0.8187762684314408	0.3448979236340112	0.7757575757105601	0.7149425287301537	8.676547053029491	2.7214075289474633	0.3136509749269198
1	2	undersample	0.8	500	5	2	2	log2	entropy		0.8562938043173535	0.4146711292704827	0.7439024389790303	0.7931034482697847	11.134919889230954	3.5955282811758322	0.32290561634880005
1	3	undersample	0.8	500	5	2	2	log2	entropy		0.790650406504065	0.3086788411238032	0.6402439023999851	0.755555555549766	5.500770147166153	2.619179493516925	0.47614776993700664
1	1	undersample	0.8	500	5	5	1	sqrt	gini		0.8198119122257053	0.34321298971534353	0.7818181817707989	0.7157088122550521	9.021113616073231	2.7500611625415425	0.3048471828833335
1	2	undersample	0.8	500	5	5	1	sqrt	gini		0.8547051677413325	0.40532016722739456	0.7439024389790303	0.7892720306452929	10.87965296292068	3.530155042804541	0.3244731193209245
1	3	undersample	0.8	500	5	5	1	sqrt	gini		0.788888888888889	0.29207355179413336	0.6341463414247471	0.760153256699156	5.493503455363186	2.6439646678449145	0.48128933282614683
1	1	undersample	0.8	500	5	5	1	sqrt	entropy		0.8190781376988273	0.3518095214702811	0.7696969696503213	0.7134099616803571	8.319518282774807	2.6857072468610426	0.3228200326485846
1	2	undersample	0.8	500	5	5	1	sqrt	entropy		0.8563218390804598	0.4119067134691723	0.7439024389790303	0.791570881219988	11.031686941146758	3.5690905744954073	0.3235307966242493
1	3	undersample	0.8	500	5	5	1	sqrt	entropy		0.7910569105691058	0.3088593689132224	0.6341463414247471	0.7517241379252743	5.248147897708196	2.5542004389128987	0.4866860531020494
1	1	undersample	0.8	500	5	5	1	log2	gini		0.8198119122257053	0.34321298971534353	0.7818181817707989	0.7157088122550521	9.021113616073231	2.7500611625415425	0.3048471828833335
1	2	undersample	0.8	500	5	5	1	log2	gini		0.8547051677413325	0.40532016722739456	0.7439024389790303	0.7892720306452929	10.87965296292068	3.530155042804541	0.3244731193209245
1	3	undersample	0.8	500	5	5	1	log2	gini		0.788888888888889	0.29207355179413336	0.6341463414247471	0.760153256699156	5.493503455363186	2.6439646678449145	0.48128933282614683
1	1	undersample	0.8	500	5	5	1	log2	entropy		0.8190781376988273	0.3518095214702811	0.7696969696503213	0.7134099616803571	8.319518282774807	2.6857072468610426	0.3228200326485846
1	2	undersample	0.8	500	5	5	1	log2	entropy		0.8563218390804598	0.4119067134691723	0.7439024389790303	0.791570881219988	11.031686941146758	3.5690905744954073	0.3235307966242493
1	3	undersample	0.8	500	5	5	1	log2	entropy		0.7910569105691058	0.3088593689132224	0.6341463414247471	0.7517241379252743	5.248147897708196	2.5542004389128987	0.4866860531020494
1	1	undersample	0.8	500	5	5	2	sqrt	gini		0.8202763264832229	0.34980679825706157	0.7818181817707989	0.7172413793048488	9.089430398007973	2.7649666425697736	0.3041958000230065
1	2	undersample	0.8	500	5	5	2	sqrt	gini		0.854569666386319	0.4039189509974505	0.7499999999542682	0.7839080459710046	10.882978014316384	3.470744519928713	0.3189149520042422
1	3	undersample	0.8	500	5	5	2	sqrt	gini		0.7888328193626764	0.29366996000267936	0.6341463414247471	0.762452107273851	5.563440581929092	2.6695514216170815	0.4798382092286179
1	1	undersample	0.8	500	5	5	2	sqrt	entropy		0.8193010565424357	0.3483129699782725	0.7696969696503213	0.7118773946305604	8.257488373555855	2.6714215705122366	0.3235150165627155
1	2	undersample	0.8	500	5	5	2	sqrt	entropy		0.8554574338846836	0.4109009359928052	0.7439024389790303	0.7900383141701913	10.929961043325195	3.54303881971893	0.3241584024293494
1	3	undersample	0.8	500	5	5	2	sqrt	entropy		0.7906083543594057	0.30805790197460975	0.6341463414247471	0.7547892720248676	5.335416408638765	2.586127943096268	0.4847096630648755
1	1	undersample	0.8	500	5	5	2	log2	gini		0.8202763264832229	0.34980679825706157	0.7818181817707989	0.7172413793048488	9.089430398007973	2.7649666425697736	0.3041958000230065
1	2	undersample	0.8	500	5	5	2	log2	gini		0.854569666386319	0.4039189509974505	0.7499999999542682	0.7839080459710046	10.882978014316384	3.470744519928713	0.3189149520042422
1	3	undersample	0.8	500	5	5	2	log2	gini		0.7888328193626764	0.29366996000267936	0.6341463414247471	0.762452107273851	5.563440581929092	2.6695514216170815	0.4798382092286179
1	1	undersample	0.8	500	5	5	2	log2	entropy		0.8193010565424357	0.3483129699782725	0.7696969696503213	0.7118773946305604	8.257488373555855	2.6714215705122366	0.3235150165627155
1	2	undersample	0.8	500	5	5	2	log2	entropy		0.8554574338846836	0.4109009359928052	0.7439024389790303	0.7900383141701913	10.929961043325195	3.54303881971893	0.3241584024293494
1	3	undersample	0.8	500	5	5	2	log2	entropy		0.7906083543594057	0.30805790197460975	0.6341463414247471	0.7547892720248676	5.335416408638765	2.586127943096268	0.4847096630648755
1	1	undersample	0.8	500	5	10	1	sqrt	gini		0.8196772320910253	0.3476709120755957	0.7818181817707989	0.7141762452052555	8.953529453755548	2.735315526797561	0.3055013613782151
1	2	undersample	0.8	500	5	10	1	sqrt	gini		0.8561302681992337	0.4094944049019795	0.7378048780037924	0.786973180070598	10.395431820514986	3.4634364049275113	0.3331690651020609
1	3	undersample	0.8	500	5	10	1	sqrt	gini		0.7888421642837118	0.2922195412678519	0.6402439023999851	0.757854406124461	5.56988816097679	2.6440451205922595	0.47470343900580086
1	1	undersample	0.8	500	5	10	1	sqrt	entropy		0.8191756646929059	0.3461663284058844	0.7818181817707989	0.7141762452052555	8.953529453755548	2.735315526797561	0.3055013613782151
1	2	undersample	0.8	500	5	10	1	sqrt	entropy		0.8559480422390431	0.41571518727241696	0.7378048780037924	0.7923371647448864	10.736633634223692	3.552897857570042	0.33091356855826964
1	3	undersample	0.8	500	5	10	1	sqrt	entropy		0.7899074852817494	0.3040394733078567	0.6402439023999851	0.7509578544003759	5.366362193995802	2.5708254125027796	0.4790629603263728
1	1	undersample	0.8	500	5	10	1	log2	gini		0.8196772320910253	0.3476709120755957	0.7818181817707989	0.7141762452052555	8.953529453755548	2.735315526797561	0.3055013613782151
1	2	undersample	0.8	500	5	10	1	log2	gini		0.8561302681992337	0.4094944049019795	0.7378048780037924	0.786973180070598	10.395431820514986	3.4634364049275113	0.3331690651020609
1	3	undersample	0.8	500	5	10	1	log2	gini		0.7888421642837118	0.2922195412678519	0.6402439023999851	0.757854406124461	5.56988816097679	2.6440451205922595	0.47470343900580086
1	1	undersample	0.8	500	5	10	1	log2	entropy		0.8191756646929059	0.3461663284058844	0.7818181817707989	0.7141762452052555	8.953529453755548	2.735315526797561	0.3055013613782151
1	2	undersample	0.8	500	5	10	1	log2	entropy		0.8559480422390431	0.41571518727241696	0.7378048780037924	0.7923371647448864	10.736633634223692	3.552897857570042	0.33091356855826964
1	3	undersample	0.8	500	5	10	1	log2	entropy		0.7899074852817494	0.3040394733078567	0.6402439023999851	0.7509578544003759	5.366362193995802	2.5708254125027796	0.4790629603263728
1	1	undersample	0.8	500	5	10	2	sqrt	gini		0.8198072680831302	0.3482490557250546	0.7696969696503213	0.7134099616803571	8.319518282774807	2.6857072468610426	0.3228200326485846
1	2	undersample	0.8	500	5	10	2	sqrt	gini		0.8554854686477898	0.40953432888674773	0.7560975609295062	0.7885057471203947	11.557607918803384	3.5750263417779817	0.30932233134380654
1	3	undersample	0.8	500	5	10	2	sqrt	gini		0.7883842631529763	0.29501935033179716	0.6341463414247471	0.7570881225995626	5.402313090457348	2.6106023390257733	0.4832378726094223
1	1	undersample	0.8	500	5	10	2	sqrt	entropy		0.8198258446534308	0.352488170886325	0.7818181817707989	0.7157088122550521	9.021113616073231	2.7500611625415425	0.3048471828833335
1	2	undersample	0.8	500	5	10	2	sqrt	entropy		0.8548827212410055	0.4156256102999312	0.7256097560533165	0.7954022988444798	10.280648514599127	3.546519420746408	0.3449703890667652
1	3	undersample	0.8	500	5	10	2	sqrt	entropy		0.7893234277170357	0.3064752788517868	0.6280487804495092	0.7540229884999692	5.176037748295564	2.5532823213302893	0.4932889584143182
1	1	undersample	0.8	500	5	10	2	log2	gini		0.8198072680831302	0.3482490557250546	0.7696969696503213	0.7134099616803571	8.319518282774807	2.6857072468610426	0.3228200326485846
1	2	undersample	0.8	500	5	10	2	log2	gini		0.8554854686477898	0.40953432888674773	0.7560975609295062	0.7885057471203947	11.557607918803384	3.5750263417779817	0.30932233134380654
1	3	undersample	0.8	500	5	10	2	log2	gini		0.7883842631529763	0.29501935033179716	0.6341463414247471	0.7570881225995626	5.402313090457348	2.6106023390257733	0.4832378726094223
1	1	undersample	0.8	500	5	10	2	log2	entropy		0.8198258446534308	0.352488170886325	0.7818181817707989	0.7157088122550521	9.021113616073231	2.7500611625415425	0.3048471828833335
1	2	undersample	0.8	500	5	10	2	log2	entropy		0.8548827212410055	0.4156256102999312	0.7256097560533165	0.7954022988444798	10.280648514599127	3.546519420746408	0.3449703890667652
1	3	undersample	0.8	500	5	10	2	log2	entropy		0.7893234277170357	0.3064752788517868	0.6280487804495092	0.7540229884999692	5.176037748295564	2.5532823213302893	0.4932889584143182
1	1	undersample	0.8	500	10	2	1	sqrt	gini		0.8204435156159293	0.34481315787999717	0.7939393938912763	0.708812260530967	9.378869453646296	2.7265549300717047	0.2907125266812394
1	2	undersample	0.8	500	10	2	1	sqrt	gini		0.8499532753948229	0.379652220835147	0.7195121950780785	0.796168582369378	10.019777052442885	3.529937475500392	0.35229699790994856
1	3	undersample	0.8	500	10	2	1	sqrt	gini		0.7918652462386693	0.279372271616092	0.6219512194742712	0.7770114942469195	5.7326235753697485	2.789162560115741	0.48654206335353306
1	1	undersample	0.8	500	10	2	1	sqrt	entropy		0.8193010565424358	0.3395335904462288	0.7818181817707989	0.7103448275807637	8.787697944245178	2.699134105735501	0.30714915726320685
1	2	undersample	0.8	500	10	2	1	sqrt	entropy		0.8531539108494534	0.3979033721128518	0.7621951219047441	0.7931034482697847	12.28632393403352	3.6839429110408113	0.29984092947223456
1	3	undersample	0.8	500	10	2	1	sqrt	entropy		0.7948930006541445	0.2924908084093018	0.6402439023999851	0.7731800766224278	6.066479294599239	2.822696810047172	0.46529405480627306
1	1	undersample	0.8	500	10	2	1	log2	gini		0.8204435156159293	0.34481315787999717	0.7939393938912763	0.708812260530967	9.378869453646296	2.7265549300717047	0.2907125266812394
1	2	undersample	0.8	500	10	2	1	log2	gini		0.8499532753948229	0.379652220835147	0.7195121950780785	0.796168582369378	10.019777052442885	3.529937475500392	0.35229699790994856
1	3	undersample	0.8	500	10	2	1	log2	gini		0.7918652462386693	0.279372271616092	0.6219512194742712	0.7770114942469195	5.7326235753697485	2.789162560115741	0.48654206335353306
1	1	undersample	0.8	500	10	2	1	log2	entropy		0.8193010565424358	0.3395335904462288	0.7818181817707989	0.7103448275807637	8.787697944245178	2.699134105735501	0.30714915726320685
1	2	undersample	0.8	500	10	2	1	log2	entropy		0.8531539108494534	0.3979033721128518	0.7621951219047441	0.7931034482697847	12.28632393403352	3.6839429110408113	0.29984092947223456
1	3	undersample	0.8	500	10	2	1	log2	entropy		0.7948930006541445	0.2924908084093018	0.6402439023999851	0.7731800766224278	6.066479294599239	2.822696810047172	0.46529405480627306
1	1	undersample	0.8	500	10	2	2	sqrt	gini		0.8215209566933704	0.3598990657521518	0.8060606060117539	0.706513409956272	10.005384550315217	2.746498838078655	0.2745020667834583
1	2	undersample	0.8	500	10	2	2	sqrt	gini		0.8526352677319876	0.38615089657749635	0.7317073170285544	0.7931034482697847	10.454544769249246	3.536585194599179	0.3382820742665104
1	3	undersample	0.8	500	10	2	2	sqrt	gini		0.7905943369778525	0.28130035998040204	0.6280487804495092	0.7716475095726311	5.705852933751393	2.7503477267562038	0.4820221799669519
1	1	undersample	0.8	500	10	2	2	sqrt	entropy		0.8205085336119818	0.34793285573530214	0.7818181817707989	0.7118773946305604	8.853501298571281	2.7134912015439254	0.3064879104323165
1	2	undersample	0.8	500	10	2	2	sqrt	entropy		0.8554107092795066	0.41341872872008967	0.7378048780037924	0.7923371647448864	10.736633634223692	3.552897857570042	0.33091356855826964
1	3	undersample	0.8	500	10	2	2	sqrt	entropy		0.7935660218671152	0.2916717005676026	0.6219512194742712	0.7739463601473261	5.632585819826555	2.751343408432538	0.4884689625894421
1	1	undersample	0.8	500	10	2	2	log2	gini		0.8215209566933704	0.3598990657521518	0.8060606060117539	0.706513409956272	10.005384550315217	2.746498838078655	0.2745020667834583
1	2	undersample	0.8	500	10	2	2	log2	gini		0.8526352677319876	0.38615089657749635	0.7317073170285544	0.7931034482697847	10.454544769249246	3.536585194599179	0.3382820742665104
1	3	undersample	0.8	500	10	2	2	log2	gini		0.7905943369778525	0.28130035998040204	0.6280487804495092	0.7716475095726311	5.705852933751393	2.7503477267562038	0.4820221799669519
1	1	undersample	0.8	500	10	2	2	log2	entropy		0.8205085336119818	0.34793285573530214	0.7818181817707989	0.7118773946305604	8.853501298571281	2.7134912015439254	0.3064879104323165
1	2	undersample	0.8	500	10	2	2	log2	entropy		0.8554107092795066	0.41341872872008967	0.7378048780037924	0.7923371647448864	10.736633634223692	3.552897857570042	0.33091356855826964
1	3	undersample	0.8	500	10	2	2	log2	entropy		0.7935660218671152	0.2916717005676026	0.6219512194742712	0.7739463601473261	5.632585819826555	2.751343408432538	0.4884689625894421
1	1	undersample	0.8	500	10	5	1	sqrt	gini		0.8190316962730756	0.3533519495189628	0.7818181817707989	0.7134099616803571	8.920008432060767	2.728001849173815	0.30582950461891967
1	2	undersample	0.8	500	10	5	1	sqrt	gini		0.8509251471825063	0.3839204394902633	0.7317073170285544	0.7969348658942764	10.703258291600763	3.6033132138502277	0.3366557181606368
1	3	undersample	0.8	500	10	5	1	sqrt	gini		0.7902485748995421	0.2785962978947092	0.6219512194742712	0.7670498084232411	5.417126212683422	2.6698891662874717	0.49286079136665645
1	1	undersample	0.8	500	10	5	1	sqrt	entropy		0.8207546731684662	0.33924405325751894	0.7999999999515152	0.7118773946305604	9.882978164189968	2.7765956480914586	0.280947251236718
1	2	undersample	0.8	500	10	5	1	sqrt	entropy		0.8531352210073826	0.39605934453482317	0.7378048780037924	0.7900383141701913	10.58826955057875	3.513997517917955	0.33187645962821055
1	3	undersample	0.8	500	10	5	1	sqrt	entropy		0.7938183347350716	0.2880489165695871	0.6402439023999851	0.7701149425228344	5.961864096021456	2.7850608542182944	0.4671459714182707
1	1	undersample	0.8	500	10	5	1	log2	gini		0.8190316962730756	0.3533519495189628	0.7818181817707989	0.7134099616803571	8.920008432060767	2.728001849173815	0.30582950461891967
1	2	undersample	0.8	500	10	5	1	log2	gini		0.8509251471825063	0.3839204394902633	0.7317073170285544	0.7969348658942764	10.703258291600763	3.6033132138502277	0.3366557181606368
1	3	undersample	0.8	500	10	5	1	log2	gini		0.7902485748995421	0.2785962978947092	0.6219512194742712	0.7670498084232411	5.417126212683422	2.6698891662874717	0.49286079136665645
1	1	undersample	0.8	500	10	5	1	log2	entropy		0.8207546731684662	0.33924405325751894	0.7999999999515152	0.7118773946305604	9.882978164189968	2.7765956480914586	0.280947251236718
1	2	undersample	0.8	500	10	5	1	log2	entropy		0.8531352210073826	0.39605934453482317	0.7378048780037924	0.7900383141701913	10.58826955057875	3.513997517917955	0.33187645962821055
1	3	undersample	0.8	500	10	5	1	log2	entropy		0.7938183347350716	0.2880489165695871	0.6402439023999851	0.7701149425228344	5.961864096021456	2.7850608542182944	0.4671459714182707
1	1	undersample	0.8	500	10	5	2	sqrt	gini		0.8219993033786137	0.36305384047752587	0.7999999999515152	0.7095785440558654	9.773086522499005	2.754617319180542	0.28185744750219544
1	2	undersample	0.8	500	10	5	2	sqrt	gini		0.8528174936921783	0.3910802906788876	0.7195121950780785	0.793869731794683	9.879423962999375	3.490570144971158	0.3533171629489608
1	3	undersample	0.8	500	10	5	2	sqrt	gini		0.7897673114662181	0.2793945434970034	0.6402439023999851	0.7716475095726311	6.013820637612891	2.8037525369844793	0.4662181740689869
1	1	undersample	0.8	500	10	5	2	sqrt	entropy		0.8202020202020202	0.34892410536751806	0.7818181817707989	0.7095785440558654	8.755056702511446	2.692012380108257	0.3074808518128122
1	2	undersample	0.8	500	10	5	2	sqrt	entropy		0.851074665919073	0.3988109018805562	0.7317073170285544	0.7923371647448864	10.405903379214259	3.523535065358719	0.338609232941556
1	3	undersample	0.8	500	10	5	2	sqrt	entropy		0.7934585552752079	0.28848318190798417	0.646341463375223	0.7708812260477328	6.149002097958032	2.8209885380234767	0.45877175378916407
1	1	undersample	0.8	500	10	5	2	log2	gini		0.8219993033786137	0.36305384047752587	0.7999999999515152	0.7095785440558654	9.773086522499005	2.754617319180542	0.28185744750219544
1	2	undersample	0.8	500	10	5	2	log2	gini		0.8528174936921783	0.3910802906788876	0.7195121950780785	0.793869731794683	9.879423962999375	3.490570144971158	0.3533171629489608
1	3	undersample	0.8	500	10	5	2	log2	gini		0.7897673114662181	0.2793945434970034	0.6402439023999851	0.7716475095726311	6.013820637612891	2.8037525369844793	0.4662181740689869
1	1	undersample	0.8	500	10	5	2	log2	entropy		0.8202020202020202	0.34892410536751806	0.7818181817707989	0.7095785440558654	8.755056702511446	2.692012380108257	0.3074808518128122
1	2	undersample	0.8	500	10	5	2	log2	entropy		0.851074665919073	0.3988109018805562	0.7317073170285544	0.7923371647448864	10.405903379214259	3.523535065358719	0.338609232941556
1	3	undersample	0.8	500	10	5	2	log2	entropy		0.7934585552752079	0.28848318190798417	0.646341463375223	0.7708812260477328	6.149002097958032	2.8209885380234767	0.45877175378916407
1	1	undersample	0.8	500	10	10	1	sqrt	gini		0.8222129339370718	0.35056666380669677	0.8060606060117539	0.7057471264313736	9.968505295719599	2.7393464975977455	0.2748001146259056
1	2	undersample	0.8	500	10	10	1	sqrt	gini		0.852934305205121	0.3964030721993473	0.7439024389790303	0.793869731794683	11.187112011653515	3.6088945566650956	0.32259393139486064
1	3	undersample	0.8	500	10	10	1	sqrt	gini		0.7886505934024858	0.2781458736807767	0.6219512194742712	0.7662835248983427	5.393971172901095	2.661135431690869	0.49335365215159127
1	1	undersample	0.8	500	10	10	1	sqrt	entropy		0.8211726460002322	0.3518524066403297	0.7878787878310376	0.711111111105662	9.142856645586912	2.7272726326504046	0.29829545042010935
1	2	undersample	0.8	500	10	10	1	sqrt	entropy		0.8541725072423137	0.41101911491175486	0.7621951219047441	0.791570881219988	12.172416204761895	3.6568550968190645	0.3004214540137337
1	3	undersample	0.8	500	10	10	1	sqrt	entropy		0.7948976731146621	0.29077137085691407	0.652439024350461	0.7701149425228344	6.2885961586783585	2.838109632393881	0.4513105147627082
1	1	undersample	0.8	500	10	10	1	log2	gini		0.8222129339370718	0.35056666380669677	0.8060606060117539	0.7057471264313736	9.968505295719599	2.7393464975977455	0.2748001146259056
1	2	undersample	0.8	500	10	10	1	log2	gini		0.852934305205121	0.3964030721993473	0.7439024389790303	0.793869731794683	11.187112011653515	3.6088945566650956	0.32259393139486064
1	3	undersample	0.8	500	10	10	1	log2	gini		0.7886505934024858	0.2781458736807767	0.6219512194742712	0.7662835248983427	5.393971172901095	2.661135431690869	0.49335365215159127
1	1	undersample	0.8	500	10	10	1	log2	entropy		0.8211726460002322	0.3518524066403297	0.7878787878310376	0.711111111105662	9.142856645586912	2.7272726326504046	0.29829545042010935
1	2	undersample	0.8	500	10	10	1	log2	entropy		0.8541725072423137	0.41101911491175486	0.7621951219047441	0.791570881219988	12.172416204761895	3.6568550968190645	0.3004214540137337
1	3	undersample	0.8	500	10	10	1	log2	entropy		0.7948976731146621	0.29077137085691407	0.652439024350461	0.7701149425228344	6.2885961586783585	2.838109632393881	0.4513105147627082
1	1	undersample	0.8	500	10	10	2	sqrt	gini		0.8224358527806803	0.36087550372139254	0.8060606060117539	0.7057471264313736	9.968505295719599	2.7393464975977455	0.2748001146259056
1	2	undersample	0.8	500	10	10	2	sqrt	gini		0.8526586300345761	0.396693274571499	0.7560975609295062	0.7954022988444798	12.051684559244517	3.695532841786173	0.3066403458456424
1	3	undersample	0.8	500	10	10	2	sqrt	gini		0.7907578730959725	0.2779550656308878	0.6402439023999851	0.7701149425228344	5.961864096021456	2.7850608542182944	0.4671459714182707
1	1	undersample	0.8	500	10	10	2	sqrt	entropy		0.8207639614536166	0.3474486641688544	0.7696969696503213	0.7134099616803571	8.319518282774807	2.6857072468610426	0.3228200326485846
1	2	undersample	0.8	500	10	10	2	sqrt	entropy		0.853462293243622	0.41325298945236555	0.7256097560533165	0.7923371647448864	10.089872246221967	3.4941722731473965	0.3463048973248423
1	3	undersample	0.8	500	10	10	2	sqrt	entropy		0.7958742173628632	0.3034382620998829	0.6402439023999851	0.7701149425228344	5.961864096021456	2.7850608542182944	0.4671459714182707
1	1	undersample	0.8	500	10	10	2	log2	gini		0.8224358527806803	0.36087550372139254	0.8060606060117539	0.7057471264313736	9.968505295719599	2.7393464975977455	0.2748001146259056
1	2	undersample	0.8	500	10	10	2	log2	gini		0.8526586300345761	0.396693274571499	0.7560975609295062	0.7954022988444798	12.051684559244517	3.695532841786173	0.3066403458456424
1	3	undersample	0.8	500	10	10	2	log2	gini		0.7907578730959725	0.2779550656308878	0.6402439023999851	0.7701149425228344	5.961864096021456	2.7850608542182944	0.4671459714182707
1	1	undersample	0.8	500	10	10	2	log2	entropy		0.8207639614536166	0.3474486641688544	0.7696969696503213	0.7134099616803571	8.319518282774807	2.6857072468610426	0.3228200326485846
1	2	undersample	0.8	500	10	10	2	log2	entropy		0.853462293243622	0.41325298945236555	0.7256097560533165	0.7923371647448864	10.089872246221967	3.4941722731473965	0.3463048973248423
1	3	undersample	0.8	500	10	10	2	log2	entropy		0.7958742173628632	0.3034382620998829	0.6402439023999851	0.7701149425228344	5.961864096021456	2.7850608542182944	0.4671459714182707
1	1	undersample	1.0	100	3	2	1	sqrt	gini		0.8088563798908626	0.33378283385535057	0.8060606060117539	0.6521072796884897	7.79067969704725	2.3169803096776143	0.29740411900761077
1	2	undersample	1.0	100	3	2	1	sqrt	gini		0.8497990841977385	0.3845718584281428	0.8353658536075996	0.7026819923317803	11.992076379405326	2.809671139876202	0.23429395636444128
1	3	undersample	1.0	100	3	2	1	sqrt	gini		0.7895663956639566	0.30888395993505685	0.7682926828799821	0.6766283524852367	6.938014150840854	2.3758813273389805	0.3424439913647183
1	1	undersample	1.0	100	3	2	1	sqrt	entropy		0.807054452571694	0.33028442478466863	0.8181818181322313	0.6459770114893029	8.211038561571595	2.311097927462781	0.28146230565382346
1	2	undersample	1.0	100	3	2	1	sqrt	entropy		0.8495561162508176	0.3899444141871017	0.8536585365333135	0.7011494252819835	13.685896511368187	2.8564726996896854	0.20871651049370366
1	3	undersample	1.0	100	3	2	1	sqrt	entropy		0.7910896177927297	0.32793691599265967	0.77439024385522	0.6674329501864565	6.888591046600382	2.328523589466102	0.33802609340982015
1	1	undersample	1.0	100	3	2	1	log2	gini		0.8088563798908626	0.33378283385535057	0.8060606060117539	0.6521072796884897	7.79067969704725	2.3169803096776143	0.29740411900761077
1	2	undersample	1.0	100	3	2	1	log2	gini		0.8497990841977385	0.3845718584281428	0.8353658536075996	0.7026819923317803	11.992076379405326	2.809671139876202	0.23429395636444128
1	3	undersample	1.0	100	3	2	1	log2	gini		0.7895663956639566	0.30888395993505685	0.7682926828799821	0.6766283524852367	6.938014150840854	2.3758813273389805	0.3424439913647183
1	1	undersample	1.0	100	3	2	1	log2	entropy		0.807054452571694	0.33028442478466863	0.8181818181322313	0.6459770114893029	8.211038561571595	2.311097927462781	0.28146230565382346
1	2	undersample	1.0	100	3	2	1	log2	entropy		0.8495561162508176	0.3899444141871017	0.8536585365333135	0.7011494252819835	13.685896511368187	2.8564726996896854	0.20871651049370366
1	3	undersample	1.0	100	3	2	1	log2	entropy		0.7910896177927297	0.32793691599265967	0.77439024385522	0.6674329501864565	6.888591046600382	2.328523589466102	0.33802609340982015
1	1	undersample	1.0	100	3	2	2	sqrt	gini		0.8084941367699987	0.3359271261595941	0.8060606060117539	0.6490421455888963	7.6863397051150795	2.296744674362258	0.29880862486085946
1	2	undersample	1.0	100	3	2	2	sqrt	gini		0.8489440239229978	0.3850680670995262	0.8353658536075996	0.7057471264313736	12.169848769375022	2.8389385465878485	0.23327639305045805
1	3	undersample	1.0	100	3	2	2	sqrt	gini		0.7893561349406597	0.3065608474960482	0.7682926828799821	0.6758620689603383	6.9137734815417415	2.370264586785826	0.3428322498525845
1	1	undersample	1.0	100	3	2	2	sqrt	entropy		0.8066179031696273	0.3248830316958624	0.8181818181322313	0.6459770114893029	8.211038561571595	2.311097927462781	0.28146230565382346
1	2	undersample	1.0	100	3	2	2	sqrt	entropy		0.8490701803569759	0.39119655101483436	0.8536585365333135	0.7011494252819835	13.685896511368187	2.8564726996896854	0.20871651049370366
1	3	undersample	1.0	100	3	2	2	sqrt	entropy		0.7909354265956452	0.32631546448119886	0.7682926828799821	0.6689655172362532	6.700657597111524	2.320884076053967	0.3463666028910152
1	1	undersample	1.0	100	3	2	2	log2	gini		0.8084941367699987	0.3359271261595941	0.8060606060117539	0.6490421455888963	7.6863397051150795	2.296744674362258	0.29880862486085946
1	2	undersample	1.0	100	3	2	2	log2	gini		0.8489440239229978	0.3850680670995262	0.8353658536075996	0.7057471264313736	12.169848769375022	2.8389385465878485	0.23327639305045805
1	3	undersample	1.0	100	3	2	2	log2	gini		0.7893561349406597	0.3065608474960482	0.7682926828799821	0.6758620689603383	6.9137734815417415	2.370264586785826	0.3428322498525845
1	1	undersample	1.0	100	3	2	2	log2	entropy		0.8066179031696273	0.3248830316958624	0.8181818181322313	0.6459770114893029	8.211038561571595	2.311097927462781	0.28146230565382346
1	2	undersample	1.0	100	3	2	2	log2	entropy		0.8490701803569759	0.39119655101483436	0.8536585365333135	0.7011494252819835	13.685896511368187	2.8564726996896854	0.20871651049370366
1	3	undersample	1.0	100	3	2	2	log2	entropy		0.7909354265956452	0.32631546448119886	0.7682926828799821	0.6689655172362532	6.700657597111524	2.320884076053967	0.3463666028910152
1	1	undersample	1.0	100	3	5	1	sqrt	gini		0.8089028213166145	0.33289608946467736	0.8060606060117539	0.6521072796884897	7.79067969704725	2.3169803096776143	0.29740411900761077
1	2	undersample	1.0	100	3	5	1	sqrt	gini		0.8497710494346322	0.3845722459355869	0.8414634145828376	0.7019157088068819	12.498318361842845	2.822904162395603	0.22586270854091042
1	3	undersample	1.0	100	3	5	1	sqrt	gini		0.7896738622558639	0.30915916031106183	0.7682926828799821	0.6766283524852367	6.938014150840854	2.3758813273389805	0.3424439913647183
1	1	undersample	1.0	100	3	5	1	sqrt	entropy		0.8071891327063742	0.3289599810148592	0.8121212120719926	0.6459770114893029	7.887305867551556	2.2939786835556495	0.2908443825058235
1	2	undersample	1.0	100	3	5	1	sqrt	entropy		0.8491636295673302	0.39126252580353726	0.8658536584837894	0.6965517241325935	14.816114650495576	2.8533812804667784	0.19258632911633083
1	3	undersample	1.0	100	3	5	1	sqrt	entropy		0.7918418839360808	0.3279426905571472	0.77439024385522	0.6666666666615582	6.864864557025054	2.3231706618349364	0.33841462914354364
1	1	undersample	1.0	100	3	5	1	log2	gini		0.8089028213166145	0.33289608946467736	0.8060606060117539	0.6521072796884897	7.79067969704725	2.3169803096776143	0.29740411900761077
1	2	undersample	1.0	100	3	5	1	log2	gini		0.8497710494346322	0.3845722459355869	0.8414634145828376	0.7019157088068819	12.498318361842845	2.822904162395603	0.22586270854091042
1	3	undersample	1.0	100	3	5	1	log2	gini		0.7896738622558639	0.30915916031106183	0.7682926828799821	0.6766283524852367	6.938014150840854	2.3758813273389805	0.3424439913647183
1	1	undersample	1.0	100	3	5	1	log2	entropy		0.8071891327063742	0.3289599810148592	0.8121212120719926	0.6459770114893029	7.887305867551556	2.2939786835556495	0.2908443825058235
1	2	undersample	1.0	100	3	5	1	log2	entropy		0.8491636295673302	0.39126252580353726	0.8658536584837894	0.6965517241325935	14.816114650495576	2.8533812804667784	0.19258632911633083
1	3	undersample	1.0	100	3	5	1	log2	entropy		0.7918418839360808	0.3279426905571472	0.77439024385522	0.6666666666615582	6.864864557025054	2.3231706618349364	0.33841462914354364
1	1	undersample	1.0	100	3	5	2	sqrt	gini		0.8085684430512017	0.3349466280709137	0.8060606060117539	0.6490421455888963	7.6863397051150795	2.296744674362258	0.29880862486085946
1	2	undersample	1.0	100	3	5	2	sqrt	gini		0.8489860760676572	0.38578809235866274	0.8414634145828376	0.7057471264313736	12.73016744505415	2.8596607257600226	0.2246365266443818
1	3	undersample	1.0	100	3	5	2	sqrt	gini		0.7898794505186431	0.3103327911954398	0.7682926828799821	0.6766283524852367	6.938014150840854	2.3758813273389805	0.3424439913647183
1	1	undersample	1.0	100	3	5	2	sqrt	entropy		0.8067340067340067	0.32478161642096137	0.8121212120719926	0.6459770114893029	7.887305867551556	2.2939786835556495	0.2908443825058235
1	2	undersample	1.0	100	3	5	2	sqrt	entropy		0.8488832819362676	0.3937533922826884	0.8658536584837894	0.6965517241325935	14.816114650495576	2.8533812804667784	0.19258632911633083
1	3	undersample	1.0	100	3	5	2	sqrt	entropy		0.7917110550415848	0.3271170010943732	0.7682926828799821	0.6681992337113548	6.67752492603425	2.315524066802114	0.34676381229205583
1	1	undersample	1.0	100	3	5	2	log2	gini		0.8085684430512017	0.3349466280709137	0.8060606060117539	0.6490421455888963	7.6863397051150795	2.296744674362258	0.29880862486085946
1	2	undersample	1.0	100	3	5	2	log2	gini		0.8489860760676572	0.38578809235866274	0.8414634145828376	0.7057471264313736	12.73016744505415	2.8596607257600226	0.2246365266443818
1	3	undersample	1.0	100	3	5	2	log2	gini		0.7898794505186431	0.3103327911954398	0.7682926828799821	0.6766283524852367	6.938014150840854	2.3758813273389805	0.3424439913647183
1	1	undersample	1.0	100	3	5	2	log2	entropy		0.8067340067340067	0.32478161642096137	0.8121212120719926	0.6459770114893029	7.887305867551556	2.2939786835556495	0.2908443825058235
1	2	undersample	1.0	100	3	5	2	log2	entropy		0.8488832819362676	0.3937533922826884	0.8658536584837894	0.6965517241325935	14.816114650495576	2.8533812804667784	0.19258632911633083
1	3	undersample	1.0	100	3	5	2	log2	entropy		0.7917110550415848	0.3271170010943732	0.7682926828799821	0.6681992337113548	6.67752492603425	2.315524066802114	0.34676381229205583
1	1	undersample	1.0	100	3	10	1	sqrt	gini		0.8095437129919888	0.3314078164565165	0.8060606060117539	0.6490421455888963	7.6863397051150795	2.296744674362258	0.29880862486085946
1	2	undersample	1.0	100	3	10	1	sqrt	gini		0.8493925801326979	0.38571206898294574	0.8353658536075996	0.7057471264313736	12.169848769375022	2.8389385465878485	0.23327639305045805
1	3	undersample	1.0	100	3	10	1	sqrt	gini		0.7912858611344733	0.3105801927186351	0.7621951219047441	0.6750957854354399	6.65971184595161	2.345907083622091	0.35225353157750094
1	1	undersample	1.0	100	3	10	1	sqrt	entropy		0.8077557181005457	0.33204795656219144	0.8121212120719926	0.6444444444395062	7.834677049143103	2.284090844680701	0.29153604571151365
1	2	undersample	1.0	100	3	10	1	sqrt	entropy		0.8489159891598916	0.3914857632630638	0.8597560975085514	0.7019157088068819	14.43567575539237	2.8842716441868115	0.19980162679621352
1	3	undersample	1.0	100	3	10	1	sqrt	entropy		0.7915989159891599	0.3299333881993253	0.780487804830458	0.6659003831366598	7.086645956509342	2.336093015601325	0.3296471926312446
1	1	undersample	1.0	100	3	10	1	log2	gini		0.8095437129919888	0.3314078164565165	0.8060606060117539	0.6490421455888963	7.6863397051150795	2.296744674362258	0.29880862486085946
[truncated: 18,737 more rows]
