# Supplementary material for: Risk prediction for cardiovascular related diseases using PRS and EHR in the Framingham Heart Study
Source: PLoS One. 2026 Apr 17;21(4):e0345914. doi: 10.1371/journal.pone.0345914 (PMC13089760; doi:10.1371/journal.pone.0345914)
Supplement: S1 File — (ZIP) [file pone.0345914.s003.zip › rf/prs_ehr_model/af/af_rf_nested_cv_outer_test_results.csv]

outer_fold	AUC	AUPRC	sensitivity	specificity	DOR	LR+	LR-
1	0.8407105538140022	0.3800847429711897	0.07272727272286501	0.9892720306437605	7.232486245798298	6.779214454823295	0.9373283476946543
2	0.8092279112968768	0.3766921309185568	0.07878787878310377	0.9954022988429472	18.516407049100096	17.136326335386308	0.9254671332716824
3	0.8331277450705541	0.37820887662732333	0.6707317072761748	0.8122605363922433	8.813302518673392	3.5726727809918746	0.4053727516205378
4	0.8619661713858519	0.4074581363152292	0.030487804876189767	0.9946360153180488	5.8310762711562685	5.683787304781505	0.9747406794498471
