# Supplementary material for: Risk prediction for cardiovascular related diseases using PRS and EHR in the Framingham Heart Study
Source: PLoS One. 2026 Apr 17;21(4):e0345914. doi: 10.1371/journal.pone.0345914 (PMC13089760; doi:10.1371/journal.pone.0345914)
Supplement: S1 File — (ZIP) [file pone.0345914.s003.zip › rf/prs_ehr_model/chd/chd_rf_nested_cv_all_results.csv]

outer_fold	inner_fold	sampling_method	sampling_ratio	n_estimators	max_depth	min_samples_split	min_samples_leaf	max_features	criterion	class_weight	AUC	AUPRC	sensitivity	specificity	DOR	LR+	LR-
1	1	none		100	3	2	1	sqrt	gini		0.7913511424378996	0.29579095160721103	0.0	0.9999999999924013	0.0	0.0	0.9999999900075988
1	2	none		100	3	2	1	sqrt	gini		0.7706224395401085	0.2523950398822772	0.0	0.9999999999924013	0.0	0.0	0.9999999900075988
1	3	none		100	3	2	1	sqrt	gini		0.791588476278578	0.2217713848712535	0.0	0.9999999999924013	0.0	0.0	0.9999999900075988
1	1	none		100	3	2	1	sqrt	entropy		0.7914002725081228	0.2983788410800034	0.0	0.9999999999924013	0.0	0.0	0.9999999900075988
1	2	none		100	3	2	1	sqrt	entropy		0.7772499008854235	0.25239727539002255	0.0	0.9999999999924013	0.0	0.0	0.9999999900075988
1	3	none		100	3	2	1	sqrt	entropy		0.7993987049028677	0.23559614125057857	0.0	0.9999999999924013	0.0	0.0	0.9999999900075988
1	1	none		100	3	2	1	log2	gini		0.7913511424378996	0.29579095160721103	0.0	0.9999999999924013	0.0	0.0	0.9999999900075988
1	2	none		100	3	2	1	log2	gini		0.7706224395401085	0.2523950398822772	0.0	0.9999999999924013	0.0	0.0	0.9999999900075988
1	3	none		100	3	2	1	log2	gini		0.791588476278578	0.2217713848712535	0.0	0.9999999999924013	0.0	0.0	0.9999999900075988
1	1	none		100	3	2	1	log2	entropy		0.7914002725081228	0.2983788410800034	0.0	0.9999999999924013	0.0	0.0	0.9999999900075988
1	2	none		100	3	2	1	log2	entropy		0.7772499008854235	0.25239727539002255	0.0	0.9999999999924013	0.0	0.0	0.9999999900075988
1	3	none		100	3	2	1	log2	entropy		0.7993987049028677	0.23559614125057857	0.0	0.9999999999924013	0.0	0.0	0.9999999900075988
1	1	none		100	3	2	2	sqrt	gini		0.7916688502253434	0.29574863535761	0.0	0.9999999999924013	0.0	0.0	0.9999999900075988
1	2	none		100	3	2	2	sqrt	gini		0.7688912382714419	0.24988314515689122	0.0	0.9999999999924013	0.0	0.0	0.9999999900075988
1	3	none		100	3	2	2	sqrt	gini		0.7922360248447206	0.21979954597019774	0.0	0.9999999999924013	0.0	0.0	0.9999999900075988
1	1	none		100	3	2	2	sqrt	entropy		0.790863117073682	0.3001327076263799	0.0	0.9999999999924013	0.0	0.0	0.9999999900075988
1	2	none		100	3	2	2	sqrt	entropy		0.7782014008193472	0.2517980563624304	0.0	0.9999999999924013	0.0	0.0	0.9999999900075988
1	3	none		100	3	2	2	sqrt	entropy		0.8003237742830713	0.23660281581705572	0.0	0.9999999999924013	0.0	0.0	0.9999999900075988
1	1	none		100	3	2	2	log2	gini		0.7916688502253434	0.29574863535761	0.0	0.9999999999924013	0.0	0.0	0.9999999900075988
1	2	none		100	3	2	2	log2	gini		0.7688912382714419	0.24988314515689122	0.0	0.9999999999924013	0.0	0.0	0.9999999900075988
1	3	none		100	3	2	2	log2	gini		0.7922360248447206	0.21979954597019774	0.0	0.9999999999924013	0.0	0.0	0.9999999900075988
1	1	none		100	3	2	2	log2	entropy		0.790863117073682	0.3001327076263799	0.0	0.9999999999924013	0.0	0.0	0.9999999900075988
1	2	none		100	3	2	2	log2	entropy		0.7782014008193472	0.2517980563624304	0.0	0.9999999999924013	0.0	0.0	0.9999999900075988
1	3	none		100	3	2	2	log2	entropy		0.8003237742830713	0.23660281581705572	0.0	0.9999999999924013	0.0	0.0	0.9999999900075988
1	1	none		100	3	5	1	sqrt	gini		0.79161972015512	0.29598518282794606	0.0	0.9999999999924013	0.0	0.0	0.9999999900075988
1	2	none		100	3	5	1	sqrt	gini		0.7700541826351261	0.2499401748052715	0.0	0.9999999999924013	0.0	0.0	0.9999999900075988
1	3	none		100	3	5	1	sqrt	gini		0.7920311880533897	0.22147322478438952	0.0	0.9999999999924013	0.0	0.0	0.9999999900075988
1	1	none		100	3	5	1	sqrt	entropy		0.7920815428152185	0.2990902020242851	0.0	0.9999999999924013	0.0	0.0	0.9999999900075988
1	2	none		100	3	5	1	sqrt	entropy		0.7779965640280164	0.2518523584402109	0.0	0.9999999999924013	0.0	0.0	0.9999999900075988
1	3	none		100	3	5	1	sqrt	entropy		0.7992929826879874	0.23597290143037344	0.0	0.9999999999924013	0.0	0.0	0.9999999900075988
1	1	none		100	3	5	1	log2	gini		0.79161972015512	0.29598518282794606	0.0	0.9999999999924013	0.0	0.0	0.9999999900075988
1	2	none		100	3	5	1	log2	gini		0.7700541826351261	0.2499401748052715	0.0	0.9999999999924013	0.0	0.0	0.9999999900075988
1	3	none		100	3	5	1	log2	gini		0.7920311880533897	0.22147322478438952	0.0	0.9999999999924013	0.0	0.0	0.9999999900075988
1	1	none		100	3	5	1	log2	entropy		0.7920815428152185	0.2990902020242851	0.0	0.9999999999924013	0.0	0.0	0.9999999900075988
1	2	none		100	3	5	1	log2	entropy		0.7779965640280164	0.2518523584402109	0.0	0.9999999999924013	0.0	0.0	0.9999999900075988
1	3	none		100	3	5	1	log2	entropy		0.7992929826879874	0.23597290143037344	0.0	0.9999999999924013	0.0	0.0	0.9999999900075988
1	1	none		100	3	5	2	sqrt	gini		0.7915836914369564	0.29575612848619337	0.0	0.9999999999924013	0.0	0.0	0.9999999900075988
1	2	none		100	3	5	2	sqrt	gini		0.7688978459098719	0.25017896945358825	0.0	0.9999999999924013	0.0	0.0	0.9999999900075988
1	3	none		100	3	5	2	sqrt	gini		0.7927976741112728	0.22026644454489372	0.0	0.9999999999924013	0.0	0.0	0.9999999900075988
1	1	none		100	3	5	2	sqrt	entropy		0.7910465360025155	0.3008465299835636	0.0	0.9999999999924013	0.0	0.0	0.9999999900075988
1	2	none		100	3	5	2	sqrt	entropy		0.7785119598255584	0.25112650664583663	0.0	0.9999999999924013	0.0	0.0	0.9999999900075988
1	3	none		100	3	5	2	sqrt	entropy		0.8003237742830712	0.23647036848126074	0.0	0.9999999999924013	0.0	0.0	0.9999999900075988
1	1	none		100	3	5	2	log2	gini		0.7915836914369564	0.29575612848619337	0.0	0.9999999999924013	0.0	0.0	0.9999999900075988
1	2	none		100	3	5	2	log2	gini		0.7688978459098719	0.25017896945358825	0.0	0.9999999999924013	0.0	0.0	0.9999999900075988
1	3	none		100	3	5	2	log2	gini		0.7927976741112728	0.22026644454489372	0.0	0.9999999999924013	0.0	0.0	0.9999999900075988
1	1	none		100	3	5	2	log2	entropy		0.7910465360025155	0.3008465299835636	0.0	0.9999999999924013	0.0	0.0	0.9999999900075988
1	2	none		100	3	5	2	log2	entropy		0.7785119598255584	0.25112650664583663	0.0	0.9999999999924013	0.0	0.0	0.9999999900075988
1	3	none		100	3	5	2	log2	entropy		0.8003237742830712	0.23647036848126074	0.0	0.9999999999924013	0.0	0.0	0.9999999900075988
1	1	none		100	3	10	1	sqrt	gini		0.7923992506026621	0.2983023512081484	0.0	0.9999999999924013	0.0	0.0	0.9999999900075988
1	2	none		100	3	10	1	sqrt	gini		0.7694495837187789	0.24557882114471638	0.0	0.9999999999924013	0.0	0.0	0.9999999900075988
1	3	none		100	3	10	1	sqrt	gini		0.7948262191092903	0.2250253668749113	0.0	0.9999999999924013	0.0	0.0	0.9999999900075988
1	1	none		100	3	10	1	sqrt	entropy		0.7919112252384446	0.29752127546707646	0.0	0.9999999999924013	0.0	0.0	0.9999999900075988
1	2	none		100	3	10	1	sqrt	entropy		0.7776067133606449	0.2533917948348788	0.0	0.9999999999924013	0.0	0.0	0.9999999900075988
1	3	none		100	3	10	1	sqrt	entropy		0.8001519756838906	0.2353122403360271	0.0	0.9999999999924013	0.0	0.0	0.9999999900075988
1	1	none		100	3	10	1	log2	gini		0.7923992506026621	0.2983023512081484	0.0	0.9999999999924013	0.0	0.0	0.9999999900075988
1	2	none		100	3	10	1	log2	gini		0.7694495837187789	0.24557882114471638	0.0	0.9999999999924013	0.0	0.0	0.9999999900075988
1	3	none		100	3	10	1	log2	gini		0.7948262191092903	0.2250253668749113	0.0	0.9999999999924013	0.0	0.0	0.9999999900075988
1	1	none		100	3	10	1	log2	entropy		0.7919112252384446	0.29752127546707646	0.0	0.9999999999924013	0.0	0.0	0.9999999900075988
1	2	none		100	3	10	1	log2	entropy		0.7776067133606449	0.2533917948348788	0.0	0.9999999999924013	0.0	0.0	0.9999999900075988
1	3	none		100	3	10	1	log2	entropy		0.8001519756838906	0.2353122403360271	0.0	0.9999999999924013	0.0	0.0	0.9999999900075988
1	1	none		100	3	10	2	sqrt	gini		0.7924352793208261	0.29826208579903923	0.0	0.9999999999924013	0.0	0.0	0.9999999900075988
1	2	none		100	3	10	2	sqrt	gini		0.7681842209594292	0.24293991492162423	0.0	0.9999999999924013	0.0	0.0	0.9999999900075988
1	3	none		100	3	10	2	sqrt	gini		0.7947601427249901	0.22383401224210278	0.0	0.9999999999924013	0.0	0.0	0.9999999900075988
1	1	none		100	3	10	2	sqrt	entropy		0.7906600461167593	0.29961348208988436	0.0	0.9999999999924013	0.0	0.0	0.9999999900075988
1	2	none		100	3	10	2	sqrt	entropy		0.7780097793048764	0.2526547203815656	0.0	0.9999999999924013	0.0	0.0	0.9999999900075988
1	3	none		100	3	10	2	sqrt	entropy		0.8007400555041627	0.23568158428761748	0.0	0.9999999999924013	0.0	0.0	0.9999999900075988
1	1	none		100	3	10	2	log2	gini		0.7924352793208261	0.29826208579903923	0.0	0.9999999999924013	0.0	0.0	0.9999999900075988
1	2	none		100	3	10	2	log2	gini		0.7681842209594292	0.24293991492162423	0.0	0.9999999999924013	0.0	0.0	0.9999999900075988
1	3	none		100	3	10	2	log2	gini		0.7947601427249901	0.22383401224210278	0.0	0.9999999999924013	0.0	0.0	0.9999999900075988
1	1	none		100	3	10	2	log2	entropy		0.7906600461167593	0.29961348208988436	0.0	0.9999999999924013	0.0	0.0	0.9999999900075988
1	2	none		100	3	10	2	log2	entropy		0.7780097793048764	0.2526547203815656	0.0	0.9999999999924013	0.0	0.0	0.9999999900075988
1	3	none		100	3	10	2	log2	entropy		0.8007400555041627	0.23568158428761748	0.0	0.9999999999924013	0.0	0.0	0.9999999900075988
1	1	none		100	5	2	1	sqrt	gini		0.7906862488208783	0.3073566025142965	0.0	0.9999999999924013	0.0	0.0	0.9999999900075988
1	2	none		100	5	2	1	sqrt	gini		0.7759283731994185	0.2805667214337126	0.0	0.9999999999924013	0.0	0.0	0.9999999900075988
1	3	none		100	5	2	1	sqrt	gini		0.7960618474957049	0.22806005061802376	0.0	0.9999999999924013	0.0	0.0	0.9999999900075988
1	1	none		100	5	2	1	sqrt	entropy		0.7978199350172938	0.30477295877937083	0.0	0.9999999999924013	0.0	0.0	0.9999999900075988
1	2	none		100	5	2	1	sqrt	entropy		0.7813928901810493	0.27870620902866594	0.0	0.9999999999924013	0.0	0.0	0.9999999900075988
1	3	none		100	5	2	1	sqrt	entropy		0.8049359059072287	0.24447197188944772	0.0	0.9999999999924013	0.0	0.0	0.9999999900075988
1	1	none		100	5	2	1	log2	gini		0.7906862488208783	0.3073566025142965	0.0	0.9999999999924013	0.0	0.0	0.9999999900075988
1	2	none		100	5	2	1	log2	gini		0.7759283731994185	0.2805667214337126	0.0	0.9999999999924013	0.0	0.0	0.9999999900075988
1	3	none		100	5	2	1	log2	gini		0.7960618474957049	0.22806005061802376	0.0	0.9999999999924013	0.0	0.0	0.9999999900075988
1	1	none		100	5	2	1	log2	entropy		0.7978199350172938	0.30477295877937083	0.0	0.9999999999924013	0.0	0.0	0.9999999900075988
1	2	none		100	5	2	1	log2	entropy		0.7813928901810493	0.27870620902866594	0.0	0.9999999999924013	0.0	0.0	0.9999999900075988
1	3	none		100	5	2	1	log2	entropy		0.8049359059072287	0.24447197188944772	0.0	0.9999999999924013	0.0	0.0	0.9999999900075988
1	1	none		100	5	2	2	sqrt	gini		0.7889765223771092	0.3010898486312804	0.0	0.9999999999924013	0.0	0.0	0.9999999900075988
1	2	none		100	5	2	2	sqrt	gini		0.7726509845381262	0.2604812796639282	0.0	0.9999999999924013	0.0	0.0	0.9999999900075988
1	3	none		100	5	2	2	sqrt	gini		0.7968019029998679	0.22926147713574038	0.0	0.9999999999924013	0.0	0.0	0.9999999900075988
1	1	none		100	5	2	2	sqrt	entropy		0.7978723404255319	0.2982684634480323	0.0	0.9999999999924013	0.0	0.0	0.9999999900075988
1	2	none		100	5	2	2	sqrt	entropy		0.7790273556231003	0.2793787300392428	0.0	0.9999999999924013	0.0	0.0	0.9999999900075988
1	3	none		100	5	2	2	sqrt	entropy		0.8034557948989032	0.2326038753648673	0.0	0.9999999999924013	0.0	0.0	0.9999999900075988
1	1	none		100	5	2	2	log2	gini		0.7889765223771092	0.3010898486312804	0.0	0.9999999999924013	0.0	0.0	0.9999999900075988
1	2	none		100	5	2	2	log2	gini		0.7726509845381262	0.2604812796639282	0.0	0.9999999999924013	0.0	0.0	0.9999999900075988
1	3	none		100	5	2	2	log2	gini		0.7968019029998679	0.22926147713574038	0.0	0.9999999999924013	0.0	0.0	0.9999999900075988
1	1	none		100	5	2	2	log2	entropy		0.7978723404255319	0.2982684634480323	0.0	0.9999999999924013	0.0	0.0	0.9999999900075988
1	2	none		100	5	2	2	log2	entropy		0.7790273556231003	0.2793787300392428	0.0	0.9999999999924013	0.0	0.0	0.9999999900075988
1	3	none		100	5	2	2	log2	entropy		0.8034557948989032	0.2326038753648673	0.0	0.9999999999924013	0.0	0.0	0.9999999900075988
1	1	none		100	5	5	1	sqrt	gini		0.7907583062572058	0.29504508358288295	0.0	0.9999999999924013	0.0	0.0	0.9999999900075988
1	2	none		100	5	5	1	sqrt	gini		0.7734835469803092	0.28097981045933274	0.0	0.9999999999924013	0.0	0.0	0.9999999900075988
1	3	none		100	5	5	1	sqrt	gini		0.7991806528346769	0.23452730955247694	0.0	0.9999999999924013	0.0	0.0	0.9999999900075988
1	1	none		100	5	5	1	sqrt	entropy		0.7985208573524788	0.2962379869318784	0.0	0.9999999999924013	0.0	0.0	0.9999999900075988
1	2	none		100	5	5	1	sqrt	entropy		0.7804413902471257	0.27540806802629436	0.0	0.9999999999924013	0.0	0.0	0.9999999900075988
1	3	none		100	5	5	1	sqrt	entropy		0.805808114179992	0.24172896774245148	0.0	0.9999999999924013	0.0	0.0	0.9999999900075988
1	1	none		100	5	5	1	log2	gini		0.7907583062572058	0.29504508358288295	0.0	0.9999999999924013	0.0	0.0	0.9999999900075988
1	2	none		100	5	5	1	log2	gini		0.7734835469803092	0.28097981045933274	0.0	0.9999999999924013	0.0	0.0	0.9999999900075988
1	3	none		100	5	5	1	log2	gini		0.7991806528346769	0.23452730955247694	0.0	0.9999999999924013	0.0	0.0	0.9999999900075988
1	1	none		100	5	5	1	log2	entropy		0.7985208573524788	0.2962379869318784	0.0	0.9999999999924013	0.0	0.0	0.9999999900075988
1	2	none		100	5	5	1	log2	entropy		0.7804413902471257	0.27540806802629436	0.0	0.9999999999924013	0.0	0.0	0.9999999900075988
1	3	none		100	5	5	1	log2	entropy		0.805808114179992	0.24172896774245148	0.0	0.9999999999924013	0.0	0.0	0.9999999900075988
1	1	none		100	5	5	2	sqrt	gini		0.7923632218844985	0.2998957674224952	0.0	0.9999999999924013	0.0	0.0	0.9999999900075988
1	2	none		100	5	5	2	sqrt	gini		0.7706885159244088	0.27605755352132694	0.0	0.9999999999924013	0.0	0.0	0.9999999900075988
1	3	none		100	5	5	2	sqrt	gini		0.7980903924937227	0.23385665543415557	0.0	0.9999999999924013	0.0	0.0	0.9999999900075988
1	1	none		100	5	5	2	sqrt	entropy		0.7982719316633476	0.29891607321885605	0.0	0.9999999999924013	0.0	0.0	0.9999999900075988
1	2	none		100	5	5	2	sqrt	entropy		0.7778181577904058	0.27477584601839433	0.0	0.9999999999924013	0.0	0.0	0.9999999900075988
1	3	none		100	5	5	2	sqrt	entropy		0.8090656799259944	0.24036611661218824	0.0	0.9999999999924013	0.0	0.0	0.9999999900075988
1	1	none		100	5	5	2	log2	gini		0.7923632218844985	0.2998957674224952	0.0	0.9999999999924013	0.0	0.0	0.9999999900075988
1	2	none		100	5	5	2	log2	gini		0.7706885159244088	0.27605755352132694	0.0	0.9999999999924013	0.0	0.0	0.9999999900075988
1	3	none		100	5	5	2	log2	gini		0.7980903924937227	0.23385665543415557	0.0	0.9999999999924013	0.0	0.0	0.9999999900075988
1	1	none		100	5	5	2	log2	entropy		0.7982719316633476	0.29891607321885605	0.0	0.9999999999924013	0.0	0.0	0.9999999900075988
1	2	none		100	5	5	2	log2	entropy		0.7778181577904058	0.27477584601839433	0.0	0.9999999999924013	0.0	0.0	0.9999999900075988
1	3	none		100	5	5	2	log2	entropy		0.8090656799259944	0.24036611661218824	0.0	0.9999999999924013	0.0	0.0	0.9999999900075988
1	1	none		100	5	10	1	sqrt	gini		0.7892057960381512	0.2883572908142898	0.0	0.9999999999924013	0.0	0.0	0.9999999900075988
1	2	none		100	5	10	1	sqrt	gini		0.7737280296022202	0.2884942612149693	0.0	0.9999999999924013	0.0	0.0	0.9999999900075988
1	3	none		100	5	10	1	sqrt	gini		0.8044006871943967	0.2418177216028283	0.0	0.9999999999924013	0.0	0.0	0.9999999900075988
1	1	none		100	5	10	1	sqrt	entropy		0.795992296404989	0.28851532527204893	0.0	0.9999999999924013	0.0	0.0	0.9999999900075988
1	2	none		100	5	10	1	sqrt	entropy		0.78158451169552	0.2680266461524639	0.0	0.9999999999924013	0.0	0.0	0.9999999900075988
1	3	none		100	5	10	1	sqrt	entropy		0.8015527950310559	0.23853520787831883	0.0	0.9999999999924013	0.0	0.0	0.9999999900075988
1	1	none		100	5	10	1	log2	gini		0.7892057960381512	0.2883572908142898	0.0	0.9999999999924013	0.0	0.0	0.9999999900075988
1	2	none		100	5	10	1	log2	gini		0.7737280296022202	0.2884942612149693	0.0	0.9999999999924013	0.0	0.0	0.9999999900075988
1	3	none		100	5	10	1	log2	gini		0.8044006871943967	0.2418177216028283	0.0	0.9999999999924013	0.0	0.0	0.9999999900075988
1	1	none		100	5	10	1	log2	entropy		0.795992296404989	0.28851532527204893	0.0	0.9999999999924013	0.0	0.0	0.9999999900075988
1	2	none		100	5	10	1	log2	entropy		0.78158451169552	0.2680266461524639	0.0	0.9999999999924013	0.0	0.0	0.9999999900075988
1	3	none		100	5	10	1	log2	entropy		0.8015527950310559	0.23853520787831883	0.0	0.9999999999924013	0.0	0.0	0.9999999900075988
1	1	none		100	5	10	2	sqrt	gini		0.7899656744576039	0.2838781589618833	0.0	0.9999999999924013	0.0	0.0	0.9999999900075988
1	2	none		100	5	10	2	sqrt	gini		0.7716334082199022	0.2746960325826591	0.0	0.9999999999924013	0.0	0.0	0.9999999900075988
1	3	none		100	5	10	2	sqrt	gini		0.801024183956654	0.23901286637372202	0.0	0.9999999999924013	0.0	0.0	0.9999999900075988
1	1	none		100	5	10	2	sqrt	entropy		0.7948917828319882	0.2872937151228258	0.0	0.9999999999924013	0.0	0.0	0.9999999900075988
1	2	none		100	5	10	2	sqrt	entropy		0.7809039249372275	0.26827676153727953	0.0	0.9999999999924013	0.0	0.0	0.9999999900075988
1	3	none		100	5	10	2	sqrt	entropy		0.803138628254262	0.23354010125999128	0.0	0.9999999999924013	0.0	0.0	0.9999999900075988
1	1	none		100	5	10	2	log2	gini		0.7899656744576039	0.2838781589618833	0.0	0.9999999999924013	0.0	0.0	0.9999999900075988
1	2	none		100	5	10	2	log2	gini		0.7716334082199022	0.2746960325826591	0.0	0.9999999999924013	0.0	0.0	0.9999999900075988
1	3	none		100	5	10	2	log2	gini		0.801024183956654	0.23901286637372202	0.0	0.9999999999924013	0.0	0.0	0.9999999900075988
1	1	none		100	5	10	2	log2	entropy		0.7948917828319882	0.2872937151228258	0.0	0.9999999999924013	0.0	0.0	0.9999999900075988
1	2	none		100	5	10	2	log2	entropy		0.7809039249372275	0.26827676153727953	0.0	0.9999999999924013	0.0	0.0	0.9999999900075988
1	3	none		100	5	10	2	log2	entropy		0.803138628254262	0.23354010125999128	0.0	0.9999999999924013	0.0	0.0	0.9999999900075988
1	1	none		100	10	2	1	sqrt	gini		0.774244051986165	0.2849162716411313	0.025862068963287754	0.9992401215729542	34.91104463450357	34.03403452771338	0.9748787105890879
1	2	none		100	10	2	1	sqrt	gini		0.7651248843663275	0.2470337074856776	0.0086956521731569	0.9999999999924013	876526.935821292	868904.9625498094	0.9913043379213322
1	3	none		100	10	2	1	sqrt	gini		0.7940531254129775	0.22422008370324986	0.0	0.9962006078951657	0.0	0.0	1.0038138724636225
1	1	none		100	10	2	1	sqrt	entropy		0.7852688397442618	0.2791033619267801	0.008620689654429251	0.998480243153507	5.713005857298415	5.672376440058845	0.9928882491311076
1	2	none		100	10	2	1	sqrt	entropy		0.7763644773358002	0.27390320349303904	0.0086956521731569	0.9999999999924013	876526.935821292	868904.9625498094	0.9913043379213322
1	3	none		100	10	2	1	sqrt	entropy		0.80002643055372	0.23744284246242203	0.0	0.9969604863146129	0.0	0.0	1.0030487704343583
1	1	none		100	10	2	1	log2	gini		0.774244051986165	0.2849162716411313	0.025862068963287754	0.9992401215729542	34.91104463450357	34.03403452771338	0.9748787105890879
1	2	none		100	10	2	1	log2	gini		0.7651248843663275	0.2470337074856776	0.0086956521731569	0.9999999999924013	876526.935821292	868904.9625498094	0.9913043379213322
1	3	none		100	10	2	1	log2	gini		0.7940531254129775	0.22422008370324986	0.0	0.9962006078951657	0.0	0.0	1.0038138724636225
1	1	none		100	10	2	1	log2	entropy		0.7852688397442618	0.2791033619267801	0.008620689654429251	0.998480243153507	5.713005857298415	5.672376440058845	0.9928882491311076
1	2	none		100	10	2	1	log2	entropy		0.7763644773358002	0.27390320349303904	0.0086956521731569	0.9999999999924013	876526.935821292	868904.9625498094	0.9913043379213322
1	3	none		100	10	2	1	log2	entropy		0.80002643055372	0.23744284246242203	0.0	0.9969604863146129	0.0	0.0	1.0030487704343583
1	1	none		100	10	2	2	sqrt	gini		0.7882624986898646	0.29831298926745886	0.017241379308858502	0.998480243153507	11.526239886504783	11.34475288011769	0.9842544382698488
1	2	none		100	10	2	2	sqrt	gini		0.7766816439804414	0.25585490701846125	0.0086956521731569	0.9999999999924013	876526.935821292	868904.9625498094	0.9913043379213322
1	3	none		100	10	2	2	sqrt	gini		0.7895335007268403	0.2327940210645354	0.0173913043463138	0.99772036473406	7.746278676502995	7.628952015542045	0.9848537932440221
1	1	none		100	10	2	2	sqrt	entropy		0.7933687506550677	0.2934222351077176	0.017241379308858502	0.9992401215729542	23.06987160267211	22.68935635180892	0.9835059558147766
1	2	none		100	10	2	2	sqrt	entropy		0.7765792255847761	0.2539250730465043	0.0086956521731569	0.9999999999924013	876526.935821292	868904.9625498094	0.9913043379213322
1	3	none		100	10	2	2	sqrt	entropy		0.7951698163076516	0.22628211495489162	0.0086956521731569	0.998480243153507	5.763119943757161	5.7217014525768075	0.9928131725149293
1	1	none		100	10	2	2	log2	gini		0.7882624986898646	0.29831298926745886	0.017241379308858502	0.998480243153507	11.526239886504783	11.34475288011769	0.9842544382698488
1	2	none		100	10	2	2	log2	gini		0.7766816439804414	0.25585490701846125	0.0086956521731569	0.9999999999924013	876526.935821292	868904.9625498094	0.9913043379213322
1	3	none		100	10	2	2	log2	gini		0.7895335007268403	0.2327940210645354	0.0173913043463138	0.99772036473406	7.746278676502995	7.628952015542045	0.9848537932440221
1	1	none		100	10	2	2	log2	entropy		0.7933687506550677	0.2934222351077176	0.017241379308858502	0.9992401215729542	23.06987160267211	22.68935635180892	0.9835059558147766
1	2	none		100	10	2	2	log2	entropy		0.7765792255847761	0.2539250730465043	0.0086956521731569	0.9999999999924013	876526.935821292	868904.9625498094	0.9913043379213322
1	3	none		100	10	2	2	log2	entropy		0.7951698163076516	0.22628211495489162	0.0086956521731569	0.998480243153507	5.763119943757161	5.7217014525768075	0.9928131725149293
1	1	none		100	10	5	1	sqrt	gini		0.7742899067183733	0.28204388804084685	0.0	0.99772036473406	0.0	0.0	1.0022848338308692
1	2	none		100	10	5	1	sqrt	gini		0.7833487511563366	0.2755382541616139	0.0	0.9999999999924013	0.0	0.0	0.9999999900075988
1	3	none		100	10	5	1	sqrt	gini		0.7895004625346901	0.22713065697359475	0.0	0.9954407294757186	0.0	0.0	1.0045801425875764
1	1	none		100	10	5	1	sqrt	entropy		0.7862252384446076	0.284351634866796	0.017241379308858502	0.9992401215729542	23.06987160267211	22.68935635180892	0.9835059558147766
1	2	none		100	10	5	1	sqrt	entropy		0.7698691687590855	0.27003611990637744	0.0086956521731569	0.9999999999924013	876526.935821292	868904.9625498094	0.9913043379213322
1	3	none		100	10	5	1	sqrt	entropy		0.7925796220430819	0.23098827367564723	0.0	0.99772036473406	0.0	0.0	1.0022848338308692
1	1	none		100	10	5	1	log2	gini		0.7742899067183733	0.28204388804084685	0.0	0.99772036473406	0.0	0.0	1.0022848338308692
1	2	none		100	10	5	1	log2	gini		0.7833487511563366	0.2755382541616139	0.0	0.9999999999924013	0.0	0.0	0.9999999900075988
1	3	none		100	10	5	1	log2	gini		0.7895004625346901	0.22713065697359475	0.0	0.9954407294757186	0.0	0.0	1.0045801425875764
1	1	none		100	10	5	1	log2	entropy		0.7862252384446076	0.284351634866796	0.017241379308858502	0.9992401215729542	23.06987160267211	22.68935635180892	0.9835059558147766
1	2	none		100	10	5	1	log2	entropy		0.7698691687590855	0.27003611990637744	0.0086956521731569	0.9999999999924013	876526.935821292	868904.9625498094	0.9913043379213322
1	3	none		100	10	5	1	log2	entropy		0.7925796220430819	0.23098827367564723	0.0	0.99772036473406	0.0	0.0	1.0022848338308692
1	1	none		100	10	5	2	sqrt	gini		0.7823865422911644	0.2840136221343452	0.017241379308858502	0.99772036473406	7.678328863569068	7.563185187827524	0.985004060835275
1	2	none		100	10	5	2	sqrt	gini		0.7868904453548301	0.26759166055202777	0.0086956521731569	0.9999999999924013	876526.935821292	868904.9625498094	0.9913043379213322
1	3	none		100	10	5	2	sqrt	gini		0.7934584379542751	0.22564410865533785	0.0086956521731569	0.9962006078951657	2.2999939415883737	2.288689623583871	0.9950850561820892
1	1	none		100	10	5	2	sqrt	entropy		0.787659836495126	0.291282552050371	0.025862068963287754	0.998480243153507	17.442363012509507	17.017129320176537	0.9756206274085899
1	2	none		100	10	5	2	sqrt	entropy		0.7685245143385755	0.27380600081487483	0.0086956521731569	0.9999999999924013	876526.935821292	868904.9625498094	0.9913043379213322
1	3	none		100	10	5	2	sqrt	entropy		0.7974098057354302	0.23098591955326103	0.0	0.998480243153507	0.0	0.0	1.0015220599923664
1	1	none		100	10	5	2	log2	gini		0.7823865422911644	0.2840136221343452	0.017241379308858502	0.99772036473406	7.678328863569068	7.563185187827524	0.985004060835275
1	2	none		100	10	5	2	log2	gini		0.7868904453548301	0.26759166055202777	0.0086956521731569	0.9999999999924013	876526.935821292	868904.9625498094	0.9913043379213322
1	3	none		100	10	5	2	log2	gini		0.7934584379542751	0.22564410865533785	0.0086956521731569	0.9962006078951657	2.2999939415883737	2.288689623583871	0.9950850561820892
1	1	none		100	10	5	2	log2	entropy		0.787659836495126	0.291282552050371	0.025862068963287754	0.998480243153507	17.442363012509507	17.017129320176537	0.9756206274085899
1	2	none		100	10	5	2	log2	entropy		0.7685245143385755	0.27380600081487483	0.0086956521731569	0.9999999999924013	876526.935821292	868904.9625498094	0.9913043379213322
1	3	none		100	10	5	2	log2	entropy		0.7974098057354302	0.23098591955326103	0.0	0.998480243153507	0.0	0.0	1.0015220599923664
1	1	none		100	10	10	1	sqrt	gini		0.7798907347238235	0.2845307242393014	0.025862068963287754	0.998480243153507	17.442363012509507	17.017129320176537	0.9756206274085899
1	2	none		100	10	10	1	sqrt	gini		0.7875644244746927	0.26544262127410045	0.0	0.9999999999924013	0.0	0.0	0.9999999900075988
1	3	none		100	10	10	1	sqrt	gini		0.7930685872869037	0.22409737570930155	0.0	0.99772036473406	0.0	0.0	1.0022848338308692
1	1	none		100	10	10	1	sqrt	entropy		0.7884000628864899	0.280534204466109	0.025862068963287754	0.9992401215729542	34.91104463450357	34.03403452771338	0.9748787105890879
1	2	none		100	10	10	1	sqrt	entropy		0.7845050878815911	0.26884455804498997	0.0	0.9999999999924013	0.0	0.0	0.9999999900075988
1	3	none		100	10	10	1	sqrt	entropy		0.7873067265759217	0.22652572829498183	0.0	0.9962006078951657	0.0	0.0	1.0038138724636225
1	1	none		100	10	10	1	log2	gini		0.7798907347238235	0.2845307242393014	0.025862068963287754	0.998480243153507	17.442363012509507	17.017129320176537	0.9756206274085899
1	2	none		100	10	10	1	log2	gini		0.7875644244746927	0.26544262127410045	0.0	0.9999999999924013	0.0	0.0	0.9999999900075988
1	3	none		100	10	10	1	log2	gini		0.7930685872869037	0.22409737570930155	0.0	0.99772036473406	0.0	0.0	1.0022848338308692
1	1	none		100	10	10	1	log2	entropy		0.7884000628864899	0.280534204466109	0.025862068963287754	0.9992401215729542	34.91104463450357	34.03403452771338	0.9748787105890879
1	2	none		100	10	10	1	log2	entropy		0.7845050878815911	0.26884455804498997	0.0	0.9999999999924013	0.0	0.0	0.9999999900075988
1	3	none		100	10	10	1	log2	entropy		0.7873067265759217	0.22652572829498183	0.0	0.9962006078951657	0.0	0.0	1.0038138724636225
1	1	none		100	10	10	2	sqrt	gini		0.7896184886280263	0.2904236914190093	0.017241379308858502	0.9992401215729542	23.06987160267211	22.68935635180892	0.9835059558147766
1	2	none		100	10	10	2	sqrt	gini		0.7767609356416016	0.27210806800592646	0.0086956521731569	0.9999999999924013	876526.935821292	868904.9625498094	0.9913043379213322
1	3	none		100	10	10	2	sqrt	gini		0.7969538786837584	0.23011106409637735	0.0	0.9969604863146129	0.0	0.0	1.0030487704343583
1	1	none		100	10	10	2	sqrt	entropy		0.8035976312755476	0.2942592177661779	0.0	0.9992401215729542	0.0	0.0	1.000760446266154
1	2	none		100	10	10	2	sqrt	entropy		0.7907955596669751	0.2786079151612711	0.0	0.9999999999924013	0.0	0.0	0.9999999900075988
1	3	none		100	10	10	2	sqrt	entropy		0.7985132813532443	0.24308649978827346	0.0	0.998480243153507	0.0	0.0	1.0015220599923664
1	1	none		100	10	10	2	log2	gini		0.7896184886280263	0.2904236914190093	0.017241379308858502	0.9992401215729542	23.06987160267211	22.68935635180892	0.9835059558147766
1	2	none		100	10	10	2	log2	gini		0.7767609356416016	0.27210806800592646	0.0086956521731569	0.9999999999924013	876526.935821292	868904.9625498094	0.9913043379213322
1	3	none		100	10	10	2	log2	gini		0.7969538786837584	0.23011106409637735	0.0	0.9969604863146129	0.0	0.0	1.0030487704343583
1	1	none		100	10	10	2	log2	entropy		0.8035976312755476	0.2942592177661779	0.0	0.9992401215729542	0.0	0.0	1.000760446266154
1	2	none		100	10	10	2	log2	entropy		0.7907955596669751	0.2786079151612711	0.0	0.9999999999924013	0.0	0.0	0.9999999900075988
1	3	none		100	10	10	2	log2	entropy		0.7985132813532443	0.24308649978827346	0.0	0.998480243153507	0.0	0.0	1.0015220599923664
1	1	none		300	3	2	1	sqrt	gini		0.7925073367571532	0.29853514616580673	0.0	0.9999999999924013	0.0	0.0	0.9999999900075988
1	2	none		300	3	2	1	sqrt	gini		0.7698955993128057	0.26331432673124644	0.0	0.9999999999924013	0.0	0.0	0.9999999900075988
1	3	none		300	3	2	1	sqrt	gini		0.7932205629707942	0.22375756641853917	0.0	0.9999999999924013	0.0	0.0	0.9999999900075988
1	1	none		300	3	2	1	sqrt	entropy		0.7947738706634524	0.31117637202644494	0.0	0.9999999999924013	0.0	0.0	0.9999999900075988
1	2	none		300	3	2	1	sqrt	entropy		0.7782146160962072	0.25940999977847184	0.0	0.9999999999924013	0.0	0.0	0.9999999900075988
1	3	none		300	3	2	1	sqrt	entropy		0.8025042949649795	0.23061072772654248	0.0	0.9999999999924013	0.0	0.0	0.9999999900075988
1	1	none		300	3	2	1	log2	gini		0.7925073367571532	0.29853514616580673	0.0	0.9999999999924013	0.0	0.0	0.9999999900075988
1	2	none		300	3	2	1	log2	gini		0.7698955993128057	0.26331432673124644	0.0	0.9999999999924013	0.0	0.0	0.9999999900075988
1	3	none		300	3	2	1	log2	gini		0.7932205629707942	0.22375756641853917	0.0	0.9999999999924013	0.0	0.0	0.9999999900075988
1	1	none		300	3	2	1	log2	entropy		0.7947738706634524	0.31117637202644494	0.0	0.9999999999924013	0.0	0.0	0.9999999900075988
1	2	none		300	3	2	1	log2	entropy		0.7782146160962072	0.25940999977847184	0.0	0.9999999999924013	0.0	0.0	0.9999999900075988
1	3	none		300	3	2	1	log2	entropy		0.8025042949649795	0.23061072772654248	0.0	0.9999999999924013	0.0	0.0	0.9999999900075988
1	1	none		300	3	2	2	sqrt	gini		0.7913282150717954	0.2942519313495539	0.0	0.9999999999924013	0.0	0.0	0.9999999900075988
1	2	none		300	3	2	2	sqrt	gini		0.7701004361041364	0.2630111064532127	0.0	0.9999999999924013	0.0	0.0	0.9999999900075988
1	3	none		300	3	2	2	sqrt	gini		0.793722743491476	0.22271375838511676	0.0	0.9999999999924013	0.0	0.0	0.9999999900075988
1	1	none		300	3	2	2	sqrt	entropy		0.7942825699612199	0.3108342815194829	0.0	0.9999999999924013	0.0	0.0	0.9999999900075988
1	2	none		300	3	2	2	sqrt	entropy		0.7775604598916348	0.25956540760328567	0.0	0.9999999999924013	0.0	0.0	0.9999999900075988
1	3	none		300	3	2	2	sqrt	entropy		0.803673846967094	0.23147217592776279	0.0	0.9999999999924013	0.0	0.0	0.9999999900075988
1	1	none		300	3	2	2	log2	gini		0.7913282150717954	0.2942519313495539	0.0	0.9999999999924013	0.0	0.0	0.9999999900075988
1	2	none		300	3	2	2	log2	gini		0.7701004361041364	0.2630111064532127	0.0	0.9999999999924013	0.0	0.0	0.9999999900075988
1	3	none		300	3	2	2	log2	gini		0.793722743491476	0.22271375838511676	0.0	0.9999999999924013	0.0	0.0	0.9999999900075988
1	1	none		300	3	2	2	log2	entropy		0.7942825699612199	0.3108342815194829	0.0	0.9999999999924013	0.0	0.0	0.9999999900075988
1	2	none		300	3	2	2	log2	entropy		0.7775604598916348	0.25956540760328567	0.0	0.9999999999924013	0.0	0.0	0.9999999900075988
1	3	none		300	3	2	2	log2	entropy		0.803673846967094	0.23147217592776279	0.0	0.9999999999924013	0.0	0.0	0.9999999900075988
1	1	none		300	3	5	1	sqrt	gini		0.792350120532439	0.29864398893629357	0.0	0.9999999999924013	0.0	0.0	0.9999999900075988
1	2	none		300	3	5	1	sqrt	gini		0.7703515263644773	0.2648745444024506	0.0	0.9999999999924013	0.0	0.0	0.9999999900075988
1	3	none		300	3	5	1	sqrt	gini		0.7935046914232854	0.2230720438012864	0.0	0.9999999999924013	0.0	0.0	0.9999999900075988
1	1	none		300	3	5	1	sqrt	entropy		0.7949441882402264	0.3126356418423004	0.0	0.9999999999924013	0.0	0.0	0.9999999900075988
1	2	none		300	3	5	1	sqrt	entropy		0.7781353244350468	0.25943085087290607	0.0	0.9999999999924013	0.0	0.0	0.9999999900075988
1	3	none		300	3	5	1	sqrt	entropy		0.8028214616096208	0.231124693158544	0.0	0.9999999999924013	0.0	0.0	0.9999999900075988
1	1	none		300	3	5	1	log2	gini		0.792350120532439	0.29864398893629357	0.0	0.9999999999924013	0.0	0.0	0.9999999900075988
1	2	none		300	3	5	1	log2	gini		0.7703515263644773	0.2648745444024506	0.0	0.9999999999924013	0.0	0.0	0.9999999900075988
1	3	none		300	3	5	1	log2	gini		0.7935046914232854	0.2230720438012864	0.0	0.9999999999924013	0.0	0.0	0.9999999900075988
1	1	none		300	3	5	1	log2	entropy		0.7949441882402264	0.3126356418423004	0.0	0.9999999999924013	0.0	0.0	0.9999999900075988
1	2	none		300	3	5	1	log2	entropy		0.7781353244350468	0.25943085087290607	0.0	0.9999999999924013	0.0	0.0	0.9999999900075988
1	3	none		300	3	5	1	log2	entropy		0.8028214616096208	0.231124693158544	0.0	0.9999999999924013	0.0	0.0	0.9999999900075988
1	1	none		300	3	5	2	sqrt	gini		0.7915705900848968	0.29492462608074016	0.0	0.9999999999924013	0.0	0.0	0.9999999900075988
1	2	none		300	3	5	2	sqrt	gini		0.7701665124884366	0.26299933405107956	0.0	0.9999999999924013	0.0	0.0	0.9999999900075988
1	3	none		300	3	5	2	sqrt	gini		0.7935575525307255	0.22244278174221935	0.0	0.9999999999924013	0.0	0.0	0.9999999900075988
1	1	none		300	3	5	2	sqrt	entropy		0.7944135834818155	0.31102152517076487	0.0	0.9999999999924013	0.0	0.0	0.9999999900075988
1	2	none		300	3	5	2	sqrt	entropy		0.7776992202986653	0.25958494425234135	0.0	0.9999999999924013	0.0	0.0	0.9999999900075988
1	3	none		300	3	5	2	sqrt	entropy		0.8036804546055241	0.23154542325601968	0.0	0.9999999999924013	0.0	0.0	0.9999999900075988
1	1	none		300	3	5	2	log2	gini		0.7915705900848968	0.29492462608074016	0.0	0.9999999999924013	0.0	0.0	0.9999999900075988
1	2	none		300	3	5	2	log2	gini		0.7701665124884366	0.26299933405107956	0.0	0.9999999999924013	0.0	0.0	0.9999999900075988
1	3	none		300	3	5	2	log2	gini		0.7935575525307255	0.22244278174221935	0.0	0.9999999999924013	0.0	0.0	0.9999999900075988
1	1	none		300	3	5	2	log2	entropy		0.7944135834818155	0.31102152517076487	0.0	0.9999999999924013	0.0	0.0	0.9999999900075988
1	2	none		300	3	5	2	log2	entropy		0.7776992202986653	0.25958494425234135	0.0	0.9999999999924013	0.0	0.0	0.9999999900075988
1	3	none		300	3	5	2	log2	entropy		0.8036804546055241	0.23154542325601968	0.0	0.9999999999924013	0.0	0.0	0.9999999900075988
1	1	none		300	3	10	1	sqrt	gini		0.793024840163505	0.2998353751674377	0.0	0.9999999999924013	0.0	0.0	0.9999999900075988
1	2	none		300	3	10	1	sqrt	gini		0.7700277520814062	0.2627077028384169	0.0	0.9999999999924013	0.0	0.0	0.9999999900075988
1	3	none		300	3	10	1	sqrt	gini		0.79478657327871	0.22441512567745786	0.0	0.9999999999924013	0.0	0.0	0.9999999900075988
1	1	none		300	3	10	1	sqrt	entropy		0.7944594382140238	0.3117824592611731	0.0	0.9999999999924013	0.0	0.0	0.9999999900075988
1	2	none		300	3	10	1	sqrt	entropy		0.7779767411127262	0.26563221192597986	0.0	0.9999999999924013	0.0	0.0	0.9999999900075988
1	3	none		300	3	10	1	sqrt	entropy		0.8034690101757632	0.2334720821541854	0.0	0.9999999999924013	0.0	0.0	0.9999999900075988
1	1	none		300	3	10	1	log2	gini		0.793024840163505	0.2998353751674377	0.0	0.9999999999924013	0.0	0.0	0.9999999900075988
1	2	none		300	3	10	1	log2	gini		0.7700277520814062	0.2627077028384169	0.0	0.9999999999924013	0.0	0.0	0.9999999900075988
1	3	none		300	3	10	1	log2	gini		0.79478657327871	0.22441512567745786	0.0	0.9999999999924013	0.0	0.0	0.9999999900075988
1	1	none		300	3	10	1	log2	entropy		0.7944594382140238	0.3117824592611731	0.0	0.9999999999924013	0.0	0.0	0.9999999900075988
1	2	none		300	3	10	1	log2	entropy		0.7779767411127262	0.26563221192597986	0.0	0.9999999999924013	0.0	0.0	0.9999999900075988
1	3	none		300	3	10	1	log2	entropy		0.8034690101757632	0.2334720821541854	0.0	0.9999999999924013	0.0	0.0	0.9999999900075988
1	1	none		300	3	10	2	sqrt	gini		0.7924025259406771	0.2967506335078306	0.0	0.9999999999924013	0.0	0.0	0.9999999900075988
1	2	none		300	3	10	2	sqrt	gini		0.770007929166116	0.25823616018461076	0.0	0.9999999999924013	0.0	0.0	0.9999999900075988
1	3	none		300	3	10	2	sqrt	gini		0.7944033302497688	0.2228261936315075	0.0	0.9999999999924013	0.0	0.0	0.9999999900075988
1	1	none		300	3	10	2	sqrt	entropy		0.7944201341578452	0.3114687338561656	0.0	0.9999999999924013	0.0	0.0	0.9999999900075988
1	2	none		300	3	10	2	sqrt	entropy		0.7775009911457644	0.2644873598999444	0.0	0.9999999999924013	0.0	0.0	0.9999999900075988
1	3	none		300	3	10	2	sqrt	entropy		0.8040438747191754	0.2332845631518858	0.0	0.9999999999924013	0.0	0.0	0.9999999900075988
1	1	none		300	3	10	2	log2	gini		0.7924025259406771	0.2967506335078306	0.0	0.9999999999924013	0.0	0.0	0.9999999900075988
1	2	none		300	3	10	2	log2	gini		0.770007929166116	0.25823616018461076	0.0	0.9999999999924013	0.0	0.0	0.9999999900075988
1	3	none		300	3	10	2	log2	gini		0.7944033302497688	0.2228261936315075	0.0	0.9999999999924013	0.0	0.0	0.9999999900075988
1	1	none		300	3	10	2	log2	entropy		0.7944201341578452	0.3114687338561656	0.0	0.9999999999924013	0.0	0.0	0.9999999900075988
1	2	none		300	3	10	2	log2	entropy		0.7775009911457644	0.2644873598999444	0.0	0.9999999999924013	0.0	0.0	0.9999999900075988
1	3	none		300	3	10	2	log2	entropy		0.8040438747191754	0.2332845631518858	0.0	0.9999999999924013	0.0	0.0	0.9999999900075988
1	1	none		300	5	2	1	sqrt	gini		0.7970666072738707	0.3101884391950853	0.0	0.9999999999924013	0.0	0.0	0.9999999900075988
1	2	none		300	5	2	1	sqrt	gini		0.7788885952160698	0.29565447239259496	0.0	0.9999999999924013	0.0	0.0	0.9999999900075988
1	3	none		300	5	2	1	sqrt	gini		0.7963393683097661	0.22924522112860293	0.0	0.9999999999924013	0.0	0.0	0.9999999900075988
1	1	none		300	5	2	1	sqrt	entropy		0.799274185095902	0.3167233434704531	0.0	0.9999999999924013	0.0	0.0	0.9999999900075988
1	2	none		300	5	2	1	sqrt	entropy		0.78685740716268	0.277694118856474	0.0	0.9999999999924013	0.0	0.0	0.9999999900075988
1	3	none		300	5	2	1	sqrt	entropy		0.8069578432668164	0.23864066212014926	0.0	0.9999999999924013	0.0	0.0	0.9999999900075988
1	1	none		300	5	2	1	log2	gini		0.7970666072738707	0.3101884391950853	0.0	0.9999999999924013	0.0	0.0	0.9999999900075988
1	2	none		300	5	2	1	log2	gini		0.7788885952160698	0.29565447239259496	0.0	0.9999999999924013	0.0	0.0	0.9999999900075988
1	3	none		300	5	2	1	log2	gini		0.7963393683097661	0.22924522112860293	0.0	0.9999999999924013	0.0	0.0	0.9999999900075988
1	1	none		300	5	2	1	log2	entropy		0.799274185095902	0.3167233434704531	0.0	0.9999999999924013	0.0	0.0	0.9999999900075988
1	2	none		300	5	2	1	log2	entropy		0.78685740716268	0.277694118856474	0.0	0.9999999999924013	0.0	0.0	0.9999999900075988
1	3	none		300	5	2	1	log2	entropy		0.8069578432668164	0.23864066212014926	0.0	0.9999999999924013	0.0	0.0	0.9999999900075988
1	1	none		300	5	2	2	sqrt	gini		0.7947083639031548	0.3065408863896626	0.0	0.9999999999924013	0.0	0.0	0.9999999900075988
1	2	none		300	5	2	2	sqrt	gini		0.7765296682965509	0.2704753020889344	0.0	0.9999999999924013	0.0	0.0	0.9999999900075988
1	3	none		300	5	2	2	sqrt	gini		0.7976014272499008	0.23225311539697782	0.0	0.9992401215729542	0.0	0.0	1.000760446266154
1	1	none		300	5	2	2	sqrt	entropy		0.7977413269049367	0.3123258300095743	0.0	0.9999999999924013	0.0	0.0	0.9999999900075988
1	2	none		300	5	2	2	sqrt	entropy		0.7869433064622704	0.2822293113896879	0.0	0.9999999999924013	0.0	0.0	0.9999999900075988
1	3	none		300	5	2	2	sqrt	entropy		0.8064887009382846	0.23374387912502106	0.0	0.9999999999924013	0.0	0.0	0.9999999900075988
1	1	none		300	5	2	2	log2	gini		0.7947083639031548	0.3065408863896626	0.0	0.9999999999924013	0.0	0.0	0.9999999900075988
1	2	none		300	5	2	2	log2	gini		0.7765296682965509	0.2704753020889344	0.0	0.9999999999924013	0.0	0.0	0.9999999900075988
1	3	none		300	5	2	2	log2	gini		0.7976014272499008	0.23225311539697782	0.0	0.9992401215729542	0.0	0.0	1.000760446266154
1	1	none		300	5	2	2	log2	entropy		0.7977413269049367	0.3123258300095743	0.0	0.9999999999924013	0.0	0.0	0.9999999900075988
1	2	none		300	5	2	2	log2	entropy		0.7869433064622704	0.2822293113896879	0.0	0.9999999999924013	0.0	0.0	0.9999999900075988
1	3	none		300	5	2	2	log2	entropy		0.8064887009382846	0.23374387912502106	0.0	0.9999999999924013	0.0	0.0	0.9999999900075988
1	1	none		300	5	5	1	sqrt	gini		0.7975186039199245	0.3054626484988029	0.0	0.9999999999924013	0.0	0.0	0.9999999900075988
1	2	none		300	5	5	1	sqrt	gini		0.7758622968151183	0.2724927996099672	0.0	0.9999999999924013	0.0	0.0	0.9999999900075988
1	3	none		300	5	5	1	sqrt	gini		0.7958239725122241	0.2307073774659972	0.0	0.9999999999924013	0.0	0.0	0.9999999900075988
1	1	none		300	5	5	1	sqrt	entropy		0.7987239283094015	0.3063927042035851	0.0	0.9999999999924013	0.0	0.0	0.9999999900075988
1	2	none		300	5	5	1	sqrt	entropy		0.7856019558609753	0.27898243885826324	0.0	0.9999999999924013	0.0	0.0	0.9999999900075988
1	3	none		300	5	5	1	sqrt	entropy		0.8068322981366459	0.23528404492142477	0.0	0.9999999999924013	0.0	0.0	0.9999999900075988
1	1	none		300	5	5	1	log2	gini		0.7975186039199245	0.3054626484988029	0.0	0.9999999999924013	0.0	0.0	0.9999999900075988
1	2	none		300	5	5	1	log2	gini		0.7758622968151183	0.2724927996099672	0.0	0.9999999999924013	0.0	0.0	0.9999999900075988
1	3	none		300	5	5	1	log2	gini		0.7958239725122241	0.2307073774659972	0.0	0.9999999999924013	0.0	0.0	0.9999999900075988
1	1	none		300	5	5	1	log2	entropy		0.7987239283094015	0.3063927042035851	0.0	0.9999999999924013	0.0	0.0	0.9999999900075988
1	2	none		300	5	5	1	log2	entropy		0.7856019558609753	0.27898243885826324	0.0	0.9999999999924013	0.0	0.0	0.9999999900075988
1	3	none		300	5	5	1	log2	entropy		0.8068322981366459	0.23528404492142477	0.0	0.9999999999924013	0.0	0.0	0.9999999900075988
1	1	none		300	5	5	2	sqrt	gini		0.7950031443244944	0.3062003701656896	0.0	0.9999999999924013	0.0	0.0	0.9999999900075988
1	2	none		300	5	5	2	sqrt	gini		0.7741178802695917	0.2701600388242248	0.0	0.9999999999924013	0.0	0.0	0.9999999900075988
1	3	none		300	5	5	2	sqrt	gini		0.7970265627064888	0.23477822384996147	0.0	0.9999999999924013	0.0	0.0	0.9999999900075988
1	1	none		300	5	5	2	sqrt	entropy		0.799018708730741	0.3137882206633933	0.0	0.9999999999924013	0.0	0.0	0.9999999900075988
1	2	none		300	5	5	2	sqrt	entropy		0.785535879476675	0.27646224062920616	0.0	0.9999999999924013	0.0	0.0	0.9999999900075988
1	3	none		300	5	5	2	sqrt	entropy		0.8081075723536407	0.23741985226457546	0.0	0.9999999999924013	0.0	0.0	0.9999999900075988
1	1	none		300	5	5	2	log2	gini		0.7950031443244944	0.3062003701656896	0.0	0.9999999999924013	0.0	0.0	0.9999999900075988
1	2	none		300	5	5	2	log2	gini		0.7741178802695917	0.2701600388242248	0.0	0.9999999999924013	0.0	0.0	0.9999999900075988
1	3	none		300	5	5	2	log2	gini		0.7970265627064888	0.23477822384996147	0.0	0.9999999999924013	0.0	0.0	0.9999999900075988
1	1	none		300	5	5	2	log2	entropy		0.799018708730741	0.3137882206633933	0.0	0.9999999999924013	0.0	0.0	0.9999999900075988
1	2	none		300	5	5	2	log2	entropy		0.785535879476675	0.27646224062920616	0.0	0.9999999999924013	0.0	0.0	0.9999999900075988
1	3	none		300	5	5	2	log2	entropy		0.8081075723536407	0.23741985226457546	0.0	0.9999999999924013	0.0	0.0	0.9999999900075988
1	1	none		300	5	10	1	sqrt	gini		0.7942170632009222	0.2983511784787975	0.0	0.9999999999924013	0.0	0.0	0.9999999900075988
1	2	none		300	5	10	1	sqrt	gini		0.7741310955464517	0.27593393848671177	0.0	0.9999999999924013	0.0	0.0	0.9999999900075988
1	3	none		300	5	10	1	sqrt	gini		0.7973305140742699	0.233903547730362	0.0	0.9999999999924013	0.0	0.0	0.9999999900075988
1	1	none		300	5	10	1	sqrt	entropy		0.7974727491877162	0.30084051691909675	0.0	0.9999999999924013	0.0	0.0	0.9999999900075988
1	2	none		300	5	10	1	sqrt	entropy		0.7858596537597463	0.27175649734455215	0.0	0.9999999999924013	0.0	0.0	0.9999999900075988
1	3	none		300	5	10	1	sqrt	entropy		0.8049623364609488	0.2334786112945138	0.0	0.9999999999924013	0.0	0.0	0.9999999900075988
1	1	none		300	5	10	1	log2	gini		0.7942170632009222	0.2983511784787975	0.0	0.9999999999924013	0.0	0.0	0.9999999900075988
1	2	none		300	5	10	1	log2	gini		0.7741310955464517	0.27593393848671177	0.0	0.9999999999924013	0.0	0.0	0.9999999900075988
1	3	none		300	5	10	1	log2	gini		0.7973305140742699	0.233903547730362	0.0	0.9999999999924013	0.0	0.0	0.9999999900075988
1	1	none		300	5	10	1	log2	entropy		0.7974727491877162	0.30084051691909675	0.0	0.9999999999924013	0.0	0.0	0.9999999900075988
1	2	none		300	5	10	1	log2	entropy		0.7858596537597463	0.27175649734455215	0.0	0.9999999999924013	0.0	0.0	0.9999999900075988
1	3	none		300	5	10	1	log2	entropy		0.8049623364609488	0.2334786112945138	0.0	0.9999999999924013	0.0	0.0	0.9999999900075988
1	1	none		300	5	10	2	sqrt	gini		0.793915732103553	0.30038070065887823	0.0	0.9999999999924013	0.0	0.0	0.9999999900075988
1	2	none		300	5	10	2	sqrt	gini		0.773946081670411	0.26601500510687226	0.0	0.9999999999924013	0.0	0.0	0.9999999900075988
1	3	none		300	5	10	2	sqrt	gini		0.7979714550019823	0.23506588474391846	0.0	0.9999999999924013	0.0	0.0	0.9999999900075988
1	1	none		300	5	10	2	sqrt	entropy		0.796496698459281	0.2969514992055379	0.0	0.9999999999924013	0.0	0.0	0.9999999900075988
1	2	none		300	5	10	2	sqrt	entropy		0.7856548169684154	0.2754511445726808	0.0	0.9999999999924013	0.0	0.0	0.9999999900075988
1	3	none		300	5	10	2	sqrt	entropy		0.8070040967358266	0.23247732165286547	0.0	0.9999999999924013	0.0	0.0	0.9999999900075988
1	1	none		300	5	10	2	log2	gini		0.793915732103553	0.30038070065887823	0.0	0.9999999999924013	0.0	0.0	0.9999999900075988
1	2	none		300	5	10	2	log2	gini		0.773946081670411	0.26601500510687226	0.0	0.9999999999924013	0.0	0.0	0.9999999900075988
1	3	none		300	5	10	2	log2	gini		0.7979714550019823	0.23506588474391846	0.0	0.9999999999924013	0.0	0.0	0.9999999900075988
1	1	none		300	5	10	2	log2	entropy		0.796496698459281	0.2969514992055379	0.0	0.9999999999924013	0.0	0.0	0.9999999900075988
1	2	none		300	5	10	2	log2	entropy		0.7856548169684154	0.2754511445726808	0.0	0.9999999999924013	0.0	0.0	0.9999999900075988
1	3	none		300	5	10	2	log2	entropy		0.8070040967358266	0.23247732165286547	0.0	0.9999999999924013	0.0	0.0	0.9999999900075988
1	1	none		300	10	2	1	sqrt	gini		0.7791832617126088	0.2923196498644944	0.017241379308858502	0.9992401215729542	23.06987160267211	22.68935635180892	0.9835059558147766
1	2	none		300	10	2	1	sqrt	gini		0.7800449319413243	0.25608537118977387	0.0086956521731569	0.9999999999924013	876526.935821292	868904.9625498094	0.9913043379213322
1	3	none		300	10	2	1	sqrt	gini		0.7997158715475089	0.22663060234876609	0.0	0.99772036473406	0.0	0.0	1.0022848338308692
1	1	none		300	10	2	1	sqrt	entropy		0.7951996646053872	0.29570545899345846	0.0	0.998480243153507	0.0	0.0	1.0015220599923664
1	2	none		300	10	2	1	sqrt	entropy		0.7843200740055504	0.27440243367598366	0.0086956521731569	0.9999999999924013	876526.935821292	868904.9625498094	0.9913043379213322
1	3	none		300	10	2	1	sqrt	entropy		0.8006607638430024	0.23323717669397548	0.0	0.9969604863146129	0.0	0.0	1.0030487704343583
1	1	none		300	10	2	1	log2	gini		0.7791832617126088	0.2923196498644944	0.017241379308858502	0.9992401215729542	23.06987160267211	22.68935635180892	0.9835059558147766
1	2	none		300	10	2	1	log2	gini		0.7800449319413243	0.25608537118977387	0.0086956521731569	0.9999999999924013	876526.935821292	868904.9625498094	0.9913043379213322
1	3	none		300	10	2	1	log2	gini		0.7997158715475089	0.22663060234876609	0.0	0.99772036473406	0.0	0.0	1.0022848338308692
1	1	none		300	10	2	1	log2	entropy		0.7951996646053872	0.29570545899345846	0.0	0.998480243153507	0.0	0.0	1.0015220599923664
1	2	none		300	10	2	1	log2	entropy		0.7843200740055504	0.27440243367598366	0.0086956521731569	0.9999999999924013	876526.935821292	868904.9625498094	0.9913043379213322
1	3	none		300	10	2	1	log2	entropy		0.8006607638430024	0.23323717669397548	0.0	0.9969604863146129	0.0	0.0	1.0030487704343583
1	1	none		300	10	2	2	sqrt	gini		0.7823865422911644	0.28923265427109	0.017241379308858502	0.998480243153507	11.526239886504783	11.34475288011769	0.9842544382698488
1	2	none		300	10	2	2	sqrt	gini		0.781260737412449	0.275291031748604	0.0086956521731569	0.9999999999924013	876526.935821292	868904.9625498094	0.9913043379213322
1	3	none		300	10	2	2	sqrt	gini		0.7937756045989164	0.2289294141292664	0.0	0.9969604863146129	0.0	0.0	1.0030487704343583
1	1	none		300	10	2	2	sqrt	entropy		0.7979640498899486	0.299035110153725	0.017241379308858502	0.998480243153507	11.526239886504783	11.34475288011769	0.9842544382698488
1	2	none		300	10	2	2	sqrt	entropy		0.7870292057618608	0.2723287063791145	0.0086956521731569	0.9999999999924013	876526.935821292	868904.9625498094	0.9913043379213322
1	3	none		300	10	2	2	sqrt	entropy		0.7977071494647813	0.22842368285166542	0.0	0.9992401215729542	0.0	0.0	1.000760446266154
1	1	none		300	10	2	2	log2	gini		0.7823865422911644	0.28923265427109	0.017241379308858502	0.998480243153507	11.526239886504783	11.34475288011769	0.9842544382698488
1	2	none		300	10	2	2	log2	gini		0.781260737412449	0.275291031748604	0.0086956521731569	0.9999999999924013	876526.935821292	868904.9625498094	0.9913043379213322
1	3	none		300	10	2	2	log2	gini		0.7937756045989164	0.2289294141292664	0.0	0.9969604863146129	0.0	0.0	1.0030487704343583
1	1	none		300	10	2	2	log2	entropy		0.7979640498899486	0.299035110153725	0.017241379308858502	0.998480243153507	11.526239886504783	11.34475288011769	0.9842544382698488
1	2	none		300	10	2	2	log2	entropy		0.7870292057618608	0.2723287063791145	0.0086956521731569	0.9999999999924013	876526.935821292	868904.9625498094	0.9913043379213322
1	3	none		300	10	2	2	log2	entropy		0.7977071494647813	0.22842368285166542	0.0	0.9992401215729542	0.0	0.0	1.000760446266154
1	1	none		300	10	5	1	sqrt	gini		0.7886882926317996	0.2977253498203982	0.017241379308858502	0.998480243153507	11.526239886504783	11.34475288011769	0.9842544382698488
1	2	none		300	10	5	1	sqrt	gini		0.7806065812078763	0.2786063468573582	0.0086956521731569	0.9999999999924013	876526.935821292	868904.9625498094	0.9913043379213322
1	3	none		300	10	5	1	sqrt	gini		0.791040042288886	0.22383809280242092	0.0	0.9962006078951657	0.0	0.0	1.0038138724636225
1	1	none		300	10	5	1	sqrt	entropy		0.7917081542815219	0.2950645464495871	0.008620689654429251	0.998480243153507	5.713005857298415	5.672376440058845	0.9928882491311076
1	2	none		300	10	5	1	sqrt	entropy		0.7841218448526497	0.27543296927268385	0.0086956521731569	0.9999999999924013	876526.935821292	868904.9625498094	0.9913043379213322
1	3	none		300	10	5	1	sqrt	entropy		0.7988304479978856	0.23367941154778538	0.0	0.9992401215729542	0.0	0.0	1.000760446266154
1	1	none		300	10	5	1	log2	gini		0.7886882926317996	0.2977253498203982	0.017241379308858502	0.998480243153507	11.526239886504783	11.34475288011769	0.9842544382698488
1	2	none		300	10	5	1	log2	gini		0.7806065812078763	0.2786063468573582	0.0086956521731569	0.9999999999924013	876526.935821292	868904.9625498094	0.9913043379213322
1	3	none		300	10	5	1	log2	gini		0.791040042288886	0.22383809280242092	0.0	0.9962006078951657	0.0	0.0	1.0038138724636225
1	1	none		300	10	5	1	log2	entropy		0.7917081542815219	0.2950645464495871	0.008620689654429251	0.998480243153507	5.713005857298415	5.672376440058845	0.9928882491311076
1	2	none		300	10	5	1	log2	entropy		0.7841218448526497	0.27543296927268385	0.0086956521731569	0.9999999999924013	876526.935821292	868904.9625498094	0.9913043379213322
1	3	none		300	10	5	1	log2	entropy		0.7988304479978856	0.23367941154778538	0.0	0.9992401215729542	0.0	0.0	1.000760446266154
1	1	none		300	10	5	2	sqrt	gini		0.7850788701393984	0.283415766797884	0.008620689654429251	0.998480243153507	5.713005857298415	5.672376440058845	0.9928882491311076
1	2	none		300	10	5	2	sqrt	gini		0.7806528346768865	0.2729056507540695	0.0086956521731569	0.9999999999924013	876526.935821292	868904.9625498094	0.9913043379213322
1	3	none		300	10	5	2	sqrt	gini		0.8	0.23053454856438044	0.0	0.99772036473406	0.0	0.0	1.0022848338308692
1	1	none		300	10	5	2	sqrt	entropy		0.7968831883450371	0.30128486106705243	0.017241379308858502	0.998480243153507	11.526239886504783	11.34475288011769	0.9842544382698488
1	2	none		300	10	5	2	sqrt	entropy		0.7832826747720366	0.2772996558777606	0.0	0.9999999999924013	0.0	0.0	0.9999999900075988
1	3	none		300	10	5	2	sqrt	entropy		0.7985661424606846	0.22860982808947106	0.0	0.99772036473406	0.0	0.0	1.0022848338308692
1	1	none		300	10	5	2	log2	gini		0.7850788701393984	0.283415766797884	0.008620689654429251	0.998480243153507	5.713005857298415	5.672376440058845	0.9928882491311076
1	2	none		300	10	5	2	log2	gini		0.7806528346768865	0.2729056507540695	0.0086956521731569	0.9999999999924013	876526.935821292	868904.9625498094	0.9913043379213322
1	3	none		300	10	5	2	log2	gini		0.8	0.23053454856438044	0.0	0.99772036473406	0.0	0.0	1.0022848338308692
1	1	none		300	10	5	2	log2	entropy		0.7968831883450371	0.30128486106705243	0.017241379308858502	0.998480243153507	11.526239886504783	11.34475288011769	0.9842544382698488
1	2	none		300	10	5	2	log2	entropy		0.7832826747720366	0.2772996558777606	0.0	0.9999999999924013	0.0	0.0	0.9999999900075988
1	3	none		300	10	5	2	log2	entropy		0.7985661424606846	0.22860982808947106	0.0	0.99772036473406	0.0	0.0	1.0022848338308692
1	1	none		300	10	10	1	sqrt	gini		0.78643486007756	0.2919704918135161	0.025862068963287754	0.9992401215729542	34.91104463450357	34.03403452771338	0.9748787105890879
1	2	none		300	10	10	1	sqrt	gini		0.7844984802431612	0.2657838590359162	0.0	0.9999999999924013	0.0	0.0	0.9999999900075988
1	3	none		300	10	10	1	sqrt	gini		0.7969142328531783	0.22405081925312537	0.0	0.9969604863146129	0.0	0.0	1.0030487704343583
1	1	none		300	10	10	1	sqrt	entropy		0.7927759144743738	0.2951235645557025	0.008620689654429251	0.9992401215729542	11.434632012778932	11.34467817590446	0.9921332010404652
1	2	none		300	10	10	1	sqrt	entropy		0.7871481432536012	0.2799063475440057	0.0086956521731569	0.9999999999924013	876526.935821292	868904.9625498094	0.9913043379213322
1	3	none		300	10	10	1	sqrt	entropy		0.7936434518303159	0.2310209770821295	0.0	0.99772036473406	0.0	0.0	1.0022848338308692
1	1	none		300	10	10	1	log2	gini		0.78643486007756	0.2919704918135161	0.025862068963287754	0.9992401215729542	34.91104463450357	34.03403452771338	0.9748787105890879
1	2	none		300	10	10	1	log2	gini		0.7844984802431612	0.2657838590359162	0.0	0.9999999999924013	0.0	0.0	0.9999999900075988
1	3	none		300	10	10	1	log2	gini		0.7969142328531783	0.22405081925312537	0.0	0.9969604863146129	0.0	0.0	1.0030487704343583
1	1	none		300	10	10	1	log2	entropy		0.7927759144743738	0.2951235645557025	0.008620689654429251	0.9992401215729542	11.434632012778932	11.34467817590446	0.9921332010404652
1	2	none		300	10	10	1	log2	entropy		0.7871481432536012	0.2799063475440057	0.0086956521731569	0.9999999999924013	876526.935821292	868904.9625498094	0.9913043379213322
1	3	none		300	10	10	1	log2	entropy		0.7936434518303159	0.2310209770821295	0.0	0.99772036473406	0.0	0.0	1.0022848338308692
1	1	none		300	10	10	2	sqrt	gini		0.7850657687873389	0.2890810822418936	0.017241379308858502	0.9992401215729542	23.06987160267211	22.68935635180892	0.9835059558147766
1	2	none		300	10	10	2	sqrt	gini		0.7804347826086957	0.27085494302006996	0.0086956521731569	0.9999999999924013	876526.935821292	868904.9625498094	0.9913043379213322
1	3	none		300	10	10	2	sqrt	gini		0.7949121184088807	0.22520135234004374	0.0	0.9969604863146129	0.0	0.0	1.0030487704343583
1	1	none		300	10	10	2	sqrt	entropy		0.7955599517870244	0.2998931233869042	0.008620689654429251	0.9992401215729542	11.434632012778932	11.34467817590446	0.9921332010404652
1	2	none		300	10	10	2	sqrt	entropy		0.7868111536936699	0.27659888275302313	0.0	0.9999999999924013	0.0	0.0	0.9999999900075988
1	3	none		300	10	10	2	sqrt	entropy		0.7945751288489493	0.23488505488142478	0.0	0.998480243153507	0.0	0.0	1.0015220599923664
1	1	none		300	10	10	2	log2	gini		0.7850657687873389	0.2890810822418936	0.017241379308858502	0.9992401215729542	23.06987160267211	22.68935635180892	0.9835059558147766
1	2	none		300	10	10	2	log2	gini		0.7804347826086957	0.27085494302006996	0.0086956521731569	0.9999999999924013	876526.935821292	868904.9625498094	0.9913043379213322
1	3	none		300	10	10	2	log2	gini		0.7949121184088807	0.22520135234004374	0.0	0.9969604863146129	0.0	0.0	1.0030487704343583
1	1	none		300	10	10	2	log2	entropy		0.7955599517870244	0.2998931233869042	0.008620689654429251	0.9992401215729542	11.434632012778932	11.34467817590446	0.9921332010404652
1	2	none		300	10	10	2	log2	entropy		0.7868111536936699	0.27659888275302313	0.0	0.9999999999924013	0.0	0.0	0.9999999900075988
1	3	none		300	10	10	2	log2	entropy		0.7945751288489493	0.23488505488142478	0.0	0.998480243153507	0.0	0.0	1.0015220599923664
1	1	none		500	3	2	1	sqrt	gini		0.7933720259930825	0.2993878111751984	0.0	0.9999999999924013	0.0	0.0	0.9999999900075988
1	2	none		500	3	2	1	sqrt	gini		0.7704506409409277	0.25629426380178455	0.0	0.9999999999924013	0.0	0.0	0.9999999900075988
1	3	none		500	3	2	1	sqrt	gini		0.7940993788819876	0.22425922079312138	0.0	0.9999999999924013	0.0	0.0	0.9999999900075988
1	1	none		500	3	2	1	sqrt	entropy		0.7962674247982391	0.3106333600614489	0.0	0.9999999999924013	0.0	0.0	0.9999999900075988
1	2	none		500	3	2	1	sqrt	entropy		0.7764635919122506	0.25410201216039485	0.0	0.9999999999924013	0.0	0.0	0.9999999900075988
1	3	none		500	3	2	1	sqrt	entropy		0.8024448262191093	0.22881938285567055	0.0	0.9999999999924013	0.0	0.0	0.9999999900075988
1	1	none		500	3	2	1	log2	gini		0.7933720259930825	0.2993878111751984	0.0	0.9999999999924013	0.0	0.0	0.9999999900075988
1	2	none		500	3	2	1	log2	gini		0.7704506409409277	0.25629426380178455	0.0	0.9999999999924013	0.0	0.0	0.9999999900075988
1	3	none		500	3	2	1	log2	gini		0.7940993788819876	0.22425922079312138	0.0	0.9999999999924013	0.0	0.0	0.9999999900075988
1	1	none		500	3	2	1	log2	entropy		0.7962674247982391	0.3106333600614489	0.0	0.9999999999924013	0.0	0.0	0.9999999900075988
1	2	none		500	3	2	1	log2	entropy		0.7764635919122506	0.25410201216039485	0.0	0.9999999999924013	0.0	0.0	0.9999999900075988
1	3	none		500	3	2	1	log2	entropy		0.8024448262191093	0.22881938285567055	0.0	0.9999999999924013	0.0	0.0	0.9999999900075988
1	1	none		500	3	2	2	sqrt	gini		0.7927628131223143	0.29585597245765227	0.0	0.9999999999924013	0.0	0.0	0.9999999900075988
1	2	none		500	3	2	2	sqrt	gini		0.7709660367384696	0.255883718739201	0.0	0.9999999999924013	0.0	0.0	0.9999999900075988
1	3	none		500	3	2	2	sqrt	gini		0.794482621910929	0.22425389123479927	0.0	0.9999999999924013	0.0	0.0	0.9999999900075988
1	1	none		500	3	2	2	sqrt	entropy		0.79596609370087	0.30920738731103137	0.0	0.9999999999924013	0.0	0.0	0.9999999900075988
1	2	none		500	3	2	2	sqrt	entropy		0.776067133606449	0.2549293990272938	0.0	0.9999999999924013	0.0	0.0	0.9999999900075988
1	3	none		500	3	2	2	sqrt	entropy		0.8032377428307123	0.22937410648303413	0.0	0.9999999999924013	0.0	0.0	0.9999999900075988
1	1	none		500	3	2	2	log2	gini		0.7927628131223143	0.29585597245765227	0.0	0.9999999999924013	0.0	0.0	0.9999999900075988
1	2	none		500	3	2	2	log2	gini		0.7709660367384696	0.255883718739201	0.0	0.9999999999924013	0.0	0.0	0.9999999900075988
1	3	none		500	3	2	2	log2	gini		0.794482621910929	0.22425389123479927	0.0	0.9999999999924013	0.0	0.0	0.9999999900075988
1	1	none		500	3	2	2	log2	entropy		0.79596609370087	0.30920738731103137	0.0	0.9999999999924013	0.0	0.0	0.9999999900075988
1	2	none		500	3	2	2	log2	entropy		0.776067133606449	0.2549293990272938	0.0	0.9999999999924013	0.0	0.0	0.9999999900075988
1	3	none		500	3	2	2	log2	entropy		0.8032377428307123	0.22937410648303413	0.0	0.9999999999924013	0.0	0.0	0.9999999900075988
1	1	none		500	3	5	1	sqrt	gini		0.7929986374593857	0.2991468718778642	0.0	0.9999999999924013	0.0	0.0	0.9999999900075988
1	2	none		500	3	5	1	sqrt	gini		0.7709263909078896	0.2502030131230115	0.0	0.9999999999924013	0.0	0.0	0.9999999900075988
1	3	none		500	3	5	1	sqrt	gini		0.7942051010968679	0.22481511836198548	0.0	0.9999999999924013	0.0	0.0	0.9999999900075988
1	1	none		500	3	5	1	sqrt	entropy		0.7963394822345667	0.31088497279245975	0.0	0.9999999999924013	0.0	0.0	0.9999999900075988
1	2	none		500	3	5	1	sqrt	entropy		0.776562706488701	0.25419846513160277	0.0	0.9999999999924013	0.0	0.0	0.9999999900075988
1	3	none		500	3	5	1	sqrt	entropy		0.8027157393947403	0.2289580834793257	0.0	0.9999999999924013	0.0	0.0	0.9999999900075988
1	1	none		500	3	5	1	log2	gini		0.7929986374593857	0.2991468718778642	0.0	0.9999999999924013	0.0	0.0	0.9999999900075988
1	2	none		500	3	5	1	log2	gini		0.7709263909078896	0.2502030131230115	0.0	0.9999999999924013	0.0	0.0	0.9999999900075988
1	3	none		500	3	5	1	log2	gini		0.7942051010968679	0.22481511836198548	0.0	0.9999999999924013	0.0	0.0	0.9999999900075988
1	1	none		500	3	5	1	log2	entropy		0.7963394822345667	0.31088497279245975	0.0	0.9999999999924013	0.0	0.0	0.9999999900075988
1	2	none		500	3	5	1	log2	entropy		0.776562706488701	0.25419846513160277	0.0	0.9999999999924013	0.0	0.0	0.9999999900075988
1	3	none		500	3	5	1	log2	entropy		0.8027157393947403	0.2289580834793257	0.0	0.9999999999924013	0.0	0.0	0.9999999900075988
1	1	none		500	3	5	2	sqrt	gini		0.7926121475736297	0.2986144300903768	0.0	0.9999999999924013	0.0	0.0	0.9999999900075988
1	2	none		500	3	5	2	sqrt	gini		0.770787630500859	0.2553329473802489	0.0	0.9999999999924013	0.0	0.0	0.9999999900075988
1	3	none		500	3	5	2	sqrt	gini		0.7947865732787102	0.22435903010420621	0.0	0.9999999999924013	0.0	0.0	0.9999999900075988
1	1	none		500	3	5	2	sqrt	entropy		0.7962084687139712	0.30989175802117414	0.0	0.9999999999924013	0.0	0.0	0.9999999900075988
1	2	none		500	3	5	2	sqrt	entropy		0.7761596405444694	0.25479861442953494	0.0	0.9999999999924013	0.0	0.0	0.9999999900075988
1	3	none		500	3	5	2	sqrt	entropy		0.8032839962997226	0.2293736482928861	0.0	0.9999999999924013	0.0	0.0	0.9999999900075988
1	1	none		500	3	5	2	log2	gini		0.7926121475736297	0.2986144300903768	0.0	0.9999999999924013	0.0	0.0	0.9999999900075988
1	2	none		500	3	5	2	log2	gini		0.770787630500859	0.2553329473802489	0.0	0.9999999999924013	0.0	0.0	0.9999999900075988
1	3	none		500	3	5	2	log2	gini		0.7947865732787102	0.22435903010420621	0.0	0.9999999999924013	0.0	0.0	0.9999999900075988
1	1	none		500	3	5	2	log2	entropy		0.7962084687139712	0.30989175802117414	0.0	0.9999999999924013	0.0	0.0	0.9999999900075988
1	2	none		500	3	5	2	log2	entropy		0.7761596405444694	0.25479861442953494	0.0	0.9999999999924013	0.0	0.0	0.9999999900075988
1	3	none		500	3	5	2	log2	entropy		0.8032839962997226	0.2293736482928861	0.0	0.9999999999924013	0.0	0.0	0.9999999900075988
1	1	none		500	3	10	1	sqrt	gini		0.7934440834294099	0.30036750710176013	0.0	0.9999999999924013	0.0	0.0	0.9999999900075988
1	2	none		500	3	10	1	sqrt	gini		0.7707744152239989	0.2557057465031742	0.0	0.9999999999924013	0.0	0.0	0.9999999900075988
1	3	none		500	3	10	1	sqrt	gini		0.7946610281485397	0.22400020314539118	0.0	0.9999999999924013	0.0	0.0	0.9999999900075988
1	1	none		500	3	10	1	sqrt	entropy		0.7959988470810189	0.3109132907345677	0.0	0.9999999999924013	0.0	0.0	0.9999999900075988
1	2	none		500	3	10	1	sqrt	entropy		0.7766419981498613	0.2561849374887644	0.0	0.9999999999924013	0.0	0.0	0.9999999900075988
1	3	none		500	3	10	1	sqrt	entropy		0.8029337914629312	0.23084134561879446	0.0	0.9999999999924013	0.0	0.0	0.9999999900075988
1	1	none		500	3	10	1	log2	gini		0.7934440834294099	0.30036750710176013	0.0	0.9999999999924013	0.0	0.0	0.9999999900075988
1	2	none		500	3	10	1	log2	gini		0.7707744152239989	0.2557057465031742	0.0	0.9999999999924013	0.0	0.0	0.9999999900075988
1	3	none		500	3	10	1	log2	gini		0.7946610281485397	0.22400020314539118	0.0	0.9999999999924013	0.0	0.0	0.9999999900075988
1	1	none		500	3	10	1	log2	entropy		0.7959988470810189	0.3109132907345677	0.0	0.9999999999924013	0.0	0.0	0.9999999900075988
1	2	none		500	3	10	1	log2	entropy		0.7766419981498613	0.2561849374887644	0.0	0.9999999999924013	0.0	0.0	0.9999999900075988
1	3	none		500	3	10	1	log2	entropy		0.8029337914629312	0.23084134561879446	0.0	0.9999999999924013	0.0	0.0	0.9999999900075988
1	1	none		500	3	10	2	sqrt	gini		0.7933458232889634	0.30024282033829575	0.0	0.9999999999924013	0.0	0.0	0.9999999900075988
1	2	none		500	3	10	2	sqrt	gini		0.7705431478789481	0.2584349332584996	0.0	0.9999999999924013	0.0	0.0	0.9999999900075988
1	3	none		500	3	10	2	sqrt	gini		0.7950244482621911	0.22420833823928987	0.0	0.9999999999924013	0.0	0.0	0.9999999900075988
1	1	none		500	3	10	2	sqrt	entropy		0.7960316004611675	0.3112111652315035	0.0	0.9999999999924013	0.0	0.0	0.9999999900075988
1	2	none		500	3	10	2	sqrt	entropy		0.7761926787366196	0.256722463079687	0.0	0.9999999999924013	0.0	0.0	0.9999999900075988
1	3	none		500	3	10	2	sqrt	entropy		0.8033897185146028	0.2307482920756938	0.0	0.9999999999924013	0.0	0.0	0.9999999900075988
1	1	none		500	3	10	2	log2	gini		0.7933458232889634	0.30024282033829575	0.0	0.9999999999924013	0.0	0.0	0.9999999900075988
1	2	none		500	3	10	2	log2	gini		0.7705431478789481	0.2584349332584996	0.0	0.9999999999924013	0.0	0.0	0.9999999900075988
1	3	none		500	3	10	2	log2	gini		0.7950244482621911	0.22420833823928987	0.0	0.9999999999924013	0.0	0.0	0.9999999900075988
1	1	none		500	3	10	2	log2	entropy		0.7960316004611675	0.3112111652315035	0.0	0.9999999999924013	0.0	0.0	0.9999999900075988
1	2	none		500	3	10	2	log2	entropy		0.7761926787366196	0.256722463079687	0.0	0.9999999999924013	0.0	0.0	0.9999999900075988
1	3	none		500	3	10	2	log2	entropy		0.8033897185146028	0.2307482920756938	0.0	0.9999999999924013	0.0	0.0	0.9999999900075988
1	1	none		500	5	2	1	sqrt	gini		0.7973613876952101	0.313325511838455	0.0	0.9999999999924013	0.0	0.0	0.9999999900075988
1	2	none		500	5	2	1	sqrt	gini		0.7794304215673319	0.28344943264273914	0.0	0.9999999999924013	0.0	0.0	0.9999999900075988
1	3	none		500	5	2	1	sqrt	gini		0.7959693405576846	0.22820507688643937	0.0	0.9999999999924013	0.0	0.0	0.9999999900075988
1	1	none		500	5	2	1	sqrt	entropy		0.7983505397757049	0.3112421816702481	0.0	0.9999999999924013	0.0	0.0	0.9999999900075988
1	2	none		500	5	2	1	sqrt	entropy		0.7855755253072552	0.2763150030081617	0.0	0.9999999999924013	0.0	0.0	0.9999999900075988
1	3	none		500	5	2	1	sqrt	entropy		0.8058543676490022	0.23755246802457597	0.0	0.9999999999924013	0.0	0.0	0.9999999900075988
1	1	none		500	5	2	1	log2	gini		0.7973613876952101	0.313325511838455	0.0	0.9999999999924013	0.0	0.0	0.9999999900075988
1	2	none		500	5	2	1	log2	gini		0.7794304215673319	0.28344943264273914	0.0	0.9999999999924013	0.0	0.0	0.9999999900075988
1	3	none		500	5	2	1	log2	gini		0.7959693405576846	0.22820507688643937	0.0	0.9999999999924013	0.0	0.0	0.9999999900075988
1	1	none		500	5	2	1	log2	entropy		0.7983505397757049	0.3112421816702481	0.0	0.9999999999924013	0.0	0.0	0.9999999900075988
1	2	none		500	5	2	1	log2	entropy		0.7855755253072552	0.2763150030081617	0.0	0.9999999999924013	0.0	0.0	0.9999999900075988
1	3	none		500	5	2	1	log2	entropy		0.8058543676490022	0.23755246802457597	0.0	0.9999999999924013	0.0	0.0	0.9999999900075988
1	1	none		500	5	2	2	sqrt	gini		0.7943415260454878	0.30643409504157426	0.0	0.9999999999924013	0.0	0.0	0.9999999900075988
1	2	none		500	5	2	2	sqrt	gini		0.7792982687987313	0.2739026659121068	0.0	0.9999999999924013	0.0	0.0	0.9999999900075988
1	3	none		500	5	2	2	sqrt	gini		0.7974560592044404	0.23174948320347852	0.0	0.9999999999924013	0.0	0.0	0.9999999900075988
1	1	none		500	5	2	2	sqrt	entropy		0.7967063200922335	0.3081733734533126	0.0	0.9999999999924013	0.0	0.0	0.9999999900075988
1	2	none		500	5	2	2	sqrt	entropy		0.7857341086295759	0.2723667127664956	0.0	0.9999999999924013	0.0	0.0	0.9999999900075988
1	3	none		500	5	2	2	sqrt	entropy		0.8055834544733712	0.23729141471181406	0.0	0.9999999999924013	0.0	0.0	0.9999999900075988
1	1	none		500	5	2	2	log2	gini		0.7943415260454878	0.30643409504157426	0.0	0.9999999999924013	0.0	0.0	0.9999999900075988
1	2	none		500	5	2	2	log2	gini		0.7792982687987313	0.2739026659121068	0.0	0.9999999999924013	0.0	0.0	0.9999999900075988
1	3	none		500	5	2	2	log2	gini		0.7974560592044404	0.23174948320347852	0.0	0.9999999999924013	0.0	0.0	0.9999999900075988
1	1	none		500	5	2	2	log2	entropy		0.7967063200922335	0.3081733734533126	0.0	0.9999999999924013	0.0	0.0	0.9999999900075988
1	2	none		500	5	2	2	log2	entropy		0.7857341086295759	0.2723667127664956	0.0	0.9999999999924013	0.0	0.0	0.9999999900075988
1	3	none		500	5	2	2	log2	entropy		0.8055834544733712	0.23729141471181406	0.0	0.9999999999924013	0.0	0.0	0.9999999900075988
1	1	none		500	5	5	1	sqrt	gini		0.7969159417251861	0.3071812710386211	0.0	0.9999999999924013	0.0	0.0	0.9999999900075988
1	2	none		500	5	5	1	sqrt	gini		0.7773952689308842	0.27362208277433964	0.0	0.9999999999924013	0.0	0.0	0.9999999900075988
1	3	none		500	5	5	1	sqrt	gini		0.795751288489494	0.2288934956259443	0.0	0.9999999999924013	0.0	0.0	0.9999999900075988
1	1	none		500	5	5	1	sqrt	entropy		0.7985470600565978	0.30510887073564125	0.0	0.9999999999924013	0.0	0.0	0.9999999900075988
1	2	none		500	5	5	1	sqrt	entropy		0.7842738205365403	0.27054227402629194	0.0	0.9999999999924013	0.0	0.0	0.9999999900075988
1	3	none		500	5	5	1	sqrt	entropy		0.8061517113783534	0.2374663865414393	0.0	0.9999999999924013	0.0	0.0	0.9999999900075988
1	1	none		500	5	5	1	log2	gini		0.7969159417251861	0.3071812710386211	0.0	0.9999999999924013	0.0	0.0	0.9999999900075988
1	2	none		500	5	5	1	log2	gini		0.7773952689308842	0.27362208277433964	0.0	0.9999999999924013	0.0	0.0	0.9999999900075988
1	3	none		500	5	5	1	log2	gini		0.795751288489494	0.2288934956259443	0.0	0.9999999999924013	0.0	0.0	0.9999999900075988
1	1	none		500	5	5	1	log2	entropy		0.7985470600565978	0.30510887073564125	0.0	0.9999999999924013	0.0	0.0	0.9999999900075988
1	2	none		500	5	5	1	log2	entropy		0.7842738205365403	0.27054227402629194	0.0	0.9999999999924013	0.0	0.0	0.9999999900075988
1	3	none		500	5	5	1	log2	entropy		0.8061517113783534	0.2374663865414393	0.0	0.9999999999924013	0.0	0.0	0.9999999900075988
1	1	none		500	5	5	2	sqrt	gini		0.7943873807776962	0.30520040223679823	0.0	0.9999999999924013	0.0	0.0	0.9999999900075988
1	2	none		500	5	5	2	sqrt	gini		0.7773027619928636	0.2746651289245856	0.0	0.9999999999924013	0.0	0.0	0.9999999900075988
1	3	none		500	5	5	2	sqrt	gini		0.7964516981630765	0.2324040199822283	0.0	0.9999999999924013	0.0	0.0	0.9999999900075988
1	1	none		500	5	5	2	sqrt	entropy		0.7975579079761032	0.30878648580515894	0.0	0.9999999999924013	0.0	0.0	0.9999999900075988
1	2	none		500	5	5	2	sqrt	entropy		0.784498480243161	0.2716280100507224	0.0	0.9999999999924013	0.0	0.0	0.9999999900075988
1	3	none		500	5	5	2	sqrt	entropy		0.8070833883969869	0.24092737725046545	0.0	0.9999999999924013	0.0	0.0	0.9999999900075988
1	1	none		500	5	5	2	log2	gini		0.7943873807776962	0.30520040223679823	0.0	0.9999999999924013	0.0	0.0	0.9999999900075988
1	2	none		500	5	5	2	log2	gini		0.7773027619928636	0.2746651289245856	0.0	0.9999999999924013	0.0	0.0	0.9999999900075988
1	3	none		500	5	5	2	log2	gini		0.7964516981630765	0.2324040199822283	0.0	0.9999999999924013	0.0	0.0	0.9999999900075988
1	1	none		500	5	5	2	log2	entropy		0.7975579079761032	0.30878648580515894	0.0	0.9999999999924013	0.0	0.0	0.9999999900075988
1	2	none		500	5	5	2	log2	entropy		0.784498480243161	0.2716280100507224	0.0	0.9999999999924013	0.0	0.0	0.9999999900075988
1	3	none		500	5	5	2	log2	entropy		0.8070833883969869	0.24092737725046545	0.0	0.9999999999924013	0.0	0.0	0.9999999900075988
1	1	none		500	5	10	1	sqrt	gini		0.7955665024630542	0.3022616110272505	0.0	0.9999999999924013	0.0	0.0	0.9999999900075988
1	2	none		500	5	10	1	sqrt	gini		0.7762785780362099	0.2711548173132847	0.0	0.9999999999924013	0.0	0.0	0.9999999900075988
1	3	none		500	5	10	1	sqrt	gini		0.7954935905907229	0.23170288261150598	0.0	0.9999999999924013	0.0	0.0	0.9999999900075988
1	1	none		500	5	10	1	sqrt	entropy		0.7986125668168955	0.2999053375893074	0.0	0.9999999999924013	0.0	0.0	0.9999999900075988
1	2	none		500	5	10	1	sqrt	entropy		0.786342011365138	0.27628064032154287	0.0	0.9999999999924013	0.0	0.0	0.9999999900075988
1	3	none		500	5	10	1	sqrt	entropy		0.8049491211840887	0.23502589485253356	0.0	0.9999999999924013	0.0	0.0	0.9999999900075988
1	1	none		500	5	10	1	log2	gini		0.7955665024630542	0.3022616110272505	0.0	0.9999999999924013	0.0	0.0	0.9999999900075988
1	2	none		500	5	10	1	log2	gini		0.7762785780362099	0.2711548173132847	0.0	0.9999999999924013	0.0	0.0	0.9999999900075988
1	3	none		500	5	10	1	log2	gini		0.7954935905907229	0.23170288261150598	0.0	0.9999999999924013	0.0	0.0	0.9999999900075988
1	1	none		500	5	10	1	log2	entropy		0.7986125668168955	0.2999053375893074	0.0	0.9999999999924013	0.0	0.0	0.9999999900075988
1	2	none		500	5	10	1	log2	entropy		0.786342011365138	0.27628064032154287	0.0	0.9999999999924013	0.0	0.0	0.9999999900075988
1	3	none		500	5	10	1	log2	entropy		0.8049491211840887	0.23502589485253356	0.0	0.9999999999924013	0.0	0.0	0.9999999900075988
1	1	none		500	5	10	2	sqrt	gini		0.7942105125248926	0.3015237576712703	0.0	0.9999999999924013	0.0	0.0	0.9999999900075988
1	2	none		500	5	10	2	sqrt	gini		0.7775075987841945	0.2738268058858404	0.0	0.9999999999924013	0.0	0.0	0.9999999900075988
1	3	none		500	5	10	2	sqrt	gini		0.7964913439936566	0.2339694329020687	0.0	0.9999999999924013	0.0	0.0	0.9999999900075988
1	1	none		500	5	10	2	sqrt	entropy		0.7975644586521329	0.3005672847846572	0.0	0.9999999999924013	0.0	0.0	0.9999999900075988
1	2	none		500	5	10	2	sqrt	entropy		0.7856614246068455	0.2767483983828215	0.0	0.9999999999924013	0.0	0.0	0.9999999900075988
1	3	none		500	5	10	2	sqrt	entropy		0.8064622703845645	0.2355682608056497	0.0	0.9999999999924013	0.0	0.0	0.9999999900075988
1	1	none		500	5	10	2	log2	gini		0.7942105125248926	0.3015237576712703	0.0	0.9999999999924013	0.0	0.0	0.9999999900075988
1	2	none		500	5	10	2	log2	gini		0.7775075987841945	0.2738268058858404	0.0	0.9999999999924013	0.0	0.0	0.9999999900075988
1	3	none		500	5	10	2	log2	gini		0.7964913439936566	0.2339694329020687	0.0	0.9999999999924013	0.0	0.0	0.9999999900075988
1	1	none		500	5	10	2	log2	entropy		0.7975644586521329	0.3005672847846572	0.0	0.9999999999924013	0.0	0.0	0.9999999900075988
1	2	none		500	5	10	2	log2	entropy		0.7856614246068455	0.2767483983828215	0.0	0.9999999999924013	0.0	0.0	0.9999999900075988
1	3	none		500	5	10	2	log2	entropy		0.8064622703845645	0.2355682608056497	0.0	0.9999999999924013	0.0	0.0	0.9999999900075988
1	1	none		500	10	2	1	sqrt	gini		0.7823013835027777	0.29496138916433945	0.017241379308858502	0.9992401215729542	23.06987160267211	22.68935635180892	0.9835059558147766
1	2	none		500	10	2	1	sqrt	gini		0.7807056957843267	0.2589986232515817	0.0086956521731569	0.9999999999924013	876526.935821292	868904.9625498094	0.9913043379213322
1	3	none		500	10	2	1	sqrt	gini		0.8003964583058015	0.22925541638233785	0.0	0.998480243153507	0.0	0.0	1.0015220599923664
1	1	none		500	10	2	1	sqrt	entropy		0.795992296404989	0.2954210067176132	0.0	0.998480243153507	0.0	0.0	1.0015220599923664
1	2	none		500	10	2	1	sqrt	entropy		0.7841218448526497	0.27282113010809317	0.0086956521731569	0.9999999999924013	876526.935821292	868904.9625498094	0.9913043379213322
1	3	none		500	10	2	1	sqrt	entropy		0.8023391040042288	0.23277645511410164	0.0	0.99772036473406	0.0	0.0	1.0022848338308692
1	1	none		500	10	2	1	log2	gini		0.7823013835027777	0.29496138916433945	0.017241379308858502	0.9992401215729542	23.06987160267211	22.68935635180892	0.9835059558147766
1	2	none		500	10	2	1	log2	gini		0.7807056957843267	0.2589986232515817	0.0086956521731569	0.9999999999924013	876526.935821292	868904.9625498094	0.9913043379213322
1	3	none		500	10	2	1	log2	gini		0.8003964583058015	0.22925541638233785	0.0	0.998480243153507	0.0	0.0	1.0015220599923664
1	1	none		500	10	2	1	log2	entropy		0.795992296404989	0.2954210067176132	0.0	0.998480243153507	0.0	0.0	1.0015220599923664
1	2	none		500	10	2	1	log2	entropy		0.7841218448526497	0.27282113010809317	0.0086956521731569	0.9999999999924013	876526.935821292	868904.9625498094	0.9913043379213322
1	3	none		500	10	2	1	log2	entropy		0.8023391040042288	0.23277645511410164	0.0	0.99772036473406	0.0	0.0	1.0022848338308692
1	1	none		500	10	2	2	sqrt	gini		0.78363117073682	0.2928934106840558	0.008620689654429251	0.9992401215729542	11.434632012778932	11.34467817590446	0.9921332010404652
1	2	none		500	10	2	2	sqrt	gini		0.781306990881459	0.27168415833220266	0.0086956521731569	0.9999999999924013	876526.935821292	868904.9625498094	0.9913043379213322
1	3	none		500	10	2	2	sqrt	gini		0.792632483150522	0.2267555348931796	0.0	0.9969604863146129	0.0	0.0	1.0030487704343583
1	1	none		500	10	2	2	sqrt	entropy		0.7978854417775915	0.29914435414410456	0.008620689654429251	0.998480243153507	5.713005857298415	5.672376440058845	0.9928882491311076
1	2	none		500	10	2	2	sqrt	entropy		0.7872472578300516	0.278615097998225	0.0086956521731569	0.9999999999924013	876526.935821292	868904.9625498094	0.9913043379213322
1	3	none		500	10	2	2	sqrt	entropy		0.8002114444297608	0.23172913204334059	0.0	0.9992401215729542	0.0	0.0	1.000760446266154
1	1	none		500	10	2	2	log2	gini		0.78363117073682	0.2928934106840558	0.008620689654429251	0.9992401215729542	11.434632012778932	11.34467817590446	0.9921332010404652
1	2	none		500	10	2	2	log2	gini		0.781306990881459	0.27168415833220266	0.0086956521731569	0.9999999999924013	876526.935821292	868904.9625498094	0.9913043379213322
1	3	none		500	10	2	2	log2	gini		0.792632483150522	0.2267555348931796	0.0	0.9969604863146129	0.0	0.0	1.0030487704343583
1	1	none		500	10	2	2	log2	entropy		0.7978854417775915	0.29914435414410456	0.008620689654429251	0.998480243153507	5.713005857298415	5.672376440058845	0.9928882491311076
1	2	none		500	10	2	2	log2	entropy		0.7872472578300516	0.278615097998225	0.0086956521731569	0.9999999999924013	876526.935821292	868904.9625498094	0.9913043379213322
1	3	none		500	10	2	2	log2	entropy		0.8002114444297608	0.23172913204334059	0.0	0.9992401215729542	0.0	0.0	1.000760446266154
1	1	none		500	10	5	1	sqrt	gini		0.7868934073996436	0.2975213703176257	0.0	0.998480243153507	0.0	0.0	1.0015220599923664
1	2	none		500	10	5	1	sqrt	gini		0.7815845116955199	0.28323972924165314	0.0	0.9999999999924013	0.0	0.0	0.9999999900075988
1	3	none		500	10	5	1	sqrt	gini		0.7928307123034227	0.22657026442661393	0.0	0.9962006078951657	0.0	0.0	1.0038138724636225
1	1	none		500	10	5	1	sqrt	entropy		0.7916950529294623	0.29550322117611166	0.017241379308858502	0.998480243153507	11.526239886504783	11.34475288011769	0.9842544382698488
1	2	none		500	10	5	1	sqrt	entropy		0.7856680322452755	0.2764203627559826	0.0086956521731569	0.9999999999924013	876526.935821292	868904.9625498094	0.9913043379213322
1	3	none		500	10	5	1	sqrt	entropy		0.799748909739659	0.23433500059248719	0.0	0.9992401215729542	0.0	0.0	1.000760446266154
1	1	none		500	10	5	1	log2	gini		0.7868934073996436	0.2975213703176257	0.0	0.998480243153507	0.0	0.0	1.0015220599923664
1	2	none		500	10	5	1	log2	gini		0.7815845116955199	0.28323972924165314	0.0	0.9999999999924013	0.0	0.0	0.9999999900075988
1	3	none		500	10	5	1	log2	gini		0.7928307123034227	0.22657026442661393	0.0	0.9962006078951657	0.0	0.0	1.0038138724636225
1	1	none		500	10	5	1	log2	entropy		0.7916950529294623	0.29550322117611166	0.017241379308858502	0.998480243153507	11.526239886504783	11.34475288011769	0.9842544382698488
1	2	none		500	10	5	1	log2	entropy		0.7856680322452755	0.2764203627559826	0.0086956521731569	0.9999999999924013	876526.935821292	868904.9625498094	0.9913043379213322
1	3	none		500	10	5	1	log2	entropy		0.799748909739659	0.23433500059248719	0.0	0.9992401215729542	0.0	0.0	1.000760446266154
1	1	none		500	10	5	2	sqrt	gini		0.7866772350906615	0.29169959870776685	0.008620689654429251	0.9992401215729542	11.434632012778932	11.34467817590446	0.9921332010404652
1	2	none		500	10	5	2	sqrt	gini		0.7823906435839831	0.2780510341554111	0.0086956521731569	0.9999999999924013	876526.935821292	868904.9625498094	0.9913043379213322
1	3	none		500	10	5	2	sqrt	gini		0.7972578300515396	0.23000221901879284	0.0	0.998480243153507	0.0	0.0	1.0015220599923664
1	1	none		500	10	5	2	sqrt	entropy		0.7926907556859867	0.29587199675695003	0.008620689654429251	0.998480243153507	5.713005857298415	5.672376440058845	0.9928882491311076
1	2	none		500	10	5	2	sqrt	entropy		0.7869433064622703	0.28123362717505646	0.0086956521731569	0.9999999999924013	876526.935821292	868904.9625498094	0.9913043379213322
1	3	none		500	10	5	2	sqrt	entropy		0.7997026562706488	0.2338843694465884	0.0	0.998480243153507	0.0	0.0	1.0015220599923664
1	1	none		500	10	5	2	log2	gini		0.7866772350906615	0.29169959870776685	0.008620689654429251	0.9992401215729542	11.434632012778932	11.34467817590446	0.9921332010404652
1	2	none		500	10	5	2	log2	gini		0.7823906435839831	0.2780510341554111	0.0086956521731569	0.9999999999924013	876526.935821292	868904.9625498094	0.9913043379213322
1	3	none		500	10	5	2	log2	gini		0.7972578300515396	0.23000221901879284	0.0	0.998480243153507	0.0	0.0	1.0015220599923664
1	1	none		500	10	5	2	log2	entropy		0.7926907556859867	0.29587199675695003	0.008620689654429251	0.998480243153507	5.713005857298415	5.672376440058845	0.9928882491311076
1	2	none		500	10	5	2	log2	entropy		0.7869433064622703	0.28123362717505646	0.0086956521731569	0.9999999999924013	876526.935821292	868904.9625498094	0.9913043379213322
1	3	none		500	10	5	2	log2	entropy		0.7997026562706488	0.2338843694465884	0.0	0.998480243153507	0.0	0.0	1.0015220599923664
1	1	none		500	10	10	1	sqrt	gini		0.7837425322293261	0.2967101836598326	0.025862068963287754	0.9992401215729542	34.91104463450357	34.03403452771338	0.9748787105890879
1	2	none		500	10	10	1	sqrt	gini		0.7849015461873927	0.2671116029892554	0.0	0.9999999999924013	0.0	0.0	0.9999999900075988
1	3	none		500	10	10	1	sqrt	gini		0.797099246729219	0.2256765185955086	0.0	0.9969604863146129	0.0	0.0	1.0030487704343583
1	1	none		500	10	10	1	sqrt	entropy		0.7928545225867311	0.30132010128723336	0.0	0.9992401215729542	0.0	0.0	1.000760446266154
1	2	none		500	10	10	1	sqrt	entropy		0.7876899696048633	0.28255289944291656	0.0086956521731569	0.9999999999924013	876526.935821292	868904.9625498094	0.9913043379213322
1	3	none		500	10	10	1	sqrt	entropy		0.7979912779172723	0.23314284465655935	0.0	0.99772036473406	0.0	0.0	1.0022848338308692
1	1	none		500	10	10	1	log2	gini		0.7837425322293261	0.2967101836598326	0.025862068963287754	0.9992401215729542	34.91104463450357	34.03403452771338	0.9748787105890879
1	2	none		500	10	10	1	log2	gini		0.7849015461873927	0.2671116029892554	0.0	0.9999999999924013	0.0	0.0	0.9999999900075988
1	3	none		500	10	10	1	log2	gini		0.797099246729219	0.2256765185955086	0.0	0.9969604863146129	0.0	0.0	1.0030487704343583
1	1	none		500	10	10	1	log2	entropy		0.7928545225867311	0.30132010128723336	0.0	0.9992401215729542	0.0	0.0	1.000760446266154
1	2	none		500	10	10	1	log2	entropy		0.7876899696048633	0.28255289944291656	0.0086956521731569	0.9999999999924013	876526.935821292	868904.9625498094	0.9913043379213322
1	3	none		500	10	10	1	log2	entropy		0.7979912779172723	0.23314284465655935	0.0	0.99772036473406	0.0	0.0	1.0022848338308692
1	1	none		500	10	10	2	sqrt	gini		0.7855308667854524	0.2890326458214808	0.017241379308858502	0.9992401215729542	23.06987160267211	22.68935635180892	0.9835059558147766
1	2	none		500	10	10	2	sqrt	gini		0.7801902999867847	0.2745426810965771	0.0	0.9999999999924013	0.0	0.0	0.9999999900075988
1	3	none		500	10	10	2	sqrt	gini		0.7941522399894279	0.22893393179693242	0.0	0.9969604863146129	0.0	0.0	1.0030487704343583
1	1	none		500	10	10	2	sqrt	entropy		0.7975644586521329	0.3024167899415692	0.0	0.9992401215729542	0.0	0.0	1.000760446266154
1	2	none		500	10	10	2	sqrt	entropy		0.7883243028941456	0.280550445181697	0.0086956521731569	0.9999999999924013	876526.935821292	868904.9625498094	0.9913043379213322
1	3	none		500	10	10	2	sqrt	entropy		0.7993722743491477	0.23348368213578638	0.0	0.998480243153507	0.0	0.0	1.0015220599923664
1	1	none		500	10	10	2	log2	gini		0.7855308667854524	0.2890326458214808	0.017241379308858502	0.9992401215729542	23.06987160267211	22.68935635180892	0.9835059558147766
1	2	none		500	10	10	2	log2	gini		0.7801902999867847	0.2745426810965771	0.0	0.9999999999924013	0.0	0.0	0.9999999900075988
1	3	none		500	10	10	2	log2	gini		0.7941522399894279	0.22893393179693242	0.0	0.9969604863146129	0.0	0.0	1.0030487704343583
1	1	none		500	10	10	2	log2	entropy		0.7975644586521329	0.3024167899415692	0.0	0.9992401215729542	0.0	0.0	1.000760446266154
1	2	none		500	10	10	2	log2	entropy		0.7883243028941456	0.280550445181697	0.0086956521731569	0.9999999999924013	876526.935821292	868904.9625498094	0.9913043379213322
1	3	none		500	10	10	2	log2	entropy		0.7993722743491477	0.23348368213578638	0.0	0.998480243153507	0.0	0.0	1.0015220599923664
1	1	undersample	0.6	100	3	2	1	sqrt	gini		0.7862186877685777	0.2664692076445165	0.4224137930670333	0.9034954407226179	6.846984802336291	4.377137748295562	0.6392795962293023
1	2	undersample	0.6	100	3	2	1	sqrt	gini		0.766023523192811	0.21862035332913032	0.3565217390994329	0.8905775075920169	4.509383959578521	3.2582122621372474	0.7225404281936425
1	3	undersample	0.6	100	3	2	1	sqrt	gini		0.8000991145764503	0.23823319214341582	0.40869565213837433	0.8860182370753342	5.372744605655425	3.585622873303563	0.6673726526665422
1	1	undersample	0.6	100	3	2	1	sqrt	entropy		0.7830481605701708	0.27078031733583413	0.4051724137581748	0.8928571428503583	5.676327949770814	3.78160884188668	0.6662068891343893
1	2	undersample	0.6	100	3	2	1	sqrt	entropy		0.7698427382053654	0.2171705570608435	0.3391304347531191	0.8928571428503583	4.276315379605226	3.165217095408421	0.7401739047921831
1	3	undersample	0.6	100	3	2	1	sqrt	entropy		0.7983613056693538	0.24737659674019208	0.3913043477920605	0.8806990881392045	4.745677475441127	3.279977570069812	0.6911505342676394
1	1	undersample	0.6	100	3	2	1	log2	gini		0.7862186877685777	0.2664692076445165	0.4224137930670333	0.9034954407226179	6.846984802336291	4.377137748295562	0.6392795962293023
1	2	undersample	0.6	100	3	2	1	log2	gini		0.766023523192811	0.21862035332913032	0.3565217390994329	0.8905775075920169	4.509383959578521	3.2582122621372474	0.7225404281936425
1	3	undersample	0.6	100	3	2	1	log2	gini		0.8000991145764503	0.23823319214341582	0.40869565213837433	0.8860182370753342	5.372744605655425	3.585622873303563	0.6673726526665422
1	1	undersample	0.6	100	3	2	1	log2	entropy		0.7830481605701708	0.27078031733583413	0.4051724137581748	0.8928571428503583	5.676327949770814	3.78160884188668	0.6662068891343893
1	2	undersample	0.6	100	3	2	1	log2	entropy		0.7698427382053654	0.2171705570608435	0.3391304347531191	0.8928571428503583	4.276315379605226	3.165217095408421	0.7401739047921831
1	3	undersample	0.6	100	3	2	1	log2	entropy		0.7983613056693538	0.24737659674019208	0.3913043477920605	0.8806990881392045	4.745677475441127	3.279977570069812	0.6911505342676394
1	1	undersample	0.6	100	3	2	2	sqrt	gini		0.7869589141599413	0.2705614326477203	0.41379310341260406	0.9027355623031708	6.5514698848704755	4.2543099067645604	0.6493672284252544
1	2	undersample	0.6	100	3	2	2	sqrt	gini		0.7661292454076915	0.21790415130970914	0.3652173912725898	0.8890577507531228	4.610620700417656	3.291959202488206	0.713994789483289
1	3	undersample	0.6	100	3	2	2	sqrt	gini		0.7990352847892163	0.23880902901573067	0.3999999999652174	0.8905775075920169	5.4259254092826	3.6555552209344726	0.6737201289979666
1	1	undersample	0.6	100	3	2	2	sqrt	entropy		0.7826092652761766	0.27116323118735897	0.4051724137581748	0.8936170212698055	5.721738569424004	3.8086203310734335	0.6656403866839818
1	2	undersample	0.6	100	3	2	2	sqrt	entropy		0.7695982555834544	0.21484582522859058	0.34782608692627603	0.8928571428503583	4.44444401765309	3.2463765081112013	0.7304347744672517
1	3	undersample	0.6	100	3	2	2	sqrt	entropy		0.7990551077045064	0.24712447598652518	0.3913043477920605	0.8799392097197574	4.711572828919267	3.259218220090893	0.6917473827360445
1	1	undersample	0.6	100	3	2	2	log2	gini		0.7869589141599413	0.2705614326477203	0.41379310341260406	0.9027355623031708	6.5514698848704755	4.2543099067645604	0.6493672284252544
1	2	undersample	0.6	100	3	2	2	log2	gini		0.7661292454076915	0.21790415130970914	0.3652173912725898	0.8890577507531228	4.610620700417656	3.291959202488206	0.713994789483289
1	3	undersample	0.6	100	3	2	2	log2	gini		0.7990352847892163	0.23880902901573067	0.3999999999652174	0.8905775075920169	5.4259254092826	3.6555552209344726	0.6737201289979666
1	1	undersample	0.6	100	3	2	2	log2	entropy		0.7826092652761766	0.27116323118735897	0.4051724137581748	0.8936170212698055	5.721738569424004	3.8086203310734335	0.6656403866839818
1	2	undersample	0.6	100	3	2	2	log2	entropy		0.7695982555834544	0.21484582522859058	0.34782608692627603	0.8928571428503583	4.44444401765309	3.2463765081112013	0.7304347744672517
1	3	undersample	0.6	100	3	2	2	log2	entropy		0.7990551077045064	0.24712447598652518	0.3913043477920605	0.8799392097197574	4.711572828919267	3.259218220090893	0.6917473827360445
1	1	undersample	0.6	100	3	5	1	sqrt	gini		0.7857404884184048	0.2713930234469344	0.4224137930670333	0.9050151975615122	6.968238038567608	4.447171944889489	0.6382060788671435
1	2	undersample	0.6	100	3	5	1	sqrt	gini		0.7659178009779305	0.2210634914201408	0.3652173912725898	0.8882978723336756	4.575342042694097	3.2695649242055147	0.7146055634622843
1	3	undersample	0.6	100	3	5	1	sqrt	gini		0.8001982291529006	0.2395062951597397	0.4173913043115312	0.8898176291725699	5.785691678804957	3.788185562674109	0.6547506702949036
1	1	undersample	0.6	100	3	5	1	sqrt	entropy		0.7828385389372182	0.271002403499286	0.41379310341260406	0.8936170212698055	5.9294111820104	3.8896548062026555	0.655993424559525
1	2	undersample	0.6	100	3	5	1	sqrt	entropy		0.7695850403065945	0.217492186671812	0.3391304347531191	0.8913373860114641	4.20932974576858	3.1209483289203273	0.7414359233710205
1	3	undersample	0.6	100	3	5	1	sqrt	entropy		0.798414166776794	0.24683074790976087	0.3913043477920605	0.8791793313003102	4.677897171626198	3.23871999398945	0.6923452629217558
1	1	undersample	0.6	100	3	5	1	log2	gini		0.7857404884184048	0.2713930234469344	0.4224137930670333	0.9050151975615122	6.968238038567608	4.447171944889489	0.6382060788671435
1	2	undersample	0.6	100	3	5	1	log2	gini		0.7659178009779305	0.2210634914201408	0.3652173912725898	0.8882978723336756	4.575342042694097	3.2695649242055147	0.7146055634622843
1	3	undersample	0.6	100	3	5	1	log2	gini		0.8001982291529006	0.2395062951597397	0.4173913043115312	0.8898176291725699	5.785691678804957	3.788185562674109	0.6547506702949036
1	1	undersample	0.6	100	3	5	1	log2	entropy		0.7828385389372182	0.271002403499286	0.41379310341260406	0.8936170212698055	5.9294111820104	3.8896548062026555	0.655993424559525
1	2	undersample	0.6	100	3	5	1	log2	entropy		0.7695850403065945	0.217492186671812	0.3391304347531191	0.8913373860114641	4.20932974576858	3.1209483289203273	0.7414359233710205
1	3	undersample	0.6	100	3	5	1	log2	entropy		0.798414166776794	0.24683074790976087	0.3913043477920605	0.8791793313003102	4.677897171626198	3.23871999398945	0.6923452629217558
1	1	undersample	0.6	100	3	5	2	sqrt	gini		0.786965464835971	0.2705528460828395	0.41379310341260406	0.9027355623031708	6.5514698848704755	4.2543099067645604	0.6493672284252544
1	2	undersample	0.6	100	3	5	2	sqrt	gini		0.76575921765561	0.2184684278073811	0.34782608692627603	0.8890577507531228	4.273972206443485	3.1351992404649587	0.7335562905623432
1	3	undersample	0.6	100	3	5	2	sqrt	gini		0.799715871547509	0.23848231146116167	0.40869565213837433	0.8936170212698055	5.805881783148159	3.841738768732062	0.6616977152073727
1	1	undersample	0.6	100	3	5	2	sqrt	entropy		0.7826158159522064	0.27115847349700034	0.4051724137581748	0.8936170212698055	5.721738569424004	3.8086203310734335	0.6656403866839818
1	2	undersample	0.6	100	3	5	2	sqrt	entropy		0.7693009118541034	0.21440000587826916	0.34782608692627603	0.8928571428503583	4.44444401765309	3.2463765081112013	0.7304347744672517
1	3	undersample	0.6	100	3	5	2	sqrt	entropy		0.798929562574336	0.24704904674626008	0.3913043477920605	0.8806990881392045	4.745677475441127	3.279977570069812	0.6911505342676394
1	1	undersample	0.6	100	3	5	2	log2	gini		0.786965464835971	0.2705528460828395	0.41379310341260406	0.9027355623031708	6.5514698848704755	4.2543099067645604	0.6493672284252544
1	2	undersample	0.6	100	3	5	2	log2	gini		0.76575921765561	0.2184684278073811	0.34782608692627603	0.8890577507531228	4.273972206443485	3.1351992404649587	0.7335562905623432
1	3	undersample	0.6	100	3	5	2	log2	gini		0.799715871547509	0.23848231146116167	0.40869565213837433	0.8936170212698055	5.805881783148159	3.841738768732062	0.6616977152073727
1	1	undersample	0.6	100	3	5	2	log2	entropy		0.7826158159522064	0.27115847349700034	0.4051724137581748	0.8936170212698055	5.721738569424004	3.8086203310734335	0.6656403866839818
1	2	undersample	0.6	100	3	5	2	log2	entropy		0.7693009118541034	0.21440000587826916	0.34782608692627603	0.8928571428503583	4.44444401765309	3.2463765081112013	0.7304347744672517
1	3	undersample	0.6	100	3	5	2	log2	entropy		0.798929562574336	0.24704904674626008	0.3913043477920605	0.8806990881392045	4.745677475441127	3.279977570069812	0.6911505342676394
1	1	undersample	0.6	100	3	10	1	sqrt	gini		0.7869065087517031	0.2688075816361464	0.4224137930670333	0.8989361702059352	6.505105374701942	4.1796729070236704	0.6425219271969327
1	2	undersample	0.6	100	3	10	1	sqrt	gini		0.7659772697238008	0.22245346714757	0.3565217390994329	0.8920972644309112	4.580699981107992	3.304102571432313	0.7213095245818976
1	3	undersample	0.6	100	3	10	1	sqrt	gini		0.801843531121977	0.23824756285602913	0.40869565213837433	0.8905775075920169	5.625407959854565	3.735023812693918	0.6639560691588314
1	1	undersample	0.6	100	3	10	1	sqrt	entropy		0.7841028194109632	0.27224935268857114	0.41379310341260406	0.8936170212698055	5.9294111820104	3.8896548062026555	0.655993424559525
1	2	undersample	0.6	100	3	10	1	sqrt	entropy		0.7683295890048896	0.21329258678744023	0.3565217390994329	0.8958966565281468	4.768099744833578	3.4246902449288235	0.7182505359621747
1	3	undersample	0.6	100	3	10	1	sqrt	entropy		0.798955993128056	0.24655427334167165	0.3826086956189036	0.8852583586558872	4.781269971644146	3.3345231756465794	0.6974136887499849
1	1	undersample	0.6	100	3	10	1	log2	gini		0.7869065087517031	0.2688075816361464	0.4224137930670333	0.8989361702059352	6.505105374701942	4.1796729070236704	0.6425219271969327
1	2	undersample	0.6	100	3	10	1	log2	gini		0.7659772697238008	0.22245346714757	0.3565217390994329	0.8920972644309112	4.580699981107992	3.304102571432313	0.7213095245818976
1	3	undersample	0.6	100	3	10	1	log2	gini		0.801843531121977	0.23824756285602913	0.40869565213837433	0.8905775075920169	5.625407959854565	3.735023812693918	0.6639560691588314
1	1	undersample	0.6	100	3	10	1	log2	entropy		0.7841028194109632	0.27224935268857114	0.41379310341260406	0.8936170212698055	5.9294111820104	3.8896548062026555	0.655993424559525
1	2	undersample	0.6	100	3	10	1	log2	entropy		0.7683295890048896	0.21329258678744023	0.3565217390994329	0.8958966565281468	4.768099744833578	3.4246902449288235	0.7182505359621747
1	3	undersample	0.6	100	3	10	1	log2	entropy		0.798955993128056	0.24655427334167165	0.3826086956189036	0.8852583586558872	4.781269971644146	3.3345231756465794	0.6974136887499849
1	1	undersample	0.6	100	3	10	2	sqrt	gini		0.7874240121580547	0.27256656540413027	0.41379310341260406	0.8989361702059352	6.278637121811397	4.094373459941554	0.6521118067059033
1	2	undersample	0.6	100	3	10	2	sqrt	gini		0.76580547112462	0.21662162492810222	0.3391304347531191	0.8882978723336756	4.0808266926114936	3.0360245724765496	0.7439729153813689
1	3	undersample	0.6	100	3	10	2	sqrt	gini		0.8021474824897582	0.239626387806829	0.3913043477920605	0.8898176291725699	5.191625125930514	3.551423965006977	0.6840678644828369
1	1	undersample	0.6	100	3	10	2	sqrt	entropy		0.7841290221150823	0.27255076691247154	0.41379310341260406	0.8936170212698055	5.9294111820104	3.8896548062026555	0.655993424559525
1	2	undersample	0.6	100	3	10	2	sqrt	entropy		0.7685872869036606	0.2123070426167973	0.3565217390994329	0.8958966565281468	4.768099744833578	3.4246902449288235	0.7182505359621747
1	3	undersample	0.6	100	3	10	2	sqrt	entropy		0.7996960486322189	0.24932423188399194	0.3826086956189036	0.8844984802364401	4.745737157198851	3.3125855250760017	0.6980128413967763
1	1	undersample	0.6	100	3	10	2	log2	gini		0.7874240121580547	0.27256656540413027	0.41379310341260406	0.8989361702059352	6.278637121811397	4.094373459941554	0.6521118067059033
1	2	undersample	0.6	100	3	10	2	log2	gini		0.76580547112462	0.21662162492810222	0.3391304347531191	0.8882978723336756	4.0808266926114936	3.0360245724765496	0.7439729153813689
1	3	undersample	0.6	100	3	10	2	log2	gini		0.8021474824897582	0.239626387806829	0.3913043477920605	0.8898176291725699	5.191625125930514	3.551423965006977	0.6840678644828369
1	1	undersample	0.6	100	3	10	2	log2	entropy		0.7841290221150823	0.27255076691247154	0.41379310341260406	0.8936170212698055	5.9294111820104	3.8896548062026555	0.655993424559525
1	2	undersample	0.6	100	3	10	2	log2	entropy		0.7685872869036606	0.2123070426167973	0.3565217390994329	0.8958966565281468	4.768099744833578	3.4246902449288235	0.7182505359621747
1	3	undersample	0.6	100	3	10	2	log2	entropy		0.7996960486322189	0.24932423188399194	0.3826086956189036	0.8844984802364401	4.745737157198851	3.3125855250760017	0.6980128413967763
1	1	undersample	0.6	100	5	2	1	sqrt	gini		0.788229745309716	0.2549940948613929	0.4827586206480381	0.8518237082002141	5.365469696826572	3.2580015480500792	0.607216456058328
1	2	undersample	0.6	100	5	2	1	sqrt	gini		0.7731003039513679	0.23468983466686663	0.4782608695236295	0.8487841945224257	5.145309518282272	3.162770164041187	0.6146899620615945
1	3	undersample	0.6	100	5	2	1	sqrt	gini		0.8033434650455927	0.23064191260796907	0.4956521738699433	0.8457446808446373	5.388227922497301	3.2131931945815166	0.5963357873714457
1	1	undersample	0.6	100	5	2	1	sqrt	entropy		0.7903783670474793	0.28847451508848737	0.4999999999568966	0.8586626139752382	6.075268352409216	3.537634157836745	0.5823008782288889
1	2	undersample	0.6	100	5	2	1	sqrt	entropy		0.7756442447469274	0.21593018950551823	0.48695652169678644	0.8601823708141324	5.839351061718634	3.4827974820075975	0.59643569752921
1	3	undersample	0.6	100	5	2	1	sqrt	entropy		0.8028082463327606	0.24201862079743158	0.521739130389414	0.8381458966501661	5.649167351753916	3.2235148034929417	0.5706176762493065
1	1	undersample	0.6	100	5	2	1	log2	gini		0.788229745309716	0.2549940948613929	0.4827586206480381	0.8518237082002141	5.365469696826572	3.2580015480500792	0.607216456058328
1	2	undersample	0.6	100	5	2	1	log2	gini		0.7731003039513679	0.23468983466686663	0.4782608695236295	0.8487841945224257	5.145309518282272	3.162770164041187	0.6146899620615945
1	3	undersample	0.6	100	5	2	1	log2	gini		0.8033434650455927	0.23064191260796907	0.4956521738699433	0.8457446808446373	5.388227922497301	3.2131931945815166	0.5963357873714457
1	1	undersample	0.6	100	5	2	1	log2	entropy		0.7903783670474793	0.28847451508848737	0.4999999999568966	0.8586626139752382	6.075268352409216	3.537634157836745	0.5823008782288889
1	2	undersample	0.6	100	5	2	1	log2	entropy		0.7756442447469274	0.21593018950551823	0.48695652169678644	0.8601823708141324	5.839351061718634	3.4827974820075975	0.59643569752921
1	3	undersample	0.6	100	5	2	1	log2	entropy		0.8028082463327606	0.24201862079743158	0.521739130389414	0.8381458966501661	5.649167351753916	3.2235148034929417	0.5706176762493065
1	1	undersample	0.6	100	5	2	2	sqrt	gini		0.7892451000943298	0.2594682342872199	0.4827586206480381	0.8594224923946853	5.705945510378961	3.4341097272995715	0.6018476103554727
1	2	undersample	0.6	100	5	2	2	sqrt	gini		0.7767411127263116	0.2290138300134459	0.4956521738699433	0.8525835866196613	5.683789132274507	3.362258848128109	0.5915523452828602
1	3	undersample	0.6	100	5	2	2	sqrt	gini		0.8051010968679794	0.24056582354685907	0.5043478260431002	0.8419452887474017	5.420377495896982	3.1909696973687156	0.5886987844629608
1	1	undersample	0.6	100	5	2	2	sqrt	entropy		0.7894285190231632	0.2873312838153261	0.47413793099360885	0.857142857136344	5.409835660646356	3.318965284476373	0.6135057400212178
1	2	undersample	0.6	100	5	2	2	sqrt	entropy		0.7774150918461741	0.21866486070724675	0.4782608695236295	0.8586626139752382	5.568995993725361	3.383823977058698	0.607618307713154
1	3	undersample	0.6	100	5	2	2	sqrt	entropy		0.8021937359587684	0.23910573254661202	0.5304347825625709	0.8335866261334834	5.658464026572836	3.1874526569812622	0.5633070362253707
1	1	undersample	0.6	100	5	2	2	log2	gini		0.7892451000943298	0.2594682342872199	0.4827586206480381	0.8594224923946853	5.705945510378961	3.4341097272995715	0.6018476103554727
1	2	undersample	0.6	100	5	2	2	log2	gini		0.7767411127263116	0.2290138300134459	0.4956521738699433	0.8525835866196613	5.683789132274507	3.362258848128109	0.5915523452828602
1	3	undersample	0.6	100	5	2	2	log2	gini		0.8051010968679794	0.24056582354685907	0.5043478260431002	0.8419452887474017	5.420377495896982	3.1909696973687156	0.5886987844629608
1	1	undersample	0.6	100	5	2	2	log2	entropy		0.7894285190231632	0.2873312838153261	0.47413793099360885	0.857142857136344	5.409835660646356	3.318965284476373	0.6135057400212178
1	2	undersample	0.6	100	5	2	2	log2	entropy		0.7774150918461741	0.21866486070724675	0.4782608695236295	0.8586626139752382	5.568995993725361	3.383823977058698	0.607618307713154
1	3	undersample	0.6	100	5	2	2	log2	entropy		0.8021937359587684	0.23910573254661202	0.5304347825625709	0.8335866261334834	5.658464026572836	3.1874526569812622	0.5633070362253707
1	1	undersample	0.6	100	5	5	1	sqrt	gini		0.7872471439052512	0.2623364009756181	0.4655172413391796	0.8594224923946853	5.32467265657722	3.3114629513245872	0.6219091973639782
1	2	undersample	0.6	100	5	5	1	sqrt	gini		0.772373463724065	0.22878589414716471	0.4521739130041588	0.8533434650391084	4.802697243241713	3.083216730114149	0.6419760659337489
1	3	undersample	0.6	100	5	5	1	sqrt	gini		0.797112462006079	0.22132411509375746	0.5043478260431002	0.837386018230719	5.239875040064579	3.101503262761522	0.5919040409644095
1	1	undersample	0.6	100	5	5	1	sqrt	entropy		0.7876991405513049	0.2886961498206506	0.4655172413391796	0.8518237082002141	5.006947530831447	3.141644349905434	0.6274570045902321
1	2	undersample	0.6	100	5	5	1	sqrt	entropy		0.7784326681643979	0.21866963602915765	0.46956521735047263	0.8655015197502622	5.696581932065482	3.491230395810247	0.6128640613755849
1	3	undersample	0.6	100	5	5	1	sqrt	entropy		0.7995176423946081	0.23293069781060036	0.5130434782162571	0.8396656534890603	5.517518244020977	3.199834953535064	0.5799409728871059
1	1	undersample	0.6	100	5	5	1	log2	gini		0.7872471439052512	0.2623364009756181	0.4655172413391796	0.8594224923946853	5.32467265657722	3.3114629513245872	0.6219091973639782
1	2	undersample	0.6	100	5	5	1	log2	gini		0.772373463724065	0.22878589414716471	0.4521739130041588	0.8533434650391084	4.802697243241713	3.083216730114149	0.6419760659337489
1	3	undersample	0.6	100	5	5	1	log2	gini		0.797112462006079	0.22132411509375746	0.5043478260431002	0.837386018230719	5.239875040064579	3.101503262761522	0.5919040409644095
1	1	undersample	0.6	100	5	5	1	log2	entropy		0.7876991405513049	0.2886961498206506	0.4655172413391796	0.8518237082002141	5.006947530831447	3.141644349905434	0.6274570045902321
1	2	undersample	0.6	100	5	5	1	log2	entropy		0.7784326681643979	0.21866963602915765	0.46956521735047263	0.8655015197502622	5.696581932065482	3.491230395810247	0.6128640613755849
1	3	undersample	0.6	100	5	5	1	log2	entropy		0.7995176423946081	0.23293069781060036	0.5130434782162571	0.8396656534890603	5.517518244020977	3.199834953535064	0.5799409728871059
1	1	undersample	0.6	100	5	5	2	sqrt	gini		0.7856618803060476	0.2598294946512282	0.47413793099360885	0.8586626139752382	5.477700978156559	3.3546530807072585	0.6124198891665694
1	2	undersample	0.6	100	5	5	2	sqrt	gini		0.7757103211312277	0.23059175437070628	0.48695652169678644	0.857142857136344	5.694914825620697	3.408695413113416	0.5985507177085391
1	3	undersample	0.6	100	5	5	2	sqrt	gini		0.8024514338575394	0.22909595217068232	0.5043478260431002	0.837386018230719	5.239875040064579	3.101503262761522	0.5919040409644095
1	1	undersample	0.6	100	5	5	2	sqrt	entropy		0.7874305628340845	0.28869357309839105	0.4827586206480381	0.85030395136132	5.301522462530149	3.22492539241309	0.6083017401493327
1	2	undersample	0.6	100	5	5	2	sqrt	entropy		0.777884234174706	0.21897782553456088	0.46956521735047263	0.863981762911368	5.623041962004748	3.452222237833246	0.6139420984103819
1	3	undersample	0.6	100	5	5	2	sqrt	entropy		0.7996630104400687	0.23909226933995276	0.5043478260431002	0.8427051671668488	5.45147856310076	3.20638500893562	0.5881679469719985
1	1	undersample	0.6	100	5	5	2	log2	gini		0.7856618803060476	0.2598294946512282	0.47413793099360885	0.8586626139752382	5.477700978156559	3.3546530807072585	0.6124198891665694
1	2	undersample	0.6	100	5	5	2	log2	gini		0.7757103211312277	0.23059175437070628	0.48695652169678644	0.857142857136344	5.694914825620697	3.408695413113416	0.5985507177085391
1	3	undersample	0.6	100	5	5	2	log2	gini		0.8024514338575394	0.22909595217068232	0.5043478260431002	0.837386018230719	5.239875040064579	3.101503262761522	0.5919040409644095
1	1	undersample	0.6	100	5	5	2	log2	entropy		0.7874305628340845	0.28869357309839105	0.4827586206480381	0.85030395136132	5.301522462530149	3.22492539241309	0.6083017401493327
1	2	undersample	0.6	100	5	5	2	log2	entropy		0.777884234174706	0.21897782553456088	0.46956521735047263	0.863981762911368	5.623041962004748	3.452222237833246	0.6139420984103819
1	3	undersample	0.6	100	5	5	2	log2	entropy		0.7996630104400687	0.23909226933995276	0.5043478260431002	0.8427051671668488	5.45147856310076	3.20638500893562	0.5881679469719985
1	1	undersample	0.6	100	5	10	1	sqrt	gini		0.787921863536317	0.2601203121792887	0.4827586206480381	0.8617021276530267	5.815384164204201	3.4907159274995463	0.6002554209285651
1	2	undersample	0.6	100	5	10	1	sqrt	gini		0.7758424738998283	0.22895718528806694	0.46956521735047263	0.8480243161029786	4.9396717843373175	3.0897389267302806	0.6254947721689705
1	3	undersample	0.6	100	5	10	1	sqrt	gini		0.7962931148407559	0.21897032089281024	0.4782608695236295	0.8487841945224257	5.145309518282272	3.162770164041187	0.6146899620615945
1	1	undersample	0.6	100	5	10	1	sqrt	entropy		0.7885245257310554	0.27768144701034664	0.47413793099360885	0.8594224923946853	5.512183896203434	3.3727863393120794	0.6118784038597255
1	2	undersample	0.6	100	5	10	1	sqrt	entropy		0.7810955464516981	0.21830483440214035	0.4608695651773157	0.857142857136344	5.129031876226391	3.2260867302680545	0.628985499959747
1	3	undersample	0.6	100	5	10	1	sqrt	entropy		0.803151843531122	0.24535947425812674	0.521739130389414	0.8366261398112719	5.5864689704386175	3.19352862111123	0.571654220607942
1	1	undersample	0.6	100	5	10	1	log2	gini		0.787921863536317	0.2601203121792887	0.4827586206480381	0.8617021276530267	5.815384164204201	3.4907159274995463	0.6002554209285651
1	2	undersample	0.6	100	5	10	1	log2	gini		0.7758424738998283	0.22895718528806694	0.46956521735047263	0.8480243161029786	4.9396717843373175	3.0897389267302806	0.6254947721689705
1	3	undersample	0.6	100	5	10	1	log2	gini		0.7962931148407559	0.21897032089281024	0.4782608695236295	0.8487841945224257	5.145309518282272	3.162770164041187	0.6146899620615945
1	1	undersample	0.6	100	5	10	1	log2	entropy		0.7885245257310554	0.27768144701034664	0.47413793099360885	0.8594224923946853	5.512183896203434	3.3727863393120794	0.6118784038597255
1	2	undersample	0.6	100	5	10	1	log2	entropy		0.7810955464516981	0.21830483440214035	0.4608695651773157	0.857142857136344	5.129031876226391	3.2260867302680545	0.628985499959747
1	3	undersample	0.6	100	5	10	1	log2	entropy		0.803151843531122	0.24535947425812674	0.521739130389414	0.8366261398112719	5.5864689704386175	3.19352862111123	0.571654220607942
1	1	undersample	0.6	100	5	10	2	sqrt	gini		0.7907517555811759	0.2616544014612669	0.49137931030246734	0.8632218844919208	6.097174661252182	3.5925284724964497	0.5892119893424379
1	2	undersample	0.6	100	5	10	2	sqrt	gini		0.7782806924805075	0.23428528144519117	0.4782608695236295	0.85030395136132	5.206852419294297	3.1948795036615047	0.6135913204979975
1	3	undersample	0.6	100	5	10	2	sqrt	gini		0.8002246597066208	0.22467585358767256	0.48695652169678644	0.8419452887474017	5.0560622375712345	3.080936259528415	0.6093548821597917
1	1	undersample	0.6	100	5	10	2	sqrt	entropy		0.7889765223771094	0.2728407733406468	0.47413793099360885	0.8617021276530267	5.617906249170797	3.428381714508483	0.6102596779423738
1	2	undersample	0.6	100	5	10	2	sqrt	entropy		0.779483282674772	0.21527759067252866	0.46956521735047263	0.8533434650391084	5.150938213454844	3.201801988964693	0.6215958733676585
1	3	undersample	0.6	100	5	10	2	sqrt	entropy		0.8035416941984935	0.2426211407984469	0.5304347825625709	0.830547112455695	5.536704507020082	3.130278621667617	0.565368544109883
1	1	undersample	0.6	100	5	10	2	log2	gini		0.7907517555811759	0.2616544014612669	0.49137931030246734	0.8632218844919208	6.097174661252182	3.5925284724964497	0.5892119893424379
1	2	undersample	0.6	100	5	10	2	log2	gini		0.7782806924805075	0.23428528144519117	0.4782608695236295	0.85030395136132	5.206852419294297	3.1948795036615047	0.6135913204979975
1	3	undersample	0.6	100	5	10	2	log2	gini		0.8002246597066208	0.22467585358767256	0.48695652169678644	0.8419452887474017	5.0560622375712345	3.080936259528415	0.6093548821597917
1	1	undersample	0.6	100	5	10	2	log2	entropy		0.7889765223771094	0.2728407733406468	0.47413793099360885	0.8617021276530267	5.617906249170797	3.428381714508483	0.6102596779423738
1	2	undersample	0.6	100	5	10	2	log2	entropy		0.779483282674772	0.21527759067252866	0.46956521735047263	0.8533434650391084	5.150938213454844	3.201801988964693	0.6215958733676585
1	3	undersample	0.6	100	5	10	2	log2	entropy		0.8035416941984935	0.2426211407984469	0.5304347825625709	0.830547112455695	5.536704507020082	3.130278621667617	0.565368544109883
1	1	undersample	0.6	100	10	2	1	sqrt	gini		0.7938960800754638	0.24621599660607468	0.5603448275379014	0.8275075987779066	6.114277913314904	3.2485187236233064	0.5313004591116659
1	2	undersample	0.6	100	10	2	1	sqrt	gini		0.7699286375049558	0.20494554768580325	0.48695652169678644	0.8191489361639883	4.299102437140949	2.6925829709937945	0.6263128100277207
1	3	undersample	0.6	100	10	2	1	sqrt	gini		0.7886216466234968	0.22932818933891394	0.5565217390820416	0.8001519756778105	5.024379053035971	2.7847246082232293	0.5542425299892082
1	1	undersample	0.6	100	10	2	1	sqrt	entropy		0.7855570694895713	0.2846762409200278	0.4999999999568966	0.8366261398112719	5.120929893511715	3.060464928567223	0.597638503357676
1	2	undersample	0.6	100	10	2	1	sqrt	entropy		0.7770252411788027	0.2150114167367999	0.4782608695236295	0.8191489361639883	4.151960539367305	2.6445011322260483	0.6369282813823235
1	3	undersample	0.6	100	10	2	1	sqrt	entropy		0.7914298929562573	0.2078808515192046	0.5130434782162571	0.8100303951306229	4.492428314695689	2.7006607270800926	0.6011583252917745
1	1	undersample	0.6	100	10	2	1	log2	gini		0.7938960800754638	0.24621599660607468	0.5603448275379014	0.8275075987779066	6.114277913314904	3.2485187236233064	0.5313004591116659
1	2	undersample	0.6	100	10	2	1	log2	gini		0.7699286375049558	0.20494554768580325	0.48695652169678644	0.8191489361639883	4.299102437140949	2.6925829709937945	0.6263128100277207
1	3	undersample	0.6	100	10	2	1	log2	gini		0.7886216466234968	0.22932818933891394	0.5565217390820416	0.8001519756778105	5.024379053035971	2.7847246082232293	0.5542425299892082
1	1	undersample	0.6	100	10	2	1	log2	entropy		0.7855570694895713	0.2846762409200278	0.4999999999568966	0.8366261398112719	5.120929893511715	3.060464928567223	0.597638503357676
1	2	undersample	0.6	100	10	2	1	log2	entropy		0.7770252411788027	0.2150114167367999	0.4782608695236295	0.8191489361639883	4.151960539367305	2.6445011322260483	0.6369282813823235
1	3	undersample	0.6	100	10	2	1	log2	entropy		0.7914298929562573	0.2078808515192046	0.5130434782162571	0.8100303951306229	4.492428314695689	2.7006607270800926	0.6011583252917745
1	1	undersample	0.6	100	10	2	2	sqrt	gini		0.7933261712608742	0.2474905336577341	0.5431034482290429	0.8427051671668488	6.368334252310799	3.452773393245538	0.5421784084761773
1	2	undersample	0.6	100	10	2	2	sqrt	gini		0.7835734108629576	0.23260175346489237	0.5043478260431002	0.823708206680671	4.754385672892529	2.8608694025866974	0.6017327057319503
1	3	undersample	0.6	100	10	2	2	sqrt	gini		0.7947403198097001	0.21961723469490113	0.4956521738699433	0.8183890577445412	4.428581471690942	2.729197593616192	0.6162690167893201
1	1	undersample	0.6	100	10	2	2	sqrt	entropy		0.7876467351430668	0.2614221223558224	0.5431034482290429	0.8411854103279546	6.2960183386518445	3.419732501612319	0.5431579539179673
1	2	undersample	0.6	100	10	2	2	sqrt	entropy		0.7717259151579224	0.20448642567417843	0.4956521738699433	0.8267477203584594	4.689654880565339	2.86086939973751	0.6100383558493504
1	3	undersample	0.6	100	10	2	2	sqrt	entropy		0.7882384035945552	0.22070630218285647	0.5304347825625709	0.8115501519695172	4.864695057128738	2.814726358014927	0.5786028263463848
1	1	undersample	0.6	100	10	2	2	log2	gini		0.7933261712608742	0.2474905336577341	0.5431034482290429	0.8427051671668488	6.368334252310799	3.452773393245538	0.5421784084761773
1	2	undersample	0.6	100	10	2	2	log2	gini		0.7835734108629576	0.23260175346489237	0.5043478260431002	0.823708206680671	4.754385672892529	2.8608694025866974	0.6017327057319503
1	3	undersample	0.6	100	10	2	2	log2	gini		0.7947403198097001	0.21961723469490113	0.4956521738699433	0.8183890577445412	4.428581471690942	2.729197593616192	0.6162690167893201
1	1	undersample	0.6	100	10	2	2	log2	entropy		0.7876467351430668	0.2614221223558224	0.5431034482290429	0.8411854103279546	6.2960183386518445	3.419732501612319	0.5431579539179673
1	2	undersample	0.6	100	10	2	2	log2	entropy		0.7717259151579224	0.20448642567417843	0.4956521738699433	0.8267477203584594	4.689654880565339	2.86086939973751	0.6100383558493504
1	3	undersample	0.6	100	10	2	2	log2	entropy		0.7882384035945553	0.22070630218285647	0.5304347825625709	0.8115501519695172	4.864695057128738	2.814726358014927	0.5786028263463848
1	1	undersample	0.6	100	10	5	1	sqrt	gini		0.7867099884708103	0.26291991097571676	0.5344827585746136	0.8381458966501661	5.945574277831578	3.3022500788680897	0.5554131300192446
1	2	undersample	0.6	100	10	5	1	sqrt	gini		0.7691687590855029	0.23535277031240356	0.5043478260431002	0.8206686930028825	4.656556364816219	2.8123800933843968	0.603961345355653
1	3	undersample	0.6	100	10	5	1	sqrt	gini		0.7946742434253998	0.22348621530848892	0.5304347825625709	0.8062310030333874	4.700144977260941	2.7374593639423845	0.5824201870760628
1	1	undersample	0.6	100	10	5	1	sqrt	entropy		0.7944004821297558	0.28372078380567983	0.5258620689201843	0.8290273556168007	5.377858240934781	3.0757086319872826	0.5719207239040349
1	2	undersample	0.6	100	10	5	1	sqrt	entropy		0.7739064358398309	0.2171715496605839	0.5043478260431002	0.8290273556168007	4.933956802332895	2.9498742232352004	0.5978719093164456
1	3	undersample	0.6	100	10	5	1	sqrt	entropy		0.7930553720100435	0.2275057832514109	0.5478260869088847	0.8069908814528345	5.065566032180922	2.838342885813366	0.5603209625787247
1	1	undersample	0.6	100	10	5	1	log2	gini		0.7867099884708103	0.26291991097571676	0.5344827585746136	0.8381458966501661	5.945574277831578	3.3022500788680897	0.5554131300192446
1	2	undersample	0.6	100	10	5	1	log2	gini		0.7691687590855029	0.23535277031240356	0.5043478260431002	0.8206686930028825	4.656556364816219	2.8123800933843968	0.603961345355653
1	3	undersample	0.6	100	10	5	1	log2	gini		0.7946742434253998	0.22348621530848892	0.5304347825625709	0.8062310030333874	4.700144977260941	2.7374593639423845	0.5824201870760628
1	1	undersample	0.6	100	10	5	1	log2	entropy		0.7944004821297558	0.28372078380567983	0.5258620689201843	0.8290273556168007	5.377858240934781	3.0757086319872826	0.5719207239040349
1	2	undersample	0.6	100	10	5	1	log2	entropy		0.7739064358398309	0.2171715496605839	0.5043478260431002	0.8290273556168007	4.933956802332895	2.9498742232352004	0.5978719093164456
1	3	undersample	0.6	100	10	5	1	log2	entropy		0.7930553720100435	0.2275057832514109	0.5478260869088847	0.8069908814528345	5.065566032180922	2.838342885813366	0.5603209625787247
1	1	undersample	0.6	100	10	5	2	sqrt	gini		0.787024420920239	0.2644659058609561	0.5258620689201843	0.8404255319085074	5.84121171978823	3.2954020919227416	0.5641641138167984
1	2	undersample	0.6	100	10	5	2	sqrt	gini		0.7795757896127924	0.21709908543640877	0.4956521738699433	0.8214285714223296	4.520689382448266	2.775652018138149	0.6139886504274814
1	3	undersample	0.6	100	10	5	2	sqrt	gini		0.798698295229285	0.23097166156348853	0.521739130389414	0.8115501519695172	4.697946941908511	2.768583302965502	0.5893176934989633
1	1	undersample	0.6	100	10	5	2	sqrt	entropy		0.7908500157216224	0.2675986519005276	0.5086206896113258	0.8381458966501661	5.36010177343131	3.142463784729311	0.5862694150145997
1	2	undersample	0.6	100	10	5	2	sqrt	entropy		0.7752411788026959	0.2177540360522781	0.5130434782162571	0.8328267477140363	5.24870095681351	3.0689326223631013	0.584703261840858
1	3	undersample	0.6	100	10	5	2	sqrt	entropy		0.7848486850799524	0.22065694075449485	0.521739130389414	0.8123100303889643	4.721383604608586	2.77979214165111	0.5887664140918126
1	1	undersample	0.6	100	10	5	2	log2	gini		0.787024420920239	0.2644659058609561	0.5258620689201843	0.8404255319085074	5.84121171978823	3.2954020919227416	0.5641641138167984
1	2	undersample	0.6	100	10	5	2	log2	gini		0.7795757896127924	0.21709908543640877	0.4956521738699433	0.8214285714223296	4.520689382448266	2.775652018138149	0.6139886504274814
1	3	undersample	0.6	100	10	5	2	log2	gini		0.798698295229285	0.23097166156348853	0.521739130389414	0.8115501519695172	4.697946941908511	2.768583302965502	0.5893176934989633
1	1	undersample	0.6	100	10	5	2	log2	entropy		0.7908500157216224	0.2675986519005276	0.5086206896113258	0.8381458966501661	5.36010177343131	3.142463784729311	0.5862694150145997
1	2	undersample	0.6	100	10	5	2	log2	entropy		0.7752411788026959	0.2177540360522781	0.5130434782162571	0.8328267477140363	5.24870095681351	3.0689326223631013	0.584703261840858
1	3	undersample	0.6	100	10	5	2	log2	entropy		0.7848486850799524	0.22065694075449485	0.521739130389414	0.8123100303889643	4.721383604608586	2.77979214165111	0.5887664140918126
1	1	undersample	0.6	100	10	10	1	sqrt	gini		0.788871711560633	0.25182037795702333	0.5086206896113258	0.8328267477140363	5.156618484696908	3.042476306655355	0.5900138364159004
1	2	undersample	0.6	100	10	10	1	sqrt	gini		0.7719703977798336	0.22462387248995647	0.5130434782162571	0.8221884498417767	4.871641948584532	2.885321279222409	0.5922687383345828
1	3	undersample	0.6	100	10	10	1	sqrt	gini		0.7924276463591913	0.22937726591827085	0.5391304347357279	0.8123100303889643	5.062867321159085	2.8724518797061473	0.5673567263105483
1	1	undersample	0.6	100	10	10	1	sqrt	entropy		0.7908172623414736	0.2643484434050684	0.5431034482290429	0.8427051671668488	6.368334252310799	3.452773393245538	0.5421784084761773
1	2	undersample	0.6	100	10	10	1	sqrt	entropy		0.7741310955464517	0.22027429837600596	0.46956521735047263	0.8320668692945892	4.386172854364198	2.796143842591418	0.6374905621759877
1	3	undersample	0.6	100	10	10	1	sqrt	entropy		0.7959164794502445	0.21975794112388852	0.5304347825625709	0.8153495440667528	4.988035063765228	2.8726425350820817	0.5759066342715945
1	1	undersample	0.6	100	10	10	1	log2	gini		0.788871711560633	0.25182037795702333	0.5086206896113258	0.8328267477140363	5.156618484696908	3.042476306655355	0.5900138364159004
1	2	undersample	0.6	100	10	10	1	log2	gini		0.7719703977798336	0.22462387248995647	0.5130434782162571	0.8221884498417767	4.871641948584532	2.885321279222409	0.5922687383345828
1	3	undersample	0.6	100	10	10	1	log2	gini		0.7924276463591913	0.22937726591827085	0.5391304347357279	0.8123100303889643	5.062867321159085	2.8724518797061473	0.5673567263105483
1	1	undersample	0.6	100	10	10	1	log2	entropy		0.7908172623414736	0.2643484434050684	0.5431034482290429	0.8427051671668488	6.368334252310799	3.452773393245538	0.5421784084761773
1	2	undersample	0.6	100	10	10	1	log2	entropy		0.7741310955464517	0.22027429837600596	0.46956521735047263	0.8320668692945892	4.386172854364198	2.796143842591418	0.6374905621759877
1	3	undersample	0.6	100	10	10	1	log2	entropy		0.7959164794502445	0.21975794112388852	0.5304347825625709	0.8153495440667528	4.988035063765228	2.8726425350820817	0.5759066342715945
1	1	undersample	0.6	100	10	10	2	sqrt	gini		0.7927824651504036	0.264545692669184	0.5258620689201843	0.8335866261334834	5.555582863423195	3.1599746168372405	0.568792625178184
1	2	undersample	0.6	100	10	10	2	sqrt	gini		0.7780626404123168	0.24517687922893058	0.5304347825625709	0.817629179325094	5.064505867742656	2.9085505648001537	0.5743009466492117
1	3	undersample	0.6	100	10	10	2	sqrt	gini		0.7924342539976211	0.21626196956674473	0.48695652169678644	0.8115501519695172	4.087479264944312	2.584011082767802	0.6321771621092771
1	1	undersample	0.6	100	10	10	2	sqrt	entropy		0.7868082486112568	0.25632572612378224	0.5258620689201843	0.8396656534890603	5.808271899145765	3.2797840735045733	0.5646746695698283
1	2	undersample	0.6	100	10	10	2	sqrt	entropy		0.7757169287696577	0.22129408885305082	0.46956521735047263	0.8343465045529306	4.45871530954199	2.8346228839721768	0.6357487847045795
1	3	undersample	0.6	100	10	10	2	sqrt	entropy		0.7899101361173517	0.22494725147388123	0.521739130389414	0.8077507598722816	4.583542679174474	2.71386822077487	0.5920896487492134
1	1	undersample	0.6	100	10	10	2	log2	gini		0.7927824651504036	0.264545692669184	0.5258620689201843	0.8335866261334834	5.555582863423195	3.1599746168372405	0.568792625178184
1	2	undersample	0.6	100	10	10	2	log2	gini		0.7780626404123168	0.24517687922893058	0.5304347825625709	0.817629179325094	5.064505867742656	2.9085505648001537	0.5743009466492117
1	3	undersample	0.6	100	10	10	2	log2	gini		0.7924342539976211	0.21626196956674473	0.48695652169678644	0.8115501519695172	4.087479264944312	2.584011082767802	0.6321771621092771
1	1	undersample	0.6	100	10	10	2	log2	entropy		0.7868082486112568	0.25632572612378224	0.5258620689201843	0.8396656534890603	5.808271899145765	3.2797840735045733	0.5646746695698283
1	2	undersample	0.6	100	10	10	2	log2	entropy		0.7757169287696577	0.22129408885305082	0.46956521735047263	0.8343465045529306	4.45871530954199	2.8346228839721768	0.6357487847045795
1	3	undersample	0.6	100	10	10	2	log2	entropy		0.7899101361173517	0.22494725147388123	0.521739130389414	0.8077507598722816	4.583542679174474	2.71386822077487	0.5920896487492134
1	1	undersample	0.6	300	3	2	1	sqrt	gini		0.7907059008489676	0.27177772954062773	0.4224137930670333	0.8981762917864881	6.451102031984061	4.148481321230904	0.6430655159617747
1	2	undersample	0.6	300	3	2	1	sqrt	gini		0.7688317695255715	0.22789229978314474	0.3652173912725898	0.8882978723336756	4.575342042694097	3.2695649242055147	0.7146055634622843
1	3	undersample	0.6	300	3	2	1	sqrt	gini		0.7991211840888066	0.23628422298535634	0.3999999999652174	0.8928571428503583	5.555555015388194	3.733332984327881	0.6719999925176628
1	1	undersample	0.6	300	3	2	1	sqrt	entropy		0.7895595325437587	0.2797705752903659	0.41379310341260406	0.8981762917864881	6.226513847434192	4.0638184371241515	0.6526635087358911
1	2	undersample	0.6	300	3	2	1	sqrt	entropy		0.7730408352054976	0.22573726152491694	0.3565217390994329	0.8920972644309112	4.580699981107992	3.304102571432313	0.7213095245818976
1	3	undersample	0.6	300	3	2	1	sqrt	entropy		0.7976410730804812	0.24234286773927688	0.3999999999652174	0.8890577507531228	5.342465251659401	3.605479126534702	0.6748717873251804
1	1	undersample	0.6	300	3	2	1	log2	gini		0.7907059008489676	0.27177772954062773	0.4224137930670333	0.8981762917864881	6.451102031984061	4.148481321230904	0.6430655159617747
1	2	undersample	0.6	300	3	2	1	log2	gini		0.7688317695255715	0.22789229978314474	0.3652173912725898	0.8882978723336756	4.575342042694097	3.2695649242055147	0.7146055634622843
1	3	undersample	0.6	300	3	2	1	log2	gini		0.7991211840888066	0.23628422298535634	0.3999999999652174	0.8928571428503583	5.555555015388194	3.733332984327881	0.6719999925176628
1	1	undersample	0.6	300	3	2	1	log2	entropy		0.7895595325437587	0.2797705752903659	0.41379310341260406	0.8981762917864881	6.226513847434192	4.0638184371241515	0.6526635087358911
1	2	undersample	0.6	300	3	2	1	log2	entropy		0.7730408352054976	0.22573726152491694	0.3565217390994329	0.8920972644309112	4.580699981107992	3.304102571432313	0.7213095245818976
1	3	undersample	0.6	300	3	2	1	log2	entropy		0.7976410730804812	0.24234286773927688	0.3999999999652174	0.8890577507531228	5.342465251659401	3.605479126534702	0.6748717873251804
1	1	undersample	0.6	300	3	2	2	sqrt	gini		0.7907517555811759	0.2762503050202056	0.4224137930670333	0.8966565349475939	6.345477846731192	4.087474248885329	0.6441554575020967
1	2	undersample	0.6	300	3	2	2	sqrt	gini		0.7687921236949914	0.22648538158151016	0.3652173912725898	0.8875379939142285	4.540540123545908	3.2474732712780923	0.7152173832871223
1	3	undersample	0.6	300	3	2	2	sqrt	gini		0.798955993128056	0.23520211892892426	0.3999999999652174	0.8951367781086996	5.690820690785481	3.8144923892852294	0.6702886173436126
1	1	undersample	0.6	300	3	2	2	sqrt	entropy		0.7896643433602347	0.2742328600338099	0.41379310341260406	0.8981762917864881	6.226513847434192	4.0638184371241515	0.6526635087358911
1	2	undersample	0.6	300	3	2	2	sqrt	entropy		0.7727368838377163	0.22226559432078435	0.3565217390994329	0.8913373860114641	4.544792613647633	3.280996961172652	0.7219244517059294
1	3	undersample	0.6	300	3	2	2	sqrt	entropy		0.797099246729219	0.24169719219571473	0.3999999999652174	0.8890577507531228	5.342465251659401	3.605479126534702	0.6748717873251804
1	1	undersample	0.6	300	3	2	2	log2	gini		0.7907517555811759	0.2762503050202056	0.4224137930670333	0.8966565349475939	6.345477846731192	4.087474248885329	0.6441554575020967
1	2	undersample	0.6	300	3	2	2	log2	gini		0.7687921236949914	0.22648538158151016	0.3652173912725898	0.8875379939142285	4.540540123545908	3.2474732712780923	0.7152173832871223
1	3	undersample	0.6	300	3	2	2	log2	gini		0.798955993128056	0.23520211892892426	0.3999999999652174	0.8951367781086996	5.690820690785481	3.8144923892852294	0.6702886173436126
1	1	undersample	0.6	300	3	2	2	log2	entropy		0.7896643433602347	0.2742328600338099	0.41379310341260406	0.8981762917864881	6.226513847434192	4.0638184371241515	0.6526635087358911
1	2	undersample	0.6	300	3	2	2	log2	entropy		0.7727368838377163	0.22226559432078435	0.3565217390994329	0.8913373860114641	4.544792613647633	3.280996961172652	0.7219244517059294
1	3	undersample	0.6	300	3	2	2	log2	entropy		0.797099246729219	0.24169719219571473	0.3999999999652174	0.8890577507531228	5.342465251659401	3.605479126534702	0.6748717873251804
1	1	undersample	0.6	300	3	5	1	sqrt	gini		0.7908238130175034	0.2705405404404598	0.4224137930670333	0.8981762917864881	6.451102031984061	4.148481321230904	0.6430655159617747
1	2	undersample	0.6	300	3	5	1	sqrt	gini		0.7686599709263909	0.22812678008003956	0.3652173912725898	0.8882978723336756	4.575342042694097	3.2695649242055147	0.7146055634622843
1	3	undersample	0.6	300	3	5	1	sqrt	gini		0.7998017708470994	0.23818227642726725	0.3999999999652174	0.8943768996892525	5.64508337614439	3.787050000595524	0.6708581063919126
1	1	undersample	0.6	300	3	5	1	sqrt	entropy		0.7896774447122943	0.28061840183703635	0.41379310341260406	0.8989361702059352	6.278637121811397	4.094373459941554	0.6521118067059033
1	2	undersample	0.6	300	3	5	1	sqrt	entropy		0.7728690366063169	0.22744485975925863	0.3565217390994329	0.8920972644309112	4.580699981107992	3.304102571432313	0.7213095245818976
1	3	undersample	0.6	300	3	5	1	sqrt	entropy		0.7975683890577507	0.24226798702703614	0.3999999999652174	0.8890577507531228	5.342465251659401	3.605479126534702	0.6748717873251804
1	1	undersample	0.6	300	3	5	1	log2	gini		0.7908238130175034	0.2705405404404598	0.4224137930670333	0.8981762917864881	6.451102031984061	4.148481321230904	0.6430655159617747
1	2	undersample	0.6	300	3	5	1	log2	gini		0.7686599709263909	0.22812678008003956	0.3652173912725898	0.8882978723336756	4.575342042694097	3.2695649242055147	0.7146055634622843
1	3	undersample	0.6	300	3	5	1	log2	gini		0.7998017708470994	0.23818227642726725	0.3999999999652174	0.8943768996892525	5.64508337614439	3.787050000595524	0.6708581063919126
1	1	undersample	0.6	300	3	5	1	log2	entropy		0.7896774447122943	0.28061840183703635	0.41379310341260406	0.8989361702059352	6.278637121811397	4.094373459941554	0.6521118067059033
1	2	undersample	0.6	300	3	5	1	log2	entropy		0.7728690366063169	0.22744485975925863	0.3565217390994329	0.8920972644309112	4.580699981107992	3.304102571432313	0.7213095245818976
1	3	undersample	0.6	300	3	5	1	log2	entropy		0.7975683890577507	0.24226798702703614	0.3999999999652174	0.8890577507531228	5.342465251659401	3.605479126534702	0.6748717873251804
1	1	undersample	0.6	300	3	5	2	sqrt	gini		0.7910923907347238	0.2760429181282462	0.4224137930670333	0.8966565349475939	6.345477846731192	4.087474248885329	0.6441554575020967
1	2	undersample	0.6	300	3	5	2	sqrt	gini		0.7686137174573807	0.22723560041826957	0.3652173912725898	0.8867781154947814	4.506205344210673	3.225678150578519	0.7158302516463526
1	3	undersample	0.6	300	3	5	2	sqrt	gini		0.7990947535350865	0.23544145975222763	0.40869565213837433	0.8936170212698055	5.805881783148159	3.841738768732062	0.6616977152073727
1	1	undersample	0.6	300	3	5	2	sqrt	entropy		0.7897888062048004	0.2754372250317521	0.41379310341260406	0.8981762917864881	6.226513847434192	4.0638184371241515	0.6526635087358911
1	2	undersample	0.6	300	3	5	2	sqrt	entropy		0.7726509845381261	0.22429936951893037	0.3565217390994329	0.8928571428503583	4.617116672881826	3.327535920813981	0.7206956441423202
1	3	undersample	0.6	300	3	5	2	sqrt	entropy		0.7970067397911987	0.24248927865312475	0.3999999999652174	0.8882978723336756	5.301586807032788	3.5809520598441353	0.6754490942368381
1	1	undersample	0.6	300	3	5	2	log2	gini		0.7910923907347238	0.2760429181282462	0.4224137930670333	0.8966565349475939	6.345477846731192	4.087474248885329	0.6441554575020967
1	2	undersample	0.6	300	3	5	2	log2	gini		0.7686137174573807	0.22723560041826957	0.3652173912725898	0.8867781154947814	4.506205344210673	3.225678150578519	0.7158302516463526
1	3	undersample	0.6	300	3	5	2	log2	gini		0.7990947535350865	0.23544145975222763	0.40869565213837433	0.8936170212698055	5.805881783148159	3.841738768732062	0.6616977152073727
1	1	undersample	0.6	300	3	5	2	log2	entropy		0.7897888062048004	0.2754372250317521	0.41379310341260406	0.8981762917864881	6.226513847434192	4.0638184371241515	0.6526635087358911
1	2	undersample	0.6	300	3	5	2	log2	entropy		0.7726509845381261	0.22429936951893037	0.3565217390994329	0.8928571428503583	4.617116672881826	3.327535920813981	0.7206956441423202
1	3	undersample	0.6	300	3	5	2	log2	entropy		0.7970067397911987	0.24248927865312475	0.3999999999652174	0.8882978723336756	5.301586807032788	3.5809520598441353	0.6754490942368381
1	1	undersample	0.6	300	3	10	1	sqrt	gini		0.7910923907347238	0.274358297420952	0.4224137930670333	0.8981762917864881	6.451102031984061	4.148481321230904	0.6430655159617747
1	2	undersample	0.6	300	3	10	1	sqrt	gini		0.7687326549491212	0.22711664659988126	0.3652173912725898	0.8860182370753342	4.472328361892955	3.204173631462758	0.7164441712377482
1	3	undersample	0.6	300	3	10	1	sqrt	gini		0.8006938020351526	0.240636926459198	0.40869565213837433	0.8928571428503583	5.7598033602694345	3.8144923970306612	0.6622608621927314
1	1	undersample	0.6	300	3	10	1	sqrt	entropy		0.7902801069070329	0.2815734813600664	0.41379310341260406	0.897416413367041	6.175162769638967	4.033716081267294	0.6532161450622781
1	2	undersample	0.6	300	3	10	1	sqrt	entropy		0.7722941720629048	0.2254040266350076	0.3565217390994329	0.8905775075920169	4.509383959578521	3.2582122621372474	0.7225404281936425
1	3	undersample	0.6	300	3	10	1	sqrt	entropy		0.7978393022333818	0.24437872281403944	0.3999999999652174	0.8890577507531228	5.342465251659401	3.605479126534702	0.6748717873251804
1	1	undersample	0.6	300	3	10	1	log2	gini		0.7910923907347238	0.274358297420952	0.4224137930670333	0.8981762917864881	6.451102031984061	4.148481321230904	0.6430655159617747
1	2	undersample	0.6	300	3	10	1	log2	gini		0.7687326549491212	0.22711664659988126	0.3652173912725898	0.8860182370753342	4.472328361892955	3.204173631462758	0.7164441712377482
1	3	undersample	0.6	300	3	10	1	log2	gini		0.8006938020351526	0.240636926459198	0.40869565213837433	0.8928571428503583	5.7598033602694345	3.8144923970306612	0.6622608621927314
1	1	undersample	0.6	300	3	10	1	log2	entropy		0.7902801069070329	0.2815734813600664	0.41379310341260406	0.897416413367041	6.175162769638967	4.033716081267294	0.6532161450622781
1	2	undersample	0.6	300	3	10	1	log2	entropy		0.7722941720629048	0.2254040266350076	0.3565217390994329	0.8905775075920169	4.509383959578521	3.2582122621372474	0.7225404281936425
1	3	undersample	0.6	300	3	10	1	log2	entropy		0.7978393022333818	0.24437872281403944	0.3999999999652174	0.8890577507531228	5.342465251659401	3.605479126534702	0.6748717873251804
1	1	undersample	0.6	300	3	10	2	sqrt	gini		0.7908434650455928	0.2780833492078307	0.4224137930670333	0.8966565349475939	6.345477846731192	4.087474248885329	0.6441554575020967
1	2	undersample	0.6	300	3	10	2	sqrt	gini		0.7686071098189508	0.2264848163354964	0.3652173912725898	0.8852583586558872	4.438900081288569	3.1829539403899165	0.7170591447683443
1	3	undersample	0.6	300	3	10	2	sqrt	gini		0.8006739791198625	0.24089636594615177	0.40869565213837433	0.8898176291725699	5.581845312711052	3.7092650301183983	0.6645230683575479
1	1	undersample	0.6	300	3	10	2	sqrt	entropy		0.7901949481186458	0.28123351661620993	0.41379310341260406	0.897416413367041	6.175162769638967	4.033716081267294	0.6532161450622781
1	2	undersample	0.6	300	3	10	2	sqrt	entropy		0.7720562970794239	0.22475268949843027	0.3565217390994329	0.8898176291725699	4.474463700693503	3.2357418347841347	0.7231574567334149
1	3	undersample	0.6	300	3	10	2	sqrt	entropy		0.7974098057354302	0.24473149881224607	0.3913043477920605	0.8890577507531228	5.151662922344166	3.5270991455230787	0.6846525378647075
1	1	undersample	0.6	300	3	10	2	log2	gini		0.7908434650455928	0.2780833492078307	0.4224137930670333	0.8966565349475939	6.345477846731192	4.087474248885329	0.6441554575020967
1	2	undersample	0.6	300	3	10	2	log2	gini		0.7686071098189508	0.2264848163354964	0.3652173912725898	0.8852583586558872	4.438900081288569	3.1829539403899165	0.7170591447683443
1	3	undersample	0.6	300	3	10	2	log2	gini		0.8006739791198625	0.24089636594615177	0.40869565213837433	0.8898176291725699	5.581845312711052	3.7092650301183983	0.6645230683575479
1	1	undersample	0.6	300	3	10	2	log2	entropy		0.7901949481186458	0.28123351661620993	0.41379310341260406	0.897416413367041	6.175162769638967	4.033716081267294	0.6532161450622781
1	2	undersample	0.6	300	3	10	2	log2	entropy		0.7720562970794239	0.22475268949843027	0.3565217390994329	0.8898176291725699	4.474463700693503	3.2357418347841347	0.7231574567334149
1	3	undersample	0.6	300	3	10	2	log2	entropy		0.7974098057354302	0.24473149881224607	0.3913043477920605	0.8890577507531228	5.151662922344166	3.5270991455230787	0.6846525378647075
1	1	undersample	0.6	300	5	2	1	sqrt	gini		0.7934899381616184	0.2699789998045196	0.5086206896113258	0.863981762911368	6.574830407674757	3.739356303275244	0.5687380518837434
1	2	undersample	0.6	300	5	2	1	sqrt	gini		0.7742896788687723	0.23140312841790778	0.4608695651773157	0.8495440729418728	4.8268162115452355	3.0631530678597505	0.6346114882652563
1	3	undersample	0.6	300	5	2	1	sqrt	gini		0.8039910136117352	0.23504725489362419	0.5043478260431002	0.8381458966501661	5.269252591605589	3.1160643100431775	0.5913674099273267
1	1	undersample	0.6	300	5	2	1	sqrt	entropy		0.7942694686091605	0.285314202675294	0.49137931030246734	0.8662613981697094	6.25770365658426	3.6741768407616613	0.5871445788773829
1	2	undersample	0.6	300	5	2	1	sqrt	entropy		0.7783467688648077	0.22161676803833927	0.46956521735047263	0.8579027355557911	5.344612555527833	3.30453359634872	0.6182924409524834
1	3	undersample	0.6	300	5	2	1	sqrt	entropy		0.8067530064754856	0.23621053983481788	0.5043478260431002	0.8449848024251901	5.5466112391344575	3.2535377266111363	0.5865811629611767
1	1	undersample	0.6	300	5	2	1	log2	gini		0.7934899381616184	0.2699789998045196	0.5086206896113258	0.863981762911368	6.574830407674757	3.739356303275244	0.5687380518837434
1	2	undersample	0.6	300	5	2	1	log2	gini		0.7742896788687723	0.23140312841790778	0.4608695651773157	0.8495440729418728	4.8268162115452355	3.0631530678597505	0.6346114882652563
1	3	undersample	0.6	300	5	2	1	log2	gini		0.8039910136117352	0.23504725489362419	0.5043478260431002	0.8381458966501661	5.269252591605589	3.1160643100431775	0.5913674099273267
1	1	undersample	0.6	300	5	2	1	log2	entropy		0.7942694686091605	0.285314202675294	0.49137931030246734	0.8662613981697094	6.25770365658426	3.6741768407616613	0.5871445788773829
1	2	undersample	0.6	300	5	2	1	log2	entropy		0.7783467688648077	0.22161676803833927	0.46956521735047263	0.8579027355557911	5.344612555527833	3.30453359634872	0.6182924409524834
1	3	undersample	0.6	300	5	2	1	log2	entropy		0.8067530064754856	0.23621053983481788	0.5043478260431002	0.8449848024251901	5.5466112391344575	3.2535377266111363	0.5865811629611767
1	1	undersample	0.6	300	5	2	2	sqrt	gini		0.7943087726653392	0.274210643701183	0.4827586206480381	0.870820668686392	6.291764183730726	3.7371193856457854	0.593970023922957
1	2	undersample	0.6	300	5	2	2	sqrt	gini		0.7742500330381922	0.22610044742089078	0.4782608695236295	0.8465045592640844	5.055280175315215	3.1157983329842347	0.6163453210062985
1	3	undersample	0.6	300	5	2	2	sqrt	gini		0.8040901281881855	0.24097521823733115	0.5043478260431002	0.843465045586296	5.482881582393855	3.2219499837120518	0.5876380659449726
1	1	undersample	0.6	300	5	2	2	sqrt	entropy		0.794393931453726	0.2889623431866857	0.4827586206480381	0.8655015197502622	6.006025886352936	3.589323714724592	0.59762041033158
1	2	undersample	0.6	300	5	2	2	sqrt	entropy		0.7780626404123168	0.21971581621625913	0.4521739130041588	0.8541033434585555	4.832010231037182	3.099275149481987	0.6414049128568651
1	3	undersample	0.6	300	5	2	2	sqrt	entropy		0.8021474824897581	0.23337845612424132	0.48695652169678644	0.8389057750696133	4.942756305955632	3.022805390318368	0.6115626896775312
1	1	undersample	0.6	300	5	2	2	log2	gini		0.7943087726653392	0.274210643701183	0.4827586206480381	0.870820668686392	6.291764183730726	3.7371193856457854	0.593970023922957
1	2	undersample	0.6	300	5	2	2	log2	gini		0.7742500330381922	0.22610044742089078	0.4782608695236295	0.8465045592640844	5.055280175315215	3.1157983329842347	0.6163453210062985
1	3	undersample	0.6	300	5	2	2	log2	gini		0.8040901281881855	0.24097521823733115	0.5043478260431002	0.843465045586296	5.482881582393855	3.2219499837120518	0.5876380659449726
1	1	undersample	0.6	300	5	2	2	log2	entropy		0.794393931453726	0.2889623431866857	0.4827586206480381	0.8655015197502622	6.006025886352936	3.589323714724592	0.59762041033158
1	2	undersample	0.6	300	5	2	2	log2	entropy		0.7780626404123168	0.21971581621625913	0.4521739130041588	0.8541033434585555	4.832010231037182	3.099275149481987	0.6414049128568651
1	3	undersample	0.6	300	5	2	2	log2	entropy		0.8021474824897581	0.23337845612424132	0.48695652169678644	0.8389057750696133	4.942756305955632	3.022805390318368	0.6115626896775312
1	1	undersample	0.6	300	5	5	1	sqrt	gini		0.7914723299444503	0.27257467414851383	0.4827586206480381	0.8662613981697094	6.0454540606086935	3.609717597941281	0.5970961819075161
1	2	undersample	0.6	300	5	5	1	sqrt	gini		0.7732126338046781	0.22454229898478162	0.4608695651773157	0.8510638297807671	4.884792277997765	3.0944097297172477	0.6334782534780982
1	3	undersample	0.6	300	5	5	1	sqrt	gini		0.8032906039381525	0.23735069831613778	0.5043478260431002	0.837386018230719	5.239875040064579	3.101503262761522	0.5919040409644095
1	1	undersample	0.6	300	5	5	1	sqrt	entropy		0.7928086678545225	0.29010187586261554	0.4999999999568966	0.8624620060724738	6.270717739232437	3.6353588512187867	0.5797356761518965
1	2	undersample	0.6	300	5	5	1	sqrt	entropy		0.7772102550548434	0.22599952149840083	0.4521739130041588	0.8601823708141324	5.077984432147581	3.234026233292769	0.6368720159989129
1	3	undersample	0.6	300	5	5	1	sqrt	entropy		0.8037927844588344	0.23804010829059494	0.48695652169678644	0.8449848024251901	5.173811538765052	3.141346770521097	0.6071629581491861
1	1	undersample	0.6	300	5	5	1	log2	gini		0.7914723299444503	0.27257467414851383	0.4827586206480381	0.8662613981697094	6.0454540606086935	3.609717597941281	0.5970961819075161
1	2	undersample	0.6	300	5	5	1	log2	gini		0.7732126338046781	0.22454229898478162	0.4608695651773157	0.8510638297807671	4.884792277997765	3.0944097297172477	0.6334782534780982
1	3	undersample	0.6	300	5	5	1	log2	gini		0.8032906039381525	0.23735069831613778	0.5043478260431002	0.837386018230719	5.239875040064579	3.101503262761522	0.5919040409644095
1	1	undersample	0.6	300	5	5	1	log2	entropy		0.7928086678545225	0.29010187586261554	0.4999999999568966	0.8624620060724738	6.270717739232437	3.6353588512187867	0.5797356761518965
1	2	undersample	0.6	300	5	5	1	log2	entropy		0.7772102550548434	0.22599952149840083	0.4521739130041588	0.8601823708141324	5.077984432147581	3.234026233292769	0.6368720159989129
1	3	undersample	0.6	300	5	5	1	log2	entropy		0.8037927844588344	0.23804010829059494	0.48695652169678644	0.8449848024251901	5.173811538765052	3.141346770521097	0.6071629581491861
1	1	undersample	0.6	300	5	5	2	sqrt	gini		0.7913544177759144	0.27528351010645025	0.49137931030246734	0.8655015197502622	6.216891200194758	3.65341878105896	0.587660070161047
1	2	undersample	0.6	300	5	5	2	sqrt	gini		0.7727567067530066	0.2254170623482232	0.4608695651773157	0.8457446808446373	4.686873981850736	2.9877059528564978	0.6374623933899718
1	3	undersample	0.6	300	5	5	2	sqrt	gini		0.8046716003700278	0.23684984798329856	0.5130434782162571	0.843465045586296	5.677010700717223	3.27750084550019	0.5773286261933608
1	1	undersample	0.6	300	5	5	2	sqrt	entropy		0.793332721936904	0.28997952374207453	0.4827586206480381	0.8632218844919208	5.890369908342815	3.5295016571894946	0.5991986332279051
1	2	undersample	0.6	300	5	5	2	sqrt	entropy		0.7777586890445356	0.2218558213885688	0.4434782608310019	0.8594224923946853	4.871705714960379	3.1546883768150673	0.6475531390187156
1	3	undersample	0.6	300	5	5	2	sqrt	entropy		0.8012620589401348	0.2349548933141618	0.4782608695236295	0.8411854103279546	4.855262830573525	3.011441457594236	0.6202427168470883
1	1	undersample	0.6	300	5	5	2	log2	gini		0.7913544177759144	0.27528351010645025	0.49137931030246734	0.8655015197502622	6.216891200194758	3.65341878105896	0.587660070161047
1	2	undersample	0.6	300	5	5	2	log2	gini		0.7727567067530066	0.2254170623482232	0.4608695651773157	0.8457446808446373	4.686873981850736	2.9877059528564978	0.6374623933899718
1	3	undersample	0.6	300	5	5	2	log2	gini		0.8046716003700278	0.23684984798329856	0.5130434782162571	0.843465045586296	5.677010700717223	3.27750084550019	0.5773286261933608
1	1	undersample	0.6	300	5	5	2	log2	entropy		0.793332721936904	0.28997952374207453	0.4827586206480381	0.8632218844919208	5.890369908342815	3.5295016571894946	0.5991986332279051
1	2	undersample	0.6	300	5	5	2	log2	entropy		0.7777586890445356	0.2218558213885688	0.4434782608310019	0.8594224923946853	4.871705714960379	3.1546883768150673	0.6475531390187156
1	3	undersample	0.6	300	5	5	2	log2	entropy		0.8012620589401348	0.2349548933141618	0.4782608695236295	0.8411854103279546	4.855262830573525	3.011441457594236	0.6202427168470883
1	1	undersample	0.6	300	5	10	1	sqrt	gini		0.7914526779163609	0.26498201908885044	0.4999999999568966	0.8677811550086035	6.563217854628754	3.781608908876361	0.5761821300167839
1	2	undersample	0.6	300	5	10	1	sqrt	gini		0.7750759878419452	0.2204737349336367	0.4608695651773157	0.8465045592640844	4.714308201173754	3.0024965754211714	0.6368901650364176
1	3	undersample	0.6	300	5	10	1	sqrt	gini		0.8023787498348091	0.229862806570126	0.4956521738699433	0.8465045592640844	5.419767457619417	3.229100090547298	0.5958004769761792
1	1	undersample	0.6	300	5	10	1	sqrt	entropy		0.7918326171260874	0.2803509791806507	0.47413793099360885	0.8586626139752382	5.477700978156559	3.3546530807072585	0.6124198891665694
1	2	undersample	0.6	300	5	10	1	sqrt	entropy		0.7772432932469935	0.22213524964294348	0.4608695651773157	0.8579027355557911	5.161031181772604	3.243338529749669	0.6284283826057805
1	3	undersample	0.6	300	5	10	1	sqrt	entropy		0.8045130170477072	0.24498386259873142	0.4956521738699433	0.8396656534890603	5.1466739466672395	3.0913659720592994	0.6006531504865181
1	1	undersample	0.6	300	5	10	1	log2	gini		0.7914526779163609	0.26498201908885044	0.4999999999568966	0.8677811550086035	6.563217854628754	3.781608908876361	0.5761821300167839
1	2	undersample	0.6	300	5	10	1	log2	gini		0.7750759878419452	0.2204737349336367	0.4608695651773157	0.8465045592640844	4.714308201173754	3.0024965754211714	0.6368901650364176
1	3	undersample	0.6	300	5	10	1	log2	gini		0.8023787498348091	0.229862806570126	0.4956521738699433	0.8465045592640844	5.419767457619417	3.229100090547298	0.5958004769761792
1	1	undersample	0.6	300	5	10	1	log2	entropy		0.7918326171260874	0.2803509791806507	0.47413793099360885	0.8586626139752382	5.477700978156559	3.3546530807072585	0.6124198891665694
1	2	undersample	0.6	300	5	10	1	log2	entropy		0.7772432932469935	0.22213524964294348	0.4608695651773157	0.8579027355557911	5.161031181772604	3.243338529749669	0.6284283826057805
1	3	undersample	0.6	300	5	10	1	log2	entropy		0.8045130170477072	0.24498386259873142	0.4956521738699433	0.8396656534890603	5.1466739466672395	3.0913659720592994	0.6006531504865181
1	1	undersample	0.6	300	5	10	2	sqrt	gini		0.791596792789016	0.2684530718399145	0.4999999999568966	0.8662613981697094	6.477272204017129	3.7386360835820414	0.5771929758472495
1	2	undersample	0.6	300	5	10	2	sqrt	gini		0.7753997621250166	0.220555721542658	0.4608695651773157	0.8449848024251901	4.6597087254447755	2.973060336386038	0.6380356509312002
1	3	undersample	0.6	300	5	10	2	sqrt	gini		0.8041958504030661	0.2316369209265534	0.48695652169678644	0.8495440729418728	5.35935589156377	3.236539090568793	0.6039044807735031
1	1	undersample	0.6	300	5	10	2	sqrt	entropy		0.7927038570380464	0.28053686981903236	0.4827586206480381	0.8594224923946853	5.705945510378961	3.4341097272995715	0.6018476103554727
1	2	undersample	0.6	300	5	10	2	sqrt	entropy		0.7762984009514998	0.21840068124719758	0.4521739130041588	0.8556231002974497	4.891561879862393	3.131899096162546	0.6402656501475215
1	3	undersample	0.6	300	5	10	2	sqrt	entropy		0.8046980309237478	0.24346949817705152	0.5130434782162571	0.8389057750696133	5.486522540115916	3.184741393371137	0.5804662817330968
1	1	undersample	0.6	300	5	10	2	log2	gini		0.791596792789016	0.2684530718399145	0.4999999999568966	0.8662613981697094	6.477272204017129	3.7386360835820414	0.5771929758472495
1	2	undersample	0.6	300	5	10	2	log2	gini		0.7753997621250166	0.220555721542658	0.4608695651773157	0.8449848024251901	4.6597087254447755	2.973060336386038	0.6380356509312002
1	3	undersample	0.6	300	5	10	2	log2	gini		0.8041958504030661	0.2316369209265534	0.48695652169678644	0.8495440729418728	5.35935589156377	3.236539090568793	0.6039044807735031
1	1	undersample	0.6	300	5	10	2	log2	entropy		0.7927038570380464	0.28053686981903236	0.4827586206480381	0.8594224923946853	5.705945510378961	3.4341097272995715	0.6018476103554727
1	2	undersample	0.6	300	5	10	2	log2	entropy		0.7762984009514998	0.21840068124719758	0.4521739130041588	0.8556231002974497	4.891561879862393	3.131899096162546	0.6402656501475215
1	3	undersample	0.6	300	5	10	2	log2	entropy		0.8046980309237478	0.24346949817705152	0.5130434782162571	0.8389057750696133	5.486522540115916	3.184741393371137	0.5804662817330968
1	1	undersample	0.6	300	10	2	1	sqrt	gini		0.7869589141599413	0.25173256916665254	0.5431034482290429	0.8366261398112719	6.087143071258947	3.324298112064398	0.5461179427322764
1	2	undersample	0.6	300	10	2	1	sqrt	gini		0.7751288489493855	0.2166676538435791	0.5043478260431002	0.8214285714223296	4.680701470657006	2.824347667579169	0.6034026392150396
1	3	undersample	0.6	300	10	2	1	sqrt	gini		0.7961543544337254	0.23272398349321763	0.521739130389414	0.8069908814528345	4.561202319179077	2.7031837007746344	0.5926471719520499
1	1	undersample	0.6	300	10	2	1	sqrt	entropy		0.7920291374069804	0.2736203339709044	0.5258620689201843	0.8404255319085074	5.84121171978823	3.2954020919227416	0.5641641138167984
1	2	undersample	0.6	300	10	2	1	sqrt	entropy		0.7772829390775737	0.21936401588130602	0.4956521738699433	0.8221884498417767	4.5442083895473955	2.787513778231819	0.6134211932713263
1	3	undersample	0.6	300	10	2	1	sqrt	entropy		0.8007334478657329	0.22069468225498834	0.521739130389414	0.8069908814528345	4.561202319179077	2.7031837007746344	0.5926471719520499
1	1	undersample	0.6	300	10	2	1	log2	gini		0.7869589141599413	0.25173256916665254	0.5431034482290429	0.8366261398112719	6.087143071258947	3.324298112064398	0.5461179427322764
1	2	undersample	0.6	300	10	2	1	log2	gini		0.7751288489493855	0.2166676538435791	0.5043478260431002	0.8214285714223296	4.680701470657006	2.824347667579169	0.6034026392150396
1	3	undersample	0.6	300	10	2	1	log2	gini		0.7961543544337254	0.23272398349321763	0.521739130389414	0.8069908814528345	4.561202319179077	2.7031837007746344	0.5926471719520499
1	1	undersample	0.6	300	10	2	1	log2	entropy		0.7920291374069804	0.2736203339709044	0.5258620689201843	0.8404255319085074	5.84121171978823	3.2954020919227416	0.5641641138167984
1	2	undersample	0.6	300	10	2	1	log2	entropy		0.7772829390775737	0.21936401588130602	0.4956521738699433	0.8221884498417767	4.5442083895473955	2.787513778231819	0.6134211932713263
1	3	undersample	0.6	300	10	2	1	log2	entropy		0.8007334478657329	0.22069468225498834	0.521739130389414	0.8069908814528345	4.561202319179077	2.7031837007746344	0.5926471719520499
1	1	undersample	0.6	300	10	2	2	sqrt	gini		0.7915443873807777	0.26311611346251634	0.5431034482290429	0.8457446808446373	6.5172409116835475	3.5208083325409167	0.540229878729311
1	2	undersample	0.6	300	10	2	2	sqrt	gini		0.7791198625611206	0.2242341049111086	0.5130434782162571	0.8221884498417767	4.871641948584532	2.885321279222409	0.5922687383345828
1	3	undersample	0.6	300	10	2	2	sqrt	gini		0.8016915554380865	0.22474908975289581	0.5043478260431002	0.8199088145834355	4.632615015131416	2.8005135113713115	0.6045210870961436
1	1	undersample	0.6	300	10	2	2	sqrt	entropy		0.7945511476784405	0.27595973385466616	0.5344827585746136	0.8465045592640844	6.331866065648037	3.4820755664881267	0.549928799356733
1	2	undersample	0.6	300	10	2	2	sqrt	entropy		0.7788621646623497	0.22297733819676	0.4782608695236295	0.824468085100118	4.305555293549915	2.724637525603476	0.6328190667135687
1	3	undersample	0.6	300	10	2	2	sqrt	entropy		0.8005418263512621	0.22801499930622018	0.5565217390820416	0.8047112461944932	5.17097704478023	2.849737630764544	0.5511023457223428
1	1	undersample	0.6	300	10	2	2	log2	gini		0.7915443873807777	0.26311611346251634	0.5431034482290429	0.8457446808446373	6.5172409116835475	3.5208083325409167	0.540229878729311
1	2	undersample	0.6	300	10	2	2	log2	gini		0.7791198625611206	0.2242341049111086	0.5130434782162571	0.8221884498417767	4.871641948584532	2.885321279222409	0.5922687383345828
1	3	undersample	0.6	300	10	2	2	log2	gini		0.8016915554380865	0.22474908975289581	0.5043478260431002	0.8199088145834355	4.632615015131416	2.8005135113713115	0.6045210870961436
1	1	undersample	0.6	300	10	2	2	log2	entropy		0.7945511476784405	0.27595973385466616	0.5344827585746136	0.8465045592640844	6.331866065648037	3.4820755664881267	0.549928799356733
1	2	undersample	0.6	300	10	2	2	log2	entropy		0.7788621646623497	0.22297733819676	0.4782608695236295	0.824468085100118	4.305555293549915	2.724637525603476	0.6328190667135687
1	3	undersample	0.6	300	10	2	2	log2	entropy		0.8005418263512621	0.22801499930622018	0.5565217390820416	0.8047112461944932	5.17097704478023	2.849737630764544	0.5511023457223428
1	1	undersample	0.6	300	10	5	1	sqrt	gini		0.7937061104706007	0.2671557154821774	0.5431034482290429	0.8396656534890603	6.225073342701055	3.3873179775539044	0.5441410452255677
1	2	undersample	0.6	300	10	5	1	sqrt	gini		0.7707083388396987	0.22541299046573782	0.4956521738699433	0.8183890577445412	4.428581471690942	2.729197593616192	0.6162690167893201
1	3	undersample	0.6	300	10	5	1	sqrt	gini		0.7975155279503106	0.22857366284919292	0.5391304347357279	0.8047112461944932	4.82035065651884	2.760683329803152	0.572714202413099
1	1	undersample	0.6	300	10	5	1	sqrt	entropy		0.7950752017608217	0.2847292300457937	0.5431034482290429	0.8389057750696133	6.190102814005174	3.3713400635580344	0.5446339266012372
1	2	undersample	0.6	300	10	5	1	sqrt	entropy		0.7787432271706092	0.2195295079751111	0.5130434782162571	0.8259878419390123	5.0010134114785	2.9483195568050498	0.5895444111443153
1	3	undersample	0.6	300	10	5	1	sqrt	entropy		0.8061384961014932	0.23309701650798206	0.5391304347357279	0.81079027355007	5.012805648300945	2.8493799782782134	0.5684201878275361
1	1	undersample	0.6	300	10	5	1	log2	gini		0.7937061104706007	0.2671557154821774	0.5431034482290429	0.8396656534890603	6.225073342701055	3.3873179775539044	0.5441410452255677
1	2	undersample	0.6	300	10	5	1	log2	gini		0.7707083388396987	0.22541299046573782	0.4956521738699433	0.8183890577445412	4.428581471690942	2.729197593616192	0.6162690167893201
1	3	undersample	0.6	300	10	5	1	log2	gini		0.7975155279503106	0.22857366284919292	0.5391304347357279	0.8047112461944932	4.82035065651884	2.760683329803152	0.572714202413099
1	1	undersample	0.6	300	10	5	1	log2	entropy		0.7950752017608217	0.2847292300457937	0.5431034482290429	0.8389057750696133	6.190102814005174	3.3713400635580344	0.5446339266012372
1	2	undersample	0.6	300	10	5	1	log2	entropy		0.7787432271706092	0.2195295079751111	0.5130434782162571	0.8259878419390123	5.0010134114785	2.9483195568050498	0.5895444111443153
1	3	undersample	0.6	300	10	5	1	log2	entropy		0.8061384961014932	0.23309701650798206	0.5391304347357279	0.81079027355007	5.012805648300945	2.8493799782782134	0.5684201878275361
1	1	undersample	0.6	300	10	5	2	sqrt	gini		0.7889634210250498	0.2577806826512092	0.5172413792657551	0.8427051671668488	5.740165233152747	3.2883556126147977	0.5728677523463969
1	2	undersample	0.6	300	10	5	2	sqrt	gini		0.7785582132945685	0.22204479254499204	0.5043478260431002	0.8199088145834355	4.632615015131416	2.8005135113713115	0.6045210870961436
1	3	undersample	0.6	300	10	5	2	sqrt	gini		0.7947865732787103	0.22228632965264902	0.5130434782162571	0.8115501519695172	4.537154116417265	2.7224402479160767	0.6000325606515419
1	1	undersample	0.6	300	10	5	2	sqrt	entropy		0.7933851273451419	0.2735356165808327	0.4999999999568966	0.8465045592640844	5.514851096421888	3.2574255299405057	0.5906642659682066
1	2	undersample	0.6	300	10	5	2	sqrt	entropy		0.7784987445486983	0.21916213300060905	0.5130434782162571	0.8290273556168007	5.108650468361327	3.0007341236358065	0.5873829284530852
1	3	undersample	0.6	300	10	5	2	sqrt	entropy		0.8017510241839567	0.2453071726863007	0.5565217390820416	0.8100303951306229	5.350901646171341	2.9295302802224734	0.5474834748288794
1	1	undersample	0.6	300	10	5	2	log2	gini		0.7889634210250498	0.2577806826512092	0.5172413792657551	0.8427051671668488	5.740165233152747	3.2883556126147977	0.5728677523463969
1	2	undersample	0.6	300	10	5	2	log2	gini		0.7785582132945685	0.22204479254499204	0.5043478260431002	0.8199088145834355	4.632615015131416	2.8005135113713115	0.6045210870961436
1	3	undersample	0.6	300	10	5	2	log2	gini		0.7947865732787103	0.22228632965264902	0.5130434782162571	0.8115501519695172	4.537154116417265	2.7224402479160767	0.6000325606515419
1	1	undersample	0.6	300	10	5	2	log2	entropy		0.7933851273451419	0.2735356165808327	0.4999999999568966	0.8465045592640844	5.514851096421888	3.2574255299405057	0.5906642659682066
1	2	undersample	0.6	300	10	5	2	log2	entropy		0.7784987445486983	0.21916213300060905	0.5130434782162571	0.8290273556168007	5.108650468361327	3.0007341236358065	0.5873829284530852
1	3	undersample	0.6	300	10	5	2	log2	entropy		0.8017510241839567	0.2453071726863007	0.5565217390820416	0.8100303951306229	5.350901646171341	2.9295302802224734	0.5474834748288794
1	1	undersample	0.6	300	10	10	1	sqrt	gini		0.7899591237815742	0.2586289599717181	0.5258620689201843	0.8335866261334834	5.555582863423195	3.1599746168372405	0.568792625178184
1	2	undersample	0.6	300	10	10	1	sqrt	gini		0.775505484339897	0.2254458762071501	0.5565217390820416	0.8145896656473056	5.513339429880861	3.0015679061757496	0.5444192016864844
1	3	undersample	0.6	300	10	10	1	sqrt	gini		0.7962402537333158	0.226201975885017	0.5304347825625709	0.8138297872278585	4.938094946825333	2.8491923931991185	0.5769820901580466
1	1	undersample	0.6	300	10	10	1	sqrt	entropy		0.7955206477308459	0.27812951665054597	0.5172413792657551	0.8404255319085074	5.642856756869164	3.2413791068092546	0.574421643157057
1	2	undersample	0.6	300	10	10	1	sqrt	entropy		0.7783864146953879	0.22572622093253375	0.5043478260431002	0.8275075987779066	4.881520676495858	2.9238841434811	0.5989699293386521
1	3	undersample	0.6	300	10	10	1	sqrt	entropy		0.7998215937623893	0.22305576206568725	0.5391304347357279	0.8085106382917288	4.939203069674548	2.8154587898334023	0.5700228763072271
1	1	undersample	0.6	300	10	10	1	log2	gini		0.7899591237815742	0.2586289599717181	0.5258620689201843	0.8335866261334834	5.555582863423195	3.1599746168372405	0.568792625178184
1	2	undersample	0.6	300	10	10	1	log2	gini		0.775505484339897	0.2254458762071501	0.5565217390820416	0.8145896656473056	5.513339429880861	3.0015679061757496	0.5444192016864844
1	3	undersample	0.6	300	10	10	1	log2	gini		0.7962402537333158	0.226201975885017	0.5304347825625709	0.8138297872278585	4.938094946825333	2.8491923931991185	0.5769820901580466
1	1	undersample	0.6	300	10	10	1	log2	entropy		0.7955206477308459	0.27812951665054597	0.5172413792657551	0.8404255319085074	5.642856756869164	3.2413791068092546	0.574421643157057
1	2	undersample	0.6	300	10	10	1	log2	entropy		0.7783864146953879	0.22572622093253375	0.5043478260431002	0.8275075987779066	4.881520676495858	2.9238841434811	0.5989699293386521
1	3	undersample	0.6	300	10	10	1	log2	entropy		0.7998215937623893	0.22305576206568725	0.5391304347357279	0.8085106382917288	4.939203069674548	2.8154587898334023	0.5700228763072271
1	1	undersample	0.6	300	10	10	2	sqrt	gini		0.7918784718582959	0.2646606796465868	0.5689655171923306	0.8411854103279546	6.991578452071928	3.5825769064510005	0.512413164079355
1	2	undersample	0.6	300	10	10	2	sqrt	gini		0.7779701334742963	0.23077548078335466	0.5304347825625709	0.8214285714223296	5.196295976478768	2.9704346159022297	0.5716446055777143
1	3	undersample	0.6	300	10	10	2	sqrt	gini		0.7955993128056031	0.22134277693630688	0.4956521738699433	0.8145896656473056	4.3176933616845465	2.6732714164377773	0.6191434058248795
1	1	undersample	0.6	300	10	10	2	sqrt	entropy		0.7941646577926843	0.2654370370464781	0.5172413792657551	0.8411854103279546	5.674982521786335	3.256888096773637	0.5739027437565797
1	2	undersample	0.6	300	10	10	2	sqrt	entropy		0.7777256508523854	0.22378076995744772	0.48695652169678644	0.8313069908751421	4.677355023625249	2.886642993426814	0.6171528421667533
1	3	undersample	0.6	300	10	10	2	sqrt	entropy		0.7984538126073741	0.22859859310595035	0.5391304347357279	0.81079027355007	5.012805648300945	2.8493799782782134	0.5684201878275361
1	1	undersample	0.6	300	10	10	2	log2	gini		0.7918784718582959	0.2646606796465868	0.5689655171923306	0.8411854103279546	6.991578452071928	3.5825769064510005	0.512413164079355
1	2	undersample	0.6	300	10	10	2	log2	gini		0.7779701334742963	0.23077548078335466	0.5304347825625709	0.8214285714223296	5.196295976478768	2.9704346159022297	0.5716446055777143
1	3	undersample	0.6	300	10	10	2	log2	gini		0.7955993128056031	0.22134277693630688	0.4956521738699433	0.8145896656473056	4.3176933616845465	2.6732714164377773	0.6191434058248795
1	1	undersample	0.6	300	10	10	2	log2	entropy		0.7941646577926843	0.2654370370464781	0.5172413792657551	0.8411854103279546	5.674982521786335	3.256888096773637	0.5739027437565797
1	2	undersample	0.6	300	10	10	2	log2	entropy		0.7777256508523854	0.22378076995744772	0.48695652169678644	0.8313069908751421	4.677355023625249	2.886642993426814	0.6171528421667533
1	3	undersample	0.6	300	10	10	2	log2	entropy		0.7984538126073741	0.22859859310595035	0.5391304347357279	0.81079027355007	5.012805648300945	2.8493799782782134	0.5684201878275361
1	1	undersample	0.6	500	3	2	1	sqrt	gini		0.7905486846242532	0.26995533183125875	0.41379310341260406	0.8920972644309112	5.835956352461876	3.8348709407737678	0.657110960193607
1	2	undersample	0.6	500	3	2	1	sqrt	gini		0.7692744813003832	0.22374694040460055	0.3826086956189036	0.8867781154947814	4.853766451996351	3.3792818720346385	0.6962184639327006
1	3	undersample	0.6	500	3	2	1	sqrt	gini		0.7985331042685345	0.22876514650191318	0.3826086956189036	0.8867781154947814	4.853766451996351	3.3792818720346385	0.6962184639327006
1	1	undersample	0.6	500	3	2	1	sqrt	entropy		0.7895988365999372	0.2760137211038886	0.41379310341260406	0.8966565349475939	6.124566854679225	4.004056407071342	0.6537697180603944
1	2	undersample	0.6	500	3	2	1	sqrt	entropy		0.7728492136910269	0.22431213030221403	0.3565217390994329	0.8882978723336756	4.406048499484678	3.1917181402958597	0.7243946807686459
1	3	undersample	0.6	500	3	2	1	sqrt	entropy		0.7967952953614379	0.23863985912407543	0.3826086956189036	0.8875379939142285	4.89074945373211	3.402114855624668	0.6956223864874195
1	1	undersample	0.6	500	3	2	1	log2	gini		0.7905486846242532	0.26995533183125875	0.41379310341260406	0.8920972644309112	5.835956352461876	3.8348709407737678	0.657110960193607
1	2	undersample	0.6	500	3	2	1	log2	gini		0.7692744813003832	0.22374694040460055	0.3826086956189036	0.8867781154947814	4.853766451996351	3.3792818720346385	0.6962184639327006
1	3	undersample	0.6	500	3	2	1	log2	gini		0.7985331042685345	0.22876514650191318	0.3826086956189036	0.8867781154947814	4.853766451996351	3.3792818720346385	0.6962184639327006
1	1	undersample	0.6	500	3	2	1	log2	entropy		0.7895988365999372	0.2760137211038886	0.41379310341260406	0.8966565349475939	6.124566854679225	4.004056407071342	0.6537697180603944
1	2	undersample	0.6	500	3	2	1	log2	entropy		0.7728492136910269	0.22431213030221403	0.3565217390994329	0.8882978723336756	4.406048499484678	3.1917181402958597	0.7243946807686459
1	3	undersample	0.6	500	3	2	1	log2	entropy		0.7967952953614379	0.23863985912407543	0.3826086956189036	0.8875379939142285	4.89074945373211	3.402114855624668	0.6956223864874195
1	1	undersample	0.6	500	3	2	2	sqrt	gini		0.7908696677497118	0.2748689733220095	0.41379310341260406	0.8920972644309112	5.835956352461876	3.8348709407737678	0.657110960193607
1	2	undersample	0.6	500	3	2	2	sqrt	gini		0.7692017972776528	0.2265639121635442	0.3739130434457467	0.8852583586558872	4.607707457817281	3.258738558018248	0.7072364167591646
1	3	undersample	0.6	500	3	2	2	sqrt	gini		0.7983546980309238	0.23192679102968505	0.3999999999652174	0.8860182370753342	5.182221748435272	3.5093330249354016	0.6771869563807834
1	1	undersample	0.6	500	3	2	2	sqrt	entropy		0.7897167487684729	0.2769196361752935	0.41379310341260406	0.897416413367041	6.175162769638967	4.033716081267294	0.6532161450622781
1	2	undersample	0.6	500	3	2	2	sqrt	entropy		0.7728227831373068	0.22380032084779242	0.3565217390994329	0.8898176291725699	4.474463700693503	3.2357418347841347	0.7231574567334149
1	3	undersample	0.6	500	3	2	2	sqrt	entropy		0.7963856217787764	0.23739442746763578	0.3826086956189036	0.8829787233975458	4.676055923557572	3.2695649375203453	0.6992142404217188
1	1	undersample	0.6	500	3	2	2	log2	gini		0.7908696677497118	0.2748689733220095	0.41379310341260406	0.8920972644309112	5.835956352461876	3.8348709407737678	0.657110960193607
1	2	undersample	0.6	500	3	2	2	log2	gini		0.7692017972776528	0.2265639121635442	0.3739130434457467	0.8852583586558872	4.607707457817281	3.258738558018248	0.7072364167591646
1	3	undersample	0.6	500	3	2	2	log2	gini		0.7983546980309238	0.23192679102968505	0.3999999999652174	0.8860182370753342	5.182221748435272	3.5093330249354016	0.6771869563807834
1	1	undersample	0.6	500	3	2	2	log2	entropy		0.7897167487684729	0.2769196361752935	0.41379310341260406	0.897416413367041	6.175162769638967	4.033716081267294	0.6532161450622781
1	2	undersample	0.6	500	3	2	2	log2	entropy		0.7728227831373068	0.22380032084779242	0.3565217390994329	0.8898176291725699	4.474463700693503	3.2357418347841347	0.7231574567334149
1	3	undersample	0.6	500	3	2	2	log2	entropy		0.7963856217787764	0.23739442746763578	0.3826086956189036	0.8829787233975458	4.676055923557572	3.2695649375203453	0.6992142404217188
1	1	undersample	0.6	500	3	5	1	sqrt	gini		0.7905224819201342	0.268672212230443	0.41379310341260406	0.8920972644309112	5.835956352461876	3.8348709407737678	0.657110960193607
1	2	undersample	0.6	500	3	5	1	sqrt	gini		0.7689374917404519	0.22251588947742	0.3826086956189036	0.8867781154947814	4.853766451996351	3.3792818720346385	0.6962184639327006
1	3	undersample	0.6	500	3	5	1	sqrt	gini		0.7987908021673055	0.23035072725612618	0.3913043477920605	0.8890577507531228	5.151662922344166	3.5270991455230787	0.6846525378647075
1	1	undersample	0.6	500	3	5	1	sqrt	entropy		0.7896643433602348	0.27623650502029073	0.4051724137581748	0.8951367781086996	5.814534183309107	3.8638177219081933	0.6645102671945968
1	2	undersample	0.6	500	3	5	1	sqrt	entropy		0.7723734637240651	0.22330610162694914	0.3565217390994329	0.8890577507531228	4.440021801475994	3.2135792214765826	0.7237755400228162
1	3	undersample	0.6	500	3	5	1	sqrt	entropy		0.796841548830448	0.23861291218586428	0.3826086956189036	0.8844984802364401	4.745737157198851	3.3125855250760017	0.6980128413967763
1	1	undersample	0.6	500	3	5	1	log2	gini		0.7905224819201342	0.268672212230443	0.41379310341260406	0.8920972644309112	5.835956352461876	3.8348709407737678	0.657110960193607
1	2	undersample	0.6	500	3	5	1	log2	gini		0.7689374917404519	0.22251588947742	0.3826086956189036	0.8867781154947814	4.853766451996351	3.3792818720346385	0.6962184639327006
1	3	undersample	0.6	500	3	5	1	log2	gini		0.7987908021673055	0.23035072725612618	0.3913043477920605	0.8890577507531228	5.151662922344166	3.5270991455230787	0.6846525378647075
1	1	undersample	0.6	500	3	5	1	log2	entropy		0.7896643433602348	0.27623650502029073	0.4051724137581748	0.8951367781086996	5.814534183309107	3.8638177219081933	0.6645102671945968
1	2	undersample	0.6	500	3	5	1	log2	entropy		0.7723734637240651	0.22330610162694914	0.3565217390994329	0.8890577507531228	4.440021801475994	3.2135792214765826	0.7237755400228162
1	3	undersample	0.6	500	3	5	1	log2	entropy		0.796841548830448	0.23861291218586428	0.3826086956189036	0.8844984802364401	4.745737157198851	3.3125855250760017	0.6980128413967763
1	1	undersample	0.6	500	3	5	2	sqrt	gini		0.7908762184257415	0.27455683193922564	0.41379310341260406	0.8920972644309112	5.835956352461876	3.8348709407737678	0.657110960193607
1	2	undersample	0.6	500	3	5	2	sqrt	gini		0.7691555438086427	0.22732539825184353	0.3652173912725898	0.8860182370753342	4.472328361892955	3.204173631462758	0.7164441712377482
1	3	undersample	0.6	500	3	5	2	sqrt	gini		0.7984207744152241	0.23162302437503432	0.3999999999652174	0.8867781154947814	5.221476029497882	3.5328855934907586	0.6766066762190488
1	1	undersample	0.6	500	3	5	2	sqrt	entropy		0.7896446913321455	0.27738575291927126	0.4051724137581748	0.8958966565281468	5.861948000524806	3.89202076826202	0.6639466452609434
1	2	undersample	0.6	500	3	5	2	sqrt	entropy		0.7729020747984671	0.2242153749299453	0.3565217390994329	0.8890577507531228	4.440021801475994	3.2135792214765826	0.7237755400228162
1	3	undersample	0.6	500	3	5	2	sqrt	entropy		0.7963327606713362	0.2377424683230026	0.3739130434457467	0.8837386018169929	4.539669167424469	3.216140672037709	0.7084526444612392
1	1	undersample	0.6	500	3	5	2	log2	gini		0.7908762184257415	0.27455683193922564	0.41379310341260406	0.8920972644309112	5.835956352461876	3.8348709407737678	0.657110960193607
1	2	undersample	0.6	500	3	5	2	log2	gini		0.7691555438086427	0.22732539825184353	0.3652173912725898	0.8860182370753342	4.472328361892955	3.204173631462758	0.7164441712377482
1	3	undersample	0.6	500	3	5	2	log2	gini		0.7984207744152241	0.23162302437503432	0.3999999999652174	0.8867781154947814	5.221476029497882	3.5328855934907586	0.6766066762190488
1	1	undersample	0.6	500	3	5	2	log2	entropy		0.7896446913321455	0.27738575291927126	0.4051724137581748	0.8958966565281468	5.861948000524806	3.89202076826202	0.6639466452609434
1	2	undersample	0.6	500	3	5	2	log2	entropy		0.7729020747984671	0.2242153749299453	0.3565217390994329	0.8890577507531228	4.440021801475994	3.2135792214765826	0.7237755400228162
1	3	undersample	0.6	500	3	5	2	log2	entropy		0.7963327606713362	0.2377424683230026	0.3739130434457467	0.8837386018169929	4.539669167424469	3.216140672037709	0.7084526444612392
1	1	undersample	0.6	500	3	10	1	sqrt	gini		0.7904766271879258	0.2705372282438398	0.43103448272146255	0.8928571428503583	6.3131306941388825	4.022988129666681	0.6372413722197008
1	2	undersample	0.6	500	3	10	1	sqrt	gini		0.7686071098189506	0.2301640929811917	0.3652173912725898	0.8875379939142285	4.540540123545908	3.2474732712780923	0.7152173832871223
1	3	undersample	0.6	500	3	10	1	sqrt	gini		0.7995110347561781	0.23508959223326534	0.3826086956189036	0.8875379939142285	4.89074945373211	3.402114855624668	0.6956223864874195
1	1	undersample	0.6	500	3	10	1	sqrt	entropy		0.7902408028508543	0.2791475559008044	0.41379310341260406	0.8958966565281468	6.074709566144105	3.974829720778233	0.6543242301136286
1	2	undersample	0.6	500	3	10	1	sqrt	entropy		0.7719902206951236	0.22238138426309886	0.3565217390994329	0.8890577507531228	4.440021801475994	3.2135792214765826	0.7237755400228162
1	3	undersample	0.6	500	3	10	1	sqrt	entropy		0.7969604863221884	0.23829118401619157	0.3739130434457467	0.8844984802364401	4.573464502474549	3.2372994904151837	0.707844008175628
1	1	undersample	0.6	500	3	10	1	log2	gini		0.7904766271879258	0.2705372282438398	0.43103448272146255	0.8928571428503583	6.3131306941388825	4.022988129666681	0.6372413722197008
1	2	undersample	0.6	500	3	10	1	log2	gini		0.7686071098189506	0.2301640929811917	0.3652173912725898	0.8875379939142285	4.540540123545908	3.2474732712780923	0.7152173832871223
1	3	undersample	0.6	500	3	10	1	log2	gini		0.7995110347561781	0.23508959223326534	0.3826086956189036	0.8875379939142285	4.89074945373211	3.402114855624668	0.6956223864874195
1	1	undersample	0.6	500	3	10	1	log2	entropy		0.7902408028508543	0.2791475559008044	0.41379310341260406	0.8958966565281468	6.074709566144105	3.974829720778233	0.6543242301136286
1	2	undersample	0.6	500	3	10	1	log2	entropy		0.7719902206951236	0.22238138426309886	0.3565217390994329	0.8890577507531228	4.440021801475994	3.2135792214765826	0.7237755400228162
1	3	undersample	0.6	500	3	10	1	log2	entropy		0.7969604863221884	0.23829118401619157	0.3739130434457467	0.8844984802364401	4.573464502474549	3.2372994904151837	0.707844008175628
1	1	undersample	0.6	500	3	10	2	sqrt	gini		0.790751755581176	0.2775252765890624	0.4224137930670333	0.8920972644309112	6.046457264285923	3.9147640853732213	0.6474475637215928
1	2	undersample	0.6	500	3	10	2	sqrt	gini		0.7685079952425004	0.22940298675207227	0.3652173912725898	0.8875379939142285	4.540540123545908	3.2474732712780923	0.7152173832871223
1	3	undersample	0.6	500	3	10	2	sqrt	gini		0.7993854896260076	0.2356878671778833	0.3913043477920605	0.8875379939142285	5.073358604361563	3.479435647797956	0.6858248880875681
1	1	undersample	0.6	500	3	10	2	sqrt	entropy		0.7902801069070329	0.2783922316233305	0.41379310341260406	0.8966565349475939	6.124566854679225	4.004056407071342	0.6537697180603944
1	2	undersample	0.6	500	3	10	2	sqrt	entropy		0.7724131095546451	0.2234503563105358	0.3565217390994329	0.8890577507531228	4.440021801475994	3.2135792214765826	0.7237755400228162
1	3	undersample	0.6	500	3	10	2	sqrt	entropy		0.7967424342539976	0.23795808455778172	0.3739130434457467	0.8844984802364401	4.573464502474549	3.2372994904151837	0.707844008175628
1	1	undersample	0.6	500	3	10	2	log2	gini		0.790751755581176	0.2775252765890624	0.4224137930670333	0.8920972644309112	6.046457264285923	3.9147640853732213	0.6474475637215928
1	2	undersample	0.6	500	3	10	2	log2	gini		0.7685079952425004	0.22940298675207227	0.3652173912725898	0.8875379939142285	4.540540123545908	3.2474732712780923	0.7152173832871223
1	3	undersample	0.6	500	3	10	2	log2	gini		0.7993854896260076	0.2356878671778833	0.3913043477920605	0.8875379939142285	5.073358604361563	3.479435647797956	0.6858248880875681
1	1	undersample	0.6	500	3	10	2	log2	entropy		0.7902801069070329	0.2783922316233305	0.41379310341260406	0.8966565349475939	6.124566854679225	4.004056407071342	0.6537697180603944
1	2	undersample	0.6	500	3	10	2	log2	entropy		0.7724131095546451	0.2234503563105358	0.3565217390994329	0.8890577507531228	4.440021801475994	3.2135792214765826	0.7237755400228162
1	3	undersample	0.6	500	3	10	2	log2	entropy		0.7967424342539976	0.23795808455778172	0.3739130434457467	0.8844984802364401	4.573464502474549	3.2372994904151837	0.707844008175628
1	1	undersample	0.6	500	5	2	1	sqrt	gini		0.7923370191803794	0.26628582269323575	0.5086206896113258	0.8601823708141324	6.368039170017587	3.6377433675245165	0.5712501457232836
1	2	undersample	0.6	500	5	2	1	sqrt	gini		0.7764437689969604	0.22579415833066108	0.46956521735047263	0.8518237082002141	5.0890286372618485	3.168962996423975	0.622704875804894
1	3	undersample	0.6	500	5	2	1	sqrt	gini		0.8040306594423153	0.2390817784924475	0.5130434782162571	0.8366261398112719	5.3952654210699285	3.140303144092709	0.5820479337080149
1	1	undersample	0.6	500	5	2	1	sqrt	entropy		0.79568441463159	0.2833107301071487	0.4827586206480381	0.8647416413308151	5.967040725258133	3.569158976246193	0.5981455600709654
1	2	undersample	0.6	500	5	2	1	sqrt	entropy		0.7783467688648077	0.22459743145603248	0.4782608695236295	0.857142857136344	5.499999587600335	3.3478258521649624	0.6086956451256084
1	3	undersample	0.6	500	5	2	1	sqrt	entropy		0.8053257565746003	0.23454652347682212	0.5043478260431002	0.8411854103279546	5.38957404654228	3.17570190073574	0.5892305810099026
1	1	undersample	0.6	500	5	2	1	log2	gini		0.7923370191803794	0.26628582269323575	0.5086206896113258	0.8601823708141324	6.368039170017587	3.6377433675245165	0.5712501457232836
1	2	undersample	0.6	500	5	2	1	log2	gini		0.7764437689969604	0.22579415833066108	0.46956521735047263	0.8518237082002141	5.0890286372618485	3.168962996423975	0.622704875804894
1	3	undersample	0.6	500	5	2	1	log2	gini		0.8040306594423153	0.2390817784924475	0.5130434782162571	0.8366261398112719	5.3952654210699285	3.140303144092709	0.5820479337080149
1	1	undersample	0.6	500	5	2	1	log2	entropy		0.79568441463159	0.2833107301071487	0.4827586206480381	0.8647416413308151	5.967040725258133	3.569158976246193	0.5981455600709654
1	2	undersample	0.6	500	5	2	1	log2	entropy		0.7783467688648077	0.22459743145603248	0.4782608695236295	0.857142857136344	5.499999587600335	3.3478258521649624	0.6086956451256084
1	3	undersample	0.6	500	5	2	1	log2	entropy		0.8053257565746003	0.23454652347682212	0.5043478260431002	0.8411854103279546	5.38957404654228	3.17570190073574	0.5892305810099026
1	1	undersample	0.6	500	5	2	2	sqrt	gini		0.7934113300492611	0.2689819136911019	0.4827586206480381	0.8693009118474978	6.20775142870416	3.6936645123958405	0.5950084330437441
1	2	undersample	0.6	500	5	2	2	sqrt	gini		0.7762125016519096	0.2228688609086918	0.46956521735047263	0.8518237082002141	5.0890286372618485	3.168962996423975	0.622704875804894
1	3	undersample	0.6	500	5	2	2	sqrt	gini		0.8030461213162415	0.23887834638857242	0.4956521738699433	0.843465045586296	5.29544657148577	3.1663991219239125	0.5979475056965845
1	1	undersample	0.6	500	5	2	2	sqrt	entropy		0.7949376375641968	0.2858148159080754	0.47413793099360885	0.8662613981697094	5.8401634676640874	3.545258355120901	0.6070477849376494
1	2	undersample	0.6	500	5	2	2	sqrt	entropy		0.7782410466499273	0.219167220949799	0.4608695651773157	0.8586626139752382	5.1933745658485835	3.2607758324383815	0.6278722513002167
1	3	undersample	0.6	500	5	2	2	sqrt	entropy		0.8009382846570636	0.22789782560431773	0.5043478260431002	0.8343465045529306	5.125060021951055	3.0445949494515974	0.5940603398127526
1	1	undersample	0.6	500	5	2	2	log2	gini		0.7934113300492611	0.2689819136911019	0.4827586206480381	0.8693009118474978	6.20775142870416	3.6936645123958405	0.5950084330437441
1	2	undersample	0.6	500	5	2	2	log2	gini		0.7762125016519096	0.2228688609086918	0.46956521735047263	0.8518237082002141	5.0890286372618485	3.168962996423975	0.622704875804894
1	3	undersample	0.6	500	5	2	2	log2	gini		0.8030461213162415	0.23887834638857242	0.4956521738699433	0.843465045586296	5.29544657148577	3.1663991219239125	0.5979475056965845
1	1	undersample	0.6	500	5	2	2	log2	entropy		0.7949376375641968	0.2858148159080754	0.47413793099360885	0.8662613981697094	5.8401634676640874	3.545258355120901	0.6070477849376494
1	2	undersample	0.6	500	5	2	2	log2	entropy		0.7782410466499273	0.219167220949799	0.4608695651773157	0.8586626139752382	5.1933745658485835	3.2607758324383815	0.6278722513002167
1	3	undersample	0.6	500	5	2	2	log2	entropy		0.8009382846570636	0.22789782560431773	0.5043478260431002	0.8343465045529306	5.125060021951055	3.0445949494515974	0.5940603398127526
1	1	undersample	0.6	500	5	5	1	sqrt	gini		0.7911513468189917	0.2707243427154734	0.4999999999568966	0.8632218844919208	6.311110612413391	3.655555287803405	0.5792253454569705
1	2	undersample	0.6	500	5	5	1	sqrt	gini		0.7757631822386679	0.2258021065168931	0.46956521735047263	0.8487841945224257	4.96894272540272	3.105265251967711	0.6249347947609135
1	3	undersample	0.6	500	5	5	1	sqrt	gini		0.8035549094753536	0.2421011161104251	0.5043478260431002	0.8404255319085074	5.359063963353362	3.1605795116806257	0.5897633392142414
1	1	undersample	0.6	500	5	5	1	sqrt	entropy		0.7931689550361597	0.28503057957493355	0.4827586206480381	0.8655015197502622	6.006025886352936	3.589323714724592	0.59762041033158
1	2	undersample	0.6	500	5	5	1	sqrt	entropy		0.7772102550548433	0.22528813587183705	0.4434782608310019	0.8617021276530267	4.965143851443866	3.2066887309117753	0.6458400354962184
1	3	undersample	0.6	500	5	5	1	sqrt	entropy		0.8021805206819084	0.2302749180027335	0.48695652169678644	0.8381458966501661	4.9150947639235225	3.0086138165934124	0.6121171436053471
1	1	undersample	0.6	500	5	5	1	log2	gini		0.7911513468189917	0.2707243427154734	0.4999999999568966	0.8632218844919208	6.311110612413391	3.655555287803405	0.5792253454569705
1	2	undersample	0.6	500	5	5	1	log2	gini		0.7757631822386679	0.2258021065168931	0.46956521735047263	0.8487841945224257	4.96894272540272	3.105265251967711	0.6249347947609135
1	3	undersample	0.6	500	5	5	1	log2	gini		0.8035549094753536	0.2421011161104251	0.5043478260431002	0.8404255319085074	5.359063963353362	3.1605795116806257	0.5897633392142414
1	1	undersample	0.6	500	5	5	1	log2	entropy		0.7931689550361597	0.28503057957493355	0.4827586206480381	0.8655015197502622	6.006025886352936	3.589323714724592	0.59762041033158
1	2	undersample	0.6	500	5	5	1	log2	entropy		0.7772102550548433	0.22528813587183705	0.4434782608310019	0.8617021276530267	4.965143851443866	3.2066887309117753	0.6458400354962184
1	3	undersample	0.6	500	5	5	1	log2	entropy		0.8021805206819084	0.2302749180027335	0.48695652169678644	0.8381458966501661	4.9150947639235225	3.0086138165934124	0.6121171436053471
1	1	undersample	0.6	500	5	5	2	sqrt	gini		0.792264961744052	0.2730029926636291	0.4999999999568966	0.8624620060724738	6.270717739232437	3.6353588512187867	0.5797356761518965
1	2	undersample	0.6	500	5	5	2	sqrt	gini		0.7753535086560064	0.2260948382999677	0.4608695651773157	0.8518237082002141	4.9142262809356625	3.1102784964901975	0.6329131524557597
1	3	undersample	0.6	500	5	5	2	sqrt	gini		0.8032179199154222	0.23696871701638514	0.5043478260431002	0.8411854103279546	5.38957404654228	3.17570190073574	0.5892305810099026
1	1	undersample	0.6	500	5	5	2	sqrt	entropy		0.7940401949481186	0.2852820311054993	0.49137931030246734	0.8647416413308151	6.176537310696889	3.632893957964875	0.5881764674047776
1	2	undersample	0.6	500	5	5	2	sqrt	entropy		0.7776661821065151	0.2223358283501075	0.4521739130041588	0.8624620060724738	5.175830522787049	3.287628874143221	0.6351886538616056
1	3	undersample	0.6	500	5	5	2	sqrt	entropy		0.8001651909607507	0.23285442103212634	0.4956521738699433	0.8381458966501661	5.089120593094422	3.0623390633182948	0.601742276766337
1	1	undersample	0.6	500	5	5	2	log2	gini		0.792264961744052	0.2730029926636291	0.4999999999568966	0.8624620060724738	6.270717739232437	3.6353588512187867	0.5797356761518965
1	2	undersample	0.6	500	5	5	2	log2	gini		0.7753535086560064	0.2260948382999677	0.4608695651773157	0.8518237082002141	4.9142262809356625	3.1102784964901975	0.6329131524557597
1	3	undersample	0.6	500	5	5	2	log2	gini		0.8032179199154222	0.23696871701638514	0.5043478260431002	0.8411854103279546	5.38957404654228	3.17570190073574	0.5892305810099026
1	1	undersample	0.6	500	5	5	2	log2	entropy		0.7940401949481186	0.2852820311054993	0.49137931030246734	0.8647416413308151	6.176537310696889	3.632893957964875	0.5881764674047776
1	2	undersample	0.6	500	5	5	2	log2	entropy		0.7776661821065151	0.2223358283501075	0.4521739130041588	0.8624620060724738	5.175830522787049	3.287628874143221	0.6351886538616056
1	3	undersample	0.6	500	5	5	2	log2	entropy		0.8001651909607507	0.23285442103212634	0.4956521738699433	0.8381458966501661	5.089120593094422	3.0623390633182948	0.601742276766337
1	1	undersample	0.6	500	5	10	1	sqrt	gini		0.7913740698040037	0.2649222001204892	0.5086206896113258	0.8647416413308151	6.617582753333901	3.7603639214022384	0.5682382820724018
1	2	undersample	0.6	500	5	10	1	sqrt	gini		0.7760142724990089	0.22243336821871412	0.46956521735047263	0.8480243161029786	4.9396717843373175	3.0897389267302806	0.6254947721689705
1	3	undersample	0.6	500	5	10	1	sqrt	gini		0.8040967358266156	0.22831566964570185	0.4956521738699433	0.8472644376835315	5.451620818940944	3.2451652640745072	0.5952661267789199
1	1	undersample	0.6	500	5	10	1	sqrt	entropy		0.7925597421653916	0.27845105227926215	0.49137931030246734	0.863981762911368	6.13663430261259	3.612598462486253	0.5886937729989702
1	2	undersample	0.6	500	5	10	1	sqrt	entropy		0.7764900224659707	0.22136825415643316	0.4608695651773157	0.857142857136344	5.129031876226391	3.2260867302680545	0.628985499959747
1	3	undersample	0.6	500	5	10	1	sqrt	entropy		0.8034491872604731	0.23846429033997568	0.48695652169678644	0.8366261398112719	4.860543629821826	2.9806267130371484	0.6132290730082334
1	1	undersample	0.6	500	5	10	1	log2	gini		0.7913740698040037	0.2649222001204892	0.5086206896113258	0.8647416413308151	6.617582753333901	3.7603639214022384	0.5682382820724018
1	2	undersample	0.6	500	5	10	1	log2	gini		0.7760142724990089	0.22243336821871412	0.46956521735047263	0.8480243161029786	4.9396717843373175	3.0897389267302806	0.6254947721689705
1	3	undersample	0.6	500	5	10	1	log2	gini		0.8040967358266156	0.22831566964570185	0.4956521738699433	0.8472644376835315	5.451620818940944	3.2451652640745072	0.5952661267789199
1	1	undersample	0.6	500	5	10	1	log2	entropy		0.7925597421653916	0.27845105227926215	0.49137931030246734	0.863981762911368	6.13663430261259	3.612598462486253	0.5886937729989702
1	2	undersample	0.6	500	5	10	1	log2	entropy		0.7764900224659707	0.22136825415643316	0.4608695651773157	0.857142857136344	5.129031876226391	3.2260867302680545	0.628985499959747
1	3	undersample	0.6	500	5	10	1	log2	entropy		0.8034491872604731	0.23846429033997568	0.48695652169678644	0.8366261398112719	4.860543629821826	2.9806267130371484	0.6132290730082334
1	1	undersample	0.6	500	5	10	2	sqrt	gini		0.7922977151242007	0.26592926297477054	0.4827586206480381	0.8662613981697094	6.0454540606086935	3.609717597941281	0.5970961819075161
1	2	undersample	0.6	500	5	10	2	sqrt	gini		0.7756971058543677	0.22192897779475984	0.46956521735047263	0.8457446808446373	4.853589262963006	3.0440777632877527	0.6271807418853402
1	3	undersample	0.6	500	5	10	2	sqrt	gini		0.8032575657460024	0.2284630610211215	0.5043478260431002	0.8480243161029786	5.677894331766438	3.3186084768584494	0.5844787215416636
1	1	undersample	0.6	500	5	10	2	sqrt	entropy		0.7934637354574992	0.2785365226481186	0.49137931030246734	0.8647416413308151	6.176537310696889	3.632893957964875	0.5881764674047776
1	2	undersample	0.6	500	5	10	2	sqrt	entropy		0.7764635919122506	0.22282587861460745	0.4521739130041588	0.8556231002974497	4.891561879862393	3.131899096162546	0.6402656501475215
1	3	undersample	0.6	500	5	10	2	sqrt	entropy		0.8033038192150126	0.23941343234472867	0.521739130389414	0.8335866261334834	5.464507735342827	3.1351993347356677	0.5737386480053902
1	1	undersample	0.6	500	5	10	2	log2	gini		0.7922977151242007	0.26592926297477054	0.4827586206480381	0.8662613981697094	6.0454540606086935	3.609717597941281	0.5970961819075161
1	2	undersample	0.6	500	5	10	2	log2	gini		0.7756971058543677	0.22192897779475984	0.46956521735047263	0.8457446808446373	4.853589262963006	3.0440777632877527	0.6271807418853402
1	3	undersample	0.6	500	5	10	2	log2	gini		0.8032575657460024	0.2284630610211215	0.5043478260431002	0.8480243161029786	5.677894331766438	3.3186084768584494	0.5844787215416636
1	1	undersample	0.6	500	5	10	2	log2	entropy		0.7934637354574992	0.2785365226481186	0.49137931030246734	0.8647416413308151	6.176537310696889	3.632893957964875	0.5881764674047776
1	2	undersample	0.6	500	5	10	2	log2	entropy		0.7764635919122506	0.22282587861460745	0.4521739130041588	0.8556231002974497	4.891561879862393	3.131899096162546	0.6402656501475215
1	3	undersample	0.6	500	5	10	2	log2	entropy		0.8033038192150126	0.23941343234472867	0.521739130389414	0.8335866261334834	5.464507735342827	3.1351993347356677	0.5737386480053902
1	1	undersample	0.6	500	10	2	1	sqrt	gini		0.7889699717010796	0.25758125253456554	0.5258620689201843	0.8366261398112719	5.679576785748651	3.2187648386655274	0.5667261669824364
1	2	undersample	0.6	500	10	2	1	sqrt	gini		0.7752279635258358	0.21720549881496198	0.48695652169678644	0.8221884498417767	4.388816191903427	2.738610027736524	0.6239974207396981
1	3	undersample	0.6	500	10	2	1	sqrt	gini		0.7969737015990486	0.22841144213280418	0.521739130389414	0.8069908814528345	4.561202319179077	2.7031837007746344	0.5926471719520499
1	1	undersample	0.6	500	10	2	1	sqrt	entropy		0.7939091814275232	0.27898980111260985	0.5258620689201843	0.8427051671668488	5.941940736412954	3.3431615394917107	0.5626379710563237
1	2	undersample	0.6	500	10	2	1	sqrt	entropy		0.7765693141271309	0.21911697898468196	0.5130434782162571	0.8161094224861999	4.675767138036998	2.789938762786081	0.5966804234822726
1	3	undersample	0.6	500	10	2	1	sqrt	entropy		0.8003568124752214	0.22385345472540644	0.5478260869088847	0.8069908814528345	5.065566032180922	2.838342885813366	0.5603209625787247
1	1	undersample	0.6	500	10	2	1	log2	gini		0.7889699717010796	0.25758125253456554	0.5258620689201843	0.8366261398112719	5.679576785748651	3.2187648386655274	0.5667261669824364
1	2	undersample	0.6	500	10	2	1	log2	gini		0.7752279635258358	0.21720549881496198	0.48695652169678644	0.8221884498417767	4.388816191903427	2.738610027736524	0.6239974207396981
1	3	undersample	0.6	500	10	2	1	log2	gini		0.7969737015990486	0.22841144213280418	0.521739130389414	0.8069908814528345	4.561202319179077	2.7031837007746344	0.5926471719520499
1	1	undersample	0.6	500	10	2	1	log2	entropy		0.7939091814275232	0.27898980111260985	0.5258620689201843	0.8427051671668488	5.941940736412954	3.3431615394917107	0.5626379710563237
1	2	undersample	0.6	500	10	2	1	log2	entropy		0.7765693141271309	0.21911697898468196	0.5130434782162571	0.8161094224861999	4.675767138036998	2.789938762786081	0.5966804234822726
1	3	undersample	0.6	500	10	2	1	log2	entropy		0.8003568124752214	0.22385345472540644	0.5478260869088847	0.8069908814528345	5.065566032180922	2.838342885813366	0.5603209625787247
1	1	undersample	0.6	500	10	2	2	sqrt	gini		0.79176055968976	0.2651025228550692	0.5431034482290429	0.8457446808446373	6.5172409116835475	3.5208083325409167	0.540229878729311
1	2	undersample	0.6	500	10	2	2	sqrt	gini		0.7788885952160698	0.22174457261075084	0.4956521738699433	0.823708206680671	4.59185465389434	2.8115440680593404	0.6122894198657465
1	3	undersample	0.6	500	10	2	2	sqrt	gini		0.8006871943967226	0.22982094439442347	0.5304347825625709	0.8214285714223296	5.196295976478768	2.9704346159022297	0.5716446055777143
1	1	undersample	0.6	500	10	2	2	sqrt	entropy		0.7966277119798763	0.2769766029898518	0.5431034482290429	0.844224924005743	6.442061208096062	3.486458985161887	0.5412023897506075
1	2	undersample	0.6	500	10	2	2	sqrt	entropy		0.7815184353112199	0.2183359117737355	0.4782608695236295	0.823708206680671	4.2830457175384735	2.7128933990046264	0.6334028481333389
1	3	undersample	0.6	500	10	2	2	sqrt	entropy		0.8000528611074402	0.2268815745740041	0.5565217390820416	0.8069908814528345	5.246873249030561	2.8833959474929434	0.5495455594542829
1	1	undersample	0.6	500	10	2	2	log2	gini		0.79176055968976	0.2651025228550692	0.5431034482290429	0.8457446808446373	6.5172409116835475	3.5208083325409167	0.540229878729311
1	2	undersample	0.6	500	10	2	2	log2	gini		0.7788885952160698	0.22174457261075084	0.4956521738699433	0.823708206680671	4.59185465389434	2.8115440680593404	0.6122894198657465
1	3	undersample	0.6	500	10	2	2	log2	gini		0.8006871943967226	0.22982094439442347	0.5304347825625709	0.8214285714223296	5.196295976478768	2.9704346159022297	0.5716446055777143
1	1	undersample	0.6	500	10	2	2	log2	entropy		0.7966277119798763	0.2769766029898518	0.5431034482290429	0.844224924005743	6.442061208096062	3.486458985161887	0.5412023897506075
1	2	undersample	0.6	500	10	2	2	log2	entropy		0.7815184353112199	0.2183359117737355	0.4782608695236295	0.823708206680671	4.2830457175384735	2.7128933990046264	0.6334028481333389
1	3	undersample	0.6	500	10	2	2	log2	entropy		0.8000528611074402	0.2268815745740041	0.5565217390820416	0.8069908814528345	5.246873249030561	2.8833959474929434	0.5495455594542829
1	1	undersample	0.6	500	10	5	1	sqrt	gini		0.7951603605492087	0.2683398719270906	0.5258620689201843	0.8404255319085074	5.84121171978823	3.2954020919227416	0.5641641138167984
1	2	undersample	0.6	500	10	5	1	sqrt	gini		0.7733646094885688	0.22981463759879442	0.5043478260431002	0.8191489361639883	4.608874853247822	2.7887466485292873	0.605081867318515
1	3	undersample	0.6	500	10	5	1	sqrt	gini		0.7987577639751553	0.2241517329397527	0.5478260869088847	0.8024316109361518	4.920709782971584	2.7728426686893566	0.5635046043718833
1	1	undersample	0.6	500	10	5	1	sqrt	entropy		0.7959267896446912	0.2764646876323582	0.5172413792657551	0.8396656534890603	5.611035501552894	3.2260171214799085	0.5749414817419584
1	2	undersample	0.6	500	10	5	1	sqrt	entropy		0.7777719043213956	0.21915085975255819	0.521739130389414	0.824468085100118	5.123966622901806	2.9723318461128825	0.5800841444962271
1	3	undersample	0.6	500	10	5	1	sqrt	entropy		0.8029470067397912	0.2300766228853151	0.5565217390820416	0.8115501519695172	5.404174252703794	2.953155523163202	0.5464582248886495
1	1	undersample	0.6	500	10	5	1	log2	gini		0.7951603605492087	0.2683398719270906	0.5258620689201843	0.8404255319085074	5.84121171978823	3.2954020919227416	0.5641641138167984
1	2	undersample	0.6	500	10	5	1	log2	gini		0.7733646094885688	0.22981463759879442	0.5043478260431002	0.8191489361639883	4.608874853247822	2.7887466485292873	0.605081867318515
1	3	undersample	0.6	500	10	5	1	log2	gini		0.7987577639751553	0.2241517329397527	0.5478260869088847	0.8024316109361518	4.920709782971584	2.7728426686893566	0.5635046043718833
1	1	undersample	0.6	500	10	5	1	log2	entropy		0.7959267896446912	0.2764646876323582	0.5172413792657551	0.8396656534890603	5.611035501552894	3.2260171214799085	0.5749414817419584
1	2	undersample	0.6	500	10	5	1	log2	entropy		0.7777719043213956	0.21915085975255819	0.521739130389414	0.824468085100118	5.123966622901806	2.9723318461128825	0.5800841444962271
1	3	undersample	0.6	500	10	5	1	log2	entropy		0.8029470067397912	0.2300766228853151	0.5565217390820416	0.8115501519695172	5.404174252703794	2.953155523163202	0.5464582248886495
1	1	undersample	0.6	500	10	5	2	sqrt	gini		0.7909744785661881	0.2662127252994958	0.5344827585746136	0.8404255319085074	6.046913162681423	3.3494250770362295	0.5539065844765397
1	2	undersample	0.6	500	10	5	2	sqrt	gini		0.7798070569578432	0.22579771842628646	0.5130434782162571	0.823708206680671	4.922721371041426	2.910194737114054	0.5911759915981541
1	3	undersample	0.6	500	10	5	2	sqrt	gini		0.7966829655081274	0.22871191590319975	0.5304347825625709	0.8145896656473056	4.962962668995675	2.8608694105737618	0.5764438606029394
1	1	undersample	0.6	500	10	5	2	sqrt	entropy		0.7940205429200293	0.27961827228396435	0.5086206896113258	0.8457446808446373	5.675135716395705	3.297264946347842	0.5810019450408117
1	2	undersample	0.6	500	10	5	2	sqrt	entropy		0.7787432271706092	0.21890333293291925	0.521739130389414	0.8282674771973536	5.261463864356365	3.0380913963983303	0.5774232080857103
1	3	undersample	0.6	500	10	5	2	sqrt	entropy		0.8011166908946743	0.2391443551244553	0.5478260869088847	0.8123100303889643	5.24345967107905	2.9187817487336654	0.5566518824199164
1	1	undersample	0.6	500	10	5	2	log2	gini		0.7909744785661881	0.2662127252994958	0.5344827585746136	0.8404255319085074	6.046913162681423	3.3494250770362295	0.5539065844765397
1	2	undersample	0.6	500	10	5	2	log2	gini		0.7798070569578432	0.22579771842628646	0.5130434782162571	0.823708206680671	4.922721371041426	2.910194737114054	0.5911759915981541
1	3	undersample	0.6	500	10	5	2	log2	gini		0.7966829655081274	0.22871191590319975	0.5304347825625709	0.8145896656473056	4.962962668995675	2.8608694105737618	0.5764438606029394
1	1	undersample	0.6	500	10	5	2	log2	entropy		0.7940205429200293	0.27961827228396435	0.5086206896113258	0.8457446808446373	5.675135716395705	3.297264946347842	0.5810019450408117
1	2	undersample	0.6	500	10	5	2	log2	entropy		0.7787432271706092	0.21890333293291925	0.521739130389414	0.8282674771973536	5.261463864356365	3.0380913963983303	0.5774232080857103
1	3	undersample	0.6	500	10	5	2	log2	entropy		0.8011166908946743	0.2391443551244553	0.5478260869088847	0.8123100303889643	5.24345967107905	2.9187817487336654	0.5566518824199164
1	1	undersample	0.6	500	10	10	1	sqrt	gini		0.7910268839744261	0.2561328398040505	0.5344827585746136	0.8366261398112719	5.879586166669446	3.2715314753649625	0.5564220548573564
1	2	undersample	0.6	500	10	10	1	sqrt	gini		0.7757896127923881	0.22263055835070344	0.5391304347357279	0.8161094224861999	5.1916416653980875	2.9318000558091026	0.5647154008014302
1	3	undersample	0.6	500	10	10	1	sqrt	gini		0.7961543544337254	0.22311181542105485	0.5478260869088847	0.8115501519695172	5.217431454360969	2.907012468113777	0.557173092041228
1	1	undersample	0.6	500	10	10	1	sqrt	entropy		0.7967652761765015	0.2825465246389362	0.5086206896113258	0.843465045586296	5.577414022644284	3.2492465278690035	0.582572220549332
1	2	undersample	0.6	500	10	10	1	sqrt	entropy		0.7795691819743624	0.224315680805142	0.5304347825625709	0.8252279635195652	5.333816089610459	3.0350092777677204	0.5690127243684574
1	3	undersample	0.6	500	10	10	1	sqrt	entropy		0.7986982952292849	0.22227689149416266	0.5304347825625709	0.8138297872278585	4.938094946825333	2.8491923931991185	0.5769820901580466
1	1	undersample	0.6	500	10	10	1	log2	gini		0.7910268839744261	0.2561328398040505	0.5344827585746136	0.8366261398112719	5.879586166669446	3.2715314753649625	0.5564220548573564
1	2	undersample	0.6	500	10	10	1	log2	gini		0.7757896127923881	0.22263055835070344	0.5391304347357279	0.8161094224861999	5.1916416653980875	2.9318000558091026	0.5647154008014302
1	3	undersample	0.6	500	10	10	1	log2	gini		0.7961543544337254	0.22311181542105485	0.5478260869088847	0.8115501519695172	5.217431454360969	2.907012468113777	0.557173092041228
1	1	undersample	0.6	500	10	10	1	log2	entropy		0.7967652761765015	0.2825465246389362	0.5086206896113258	0.843465045586296	5.577414022644284	3.2492465278690035	0.582572220549332
1	2	undersample	0.6	500	10	10	1	log2	entropy		0.7795691819743624	0.224315680805142	0.5304347825625709	0.8252279635195652	5.333816089610459	3.0350092777677204	0.5690127243684574
1	3	undersample	0.6	500	10	10	1	log2	entropy		0.7986982952292849	0.22227689149416266	0.5304347825625709	0.8138297872278585	4.938094946825333	2.8491923931991185	0.5769820901580466
1	1	undersample	0.6	500	10	10	2	sqrt	gini		0.7930903469238025	0.26629515248680646	0.5689655171923306	0.8404255319085074	6.951999509790709	3.56551701749018	0.5128764671155054
1	2	undersample	0.6	500	10	10	2	sqrt	gini		0.7779304876437162	0.22632877176893326	0.521739130389414	0.8191489361639883	4.94117617195432	2.8849103260647797	0.5838509246093094
1	3	undersample	0.6	500	10	10	2	sqrt	gini		0.7967027884234176	0.22033987906072094	0.5391304347357279	0.81079027355007	5.012805648300945	2.8493799782782134	0.5684201878275361
1	1	undersample	0.6	500	10	10	2	sqrt	entropy		0.7972631275547637	0.2749911373188103	0.5258620689201843	0.8419452887474017	5.908041548146401	3.3270886484926154	0.563145767053051
1	2	undersample	0.6	500	10	10	2	sqrt	entropy		0.7792850535218713	0.22276129230953204	0.48695652169678644	0.823708206680671	4.434833160874495	2.7622187335319834	0.6228461339995427
1	3	undersample	0.6	500	10	10	2	sqrt	entropy		0.7969472710453285	0.22222893820761305	0.5478260869088847	0.81079027355007	5.191612299613338	2.8953377198633454	0.5576952786252667
1	1	undersample	0.6	500	10	10	2	log2	gini		0.7930903469238025	0.26629515248680646	0.5689655171923306	0.8404255319085074	6.951999509790709	3.56551701749018	0.5128764671155054
1	2	undersample	0.6	500	10	10	2	log2	gini		0.7779304876437162	0.22632877176893326	0.521739130389414	0.8191489361639883	4.94117617195432	2.8849103260647797	0.5838509246093094
1	3	undersample	0.6	500	10	10	2	log2	gini		0.7967027884234176	0.22033987906072094	0.5391304347357279	0.81079027355007	5.012805648300945	2.8493799782782134	0.5684201878275361
1	1	undersample	0.6	500	10	10	2	log2	entropy		0.7972631275547637	0.2749911373188103	0.5258620689201843	0.8419452887474017	5.908041548146401	3.3270886484926154	0.563145767053051
1	2	undersample	0.6	500	10	10	2	log2	entropy		0.7792850535218713	0.22276129230953204	0.48695652169678644	0.823708206680671	4.434833160874495	2.7622187335319834	0.6228461339995427
1	3	undersample	0.6	500	10	10	2	log2	entropy		0.7969472710453285	0.22222893820761305	0.5478260869088847	0.81079027355007	5.191612299613338	2.8953377198633454	0.5576952786252667
1	1	undersample	0.8	100	3	2	1	sqrt	gini		0.7831464207106171	0.2689517941574737	0.6206896551189061	0.7811550151916327	5.840908776966263	2.836206766631405	0.48557627186491137
1	2	undersample	0.8	100	3	2	1	sqrt	gini		0.7600568256904983	0.21233275980599253	0.5478260869088847	0.7841945288694211	4.402491649107357	2.5385179469904555	0.5766093624459788
1	3	undersample	0.8	100	3	2	1	sqrt	gini		0.7914893617021276	0.2405445313658621	0.6608695651599245	0.7332826747664645	5.357586138048678	2.4777900715799834	0.4624825348877311
1	1	undersample	0.8	100	3	2	1	sqrt	entropy		0.781836285504664	0.27178746097060485	0.6293103447733354	0.783434650449974	6.1414113320756645	2.90586798406218	0.4731596314793567
1	2	undersample	0.8	100	3	2	1	sqrt	entropy		0.7671203911721951	0.2121619306307658	0.5391304347357279	0.7963525835805749	4.574485813002016	2.64737170616315	0.5787255155308807
1	3	undersample	0.8	100	3	2	1	sqrt	entropy		0.7941720629047179	0.25015371104101425	0.7043478260257089	0.730243161088676	6.449129762439787	2.6110470554067238	0.4048681119927775
1	1	undersample	0.8	100	3	2	1	log2	gini		0.7831464207106171	0.2689517941574737	0.6206896551189061	0.7811550151916327	5.840908776966263	2.836206766631405	0.48557627186491137
1	2	undersample	0.8	100	3	2	1	log2	gini		0.7600568256904983	0.21233275980599253	0.5478260869088847	0.7841945288694211	4.402491649107357	2.5385179469904555	0.5766093624459788
1	3	undersample	0.8	100	3	2	1	log2	gini		0.7914893617021276	0.2405445313658621	0.6608695651599245	0.7332826747664645	5.357586138048678	2.4777900715799834	0.4624825348877311
1	1	undersample	0.8	100	3	2	1	log2	entropy		0.781836285504664	0.27178746097060485	0.6293103447733354	0.783434650449974	6.1414113320756645	2.90586798406218	0.4731596314793567
1	2	undersample	0.8	100	3	2	1	log2	entropy		0.7671203911721951	0.2121619306307658	0.5391304347357279	0.7963525835805749	4.574485813002016	2.64737170616315	0.5787255155308807
1	3	undersample	0.8	100	3	2	1	log2	entropy		0.7941720629047179	0.25015371104101425	0.7043478260257089	0.730243161088676	6.449129762439787	2.6110470554067238	0.4048681119927775
1	1	undersample	0.8	100	3	2	2	sqrt	gini		0.783860444397862	0.2723819847479589	0.6206896551189061	0.7819148936110797	5.866961989518195	2.8460890197201913	0.4851043804502809
1	2	undersample	0.8	100	3	2	2	sqrt	gini		0.7600964715210783	0.2131456367686284	0.5391304347357279	0.7857142857083153	4.289307956436368	2.515941911286008	0.5865612574209329
1	3	undersample	0.8	100	3	2	2	sqrt	gini		0.7912448790802168	0.24483987265319593	0.6608695651599245	0.7378419452831472	5.484652289749943	2.5208820711798627	0.45962476437102856
1	1	undersample	0.8	100	3	2	2	sqrt	entropy		0.7844631065926004	0.27347955193040374	0.6206896551189061	0.7826747720305268	5.893197392359079	2.856040379470754	0.48463340532964766
1	2	undersample	0.8	100	3	2	2	sqrt	entropy		0.7662547905378617	0.21107764886320576	0.5391304347357279	0.7963525835805749	4.574485813002016	2.64737170616315	0.5787255155308807
1	3	undersample	0.8	100	3	2	2	sqrt	entropy		0.7933725386546847	0.25323842951242653	0.7043478260257089	0.7272036474108876	6.3507288458772235	2.581954610174191	0.4065603506821205
1	1	undersample	0.8	100	3	2	2	log2	gini		0.783860444397862	0.2723819847479589	0.6206896551189061	0.7819148936110797	5.866961989518195	2.8460890197201913	0.4851043804502809
1	2	undersample	0.8	100	3	2	2	log2	gini		0.7600964715210783	0.2131456367686284	0.5391304347357279	0.7857142857083153	4.289307956436368	2.515941911286008	0.5865612574209329
1	3	undersample	0.8	100	3	2	2	log2	gini		0.7912448790802168	0.24483987265319593	0.6608695651599245	0.7378419452831472	5.484652289749943	2.5208820711798627	0.45962476437102856
1	1	undersample	0.8	100	3	2	2	log2	entropy		0.7844631065926004	0.27347955193040374	0.6206896551189061	0.7826747720305268	5.893197392359079	2.856040379470754	0.48463340532964766
1	2	undersample	0.8	100	3	2	2	log2	entropy		0.7662547905378617	0.21107764886320576	0.5391304347357279	0.7963525835805749	4.574485813002016	2.64737170616315	0.5787255155308807
1	3	undersample	0.8	100	3	2	2	log2	entropy		0.7933725386546847	0.25323842951242653	0.7043478260257089	0.7272036474108876	6.3507288458772235	2.581954610174191	0.4065603506821205
1	1	undersample	0.8	100	3	5	1	sqrt	gini		0.7830874646263495	0.2696791982910679	0.6206896551189061	0.7811550151916327	5.840908776966263	2.836206766631405	0.48557627186491137
1	2	undersample	0.8	100	3	5	1	sqrt	gini		0.7601625479053786	0.21286456388245606	0.5478260869088847	0.7872340425472095	4.482692074882336	2.5747824873845904	0.5743830714995639
1	3	undersample	0.8	100	3	5	1	sqrt	gini		0.7916082991938681	0.24060289889184158	0.6608695651599245	0.7370820668637	5.4631685618011705	2.513596285124296	0.4600986043278691
1	1	undersample	0.8	100	3	5	1	sqrt	entropy		0.7823537889110157	0.27232952292764334	0.6293103447733354	0.7849544072888682	6.196811228285196	2.9264041526051594	0.4722435431435358
1	2	undersample	0.8	100	3	5	1	sqrt	entropy		0.7670146689573147	0.21281466991579975	0.5391304347357279	0.7963525835805749	4.574485813002016	2.64737170616315	0.5787255155308807
1	3	undersample	0.8	100	3	5	1	sqrt	entropy		0.7944297608034889	0.2492778308906437	0.7043478260257089	0.7279635258303346	6.375122927854389	2.5891667736244415	0.4061359661882821
1	1	undersample	0.8	100	3	5	1	log2	gini		0.7830874646263495	0.2696791982910679	0.6206896551189061	0.7811550151916327	5.840908776966263	2.836206766631405	0.48557627186491137
1	2	undersample	0.8	100	3	5	1	log2	gini		0.7601625479053786	0.21286456388245606	0.5478260869088847	0.7872340425472095	4.482692074882336	2.5747824873845904	0.5743830714995639
1	3	undersample	0.8	100	3	5	1	log2	gini		0.7916082991938681	0.24060289889184158	0.6608695651599245	0.7370820668637	5.4631685618011705	2.513596285124296	0.4600986043278691
1	1	undersample	0.8	100	3	5	1	log2	entropy		0.7823537889110157	0.27232952292764334	0.6293103447733354	0.7849544072888682	6.196811228285196	2.9264041526051594	0.4722435431435358
1	2	undersample	0.8	100	3	5	1	log2	entropy		0.7670146689573147	0.21281466991579975	0.5391304347357279	0.7963525835805749	4.574485813002016	2.64737170616315	0.5787255155308807
1	3	undersample	0.8	100	3	5	1	log2	entropy		0.7944297608034889	0.2492778308906437	0.7043478260257089	0.7279635258303346	6.375122927854389	2.5891667736244415	0.4061359661882821
1	1	undersample	0.8	100	3	5	2	sqrt	gini		0.783860444397862	0.2723819847479589	0.6206896551189061	0.7819148936110797	5.866961989518195	2.8460890197201913	0.4851043804502809
1	2	undersample	0.8	100	3	5	2	sqrt	gini		0.7600964715210783	0.2131456367686284	0.5391304347357279	0.7857142857083153	4.289307956436368	2.515941911286008	0.5865612574209329
1	3	undersample	0.8	100	3	5	2	sqrt	gini		0.7912779172723668	0.24157840024079105	0.6695652173330813	0.7378419452831472	5.703050836765169	2.5540515721164394	0.44783951400556266
1	1	undersample	0.8	100	3	5	2	sqrt	entropy		0.7844827586206897	0.2734689292663067	0.6206896551189061	0.7826747720305268	5.893197392359079	2.856040379470754	0.48463340532964766
1	2	undersample	0.8	100	3	5	2	sqrt	entropy		0.7662547905378617	0.21107764886320576	0.5391304347357279	0.7963525835805749	4.574485813002016	2.64737170616315	0.5787255155308807
1	3	undersample	0.8	100	3	5	2	sqrt	entropy		0.7932734240782345	0.2516697028005236	0.7043478260257089	0.7287234042497818	6.399653671349855	2.5964193413502348	0.40571246675072736
1	1	undersample	0.8	100	3	5	2	log2	gini		0.783860444397862	0.2723819847479589	0.6206896551189061	0.7819148936110797	5.866961989518195	2.8460890197201913	0.4851043804502809
1	2	undersample	0.8	100	3	5	2	log2	gini		0.7600964715210783	0.2131456367686284	0.5391304347357279	0.7857142857083153	4.289307956436368	2.515941911286008	0.5865612574209329
1	3	undersample	0.8	100	3	5	2	log2	gini		0.7912779172723668	0.24157840024079105	0.6695652173330813	0.7378419452831472	5.703050836765169	2.5540515721164394	0.44783951400556266
1	1	undersample	0.8	100	3	5	2	log2	entropy		0.7844827586206897	0.2734689292663067	0.6206896551189061	0.7826747720305268	5.893197392359079	2.856040379470754	0.48463340532964766
1	2	undersample	0.8	100	3	5	2	log2	entropy		0.7662547905378617	0.21107764886320576	0.5391304347357279	0.7963525835805749	4.574485813002016	2.64737170616315	0.5787255155308807
1	3	undersample	0.8	100	3	5	2	log2	entropy		0.7932734240782345	0.2516697028005236	0.7043478260257089	0.7287234042497818	6.399653671349855	2.5964193413502348	0.40571246675072736
1	1	undersample	0.8	100	3	10	1	sqrt	gini		0.7828385389372183	0.2670861555538781	0.6120689654644769	0.7803951367721855	5.606843224021539	2.7871374458504237	0.4970956522987818
1	2	undersample	0.8	100	3	10	1	sqrt	gini		0.7595876833619664	0.21457845243067925	0.5478260869088847	0.783434650449974	4.382793298900398	2.5296108668863004	0.5771686343713774
1	3	undersample	0.8	100	3	10	1	sqrt	gini		0.7926390907889521	0.24368141008044453	0.6695652173330813	0.7424012157998299	5.839853778971377	2.5992560229640977	0.44508922020019975
1	1	undersample	0.8	100	3	10	1	sqrt	entropy		0.7835984173566711	0.2684507350146544	0.6379310344277646	0.7819148936110797	6.317072823714515	2.925147048045752	0.4630541813439159
1	2	undersample	0.8	100	3	10	1	sqrt	entropy		0.7651380996431875	0.21138459257024927	0.5478260869088847	0.7910334346444451	4.586223533449581	2.621596712185971	0.57162426715644
1	3	undersample	0.8	100	3	10	1	sqrt	entropy		0.7928439275802829	0.24188154235887274	0.7217391303720228	0.7310030395081232	7.048551906708897	2.6830753114144006	0.3806562364072396
1	1	undersample	0.8	100	3	10	1	log2	gini		0.7828385389372183	0.2670861555538781	0.6120689654644769	0.7803951367721855	5.606843224021539	2.7871374458504237	0.4970956522987818
1	2	undersample	0.8	100	3	10	1	log2	gini		0.7595876833619664	0.21457845243067925	0.5478260869088847	0.783434650449974	4.382793298900398	2.5296108668863004	0.5771686343713774
1	3	undersample	0.8	100	3	10	1	log2	gini		0.7926390907889521	0.24368141008044453	0.6695652173330813	0.7424012157998299	5.839853778971377	2.5992560229640977	0.44508922020019975
1	1	undersample	0.8	100	3	10	1	log2	entropy		0.7835984173566711	0.2684507350146544	0.6379310344277646	0.7819148936110797	6.317072823714515	2.925147048045752	0.4630541813439159
1	2	undersample	0.8	100	3	10	1	log2	entropy		0.7651380996431875	0.21138459257024927	0.5478260869088847	0.7910334346444451	4.586223533449581	2.621596712185971	0.57162426715644
1	3	undersample	0.8	100	3	10	1	log2	entropy		0.7928439275802829	0.24188154235887274	0.7217391303720228	0.7310030395081232	7.048551906708897	2.6830753114144006	0.3806562364072396
1	1	undersample	0.8	100	3	10	2	sqrt	gini		0.7834805051881353	0.2700305062981986	0.6120689654644769	0.7819148936110797	5.656910266587499	2.806560005557411	0.4961294800034633
1	2	undersample	0.8	100	3	10	2	sqrt	gini		0.7598123430685874	0.2145639907066343	0.5478260869088847	0.7841945288694211	4.402491649107357	2.5385179469904555	0.5766093624459788
1	3	undersample	0.8	100	3	10	2	sqrt	gini		0.7938086427910664	0.24798391603185774	0.6608695651599245	0.743920972638724	5.661112108440171	2.580724966673358	0.4558688930068397
1	1	undersample	0.8	100	3	10	2	sqrt	entropy		0.785399853264857	0.2745604419767259	0.6379310344277646	0.7826747720305268	6.345320995522331	2.9353748344560526	0.46260461418330656
1	2	undersample	0.8	100	3	10	2	sqrt	entropy		0.764450905246465	0.20882253539953616	0.5478260869088847	0.790273556224998	4.565217150566493	2.612098173826948	0.5721739058679046
1	3	undersample	0.8	100	3	10	2	sqrt	entropy		0.7920576186071098	0.24359371901718108	0.7217391303720228	0.7310030395081232	7.048551906708897	2.6830753114144006	0.3806562364072396
1	1	undersample	0.8	100	3	10	2	log2	gini		0.7834805051881353	0.2700305062981986	0.6120689654644769	0.7819148936110797	5.656910266587499	2.806560005557411	0.4961294800034633
1	2	undersample	0.8	100	3	10	2	log2	gini		0.7598123430685874	0.2145639907066343	0.5478260869088847	0.7841945288694211	4.402491649107357	2.5385179469904555	0.5766093624459788
1	3	undersample	0.8	100	3	10	2	log2	gini		0.7938086427910664	0.24798391603185774	0.6608695651599245	0.743920972638724	5.661112108440171	2.580724966673358	0.4558688930068397
1	1	undersample	0.8	100	3	10	2	log2	entropy		0.785399853264857	0.2745604419767259	0.6379310344277646	0.7826747720305268	6.345320995522331	2.9353748344560526	0.46260461418330656
1	2	undersample	0.8	100	3	10	2	log2	entropy		0.764450905246465	0.20882253539953616	0.5478260869088847	0.790273556224998	4.565217150566493	2.612098173826948	0.5721739058679046
1	3	undersample	0.8	100	3	10	2	log2	entropy		0.7920576186071098	0.24359371901718108	0.7217391303720228	0.7310030395081232	7.048551906708897	2.6830753114144006	0.3806562364072396
1	1	undersample	0.8	100	5	2	1	sqrt	gini		0.789965674457604	0.2612618545283638	0.6810344826999108	0.763677811544349	6.89971284914569	2.8818049559052152	0.41767026395379725
1	2	undersample	0.8	100	5	2	1	sqrt	gini		0.7606449055107705	0.2130741653283166	0.5652173912551985	0.7735562309971615	4.440939378558691	2.496060583974416	0.5620568818426698
1	3	undersample	0.8	100	5	2	1	sqrt	gini		0.7885225320470464	0.2119724506404074	0.7304347825451796	0.7097264437636039	6.625231912651121	2.516366860461281	0.3798156543628108
1	1	undersample	0.8	100	5	2	1	sqrt	entropy		0.7870244209202389	0.2701516712998565	0.6465517240821939	0.7651975683832433	5.961401540336524	2.753598811112416	0.46190459288252517
1	2	undersample	0.8	100	5	2	1	sqrt	entropy		0.7661887141535616	0.21501053030717396	0.5391304347357279	0.7720364741582673	3.961760816569862	2.364985403235839	0.5969530905870946
1	3	undersample	0.8	100	5	2	1	sqrt	entropy		0.803964583058015	0.2550103192502868	0.7478260868914934	0.6983282674718972	6.864761251977177	2.478939792718002	0.3611108432003239
1	1	undersample	0.8	100	5	2	1	log2	gini		0.789965674457604	0.2612618545283638	0.6810344826999108	0.763677811544349	6.89971284914569	2.8818049559052152	0.41767026395379725
1	2	undersample	0.8	100	5	2	1	log2	gini		0.7606449055107705	0.2130741653283166	0.5652173912551985	0.7735562309971615	4.440939378558691	2.496060583974416	0.5620568818426698
1	3	undersample	0.8	100	5	2	1	log2	gini		0.7885225320470464	0.2119724506404074	0.7304347825451796	0.7097264437636039	6.625231912651121	2.516366860461281	0.3798156543628108
1	1	undersample	0.8	100	5	2	1	log2	entropy		0.7870244209202389	0.2701516712998565	0.6465517240821939	0.7651975683832433	5.961401540336524	2.753598811112416	0.46190459288252517
1	2	undersample	0.8	100	5	2	1	log2	entropy		0.7661887141535616	0.21501053030717396	0.5391304347357279	0.7720364741582673	3.961760816569862	2.364985403235839	0.5969530905870946
1	3	undersample	0.8	100	5	2	1	log2	entropy		0.803964583058015	0.2550103192502868	0.7478260868914934	0.6983282674718972	6.864761251977177	2.478939792718002	0.3611108432003239
1	1	undersample	0.8	100	5	2	2	sqrt	gini		0.7854064039408867	0.2596275125720694	0.6724137930454817	0.7560790273498779	6.3625181202334735	2.756686963704084	0.43326979161164975
1	2	undersample	0.8	100	5	2	2	sqrt	gini		0.7637637108497424	0.2227610351422974	0.5391304347357279	0.7720364741582673	3.961760816569862	2.364985403235839	0.5969530905870946
1	3	undersample	0.8	100	5	2	2	sqrt	gini		0.7945685212105194	0.21780038476662522	0.7217391303720228	0.7226443768942049	6.757962000825808	2.60221551042636	0.38505920017436546
1	1	undersample	0.8	100	5	2	2	sqrt	entropy		0.7910596373545751	0.27704845216345514	0.6724137930454817	0.7727963525777144	6.9816929801264545	2.9595201092899615	0.42389719053779246
1	2	undersample	0.8	100	5	2	2	sqrt	entropy		0.766307651645302	0.22619622218563412	0.5478260869088847	0.7743161094166086	4.156759704136914	2.427404371746313	0.5839655171221229
1	3	undersample	0.8	100	5	2	2	sqrt	entropy		0.803402933791463	0.2563465715149964	0.7391304347183365	0.7021276595691328	6.678571117331704	2.4813663760641	0.37154149677899534
1	1	undersample	0.8	100	5	2	2	log2	gini		0.7854064039408867	0.2596275125720694	0.6724137930454817	0.7560790273498779	6.3625181202334735	2.756686963704084	0.43326979161164975
1	2	undersample	0.8	100	5	2	2	log2	gini		0.7637637108497424	0.2227610351422974	0.5391304347357279	0.7720364741582673	3.961760816569862	2.364985403235839	0.5969530905870946
1	3	undersample	0.8	100	5	2	2	log2	gini		0.7945685212105194	0.21780038476662522	0.7217391303720228	0.7226443768942049	6.757962000825808	2.60221551042636	0.38505920017436546
1	1	undersample	0.8	100	5	2	2	log2	entropy		0.7910596373545751	0.27704845216345514	0.6724137930454817	0.7727963525777144	6.9816929801264545	2.9595201092899615	0.42389719053779246
1	2	undersample	0.8	100	5	2	2	log2	entropy		0.766307651645302	0.22619622218563412	0.5478260869088847	0.7743161094166086	4.156759704136914	2.427404371746313	0.5839655171221229
1	3	undersample	0.8	100	5	2	2	log2	entropy		0.803402933791463	0.2563465715149964	0.7391304347183365	0.7021276595691328	6.678571117331704	2.4813663760641	0.37154149677899534
1	1	undersample	0.8	100	5	5	1	sqrt	gini		0.7887144953359186	0.25962180455285455	0.6724137930454817	0.7560790273498779	6.3625181202334735	2.756686963704084	0.43326979161164975
1	2	undersample	0.8	100	5	5	1	sqrt	gini		0.7664464120523324	0.22787076375516985	0.5478260869088847	0.7811550151916327	4.3245190128331	2.503260754894537	0.5788529786135449
1	3	undersample	0.8	100	5	5	1	sqrt	gini		0.7924871151050614	0.2113327954366032	0.7304347825451796	0.7127659574413924	6.7240140170204565	2.5429950802791415	0.3781959714244993
1	1	undersample	0.8	100	5	5	1	sqrt	entropy		0.7855308667854523	0.2743935180247889	0.6465517240821939	0.7621580547054548	5.861840269720299	2.7184090514287087	0.4637466849536001
1	2	undersample	0.8	100	5	5	1	sqrt	entropy		0.7661358530461213	0.22049964593360832	0.5565217390820416	0.7727963525777144	4.268345257285576	2.44944005477728	0.5738617343367232
1	3	undersample	0.8	100	5	5	1	sqrt	entropy		0.8066472842606053	0.24783800973480766	0.7478260868914934	0.7066869300858155	7.144898707699365	2.549583152276357	0.3568396397390394
1	1	undersample	0.8	100	5	5	1	log2	gini		0.7887144953359186	0.25962180455285455	0.6724137930454817	0.7560790273498779	6.3625181202334735	2.756686963704084	0.43326979161164975
1	2	undersample	0.8	100	5	5	1	log2	gini		0.7664464120523324	0.22787076375516985	0.5478260869088847	0.7811550151916327	4.3245190128331	2.503260754894537	0.5788529786135449
1	3	undersample	0.8	100	5	5	1	log2	gini		0.7924871151050614	0.2113327954366032	0.7304347825451796	0.7127659574413924	6.7240140170204565	2.5429950802791415	0.3781959714244993
1	1	undersample	0.8	100	5	5	1	log2	entropy		0.7855308667854523	0.2743935180247889	0.6465517240821939	0.7621580547054548	5.861840269720299	2.7184090514287087	0.4637466849536001
1	2	undersample	0.8	100	5	5	1	log2	entropy		0.7661358530461213	0.22049964593360832	0.5565217390820416	0.7727963525777144	4.268345257285576	2.44944005477728	0.5738617343367232
1	3	undersample	0.8	100	5	5	1	log2	entropy		0.8066472842606053	0.24783800973480766	0.7478260868914934	0.7066869300858155	7.144898707699365	2.549583152276357	0.3568396397390394
1	1	undersample	0.8	100	5	5	2	sqrt	gini		0.7845417147049576	0.25255446800180603	0.6724137930454817	0.7575987841887721	6.415277676699764	2.773970266838213	0.43240064459882593
1	2	undersample	0.8	100	5	5	2	sqrt	gini		0.7652570371349279	0.2252994415410017	0.5391304347357279	0.7758358662555028	4.048736610954954	2.405069899806233	0.5940297160381584
1	3	undersample	0.8	100	5	5	2	sqrt	gini		0.7968745870225982	0.21980890597653888	0.7217391303720228	0.7249240121525462	6.835462372578761	2.6237808315513975	0.3838483222030993
1	1	undersample	0.8	100	5	5	2	sqrt	entropy		0.7880266743527933	0.275664937744868	0.6637931033910524	0.769756838899926	6.600744335882265	2.883008865016622	0.4367702568537419
1	2	undersample	0.8	100	5	5	2	sqrt	entropy		0.7665521342672129	0.22324197113878472	0.5391304347357279	0.7750759878360557	4.031106382374101	2.396944664019757	0.5946120981051917
1	3	undersample	0.8	100	5	5	2	sqrt	entropy		0.8048632218844985	0.2533988733494851	0.7217391303720228	0.7104863221830511	6.365239206362015	2.4929361226898448	0.3916484484268524
1	1	undersample	0.8	100	5	5	2	log2	gini		0.7845417147049576	0.25255446800180603	0.6724137930454817	0.7575987841887721	6.415277676699764	2.773970266838213	0.43240064459882593
1	2	undersample	0.8	100	5	5	2	log2	gini		0.7652570371349279	0.2252994415410017	0.5391304347357279	0.7758358662555028	4.048736610954954	2.405069899806233	0.5940297160381584
1	3	undersample	0.8	100	5	5	2	log2	gini		0.7968745870225982	0.21980890597653888	0.7217391303720228	0.7249240121525462	6.835462372578761	2.6237808315513975	0.3838483222030993
1	1	undersample	0.8	100	5	5	2	log2	entropy		0.7880266743527933	0.275664937744868	0.6637931033910524	0.769756838899926	6.600744335882265	2.883008865016622	0.4367702568537419
1	2	undersample	0.8	100	5	5	2	log2	entropy		0.7665521342672129	0.22324197113878472	0.5391304347357279	0.7750759878360557	4.031106382374101	2.396944664019757	0.5946120981051917
1	3	undersample	0.8	100	5	5	2	log2	entropy		0.8048632218844985	0.2533988733494851	0.7217391303720228	0.7104863221830511	6.365239206362015	2.4929361226898448	0.3916484484268524
1	1	undersample	0.8	100	5	10	1	sqrt	gini		0.788255948013835	0.2541086388124507	0.6637931033910524	0.7720364741582673	6.6864953643097325	2.9118389524011468	0.43548058091516995
1	2	undersample	0.8	100	5	10	1	sqrt	gini		0.7679397383375182	0.22079592018023175	0.5826086956015123	0.770516717319373	4.686671954379421	2.538784801263644	0.5417031059800501
1	3	undersample	0.8	100	5	10	1	sqrt	gini		0.7904255319148936	0.21430152670968144	0.7391304347183365	0.7082066869247098	6.876735783379915	2.5330615071257876	0.36835229942678277
1	1	undersample	0.8	100	5	10	1	sqrt	entropy		0.7860025154595954	0.27603691907474615	0.6465517240821939	0.7659574468026904	5.986695921570946	2.7625390666103686	0.4614463542050925
1	2	undersample	0.8	100	5	10	1	sqrt	entropy		0.7654024051803886	0.2113848940139351	0.5565217390820416	0.7750759878360557	4.324324111288379	2.474265459633297	0.5721739057280975
1	3	undersample	0.8	100	5	10	1	sqrt	entropy		0.8015329721157658	0.2644478221755075	0.7217391303720228	0.7036474164080271	6.158493311642066	2.4354068294935685	0.3954549667699927
1	1	undersample	0.8	100	5	10	1	log2	gini		0.788255948013835	0.2541086388124507	0.6637931033910524	0.7720364741582673	6.6864953643097325	2.9118389524011468	0.43548058091516995
1	2	undersample	0.8	100	5	10	1	log2	gini		0.7679397383375182	0.22079592018023175	0.5826086956015123	0.770516717319373	4.686671954379421	2.538784801263644	0.5417031059800501
1	3	undersample	0.8	100	5	10	1	log2	gini		0.7904255319148936	0.21430152670968144	0.7391304347183365	0.7082066869247098	6.876735783379915	2.5330615071257876	0.36835229942678277
1	1	undersample	0.8	100	5	10	1	log2	entropy		0.7860025154595954	0.27603691907474615	0.6465517240821939	0.7659574468026904	5.986695921570946	2.7625390666103686	0.4614463542050925
1	2	undersample	0.8	100	5	10	1	log2	entropy		0.7654024051803886	0.2113848940139351	0.5565217390820416	0.7750759878360557	4.324324111288379	2.474265459633297	0.5721739057280975
1	3	undersample	0.8	100	5	10	1	log2	entropy		0.8015329721157658	0.2644478221755075	0.7217391303720228	0.7036474164080271	6.158493311642066	2.4354068294935685	0.3954549667699927
1	1	undersample	0.8	100	5	10	2	sqrt	gini		0.7852360863641127	0.24944399065432526	0.6465517240821939	0.7651975683832433	5.961401540336524	2.753598811112416	0.46190459288252517
1	2	undersample	0.8	100	5	10	2	sqrt	gini		0.7677745473767675	0.21691857410407706	0.5826086956015123	0.769756838899926	4.666597680545977	2.530405973900891	0.5422378573116816
1	3	undersample	0.8	100	5	10	2	sqrt	gini		0.7923021012290208	0.230421563929622	0.7130434781988658	0.7066869300858155	5.986810847545176	2.430997889379782	0.4060589003757279
1	1	undersample	0.8	100	5	10	2	sqrt	entropy		0.7884983230269363	0.28218873834664004	0.6810344826999108	0.7667173252221374	7.017430731799421	2.919352901602656	0.41601448493097754
1	2	undersample	0.8	100	5	10	2	sqrt	entropy		0.7641271309633937	0.21370795640503662	0.5739130434283555	0.7682370820610317	4.4647706102789355	2.476293549326784	0.5546295030203964
1	3	undersample	0.8	100	5	10	2	sqrt	entropy		0.8016122637769261	0.25829419193157105	0.7391304347183365	0.7089665653441568	6.902088442982924	2.5396752445148807	0.3679574952529016
1	1	undersample	0.8	100	5	10	2	log2	gini		0.7852360863641127	0.24944399065432526	0.6465517240821939	0.7651975683832433	5.961401540336524	2.753598811112416	0.46190459288252517
1	2	undersample	0.8	100	5	10	2	log2	gini		0.7677745473767675	0.21691857410407706	0.5826086956015123	0.769756838899926	4.666597680545977	2.530405973900891	0.5422378573116816
1	3	undersample	0.8	100	5	10	2	log2	gini		0.7923021012290208	0.230421563929622	0.7130434781988658	0.7066869300858155	5.986810847545176	2.430997889379782	0.4060589003757279
1	1	undersample	0.8	100	5	10	2	log2	entropy		0.7884983230269363	0.28218873834664004	0.6810344826999108	0.7667173252221374	7.017430731799421	2.919352901602656	0.41601448493097754
1	2	undersample	0.8	100	5	10	2	log2	entropy		0.7641271309633937	0.21370795640503662	0.5739130434283555	0.7682370820610317	4.4647706102789355	2.476293549326784	0.5546295030203964
1	3	undersample	0.8	100	5	10	2	log2	entropy		0.8016122637769261	0.25829419193157105	0.7391304347183365	0.7089665653441568	6.902088442982924	2.5396752445148807	0.3679574952529016
1	1	undersample	0.8	100	10	2	1	sqrt	gini		0.7798252279635258	0.23322928941098658	0.6206896551189061	0.7530395136720894	4.989650113521675	2.5133155478225286	0.5037057590701765
1	2	undersample	0.8	100	10	2	1	sqrt	gini		0.7575459230870887	0.21123753412973878	0.5739130434283555	0.7613981762860077	4.29819296110502	2.405316985603282	0.5596112050779057
1	3	undersample	0.8	100	10	2	1	sqrt	gini		0.7822518831769526	0.20051834392986934	0.7043478260257089	0.7036474164080271	5.656560839055348	2.3767223275780607	0.4201709021853936
1	1	undersample	0.8	100	10	2	1	sqrt	entropy		0.7851509275757258	0.25052592604445334	0.6810344826999108	0.7515197568331952	6.457640799315874	2.7407992145063225	0.42442731565686903
1	2	undersample	0.8	100	10	2	1	sqrt	entropy		0.769466102814854	0.2124535262218736	0.5999999999478262	0.7659574468026904	4.909090668199318	2.5636362538125006	0.5222222154764051
1	3	undersample	0.8	100	10	2	1	sqrt	entropy		0.8035945553059337	0.2347931611299583	0.7565217390646504	0.70288753798858	7.350657296524517	2.546246995096093	0.34639717495650596
1	1	undersample	0.8	100	10	2	1	log2	gini		0.7798252279635258	0.23322928941098658	0.6206896551189061	0.7530395136720894	4.989650113521675	2.5133155478225286	0.5037057590701765
1	2	undersample	0.8	100	10	2	1	log2	gini		0.7575459230870887	0.21123753412973878	0.5739130434283555	0.7613981762860077	4.29819296110502	2.405316985603282	0.5596112050779057
1	3	undersample	0.8	100	10	2	1	log2	gini		0.7822518831769526	0.20051834392986934	0.7043478260257089	0.7036474164080271	5.656560839055348	2.3767223275780607	0.4201709021853936
1	1	undersample	0.8	100	10	2	1	log2	entropy		0.7851509275757258	0.25052592604445334	0.6810344826999108	0.7515197568331952	6.457640799315874	2.7407992145063225	0.42442731565686903
1	2	undersample	0.8	100	10	2	1	log2	entropy		0.769466102814854	0.2124535262218736	0.5999999999478262	0.7659574468026904	4.909090668199318	2.5636362538125006	0.5222222154764051
1	3	undersample	0.8	100	10	2	1	log2	entropy		0.8035945553059337	0.2347931611299583	0.7565217390646504	0.70288753798858	7.350657296524517	2.546246995096093	0.34639717495650596
1	1	undersample	0.8	100	10	2	2	sqrt	gini		0.7849085525626245	0.2339077864461661	0.6379310344277646	0.7553191489304307	5.4389231302406555	2.607196294958206	0.47935890582325885
1	2	undersample	0.8	100	10	2	2	sqrt	gini		0.76580547112462	0.21470352584558133	0.6173913042941399	0.7644376899637961	5.236510004150262	2.6209255546441055	0.5005099771034062
1	3	undersample	0.8	100	10	2	2	sqrt	gini		0.7874190564292322	0.2166529545141176	0.7478260868914934	0.6983282674718972	6.864761251977177	2.478939792718002	0.3611108432003239
1	1	undersample	0.8	100	10	2	2	sqrt	entropy		0.7888717115606331	0.2554437387552027	0.6293103447733354	0.7492401215748539	5.072445145633613	2.509613274776957	0.4947541376988165
1	2	undersample	0.8	100	10	2	2	sqrt	entropy		0.7733712171269987	0.23863115084952155	0.5826086956015123	0.7575987841887721	4.36252592068532	2.403489065089234	0.5509397686481607
1	3	undersample	0.8	100	10	2	2	sqrt	entropy		0.7992467292189771	0.22397013720905057	0.7391304347183365	0.7013677811496857	6.654367799320182	2.4750524669218352	0.3719440336061694
1	1	undersample	0.8	100	10	2	2	log2	gini		0.7849085525626245	0.2339077864461661	0.6379310344277646	0.7553191489304307	5.4389231302406555	2.607196294958206	0.47935890582325885
1	2	undersample	0.8	100	10	2	2	log2	gini		0.76580547112462	0.21470352584558133	0.6173913042941399	0.7644376899637961	5.236510004150262	2.6209255546441055	0.5005099771034062
1	3	undersample	0.8	100	10	2	2	log2	gini		0.7874190564292322	0.2166529545141176	0.7478260868914934	0.6983282674718972	6.864761251977177	2.478939792718002	0.3611108432003239
1	1	undersample	0.8	100	10	2	2	log2	entropy		0.7888717115606331	0.2554437387552027	0.6293103447733354	0.7492401215748539	5.072445145633613	2.509613274776957	0.4947541376988165
1	2	undersample	0.8	100	10	2	2	log2	entropy		0.7733712171269987	0.23863115084952155	0.5826086956015123	0.7575987841887721	4.36252592068532	2.403489065089234	0.5509397686481607
1	3	undersample	0.8	100	10	2	2	log2	entropy		0.7992467292189771	0.22397013720905057	0.7391304347183365	0.7013677811496857	6.654367799320182	2.4750524669218352	0.3719440336061694
1	1	undersample	0.8	100	10	5	1	sqrt	gini		0.788144586521329	0.27020440655938505	0.6637931033910524	0.7583586626082193	6.196258351690829	2.747017886449804	0.4433349399864221
1	2	undersample	0.8	100	10	5	1	sqrt	gini		0.755781683626272	0.21017714821075079	0.5739130434283555	0.7621580547054548	4.316228524845115	2.4130017040837792	0.559053267692327
1	3	undersample	0.8	100	10	5	1	sqrt	gini		0.7850865600634334	0.19803895333812735	0.7217391303720228	0.6990881458913444	6.025883570899639	2.3985067272436007	0.39803402086420964
1	1	undersample	0.8	100	10	5	1	sqrt	entropy		0.7807685253118122	0.23559402913889582	0.655172413736623	0.7553191489304307	5.865217099125976	2.6776610596868062	0.45653229126568146
1	2	undersample	0.8	100	10	5	1	sqrt	entropy		0.7722677415091846	0.2216766138660259	0.5913043477746692	0.7621580547054548	4.636258360319856	2.4861229678438934	0.5362347669748481
1	3	undersample	0.8	100	10	5	1	sqrt	entropy		0.7979252015329722	0.23536243363550194	0.7478260868914934	0.7051671732469212	7.092783164200169	2.5364409715251446	0.35760869067584694
1	1	undersample	0.8	100	10	5	1	log2	gini		0.788144586521329	0.27020440655938505	0.6637931033910524	0.7583586626082193	6.196258351690829	2.747017886449804	0.4433349399864221
1	2	undersample	0.8	100	10	5	1	log2	gini		0.755781683626272	0.21017714821075079	0.5739130434283555	0.7621580547054548	4.316228524845115	2.4130017040837792	0.559053267692327
1	3	undersample	0.8	100	10	5	1	log2	gini		0.7850865600634334	0.19803895333812735	0.7217391303720228	0.6990881458913444	6.025883570899639	2.3985067272436007	0.39803402086420964
1	1	undersample	0.8	100	10	5	1	log2	entropy		0.7807685253118122	0.23559402913889582	0.655172413736623	0.7553191489304307	5.865217099125976	2.6776610596868062	0.45653229126568146
1	2	undersample	0.8	100	10	5	1	log2	entropy		0.7722677415091846	0.2216766138660259	0.5913043477746692	0.7621580547054548	4.636258360319856	2.4861229678438934	0.5362347669748481
1	3	undersample	0.8	100	10	5	1	log2	entropy		0.7979252015329722	0.23536243363550194	0.7478260868914934	0.7051671732469212	7.092783164200169	2.5364409715251446	0.35760869067584694
1	1	undersample	0.8	100	10	5	2	sqrt	gini		0.782262079446599	0.24105866902390616	0.655172413736623	0.7484802431554067	5.654078276281789	2.604854568513635	0.46070365224689563
1	2	undersample	0.8	100	10	5	2	sqrt	gini		0.7601625479053787	0.2207605165615784	0.5913043477746692	0.7644376899637961	4.695126746366717	2.510182221349284	0.5346356573527007
1	3	undersample	0.8	100	10	5	2	sqrt	gini		0.7898176291793313	0.19711893277307616	0.7478260868914934	0.7021276595691328	6.9901474509232955	2.510558921664854	0.3591567802238237
1	1	undersample	0.8	100	10	5	2	sqrt	entropy		0.7903521643433602	0.26695679459111593	0.6465517240821939	0.7720364741582673	6.195121622666629	2.836206771819299	0.45781291839227295
1	2	undersample	0.8	100	10	5	2	sqrt	entropy		0.7797343729351129	0.24141175584522734	0.6434782608136106	0.7674772036415846	5.957276911361943	2.7673769764404956	0.4645372303559838
1	3	undersample	0.8	100	10	5	2	sqrt	entropy		0.801083652702524	0.23799398577029504	0.7565217390646504	0.70288753798858	7.350657296524517	2.546246995096093	0.34639717495650596
1	1	undersample	0.8	100	10	5	2	log2	gini		0.782262079446599	0.24105866902390616	0.655172413736623	0.7484802431554067	5.654078276281789	2.604854568513635	0.46070365224689563
1	2	undersample	0.8	100	10	5	2	log2	gini		0.7601625479053787	0.2207605165615784	0.5913043477746692	0.7644376899637961	4.695126746366717	2.510182221349284	0.5346356573527007
1	3	undersample	0.8	100	10	5	2	log2	gini		0.7898176291793313	0.19711893277307616	0.7478260868914934	0.7021276595691328	6.9901474509232955	2.510558921664854	0.3591567802238237
1	1	undersample	0.8	100	10	5	2	log2	entropy		0.7903521643433602	0.26695679459111593	0.6465517240821939	0.7720364741582673	6.195121622666629	2.836206771819299	0.45781291839227295
1	2	undersample	0.8	100	10	5	2	log2	entropy		0.7797343729351129	0.24141175584522734	0.6434782608136106	0.7674772036415846	5.957276911361943	2.7673769764404956	0.4645372303559838
1	3	undersample	0.8	100	10	5	2	log2	entropy		0.801083652702524	0.23799398577029504	0.7565217390646504	0.70288753798858	7.350657296524517	2.546246995096093	0.34639717495650596
1	1	undersample	0.8	100	10	10	1	sqrt	gini		0.7933982286972016	0.2549021195668174	0.6896551723543402	0.756838905769325	6.91666630279325	2.836206779601141	0.41005400380369583
1	2	undersample	0.8	100	10	10	1	sqrt	gini		0.7564688780229946	0.21885902497200535	0.608695652120983	0.7545592705109837	4.782249517108996	2.4800106672927567	0.5185866213374616
1	3	undersample	0.8	100	10	10	1	sqrt	gini		0.7907426985595349	0.19525436260032988	0.782608695584121	0.6998480243107915	8.39392361712063	2.6073747064744426	0.3106264413959029
1	1	undersample	0.8	100	10	10	1	sqrt	entropy		0.7847971910701184	0.25430252783691487	0.6896551723543402	0.7659574468026904	7.272726875179563	2.9467083377177268	0.4051724085840504
1	2	undersample	0.8	100	10	10	1	sqrt	entropy		0.76579225584776	0.2164214773860585	0.5826086956015123	0.756838905769325	4.344531048916289	2.3959781620699503	0.5514929210190128
1	3	undersample	0.8	100	10	10	1	sqrt	entropy		0.7958437954275143	0.25317534985378864	0.7217391303720228	0.7173252279580751	6.581988934312432	2.553249091264809	0.3879145120002602
1	1	undersample	0.8	100	10	10	1	log2	gini		0.7933982286972016	0.2549021195668174	0.6896551723543402	0.756838905769325	6.91666630279325	2.836206779601141	0.41005400380369583
1	2	undersample	0.8	100	10	10	1	log2	gini		0.7564688780229946	0.21885902497200535	0.608695652120983	0.7545592705109837	4.782249517108996	2.4800106672927567	0.5185866213374616
1	3	undersample	0.8	100	10	10	1	log2	gini		0.7907426985595349	0.19525436260032988	0.782608695584121	0.6998480243107915	8.39392361712063	2.6073747064744426	0.3106264413959029
1	1	undersample	0.8	100	10	10	1	log2	entropy		0.7847971910701184	0.25430252783691487	0.6896551723543402	0.7659574468026904	7.272726875179563	2.9467083377177268	0.4051724085840504
1	2	undersample	0.8	100	10	10	1	log2	entropy		0.76579225584776	0.2164214773860585	0.5826086956015123	0.756838905769325	4.344531048916289	2.3959781620699503	0.5514929210190128
1	3	undersample	0.8	100	10	10	1	log2	entropy		0.7958437954275143	0.25317534985378864	0.7217391303720228	0.7173252279580751	6.581988934312432	2.553249091264809	0.3879145120002602
1	1	undersample	0.8	100	10	10	2	sqrt	gini		0.7929789854312965	0.2536597751955774	0.655172413736623	0.7674772036415846	6.271241500722634	2.817669475082486	0.44930009664679504
1	2	undersample	0.8	100	10	10	2	sqrt	gini		0.7573741244879079	0.21866820517992158	0.5826086956015123	0.7651975683832433	4.5488805795000005	2.481271879414453	0.5454686687330844
1	3	undersample	0.8	100	10	10	2	sqrt	gini		0.7927712435575526	0.20338906155377917	0.7391304347183365	0.7036474164080271	6.727350112079541	2.494091331409076	0.37073903135459196
1	1	undersample	0.8	100	10	10	2	sqrt	entropy		0.787050623624358	0.25420842884105754	0.6810344826999108	0.763677811544349	6.89971284914569	2.8818049559052152	0.41767026395379725
1	2	undersample	0.8	100	10	10	2	sqrt	entropy		0.7631029470067399	0.22035164157147558	0.5826086956015123	0.756838905769325	4.344531048916289	2.3959781620699503	0.5514929210190128
1	3	undersample	0.8	100	10	10	2	sqrt	entropy		0.7939804413902471	0.23529830714058858	0.7217391303720228	0.6983282674718972	6.0041716485976595	2.3924651487859787	0.3984671373116138
1	1	undersample	0.8	100	10	10	2	log2	gini		0.7929789854312965	0.2536597751955774	0.655172413736623	0.7674772036415846	6.271241500722634	2.817669475082486	0.44930009664679504
1	2	undersample	0.8	100	10	10	2	log2	gini		0.7573741244879079	0.21866820517992158	0.5826086956015123	0.7651975683832433	4.5488805795000005	2.481271879414453	0.5454686687330844
1	3	undersample	0.8	100	10	10	2	log2	gini		0.7927712435575526	0.20338906155377917	0.7391304347183365	0.7036474164080271	6.727350112079541	2.494091331409076	0.37073903135459196
1	1	undersample	0.8	100	10	10	2	log2	entropy		0.787050623624358	0.25420842884105754	0.6810344826999108	0.763677811544349	6.89971284914569	2.8818049559052152	0.41767026395379725
1	2	undersample	0.8	100	10	10	2	log2	entropy		0.7631029470067399	0.22035164157147558	0.5826086956015123	0.756838905769325	4.344531048916289	2.3959781620699503	0.5514929210190128
1	3	undersample	0.8	100	10	10	2	log2	entropy		0.7939804413902471	0.23529830714058858	0.7217391303720228	0.6983282674718972	6.0041716485976595	2.3924651487859787	0.3984671373116138
1	1	undersample	0.8	300	3	2	1	sqrt	gini		0.7873126506655488	0.263252582972032	0.6034482758100476	0.7925531914833394	5.813823532729003	2.9089300097488984	0.5003471356216438
1	2	undersample	0.8	300	3	2	1	sqrt	gini		0.76312276992203	0.2146029089716951	0.5652173912551985	0.7857142857083153	4.766666417626061	2.6376810360256533	0.5533596768184653
1	3	undersample	0.8	300	3	2	1	sqrt	gini		0.7951499933923615	0.24631139709409255	0.6695652173330813	0.7424012157998299	5.839853778971377	2.5992560229640977	0.44508922020019975
1	1	undersample	0.8	300	3	2	1	sqrt	entropy		0.7864807148097683	0.2650315085202769	0.6120689654644769	0.7978723404194691	6.228069815658305	3.0281305213417045	0.4862068905277572
1	2	undersample	0.8	300	3	2	1	sqrt	entropy		0.765012554513017	0.21485930454636465	0.5652173912551985	0.7940729483222335	5.012914856107031	2.7447455747202745	0.547534838188467
1	3	undersample	0.8	300	3	2	1	sqrt	entropy		0.7969076252147482	0.24785417852806904	0.6782608695062382	0.7378419452831472	5.933254710372168	2.587221073053017	0.43605426364009653
1	1	undersample	0.8	300	3	2	1	log2	gini		0.7873126506655488	0.263252582972032	0.6034482758100476	0.7925531914833394	5.813823532729003	2.9089300097488984	0.5003471356216438
1	2	undersample	0.8	300	3	2	1	log2	gini		0.76312276992203	0.2146029089716951	0.5652173912551985	0.7857142857083153	4.766666417626061	2.6376810360256533	0.5533596768184653
1	3	undersample	0.8	300	3	2	1	log2	gini		0.7951499933923615	0.24631139709409255	0.6695652173330813	0.7424012157998299	5.839853778971377	2.5992560229640977	0.44508922020019975
1	1	undersample	0.8	300	3	2	1	log2	entropy		0.7864807148097683	0.2650315085202769	0.6120689654644769	0.7978723404194691	6.228069815658305	3.0281305213417045	0.4862068905277572
1	2	undersample	0.8	300	3	2	1	log2	entropy		0.765012554513017	0.21485930454636465	0.5652173912551985	0.7940729483222335	5.012914856107031	2.7447455747202745	0.547534838188467
1	3	undersample	0.8	300	3	2	1	log2	entropy		0.7969076252147482	0.24785417852806904	0.6782608695062382	0.7378419452831472	5.933254710372168	2.587221073053017	0.43605426364009653
1	1	undersample	0.8	300	3	2	2	sqrt	gini		0.7887341473640079	0.2659165524223926	0.6120689654644769	0.7933130699027865	6.055882010869695	2.961333527781655	0.4890011829668315
1	2	undersample	0.8	300	3	2	2	sqrt	gini		0.7634531518435311	0.21478161678295665	0.5652173912551985	0.7857142857083153	4.766666417626061	2.6376810360256533	0.5533596768184653
1	3	undersample	0.8	300	3	2	2	sqrt	gini		0.7951830315845116	0.2449639826565117	0.6782608695062382	0.7386018237025943	5.956630763899226	2.59474206425651	0.43560564814859826
1	1	undersample	0.8	300	3	2	2	sqrt	entropy		0.7870637249764176	0.2671552819441866	0.6120689654644769	0.7971124620000221	6.198834433099564	3.016789209087112	0.48667038612778396
1	2	undersample	0.8	300	3	2	2	sqrt	entropy		0.7647878948063962	0.21526642018744588	0.5565217390820416	0.7887537993861038	4.685568944881044	2.6344696904372897	0.5622518150031156
1	3	undersample	0.8	300	3	2	2	sqrt	entropy		0.7970001321527685	0.2504585352662102	0.6869565216793951	0.7348024316053587	6.080308527734961	2.5903574453350897	0.4260240039985217
1	1	undersample	0.8	300	3	2	2	log2	gini		0.7887341473640079	0.2659165524223926	0.6120689654644769	0.7933130699027865	6.055882010869695	2.961333527781655	0.4890011829668315
1	2	undersample	0.8	300	3	2	2	log2	gini		0.7634531518435311	0.21478161678295665	0.5652173912551985	0.7857142857083153	4.766666417626061	2.6376810360256533	0.5533596768184653
1	3	undersample	0.8	300	3	2	2	log2	gini		0.7951830315845116	0.2449639826565117	0.6782608695062382	0.7386018237025943	5.956630763899226	2.59474206425651	0.43560564814859826
1	1	undersample	0.8	300	3	2	2	log2	entropy		0.7870637249764176	0.2671552819441866	0.6120689654644769	0.7971124620000221	6.198834433099564	3.016789209087112	0.48667038612778396
1	2	undersample	0.8	300	3	2	2	log2	entropy		0.7647878948063962	0.21526642018744588	0.5565217390820416	0.7887537993861038	4.685568944881044	2.6344696904372897	0.5622518150031156
1	3	undersample	0.8	300	3	2	2	log2	entropy		0.7970001321527685	0.2504585352662102	0.6869565216793951	0.7348024316053587	6.080308527734961	2.5903574453350897	0.4260240039985217
1	1	undersample	0.8	300	3	5	1	sqrt	gini		0.787220941201132	0.26248366029850234	0.6034482758100476	0.790273556224998	5.734089160424009	2.877311206803872	0.5017904446484429
1	2	undersample	0.8	300	3	5	1	sqrt	gini		0.763446544205101	0.21591986732591023	0.5652173912551985	0.7864741641277624	4.7882559766510555	2.6470678008384723	0.5528250297945209
1	3	undersample	0.8	300	3	5	1	sqrt	gini		0.7948130038324303	0.24498316555480995	0.6695652173330813	0.7386018237025943	5.725519924669962	2.5614761403557855	0.4473787737710542
1	1	undersample	0.8	300	3	5	1	sqrt	entropy		0.7864545121056494	0.26510872655934725	0.6206896551189061	0.7978723404194691	6.459329767349083	3.0707802469944045	0.4754022929628748
1	2	undersample	0.8	300	3	5	1	sqrt	entropy		0.7651447072816175	0.21416171846357057	0.5565217390820416	0.7917933130638922	4.772291143058591	2.672929100127942	0.5600934587347773
1	3	undersample	0.8	300	3	5	1	sqrt	entropy		0.7968019029998679	0.247368268539688	0.6782608695062382	0.7370820668637	5.910013778536366	2.5797435557854613	0.4365038041119771
1	1	undersample	0.8	300	3	5	1	log2	gini		0.787220941201132	0.26248366029850234	0.6034482758100476	0.790273556224998	5.734089160424009	2.877311206803872	0.5017904446484429
1	2	undersample	0.8	300	3	5	1	log2	gini		0.763446544205101	0.21591986732591023	0.5652173912551985	0.7864741641277624	4.7882559766510555	2.6470678008384723	0.5528250297945209
1	3	undersample	0.8	300	3	5	1	log2	gini		0.7948130038324303	0.24498316555480995	0.6695652173330813	0.7386018237025943	5.725519924669962	2.5614761403557855	0.4473787737710542
1	1	undersample	0.8	300	3	5	1	log2	entropy		0.7864545121056494	0.26510872655934725	0.6206896551189061	0.7978723404194691	6.459329767349083	3.0707802469944045	0.4754022929628748
1	2	undersample	0.8	300	3	5	1	log2	entropy		0.7651447072816175	0.21416171846357057	0.5565217390820416	0.7917933130638922	4.772291143058591	2.672929100127942	0.5600934587347773
1	3	undersample	0.8	300	3	5	1	log2	entropy		0.7968019029998679	0.247368268539688	0.6782608695062382	0.7370820668637	5.910013778536366	2.5797435557854613	0.4365038041119771
1	1	undersample	0.8	300	3	5	2	sqrt	gini		0.788426265590609	0.2648868854312069	0.6120689654644769	0.7933130699027865	6.055882010869695	2.961333527781655	0.4890011829668315
1	2	undersample	0.8	300	3	5	2	sqrt	gini		0.7635258358662613	0.21490295006005977	0.5652173912551985	0.7857142857083153	4.766666417626061	2.6376810360256533	0.5533596768184653
1	3	undersample	0.8	300	3	5	2	sqrt	gini		0.7949451566010308	0.24495886587670893	0.6608695651599245	0.7393617021220413	5.527995554284457	2.5355810914386776	0.45868000638921047
1	1	undersample	0.8	300	3	5	2	sqrt	entropy		0.7869654648359711	0.2670695207235618	0.6120689654644769	0.7971124620000221	6.198834433099564	3.016789209087112	0.48667038612778396
1	2	undersample	0.8	300	3	5	2	sqrt	entropy		0.7647350336989559	0.21391589798711635	0.5565217390820416	0.7887537993861038	4.685568944881044	2.6344696904372897	0.5622518150031156
1	3	undersample	0.8	300	3	5	2	sqrt	entropy		0.7969670939606184	0.24789643256206778	0.6782608695062382	0.7355623100248058	5.863932620570047	2.564917443956981	0.43740567146358394
1	1	undersample	0.8	300	3	5	2	log2	gini		0.788426265590609	0.2648868854312069	0.6120689654644769	0.7933130699027865	6.055882010869695	2.961333527781655	0.4890011829668315
1	2	undersample	0.8	300	3	5	2	log2	gini		0.7635258358662613	0.21490295006005977	0.5652173912551985	0.7857142857083153	4.766666417626061	2.6376810360256533	0.5533596768184653
1	3	undersample	0.8	300	3	5	2	log2	gini		0.7949451566010308	0.24495886587670893	0.6608695651599245	0.7393617021220413	5.527995554284457	2.5355810914386776	0.45868000638921047
1	1	undersample	0.8	300	3	5	2	log2	entropy		0.7869654648359711	0.2670695207235618	0.6120689654644769	0.7971124620000221	6.198834433099564	3.016789209087112	0.48667038612778396
1	2	undersample	0.8	300	3	5	2	log2	entropy		0.7647350336989559	0.21391589798711635	0.5565217390820416	0.7887537993861038	4.685568944881044	2.6344696904372897	0.5622518150031156
1	3	undersample	0.8	300	3	5	2	log2	entropy		0.7969670939606184	0.24789643256206778	0.6782608695062382	0.7355623100248058	5.863932620570047	2.564917443956981	0.43740567146358394
1	1	undersample	0.8	300	3	10	1	sqrt	gini		0.7875091709464417	0.2625600589181435	0.6206896551189061	0.7879939209666567	6.082111099298673	2.927697303171735	0.4813620130497479
1	2	undersample	0.8	300	3	10	1	sqrt	gini		0.7631690233910401	0.21520232658213723	0.5652173912551985	0.7826747720305268	4.6818179408273535	2.6007903938639303	0.5555086464097211
1	3	undersample	0.8	300	3	10	1	sqrt	gini		0.7960354169419849	0.24740365881241674	0.6695652173330813	0.7393617021220413	5.748120027659273	2.5689440005365545	0.44691898058737467
1	1	undersample	0.8	300	3	10	1	sqrt	entropy		0.786939262131852	0.26574569131582687	0.6206896551189061	0.7971124620000221	6.42900882002622	3.059279197947493	0.475855488660681
1	2	undersample	0.8	300	3	10	1	sqrt	entropy		0.7642923219241442	0.21460746413172324	0.5652173912551985	0.7879939209666567	4.831899386270574	2.6660431963645337	0.5517588291719964
1	3	undersample	0.8	300	3	10	1	sqrt	entropy		0.7966565349544072	0.24644136265398559	0.6869565216793951	0.7401215805414885	6.249674807988429	2.6433764553324144	0.42296222988384335
1	1	undersample	0.8	300	3	10	1	log2	gini		0.7875091709464417	0.2625600589181435	0.6206896551189061	0.7879939209666567	6.082111099298673	2.927697303171735	0.4813620130497479
1	2	undersample	0.8	300	3	10	1	log2	gini		0.7631690233910401	0.21520232658213723	0.5652173912551985	0.7826747720305268	4.6818179408273535	2.6007903938639303	0.5555086464097211
1	3	undersample	0.8	300	3	10	1	log2	gini		0.7960354169419849	0.24740365881241674	0.6695652173330813	0.7393617021220413	5.748120027659273	2.5689440005365545	0.44691898058737467
1	1	undersample	0.8	300	3	10	1	log2	entropy		0.786939262131852	0.26574569131582687	0.6206896551189061	0.7971124620000221	6.42900882002622	3.059279197947493	0.475855488660681
1	2	undersample	0.8	300	3	10	1	log2	entropy		0.7642923219241442	0.21460746413172324	0.5652173912551985	0.7879939209666567	4.831899386270574	2.6660431963645337	0.5517588291719964
1	3	undersample	0.8	300	3	10	1	log2	entropy		0.7966565349544072	0.24644136265398559	0.6869565216793951	0.7401215805414885	6.249674807988429	2.6433764553324144	0.42296222988384335
1	1	undersample	0.8	300	3	10	2	sqrt	gini		0.7885507284351745	0.26590472161804646	0.6293103447733354	0.790273556224998	6.397033678950203	3.0006245442383235	0.4690649808741369
1	2	undersample	0.8	300	3	10	2	sqrt	gini		0.7630831240914497	0.21421952926248902	0.5652173912551985	0.7841945288694211	4.723943416998635	2.6191058183234865	0.5544320792792444
1	3	undersample	0.8	300	3	10	2	sqrt	gini		0.7964384828862165	0.24850075923847983	0.6695652173330813	0.7370820668637	5.680711627976002	2.5466699204548786	0.4483012042199232
1	1	undersample	0.8	300	3	10	2	sqrt	entropy		0.7874960695943821	0.26646173582743565	0.6120689654644769	0.7978723404194691	6.228069815658305	3.0281305213417045	0.4862068905277572
1	2	undersample	0.8	300	3	10	2	sqrt	entropy		0.7640610545790935	0.21444890308009773	0.5652173912551985	0.7872340425472095	4.809999746804525	2.6565216139682284	0.5522914149076752
1	3	undersample	0.8	300	3	10	2	sqrt	entropy		0.7966301044006873	0.24554352839967905	0.6869565216793951	0.7370820668637	6.152054937157708	2.6128171911160445	0.42470640400403104
1	1	undersample	0.8	300	3	10	2	log2	gini		0.7885507284351745	0.26590472161804646	0.6293103447733354	0.790273556224998	6.397033678950203	3.0006245442383235	0.4690649808741369
1	2	undersample	0.8	300	3	10	2	log2	gini		0.7630831240914497	0.21421952926248902	0.5652173912551985	0.7841945288694211	4.723943416998635	2.6191058183234865	0.5544320792792444
1	3	undersample	0.8	300	3	10	2	log2	gini		0.7964384828862165	0.24850075923847983	0.6695652173330813	0.7370820668637	5.680711627976002	2.5466699204548786	0.4483012042199232
1	1	undersample	0.8	300	3	10	2	log2	entropy		0.7874960695943821	0.26646173582743565	0.6120689654644769	0.7978723404194691	6.228069815658305	3.0281305213417045	0.4862068905277572
1	2	undersample	0.8	300	3	10	2	log2	entropy		0.7640610545790935	0.21444890308009773	0.5652173912551985	0.7872340425472095	4.809999746804525	2.6565216139682284	0.5522914149076752
1	3	undersample	0.8	300	3	10	2	log2	entropy		0.7966301044006873	0.24554352839967905	0.6869565216793951	0.7370820668637	6.152054937157708	2.6128171911160445	0.42470640400403104
1	1	undersample	0.8	300	5	2	1	sqrt	gini		0.7905421339482235	0.26359733294968596	0.6637931033910524	0.7735562309971615	6.744621900313997	2.931381494842178	0.4346250198635283
1	2	undersample	0.8	300	5	2	1	sqrt	gini		0.7657393947403197	0.23155407700937122	0.5739130434283555	0.7750759878360557	4.641477980898225	2.5515862552468382	0.5497357133510029
1	3	undersample	0.8	300	5	2	1	sqrt	gini		0.7943967226113386	0.22957076245740468	0.7043478260257089	0.7059270516663684	5.718877997135779	2.3951465310408184	0.41881405322016213
1	1	undersample	0.8	300	5	2	1	sqrt	entropy		0.7897364007965622	0.27827473574283523	0.6379310344277646	0.7735562309971615	6.018855546274727	2.817171826211963	0.4680577136906119
1	2	undersample	0.8	300	5	2	1	sqrt	entropy		0.7687260473106912	0.22534299269637162	0.5652173912551985	0.7803951367721855	4.619722948219383	2.5737925709364897	0.5571313590853533
1	3	undersample	0.8	300	5	2	1	sqrt	entropy		0.8046121316241576	0.25312064782480787	0.7304347825451796	0.6990881458913444	6.295209881573207	2.427404398656174	0.3855954577160903
1	1	undersample	0.8	300	5	2	1	log2	gini		0.7905421339482235	0.26359733294968596	0.6637931033910524	0.7735562309971615	6.744621900313997	2.931381494842178	0.4346250198635283
1	2	undersample	0.8	300	5	2	1	log2	gini		0.7657393947403197	0.23155407700937122	0.5739130434283555	0.7750759878360557	4.641477980898225	2.5515862552468382	0.5497357133510029
1	3	undersample	0.8	300	5	2	1	log2	gini		0.7943967226113386	0.22957076245740468	0.7043478260257089	0.7059270516663684	5.718877997135779	2.3951465310408184	0.41881405322016213
1	1	undersample	0.8	300	5	2	1	log2	entropy		0.7897364007965622	0.27827473574283523	0.6379310344277646	0.7735562309971615	6.018855546274727	2.817171826211963	0.4680577136906119
1	2	undersample	0.8	300	5	2	1	log2	entropy		0.7687260473106912	0.22534299269637162	0.5652173912551985	0.7803951367721855	4.619722948219383	2.5737925709364897	0.5571313590853533
1	3	undersample	0.8	300	5	2	1	log2	entropy		0.8046121316241576	0.25312064782480787	0.7304347825451796	0.6990881458913444	6.295209881573207	2.427404398656174	0.3855954577160903
1	1	undersample	0.8	300	5	2	2	sqrt	gini		0.7885834818153232	0.267626428458997	0.6379310344277646	0.7727963525777144	5.992832937947657	2.8077498472750912	0.46851794742476527
1	2	undersample	0.8	300	5	2	2	sqrt	gini		0.7675763182238667	0.22470092478345494	0.5565217390820416	0.7712765957388201	4.231645942119684	2.4331647062882156	0.5749924963601643
1	3	undersample	0.8	300	5	2	2	sqrt	gini		0.7943504691423284	0.22749066145319938	0.7043478260257089	0.7135258358608395	5.933764748865933	2.458678267045315	0.4143538397233515
1	1	undersample	0.8	300	5	2	2	sqrt	entropy		0.7913413164238549	0.2818516090049041	0.6465517240821939	0.7788753799332913	6.44329861662963	2.923924503060299	0.45379309769702453
1	2	undersample	0.8	300	5	2	2	sqrt	entropy		0.7683031584511697	0.2263551817487263	0.5565217390820416	0.7781155015138441	4.4007518616478025	2.5081595054968195	0.569938851437571
1	3	undersample	0.8	300	5	2	2	sqrt	entropy		0.804433725386547	0.2472954380974135	0.7478260868914934	0.6983282674718972	6.864761251977177	2.478939792718002	0.3611108432003239
1	1	undersample	0.8	300	5	2	2	log2	gini		0.7885834818153232	0.267626428458997	0.6379310344277646	0.7727963525777144	5.992832937947657	2.8077498472750912	0.46851794742476527
1	2	undersample	0.8	300	5	2	2	log2	gini		0.7675763182238667	0.22470092478345494	0.5565217390820416	0.7712765957388201	4.231645942119684	2.4331647062882156	0.5749924963601643
1	3	undersample	0.8	300	5	2	2	log2	gini		0.7943504691423284	0.22749066145319938	0.7043478260257089	0.7135258358608395	5.933764748865933	2.458678267045315	0.4143538397233515
1	1	undersample	0.8	300	5	2	2	log2	entropy		0.7913413164238549	0.2818516090049041	0.6465517240821939	0.7788753799332913	6.44329861662963	2.923924503060299	0.45379309769702453
1	2	undersample	0.8	300	5	2	2	log2	entropy		0.7683031584511697	0.2263551817487263	0.5565217390820416	0.7781155015138441	4.4007518616478025	2.5081595054968195	0.569938851437571
1	3	undersample	0.8	300	5	2	2	log2	entropy		0.804433725386547	0.2472954380974135	0.7478260868914934	0.6983282674718972	6.864761251977177	2.478939792718002	0.3611108432003239
1	1	undersample	0.8	300	5	5	1	sqrt	gini		0.7896446913321455	0.26684676620507153	0.6379310344277646	0.7712765957388201	5.941306444359662	2.789093702926756	0.46944113548653904
1	2	undersample	0.8	300	5	5	1	sqrt	gini		0.7678868772300779	0.2273078649570309	0.5652173912551985	0.7758358662555028	4.4993218098367205	2.521444249796857	0.5604053924951728
1	3	undersample	0.8	300	5	5	1	sqrt	gini		0.7958900488965245	0.22801559765661963	0.7043478260257089	0.7082066869247098	5.782168860774956	2.413858612672809	0.41746593933398257
1	1	undersample	0.8	300	5	5	1	sqrt	entropy		0.7893892149669846	0.2775702051486518	0.655172413736623	0.7667173252221374	6.244625080314895	2.80849139901015	0.4497453891054539
1	2	undersample	0.8	300	5	5	1	sqrt	entropy		0.7695321791991543	0.23101373644349507	0.5652173912551985	0.77659574467495	4.519047393181527	2.530020590398376	0.5598570506309077
1	3	undersample	0.8	300	5	5	1	sqrt	entropy		0.8041363816571957	0.24874783069119355	0.7478260868914934	0.7006079027302387	6.939611084458633	2.4978149681737585	0.35993586216546675
1	1	undersample	0.8	300	5	5	1	log2	gini		0.7896446913321455	0.26684676620507153	0.6379310344277646	0.7712765957388201	5.941306444359662	2.789093702926756	0.46944113548653904
1	2	undersample	0.8	300	5	5	1	log2	gini		0.7678868772300779	0.2273078649570309	0.5652173912551985	0.7758358662555028	4.4993218098367205	2.521444249796857	0.5604053924951728
1	3	undersample	0.8	300	5	5	1	log2	gini		0.7958900488965245	0.22801559765661963	0.7043478260257089	0.7082066869247098	5.782168860774956	2.413858612672809	0.41746593933398257
1	1	undersample	0.8	300	5	5	1	log2	entropy		0.7893892149669846	0.2775702051486518	0.655172413736623	0.7667173252221374	6.244625080314895	2.80849139901015	0.4497453891054539
1	2	undersample	0.8	300	5	5	1	log2	entropy		0.7695321791991543	0.23101373644349507	0.5652173912551985	0.77659574467495	4.519047393181527	2.530020590398376	0.5598570506309077
1	3	undersample	0.8	300	5	5	1	log2	entropy		0.8041363816571957	0.24874783069119355	0.7478260868914934	0.7006079027302387	6.939611084458633	2.4978149681737585	0.35993586216546675
1	1	undersample	0.8	300	5	5	2	sqrt	gini		0.7886227858715019	0.2631222279099893	0.6379310344277646	0.7727963525777144	5.992832937947657	2.8077498472750912	0.46851794742476527
1	2	undersample	0.8	300	5	5	2	sqrt	gini		0.7673384432403858	0.22603032632629533	0.5739130434283555	0.7750759878360557	4.641477980898225	2.5515862552468382	0.5497357133510029
1	3	undersample	0.8	300	5	5	2	sqrt	gini		0.7959230870886745	0.2293680601306586	0.7043478260257089	0.7165653495386279	6.022945631230302	2.485044789085353	0.41259624127609446
1	1	undersample	0.8	300	5	5	2	sqrt	entropy		0.7910530866785452	0.2805975864443826	0.655172413736623	0.77659574467495	6.604761543544308	2.9326763872809525	0.44402455741946095
1	2	undersample	0.8	300	5	5	2	sqrt	entropy		0.7696445090524646	0.22900766170972875	0.5565217390820416	0.7803951367721855	4.459461067741421	2.5341957621528515	0.5682739862648318
1	3	undersample	0.8	300	5	5	2	sqrt	entropy		0.8031452358926919	0.24196608781831666	0.7304347825451796	0.7013677811496857	6.363949475905366	2.4459342026051076	0.3843421680555757
1	1	undersample	0.8	300	5	5	2	log2	gini		0.7886227858715019	0.2631222279099893	0.6379310344277646	0.7727963525777144	5.992832937947657	2.8077498472750912	0.46851794742476527
1	2	undersample	0.8	300	5	5	2	log2	gini		0.7673384432403858	0.22603032632629533	0.5739130434283555	0.7750759878360557	4.641477980898225	2.5515862552468382	0.5497357133510029
1	3	undersample	0.8	300	5	5	2	log2	gini		0.7959230870886745	0.2293680601306586	0.7043478260257089	0.7165653495386279	6.022945631230302	2.485044789085353	0.41259624127609446
1	1	undersample	0.8	300	5	5	2	log2	entropy		0.7910530866785452	0.2805975864443826	0.655172413736623	0.77659574467495	6.604761543544308	2.9326763872809525	0.44402455741946095
1	2	undersample	0.8	300	5	5	2	log2	entropy		0.7696445090524646	0.22900766170972875	0.5565217390820416	0.7803951367721855	4.459461067741421	2.5341957621528515	0.5682739862648318
1	3	undersample	0.8	300	5	5	2	log2	entropy		0.8031452358926919	0.24196608781831666	0.7304347825451796	0.7013677811496857	6.363949475905366	2.4459342026051076	0.3843421680555757
1	1	undersample	0.8	300	5	10	1	sqrt	gini		0.790666596792789	0.2633320825442727	0.6293103447733354	0.7743161094166086	5.824680611617802	2.7884591818316333	0.47873167809802614
1	2	undersample	0.8	300	5	10	1	sqrt	gini		0.768963922294172	0.2281525618743157	0.5565217390820416	0.7743161094166086	4.305538839299888	2.4659345998692705	0.5727354110257802
1	3	undersample	0.8	300	5	10	1	sqrt	gini		0.797898770979252	0.2291748059964063	0.7043478260257089	0.7112462006024982	5.868111191342394	2.4392676498203203	0.41568189688327967
1	1	undersample	0.8	300	5	10	1	sqrt	entropy		0.7911054920867834	0.2765906144870567	0.6637931033910524	0.7788753799332913	6.954356823746288	3.0018958231419073	0.4316568490342761
1	2	undersample	0.8	300	5	10	1	sqrt	entropy		0.7682238667900093	0.22632872864148	0.5739130434283555	0.7781155015138441	4.7235110827741185	2.5865394900435956	0.5475883082483232
1	3	undersample	0.8	300	5	10	1	sqrt	entropy		0.8037795691819742	0.24689979482607746	0.7391304347183365	0.7059270516663684	6.801463933521505	2.513425372079871	0.36954181167934075
1	1	undersample	0.8	300	5	10	1	log2	gini		0.790666596792789	0.2633320825442727	0.6293103447733354	0.7743161094166086	5.824680611617802	2.7884591818316333	0.47873167809802614
1	2	undersample	0.8	300	5	10	1	log2	gini		0.768963922294172	0.2281525618743157	0.5565217390820416	0.7743161094166086	4.305538839299888	2.4659345998692705	0.5727354110257802
1	3	undersample	0.8	300	5	10	1	log2	gini		0.797898770979252	0.2291748059964063	0.7043478260257089	0.7112462006024982	5.868111191342394	2.4392676498203203	0.41568189688327967
1	1	undersample	0.8	300	5	10	1	log2	entropy		0.7911054920867834	0.2765906144870567	0.6637931033910524	0.7788753799332913	6.954356823746288	3.0018958231419073	0.4316568490342761
1	2	undersample	0.8	300	5	10	1	log2	entropy		0.7682238667900093	0.22632872864148	0.5739130434283555	0.7781155015138441	4.7235110827741185	2.5865394900435956	0.5475883082483232
1	3	undersample	0.8	300	5	10	1	log2	entropy		0.8037795691819742	0.24689979482607746	0.7391304347183365	0.7059270516663684	6.801463933521505	2.513425372079871	0.36954181167934075
1	1	undersample	0.8	300	5	10	2	sqrt	gini		0.7901163400062887	0.26158305855272734	0.6206896551189061	0.7773556230943971	5.713310278508437	2.7878073359292324	0.4879495673957931
1	2	undersample	0.8	300	5	10	2	sqrt	gini		0.7702127659574468	0.2243141860362501	0.5826086956015123	0.7735562309971615	4.768316316352192	2.5728624480967053	0.5395746065734596
1	3	undersample	0.8	300	5	10	2	sqrt	gini		0.7980639619400026	0.23587334632324722	0.7043478260257089	0.7120060790219453	5.889880224931933	2.445703711997253	0.4152382662631675
1	1	undersample	0.8	300	5	10	2	sqrt	entropy		0.7923894245886176	0.28067109169699617	0.6379310344277646	0.7773556230943971	6.151633018673249	2.865246428593933	0.46577004161011604
1	2	undersample	0.8	300	5	10	2	sqrt	entropy		0.7677216862693274	0.21857383035837624	0.5739130434283555	0.77659574467495	4.682215507692959	2.568943984096813	0.5486599096205289
1	3	undersample	0.8	300	5	10	2	sqrt	entropy		0.8047707149464782	0.24121585513283766	0.7304347825451796	0.7074468085052626	6.552492363019818	2.4967588076738894	0.38103955011681934
1	1	undersample	0.8	300	5	10	2	log2	gini		0.7901163400062887	0.26158305855272734	0.6206896551189061	0.7773556230943971	5.713310278508437	2.7878073359292324	0.4879495673957931
1	2	undersample	0.8	300	5	10	2	log2	gini		0.7702127659574468	0.2243141860362501	0.5826086956015123	0.7735562309971615	4.768316316352192	2.5728624480967053	0.5395746065734596
1	3	undersample	0.8	300	5	10	2	log2	gini		0.7980639619400026	0.23587334632324722	0.7043478260257089	0.7120060790219453	5.889880224931933	2.445703711997253	0.4152382662631675
1	1	undersample	0.8	300	5	10	2	log2	entropy		0.7923894245886176	0.28067109169699617	0.6379310344277646	0.7773556230943971	6.151633018673249	2.865246428593933	0.46577004161011604
1	2	undersample	0.8	300	5	10	2	log2	entropy		0.7677216862693274	0.21857383035837624	0.5739130434283555	0.77659574467495	4.682215507692959	2.568943984096813	0.5486599096205289
1	3	undersample	0.8	300	5	10	2	log2	entropy		0.8047707149464782	0.24121585513283766	0.7304347825451796	0.7074468085052626	6.552492363019818	2.4967588076738894	0.38103955011681934
1	1	undersample	0.8	300	10	2	1	sqrt	gini		0.787889110156168	0.2586305796433598	0.6637931033910524	0.749999999994301	5.923076631299273	2.65517230729679	0.4482758561716584
1	2	undersample	0.8	300	10	2	1	sqrt	gini		0.7626338046782081	0.22494102863917098	0.5999999999478262	0.7621580547054548	4.806709033360729	2.5226835997239507	0.5248255166161085
1	3	undersample	0.8	300	10	2	1	sqrt	gini		0.7934914761464252	0.21268937581309988	0.7478260868914934	0.7089665653441568	7.224092562273125	2.569553776803291	0.3556922454152266
1	1	undersample	0.8	300	10	2	1	sqrt	entropy		0.787306099989519	0.26068814172239163	0.6379310344277646	0.7598784194471134	5.5756477033650125	2.6567000200144886	0.47648275242616944
1	2	undersample	0.8	300	10	2	1	sqrt	entropy		0.7704968944099378	0.21943899180990814	0.608695652120983	0.7629179331249019	5.005697761304909	2.5674469371282838	0.5129048954809472
1	3	undersample	0.8	300	10	2	1	sqrt	entropy		0.8022796352583588	0.2190001531513091	0.7304347825451796	0.7059270516663684	6.504625854884278	2.4838556618201078	0.38185987206454614
1	1	undersample	0.8	300	10	2	1	log2	gini		0.787889110156168	0.2586305796433598	0.6637931033910524	0.749999999994301	5.923076631299273	2.65517230729679	0.4482758561716584
1	2	undersample	0.8	300	10	2	1	log2	gini		0.7626338046782081	0.22494102863917098	0.5999999999478262	0.7621580547054548	4.806709033360729	2.5226835997239507	0.5248255166161085
1	3	undersample	0.8	300	10	2	1	log2	gini		0.7934914761464252	0.21268937581309988	0.7478260868914934	0.7089665653441568	7.224092562273125	2.569553776803291	0.3556922454152266
1	1	undersample	0.8	300	10	2	1	log2	entropy		0.787306099989519	0.26068814172239163	0.6379310344277646	0.7598784194471134	5.5756477033650125	2.6567000200144886	0.47648275242616944
1	2	undersample	0.8	300	10	2	1	log2	entropy		0.7704968944099378	0.21943899180990814	0.608695652120983	0.7629179331249019	5.005697761304909	2.5674469371282838	0.5129048954809472
1	3	undersample	0.8	300	10	2	1	log2	entropy		0.8022796352583588	0.2190001531513091	0.7304347825451796	0.7059270516663684	6.504625854884278	2.4838556618201078	0.38185987206454614
1	1	undersample	0.8	300	10	2	2	sqrt	gini		0.7907583062572058	0.25385088912363457	0.6379310344277646	0.7621580547054548	5.645975678592283	2.682163597409659	0.47505757970580725
1	2	undersample	0.8	300	10	2	2	sqrt	gini		0.7686269327342407	0.2216113748844437	0.608695652120983	0.7659574468026904	5.0909088389046495	2.6007904024184785	0.5108695586206904
1	3	undersample	0.8	300	10	2	2	sqrt	gini		0.7975287432271706	0.22432038770476684	0.7391304347183365	0.7074468085052626	6.851514825899776	2.5264821268128643	0.36874795172991914
1	1	undersample	0.8	300	10	2	2	sqrt	entropy		0.7940729483282675	0.2725751982442568	0.6379310344277646	0.763677811544349	5.693614778605936	2.699412237177037	0.4741121914998667
1	2	undersample	0.8	300	10	2	2	sqrt	entropy		0.7735165851724595	0.216458545800327	0.5739130434283555	0.7606382978665606	4.280271908875795	2.397681058984113	0.5601702572234809
1	3	undersample	0.8	300	10	2	2	sqrt	entropy		0.7985793577375445	0.2276515442295943	0.7565217390646504	0.696808510633003	7.140977103466876	2.495194425450964	0.3494191786205
1	1	undersample	0.8	300	10	2	2	log2	gini		0.7907583062572058	0.25385088912363457	0.6379310344277646	0.7621580547054548	5.645975678592283	2.682163597409659	0.47505757970580725
1	2	undersample	0.8	300	10	2	2	log2	gini		0.7686269327342407	0.2216113748844437	0.608695652120983	0.7659574468026904	5.0909088389046495	2.6007904024184785	0.5108695586206904
1	3	undersample	0.8	300	10	2	2	log2	gini		0.7975287432271706	0.22432038770476684	0.7391304347183365	0.7074468085052626	6.851514825899776	2.5264821268128643	0.36874795172991914
1	1	undersample	0.8	300	10	2	2	log2	entropy		0.7940729483282675	0.2725751982442568	0.6379310344277646	0.763677811544349	5.693614778605936	2.699412237177037	0.4741121914998667
1	2	undersample	0.8	300	10	2	2	log2	entropy		0.7735165851724595	0.216458545800327	0.5739130434283555	0.7606382978665606	4.280271908875795	2.397681058984113	0.5601702572234809
1	3	undersample	0.8	300	10	2	2	log2	entropy		0.7985793577375445	0.2276515442295943	0.7565217390646504	0.696808510633003	7.140977103466876	2.495194425450964	0.3494191786205
1	1	undersample	0.8	300	10	5	1	sqrt	gini		0.7903914683995389	0.266219704587743	0.6465517240821939	0.7560790273498779	5.67016156148778	2.6506605420231573	0.46747530146672595
1	2	undersample	0.8	300	10	5	1	sqrt	gini		0.7603938152504295	0.22021171100043446	0.608695652120983	0.763677811544349	5.026795037761427	2.575702393168168	0.5123945423577982
1	3	undersample	0.8	300	10	5	1	sqrt	gini		0.7917140214087485	0.21479694031355068	0.7478260868914934	0.7089665653441568	7.224092562273125	2.569553776803291	0.3556922454152266
1	1	undersample	0.8	300	10	5	1	sqrt	entropy		0.79176055968976	0.2707755362998277	0.6724137930454817	0.7606382978665606	6.522806677410062	2.809195284626909	0.4306727699178504
1	2	undersample	0.8	300	10	5	1	sqrt	entropy		0.7689903528478922	0.2244632482703258	0.5826086956015123	0.7659574468026904	4.568181597705012	2.4893279566005435	0.5449275291878347
1	3	undersample	0.8	300	10	5	1	sqrt	entropy		0.7974494515660103	0.23186100464451206	0.7391304347183365	0.6952887537941088	6.465086987980271	2.425674863218415	0.3751960032521294
1	1	undersample	0.8	300	10	5	1	log2	gini		0.7903914683995389	0.266219704587743	0.6465517240821939	0.7560790273498779	5.67016156148778	2.6506605420231573	0.46747530146672595
1	2	undersample	0.8	300	10	5	1	log2	gini		0.7603938152504295	0.22021171100043446	0.608695652120983	0.763677811544349	5.026795037761427	2.575702393168168	0.5123945423577982
1	3	undersample	0.8	300	10	5	1	log2	gini		0.7917140214087485	0.21479694031355068	0.7478260868914934	0.7089665653441568	7.224092562273125	2.569553776803291	0.3556922454152266
1	1	undersample	0.8	300	10	5	1	log2	entropy		0.79176055968976	0.2707755362998277	0.6724137930454817	0.7606382978665606	6.522806677410062	2.809195284626909	0.4306727699178504
1	2	undersample	0.8	300	10	5	1	log2	entropy		0.7689903528478922	0.2244632482703258	0.5826086956015123	0.7659574468026904	4.568181597705012	2.4893279566005435	0.5449275291878347
1	3	undersample	0.8	300	10	5	1	log2	entropy		0.7974494515660103	0.23186100464451206	0.7391304347183365	0.6952887537941088	6.465086987980271	2.425674863218415	0.3751960032521294
1	1	undersample	0.8	300	10	5	2	sqrt	gini		0.7888389581804842	0.25346553295463536	0.655172413736623	0.756838905769325	5.913749703474378	2.694396440621084	0.4556155597692284
1	2	undersample	0.8	300	10	5	2	sqrt	gini		0.761589797806264	0.21294457292962038	0.6173913042941399	0.7621580547054548	5.170853652570663	2.595804863484065	0.5020070158986296
1	3	undersample	0.8	300	10	5	2	sqrt	gini		0.7995837187789083	0.2272199965308815	0.7565217390646504	0.70288753798858	7.350657296524517	2.546246995096093	0.34639717495650596
1	1	undersample	0.8	300	10	5	2	sqrt	entropy		0.7961757153338225	0.2802107604417677	0.6637931033910524	0.7674772036415846	6.516674700094068	2.854744073438835	0.4380675942334332
1	2	undersample	0.8	300	10	5	2	sqrt	entropy		0.7754592308708868	0.234424571967106	0.608695652120983	0.7667173252221374	5.112558558930898	2.6092620320303572	0.5103632458833688
1	3	undersample	0.8	300	10	5	2	sqrt	entropy		0.7987445486982953	0.22851745856110786	0.7391304347183365	0.7059270516663684	6.801463933521505	2.513425372079871	0.36954181167934075
1	1	undersample	0.8	300	10	5	2	log2	gini		0.7888389581804842	0.25346553295463536	0.655172413736623	0.756838905769325	5.913749703474378	2.694396440621084	0.4556155597692284
1	2	undersample	0.8	300	10	5	2	log2	gini		0.761589797806264	0.21294457292962038	0.6173913042941399	0.7621580547054548	5.170853652570663	2.595804863484065	0.5020070158986296
1	3	undersample	0.8	300	10	5	2	log2	gini		0.7995837187789083	0.2272199965308815	0.7565217390646504	0.70288753798858	7.350657296524517	2.546246995096093	0.34639717495650596
1	1	undersample	0.8	300	10	5	2	log2	entropy		0.7961757153338225	0.2802107604417677	0.6637931033910524	0.7674772036415846	6.516674700094068	2.854744073438835	0.4380675942334332
1	2	undersample	0.8	300	10	5	2	log2	entropy		0.7754592308708868	0.234424571967106	0.608695652120983	0.7667173252221374	5.112558558930898	2.6092620320303572	0.5103632458833688
1	3	undersample	0.8	300	10	5	2	log2	entropy		0.7987445486982953	0.22851745856110786	0.7391304347183365	0.7059270516663684	6.801463933521505	2.513425372079871	0.36954181167934075
1	1	undersample	0.8	300	10	10	1	sqrt	gini		0.7893433602347761	0.24948461436936675	0.6810344826999108	0.7583586626082193	6.700832558097002	2.8183690003835653	0.4205998148647428
1	2	undersample	0.8	300	10	10	1	sqrt	gini		0.7630368706224395	0.223104471017922	0.6347826086404538	0.7530395136720894	5.299853224927385	2.5703811665392777	0.4849909996471578
1	3	undersample	0.8	300	10	10	1	sqrt	gini		0.7939209726443768	0.20602051518906905	0.7391304347183365	0.696808510633003	6.511695608843699	2.437833634061286	0.37437769137019344
1	1	undersample	0.8	300	10	10	1	sqrt	entropy		0.7945314956503512	0.2746472476193612	0.6637931033910524	0.7606382978665606	6.274073750688272	2.7731799604650256	0.4420062638600746
1	2	undersample	0.8	300	10	10	1	sqrt	entropy		0.7696973701599049	0.22370476519431295	0.5913043477746692	0.7537993920915366	4.429734495298529	2.401717561872709	0.5421809185458883
1	3	undersample	0.8	300	10	10	1	sqrt	entropy		0.7969406634068985	0.23105903187147706	0.7217391303720228	0.7006079027302387	6.069638053902159	2.4106818878886274	0.39717060651457203
1	1	undersample	0.8	300	10	10	1	log2	gini		0.7893433602347761	0.24948461436936675	0.6810344826999108	0.7583586626082193	6.700832558097002	2.8183690003835653	0.4205998148647428
1	2	undersample	0.8	300	10	10	1	log2	gini		0.7630368706224395	0.223104471017922	0.6347826086404538	0.7530395136720894	5.299853224927385	2.5703811665392777	0.4849909996471578
1	3	undersample	0.8	300	10	10	1	log2	gini		0.7939209726443768	0.20602051518906905	0.7391304347183365	0.696808510633003	6.511695608843699	2.437833634061286	0.37437769137019344
1	1	undersample	0.8	300	10	10	1	log2	entropy		0.7945314956503512	0.2746472476193612	0.6637931033910524	0.7606382978665606	6.274073750688272	2.7731799604650256	0.4420062638600746
1	2	undersample	0.8	300	10	10	1	log2	entropy		0.7696973701599049	0.22370476519431295	0.5913043477746692	0.7537993920915366	4.429734495298529	2.401717561872709	0.5421809185458883
1	3	undersample	0.8	300	10	10	1	log2	entropy		0.7969406634068985	0.23105903187147706	0.7217391303720228	0.7006079027302387	6.069638053902159	2.4106818878886274	0.39717060651457203
1	1	undersample	0.8	300	10	10	2	sqrt	gini		0.7899984278377529	0.2545055714238563	0.655172413736623	0.7667173252221374	6.244625080314895	2.80849139901015	0.4497453891054539
1	2	undersample	0.8	300	10	10	2	sqrt	gini		0.7630897317298797	0.21800818045496728	0.608695652120983	0.756838905769325	4.84166643665333	2.503260766341739	0.5170246134625055
1	3	undersample	0.8	300	10	10	2	sqrt	gini		0.7958570107043742	0.21847078956499846	0.7304347825451796	0.6983282674718972	6.2725275469110935	2.4212900300966527	0.38601503927451725
1	1	undersample	0.8	300	10	10	2	sqrt	entropy		0.7914854312965098	0.2705822560295527	0.655172413736623	0.756838905769325	5.913749703474378	2.694396440621084	0.4556155597692284
1	2	undersample	0.8	300	10	10	2	sqrt	entropy		0.7669948460420245	0.20769946791603047	0.5913043477746692	0.7606382978665606	4.597635715479143	2.4703380607715104	0.5373061650965765
1	3	undersample	0.8	300	10	10	2	sqrt	entropy		0.7962534690101758	0.2200861035472486	0.7304347825451796	0.6998480243107915	6.318007063495217	2.4335497260428127	0.3851767873010996
1	1	undersample	0.8	300	10	10	2	log2	gini		0.7899984278377529	0.2545055714238563	0.655172413736623	0.7667173252221374	6.244625080314895	2.80849139901015	0.4497453891054539
1	2	undersample	0.8	300	10	10	2	log2	gini		0.7630897317298797	0.21800818045496728	0.608695652120983	0.756838905769325	4.84166643665333	2.503260766341739	0.5170246134625055
1	3	undersample	0.8	300	10	10	2	log2	gini		0.7958570107043742	0.21847078956499846	0.7304347825451796	0.6983282674718972	6.2725275469110935	2.4212900300966527	0.38601503927451725
1	1	undersample	0.8	300	10	10	2	log2	entropy		0.7914854312965098	0.2705822560295527	0.655172413736623	0.756838905769325	5.913749703474378	2.694396440621084	0.4556155597692284
1	2	undersample	0.8	300	10	10	2	log2	entropy		0.7669948460420245	0.20769946791603047	0.5913043477746692	0.7606382978665606	4.597635715479143	2.4703380607715104	0.5373061650965765
1	3	undersample	0.8	300	10	10	2	log2	entropy		0.7962534690101758	0.2200861035472486	0.7304347825451796	0.6998480243107915	6.318007063495217	2.4335497260428127	0.3851767873010996
1	1	undersample	0.8	500	3	2	1	sqrt	gini		0.7870113195681794	0.2634281167815113	0.6293103447733354	0.7887537993861038	6.3387983721777985	2.9790373183240337	0.4699687669529947
1	2	undersample	0.8	500	3	2	1	sqrt	gini		0.7636844191885821	0.21517308346719657	0.5565217390820416	0.7917933130638922	4.772291143058591	2.672929100127942	0.5600934587347773
1	3	undersample	0.8	500	3	2	1	sqrt	gini		0.7970397779833487	0.24031180272453853	0.6782608695062382	0.7401215805414885	6.003792977138903	2.6099159938725105	0.4347111807106866
1	1	undersample	0.8	500	3	2	1	sqrt	entropy		0.7863497012891731	0.2680918611056858	0.6206896551189061	0.7955927051611278	6.369043229004401	3.036533628816133	0.4767644771662771
1	2	undersample	0.8	500	3	2	1	sqrt	entropy		0.7653495440729483	0.21205176529253114	0.5478260869088847	0.7948328267416807	4.693589490291469	2.6701447970806065	0.5688918376154999
1	3	undersample	0.8	500	3	2	1	sqrt	entropy		0.7982886216466235	0.24074614664235622	0.6956521738525521	0.7310030395081232	6.211460558447281	2.5860966857006273	0.4163427585592663
1	1	undersample	0.8	500	3	2	1	log2	gini		0.7870113195681794	0.2634281167815113	0.6293103447733354	0.7887537993861038	6.3387983721777985	2.9790373183240337	0.4699687669529947
1	2	undersample	0.8	500	3	2	1	log2	gini		0.7636844191885821	0.21517308346719657	0.5565217390820416	0.7917933130638922	4.772291143058591	2.672929100127942	0.5600934587347773
1	3	undersample	0.8	500	3	2	1	log2	gini		0.7970397779833487	0.24031180272453853	0.6782608695062382	0.7401215805414885	6.003792977138903	2.6099159938725105	0.4347111807106866
1	1	undersample	0.8	500	3	2	1	log2	entropy		0.7863497012891731	0.2680918611056858	0.6206896551189061	0.7955927051611278	6.369043229004401	3.036533628816133	0.4767644771662771
1	2	undersample	0.8	500	3	2	1	log2	entropy		0.7653495440729483	0.21205176529253114	0.5478260869088847	0.7948328267416807	4.693589490291469	2.6701447970806065	0.5688918376154999
1	3	undersample	0.8	500	3	2	1	log2	entropy		0.7982886216466235	0.24074614664235622	0.6956521738525521	0.7310030395081232	6.211460558447281	2.5860966857006273	0.4163427585592663
1	1	undersample	0.8	500	3	2	2	sqrt	gini		0.7879415155644063	0.2655216431720695	0.6293103447733354	0.7895136778055508	6.367810907686862	2.989791965171272	0.4695164389828308
1	2	undersample	0.8	500	3	2	2	sqrt	gini		0.7640478393022334	0.21457113485797374	0.5565217390820416	0.7925531914833394	4.794368772245414	2.682720048740327	0.5595564563841849
1	3	undersample	0.8	500	3	2	2	sqrt	gini		0.7966367120391172	0.240027265475218	0.6695652173330813	0.7408814589609356	5.793717889392795	2.5840111201923883	0.4460022237164924
1	1	undersample	0.8	500	3	2	2	sqrt	entropy		0.7871554344408345	0.2705732888569188	0.6120689654644769	0.7955927051611278	6.141015758266753	2.9943595506381313	0.487600033463048
1	2	undersample	0.8	500	3	2	2	sqrt	entropy		0.7657261794634598	0.21199470218515562	0.5565217390820416	0.7948328267416807	4.86158288772092	2.712528047827918	0.5579516099711518
1	3	undersample	0.8	500	3	2	2	sqrt	entropy		0.7977071494647813	0.23955488112260465	0.7043478260257089	0.7317629179275702	6.499166489100497	2.625840522590812	0.4040272644196519
1	1	undersample	0.8	500	3	2	2	log2	gini		0.7879415155644063	0.2655216431720695	0.6293103447733354	0.7895136778055508	6.367810907686862	2.989791965171272	0.4695164389828308
1	2	undersample	0.8	500	3	2	2	log2	gini		0.7640478393022334	0.21457113485797374	0.5565217390820416	0.7925531914833394	4.794368772245414	2.682720048740327	0.5595564563841849
1	3	undersample	0.8	500	3	2	2	log2	gini		0.7966367120391172	0.240027265475218	0.6695652173330813	0.7408814589609356	5.793717889392795	2.5840111201923883	0.4460022237164924
1	1	undersample	0.8	500	3	2	2	log2	entropy		0.7871554344408345	0.2705732888569188	0.6120689654644769	0.7955927051611278	6.141015758266753	2.9943595506381313	0.487600033463048
1	2	undersample	0.8	500	3	2	2	log2	entropy		0.7657261794634598	0.21199470218515562	0.5565217390820416	0.7948328267416807	4.86158288772092	2.712528047827918	0.5579516099711518
1	3	undersample	0.8	500	3	2	2	log2	entropy		0.7977071494647813	0.23955488112260465	0.7043478260257089	0.7317629179275702	6.499166489100497	2.625840522590812	0.4040272644196519
1	1	undersample	0.8	500	3	5	1	sqrt	gini		0.7872995493134891	0.2648754187449983	0.6293103447733354	0.7895136778055508	6.367810907686862	2.989791965171272	0.4695164389828308
1	2	undersample	0.8	500	3	5	1	sqrt	gini		0.7640081934716533	0.2158055504670485	0.5565217390820416	0.7940729483222335	4.839012834193057	2.7025187197245777	0.5584855349500463
1	3	undersample	0.8	500	3	5	1	sqrt	gini		0.7964054446940664	0.2402718744400906	0.6695652173330813	0.7408814589609356	5.793717889392795	2.5840111201923883	0.4460022237164924
1	1	undersample	0.8	500	3	5	1	sqrt	entropy		0.7863300492610839	0.26768617684548085	0.6120689654644769	0.7963525835805749	6.1698172250265735	3.0055325334869747	0.4871347662613875
1	2	undersample	0.8	500	3	5	1	sqrt	entropy		0.7655940266948593	0.2084840402193091	0.5565217390820416	0.7940729483222335	4.839012834193057	2.7025187197245777	0.5584855349500463
1	3	undersample	0.8	500	3	5	1	sqrt	entropy		0.7980573543015725	0.23960336590635814	0.6956521738525521	0.7317629179275702	6.235531874075133	2.5934227383612964	0.4159104192520289
1	1	undersample	0.8	500	3	5	1	log2	gini		0.7872995493134891	0.2648754187449983	0.6293103447733354	0.7895136778055508	6.367810907686862	2.989791965171272	0.4695164389828308
1	2	undersample	0.8	500	3	5	1	log2	gini		0.7640081934716533	0.2158055504670485	0.5565217390820416	0.7940729483222335	4.839012834193057	2.7025187197245777	0.5584855349500463
1	3	undersample	0.8	500	3	5	1	log2	gini		0.7964054446940664	0.2402718744400906	0.6695652173330813	0.7408814589609356	5.793717889392795	2.5840111201923883	0.4460022237164924
1	1	undersample	0.8	500	3	5	1	log2	entropy		0.7863300492610839	0.26768617684548085	0.6120689654644769	0.7963525835805749	6.1698172250265735	3.0055325334869747	0.4871347662613875
1	2	undersample	0.8	500	3	5	1	log2	entropy		0.7655940266948593	0.2084840402193091	0.5565217390820416	0.7940729483222335	4.839012834193057	2.7025187197245777	0.5584855349500463
1	3	undersample	0.8	500	3	5	1	log2	entropy		0.7980573543015725	0.23960336590635814	0.6956521738525521	0.7317629179275702	6.235531874075133	2.5934227383612964	0.4159104192520289
1	1	undersample	0.8	500	3	5	2	sqrt	gini		0.7878694581280787	0.2663144909782346	0.6293103447733354	0.7895136778055508	6.367810907686862	2.989791965171272	0.4695164389828308
1	2	undersample	0.8	500	3	5	2	sqrt	gini		0.7639883705563633	0.21437803313238674	0.5565217390820416	0.7925531914833394	4.794368772245414	2.682720048740327	0.5595564563841849
1	3	undersample	0.8	500	3	5	2	sqrt	gini		0.7964583058015066	0.2399660517561758	0.6695652173330813	0.743920972638724	5.886537275525415	2.614681874129586	0.4441799470353026
1	1	undersample	0.8	500	3	5	2	sqrt	entropy		0.7871292317367152	0.2703879089042782	0.6120689654644769	0.7978723404194691	6.228069815658305	3.0281305213417045	0.4862068905277572
1	2	undersample	0.8	500	3	5	2	sqrt	entropy		0.7657658252940399	0.21236777490552985	0.5565217390820416	0.7940729483222335	4.839012834193057	2.7025187197245777	0.5584855349500463
1	3	undersample	0.8	500	3	5	2	sqrt	entropy		0.7976542883573411	0.23798474041213458	0.7043478260257089	0.7310030395081232	6.474077452430206	2.618422894271885	0.4044472511752575
1	1	undersample	0.8	500	3	5	2	log2	gini		0.7878694581280787	0.2663144909782346	0.6293103447733354	0.7895136778055508	6.367810907686862	2.989791965171272	0.4695164389828308
1	2	undersample	0.8	500	3	5	2	log2	gini		0.7639883705563633	0.21437803313238674	0.5565217390820416	0.7925531914833394	4.794368772245414	2.682720048740327	0.5595564563841849
1	3	undersample	0.8	500	3	5	2	log2	gini		0.7964583058015066	0.2399660517561758	0.6695652173330813	0.743920972638724	5.886537275525415	2.614681874129586	0.4441799470353026
1	1	undersample	0.8	500	3	5	2	log2	entropy		0.7871292317367152	0.2703879089042782	0.6120689654644769	0.7978723404194691	6.228069815658305	3.0281305213417045	0.4862068905277572
1	2	undersample	0.8	500	3	5	2	log2	entropy		0.7657658252940399	0.21236777490552985	0.5565217390820416	0.7940729483222335	4.839012834193057	2.7025187197245777	0.5584855349500463
1	3	undersample	0.8	500	3	5	2	log2	entropy		0.7976542883573411	0.23798474041213458	0.7043478260257089	0.7310030395081232	6.474077452430206	2.618422894271885	0.4044472511752575
1	1	undersample	0.8	500	3	10	1	sqrt	gini		0.7871161303846554	0.2617430854484083	0.6379310344277646	0.7879939209666567	6.548728081849061	3.009022228259839	0.45948192155245937
1	2	undersample	0.8	500	3	10	1	sqrt	gini		0.7640280163869433	0.2150256246414307	0.5565217390820416	0.7917933130638922	4.772291143058591	2.672929100127942	0.5600934587347773
1	3	undersample	0.8	500	3	10	1	sqrt	gini		0.7973965904585701	0.24412966290275728	0.6782608695062382	0.7424012157998299	6.075579708753023	2.6330125946909044	0.4333763459874873
1	1	undersample	0.8	500	3	10	1	sqrt	entropy		0.7864807148097683	0.2666356829827087	0.6120689654644769	0.7963525835805749	6.1698172250265735	3.0055325334869747	0.4871347662613875
1	2	undersample	0.8	500	3	10	1	sqrt	entropy		0.765547773225849	0.21274864276127928	0.5565217390820416	0.7940729483222335	4.839012834193057	2.7025187197245777	0.5584855349500463
1	3	undersample	0.8	500	3	10	1	sqrt	entropy		0.7985463195453945	0.23953826317247517	0.6869565216793951	0.7332826747664645	6.033158940508882	2.575597574405509	0.42690695529010453
1	1	undersample	0.8	500	3	10	1	log2	gini		0.7871161303846554	0.2617430854484083	0.6379310344277646	0.7879939209666567	6.548728081849061	3.009022228259839	0.45948192155245937
1	2	undersample	0.8	500	3	10	1	log2	gini		0.7640280163869433	0.2150256246414307	0.5565217390820416	0.7917933130638922	4.772291143058591	2.672929100127942	0.5600934587347773
1	3	undersample	0.8	500	3	10	1	log2	gini		0.7973965904585701	0.24412966290275728	0.6782608695062382	0.7424012157998299	6.075579708753023	2.6330125946909044	0.4333763459874873
1	1	undersample	0.8	500	3	10	1	log2	entropy		0.7864807148097683	0.2666356829827087	0.6120689654644769	0.7963525835805749	6.1698172250265735	3.0055325334869747	0.4871347662613875
1	2	undersample	0.8	500	3	10	1	log2	entropy		0.765547773225849	0.21274864276127928	0.5565217390820416	0.7940729483222335	4.839012834193057	2.7025187197245777	0.5584855349500463
1	3	undersample	0.8	500	3	10	1	log2	entropy		0.7985463195453945	0.23953826317247517	0.6869565216793951	0.7332826747664645	6.033158940508882	2.575597574405509	0.42690695529010453
1	1	undersample	0.8	500	3	10	2	sqrt	gini		0.787699140551305	0.26454909515815384	0.6379310344277646	0.7887537993861038	6.578622442902651	3.0198460487120338	0.4590392607473273
1	2	undersample	0.8	500	3	10	2	sqrt	gini		0.7639421170873529	0.2132640986062109	0.5565217390820416	0.7910334346444451	4.750374078439826	2.6632093584111454	0.5606314927901609
1	3	undersample	0.8	500	3	10	2	sqrt	gini		0.797627857803621	0.24470898725833795	0.6695652173330813	0.743920972638724	5.886537275525415	2.614681874129586	0.4441799470353026
1	1	undersample	0.8	500	3	10	2	sqrt	entropy		0.7871292317367152	0.26920137653368864	0.6120689654644769	0.7986322188389162	6.257525842602522	3.0395574284015137	0.4857442769364729
1	2	undersample	0.8	500	3	10	2	sqrt	entropy		0.765508127395269	0.21222691127735932	0.5652173912551985	0.7933130699027865	4.989705611611745	2.7346545988312236	0.5480592968391246
1	3	undersample	0.8	500	3	10	2	sqrt	entropy		0.7981366459627329	0.2388307068003536	0.6956521738525521	0.7317629179275702	6.235531874075133	2.5934227383612964	0.4159104192520289
1	1	undersample	0.8	500	3	10	2	log2	gini		0.787699140551305	0.26454909515815384	0.6379310344277646	0.7887537993861038	6.578622442902651	3.0198460487120338	0.4590392607473273
1	2	undersample	0.8	500	3	10	2	log2	gini		0.7639421170873529	0.2132640986062109	0.5565217390820416	0.7910334346444451	4.750374078439826	2.6632093584111454	0.5606314927901609
1	3	undersample	0.8	500	3	10	2	log2	gini		0.797627857803621	0.24470898725833795	0.6695652173330813	0.743920972638724	5.886537275525415	2.614681874129586	0.4441799470353026
1	1	undersample	0.8	500	3	10	2	log2	entropy		0.7871292317367152	0.26920137653368864	0.6120689654644769	0.7986322188389162	6.257525842602522	3.0395574284015137	0.4857442769364729
1	2	undersample	0.8	500	3	10	2	log2	entropy		0.765508127395269	0.21222691127735932	0.5652173912551985	0.7933130699027865	4.989705611611745	2.7346545988312236	0.5480592968391246
1	3	undersample	0.8	500	3	10	2	log2	entropy		0.7981366459627329	0.2388307068003536	0.6956521738525521	0.7317629179275702	6.235531874075133	2.5934227383612964	0.4159104192520289
1	1	undersample	0.8	500	5	2	1	sqrt	gini		0.7908238130175034	0.2696024618673142	0.6637931033910524	0.7682370820610317	6.544514153264943	2.8641038896689013	0.4376342929589217
1	2	undersample	0.8	500	5	2	1	sqrt	gini		0.76840888066605	0.2296691242395946	0.5739130434283555	0.7781155015138441	4.7235110827741185	2.5865394900435956	0.5475883082483232
1	3	undersample	0.8	500	5	2	1	sqrt	gini		0.7975419585040306	0.2326058224333515	0.7217391303720228	0.7082066869247098	6.295247106627284	2.4734600598992986	0.3929091193803826
1	1	undersample	0.8	500	5	2	1	sqrt	entropy		0.7915050833245991	0.27676782207478423	0.655172413736623	0.7720364741582673	6.434666321856693	2.874022862110223	0.44664674965372153
1	2	undersample	0.8	500	5	2	1	sqrt	entropy		0.7711114047839303	0.2235170952963597	0.5739130434283555	0.7811550151916327	4.807822881817475	2.6224636479847536	0.5454576144691855
1	3	undersample	0.8	500	5	2	1	sqrt	entropy		0.8041363816571957	0.24440371196324562	0.7391304347183365	0.7044072948274742	6.751927703256539	2.5005028770311046	0.37033909713011354
1	1	undersample	0.8	500	5	2	1	log2	gini		0.7908238130175034	0.2696024618673142	0.6637931033910524	0.7682370820610317	6.544514153264943	2.8641038896689013	0.4376342929589217
1	2	undersample	0.8	500	5	2	1	log2	gini		0.76840888066605	0.2296691242395946	0.5739130434283555	0.7781155015138441	4.7235110827741185	2.5865394900435956	0.5475883082483232
1	3	undersample	0.8	500	5	2	1	log2	gini		0.7975419585040306	0.2326058224333515	0.7217391303720228	0.7082066869247098	6.295247106627284	2.4734600598992986	0.3929091193803826
1	1	undersample	0.8	500	5	2	1	log2	entropy		0.7915050833245991	0.27676782207478423	0.655172413736623	0.7720364741582673	6.434666321856693	2.874022862110223	0.44664674965372153
1	2	undersample	0.8	500	5	2	1	log2	entropy		0.7711114047839303	0.2235170952963597	0.5739130434283555	0.7811550151916327	4.807822881817475	2.6224636479847536	0.5454576144691855
1	3	undersample	0.8	500	5	2	1	log2	entropy		0.8041363816571957	0.24440371196324562	0.7391304347183365	0.7044072948274742	6.751927703256539	2.5005028770311046	0.37033909713011354
1	1	undersample	0.8	500	5	2	2	sqrt	gini		0.7903259616392412	0.26928094661436597	0.655172413736623	0.7720364741582673	6.434666321856693	2.874022862110223	0.44664674965372153
1	2	undersample	0.8	500	5	2	2	sqrt	gini		0.7691225056164928	0.22289849661160585	0.5652173912551985	0.7796352583527384	4.599310111555668	2.564917424543211	0.5576743720989393
1	3	undersample	0.8	500	5	2	2	sqrt	gini		0.7979516320866923	0.22759099546161118	0.7130434781988658	0.7127659574413924	6.1661052160861765	2.4824475783677338	0.4025957115085315
1	1	undersample	0.8	500	5	2	2	sqrt	entropy		0.792861073262761	0.27776020099297544	0.6465517240821939	0.7750759878360557	6.303559318312596	2.8745338886520995	0.4560175736374275
1	2	undersample	0.8	500	5	2	2	sqrt	entropy		0.7707678075855688	0.22547936048884237	0.5739130434283555	0.7796352583527384	4.765376251967803	2.604377692613107	0.5465208846591911
1	3	undersample	0.8	500	5	2	2	sqrt	entropy		0.8052200343597199	0.24287055947984126	0.7304347825451796	0.7051671732469212	6.480877651743149	2.4774539721873503	0.3822713589898149
1	1	undersample	0.8	500	5	2	2	log2	gini		0.7903259616392412	0.26928094661436597	0.655172413736623	0.7720364741582673	6.434666321856693	2.874022862110223	0.44664674965372153
1	2	undersample	0.8	500	5	2	2	log2	gini		0.7691225056164928	0.22289849661160585	0.5652173912551985	0.7796352583527384	4.599310111555668	2.564917424543211	0.5576743720989393
1	3	undersample	0.8	500	5	2	2	log2	gini		0.7979516320866923	0.22759099546161118	0.7130434781988658	0.7127659574413924	6.1661052160861765	2.4824475783677338	0.4025957115085315
1	1	undersample	0.8	500	5	2	2	log2	entropy		0.792861073262761	0.27776020099297544	0.6465517240821939	0.7750759878360557	6.303559318312596	2.8745338886520995	0.4560175736374275
1	2	undersample	0.8	500	5	2	2	log2	entropy		0.7707678075855688	0.22547936048884237	0.5739130434283555	0.7796352583527384	4.765376251967803	2.604377692613107	0.5465208846591911
1	3	undersample	0.8	500	5	2	2	log2	entropy		0.8052200343597199	0.24287055947984126	0.7304347825451796	0.7051671732469212	6.480877651743149	2.4774539721873503	0.3822713589898149
1	1	undersample	0.8	500	5	5	1	sqrt	gini		0.7903194109632112	0.2605504356513624	0.655172413736623	0.7735562309971615	6.4906036766746285	2.8933116052987726	0.4457692511392229
1	2	undersample	0.8	500	5	5	1	sqrt	gini		0.7689044535483018	0.23309930130232825	0.5652173912551985	0.7796352583527384	4.599310111555668	2.564917424543211	0.5576743720989393
1	3	undersample	0.8	500	5	5	1	sqrt	gini		0.799180652834677	0.2328914085578157	0.7130434781988658	0.7127659574413924	6.1661052160861765	2.4824475783677338	0.4025957115085315
1	1	undersample	0.8	500	5	5	1	sqrt	entropy		0.7915771407609266	0.27433683174385565	0.6637931033910524	0.7689969604804788	6.572536760724769	2.873525283634655	0.43720184801102846
1	2	undersample	0.8	500	5	5	1	sqrt	entropy		0.7709396061847495	0.22488194703877376	0.5739130434283555	0.7826747720305268	4.850863170797871	2.6408025537695297	0.5443984734837486
1	3	undersample	0.8	500	5	5	1	sqrt	entropy		0.803918329589005	0.2345378936095733	0.7391304347183365	0.7021276595691328	6.678571117331704	2.4813663760641	0.37154149677899534
1	1	undersample	0.8	500	5	5	1	log2	gini		0.7903194109632112	0.2605504356513624	0.655172413736623	0.7735562309971615	6.4906036766746285	2.8933116052987726	0.4457692511392229
1	2	undersample	0.8	500	5	5	1	log2	gini		0.7689044535483018	0.23309930130232825	0.5652173912551985	0.7796352583527384	4.599310111555668	2.564917424543211	0.5576743720989393
1	3	undersample	0.8	500	5	5	1	log2	gini		0.799180652834677	0.2328914085578157	0.7130434781988658	0.7127659574413924	6.1661052160861765	2.4824475783677338	0.4025957115085315
1	1	undersample	0.8	500	5	5	1	log2	entropy		0.7915771407609266	0.27433683174385565	0.6637931033910524	0.7689969604804788	6.572536760724769	2.873525283634655	0.43720184801102846
1	2	undersample	0.8	500	5	5	1	log2	entropy		0.7709396061847495	0.22488194703877376	0.5739130434283555	0.7826747720305268	4.850863170797871	2.6408025537695297	0.5443984734837486
1	3	undersample	0.8	500	5	5	1	log2	entropy		0.803918329589005	0.2345378936095733	0.7391304347183365	0.7021276595691328	6.678571117331704	2.4813663760641	0.37154149677899534
1	1	undersample	0.8	500	5	5	2	sqrt	gini		0.7894612724033121	0.26219772812964437	0.6465517240821939	0.7727963525777144	6.221959045681686	2.845692412778809	0.457362758203022
1	2	undersample	0.8	500	5	5	2	sqrt	gini		0.7688317695255714	0.22877519023759862	0.5652173912551985	0.7796352583527384	4.599310111555668	2.564917424543211	0.5576743720989393
1	3	undersample	0.8	500	5	5	2	sqrt	gini		0.7985793577375446	0.22997518045964152	0.6956521738525521	0.7150455926997338	5.735618790004034	2.4412752763875196	0.4256341483652917
1	1	undersample	0.8	500	5	5	2	sqrt	entropy		0.7925138874331831	0.2801490621365208	0.655172413736623	0.7750759878360557	6.547296941658037	2.9128610071674608	0.44489519379532505
1	2	undersample	0.8	500	5	5	2	sqrt	entropy		0.7718646755649531	0.22587011466718407	0.5565217390820416	0.7826747720305268	4.519401935443267	2.5607782339583314	0.5666188193356935
1	3	undersample	0.8	500	5	5	2	sqrt	entropy		0.8043940795559666	0.23489883359809022	0.7217391303720228	0.6998480243107915	6.047705426981403	2.4045788959708747	0.3976018449519656
1	1	undersample	0.8	500	5	5	2	log2	gini		0.7894612724033121	0.26219772812964437	0.6465517240821939	0.7727963525777144	6.221959045681686	2.845692412778809	0.457362758203022
1	2	undersample	0.8	500	5	5	2	log2	gini		0.7688317695255714	0.22877519023759862	0.5652173912551985	0.7796352583527384	4.599310111555668	2.564917424543211	0.5576743720989393
1	3	undersample	0.8	500	5	5	2	log2	gini		0.7985793577375446	0.22997518045964152	0.6956521738525521	0.7150455926997338	5.735618790004034	2.4412752763875196	0.4256341483652917
1	1	undersample	0.8	500	5	5	2	log2	entropy		0.7925138874331831	0.2801490621365208	0.655172413736623	0.7750759878360557	6.547296941658037	2.9128610071674608	0.44489519379532505
1	2	undersample	0.8	500	5	5	2	log2	entropy		0.7718646755649531	0.22587011466718407	0.5565217390820416	0.7826747720305268	4.519401935443267	2.5607782339583314	0.5666188193356935
1	3	undersample	0.8	500	5	5	2	log2	entropy		0.8043940795559666	0.23489883359809022	0.7217391303720228	0.6998480243107915	6.047705426981403	2.4045788959708747	0.3976018449519656
1	1	undersample	0.8	500	5	10	1	sqrt	gini		0.7911513468189917	0.2642398235293267	0.6379310344277646	0.7781155015138441	6.178734173973053	2.875058915920519	0.4653151880597018
1	2	undersample	0.8	500	5	10	1	sqrt	gini		0.7692678736619533	0.22173019390469875	0.5739130434283555	0.7796352583527384	4.765376251967803	2.604377692613107	0.5465208846591911
1	3	undersample	0.8	500	5	10	1	sqrt	gini		0.7996431875247787	0.22825076577677214	0.7217391303720228	0.7112462006024982	6.3888154925791945	2.4994964806800817	0.3912300206032196
1	1	undersample	0.8	500	5	10	1	sqrt	entropy		0.792094644167278	0.27703973595244946	0.6637931033910524	0.7720364741582673	6.6864953643097325	2.9118389524011468	0.43548058091516995
1	2	undersample	0.8	500	5	10	1	sqrt	entropy		0.769723800713625	0.22268977503703957	0.5739130434283555	0.7811550151916327	4.807822881817475	2.6224636479847536	0.5454576144691855
1	3	undersample	0.8	500	5	10	1	sqrt	entropy		0.8016320866922162	0.23753723811683775	0.7304347825451796	0.7021276595691328	6.387096482151439	2.452173830463346	0.383926213334167
1	1	undersample	0.8	500	5	10	1	log2	gini		0.7911513468189917	0.2642398235293267	0.6379310344277646	0.7781155015138441	6.178734173973053	2.875058915920519	0.4653151880597018
1	2	undersample	0.8	500	5	10	1	log2	gini		0.7692678736619533	0.22173019390469875	0.5739130434283555	0.7796352583527384	4.765376251967803	2.604377692613107	0.5465208846591911
1	3	undersample	0.8	500	5	10	1	log2	gini		0.7996431875247787	0.22825076577677214	0.7217391303720228	0.7112462006024982	6.3888154925791945	2.4994964806800817	0.3912300206032196
1	1	undersample	0.8	500	5	10	1	log2	entropy		0.792094644167278	0.27703973595244946	0.6637931033910524	0.7720364741582673	6.6864953643097325	2.9118389524011468	0.43548058091516995
1	2	undersample	0.8	500	5	10	1	log2	entropy		0.769723800713625	0.22268977503703957	0.5739130434283555	0.7811550151916327	4.807822881817475	2.6224636479847536	0.5454576144691855
1	3	undersample	0.8	500	5	10	1	log2	entropy		0.8016320866922162	0.23753723811683775	0.7304347825451796	0.7021276595691328	6.387096482151439	2.452173830463346	0.383926213334167
1	1	undersample	0.8	500	5	10	2	sqrt	gini		0.7915443873807777	0.26601454811870456	0.6465517240821939	0.7727963525777144	6.221959045681686	2.845692412778809	0.457362758203022
1	2	undersample	0.8	500	5	10	2	sqrt	gini		0.7698493458437954	0.22311354632385316	0.5826086956015123	0.7788753799332913	4.916594822295566	2.634752607277404	0.5358897068685611
1	3	undersample	0.8	500	5	10	2	sqrt	gini		0.8003568124752213	0.2312496566819307	0.7130434781988658	0.7127659574413924	6.1661052160861765	2.4824475783677338	0.4025957115085315
1	1	undersample	0.8	500	5	10	2	sqrt	entropy		0.7931820563882193	0.2767192916861058	0.655172413736623	0.7743161094166086	6.518854865963661	2.903053394783618	0.4453317935873267
1	2	undersample	0.8	500	5	10	2	sqrt	entropy		0.7701202590194265	0.22369120924414154	0.5652173912551985	0.7803951367721855	4.619722948219383	2.5737925709364897	0.5571313590853533
1	3	undersample	0.8	500	5	10	2	sqrt	entropy		0.8026496630104402	0.23493661246278566	0.7304347825451796	0.70288753798858	6.410361887402064	2.458445374575538	0.38351115797430535
1	1	undersample	0.8	500	5	10	2	log2	gini		0.7915443873807777	0.26601454811870456	0.6465517240821939	0.7727963525777144	6.221959045681686	2.845692412778809	0.457362758203022
1	2	undersample	0.8	500	5	10	2	log2	gini		0.7698493458437954	0.22311354632385316	0.5826086956015123	0.7788753799332913	4.916594822295566	2.634752607277404	0.5358897068685611
1	3	undersample	0.8	500	5	10	2	log2	gini		0.8003568124752213	0.2312496566819307	0.7130434781988658	0.7127659574413924	6.1661052160861765	2.4824475783677338	0.4025957115085315
1	1	undersample	0.8	500	5	10	2	log2	entropy		0.7931820563882193	0.2767192916861058	0.655172413736623	0.7743161094166086	6.518854865963661	2.903053394783618	0.4453317935873267
1	2	undersample	0.8	500	5	10	2	log2	entropy		0.7701202590194265	0.22369120924414154	0.5652173912551985	0.7803951367721855	4.619722948219383	2.5737925709364897	0.5571313590853533
1	3	undersample	0.8	500	5	10	2	log2	entropy		0.8026496630104402	0.23493661246278566	0.7304347825451796	0.70288753798858	6.410361887402064	2.458445374575538	0.38351115797430535
1	1	undersample	0.8	500	10	2	1	sqrt	gini		0.7876074310868881	0.2609646671390827	0.6465517240821939	0.7515197568331952	5.532557350961951	2.6020245707338505	0.4703113497695348
1	2	undersample	0.8	500	10	2	1	sqrt	gini		0.7624752213558874	0.21992968357693712	0.5739130434283555	0.7621580547054548	4.316228524845115	2.4130017040837792	0.559053267692327
1	3	undersample	0.8	500	10	2	1	sqrt	gini		0.7956125280824634	0.21138928457263675	0.7304347825451796	0.7074468085052626	6.552492363019818	2.4967588076738894	0.38103955011681934
1	1	undersample	0.8	500	10	2	1	sqrt	entropy		0.7881118331411802	0.25690612261300627	0.6465517240821939	0.7591185410276663	5.764791586266785	2.684107361353119	0.46560352851253745
1	2	undersample	0.8	500	10	2	1	sqrt	entropy		0.7696511166908947	0.21141110343264718	0.5913043477746692	0.7712765957388201	4.878772641391205	2.585237500431229	0.529895045674092
1	3	undersample	0.8	500	10	2	1	sqrt	entropy		0.7994978194793181	0.22094863690323616	0.7478260868914934	0.6998480243107915	6.914534811471619	2.4914913861866896	0.36032667199936735
1	1	undersample	0.8	500	10	2	1	log2	gini		0.7876074310868881	0.2609646671390827	0.6465517240821939	0.7515197568331952	5.532557350961951	2.6020245707338505	0.4703113497695348
1	2	undersample	0.8	500	10	2	1	log2	gini		0.7624752213558874	0.21992968357693712	0.5739130434283555	0.7621580547054548	4.316228524845115	2.4130017040837792	0.559053267692327
1	3	undersample	0.8	500	10	2	1	log2	gini		0.7956125280824634	0.21138928457263675	0.7304347825451796	0.7074468085052626	6.552492363019818	2.4967588076738894	0.38103955011681934
1	1	undersample	0.8	500	10	2	1	log2	entropy		0.7881118331411802	0.25690612261300627	0.6465517240821939	0.7591185410276663	5.764791586266785	2.684107361353119	0.46560352851253745
1	2	undersample	0.8	500	10	2	1	log2	entropy		0.7696511166908947	0.21141110343264718	0.5913043477746692	0.7712765957388201	4.878772641391205	2.585237500431229	0.529895045674092
1	3	undersample	0.8	500	10	2	1	log2	entropy		0.7994978194793181	0.22094863690323616	0.7478260868914934	0.6998480243107915	6.914534811471619	2.4914913861866896	0.36032667199936735
1	1	undersample	0.8	500	10	2	2	sqrt	gini		0.7909155224819201	0.2531009343032564	0.6379310344277646	0.7621580547054548	5.645975678592283	2.682163597409659	0.47505757970580725
1	2	undersample	0.8	500	10	2	2	sqrt	gini		0.7681908285978591	0.22435731336465037	0.5999999999478262	0.7644376899637961	4.867741698275443	2.5470966657808916	0.5232604306029358
1	3	undersample	0.8	500	10	2	2	sqrt	gini		0.7984802431610942	0.22016113101941526	0.7565217390646504	0.7013677811496857	7.297436942209513	2.5332889955552904	0.34714776470735675
1	1	undersample	0.8	500	10	2	2	sqrt	entropy		0.7931951577402788	0.2662524981240752	0.655172413736623	0.7613981762860077	6.0630570147791225	2.745881720766515	0.45288732292021466
1	2	undersample	0.8	500	10	2	2	sqrt	entropy		0.7735430157261795	0.2164571142065912	0.5826086956015123	0.7644376899637961	4.529704083987632	2.473267776917677	0.5460108841024657
1	3	undersample	0.8	500	10	2	2	sqrt	entropy		0.798130038324303	0.23268955762924484	0.7478260868914934	0.6998480243107915	6.914534811471619	2.4914913861866896	0.36032667199936735
1	1	undersample	0.8	500	10	2	2	log2	gini		0.7909155224819201	0.2531009343032564	0.6379310344277646	0.7621580547054548	5.645975678592283	2.682163597409659	0.47505757970580725
1	2	undersample	0.8	500	10	2	2	log2	gini		0.7681908285978591	0.22435731336465037	0.5999999999478262	0.7644376899637961	4.867741698275443	2.5470966657808916	0.5232604306029358
1	3	undersample	0.8	500	10	2	2	log2	gini		0.7984802431610942	0.22016113101941526	0.7565217390646504	0.7013677811496857	7.297436942209513	2.5332889955552904	0.34714776470735675
1	1	undersample	0.8	500	10	2	2	log2	entropy		0.7931951577402788	0.2662524981240752	0.655172413736623	0.7613981762860077	6.0630570147791225	2.745881720766515	0.45288732292021466
1	2	undersample	0.8	500	10	2	2	log2	entropy		0.7735430157261795	0.2164571142065912	0.5826086956015123	0.7644376899637961	4.529704083987632	2.473267776917677	0.5460108841024657
1	3	undersample	0.8	500	10	2	2	log2	entropy		0.798130038324303	0.23268955762924484	0.7478260868914934	0.6998480243107915	6.914534811471619	2.4914913861866896	0.36032667199936735
1	1	undersample	0.8	500	10	5	1	sqrt	gini		0.7901818467665863	0.2570770033565699	0.6637931033910524	0.7583586626082193	6.196258351690829	2.747017886449804	0.4433349399864221
1	2	undersample	0.8	500	10	5	1	sqrt	gini		0.7644178670543148	0.2153489459563251	0.6347826086404538	0.7613981762860077	5.5464055467388444	2.660426362864236	0.47966674722594865
1	3	undersample	0.8	500	10	5	1	sqrt	gini		0.7959957711114047	0.21570153678999285	0.7391304347183365	0.7059270516663684	6.801463933521505	2.513425372079871	0.36954181167934075
1	1	undersample	0.8	500	10	5	1	sqrt	entropy		0.7929527827271774	0.267789373392707	0.6724137930454817	0.7583586626082193	6.441906320754541	2.782693443416685	0.4319673774255824
1	2	undersample	0.8	500	10	5	1	sqrt	entropy		0.7702325888727368	0.22311890350166785	0.6173913042941399	0.7621580547054548	5.170853652570663	2.595804863484065	0.5020070158986296
1	3	undersample	0.8	500	10	5	1	sqrt	entropy		0.7965706356548169	0.23320459118514575	0.7391304347183365	0.6983282674718972	6.558773837960551	2.450114911407327	0.37356294123742056
1	1	undersample	0.8	500	10	5	1	log2	gini		0.7901818467665863	0.2570770033565699	0.6637931033910524	0.7583586626082193	6.196258351690829	2.747017886449804	0.4433349399864221
1	2	undersample	0.8	500	10	5	1	log2	gini		0.7644178670543148	0.2153489459563251	0.6347826086404538	0.7613981762860077	5.5464055467388444	2.660426362864236	0.47966674722594865
1	3	undersample	0.8	500	10	5	1	log2	gini		0.7959957711114047	0.21570153678999285	0.7391304347183365	0.7059270516663684	6.801463933521505	2.513425372079871	0.36954181167934075
1	1	undersample	0.8	500	10	5	1	log2	entropy		0.7929527827271774	0.267789373392707	0.6724137930454817	0.7583586626082193	6.441906320754541	2.782693443416685	0.4319673774255824
1	2	undersample	0.8	500	10	5	1	log2	entropy		0.7702325888727368	0.22311890350166785	0.6173913042941399	0.7621580547054548	5.170853652570663	2.595804863484065	0.5020070158986296
1	3	undersample	0.8	500	10	5	1	log2	entropy		0.7965706356548169	0.23320459118514575	0.7391304347183365	0.6983282674718972	6.558773837960551	2.450114911407327	0.37356294123742056
1	1	undersample	0.8	500	10	5	2	sqrt	gini		0.7889175662928414	0.25302082832813216	0.6465517240821939	0.7651975683832433	5.961401540336524	2.753598811112416	0.46190459288252517
1	2	undersample	0.8	500	10	5	2	sqrt	gini		0.7647614642526761	0.2110952847736302	0.6173913042941399	0.7606382978665606	5.127777527694722	2.5793235634526064	0.5030100269062198
1	3	undersample	0.8	500	10	5	2	sqrt	gini		0.7970860314523589	0.2235042815007716	0.7391304347183365	0.6998480243107915	6.606328808620515	2.462520556114751	0.37275172965023345
1	1	undersample	0.8	500	10	5	2	sqrt	entropy		0.7956909653076198	0.2780244688242911	0.6896551723543402	0.7575987841887721	6.945314854638567	2.8450977095776544	0.40964271594171875
1	2	undersample	0.8	500	10	5	2	sqrt	entropy		0.7759415884762786	0.230557773239532	0.6173913042941399	0.7651975683832433	5.25867876146724	2.6294075140063606	0.5000129463481305
1	3	undersample	0.8	500	10	5	2	sqrt	entropy		0.8004823576053919	0.23169940527188373	0.7478260868914934	0.7051671732469212	7.092783164200169	2.5364409715251446	0.35760869067584694
1	1	undersample	0.8	500	10	5	2	log2	gini		0.7889175662928414	0.25302082832813216	0.6465517240821939	0.7651975683832433	5.961401540336524	2.753598811112416	0.46190459288252517
1	2	undersample	0.8	500	10	5	2	log2	gini		0.7647614642526761	0.2110952847736302	0.6173913042941399	0.7606382978665606	5.127777527694722	2.5793235634526064	0.5030100269062198
1	3	undersample	0.8	500	10	5	2	log2	gini		0.7970860314523589	0.2235042815007716	0.7391304347183365	0.6998480243107915	6.606328808620515	2.462520556114751	0.37275172965023345
1	1	undersample	0.8	500	10	5	2	log2	entropy		0.7956909653076198	0.2780244688242911	0.6896551723543402	0.7575987841887721	6.945314854638567	2.8450977095776544	0.40964271594171875
1	2	undersample	0.8	500	10	5	2	log2	entropy		0.7759415884762786	0.230557773239532	0.6173913042941399	0.7651975683832433	5.25867876146724	2.6294075140063606	0.5000129463481305
1	3	undersample	0.8	500	10	5	2	log2	entropy		0.8004823576053919	0.23169940527188373	0.7478260868914934	0.7051671732469212	7.092783164200169	2.5364409715251446	0.35760869067584694
1	1	undersample	0.8	500	10	10	1	sqrt	gini		0.7890813331935855	0.24976482195145172	0.6724137930454817	0.756838905769325	6.388815461663182	2.7653016101111128	0.43283478178646206
1	2	undersample	0.8	500	10	10	1	sqrt	gini		0.7654949121184089	0.22079409115129425	0.6434782608136106	0.756838905769325	5.617682649227495	2.6463042387041242	0.4710668700538289
1	3	undersample	0.8	500	10	10	1	sqrt	gini		0.7930091185410334	0.20604998075883996	0.7391304347183365	0.7006079027302387	6.63028734078643	2.4687706080787146	0.3723474436151686
1	1	undersample	0.8	500	10	10	1	sqrt	entropy		0.793529242217797	0.27128489104478454	0.6637931033910524	0.7613981762860077	6.300342643329033	2.78201174340818	0.44156513985003976
1	2	undersample	0.8	500	10	10	1	sqrt	entropy		0.7706686930091184	0.21567382483134684	0.6173913042941399	0.7553191489304307	4.981225059188167	2.523251314366591	0.5065523509924638
1	3	undersample	0.8	500	10	10	1	sqrt	entropy		0.7965243821858068	0.2249132034015075	0.7304347825451796	0.7006079027302387	6.340919967148616	2.4397262479836708	0.38475902506487036
1	1	undersample	0.8	500	10	10	1	log2	gini		0.7890813331935855	0.24976482195145172	0.6724137930454817	0.756838905769325	6.388815461663182	2.7653016101111128	0.43283478178646206
1	2	undersample	0.8	500	10	10	1	log2	gini		0.7654949121184089	0.22079409115129425	0.6434782608136106	0.756838905769325	5.617682649227495	2.6463042387041242	0.4710668700538289
1	3	undersample	0.8	500	10	10	1	log2	gini		0.7930091185410334	0.20604998075883996	0.7391304347183365	0.7006079027302387	6.63028734078643	2.4687706080787146	0.3723474436151686
1	1	undersample	0.8	500	10	10	1	log2	entropy		0.793529242217797	0.27128489104478454	0.6637931033910524	0.7613981762860077	6.300342643329033	2.78201174340818	0.44156513985003976
1	2	undersample	0.8	500	10	10	1	log2	entropy		0.7706686930091184	0.21567382483134684	0.6173913042941399	0.7553191489304307	4.981225059188167	2.523251314366591	0.5065523509924638
1	3	undersample	0.8	500	10	10	1	log2	entropy		0.7965243821858068	0.2249132034015075	0.7304347825451796	0.7006079027302387	6.340919967148616	2.4397262479836708	0.38475902506487036
1	1	undersample	0.8	500	10	10	2	sqrt	gini		0.7896708940362644	0.2598195707878304	0.655172413736623	0.7621580547054548	6.088498090163458	2.754654505447758	0.4524357902013931
1	2	undersample	0.8	500	10	10	2	sqrt	gini		0.764986123959297	0.2159393935931316	0.6260869564672968	0.7591185410276663	5.276795281505968	2.5991495283483417	0.4925621209315905
1	3	undersample	0.8	500	10	10	2	sqrt	gini		0.7967754724461478	0.21996025458227145	0.7391304347183365	0.70288753798858	6.702898237476799	2.487712581415723	0.37113983030170555
1	1	undersample	0.8	500	10	10	2	sqrt	entropy		0.7916622995493136	0.276552397412818	0.655172413736623	0.7613981762860077	6.0630570147791225	2.745881720766515	0.45288732292021466
1	2	undersample	0.8	500	10	10	2	sqrt	entropy		0.7690299986784723	0.2092894001428681	0.5999999999478262	0.7621580547054548	4.806709033360729	2.5226835997239507	0.5248255166161085
1	3	undersample	0.8	500	10	10	2	sqrt	entropy		0.7981961147086031	0.2184096450975163	0.7478260868914934	0.6990881458913444	6.889585186323313	2.4851997414813214	0.36071833141985116
1	1	undersample	0.8	500	10	10	2	log2	gini		0.7896708940362644	0.2598195707878304	0.655172413736623	0.7621580547054548	6.088498090163458	2.754654505447758	0.4524357902013931
1	2	undersample	0.8	500	10	10	2	log2	gini		0.764986123959297	0.2159393935931316	0.6260869564672968	0.7591185410276663	5.276795281505968	2.5991495283483417	0.4925621209315905
1	3	undersample	0.8	500	10	10	2	log2	gini		0.7967754724461478	0.21996025458227145	0.7391304347183365	0.70288753798858	6.702898237476799	2.487712581415723	0.37113983030170555
1	1	undersample	0.8	500	10	10	2	log2	entropy		0.7916622995493136	0.276552397412818	0.655172413736623	0.7613981762860077	6.0630570147791225	2.745881720766515	0.45288732292021466
1	2	undersample	0.8	500	10	10	2	log2	entropy		0.7690299986784723	0.2092894001428681	0.5999999999478262	0.7621580547054548	4.806709033360729	2.5226835997239507	0.5248255166161085
1	3	undersample	0.8	500	10	10	2	log2	entropy		0.7981961147086031	0.2184096450975163	0.7478260868914934	0.6990881458913444	6.889585186323313	2.4851997414813214	0.36071833141985116
1	1	undersample	1.0	100	3	2	1	sqrt	gini		0.7734055654543549	0.2417103848672625	0.7499999999353448	0.6664133738551185	5.993166035328972	2.2482915041285074	0.3751425258274921
1	2	undersample	1.0	100	3	2	1	sqrt	gini		0.7632020615831901	0.19399172773097145	0.6782608695062382	0.7120060790219453	5.21186599512584	2.355122093034392	0.45187693680502383
1	3	undersample	1.0	100	3	2	1	sqrt	gini		0.793167701863354	0.2502403977576154	0.8086956521035917	0.6344984802383398	7.338404506404486	2.2125643431121444	0.3015048118153089
1	1	undersample	1.0	100	3	2	1	sqrt	entropy		0.7738575621004088	0.25656977403064507	0.7672413792442033	0.6610942249189887	6.4299947398197705	2.2638780835824437	0.35208085090065744
1	2	undersample	1.0	100	3	2	1	sqrt	entropy		0.7618144575128849	0.1904435409950662	0.6608695651599245	0.7196048632164165	5.001181077462769	2.356922267524128	0.4712731214899433
1	3	undersample	1.0	100	3	2	1	sqrt	entropy		0.7860644905510771	0.23584310225475144	0.7999999999304348	0.6322188449799984	6.876032759162143	2.1752065522086403	0.3163461489548467
1	1	undersample	1.0	100	3	2	1	log2	gini		0.7734055654543549	0.2417103848672625	0.7499999999353448	0.6664133738551185	5.993166035328972	2.2482915041285074	0.3751425258274921
1	2	undersample	1.0	100	3	2	1	log2	gini		0.7632020615831901	0.19399172773097145	0.6782608695062382	0.7120060790219453	5.21186599512584	2.355122093034392	0.45187693680502383
1	3	undersample	1.0	100	3	2	1	log2	gini		0.793167701863354	0.2502403977576154	0.8086956521035917	0.6344984802383398	7.338404506404486	2.2125643431121444	0.3015048118153089
1	1	undersample	1.0	100	3	2	1	log2	entropy		0.7738575621004088	0.25656977403064507	0.7672413792442033	0.6610942249189887	6.4299947398197705	2.2638780835824437	0.35208085090065744
1	2	undersample	1.0	100	3	2	1	log2	entropy		0.7618144575128849	0.1904435409950662	0.6608695651599245	0.7196048632164165	5.001181077462769	2.356922267524128	0.4712731214899433
1	3	undersample	1.0	100	3	2	1	log2	entropy		0.7860644905510771	0.23584310225475144	0.7999999999304348	0.6322188449799984	6.876032759162143	2.1752065522086403	0.3163461489548467
1	1	undersample	1.0	100	3	2	2	sqrt	gini		0.7718399538832407	0.23984894012547572	0.7499999999353448	0.6618541033384359	5.871909869817804	2.217977462273373	0.3777267452545375
1	2	undersample	1.0	100	3	2	2	sqrt	gini		0.7628320338311088	0.1936164508746319	0.6695652173330813	0.7142857142802866	5.065789256329962	2.34347817859953	0.4626086892606798
1	3	undersample	1.0	100	3	2	2	sqrt	gini		0.792923219241443	0.24834988202909142	0.7999999999304348	0.6413373860133638	7.152542052363234	2.230508412162408	0.31184833648059673
1	1	undersample	1.0	100	3	2	2	sqrt	entropy		0.772311602557384	0.2537481122766282	0.7672413792442033	0.6618541033384359	6.451851572538168	2.2689654499118412	0.35167662490113843
1	2	undersample	1.0	100	3	2	2	sqrt	entropy		0.7615964054446942	0.18863328537951057	0.6608695651599245	0.7165653495386279	4.926651332714602	2.3316469625986027	0.47327215909296827
1	3	undersample	1.0	100	3	2	2	sqrt	entropy		0.7848288621646623	0.23345687775566876	0.8086956521035917	0.6352583586577868	7.362499666058324	2.217173852033821	0.3011441601322119
1	1	undersample	1.0	100	3	2	2	log2	gini		0.7718399538832407	0.23984894012547572	0.7499999999353448	0.6618541033384359	5.871909869817804	2.217977462273373	0.3777267452545375
1	2	undersample	1.0	100	3	2	2	log2	gini		0.7628320338311088	0.1936164508746319	0.6695652173330813	0.7142857142802866	5.065789256329962	2.34347817859953	0.4626086892606798
1	3	undersample	1.0	100	3	2	2	log2	gini		0.792923219241443	0.24834988202909142	0.7999999999304348	0.6413373860133638	7.152542052363234	2.230508412162408	0.31184833648059673
1	1	undersample	1.0	100	3	2	2	log2	entropy		0.772311602557384	0.2537481122766282	0.7672413792442033	0.6618541033384359	6.451851572538168	2.2689654499118412	0.35167662490113843
1	2	undersample	1.0	100	3	2	2	log2	entropy		0.7615964054446942	0.18863328537951057	0.6608695651599245	0.7165653495386279	4.926651332714602	2.3316469625986027	0.47327215909296827
1	3	undersample	1.0	100	3	2	2	log2	entropy		0.7848288621646623	0.23345687775566876	0.8086956521035917	0.6352583586577868	7.362499666058324	2.217173852033821	0.3011441601322119
1	1	undersample	1.0	100	3	5	1	sqrt	gini		0.7727635992034377	0.23956213712986515	0.7586206895897741	0.6656534954356714	6.2571425890668255	2.2689654491487596	0.36262005448651946
1	2	undersample	1.0	100	3	5	1	sqrt	gini		0.7632615303290604	0.19298670627579248	0.6782608695062382	0.7142857142802866	5.27027004102597	2.3739129601397835	0.45043477638860235
1	3	undersample	1.0	100	3	5	1	sqrt	gini		0.7931346636712039	0.25098470211765245	0.7999999999304348	0.6405775075939166	7.12896374055834	2.2257927496887144	0.312218263327112
1	1	undersample	1.0	100	3	5	1	sqrt	entropy		0.7741981972539567	0.25604840080759933	0.7672413792442033	0.6618541033384359	6.451851572538168	2.2689654499118412	0.35167662490113843
1	2	undersample	1.0	100	3	5	1	sqrt	entropy		0.7624818289943174	0.18965665766334408	0.6608695651599245	0.7165653495386279	4.926651332714602	2.3316469625986027	0.47327215909296827
1	3	undersample	1.0	100	3	5	1	sqrt	entropy		0.7861768204043875	0.23158672611933007	0.7999999999304348	0.6329787233994455	6.898550424188698	2.1797100853202287	0.3159663816751863
1	1	undersample	1.0	100	3	5	1	log2	gini		0.7727635992034377	0.23956213712986515	0.7586206895897741	0.6656534954356714	6.2571425890668255	2.2689654491487596	0.36262005448651946
1	2	undersample	1.0	100	3	5	1	log2	gini		0.7632615303290604	0.19298670627579248	0.6782608695062382	0.7142857142802866	5.27027004102597	2.3739129601397835	0.45043477638860235
1	3	undersample	1.0	100	3	5	1	log2	gini		0.7931346636712039	0.25098470211765245	0.7999999999304348	0.6405775075939166	7.12896374055834	2.2257927496887144	0.312218263327112
1	1	undersample	1.0	100	3	5	1	log2	entropy		0.7741981972539567	0.25604840080759933	0.7672413792442033	0.6618541033384359	6.451851572538168	2.2689654499118412	0.35167662490113843
1	2	undersample	1.0	100	3	5	1	log2	entropy		0.7624818289943174	0.18965665766334408	0.6608695651599245	0.7165653495386279	4.926651332714602	2.3316469625986027	0.47327215909296827
1	3	undersample	1.0	100	3	5	1	log2	entropy		0.7861768204043875	0.23158672611933007	0.7999999999304348	0.6329787233994455	6.898550424188698	2.1797100853202287	0.3159663816751863
1	1	undersample	1.0	100	3	5	2	sqrt	gini		0.7713027984487999	0.2391291243418194	0.7499999999353448	0.6641337385967772	5.932126449763373	2.2330316074963523	0.3764302003818818
1	2	undersample	1.0	100	3	5	2	sqrt	gini		0.7628056032773887	0.19355004109436927	0.6695652173330813	0.7142857142802866	5.065789256329962	2.34347817859953	0.4626086892606798
1	3	undersample	1.0	100	3	5	2	sqrt	gini		0.7920311880533897	0.2458481032641195	0.7999999999304348	0.6405775075939166	7.12896374055834	2.2257927496887144	0.312218263327112
1	1	undersample	1.0	100	3	5	2	sqrt	entropy		0.772868410019914	0.25495385050349545	0.7672413792442033	0.6595744680800945	6.3865737998111225	2.2537714852921287	0.3528920970885898
1	2	undersample	1.0	100	3	5	2	sqrt	entropy		0.7616360512752742	0.18869538724611734	0.6608695651599245	0.7165653495386279	4.926651332714602	2.3316469625986027	0.47327215909296827
1	3	undersample	1.0	100	3	5	2	sqrt	entropy		0.7845777719043214	0.23358013696492191	0.7999999999304348	0.6360182370772339	6.989561279044623	2.1979122567222293	0.3144563870433712
1	1	undersample	1.0	100	3	5	2	log2	gini		0.7713027984487999	0.2391291243418194	0.7499999999353448	0.6641337385967772	5.932126449763373	2.2330316074963523	0.3764302003818818
1	2	undersample	1.0	100	3	5	2	log2	gini		0.7628056032773887	0.19355004109436927	0.6695652173330813	0.7142857142802866	5.065789256329962	2.34347817859953	0.4626086892606798
1	3	undersample	1.0	100	3	5	2	log2	gini		0.7920311880533897	0.2458481032641195	0.7999999999304348	0.6405775075939166	7.12896374055834	2.2257927496887144	0.312218263327112
1	1	undersample	1.0	100	3	5	2	log2	entropy		0.772868410019914	0.25495385050349545	0.7672413792442033	0.6595744680800945	6.3865737998111225	2.2537714852921287	0.3528920970885898
1	2	undersample	1.0	100	3	5	2	log2	entropy		0.7616360512752742	0.18869538724611734	0.6608695651599245	0.7165653495386279	4.926651332714602	2.3316469625986027	0.47327215909296827
1	3	undersample	1.0	100	3	5	2	log2	entropy		0.7845777719043214	0.23358013696492191	0.7999999999304348	0.6360182370772339	6.989561279044623	2.1979122567222293	0.3144563870433712
1	1	undersample	1.0	100	3	10	1	sqrt	gini		0.7734907242427419	0.23830906727278628	0.7499999999353448	0.6679331306940127	6.034324687974937	2.2585811674528604	0.3742889592286046
1	2	undersample	1.0	100	3	10	1	sqrt	gini		0.7634399365666711	0.19215799037314696	0.6695652173330813	0.7158054711191809	5.103714949954736	2.356010147027747	0.4616265052207691
1	3	undersample	1.0	100	3	10	1	sqrt	gini		0.793432007400555	0.2524294390812614	0.7999999999304348	0.6390577507550224	7.082104948245381	2.2164209910025003	0.3129607562128231
1	1	undersample	1.0	100	3	10	1	sqrt	entropy		0.7743685148307305	0.25339418422527754	0.7672413792442033	0.6603343464995416	6.408235700532993	2.2588134795178316	0.35248600722467216
1	2	undersample	1.0	100	3	10	1	sqrt	entropy		0.7622835998414167	0.19077528770352875	0.6608695651599245	0.7203647416358635	5.020066671740523	2.3633269473697105	0.4707759979509689
1	3	undersample	1.0	100	3	10	1	sqrt	entropy		0.7878287300118937	0.24112353411179588	0.7999999999304348	0.6314589665605512	6.853607950483065	2.170721590367111	0.3167268302351657
1	1	undersample	1.0	100	3	10	1	log2	gini		0.7734907242427419	0.23830906727278628	0.7499999999353448	0.6679331306940127	6.034324687974937	2.2585811674528604	0.3742889592286046
[truncated: 18,737 more rows]
