# Supplementary material for: Risk prediction for cardiovascular related diseases using PRS and EHR in the Framingham Heart Study
Source: PLoS One. 2026 Apr 17;21(4):e0345914. doi: 10.1371/journal.pone.0345914 (PMC13089760; doi:10.1371/journal.pone.0345914)
Supplement: S1 File — (ZIP) [file pone.0345914.s003.zip › rf/prs_ehr_model/chd/chd_rf_nested_cv_outer_test_results.csv]

outer_fold	AUC	AUPRC	sensitivity	specificity	DOR	LR+	LR-
1	0.8099517870244209	0.2874042822690609	0.0	0.9999999999924013	0.0	0.0	0.9999999900075988
2	0.8180287705691226	0.2875780025755114	0.0	0.9999999999924013	0.0	0.0	0.9999999900075988
3	0.7856019558609753	0.2510383241066495	0.0	0.998480243153507	0.0	0.0	1.0015220599923664
4	0.7628386414695387	0.21988597434969853	0.0	0.9999999999924013	0.0	0.0	0.9999999900075988
