# Supplementary material for: Risk prediction for cardiovascular related diseases using PRS and EHR in the Framingham Heart Study
Source: PLoS One. 2026 Apr 17;21(4):e0345914. doi: 10.1371/journal.pone.0345914 (PMC13089760; doi:10.1371/journal.pone.0345914)
Supplement: S1 File — (ZIP) [file pone.0345914.s003.zip › rf/prs_ehr_model/chf/chf_rf_nested_cv_all_results.csv]

outer_fold	inner_fold	sampling_method	sampling_ratio	n_estimators	max_depth	min_samples_split	min_samples_leaf	max_features	criterion	class_weight	AUC	AUPRC	sensitivity	specificity	DOR	LR+	LR-
1	1	none		100	3	2	1	sqrt	gini		0.8401618672046954	0.3248617928947434	0.0	0.9999999999928162	0.0	0.0	0.999999990007184
1	2	none		100	3	2	1	sqrt	gini		0.8509682990951334	0.2360456665774439	0.0	0.9999999999928162	0.0	0.0	0.999999990007184
1	3	none		100	3	2	1	sqrt	gini		0.8767457669014955	0.31243911796954793	0.0	0.9999999999928162	0.0	0.0	0.999999990007184
1	1	none		100	3	2	1	sqrt	entropy		0.8347471875764245	0.312357640091455	0.0	0.9999999999928162	0.0	0.0	0.999999990007184
1	2	none		100	3	2	1	sqrt	entropy		0.8567421741257031	0.2379507969530378	0.0	0.9999999999928162	0.0	0.0	0.999999990007184
1	3	none		100	3	2	1	sqrt	entropy		0.8741889136077123	0.3059127520124183	0.0	0.9999999999928162	0.0	0.0	0.999999990007184
1	1	none		100	3	2	1	log2	gini		0.8401618672046954	0.3248617928947434	0.0	0.9999999999928162	0.0	0.0	0.999999990007184
1	2	none		100	3	2	1	log2	gini		0.8509682990951334	0.2360456665774439	0.0	0.9999999999928162	0.0	0.0	0.999999990007184
1	3	none		100	3	2	1	log2	gini		0.8767457669014955	0.31243911796954793	0.0	0.9999999999928162	0.0	0.0	0.999999990007184
1	1	none		100	3	2	1	log2	entropy		0.8347471875764245	0.312357640091455	0.0	0.9999999999928162	0.0	0.0	0.999999990007184
1	2	none		100	3	2	1	log2	entropy		0.8567421741257031	0.2379507969530378	0.0	0.9999999999928162	0.0	0.0	0.999999990007184
1	3	none		100	3	2	1	log2	entropy		0.8741889136077123	0.3059127520124183	0.0	0.9999999999928162	0.0	0.0	0.999999990007184
1	1	none		100	3	2	2	sqrt	gini		0.8406051296160432	0.32738278856378417	0.0	0.9999999999928162	0.0	0.0	0.999999990007184
1	2	none		100	3	2	2	sqrt	gini		0.850303405478112	0.23822667362564406	0.0	0.9999999999928162	0.0	0.0	0.999999990007184
1	3	none		100	3	2	2	sqrt	gini		0.8757956371276728	0.3059087999905705	0.0	0.9999999999928162	0.0	0.0	0.999999990007184
1	1	none		100	3	2	2	sqrt	entropy		0.834303925165077	0.30967367966064085	0.0	0.9999999999928162	0.0	0.0	0.999999990007184
1	2	none		100	3	2	2	sqrt	entropy		0.8566733920273906	0.23698751716682293	0.0	0.9999999999928162	0.0	0.0	0.999999990007184
1	3	none		100	3	2	2	sqrt	entropy		0.8755252749969101	0.3086754539646429	0.0	0.9999999999928162	0.0	0.0	0.999999990007184
1	1	none		100	3	2	2	log2	gini		0.8406051296160432	0.32738278856378417	0.0	0.9999999999928162	0.0	0.0	0.999999990007184
1	2	none		100	3	2	2	log2	gini		0.850303405478112	0.23822667362564406	0.0	0.9999999999928162	0.0	0.0	0.999999990007184
1	3	none		100	3	2	2	log2	gini		0.8757956371276728	0.3059087999905705	0.0	0.9999999999928162	0.0	0.0	0.999999990007184
1	1	none		100	3	2	2	log2	entropy		0.834303925165077	0.30967367966064085	0.0	0.9999999999928162	0.0	0.0	0.999999990007184
1	2	none		100	3	2	2	log2	entropy		0.8566733920273906	0.23698751716682293	0.0	0.9999999999928162	0.0	0.0	0.999999990007184
1	3	none		100	3	2	2	log2	entropy		0.8755252749969101	0.3086754539646429	0.0	0.9999999999928162	0.0	0.0	0.999999990007184
1	1	none		100	3	5	1	sqrt	gini		0.840352928588897	0.324777773743623	0.0	0.9999999999928162	0.0	0.0	0.999999990007184
1	2	none		100	3	5	1	sqrt	gini		0.8500435619955978	0.2372274369945799	0.0	0.9999999999928162	0.0	0.0	0.999999990007184
1	3	none		100	3	5	1	sqrt	gini		0.8756874922753678	0.31136979248803826	0.0	0.9999999999928162	0.0	0.0	0.999999990007184
1	1	none		100	3	5	1	sqrt	entropy		0.8349917461482026	0.3104307384888526	0.0	0.9999999999928162	0.0	0.0	0.999999990007184
1	2	none		100	3	5	1	sqrt	entropy		0.8569790902421129	0.2374623298963634	0.0	0.9999999999928162	0.0	0.0	0.999999990007184
1	3	none		100	3	5	1	sqrt	entropy		0.8741811889754048	0.30532539799238806	0.0	0.9999999999928162	0.0	0.0	0.999999990007184
1	1	none		100	3	5	1	log2	gini		0.840352928588897	0.324777773743623	0.0	0.9999999999928162	0.0	0.0	0.999999990007184
1	2	none		100	3	5	1	log2	gini		0.8500435619955978	0.2372274369945799	0.0	0.9999999999928162	0.0	0.0	0.999999990007184
1	3	none		100	3	5	1	log2	gini		0.8756874922753678	0.31136979248803826	0.0	0.9999999999928162	0.0	0.0	0.999999990007184
1	1	none		100	3	5	1	log2	entropy		0.8349917461482026	0.3104307384888526	0.0	0.9999999999928162	0.0	0.0	0.999999990007184
1	2	none		100	3	5	1	log2	entropy		0.8569790902421129	0.2374623298963634	0.0	0.9999999999928162	0.0	0.0	0.999999990007184
1	3	none		100	3	5	1	log2	entropy		0.8741811889754048	0.30532539799238806	0.0	0.9999999999928162	0.0	0.0	0.999999990007184
1	1	none		100	3	5	2	sqrt	gini		0.8405592748838346	0.3239025376364874	0.0	0.9999999999928162	0.0	0.0	0.999999990007184
1	2	none		100	3	5	2	sqrt	gini		0.8498601430667645	0.23873960794133037	0.0	0.9999999999928162	0.0	0.0	0.999999990007184
1	3	none		100	3	5	2	sqrt	gini		0.8753476084538376	0.3057782267516051	0.0	0.9999999999928162	0.0	0.0	0.999999990007184
1	1	none		100	3	5	2	sqrt	entropy		0.834303925165077	0.30967367966064085	0.0	0.9999999999928162	0.0	0.0	0.999999990007184
1	2	none		100	3	5	2	sqrt	entropy		0.857101369528002	0.23771122462771607	0.0	0.9999999999928162	0.0	0.0	0.999999990007184
1	3	none		100	3	5	2	sqrt	entropy		0.8753012606599926	0.3077428852752763	0.0	0.9999999999928162	0.0	0.0	0.999999990007184
1	1	none		100	3	5	2	log2	gini		0.8405592748838346	0.3239025376364874	0.0	0.9999999999928162	0.0	0.0	0.999999990007184
1	2	none		100	3	5	2	log2	gini		0.8498601430667645	0.23873960794133037	0.0	0.9999999999928162	0.0	0.0	0.999999990007184
1	3	none		100	3	5	2	log2	gini		0.8753476084538376	0.3057782267516051	0.0	0.9999999999928162	0.0	0.0	0.999999990007184
1	1	none		100	3	5	2	log2	entropy		0.834303925165077	0.30967367966064085	0.0	0.9999999999928162	0.0	0.0	0.999999990007184
1	2	none		100	3	5	2	log2	entropy		0.857101369528002	0.23771122462771607	0.0	0.9999999999928162	0.0	0.0	0.999999990007184
1	3	none		100	3	5	2	log2	entropy		0.8753012606599926	0.3077428852752763	0.0	0.9999999999928162	0.0	0.0	0.999999990007184
1	1	none		100	3	10	1	sqrt	gini		0.8402917889459526	0.33517755010136074	0.0	0.9999999999928162	0.0	0.0	0.999999990007184
1	2	none		100	3	10	1	sqrt	gini		0.848530355832722	0.23657747743430624	0.0	0.9999999999928162	0.0	0.0	0.999999990007184
1	3	none		100	3	10	1	sqrt	gini		0.8753398838215302	0.30931897897117744	0.0	0.9999999999928162	0.0	0.0	0.999999990007184
1	1	none		100	3	10	1	sqrt	entropy		0.8342275006113965	0.31187553777822546	0.0	0.9999999999928162	0.0	0.0	0.999999990007184
1	2	none		100	3	10	1	sqrt	entropy		0.8576669112252385	0.24574153100530285	0.0	0.9999999999928162	0.0	0.0	0.999999990007184
1	3	none		100	3	10	1	sqrt	entropy		0.8745133481646273	0.30763787606673176	0.0	0.9999999999928162	0.0	0.0	0.999999990007184
1	1	none		100	3	10	1	log2	gini		0.8402917889459526	0.33517755010136074	0.0	0.9999999999928162	0.0	0.0	0.999999990007184
1	2	none		100	3	10	1	log2	gini		0.848530355832722	0.23657747743430624	0.0	0.9999999999928162	0.0	0.0	0.999999990007184
1	3	none		100	3	10	1	log2	gini		0.8753398838215302	0.30931897897117744	0.0	0.9999999999928162	0.0	0.0	0.999999990007184
1	1	none		100	3	10	1	log2	entropy		0.8342275006113965	0.31187553777822546	0.0	0.9999999999928162	0.0	0.0	0.999999990007184
1	2	none		100	3	10	1	log2	entropy		0.8576669112252385	0.24574153100530285	0.0	0.9999999999928162	0.0	0.0	0.999999990007184
1	3	none		100	3	10	1	log2	entropy		0.8745133481646273	0.30763787606673176	0.0	0.9999999999928162	0.0	0.0	0.999999990007184
1	1	none		100	3	10	2	sqrt	gini		0.8403834984103693	0.3298656850714179	0.0	0.9999999999928162	0.0	0.0	0.999999990007184
1	2	none		100	3	10	2	sqrt	gini		0.8481253056982148	0.23640761937344548	0.0	0.9999999999928162	0.0	0.0	0.999999990007184
1	3	none		100	3	10	2	sqrt	gini		0.8756179705846002	0.30463991140246466	0.0	0.9999999999928162	0.0	0.0	0.999999990007184
1	1	none		100	3	10	2	sqrt	entropy		0.8334632550745903	0.3104333154561991	0.0	0.9999999999928162	0.0	0.0	0.999999990007184
1	2	none		100	3	10	2	sqrt	entropy		0.8574452800195647	0.24517839266092706	0.0	0.9999999999928162	0.0	0.0	0.999999990007184
1	3	none		100	3	10	2	sqrt	entropy		0.87533988382153	0.3104241350938269	0.0	0.9999999999928162	0.0	0.0	0.999999990007184
1	1	none		100	3	10	2	log2	gini		0.8403834984103693	0.3298656850714179	0.0	0.9999999999928162	0.0	0.0	0.999999990007184
1	2	none		100	3	10	2	log2	gini		0.8481253056982148	0.23640761937344548	0.0	0.9999999999928162	0.0	0.0	0.999999990007184
1	3	none		100	3	10	2	log2	gini		0.8756179705846002	0.30463991140246466	0.0	0.9999999999928162	0.0	0.0	0.999999990007184
1	1	none		100	3	10	2	log2	entropy		0.8334632550745903	0.3104333154561991	0.0	0.9999999999928162	0.0	0.0	0.999999990007184
1	2	none		100	3	10	2	log2	entropy		0.8574452800195647	0.24517839266092706	0.0	0.9999999999928162	0.0	0.0	0.999999990007184
1	3	none		100	3	10	2	log2	entropy		0.87533988382153	0.3104241350938269	0.0	0.9999999999928162	0.0	0.0	0.999999990007184
1	1	none		100	5	2	1	sqrt	gini		0.8434634079236976	0.31392654938436776	0.0	0.9999999999928162	0.0	0.0	0.999999990007184
1	2	none		100	5	2	1	sqrt	gini		0.85458700171191	0.2514544449240547	0.0	0.9999999999928162	0.0	0.0	0.999999990007184
1	3	none		100	5	2	1	sqrt	gini		0.878630577184526	0.319505448628316	0.0	0.9999999999928162	0.0	0.0	0.999999990007184
1	1	none		100	5	2	1	sqrt	entropy		0.8432150281242359	0.31770741591866203	0.0	0.9999999999928162	0.0	0.0	0.999999990007184
1	2	none		100	5	2	1	sqrt	entropy		0.8612512227928588	0.24967332122516406	0.0	0.9999999999928162	0.0	0.0	0.999999990007184
1	3	none		100	5	2	1	sqrt	entropy		0.8742429860338647	0.32623416524891463	0.0	0.9999999999928162	0.0	0.0	0.999999990007184
1	1	none		100	5	2	1	log2	gini		0.8434634079236976	0.31392654938436776	0.0	0.9999999999928162	0.0	0.0	0.999999990007184
1	2	none		100	5	2	1	log2	gini		0.85458700171191	0.2514544449240547	0.0	0.9999999999928162	0.0	0.0	0.999999990007184
1	3	none		100	5	2	1	log2	gini		0.878630577184526	0.319505448628316	0.0	0.9999999999928162	0.0	0.0	0.999999990007184
1	1	none		100	5	2	1	log2	entropy		0.8432150281242359	0.31770741591866203	0.0	0.9999999999928162	0.0	0.0	0.999999990007184
1	2	none		100	5	2	1	log2	entropy		0.8612512227928588	0.24967332122516406	0.0	0.9999999999928162	0.0	0.0	0.999999990007184
1	3	none		100	5	2	1	log2	entropy		0.8742429860338647	0.32623416524891463	0.0	0.9999999999928162	0.0	0.0	0.999999990007184
1	1	none		100	5	2	2	sqrt	gini		0.8425119222303743	0.3082847103410959	0.0	0.9999999999928162	0.0	0.0	0.999999990007184
1	2	none		100	5	2	2	sqrt	gini		0.8522216617754952	0.2426480999373503	0.0	0.9999999999928162	0.0	0.0	0.999999990007184
1	3	none		100	5	2	2	sqrt	gini		0.8791017797552837	0.33583864605919256	0.0	0.9999999999928162	0.0	0.0	0.999999990007184
1	1	none		100	5	2	2	sqrt	entropy		0.845140926876987	0.3128383773139252	0.0	0.9999999999928162	0.0	0.0	0.999999990007184
1	2	none		100	5	2	2	sqrt	entropy		0.8614422841770604	0.25397957308584157	0.0	0.9999999999928162	0.0	0.0	0.999999990007184
1	3	none		100	5	2	2	sqrt	entropy		0.8744824496353973	0.32902460641889353	0.0	0.9999999999928162	0.0	0.0	0.999999990007184
1	1	none		100	5	2	2	log2	gini		0.8425119222303743	0.3082847103410959	0.0	0.9999999999928162	0.0	0.0	0.999999990007184
1	2	none		100	5	2	2	log2	gini		0.8522216617754952	0.2426480999373503	0.0	0.9999999999928162	0.0	0.0	0.999999990007184
1	3	none		100	5	2	2	log2	gini		0.8791017797552837	0.33583864605919256	0.0	0.9999999999928162	0.0	0.0	0.999999990007184
1	1	none		100	5	2	2	log2	entropy		0.845140926876987	0.3128383773139252	0.0	0.9999999999928162	0.0	0.0	0.999999990007184
1	2	none		100	5	2	2	log2	entropy		0.8614422841770604	0.25397957308584157	0.0	0.9999999999928162	0.0	0.0	0.999999990007184
1	3	none		100	5	2	2	log2	entropy		0.8744824496353973	0.32902460641889353	0.0	0.9999999999928162	0.0	0.0	0.999999990007184
1	1	none		100	5	5	1	sqrt	gini		0.8435054414282223	0.3106827002139845	0.0	0.9999999999928162	0.0	0.0	0.999999990007184
1	2	none		100	5	5	1	sqrt	gini		0.8532916055270237	0.2444233045320028	0.0	0.9999999999928162	0.0	0.0	0.999999990007184
1	3	none		100	5	5	1	sqrt	gini		0.8784992584352985	0.31367172044023967	0.0	0.9999999999928162	0.0	0.0	0.999999990007184
1	1	none		100	5	5	1	sqrt	entropy		0.8431691733920275	0.31400531726869196	0.0	0.9999999999928162	0.0	0.0	0.999999990007184
1	2	none		100	5	5	1	sqrt	entropy		0.8628561384201517	0.2558327716031478	0.0	0.9999999999928162	0.0	0.0	0.999999990007184
1	3	none		100	5	5	1	sqrt	entropy		0.8721187121493017	0.34789696967070566	0.0	0.9999999999928162	0.0	0.0	0.999999990007184
1	1	none		100	5	5	1	log2	gini		0.8435054414282223	0.3106827002139845	0.0	0.9999999999928162	0.0	0.0	0.999999990007184
1	2	none		100	5	5	1	log2	gini		0.8532916055270237	0.2444233045320028	0.0	0.9999999999928162	0.0	0.0	0.999999990007184
1	3	none		100	5	5	1	log2	gini		0.8784992584352985	0.31367172044023967	0.0	0.9999999999928162	0.0	0.0	0.999999990007184
1	1	none		100	5	5	1	log2	entropy		0.8431691733920275	0.31400531726869196	0.0	0.9999999999928162	0.0	0.0	0.999999990007184
1	2	none		100	5	5	1	log2	entropy		0.8628561384201517	0.2558327716031478	0.0	0.9999999999928162	0.0	0.0	0.999999990007184
1	3	none		100	5	5	1	log2	entropy		0.8721187121493017	0.34789696967070566	0.0	0.9999999999928162	0.0	0.0	0.999999990007184
1	1	none		100	5	5	2	sqrt	gini		0.8412012411347517	0.3070197282339205	0.0	0.9999999999928162	0.0	0.0	0.999999990007184
1	2	none		100	5	5	2	sqrt	gini		0.8529820860846173	0.24021280629564717	0.0	0.9999999999928162	0.0	0.0	0.999999990007184
1	3	none		100	5	5	2	sqrt	gini		0.8778272154245458	0.334770191702156	0.0	0.9999999999928162	0.0	0.0	0.999999990007184
1	1	none		100	5	5	2	sqrt	entropy		0.8455459770114943	0.3205407425810837	0.0	0.9999999999928162	0.0	0.0	0.999999990007184
1	2	none		100	5	5	2	sqrt	entropy		0.8611136585962338	0.25181755295005154	0.0	0.9999999999928162	0.0	0.0	0.999999990007184
1	3	none		100	5	5	2	sqrt	entropy		0.8719178717093067	0.3416945967435875	0.0	0.9999999999928162	0.0	0.0	0.999999990007184
1	1	none		100	5	5	2	log2	gini		0.8412012411347517	0.3070197282339205	0.0	0.9999999999928162	0.0	0.0	0.999999990007184
1	2	none		100	5	5	2	log2	gini		0.8529820860846173	0.24021280629564717	0.0	0.9999999999928162	0.0	0.0	0.999999990007184
1	3	none		100	5	5	2	log2	gini		0.8778272154245458	0.334770191702156	0.0	0.9999999999928162	0.0	0.0	0.999999990007184
1	1	none		100	5	5	2	log2	entropy		0.8455459770114943	0.3205407425810837	0.0	0.9999999999928162	0.0	0.0	0.999999990007184
1	2	none		100	5	5	2	log2	entropy		0.8611136585962338	0.25181755295005154	0.0	0.9999999999928162	0.0	0.0	0.999999990007184
1	3	none		100	5	5	2	log2	entropy		0.8719178717093067	0.3416945967435875	0.0	0.9999999999928162	0.0	0.0	0.999999990007184
1	1	none		100	5	10	1	sqrt	gini		0.8421374419173393	0.32957405341302665	0.0	0.9999999999928162	0.0	0.0	0.999999990007184
1	2	none		100	5	10	1	sqrt	gini		0.8558327219369039	0.2599968175801804	0.0	0.9999999999928162	0.0	0.0	0.999999990007184
1	3	none		100	5	10	1	sqrt	gini		0.8793335187245087	0.32726383162510053	0.0	0.9999999999928162	0.0	0.0	0.999999990007184
1	1	none		100	5	10	1	sqrt	entropy		0.8462185130838836	0.3206216829915033	0.0	0.9999999999928162	0.0	0.0	0.999999990007184
1	2	none		100	5	10	1	sqrt	entropy		0.859776228906823	0.25583162419590977	0.0	0.9999999999928162	0.0	0.0	0.999999990007184
1	3	none		100	5	10	1	sqrt	entropy		0.8721264367816093	0.33445081663805315	0.0	0.9999999999928162	0.0	0.0	0.999999990007184
1	1	none		100	5	10	1	log2	gini		0.8421374419173393	0.32957405341302665	0.0	0.9999999999928162	0.0	0.0	0.999999990007184
1	2	none		100	5	10	1	log2	gini		0.8558327219369039	0.2599968175801804	0.0	0.9999999999928162	0.0	0.0	0.999999990007184
1	3	none		100	5	10	1	log2	gini		0.8793335187245087	0.32726383162510053	0.0	0.9999999999928162	0.0	0.0	0.999999990007184
1	1	none		100	5	10	1	log2	entropy		0.8462185130838836	0.3206216829915033	0.0	0.9999999999928162	0.0	0.0	0.999999990007184
1	2	none		100	5	10	1	log2	entropy		0.859776228906823	0.25583162419590977	0.0	0.9999999999928162	0.0	0.0	0.999999990007184
1	3	none		100	5	10	1	log2	entropy		0.8721264367816093	0.33445081663805315	0.0	0.9999999999928162	0.0	0.0	0.999999990007184
1	1	none		100	5	10	2	sqrt	gini		0.845144748104671	0.33076336208760126	0.0	0.9999999999928162	0.0	0.0	0.999999990007184
1	2	none		100	5	10	2	sqrt	gini		0.8561689899730985	0.26115392749093364	0.0	0.9999999999928162	0.0	0.0	0.999999990007184
1	3	none		100	5	10	2	sqrt	gini		0.8804729019898654	0.32329686765611826	0.0	0.9999999999928162	0.0	0.0	0.999999990007184
1	1	none		100	5	10	2	sqrt	entropy		0.8443308266079727	0.3176129711471323	0.0	0.9999999999928162	0.0	0.0	0.999999990007184
1	2	none		100	5	10	2	sqrt	entropy		0.857475849841037	0.24354653926886966	0.0	0.9999999999928162	0.0	0.0	0.999999990007184
1	3	none		100	5	10	2	sqrt	entropy		0.8715161908293165	0.3403709642750713	0.0	0.9999999999928162	0.0	0.0	0.999999990007184
1	1	none		100	5	10	2	log2	gini		0.845144748104671	0.33076336208760126	0.0	0.9999999999928162	0.0	0.0	0.999999990007184
1	2	none		100	5	10	2	log2	gini		0.8561689899730985	0.26115392749093364	0.0	0.9999999999928162	0.0	0.0	0.999999990007184
1	3	none		100	5	10	2	log2	gini		0.8804729019898654	0.32329686765611826	0.0	0.9999999999928162	0.0	0.0	0.999999990007184
1	1	none		100	5	10	2	log2	entropy		0.8443308266079727	0.3176129711471323	0.0	0.9999999999928162	0.0	0.0	0.999999990007184
1	2	none		100	5	10	2	log2	entropy		0.857475849841037	0.24354653926886966	0.0	0.9999999999928162	0.0	0.0	0.999999990007184
1	3	none		100	5	10	2	log2	entropy		0.8715161908293165	0.3403709642750713	0.0	0.9999999999928162	0.0	0.0	0.999999990007184
1	1	none		100	10	2	1	sqrt	gini		0.8301846417216925	0.32821318801004684	0.010638297871208692	0.9992816091882236	14.956780896354905	14.808304357150561	0.990072951539436
1	2	none		100	10	2	1	sqrt	gini		0.8455230496453902	0.2382658729384373	0.0	0.9978448275790386	0.0	0.0	1.002159817177779
1	3	none		100	10	2	1	sqrt	gini		0.8736945371400321	0.3047161880765856	0.010752688170886808	0.998563218383631	7.554295208997173	7.483818842192926	0.9906706793423612
1	1	none		100	10	2	1	sqrt	entropy		0.8412509170946443	0.3129089119286854	0.010638297871208692	0.9992816091882236	14.956780896354905	14.808304357150561	0.990072951539436
1	2	none		100	10	2	1	sqrt	entropy		0.8443461115187088	0.2368120938443538	0.010638297871208692	0.9978448275790386	4.978471506098814	4.936147292099294	0.9914985425280858
1	3	none		100	10	2	1	sqrt	entropy		0.8692296996662959	0.3428044876386387	0.021505376341773616	0.9992816091882236	30.571002707729427	29.935066872485173	0.9791980607560021
1	1	none		100	10	2	1	log2	gini		0.8301846417216925	0.32821318801004684	0.010638297871208692	0.9992816091882236	14.956780896354905	14.808304357150561	0.990072951539436
1	2	none		100	10	2	1	log2	gini		0.8455230496453902	0.2382658729384373	0.0	0.9978448275790386	0.0	0.0	1.002159817177779
1	3	none		100	10	2	1	log2	gini		0.8736945371400321	0.3047161880765856	0.010752688170886808	0.998563218383631	7.554295208997173	7.483818842192926	0.9906706793423612
1	1	none		100	10	2	1	log2	entropy		0.8412509170946443	0.3129089119286854	0.010638297871208692	0.9992816091882236	14.956780896354905	14.808304357150561	0.990072951539436
1	2	none		100	10	2	1	log2	entropy		0.8443461115187088	0.2368120938443538	0.010638297871208692	0.9978448275790386	4.978471506098814	4.936147292099294	0.9914985425280858
1	3	none		100	10	2	1	log2	entropy		0.8692296996662959	0.3428044876386387	0.021505376341773616	0.9992816091882236	30.571002707729427	29.935066872485173	0.9791980607560021
1	1	none		100	10	2	2	sqrt	gini		0.8332569087796527	0.32303089147052766	0.021276595742417383	0.9992816091882236	30.23870920014502	29.616608714301123	0.9794270058251029
1	2	none		100	10	2	2	sqrt	gini		0.8468834067009049	0.2443057061910738	0.010638297871208692	0.998563218383631	7.473066228272724	7.404203748135513	0.9907852342312522
1	3	none		100	10	2	2	sqrt	gini		0.8677774687924855	0.30534436107541574	0.032258064512660424	0.998563218383631	23.16650530233878	22.45145652657878	0.9691343602285638
1	1	none		100	10	2	2	sqrt	entropy		0.8295464966984594	0.31631156742768735	0.021276595742417383	0.9999999999928162	2172352.466211559	2126132.201455409	0.9787233944773798
1	2	none		100	10	2	2	sqrt	entropy		0.8511937515284911	0.24092660685894954	0.010638297871208692	0.9978448275790386	4.978471506098814	4.936147292099294	0.9914985425280858
1	3	none		100	10	2	2	sqrt	entropy		0.8738490297861822	0.3525306442871503	0.021505376341773616	0.9999999999928162	2196224.4713268927	2148993.83802774	0.9784946138803096
1	1	none		100	10	2	2	log2	gini		0.8332569087796527	0.32303089147052766	0.021276595742417383	0.9992816091882236	30.23870920014502	29.616608714301123	0.9794270058251029
1	2	none		100	10	2	2	log2	gini		0.8468834067009049	0.2443057061910738	0.010638297871208692	0.998563218383631	7.473066228272724	7.404203748135513	0.9907852342312522
1	3	none		100	10	2	2	log2	gini		0.8677774687924855	0.30534436107541574	0.032258064512660424	0.998563218383631	23.16650530233878	22.45145652657878	0.9691343602285638
1	1	none		100	10	2	2	log2	entropy		0.8295464966984594	0.31631156742768735	0.021276595742417383	0.9999999999928162	2172352.466211559	2126132.201455409	0.9787233944773798
1	2	none		100	10	2	2	log2	entropy		0.8511937515284911	0.24092660685894954	0.010638297871208692	0.9978448275790386	4.978471506098814	4.936147292099294	0.9914985425280858
1	3	none		100	10	2	2	log2	entropy		0.8738490297861822	0.3525306442871503	0.021505376341773616	0.9999999999928162	2196224.4713268927	2148993.83802774	0.9784946138803096
1	1	none		100	10	5	1	sqrt	gini		0.8347242602103204	0.33395254856253676	0.021276595742417383	0.9992816091882236	30.23870920014502	29.616608714301123	0.9794270058251029
1	2	none		100	10	5	1	sqrt	gini		0.8439257764734653	0.2369598841249613	0.010638297871208692	0.9978448275790386	4.978471506098814	4.936147292099294	0.9914985425280858
1	3	none		100	10	5	1	sqrt	gini		0.8733314794215796	0.30245437055732616	0.021505376341773616	0.997126436774446	7.626347065549743	7.483844904501314	0.9813144830562955
1	1	none		100	10	5	1	sqrt	entropy		0.8315144289557349	0.3117050331905209	0.021276595742417383	0.998563218383631	15.108590416354467	14.808407496271027	0.9801316295632445
1	2	none		100	10	5	1	sqrt	entropy		0.849061506480802	0.23587962378428903	0.010638297871208692	0.998563218383631	7.473066228272724	7.404203748135513	0.9907852342312522
1	3	none		100	10	5	1	sqrt	entropy		0.8709754665677913	0.3195553473210522	0.021505376341773616	0.9992816091882236	30.571002707729427	29.935066872485173	0.9791980607560021
1	1	none		100	10	5	1	log2	gini		0.8347242602103204	0.33395254856253676	0.021276595742417383	0.9992816091882236	30.23870920014502	29.616608714301123	0.9794270058251029
1	2	none		100	10	5	1	log2	gini		0.8439257764734653	0.2369598841249613	0.010638297871208692	0.9978448275790386	4.978471506098814	4.936147292099294	0.9914985425280858
1	3	none		100	10	5	1	log2	gini		0.8733314794215796	0.30245437055732616	0.021505376341773616	0.997126436774446	7.626347065549743	7.483844904501314	0.9813144830562955
1	1	none		100	10	5	1	log2	entropy		0.8315144289557349	0.3117050331905209	0.021276595742417383	0.998563218383631	15.108590416354467	14.808407496271027	0.9801316295632445
1	2	none		100	10	5	1	log2	entropy		0.849061506480802	0.23587962378428903	0.010638297871208692	0.998563218383631	7.473066228272724	7.404203748135513	0.9907852342312522
1	3	none		100	10	5	1	log2	entropy		0.8709754665677913	0.3195553473210522	0.021505376341773616	0.9992816091882236	30.571002707729427	29.935066872485173	0.9791980607560021
1	1	none		100	10	5	2	sqrt	gini		0.8365966617754952	0.3176184149113973	0.021276595742417383	0.9992816091882236	30.23870920014502	29.616608714301123	0.9794270058251029
1	2	none		100	10	5	2	sqrt	gini		0.8486488138909268	0.2449830586356071	0.010638297871208692	0.998563218383631	7.473066228272724	7.404203748135513	0.9907852342312522
1	3	none		100	10	5	2	sqrt	gini		0.8735941169200346	0.3112307647965511	0.032258064512660424	0.998563218383631	23.16650530233878	22.45145652657878	0.9691343602285638
1	1	none		100	10	5	2	sqrt	entropy		0.8203870139398385	0.3030342079057744	0.021276595742417383	0.9999999999928162	2172352.466211559	2126132.201455409	0.9787233944773798
1	2	none		100	10	5	2	sqrt	entropy		0.8536316947909025	0.23877635490105364	0.010638297871208692	0.998563218383631	7.473066228272724	7.404203748135513	0.9907852342312522
1	3	none		100	10	5	2	sqrt	entropy		0.877062476826103	0.3356779182598947	0.0	0.9992816091882236	0.0	0.0	1.000718897253769
1	1	none		100	10	5	2	log2	gini		0.8365966617754952	0.3176184149113973	0.021276595742417383	0.9992816091882236	30.23870920014502	29.616608714301123	0.9794270058251029
1	2	none		100	10	5	2	log2	gini		0.8486488138909268	0.2449830586356071	0.010638297871208692	0.998563218383631	7.473066228272724	7.404203748135513	0.9907852342312522
1	3	none		100	10	5	2	log2	gini		0.8735941169200346	0.3112307647965511	0.032258064512660424	0.998563218383631	23.16650530233878	22.45145652657878	0.9691343602285638
1	1	none		100	10	5	2	log2	entropy		0.8203870139398385	0.3030342079057744	0.021276595742417383	0.9999999999928162	2172352.466211559	2126132.201455409	0.9787233944773798
1	2	none		100	10	5	2	log2	entropy		0.8536316947909025	0.23877635490105364	0.010638297871208692	0.998563218383631	7.473066228272724	7.404203748135513	0.9907852342312522
1	3	none		100	10	5	2	log2	entropy		0.877062476826103	0.3356779182598947	0.0	0.9992816091882236	0.0	0.0	1.000718897253769
1	1	none		100	10	10	1	sqrt	gini		0.8276549889948642	0.3250203891678166	0.021276595742417383	0.9992816091882236	30.23870920014502	29.616608714301123	0.9794270058251029
1	2	none		100	10	10	1	sqrt	gini		0.8505976400097823	0.24910336760574486	0.0	0.997126436774446	0.0	0.0	1.0028818343298882
1	3	none		100	10	10	1	sqrt	gini		0.8764599555061179	0.31697016134013867	0.010752688170886808	0.9992816091882236	15.119354601714738	14.967533436242586	0.9899584790048855
1	1	none		100	10	10	1	sqrt	entropy		0.8360387625336269	0.34131992894227126	0.021276595742417383	0.9999999999928162	2172352.466211559	2126132.201455409	0.9787233944773798
1	2	none		100	10	10	1	sqrt	entropy		0.8589049889948642	0.25591151101578247	0.010638297871208692	0.998563218383631	7.473066228272724	7.404203748135513	0.9907852342312522
1	3	none		100	10	10	1	sqrt	entropy		0.8681366641947842	0.3389844695438174	0.032258064512660424	0.9992816091882236	46.36602076807179	44.902600308727756	0.9684376425071186
1	1	none		100	10	10	1	log2	gini		0.8276549889948642	0.3250203891678166	0.021276595742417383	0.9992816091882236	30.23870920014502	29.616608714301123	0.9794270058251029
1	2	none		100	10	10	1	log2	gini		0.8505976400097823	0.24910336760574486	0.0	0.997126436774446	0.0	0.0	1.0028818343298882
1	3	none		100	10	10	1	log2	gini		0.8764599555061179	0.31697016134013867	0.010752688170886808	0.9992816091882236	15.119354601714738	14.967533436242586	0.9899584790048855
1	1	none		100	10	10	1	log2	entropy		0.8360387625336269	0.34131992894227126	0.021276595742417383	0.9999999999928162	2172352.466211559	2126132.201455409	0.9787233944773798
1	2	none		100	10	10	1	log2	entropy		0.8589049889948642	0.25591151101578247	0.010638297871208692	0.998563218383631	7.473066228272724	7.404203748135513	0.9907852342312522
1	3	none		100	10	10	1	log2	entropy		0.8681366641947842	0.3389844695438174	0.032258064512660424	0.9992816091882236	46.36602076807179	44.902600308727756	0.9684376425071186
1	1	none		100	10	10	2	sqrt	gini		0.8335014673514306	0.32890099070997525	0.010638297871208692	0.9992816091882236	14.956780896354905	14.808304357150561	0.990072951539436
1	2	none		100	10	10	2	sqrt	gini		0.8482437637564197	0.23648576062813087	0.0	0.9992816091882236	0.0	0.0	1.000718897253769
1	3	none		100	10	10	2	sqrt	gini		0.8766376220491906	0.3314843076803942	0.032258064512660424	0.9992816091882236	46.36602076807179	44.902600308727756	0.9684376425071186
1	1	none		100	10	10	2	sqrt	entropy		0.8361113658596234	0.3137058515640644	0.021276595742417383	0.9999999999928162	2172352.466211559	2126132.201455409	0.9787233944773798
1	2	none		100	10	10	2	sqrt	entropy		0.8521796282709709	0.25084801306415866	0.010638297871208692	0.998563218383631	7.473066228272724	7.404203748135513	0.9907852342312522
1	3	none		100	10	10	2	sqrt	entropy		0.8687121493016934	0.349000317775159	0.04301075268354723	0.9999999999928162	4491155.65942371	4297987.67605548	0.9569892377534353
1	1	none		100	10	10	2	log2	gini		0.8335014673514306	0.32890099070997525	0.010638297871208692	0.9992816091882236	14.956780896354905	14.808304357150561	0.990072951539436
1	2	none		100	10	10	2	log2	gini		0.8482437637564197	0.23648576062813087	0.0	0.9992816091882236	0.0	0.0	1.000718897253769
1	3	none		100	10	10	2	log2	gini		0.8766376220491906	0.3314843076803942	0.032258064512660424	0.9992816091882236	46.36602076807179	44.902600308727756	0.9684376425071186
1	1	none		100	10	10	2	log2	entropy		0.8361113658596234	0.3137058515640644	0.021276595742417383	0.9999999999928162	2172352.466211559	2126132.201455409	0.9787233944773798
1	2	none		100	10	10	2	log2	entropy		0.8521796282709709	0.25084801306415866	0.010638297871208692	0.998563218383631	7.473066228272724	7.404203748135513	0.9907852342312522
1	3	none		100	10	10	2	log2	entropy		0.8687121493016934	0.349000317775159	0.04301075268354723	0.9999999999928162	4491155.65942371	4297987.67605548	0.9569892377534353
1	1	none		300	3	2	1	sqrt	gini		0.8449001895328933	0.32551694588655955	0.0	0.9999999999928162	0.0	0.0	0.999999990007184
1	2	none		300	3	2	1	sqrt	gini		0.8433334861824406	0.2362125625858334	0.0	0.9999999999928162	0.0	0.0	0.999999990007184
1	3	none		300	3	2	1	sqrt	gini		0.8743588555184774	0.32223206966137846	0.0	0.9999999999928162	0.0	0.0	0.999999990007184
1	1	none		300	3	2	1	sqrt	entropy		0.8366501589630716	0.3129243130654866	0.0	0.9999999999928162	0.0	0.0	0.999999990007184
1	2	none		300	3	2	1	sqrt	entropy		0.8589890560039131	0.2449723276758729	0.0	0.9999999999928162	0.0	0.0	0.999999990007184
1	3	none		300	3	2	1	sqrt	entropy		0.8746214930169324	0.32365209828318803	0.0	0.9999999999928162	0.0	0.0	0.999999990007184
1	1	none		300	3	2	1	log2	gini		0.8449001895328933	0.32551694588655955	0.0	0.9999999999928162	0.0	0.0	0.999999990007184
1	2	none		300	3	2	1	log2	gini		0.8433334861824406	0.2362125625858334	0.0	0.9999999999928162	0.0	0.0	0.999999990007184
1	3	none		300	3	2	1	log2	gini		0.8743588555184774	0.32223206966137846	0.0	0.9999999999928162	0.0	0.0	0.999999990007184
1	1	none		300	3	2	1	log2	entropy		0.8366501589630716	0.3129243130654866	0.0	0.9999999999928162	0.0	0.0	0.999999990007184
1	2	none		300	3	2	1	log2	entropy		0.8589890560039131	0.2449723276758729	0.0	0.9999999999928162	0.0	0.0	0.999999990007184
1	3	none		300	3	2	1	log2	entropy		0.8746214930169324	0.32365209828318803	0.0	0.9999999999928162	0.0	0.0	0.999999990007184
1	1	none		300	3	2	2	sqrt	gini		0.8453128821227684	0.3233022625466845	0.0	0.9999999999928162	0.0	0.0	0.999999990007184
1	2	none		300	3	2	2	sqrt	gini		0.8429055086818293	0.23197472264286378	0.0	0.9999999999928162	0.0	0.0	0.999999990007184
1	3	none		300	3	2	2	sqrt	gini		0.875169941910765	0.3201366178733419	0.0	0.9999999999928162	0.0	0.0	0.999999990007184
1	1	none		300	3	2	2	sqrt	entropy		0.8367418684274883	0.3083135501613468	0.0	0.9999999999928162	0.0	0.0	0.999999990007184
1	2	none		300	3	2	2	sqrt	entropy		0.8591495475666422	0.2460147038384294	0.0	0.9999999999928162	0.0	0.0	0.999999990007184
1	3	none		300	3	2	2	sqrt	entropy		0.8759192312445928	0.32717218146386945	0.0	0.9999999999928162	0.0	0.0	0.999999990007184
1	1	none		300	3	2	2	log2	gini		0.8453128821227684	0.3233022625466845	0.0	0.9999999999928162	0.0	0.0	0.999999990007184
1	2	none		300	3	2	2	log2	gini		0.8429055086818293	0.23197472264286378	0.0	0.9999999999928162	0.0	0.0	0.999999990007184
1	3	none		300	3	2	2	log2	gini		0.875169941910765	0.3201366178733419	0.0	0.9999999999928162	0.0	0.0	0.999999990007184
1	1	none		300	3	2	2	log2	entropy		0.8367418684274883	0.3083135501613468	0.0	0.9999999999928162	0.0	0.0	0.999999990007184
1	2	none		300	3	2	2	log2	entropy		0.8591495475666422	0.2460147038384294	0.0	0.9999999999928162	0.0	0.0	0.999999990007184
1	3	none		300	3	2	2	log2	entropy		0.8759192312445928	0.32717218146386945	0.0	0.9999999999928162	0.0	0.0	0.999999990007184
1	1	none		300	3	5	1	sqrt	gini		0.8447779102470042	0.32334840329902753	0.0	0.9999999999928162	0.0	0.0	0.999999990007184
1	2	none		300	3	5	1	sqrt	gini		0.8433564135485448	0.23682428094698363	0.0	0.9999999999928162	0.0	0.0	0.999999990007184
1	3	none		300	3	5	1	sqrt	gini		0.8741657397107899	0.3206293316402163	0.0	0.9999999999928162	0.0	0.0	0.999999990007184
1	1	none		300	3	5	1	sqrt	entropy		0.8363138909268769	0.30774728187076583	0.0	0.9999999999928162	0.0	0.0	0.999999990007184
1	2	none		300	3	5	1	sqrt	entropy		0.8592718268525312	0.24630967286211555	0.0	0.9999999999928162	0.0	0.0	0.999999990007184
1	3	none		300	3	5	1	sqrt	entropy		0.874799159560005	0.3237042080615366	0.0	0.9999999999928162	0.0	0.0	0.999999990007184
1	1	none		300	3	5	1	log2	gini		0.8447779102470042	0.32334840329902753	0.0	0.9999999999928162	0.0	0.0	0.999999990007184
1	2	none		300	3	5	1	log2	gini		0.8433564135485448	0.23682428094698363	0.0	0.9999999999928162	0.0	0.0	0.999999990007184
1	3	none		300	3	5	1	log2	gini		0.8741657397107899	0.3206293316402163	0.0	0.9999999999928162	0.0	0.0	0.999999990007184
1	1	none		300	3	5	1	log2	entropy		0.8363138909268769	0.30774728187076583	0.0	0.9999999999928162	0.0	0.0	0.999999990007184
1	2	none		300	3	5	1	log2	entropy		0.8592718268525312	0.24630967286211555	0.0	0.9999999999928162	0.0	0.0	0.999999990007184
1	3	none		300	3	5	1	log2	entropy		0.874799159560005	0.3237042080615366	0.0	0.9999999999928162	0.0	0.0	0.999999990007184
1	1	none		300	3	5	2	sqrt	gini		0.8451218207385669	0.32290380624493686	0.0	0.9999999999928162	0.0	0.0	0.999999990007184
1	2	none		300	3	5	2	sqrt	gini		0.8431500672536072	0.2323783028104715	0.0	0.9999999999928162	0.0	0.0	0.999999990007184
1	3	none		300	3	5	2	sqrt	gini		0.874953652206155	0.31956326793841056	0.0	0.9999999999928162	0.0	0.0	0.999999990007184
1	1	none		300	3	5	2	sqrt	entropy		0.8364132428466616	0.30765968691594636	0.0	0.9999999999928162	0.0	0.0	0.999999990007184
1	2	none		300	3	5	2	sqrt	entropy		0.8595851675226216	0.24708377795918718	0.0	0.9999999999928162	0.0	0.0	0.999999990007184
1	3	none		300	3	5	2	sqrt	entropy		0.8758188110245952	0.32683663569127425	0.0	0.9999999999928162	0.0	0.0	0.999999990007184
1	1	none		300	3	5	2	log2	gini		0.8451218207385669	0.32290380624493686	0.0	0.9999999999928162	0.0	0.0	0.999999990007184
1	2	none		300	3	5	2	log2	gini		0.8431500672536072	0.2323783028104715	0.0	0.9999999999928162	0.0	0.0	0.999999990007184
1	3	none		300	3	5	2	log2	gini		0.874953652206155	0.31956326793841056	0.0	0.9999999999928162	0.0	0.0	0.999999990007184
1	1	none		300	3	5	2	log2	entropy		0.8364132428466616	0.30765968691594636	0.0	0.9999999999928162	0.0	0.0	0.999999990007184
1	2	none		300	3	5	2	log2	entropy		0.8595851675226216	0.24708377795918718	0.0	0.9999999999928162	0.0	0.0	0.999999990007184
1	3	none		300	3	5	2	log2	entropy		0.8758188110245952	0.32683663569127425	0.0	0.9999999999928162	0.0	0.0	0.999999990007184
1	1	none		300	3	10	1	sqrt	gini		0.8440900892638787	0.3294621213053253	0.0	0.9999999999928162	0.0	0.0	0.999999990007184
1	2	none		300	3	10	1	sqrt	gini		0.8423476094399609	0.23109220894362903	0.0	0.9999999999928162	0.0	0.0	0.999999990007184
1	3	none		300	3	10	1	sqrt	gini		0.8742970584600172	0.31405594578510965	0.0	0.9999999999928162	0.0	0.0	0.999999990007184
1	1	none		300	3	10	1	sqrt	entropy		0.8362145390070921	0.3117025660383801	0.0	0.9999999999928162	0.0	0.0	0.999999990007184
1	2	none		300	3	10	1	sqrt	entropy		0.8592947542186353	0.2466222004286747	0.0	0.9999999999928162	0.0	0.0	0.999999990007184
1	3	none		300	3	10	1	sqrt	entropy		0.8747759856630826	0.3229169443023343	0.0	0.9999999999928162	0.0	0.0	0.999999990007184
1	1	none		300	3	10	1	log2	gini		0.8440900892638787	0.3294621213053253	0.0	0.9999999999928162	0.0	0.0	0.999999990007184
1	2	none		300	3	10	1	log2	gini		0.8423476094399609	0.23109220894362903	0.0	0.9999999999928162	0.0	0.0	0.999999990007184
1	3	none		300	3	10	1	log2	gini		0.8742970584600172	0.31405594578510965	0.0	0.9999999999928162	0.0	0.0	0.999999990007184
1	1	none		300	3	10	1	log2	entropy		0.8362145390070921	0.3117025660383801	0.0	0.9999999999928162	0.0	0.0	0.999999990007184
1	2	none		300	3	10	1	log2	entropy		0.8592947542186353	0.2466222004286747	0.0	0.9999999999928162	0.0	0.0	0.999999990007184
1	3	none		300	3	10	1	log2	entropy		0.8747759856630826	0.3229169443023343	0.0	0.9999999999928162	0.0	0.0	0.999999990007184
1	1	none		300	3	10	2	sqrt	gini		0.8445180667644901	0.32939331098536134	0.0	0.9999999999928162	0.0	0.0	0.999999990007184
1	2	none		300	3	10	2	sqrt	gini		0.8420724810467107	0.22951048314052974	0.0	0.9999999999928162	0.0	0.0	0.999999990007184
1	3	none		300	3	10	2	sqrt	gini		0.8748455073538499	0.313420073680401	0.0	0.9999999999928162	0.0	0.0	0.999999990007184
1	1	none		300	3	10	2	sqrt	entropy		0.8361075446319393	0.31257830626645094	0.0	0.9999999999928162	0.0	0.0	0.999999990007184
1	2	none		300	3	10	2	sqrt	entropy		0.8594552457813646	0.24722210172948206	0.0	0.9999999999928162	0.0	0.0	0.999999990007184
1	3	none		300	3	10	2	sqrt	entropy		0.8756952169076752	0.32374735747656014	0.0	0.9999999999928162	0.0	0.0	0.999999990007184
1	1	none		300	3	10	2	log2	gini		0.8445180667644901	0.32939331098536134	0.0	0.9999999999928162	0.0	0.0	0.999999990007184
1	2	none		300	3	10	2	log2	gini		0.8420724810467107	0.22951048314052974	0.0	0.9999999999928162	0.0	0.0	0.999999990007184
1	3	none		300	3	10	2	log2	gini		0.8748455073538499	0.313420073680401	0.0	0.9999999999928162	0.0	0.0	0.999999990007184
1	1	none		300	3	10	2	log2	entropy		0.8361075446319393	0.31257830626645094	0.0	0.9999999999928162	0.0	0.0	0.999999990007184
1	2	none		300	3	10	2	log2	entropy		0.8594552457813646	0.24722210172948206	0.0	0.9999999999928162	0.0	0.0	0.999999990007184
1	3	none		300	3	10	2	log2	entropy		0.8756952169076752	0.32374735747656014	0.0	0.9999999999928162	0.0	0.0	0.999999990007184
1	1	none		300	5	2	1	sqrt	gini		0.8459280997798974	0.32231165061355554	0.0	0.9999999999928162	0.0	0.0	0.999999990007184
1	2	none		300	5	2	1	sqrt	gini		0.8523477622890683	0.2428827023192624	0.0	0.9999999999928162	0.0	0.0	0.999999990007184
1	3	none		300	5	2	1	sqrt	gini		0.876938882709183	0.32211600672389223	0.0	0.9999999999928162	0.0	0.0	0.999999990007184
1	1	none		300	5	2	1	sqrt	entropy		0.8421603692834433	0.30868434475308254	0.0	0.9999999999928162	0.0	0.0	0.999999990007184
1	2	none		300	5	2	1	sqrt	entropy		0.8598297260943997	0.24956523186065319	0.0	0.9999999999928162	0.0	0.0	0.999999990007184
1	3	none		300	5	2	1	sqrt	entropy		0.876923433444568	0.3354229927250409	0.0	0.9999999999928162	0.0	0.0	0.999999990007184
1	1	none		300	5	2	1	log2	gini		0.8459280997798974	0.32231165061355554	0.0	0.9999999999928162	0.0	0.0	0.999999990007184
1	2	none		300	5	2	1	log2	gini		0.8523477622890683	0.2428827023192624	0.0	0.9999999999928162	0.0	0.0	0.999999990007184
1	3	none		300	5	2	1	log2	gini		0.876938882709183	0.32211600672389223	0.0	0.9999999999928162	0.0	0.0	0.999999990007184
1	1	none		300	5	2	1	log2	entropy		0.8421603692834433	0.30868434475308254	0.0	0.9999999999928162	0.0	0.0	0.999999990007184
1	2	none		300	5	2	1	log2	entropy		0.8598297260943997	0.24956523186065319	0.0	0.9999999999928162	0.0	0.0	0.999999990007184
1	3	none		300	5	2	1	log2	entropy		0.876923433444568	0.3354229927250409	0.0	0.9999999999928162	0.0	0.0	0.999999990007184
1	1	none		300	5	2	2	sqrt	gini		0.8460733064318905	0.32340584079992335	0.0	0.9999999999928162	0.0	0.0	0.999999990007184
1	2	none		300	5	2	2	sqrt	gini		0.8518892149669846	0.23969019158549615	0.0	0.9999999999928162	0.0	0.0	0.999999990007184
1	3	none		300	5	2	2	sqrt	gini		0.8795498084291189	0.33028695519876655	0.0	0.9999999999928162	0.0	0.0	0.999999990007184
1	1	none		300	5	2	2	sqrt	entropy		0.8441626925898753	0.32222299287775624	0.0	0.9999999999928162	0.0	0.0	0.999999990007184
1	2	none		300	5	2	2	sqrt	entropy		0.8582324529224749	0.24567162786262545	0.0	0.9999999999928162	0.0	0.0	0.999999990007184
1	3	none		300	5	2	2	sqrt	entropy		0.8778812878506982	0.33734095347905213	0.0	0.9999999999928162	0.0	0.0	0.999999990007184
1	1	none		300	5	2	2	log2	gini		0.8460733064318905	0.32340584079992335	0.0	0.9999999999928162	0.0	0.0	0.999999990007184
1	2	none		300	5	2	2	log2	gini		0.8518892149669846	0.23969019158549615	0.0	0.9999999999928162	0.0	0.0	0.999999990007184
1	3	none		300	5	2	2	log2	gini		0.8795498084291189	0.33028695519876655	0.0	0.9999999999928162	0.0	0.0	0.999999990007184
1	1	none		300	5	2	2	log2	entropy		0.8441626925898753	0.32222299287775624	0.0	0.9999999999928162	0.0	0.0	0.999999990007184
1	2	none		300	5	2	2	log2	entropy		0.8582324529224749	0.24567162786262545	0.0	0.9999999999928162	0.0	0.0	0.999999990007184
1	3	none		300	5	2	2	log2	entropy		0.8778812878506982	0.33734095347905213	0.0	0.9999999999928162	0.0	0.0	0.999999990007184
1	1	none		300	5	5	1	sqrt	gini		0.8464401442895574	0.3220564580072403	0.0	0.9999999999928162	0.0	0.0	0.999999990007184
1	2	none		300	5	5	1	sqrt	gini		0.8517287234042553	0.23887733352418405	0.0	0.9999999999928162	0.0	0.0	0.999999990007184
1	3	none		300	5	5	1	sqrt	gini		0.8771397231491782	0.3097521534427162	0.0	0.9999999999928162	0.0	0.0	0.999999990007184
1	1	none		300	5	5	1	sqrt	entropy		0.8427641232575203	0.32254802865208954	0.0	0.9999999999928162	0.0	0.0	0.999999990007184
1	2	none		300	5	5	1	sqrt	entropy		0.8600666422108095	0.2509137876592876	0.0	0.9999999999928162	0.0	0.0	0.999999990007184
1	3	none		300	5	5	1	sqrt	entropy		0.8764985786676553	0.33851308930334584	0.0	0.9999999999928162	0.0	0.0	0.999999990007184
1	1	none		300	5	5	1	log2	gini		0.8464401442895574	0.3220564580072403	0.0	0.9999999999928162	0.0	0.0	0.999999990007184
1	2	none		300	5	5	1	log2	gini		0.8517287234042553	0.23887733352418405	0.0	0.9999999999928162	0.0	0.0	0.999999990007184
1	3	none		300	5	5	1	log2	gini		0.8771397231491782	0.3097521534427162	0.0	0.9999999999928162	0.0	0.0	0.999999990007184
1	1	none		300	5	5	1	log2	entropy		0.8427641232575203	0.32254802865208954	0.0	0.9999999999928162	0.0	0.0	0.999999990007184
1	2	none		300	5	5	1	log2	entropy		0.8600666422108095	0.2509137876592876	0.0	0.9999999999928162	0.0	0.0	0.999999990007184
1	3	none		300	5	5	1	log2	entropy		0.8764985786676553	0.33851308930334584	0.0	0.9999999999928162	0.0	0.0	0.999999990007184
1	1	none		300	5	5	2	sqrt	gini		0.8463255074590366	0.3229284391989917	0.0	0.9999999999928162	0.0	0.0	0.999999990007184
1	2	none		300	5	5	2	sqrt	gini		0.8508804108584006	0.23737958089711203	0.0	0.9999999999928162	0.0	0.0	0.999999990007184
1	3	none		300	5	5	2	sqrt	gini		0.8788700407860586	0.3266255971543723	0.0	0.9999999999928162	0.0	0.0	0.999999990007184
1	1	none		300	5	5	2	sqrt	entropy		0.8447740890193202	0.33046871392176125	0.0	0.9999999999928162	0.0	0.0	0.999999990007184
1	2	none		300	5	5	2	sqrt	entropy		0.8584540841281486	0.24808331725847277	0.0	0.9999999999928162	0.0	0.0	0.999999990007184
1	3	none		300	5	5	2	sqrt	entropy		0.8760505499938204	0.3343663142126019	0.0	0.9999999999928162	0.0	0.0	0.999999990007184
1	1	none		300	5	5	2	log2	gini		0.8463255074590366	0.3229284391989917	0.0	0.9999999999928162	0.0	0.0	0.999999990007184
1	2	none		300	5	5	2	log2	gini		0.8508804108584006	0.23737958089711203	0.0	0.9999999999928162	0.0	0.0	0.999999990007184
1	3	none		300	5	5	2	log2	gini		0.8788700407860586	0.3266255971543723	0.0	0.9999999999928162	0.0	0.0	0.999999990007184
1	1	none		300	5	5	2	log2	entropy		0.8447740890193202	0.33046871392176125	0.0	0.9999999999928162	0.0	0.0	0.999999990007184
1	2	none		300	5	5	2	log2	entropy		0.8584540841281486	0.24808331725847277	0.0	0.9999999999928162	0.0	0.0	0.999999990007184
1	3	none		300	5	5	2	log2	entropy		0.8760505499938204	0.3343663142126019	0.0	0.9999999999928162	0.0	0.0	0.999999990007184
1	1	none		300	5	10	1	sqrt	gini		0.846776412325752	0.33013212268657355	0.0	0.9999999999928162	0.0	0.0	0.999999990007184
1	2	none		300	5	10	1	sqrt	gini		0.8515758742968942	0.23691083634860557	0.0	0.9999999999928162	0.0	0.0	0.999999990007184
1	3	none		300	5	10	1	sqrt	gini		0.8780898529230009	0.32594480773503637	0.0	0.9999999999928162	0.0	0.0	0.999999990007184
1	1	none		300	5	10	1	sqrt	entropy		0.8443537539740767	0.3162717069250581	0.0	0.9999999999928162	0.0	0.0	0.999999990007184
1	2	none		300	5	10	1	sqrt	entropy		0.8595011005135729	0.24557222171679774	0.0	0.9999999999928162	0.0	0.0	0.999999990007184
1	3	none		300	5	10	1	sqrt	entropy		0.8754557533061427	0.33171274290535735	0.0	0.9999999999928162	0.0	0.0	0.999999990007184
1	1	none		300	5	10	1	log2	gini		0.846776412325752	0.33013212268657355	0.0	0.9999999999928162	0.0	0.0	0.999999990007184
1	2	none		300	5	10	1	log2	gini		0.8515758742968942	0.23691083634860557	0.0	0.9999999999928162	0.0	0.0	0.999999990007184
1	3	none		300	5	10	1	log2	gini		0.8780898529230009	0.32594480773503637	0.0	0.9999999999928162	0.0	0.0	0.999999990007184
1	1	none		300	5	10	1	log2	entropy		0.8443537539740767	0.3162717069250581	0.0	0.9999999999928162	0.0	0.0	0.999999990007184
1	2	none		300	5	10	1	log2	entropy		0.8595011005135729	0.24557222171679774	0.0	0.9999999999928162	0.0	0.0	0.999999990007184
1	3	none		300	5	10	1	log2	entropy		0.8754557533061427	0.33171274290535735	0.0	0.9999999999928162	0.0	0.0	0.999999990007184
1	1	none		300	5	10	2	sqrt	gini		0.8461497309855711	0.32944061565862925	0.0	0.9999999999928162	0.0	0.0	0.999999990007184
1	2	none		300	5	10	2	sqrt	gini		0.8522407679139153	0.23818183398762513	0.0	0.9999999999928162	0.0	0.0	0.999999990007184
1	3	none		300	5	10	2	sqrt	gini		0.8790940551229761	0.3239295746096405	0.0	0.9999999999928162	0.0	0.0	0.999999990007184
1	1	none		300	5	10	2	sqrt	entropy		0.8435971508926389	0.3164558919982016	0.0	0.9999999999928162	0.0	0.0	0.999999990007184
1	2	none		300	5	10	2	sqrt	entropy		0.8579496820738568	0.24152563078572725	0.0	0.9999999999928162	0.0	0.0	0.999999990007184
1	3	none		300	5	10	2	sqrt	entropy		0.8756643183784452	0.32916503001367936	0.0	0.9999999999928162	0.0	0.0	0.999999990007184
1	1	none		300	5	10	2	log2	gini		0.8461497309855711	0.32944061565862925	0.0	0.9999999999928162	0.0	0.0	0.999999990007184
1	2	none		300	5	10	2	log2	gini		0.8522407679139153	0.23818183398762513	0.0	0.9999999999928162	0.0	0.0	0.999999990007184
1	3	none		300	5	10	2	log2	gini		0.8790940551229761	0.3239295746096405	0.0	0.9999999999928162	0.0	0.0	0.999999990007184
1	1	none		300	5	10	2	log2	entropy		0.8435971508926389	0.3164558919982016	0.0	0.9999999999928162	0.0	0.0	0.999999990007184
1	2	none		300	5	10	2	log2	entropy		0.8579496820738568	0.24152563078572725	0.0	0.9999999999928162	0.0	0.0	0.999999990007184
1	3	none		300	5	10	2	log2	entropy		0.8756643183784452	0.32916503001367936	0.0	0.9999999999928162	0.0	0.0	0.999999990007184
1	1	none		300	10	2	1	sqrt	gini		0.8367495108828564	0.33342118865940557	0.010638297871208692	0.9992816091882236	14.956780896354905	14.808304357150561	0.990072951539436
1	2	none		300	10	2	1	sqrt	gini		0.8475865125947665	0.24691815254286334	0.010638297871208692	0.998563218383631	7.473066228272724	7.404203748135513	0.9907852342312522
1	3	none		300	10	2	1	sqrt	gini		0.8737563341984922	0.32019588557397444	0.010752688170886808	0.998563218383631	7.554295208997173	7.483818842192926	0.9906706793423612
1	1	none		300	10	2	1	sqrt	entropy		0.8455765468329666	0.3387588491811363	0.010638297871208692	0.9999999999928162	1074496.9188906136	1063066.1007277046	0.9893616922422818
1	2	none		300	10	2	1	sqrt	entropy		0.847915138175593	0.2414565574432978	0.010638297871208692	0.998563218383631	7.473066228272724	7.404203748135513	0.9907852342312522
1	3	none		300	10	2	1	sqrt	entropy		0.8747759856630823	0.3532315792038292	0.010752688170886808	0.9999999999928162	1086176.233223842	1074496.91901387	0.9892473019437468
1	1	none		300	10	2	1	log2	gini		0.8367495108828564	0.33342118865940557	0.010638297871208692	0.9992816091882236	14.956780896354905	14.808304357150561	0.990072951539436
1	2	none		300	10	2	1	log2	gini		0.8475865125947665	0.24691815254286334	0.010638297871208692	0.998563218383631	7.473066228272724	7.404203748135513	0.9907852342312522
1	3	none		300	10	2	1	log2	gini		0.8737563341984922	0.32019588557397444	0.010752688170886808	0.998563218383631	7.554295208997173	7.483818842192926	0.9906706793423612
1	1	none		300	10	2	1	log2	entropy		0.8455765468329666	0.3387588491811363	0.010638297871208692	0.9999999999928162	1074496.9188906136	1063066.1007277046	0.9893616922422818
1	2	none		300	10	2	1	log2	entropy		0.847915138175593	0.2414565574432978	0.010638297871208692	0.998563218383631	7.473066228272724	7.404203748135513	0.9907852342312522
1	3	none		300	10	2	1	log2	entropy		0.8747759856630823	0.3532315792038292	0.010752688170886808	0.9999999999928162	1086176.233223842	1074496.91901387	0.9892473019437468
1	1	none		300	10	2	2	sqrt	gini		0.8381939349474199	0.3225118341010367	0.021276595742417383	0.9992816091882236	30.23870920014502	29.616608714301123	0.9794270058251029
1	2	none		300	10	2	2	sqrt	gini		0.847395451210565	0.24029995921380018	0.010638297871208692	0.997126436774446	3.73116980131369	3.7021147665926506	0.9922128786466625
1	3	none		300	10	2	2	sqrt	gini		0.8756256952169077	0.3353601962426956	0.021505376341773616	0.9992816091882236	30.571002707729427	29.935066872485173	0.9791980607560021
1	1	none		300	10	2	2	sqrt	entropy		0.8360005502567865	0.3239007365416695	0.021276595742417383	0.9999999999928162	2172352.466211559	2126132.201455409	0.9787233944773798
1	2	none		300	10	2	2	sqrt	entropy		0.8536546221570066	0.24287926309850366	0.010638297871208692	0.998563218383631	7.473066228272724	7.404203748135513	0.9907852342312522
1	3	none		300	10	2	2	sqrt	entropy		0.8733778272154246	0.34842108749945494	0.032258064512660424	0.9999999999928162	3330940.4477968155	3223490.7570416103	0.9677419258168725
1	1	none		300	10	2	2	log2	gini		0.8381939349474199	0.3225118341010367	0.021276595742417383	0.9992816091882236	30.23870920014502	29.616608714301123	0.9794270058251029
1	2	none		300	10	2	2	log2	gini		0.847395451210565	0.24029995921380018	0.010638297871208692	0.997126436774446	3.73116980131369	3.7021147665926506	0.9922128786466625
1	3	none		300	10	2	2	log2	gini		0.8756256952169077	0.3353601962426956	0.021505376341773616	0.9992816091882236	30.571002707729427	29.935066872485173	0.9791980607560021
1	1	none		300	10	2	2	log2	entropy		0.8360005502567865	0.3239007365416695	0.021276595742417383	0.9999999999928162	2172352.466211559	2126132.201455409	0.9787233944773798
1	2	none		300	10	2	2	log2	entropy		0.8536546221570066	0.24287926309850366	0.010638297871208692	0.998563218383631	7.473066228272724	7.404203748135513	0.9907852342312522
1	3	none		300	10	2	2	log2	entropy		0.8733778272154246	0.34842108749945494	0.032258064512660424	0.9999999999928162	3330940.4477968155	3223490.7570416103	0.9677419258168725
1	1	none		300	10	5	1	sqrt	gini		0.8361228295426755	0.33496558451097647	0.021276595742417383	0.9992816091882236	30.23870920014502	29.616608714301123	0.9794270058251029
1	2	none		300	10	5	1	sqrt	gini		0.8475100880410857	0.24240090355948687	0.010638297871208692	0.9978448275790386	4.978471506098814	4.936147292099294	0.9914985425280858
1	3	none		300	10	5	1	sqrt	gini		0.87450562353232	0.31488122798462453	0.021505376341773616	0.9992816091882236	30.571002707729427	29.935066872485173	0.9791980607560021
1	1	none		300	10	5	1	sqrt	entropy		0.8393938004402055	0.3211185742435931	0.021276595742417383	0.9999999999928162	2172352.466211559	2126132.201455409	0.9787233944773798
1	2	none		300	10	5	1	sqrt	entropy		0.853341281486916	0.24329665038195125	0.010638297871208692	0.998563218383631	7.473066228272724	7.404203748135513	0.9907852342312522
1	3	none		300	10	5	1	sqrt	entropy		0.878290693362996	0.3482416500772573	0.010752688170886808	0.9999999999928162	1086176.233223842	1074496.91901387	0.9892473019437468
1	1	none		300	10	5	1	log2	gini		0.8361228295426755	0.33496558451097647	0.021276595742417383	0.9992816091882236	30.23870920014502	29.616608714301123	0.9794270058251029
1	2	none		300	10	5	1	log2	gini		0.8475100880410857	0.24240090355948687	0.010638297871208692	0.9978448275790386	4.978471506098814	4.936147292099294	0.9914985425280858
1	3	none		300	10	5	1	log2	gini		0.87450562353232	0.31488122798462453	0.021505376341773616	0.9992816091882236	30.571002707729427	29.935066872485173	0.9791980607560021
1	1	none		300	10	5	1	log2	entropy		0.8393938004402055	0.3211185742435931	0.021276595742417383	0.9999999999928162	2172352.466211559	2126132.201455409	0.9787233944773798
1	2	none		300	10	5	1	log2	entropy		0.853341281486916	0.24329665038195125	0.010638297871208692	0.998563218383631	7.473066228272724	7.404203748135513	0.9907852342312522
1	3	none		300	10	5	1	log2	entropy		0.878290693362996	0.3482416500772573	0.010752688170886808	0.9999999999928162	1086176.233223842	1074496.91901387	0.9892473019437468
1	1	none		300	10	5	2	sqrt	gini		0.8376360357055515	0.32768832174058937	0.021276595742417383	0.9992816091882236	30.23870920014502	29.616608714301123	0.9794270058251029
1	2	none		300	10	5	2	sqrt	gini		0.8477393617021277	0.24046823995086355	0.010638297871208692	0.998563218383631	7.473066228272724	7.404203748135513	0.9907852342312522
1	3	none		300	10	5	2	sqrt	gini		0.872798479792362	0.3224216773755555	0.010752688170886808	0.9992816091882236	15.119354601714738	14.967533436242586	0.9899584790048855
1	1	none		300	10	5	2	sqrt	entropy		0.8335396796282709	0.3088901633954933	0.021276595742417383	0.9999999999928162	2172352.466211559	2126132.201455409	0.9787233944773798
1	2	none		300	10	5	2	sqrt	entropy		0.8533871362191245	0.2445995584392809	0.010638297871208692	0.9978448275790386	4.978471506098814	4.936147292099294	0.9914985425280858
1	3	none		300	10	5	2	sqrt	entropy		0.8761046224199728	0.34170377856216894	0.010752688170886808	0.9999999999928162	1086176.233223842	1074496.91901387	0.9892473019437468
1	1	none		300	10	5	2	log2	gini		0.8376360357055515	0.32768832174058937	0.021276595742417383	0.9992816091882236	30.23870920014502	29.616608714301123	0.9794270058251029
1	2	none		300	10	5	2	log2	gini		0.8477393617021277	0.24046823995086355	0.010638297871208692	0.998563218383631	7.473066228272724	7.404203748135513	0.9907852342312522
1	3	none		300	10	5	2	log2	gini		0.872798479792362	0.3224216773755555	0.010752688170886808	0.9992816091882236	15.119354601714738	14.967533436242586	0.9899584790048855
1	1	none		300	10	5	2	log2	entropy		0.8335396796282709	0.3088901633954933	0.021276595742417383	0.9999999999928162	2172352.466211559	2126132.201455409	0.9787233944773798
1	2	none		300	10	5	2	log2	entropy		0.8533871362191245	0.2445995584392809	0.010638297871208692	0.9978448275790386	4.978471506098814	4.936147292099294	0.9914985425280858
1	3	none		300	10	5	2	log2	entropy		0.8761046224199728	0.34170377856216894	0.010752688170886808	0.9999999999928162	1086176.233223842	1074496.91901387	0.9892473019437468
1	1	none		300	10	10	1	sqrt	gini		0.8313386524822696	0.3317791009197189	0.021276595742417383	0.9992816091882236	30.23870920014502	29.616608714301123	0.9794270058251029
1	2	none		300	10	10	1	sqrt	gini		0.8497798972853998	0.24419241760946245	0.010638297871208692	0.9978448275790386	4.978471506098814	4.936147292099294	0.9914985425280858
1	3	none		300	10	10	1	sqrt	gini		0.8750540724261525	0.3259233473411276	0.010752688170886808	0.9992816091882236	15.119354601714738	14.967533436242586	0.9899584790048855
1	1	none		300	10	10	1	sqrt	entropy		0.8370169968207386	0.34192661953934395	0.021276595742417383	0.9999999999928162	2172352.466211559	2126132.201455409	0.9787233944773798
1	2	none		300	10	10	1	sqrt	entropy		0.8580643189043776	0.25742408068998063	0.010638297871208692	0.998563218383631	7.473066228272724	7.404203748135513	0.9907852342312522
1	3	none		300	10	10	1	sqrt	entropy		0.8737022617723396	0.3359735707336181	0.021505376341773616	0.9992816091882236	30.571002707729427	29.935066872485173	0.9791980607560021
1	1	none		300	10	10	1	log2	gini		0.8313386524822696	0.3317791009197189	0.021276595742417383	0.9992816091882236	30.23870920014502	29.616608714301123	0.9794270058251029
1	2	none		300	10	10	1	log2	gini		0.8497798972853998	0.24419241760946245	0.010638297871208692	0.9978448275790386	4.978471506098814	4.936147292099294	0.9914985425280858
1	3	none		300	10	10	1	log2	gini		0.8750540724261525	0.3259233473411276	0.010752688170886808	0.9992816091882236	15.119354601714738	14.967533436242586	0.9899584790048855
1	1	none		300	10	10	1	log2	entropy		0.8370169968207386	0.34192661953934395	0.021276595742417383	0.9999999999928162	2172352.466211559	2126132.201455409	0.9787233944773798
1	2	none		300	10	10	1	log2	entropy		0.8580643189043776	0.25742408068998063	0.010638297871208692	0.998563218383631	7.473066228272724	7.404203748135513	0.9907852342312522
1	3	none		300	10	10	1	log2	entropy		0.8737022617723396	0.3359735707336181	0.021505376341773616	0.9992816091882236	30.571002707729427	29.935066872485173	0.9791980607560021
1	1	none		300	10	10	2	sqrt	gini		0.8355955001222792	0.3328519765755199	0.010638297871208692	0.9992816091882236	14.956780896354905	14.808304357150561	0.990072951539436
1	2	none		300	10	10	2	sqrt	gini		0.8489392271949132	0.24447598005923585	0.0	0.998563218383631	0.0	0.0	1.0014388388992599
1	3	none		300	10	10	2	sqrt	gini		0.8748686812507724	0.32505767220571535	0.021505376341773616	0.998563218383631	15.27461888241357	14.967637684385853	0.9799025197854625
1	1	none		300	10	10	2	sqrt	entropy		0.8385378454389827	0.3152603027004417	0.021276595742417383	0.9999999999928162	2172352.466211559	2126132.201455409	0.9787233944773798
1	2	none		300	10	10	2	sqrt	entropy		0.8501620200538029	0.2471734680617234	0.010638297871208692	0.9978448275790386	4.978471506098814	4.936147292099294	0.9914985425280858
1	3	none		300	10	10	2	sqrt	entropy		0.8744361018415524	0.34893447596215765	0.021505376341773616	0.9999999999928162	2196224.4713268927	2148993.83802774	0.9784946138803096
1	1	none		300	10	10	2	log2	gini		0.8355955001222792	0.3328519765755199	0.010638297871208692	0.9992816091882236	14.956780896354905	14.808304357150561	0.990072951539436
1	2	none		300	10	10	2	log2	gini		0.8489392271949132	0.24447598005923585	0.0	0.998563218383631	0.0	0.0	1.0014388388992599
1	3	none		300	10	10	2	log2	gini		0.8748686812507724	0.32505767220571535	0.021505376341773616	0.998563218383631	15.27461888241357	14.967637684385853	0.9799025197854625
1	1	none		300	10	10	2	log2	entropy		0.8385378454389827	0.3152603027004417	0.021276595742417383	0.9999999999928162	2172352.466211559	2126132.201455409	0.9787233944773798
1	2	none		300	10	10	2	log2	entropy		0.8501620200538029	0.2471734680617234	0.010638297871208692	0.9978448275790386	4.978471506098814	4.936147292099294	0.9914985425280858
1	3	none		300	10	10	2	log2	entropy		0.8744361018415524	0.34893447596215765	0.021505376341773616	0.9999999999928162	2196224.4713268927	2148993.83802774	0.9784946138803096
1	1	none		500	3	2	1	sqrt	gini		0.8457217534849597	0.32929867316145034	0.0	0.9999999999928162	0.0	0.0	0.999999990007184
1	2	none		500	3	2	1	sqrt	gini		0.8470133284421619	0.2401326126411266	0.0	0.9999999999928162	0.0	0.0	0.999999990007184
1	3	none		500	3	2	1	sqrt	gini		0.875046347793845	0.32444681719338947	0.0	0.9999999999928162	0.0	0.0	0.999999990007184
1	1	none		500	3	2	1	sqrt	entropy		0.8386371973587674	0.3207121341905235	0.0	0.9999999999928162	0.0	0.0	0.999999990007184
1	2	none		500	3	2	1	sqrt	entropy		0.8609378821227683	0.24742636777830854	0.0	0.9999999999928162	0.0	0.0	0.999999990007184
1	3	none		500	3	2	1	sqrt	entropy		0.8754634779384501	0.32821917389298855	0.0	0.9999999999928162	0.0	0.0	0.999999990007184
1	1	none		500	3	2	1	log2	gini		0.8457217534849597	0.32929867316145034	0.0	0.9999999999928162	0.0	0.0	0.999999990007184
1	2	none		500	3	2	1	log2	gini		0.8470133284421619	0.2401326126411266	0.0	0.9999999999928162	0.0	0.0	0.999999990007184
1	3	none		500	3	2	1	log2	gini		0.875046347793845	0.32444681719338947	0.0	0.9999999999928162	0.0	0.0	0.999999990007184
1	1	none		500	3	2	1	log2	entropy		0.8386371973587674	0.3207121341905235	0.0	0.9999999999928162	0.0	0.0	0.999999990007184
1	2	none		500	3	2	1	log2	entropy		0.8609378821227683	0.24742636777830854	0.0	0.9999999999928162	0.0	0.0	0.999999990007184
1	3	none		500	3	2	1	log2	entropy		0.8754634779384501	0.32821917389298855	0.0	0.9999999999928162	0.0	0.0	0.999999990007184
1	1	none		500	3	2	2	sqrt	gini		0.8459319210075815	0.32857346761270634	0.0	0.9999999999928162	0.0	0.0	0.999999990007184
1	2	none		500	3	2	2	sqrt	gini		0.8464859990217657	0.23396894564285659	0.0	0.9999999999928162	0.0	0.0	0.999999990007184
1	3	none		500	3	2	2	sqrt	gini		0.8754480286738351	0.31788145187509237	0.0	0.9999999999928162	0.0	0.0	0.999999990007184
1	1	none		500	3	2	2	sqrt	entropy		0.8389887503056983	0.319383282040243	0.0	0.9999999999928162	0.0	0.0	0.999999990007184
1	2	none		500	3	2	2	sqrt	entropy		0.8611595133284422	0.24781169856490912	0.0	0.9999999999928162	0.0	0.0	0.999999990007184
1	3	none		500	3	2	2	sqrt	entropy		0.8759887529353602	0.3285446897550809	0.0	0.9999999999928162	0.0	0.0	0.999999990007184
1	1	none		500	3	2	2	log2	gini		0.8459319210075815	0.32857346761270634	0.0	0.9999999999928162	0.0	0.0	0.999999990007184
1	2	none		500	3	2	2	log2	gini		0.8464859990217657	0.23396894564285659	0.0	0.9999999999928162	0.0	0.0	0.999999990007184
1	3	none		500	3	2	2	log2	gini		0.8754480286738351	0.31788145187509237	0.0	0.9999999999928162	0.0	0.0	0.999999990007184
1	1	none		500	3	2	2	log2	entropy		0.8389887503056983	0.319383282040243	0.0	0.9999999999928162	0.0	0.0	0.999999990007184
1	2	none		500	3	2	2	log2	entropy		0.8611595133284422	0.24781169856490912	0.0	0.9999999999928162	0.0	0.0	0.999999990007184
1	3	none		500	3	2	2	log2	entropy		0.8759887529353602	0.3285446897550809	0.0	0.9999999999928162	0.0	0.0	0.999999990007184
1	1	none		500	3	5	1	sqrt	gini		0.8455383345561261	0.3277350966038337	0.0	0.9999999999928162	0.0	0.0	0.999999990007184
1	2	none		500	3	5	1	sqrt	gini		0.8469292614331132	0.23973041177389048	0.0	0.9999999999928162	0.0	0.0	0.999999990007184
1	3	none		500	3	5	1	sqrt	gini		0.8749536522061551	0.3187338774960955	0.0	0.9999999999928162	0.0	0.0	0.999999990007184
1	1	none		500	3	5	1	sqrt	entropy		0.838461420885302	0.3196904214289482	0.0	0.9999999999928162	0.0	0.0	0.999999990007184
1	2	none		500	3	5	1	sqrt	entropy		0.8611518708730741	0.24865915254973275	0.0	0.9999999999928162	0.0	0.0	0.999999990007184
1	3	none		500	3	5	1	sqrt	entropy		0.8755716227907552	0.32699349934994304	0.0	0.9999999999928162	0.0	0.0	0.999999990007184
1	1	none		500	3	5	1	log2	gini		0.8455383345561261	0.3277350966038337	0.0	0.9999999999928162	0.0	0.0	0.999999990007184
1	2	none		500	3	5	1	log2	gini		0.8469292614331132	0.23973041177389048	0.0	0.9999999999928162	0.0	0.0	0.999999990007184
1	3	none		500	3	5	1	log2	gini		0.8749536522061551	0.3187338774960955	0.0	0.9999999999928162	0.0	0.0	0.999999990007184
1	1	none		500	3	5	1	log2	entropy		0.838461420885302	0.3196904214289482	0.0	0.9999999999928162	0.0	0.0	0.999999990007184
1	2	none		500	3	5	1	log2	entropy		0.8611518708730741	0.24865915254973275	0.0	0.9999999999928162	0.0	0.0	0.999999990007184
1	3	none		500	3	5	1	log2	entropy		0.8755716227907552	0.32699349934994304	0.0	0.9999999999928162	0.0	0.0	0.999999990007184
1	1	none		500	3	5	2	sqrt	gini		0.8460389153827341	0.3313764520219599	0.0	0.9999999999928162	0.0	0.0	0.999999990007184
1	2	none		500	3	5	2	sqrt	gini		0.8466694179505991	0.23413951547462486	0.0	0.9999999999928162	0.0	0.0	0.999999990007184
1	3	none		500	3	5	2	sqrt	gini		0.8755021010999876	0.31831091003153567	0.0	0.9999999999928162	0.0	0.0	0.999999990007184
1	1	none		500	3	5	2	sqrt	entropy		0.8387747615553925	0.3194827881310461	0.0	0.9999999999928162	0.0	0.0	0.999999990007184
1	2	none		500	3	5	2	sqrt	entropy		0.8613276473465394	0.24837668731845075	0.0	0.9999999999928162	0.0	0.0	0.999999990007184
1	3	none		500	3	5	2	sqrt	entropy		0.8759501297738227	0.3277557925364975	0.0	0.9999999999928162	0.0	0.0	0.999999990007184
1	1	none		500	3	5	2	log2	gini		0.8460389153827341	0.3313764520219599	0.0	0.9999999999928162	0.0	0.0	0.999999990007184
1	2	none		500	3	5	2	log2	gini		0.8466694179505991	0.23413951547462486	0.0	0.9999999999928162	0.0	0.0	0.999999990007184
1	3	none		500	3	5	2	log2	gini		0.8755021010999876	0.31831091003153567	0.0	0.9999999999928162	0.0	0.0	0.999999990007184
1	1	none		500	3	5	2	log2	entropy		0.8387747615553925	0.3194827881310461	0.0	0.9999999999928162	0.0	0.0	0.999999990007184
1	2	none		500	3	5	2	log2	entropy		0.8613276473465394	0.24837668731845075	0.0	0.9999999999928162	0.0	0.0	0.999999990007184
1	3	none		500	3	5	2	log2	entropy		0.8759501297738227	0.3277557925364975	0.0	0.9999999999928162	0.0	0.0	0.999999990007184
1	1	none		500	3	10	1	sqrt	gini		0.8452020665199316	0.33505151182048204	0.0	0.9999999999928162	0.0	0.0	0.999999990007184
1	2	none		500	3	10	1	sqrt	gini		0.8465853509415504	0.23938093344616326	0.0	0.9999999999928162	0.0	0.0	0.999999990007184
1	3	none		500	3	10	1	sqrt	gini		0.8753244345569151	0.3205292506739146	0.0	0.9999999999928162	0.0	0.0	0.999999990007184
1	1	none		500	3	10	1	sqrt	entropy		0.8385760577158229	0.3184695269542138	0.0	0.9999999999928162	0.0	0.0	0.999999990007184
1	2	none		500	3	10	1	sqrt	entropy		0.8609608094888728	0.24847843959542001	0.0	0.9999999999928162	0.0	0.0	0.999999990007184
1	3	none		500	3	10	1	sqrt	entropy		0.8752162897046101	0.3259608831318902	0.0	0.9999999999928162	0.0	0.0	0.999999990007184
1	1	none		500	3	10	1	log2	gini		0.8452020665199316	0.33505151182048204	0.0	0.9999999999928162	0.0	0.0	0.999999990007184
1	2	none		500	3	10	1	log2	gini		0.8465853509415504	0.23938093344616326	0.0	0.9999999999928162	0.0	0.0	0.999999990007184
1	3	none		500	3	10	1	log2	gini		0.8753244345569151	0.3205292506739146	0.0	0.9999999999928162	0.0	0.0	0.999999990007184
1	1	none		500	3	10	1	log2	entropy		0.8385760577158229	0.3184695269542138	0.0	0.9999999999928162	0.0	0.0	0.999999990007184
1	2	none		500	3	10	1	log2	entropy		0.8609608094888728	0.24847843959542001	0.0	0.9999999999928162	0.0	0.0	0.999999990007184
1	3	none		500	3	10	1	log2	entropy		0.8752162897046101	0.3259608831318902	0.0	0.9999999999928162	0.0	0.0	0.999999990007184
1	1	none		500	3	10	2	sqrt	gini		0.8458554964539008	0.33674959464535215	0.0	0.9999999999928162	0.0	0.0	0.999999990007184
1	2	none		500	3	10	2	sqrt	gini		0.8462261555392516	0.23368237119169796	0.0	0.9999999999928162	0.0	0.0	0.999999990007184
1	3	none		500	3	10	2	sqrt	gini		0.8761277963168953	0.31745538947876284	0.0	0.9999999999928162	0.0	0.0	0.999999990007184
1	1	none		500	3	10	2	sqrt	entropy		0.8386601247248716	0.31943280905014976	0.0	0.9999999999928162	0.0	0.0	0.999999990007184
1	2	none		500	3	10	2	sqrt	entropy		0.8610983736854977	0.2481023309097714	0.0	0.9999999999928162	0.0	0.0	0.999999990007184
1	3	none		500	3	10	2	sqrt	entropy		0.8756565937461377	0.3254097748130201	0.0	0.9999999999928162	0.0	0.0	0.999999990007184
1	1	none		500	3	10	2	log2	gini		0.8458554964539008	0.33674959464535215	0.0	0.9999999999928162	0.0	0.0	0.999999990007184
1	2	none		500	3	10	2	log2	gini		0.8462261555392516	0.23368237119169796	0.0	0.9999999999928162	0.0	0.0	0.999999990007184
1	3	none		500	3	10	2	log2	gini		0.8761277963168953	0.31745538947876284	0.0	0.9999999999928162	0.0	0.0	0.999999990007184
1	1	none		500	3	10	2	log2	entropy		0.8386601247248716	0.31943280905014976	0.0	0.9999999999928162	0.0	0.0	0.999999990007184
1	2	none		500	3	10	2	log2	entropy		0.8610983736854977	0.2481023309097714	0.0	0.9999999999928162	0.0	0.0	0.999999990007184
1	3	none		500	3	10	2	log2	entropy		0.8756565937461377	0.3254097748130201	0.0	0.9999999999928162	0.0	0.0	0.999999990007184
1	1	none		500	5	2	1	sqrt	gini		0.8458746025923208	0.327362544354875	0.0	0.9999999999928162	0.0	0.0	0.999999990007184
1	2	none		500	5	2	1	sqrt	gini		0.8534635607728052	0.24525737445812953	0.0	0.9999999999928162	0.0	0.0	0.999999990007184
1	3	none		500	5	2	1	sqrt	gini		0.8778426646891607	0.31793727940236527	0.0	0.9999999999928162	0.0	0.0	0.999999990007184
1	1	none		500	5	2	1	sqrt	entropy		0.8420380899975546	0.32720126447041076	0.0	0.9999999999928162	0.0	0.0	0.999999990007184
1	2	none		500	5	2	1	sqrt	entropy		0.8607009660063585	0.24771232588314113	0.0	0.9999999999928162	0.0	0.0	0.999999990007184
1	3	none		500	5	2	1	sqrt	entropy		0.8775336793968607	0.34052927480350453	0.0	0.9999999999928162	0.0	0.0	0.999999990007184
1	1	none		500	5	2	1	log2	gini		0.8458746025923208	0.327362544354875	0.0	0.9999999999928162	0.0	0.0	0.999999990007184
1	2	none		500	5	2	1	log2	gini		0.8534635607728052	0.24525737445812953	0.0	0.9999999999928162	0.0	0.0	0.999999990007184
1	3	none		500	5	2	1	log2	gini		0.8778426646891607	0.31793727940236527	0.0	0.9999999999928162	0.0	0.0	0.999999990007184
1	1	none		500	5	2	1	log2	entropy		0.8420380899975546	0.32720126447041076	0.0	0.9999999999928162	0.0	0.0	0.999999990007184
1	2	none		500	5	2	1	log2	entropy		0.8607009660063585	0.24771232588314113	0.0	0.9999999999928162	0.0	0.0	0.999999990007184
1	3	none		500	5	2	1	log2	entropy		0.8775336793968607	0.34052927480350453	0.0	0.9999999999928162	0.0	0.0	0.999999990007184
1	1	none		500	5	2	2	sqrt	gini		0.8459663120567377	0.32984759497715993	0.0	0.9999999999928162	0.0	0.0	0.999999990007184
1	2	none		500	5	2	2	sqrt	gini		0.8522407679139155	0.23882964238303753	0.0	0.9999999999928162	0.0	0.0	0.999999990007184
1	3	none		500	5	2	2	sqrt	gini		0.8797429242368063	0.32752810698952417	0.0	0.9999999999928162	0.0	0.0	0.999999990007184
1	1	none		500	5	2	2	sqrt	entropy		0.8439334189288336	0.3342129095288685	0.0	0.9999999999928162	0.0	0.0	0.999999990007184
1	2	none		500	5	2	2	sqrt	entropy		0.8595622401565175	0.24400221205843267	0.0	0.9999999999928162	0.0	0.0	0.999999990007184
1	3	none		500	5	2	2	sqrt	entropy		0.878414287479916	0.33951065558543664	0.0	0.9999999999928162	0.0	0.0	0.999999990007184
1	1	none		500	5	2	2	log2	gini		0.8459663120567377	0.32984759497715993	0.0	0.9999999999928162	0.0	0.0	0.999999990007184
1	2	none		500	5	2	2	log2	gini		0.8522407679139155	0.23882964238303753	0.0	0.9999999999928162	0.0	0.0	0.999999990007184
1	3	none		500	5	2	2	log2	gini		0.8797429242368063	0.32752810698952417	0.0	0.9999999999928162	0.0	0.0	0.999999990007184
1	1	none		500	5	2	2	log2	entropy		0.8439334189288336	0.3342129095288685	0.0	0.9999999999928162	0.0	0.0	0.999999990007184
1	2	none		500	5	2	2	log2	entropy		0.8595622401565175	0.24400221205843267	0.0	0.9999999999928162	0.0	0.0	0.999999990007184
1	3	none		500	5	2	2	log2	entropy		0.878414287479916	0.33951065558543664	0.0	0.9999999999928162	0.0	0.0	0.999999990007184
1	1	none		500	5	5	1	sqrt	gini		0.8456758987527513	0.33265960574398384	0.0	0.9999999999928162	0.0	0.0	0.999999990007184
1	2	none		500	5	5	1	sqrt	gini		0.8524853264856933	0.2425071687741086	0.0	0.9999999999928162	0.0	0.0	0.999999990007184
1	3	none		500	5	5	1	sqrt	gini		0.8780589543937708	0.31289958096766174	0.0	0.9999999999928162	0.0	0.0	0.999999990007184
1	1	none		500	5	5	1	sqrt	entropy		0.842481352408902	0.33136453066841937	0.0	0.9999999999928162	0.0	0.0	0.999999990007184
1	2	none		500	5	5	1	sqrt	entropy		0.8615416360968452	0.2504864527229156	0.0	0.9999999999928162	0.0	0.0	0.999999990007184
1	3	none		500	5	5	1	sqrt	entropy		0.8774332591768632	0.34280045803896775	0.0	0.9999999999928162	0.0	0.0	0.999999990007184
1	1	none		500	5	5	1	log2	gini		0.8456758987527513	0.33265960574398384	0.0	0.9999999999928162	0.0	0.0	0.999999990007184
1	2	none		500	5	5	1	log2	gini		0.8524853264856933	0.2425071687741086	0.0	0.9999999999928162	0.0	0.0	0.999999990007184
1	3	none		500	5	5	1	log2	gini		0.8780589543937708	0.31289958096766174	0.0	0.9999999999928162	0.0	0.0	0.999999990007184
1	1	none		500	5	5	1	log2	entropy		0.842481352408902	0.33136453066841937	0.0	0.9999999999928162	0.0	0.0	0.999999990007184
1	2	none		500	5	5	1	log2	entropy		0.8615416360968452	0.2504864527229156	0.0	0.9999999999928162	0.0	0.0	0.999999990007184
1	3	none		500	5	5	1	log2	entropy		0.8774332591768632	0.34280045803896775	0.0	0.9999999999928162	0.0	0.0	0.999999990007184
1	1	none		500	5	5	2	sqrt	gini		0.8462490829053557	0.33264468794642027	0.0	0.9999999999928162	0.0	0.0	0.999999990007184
1	2	none		500	5	5	2	sqrt	gini		0.8523783321105405	0.23924332627212472	0.0	0.9999999999928162	0.0	0.0	0.999999990007184
1	3	none		500	5	5	2	sqrt	gini		0.8786537510814484	0.32635203046894123	0.0	0.9999999999928162	0.0	0.0	0.999999990007184
1	1	none		500	5	5	2	sqrt	entropy		0.8442009048667157	0.33431697056924514	0.0	0.9999999999928162	0.0	0.0	0.999999990007184
1	2	none		500	5	5	2	sqrt	entropy		0.8599443629249206	0.2467973155630268	0.0	0.9999999999928162	0.0	0.0	0.999999990007184
1	3	none		500	5	5	2	sqrt	entropy		0.8771397231491782	0.34059158808784906	0.0	0.9999999999928162	0.0	0.0	0.999999990007184
1	1	none		500	5	5	2	log2	gini		0.8462490829053557	0.33264468794642027	0.0	0.9999999999928162	0.0	0.0	0.999999990007184
1	2	none		500	5	5	2	log2	gini		0.8523783321105405	0.23924332627212472	0.0	0.9999999999928162	0.0	0.0	0.999999990007184
1	3	none		500	5	5	2	log2	gini		0.8786537510814484	0.32635203046894123	0.0	0.9999999999928162	0.0	0.0	0.999999990007184
1	1	none		500	5	5	2	log2	entropy		0.8442009048667157	0.33431697056924514	0.0	0.9999999999928162	0.0	0.0	0.999999990007184
1	2	none		500	5	5	2	log2	entropy		0.8599443629249206	0.2467973155630268	0.0	0.9999999999928162	0.0	0.0	0.999999990007184
1	3	none		500	5	5	2	log2	entropy		0.8771397231491782	0.34059158808784906	0.0	0.9999999999928162	0.0	0.0	0.999999990007184
1	1	none		500	5	10	1	sqrt	gini		0.8462185130838836	0.3337308582969523	0.0	0.9999999999928162	0.0	0.0	0.999999990007184
1	2	none		500	5	10	1	sqrt	gini		0.8528139520665199	0.24150777306964427	0.0	0.9999999999928162	0.0	0.0	0.999999990007184
1	3	none		500	5	10	1	sqrt	gini		0.8782984179953034	0.3262667881887239	0.0	0.9999999999928162	0.0	0.0	0.999999990007184
1	1	none		500	5	10	1	sqrt	entropy		0.8431997432134997	0.3323662666782281	0.0	0.9999999999928162	0.0	0.0	0.999999990007184
1	2	none		500	5	10	1	sqrt	entropy		0.8608767424798239	0.24559308595335255	0.0	0.9999999999928162	0.0	0.0	0.999999990007184
1	3	none		500	5	10	1	sqrt	entropy		0.8764831294030403	0.33285528295470473	0.0	0.9999999999928162	0.0	0.0	0.999999990007184
1	1	none		500	5	10	1	log2	gini		0.8462185130838836	0.3337308582969523	0.0	0.9999999999928162	0.0	0.0	0.999999990007184
1	2	none		500	5	10	1	log2	gini		0.8528139520665199	0.24150777306964427	0.0	0.9999999999928162	0.0	0.0	0.999999990007184
1	3	none		500	5	10	1	log2	gini		0.8782984179953034	0.3262667881887239	0.0	0.9999999999928162	0.0	0.0	0.999999990007184
1	1	none		500	5	10	1	log2	entropy		0.8431997432134997	0.3323662666782281	0.0	0.9999999999928162	0.0	0.0	0.999999990007184
1	2	none		500	5	10	1	log2	entropy		0.8608767424798239	0.24559308595335255	0.0	0.9999999999928162	0.0	0.0	0.999999990007184
1	3	none		500	5	10	1	log2	entropy		0.8764831294030403	0.33285528295470473	0.0	0.9999999999928162	0.0	0.0	0.999999990007184
1	1	none		500	5	10	2	sqrt	gini		0.8455001222792858	0.3349728127216173	0.0	0.9999999999928162	0.0	0.0	0.999999990007184
1	2	none		500	5	10	2	sqrt	gini		0.8530279408168255	0.23784345397508186	0.0	0.9999999999928162	0.0	0.0	0.999999990007184
1	3	none		500	5	10	2	sqrt	gini		0.8789859102706711	0.32366773448173375	0.0	0.9999999999928162	0.0	0.0	0.999999990007184
1	1	none		500	5	10	2	sqrt	entropy		0.8434366593299095	0.32957863588535635	0.0	0.9999999999928162	0.0	0.0	0.999999990007184
1	2	none		500	5	10	2	sqrt	entropy		0.8604716923453168	0.2432707971685086	0.0	0.9999999999928162	0.0	0.0	0.999999990007184
1	3	none		500	5	10	2	sqrt	entropy		0.8767921146953405	0.3341938221059428	0.0	0.9999999999928162	0.0	0.0	0.999999990007184
1	1	none		500	5	10	2	log2	gini		0.8455001222792858	0.3349728127216173	0.0	0.9999999999928162	0.0	0.0	0.999999990007184
1	2	none		500	5	10	2	log2	gini		0.8530279408168255	0.23784345397508186	0.0	0.9999999999928162	0.0	0.0	0.999999990007184
1	3	none		500	5	10	2	log2	gini		0.8789859102706711	0.32366773448173375	0.0	0.9999999999928162	0.0	0.0	0.999999990007184
1	1	none		500	5	10	2	log2	entropy		0.8434366593299095	0.32957863588535635	0.0	0.9999999999928162	0.0	0.0	0.999999990007184
1	2	none		500	5	10	2	log2	entropy		0.8604716923453168	0.2432707971685086	0.0	0.9999999999928162	0.0	0.0	0.999999990007184
1	3	none		500	5	10	2	log2	entropy		0.8767921146953405	0.3341938221059428	0.0	0.9999999999928162	0.0	0.0	0.999999990007184
1	1	none		500	10	2	1	sqrt	gini		0.8359852653460504	0.3282118110564488	0.010638297871208692	0.9992816091882236	14.956780896354905	14.808304357150561	0.990072951539436
1	2	none		500	10	2	1	sqrt	gini		0.8456758987527513	0.24900813162935753	0.010638297871208692	0.998563218383631	7.473066228272724	7.404203748135513	0.9907852342312522
1	3	none		500	10	2	1	sqrt	gini		0.8764290569768879	0.3288496029914792	0.010752688170886808	0.998563218383631	7.554295208997173	7.483818842192926	0.9906706793423612
1	1	none		500	10	2	1	sqrt	entropy		0.8403185375397408	0.32894705195844354	0.021276595742417383	0.9999999999928162	2172352.466211559	2126132.201455409	0.9787233944773798
1	2	none		500	10	2	1	sqrt	entropy		0.85332599657618	0.2424960844490393	0.010638297871208692	0.998563218383631	7.473066228272724	7.404203748135513	0.9907852342312522
1	3	none		500	10	2	1	sqrt	entropy		0.8774718823384008	0.3619257233583099	0.0	0.9999999999928162	0.0	0.0	0.999999990007184
1	1	none		500	10	2	1	log2	gini		0.8359852653460504	0.3282118110564488	0.010638297871208692	0.9992816091882236	14.956780896354905	14.808304357150561	0.990072951539436
1	2	none		500	10	2	1	log2	gini		0.8456758987527513	0.24900813162935753	0.010638297871208692	0.998563218383631	7.473066228272724	7.404203748135513	0.9907852342312522
1	3	none		500	10	2	1	log2	gini		0.8764290569768879	0.3288496029914792	0.010752688170886808	0.998563218383631	7.554295208997173	7.483818842192926	0.9906706793423612
1	1	none		500	10	2	1	log2	entropy		0.8403185375397408	0.32894705195844354	0.021276595742417383	0.9999999999928162	2172352.466211559	2126132.201455409	0.9787233944773798
1	2	none		500	10	2	1	log2	entropy		0.85332599657618	0.2424960844490393	0.010638297871208692	0.998563218383631	7.473066228272724	7.404203748135513	0.9907852342312522
1	3	none		500	10	2	1	log2	entropy		0.8774718823384008	0.3619257233583099	0.0	0.9999999999928162	0.0	0.0	0.999999990007184
1	1	none		500	10	2	2	sqrt	gini		0.8414266935681096	0.3311654168696245	0.021276595742417383	0.9992816091882236	30.23870920014502	29.616608714301123	0.9794270058251029
1	2	none		500	10	2	2	sqrt	gini		0.8467152726828074	0.23750352685165857	0.010638297871208692	0.998563218383631	7.473066228272724	7.404203748135513	0.9907852342312522
1	3	none		500	10	2	2	sqrt	gini		0.8760428253615128	0.3392609767333271	0.021505376341773616	0.9992816091882236	30.571002707729427	29.935066872485173	0.9791980607560021
1	1	none		500	10	2	2	sqrt	entropy		0.8372157006603081	0.3209025208087702	0.021276595742417383	0.9999999999928162	2172352.466211559	2126132.201455409	0.9787233944773798
1	2	none		500	10	2	2	sqrt	entropy		0.8546175715333822	0.24368791302238774	0.010638297871208692	0.998563218383631	7.473066228272724	7.404203748135513	0.9907852342312522
1	3	none		500	10	2	2	sqrt	entropy		0.8763595352861203	0.3564820115883634	0.04301075268354723	0.9999999999928162	4491155.65942371	4297987.67605548	0.9569892377534353
1	1	none		500	10	2	2	log2	gini		0.8414266935681096	0.3311654168696245	0.021276595742417383	0.9992816091882236	30.23870920014502	29.616608714301123	0.9794270058251029
1	2	none		500	10	2	2	log2	gini		0.8467152726828074	0.23750352685165857	0.010638297871208692	0.998563218383631	7.473066228272724	7.404203748135513	0.9907852342312522
1	3	none		500	10	2	2	log2	gini		0.8760428253615128	0.3392609767333271	0.021505376341773616	0.9992816091882236	30.571002707729427	29.935066872485173	0.9791980607560021
1	1	none		500	10	2	2	log2	entropy		0.8372157006603081	0.3209025208087702	0.021276595742417383	0.9999999999928162	2172352.466211559	2126132.201455409	0.9787233944773798
1	2	none		500	10	2	2	log2	entropy		0.8546175715333822	0.24368791302238774	0.010638297871208692	0.998563218383631	7.473066228272724	7.404203748135513	0.9907852342312522
1	3	none		500	10	2	2	log2	entropy		0.8763595352861203	0.3564820115883634	0.04301075268354723	0.9999999999928162	4491155.65942371	4297987.67605548	0.9569892377534353
1	1	none		500	10	5	1	sqrt	gini		0.8373914771337736	0.34137181830764	0.021276595742417383	0.9992816091882236	30.23870920014502	29.616608714301123	0.9794270058251029
1	2	none		500	10	5	1	sqrt	gini		0.8479915627292737	0.2385153091465183	0.010638297871208692	0.998563218383631	7.473066228272724	7.404203748135513	0.9907852342312522
1	3	none		500	10	5	1	sqrt	gini		0.8757570139661353	0.32405676935448213	0.021505376341773616	0.9992816091882236	30.571002707729427	29.935066872485173	0.9791980607560021
1	1	none		500	10	5	1	sqrt	entropy		0.8377965272682806	0.32359986008579855	0.021276595742417383	0.9999999999928162	2172352.466211559	2126132.201455409	0.9787233944773798
1	2	none		500	10	5	1	sqrt	entropy		0.8541208119344582	0.23661360468295348	0.010638297871208692	0.9992816091882236	14.956780896354905	14.808304357150561	0.990072951539436
1	3	none		500	10	5	1	sqrt	entropy		0.8796579532814238	0.3570964530351014	0.010752688170886808	0.9999999999928162	1086176.233223842	1074496.91901387	0.9892473019437468
1	1	none		500	10	5	1	log2	gini		0.8373914771337736	0.34137181830764	0.021276595742417383	0.9992816091882236	30.23870920014502	29.616608714301123	0.9794270058251029
1	2	none		500	10	5	1	log2	gini		0.8479915627292737	0.2385153091465183	0.010638297871208692	0.998563218383631	7.473066228272724	7.404203748135513	0.9907852342312522
1	3	none		500	10	5	1	log2	gini		0.8757570139661353	0.32405676935448213	0.021505376341773616	0.9992816091882236	30.571002707729427	29.935066872485173	0.9791980607560021
1	1	none		500	10	5	1	log2	entropy		0.8377965272682806	0.32359986008579855	0.021276595742417383	0.9999999999928162	2172352.466211559	2126132.201455409	0.9787233944773798
1	2	none		500	10	5	1	log2	entropy		0.8541208119344582	0.23661360468295348	0.010638297871208692	0.9992816091882236	14.956780896354905	14.808304357150561	0.990072951539436
1	3	none		500	10	5	1	log2	entropy		0.8796579532814238	0.3570964530351014	0.010752688170886808	0.9999999999928162	1086176.233223842	1074496.91901387	0.9892473019437468
1	1	none		500	10	5	2	sqrt	gini		0.8377965272682808	0.3387400735231108	0.021276595742417383	0.9992816091882236	30.23870920014502	29.616608714301123	0.9794270058251029
1	2	none		500	10	5	2	sqrt	gini		0.8487023110785034	0.23866315165459975	0.0	0.9992816091882236	0.0	0.0	1.000718897253769
1	3	none		500	10	5	2	sqrt	gini		0.8739262761092572	0.32358008160361784	0.010752688170886808	0.9992816091882236	15.119354601714738	14.967533436242586	0.9899584790048855
1	1	none		500	10	5	2	sqrt	entropy		0.8355725727561751	0.3158572072174556	0.021276595742417383	0.9992816091882236	30.23870920014502	29.616608714301123	0.9794270058251029
1	2	none		500	10	5	2	sqrt	entropy		0.8518739300562483	0.23933533869059062	0.010638297871208692	0.9978448275790386	4.978471506098814	4.936147292099294	0.9914985425280858
1	3	none		500	10	5	2	sqrt	entropy		0.8776649981460882	0.34858089055149855	0.010752688170886808	0.9999999999928162	1086176.233223842	1074496.91901387	0.9892473019437468
1	1	none		500	10	5	2	log2	gini		0.8377965272682808	0.3387400735231108	0.021276595742417383	0.9992816091882236	30.23870920014502	29.616608714301123	0.9794270058251029
1	2	none		500	10	5	2	log2	gini		0.8487023110785034	0.23866315165459975	0.0	0.9992816091882236	0.0	0.0	1.000718897253769
1	3	none		500	10	5	2	log2	gini		0.8739262761092572	0.32358008160361784	0.010752688170886808	0.9992816091882236	15.119354601714738	14.967533436242586	0.9899584790048855
1	1	none		500	10	5	2	log2	entropy		0.8355725727561751	0.3158572072174556	0.021276595742417383	0.9992816091882236	30.23870920014502	29.616608714301123	0.9794270058251029
1	2	none		500	10	5	2	log2	entropy		0.8518739300562483	0.23933533869059062	0.010638297871208692	0.9978448275790386	4.978471506098814	4.936147292099294	0.9914985425280858
1	3	none		500	10	5	2	log2	entropy		0.8776649981460882	0.34858089055149855	0.010752688170886808	0.9999999999928162	1086176.233223842	1074496.91901387	0.9892473019437468
1	1	none		500	10	10	1	sqrt	gini		0.8329894228417706	0.3345068358649299	0.021276595742417383	0.9992816091882236	30.23870920014502	29.616608714301123	0.9794270058251029
1	2	none		500	10	10	1	sqrt	gini		0.8486946686231353	0.24243932469981674	0.010638297871208692	0.998563218383631	7.473066228272724	7.404203748135513	0.9907852342312522
1	3	none		500	10	10	1	sqrt	gini		0.8746832900753924	0.3282015396505158	0.010752688170886808	0.9992816091882236	15.119354601714738	14.967533436242586	0.9899584790048855
1	1	none		500	10	10	1	sqrt	entropy		0.8386677671802397	0.3418488192656927	0.021276595742417383	0.9999999999928162	2172352.466211559	2126132.201455409	0.9787233944773798
1	2	none		500	10	10	1	sqrt	entropy		0.8565129004646613	0.25551470073300225	0.010638297871208692	0.998563218383631	7.473066228272724	7.404203748135513	0.9907852342312522
1	3	none		500	10	10	1	sqrt	entropy		0.8761973180076628	0.34113674467386246	0.010752688170886808	0.9999999999928162	1086176.233223842	1074496.91901387	0.9892473019437468
1	1	none		500	10	10	1	log2	gini		0.8329894228417706	0.3345068358649299	0.021276595742417383	0.9992816091882236	30.23870920014502	29.616608714301123	0.9794270058251029
1	2	none		500	10	10	1	log2	gini		0.8486946686231353	0.24243932469981674	0.010638297871208692	0.998563218383631	7.473066228272724	7.404203748135513	0.9907852342312522
1	3	none		500	10	10	1	log2	gini		0.8746832900753924	0.3282015396505158	0.010752688170886808	0.9992816091882236	15.119354601714738	14.967533436242586	0.9899584790048855
1	1	none		500	10	10	1	log2	entropy		0.8386677671802397	0.3418488192656927	0.021276595742417383	0.9999999999928162	2172352.466211559	2126132.201455409	0.9787233944773798
1	2	none		500	10	10	1	log2	entropy		0.8565129004646613	0.25551470073300225	0.010638297871208692	0.998563218383631	7.473066228272724	7.404203748135513	0.9907852342312522
1	3	none		500	10	10	1	log2	entropy		0.8761973180076628	0.34113674467386246	0.010752688170886808	0.9999999999928162	1086176.233223842	1074496.91901387	0.9892473019437468
1	1	none		500	10	10	2	sqrt	gini		0.836558449498655	0.3391484283390836	0.021276595742417383	0.9992816091882236	30.23870920014502	29.616608714301123	0.9794270058251029
1	2	none		500	10	10	2	sqrt	gini		0.8483049033993642	0.2418532329286534	0.0	0.998563218383631	0.0	0.0	1.0014388388992599
1	3	none		500	10	10	2	sqrt	gini		0.8763286367568904	0.32569752826011406	0.010752688170886808	0.998563218383631	7.554295208997173	7.483818842192926	0.9906706793423612
1	1	none		500	10	10	2	sqrt	entropy		0.839325018341893	0.32105442018078545	0.021276595742417383	0.9999999999928162	2172352.466211559	2126132.201455409	0.9787233944773798
1	2	none		500	10	10	2	sqrt	entropy		0.8521184886280264	0.24553835194965595	0.010638297871208692	0.9978448275790386	4.978471506098814	4.936147292099294	0.9914985425280858
1	3	none		500	10	10	2	sqrt	entropy		0.8772555926337906	0.35403837105154085	0.010752688170886808	0.9999999999928162	1086176.233223842	1074496.91901387	0.9892473019437468
1	1	none		500	10	10	2	log2	gini		0.836558449498655	0.3391484283390836	0.021276595742417383	0.9992816091882236	30.23870920014502	29.616608714301123	0.9794270058251029
1	2	none		500	10	10	2	log2	gini		0.8483049033993642	0.2418532329286534	0.0	0.998563218383631	0.0	0.0	1.0014388388992599
1	3	none		500	10	10	2	log2	gini		0.8763286367568904	0.32569752826011406	0.010752688170886808	0.998563218383631	7.554295208997173	7.483818842192926	0.9906706793423612
1	1	none		500	10	10	2	log2	entropy		0.839325018341893	0.32105442018078545	0.021276595742417383	0.9999999999928162	2172352.466211559	2126132.201455409	0.9787233944773798
1	2	none		500	10	10	2	log2	entropy		0.8521184886280264	0.24553835194965595	0.010638297871208692	0.9978448275790386	4.978471506098814	4.936147292099294	0.9914985425280858
1	3	none		500	10	10	2	log2	entropy		0.8772555926337906	0.35403837105154085	0.010752688170886808	0.9999999999928162	1086176.233223842	1074496.91901387	0.9892473019437468
1	1	undersample	0.6	100	3	2	1	sqrt	gini		0.8289465639520666	0.291881725431181	0.46808510633318245	0.8757183907983067	6.200693109818902	3.7663261014771603	0.6074040389946389
1	2	undersample	0.6	100	3	2	1	sqrt	gini		0.8548277390560038	0.23940615101021048	0.6170212765301042	0.8527298850513454	9.328725552460812	4.1897246759668825	0.4491207892351839
1	3	undersample	0.6	100	3	2	1	sqrt	gini		0.8626405883079966	0.3264829930146877	0.7526881719620766	0.818965517235496	13.768114887161088	4.15770586294403	0.30198075476113184
1	1	undersample	0.6	100	3	2	1	sqrt	entropy		0.8275862068965516	0.2852718371224318	0.4574468084619738	0.8685344827523813	5.57023420110173	3.479595130671488	0.6246766202902062
1	2	undersample	0.6	100	3	2	1	sqrt	entropy		0.8573077158229396	0.2407052190058254	0.6382978722725215	0.8556034482697156	10.456539972399101	4.42045063001421	0.4227450511466464
1	3	undersample	0.6	100	3	2	1	sqrt	entropy		0.8600219379557533	0.31133876685076656	0.7526881719620766	0.8168103448217183	13.570331451548954	4.108791678993214	0.3027775377454698
1	1	undersample	0.6	100	3	2	1	log2	gini		0.8289465639520666	0.291881725431181	0.46808510633318245	0.8757183907983067	6.200693109818902	3.7663261014771603	0.6074040389946389
1	2	undersample	0.6	100	3	2	1	log2	gini		0.8548277390560038	0.23940615101021048	0.6170212765301042	0.8527298850513454	9.328725552460812	4.1897246759668825	0.4491207892351839
1	3	undersample	0.6	100	3	2	1	log2	gini		0.8626405883079966	0.3264829930146877	0.7526881719620766	0.818965517235496	13.768114887161088	4.15770586294403	0.30198075476113184
1	1	undersample	0.6	100	3	2	1	log2	entropy		0.8275862068965516	0.2852718371224318	0.4574468084619738	0.8685344827523813	5.57023420110173	3.479595130671488	0.6246766202902062
1	2	undersample	0.6	100	3	2	1	log2	entropy		0.8573077158229396	0.2407052190058254	0.6382978722725215	0.8556034482697156	10.456539972399101	4.42045063001421	0.4227450511466464
1	3	undersample	0.6	100	3	2	1	log2	entropy		0.8600219379557533	0.31133876685076656	0.7526881719620766	0.8168103448217183	13.570331451548954	4.108791678993214	0.3027775377454698
1	1	undersample	0.6	100	3	2	2	sqrt	gini		0.8289465639520666	0.2965810757063002	0.4574468084619738	0.8728448275799365	5.7876366053065125	3.597547498699467	0.6215917975093005
1	2	undersample	0.6	100	3	2	2	sqrt	gini		0.8539756052824652	0.2392979037727521	0.6170212765301042	0.8491379310283826	9.06825326994046	4.089969333156202	0.45102062334663084
1	3	undersample	0.6	100	3	2	2	sqrt	gini		0.8628800519095291	0.33346277991559914	0.7419354837911898	0.8182471264309035	12.943180847937876	4.082111211782398	0.31538700805536196
1	1	undersample	0.6	100	3	2	2	sqrt	entropy		0.8281058938615798	0.2882345599880141	0.4574468084619738	0.8692528735569738	5.605472502958668	3.4987137837723026	0.624160358626484
1	2	undersample	0.6	100	3	2	2	sqrt	entropy		0.8572160063585228	0.2402902806979245	0.6382978722725215	0.853448275855938	10.276815782158943	4.35544400754117	0.4238125891420839
1	3	undersample	0.6	100	3	2	2	sqrt	entropy		0.8599215177357558	0.32108425913948396	0.7419354837911898	0.8168103448217183	12.81911669264001	4.050094655007596	0.31594177851128835
1	1	undersample	0.6	100	3	2	2	log2	gini		0.8289465639520666	0.2965810757063002	0.4574468084619738	0.8728448275799365	5.7876366053065125	3.597547498699467	0.6215917975093005
1	2	undersample	0.6	100	3	2	2	log2	gini		0.8539756052824652	0.2392979037727521	0.6170212765301042	0.8491379310283826	9.06825326994046	4.089969333156202	0.45102062334663084
1	3	undersample	0.6	100	3	2	2	log2	gini		0.8628800519095291	0.33346277991559914	0.7419354837911898	0.8182471264309035	12.943180847937876	4.082111211782398	0.31538700805536196
1	1	undersample	0.6	100	3	2	2	log2	entropy		0.8281058938615798	0.2882345599880141	0.4574468084619738	0.8692528735569738	5.605472502958668	3.4987137837723026	0.624160358626484
1	2	undersample	0.6	100	3	2	2	log2	entropy		0.8572160063585228	0.2402902806979245	0.6382978722725215	0.853448275855938	10.276815782158943	4.35544400754117	0.4238125891420839
1	3	undersample	0.6	100	3	2	2	log2	entropy		0.8599215177357558	0.32108425913948396	0.7419354837911898	0.8168103448217183	12.81911669264001	4.050094655007596	0.31594177851128835
1	1	undersample	0.6	100	3	5	1	sqrt	gini		0.8291146979701638	0.28913310254267127	0.46808510633318245	0.8757183907983067	6.200693109818902	3.7663261014771603	0.6074040389946389
1	2	undersample	0.6	100	3	5	1	sqrt	gini		0.8546519625825384	0.2406432200230609	0.6382978722725215	0.8520114942467528	10.159907813551934	4.31315814624971	0.42452728152685265
1	3	undersample	0.6	100	3	5	1	sqrt	gini		0.8625633419849217	0.3266837714631354	0.7526881719620766	0.8218390804538661	14.039269596846397	4.224765631160292	0.3009248780090806
1	1	undersample	0.6	100	3	5	1	sqrt	entropy		0.8280218268525311	0.28554561893320746	0.4574468084619738	0.8714080459707515	5.713549752603474	3.5573514403895925	0.6226166809229461
1	2	undersample	0.6	100	3	5	1	sqrt	entropy		0.8571701516263146	0.23989999255114075	0.6382978722725215	0.8556034482697156	10.456539972399101	4.42045063001421	0.4227450511466464
1	3	undersample	0.6	100	3	5	1	sqrt	entropy		0.8594348659003832	0.31247335178415947	0.7634408601329634	0.8139367816033483	14.117759539732868	4.103125946548941	0.29063576226975346
1	1	undersample	0.6	100	3	5	1	log2	gini		0.8291146979701638	0.28913310254267127	0.46808510633318245	0.8757183907983067	6.200693109818902	3.7663261014771603	0.6074040389946389
1	2	undersample	0.6	100	3	5	1	log2	gini		0.8546519625825384	0.2406432200230609	0.6382978722725215	0.8520114942467528	10.159907813551934	4.31315814624971	0.42452728152685265
1	3	undersample	0.6	100	3	5	1	log2	gini		0.8625633419849217	0.3266837714631354	0.7526881719620766	0.8218390804538661	14.039269596846397	4.224765631160292	0.3009248780090806
1	1	undersample	0.6	100	3	5	1	log2	entropy		0.8280218268525311	0.28554561893320746	0.4574468084619738	0.8714080459707515	5.713549752603474	3.5573514403895925	0.6226166809229461
1	2	undersample	0.6	100	3	5	1	log2	entropy		0.8571701516263146	0.23989999255114075	0.6382978722725215	0.8556034482697156	10.456539972399101	4.42045063001421	0.4227450511466464
1	3	undersample	0.6	100	3	5	1	log2	entropy		0.8594348659003832	0.31247335178415947	0.7634408601329634	0.8139367816033483	14.117759539732868	4.103125946548941	0.29063576226975346
1	1	undersample	0.6	100	3	5	2	sqrt	gini		0.8291070555147959	0.29441491270194964	0.46808510633318245	0.8728448275799365	6.040677459571213	3.6812113940180593	0.6094037230507237
1	2	undersample	0.6	100	3	5	2	sqrt	gini		0.8537845438982636	0.23886830233108997	0.6170212765301042	0.8491379310283826	9.06825326994046	4.089969333156202	0.45102062334663084
1	3	undersample	0.6	100	3	5	2	sqrt	gini		0.8624860956618464	0.3309617964230241	0.7419354837911898	0.8196839080400885	13.069222121136175	4.114637992541229	0.31483418245640016
1	1	undersample	0.6	100	3	5	2	sqrt	entropy		0.8285415138175594	0.29075132704881634	0.4574468084619738	0.8706896551661589	5.677123716643178	3.537588378361313	0.6231303910498208
1	2	undersample	0.6	100	3	5	2	sqrt	entropy		0.8571472242602103	0.2401069132269688	0.6276595744013128	0.854885057465123	9.930692269802766	4.3252577590201176	0.43554442552463657
1	3	undersample	0.6	100	3	5	2	sqrt	entropy		0.8594194166357682	0.3187065313222332	0.7526881719620766	0.8139367816033483	13.31374753468629	4.045335440259519	0.30384647873055554
1	1	undersample	0.6	100	3	5	2	log2	gini		0.8291070555147959	0.29441491270194964	0.46808510633318245	0.8728448275799365	6.040677459571213	3.6812113940180593	0.6094037230507237
1	2	undersample	0.6	100	3	5	2	log2	gini		0.8537845438982636	0.23886830233108997	0.6170212765301042	0.8491379310283826	9.06825326994046	4.089969333156202	0.45102062334663084
1	3	undersample	0.6	100	3	5	2	log2	gini		0.8624860956618464	0.3309617964230241	0.7419354837911898	0.8196839080400885	13.069222121136175	4.114637992541229	0.31483418245640016
1	1	undersample	0.6	100	3	5	2	log2	entropy		0.8285415138175594	0.29075132704881634	0.4574468084619738	0.8706896551661589	5.677123716643178	3.537588378361313	0.6231303910498208
1	2	undersample	0.6	100	3	5	2	log2	entropy		0.8571472242602103	0.2401069132269688	0.6276595744013128	0.854885057465123	9.930692269802766	4.3252577590201176	0.43554442552463657
1	3	undersample	0.6	100	3	5	2	log2	entropy		0.8594194166357682	0.3187065313222332	0.7526881719620766	0.8139367816033483	13.31374753468629	4.045335440259519	0.30384647873055554
1	1	undersample	0.6	100	3	10	1	sqrt	gini		0.8286943629249205	0.29377688772961863	0.4574468084619738	0.8771551724074917	6.020295317330787	3.7237772252130146	0.6185372923966574
1	2	undersample	0.6	100	3	10	1	sqrt	gini		0.8548277390560038	0.23958892652367747	0.6276595744013128	0.8527298850513454	9.760696088997253	4.261961308311139	0.4366452117598943
1	3	undersample	0.6	100	3	10	1	sqrt	gini		0.8630886169818317	0.3300080038887093	0.7526881719620766	0.818965517235496	13.768114887161088	4.15770586294403	0.30198075476113184
1	1	undersample	0.6	100	3	10	1	sqrt	entropy		0.8282587429689411	0.2787661340373083	0.4574468084619738	0.8728448275799365	5.7876366053065125	3.597547498699467	0.6215917975093005
1	2	undersample	0.6	100	3	10	1	sqrt	entropy		0.8578808999755443	0.24116118673414705	0.6276595744013128	0.8570402298789006	10.105813963235663	4.390462645295274	0.4344491755151412
1	3	undersample	0.6	100	3	10	1	sqrt	entropy		0.8606939809665061	0.3163209945294813	0.7634408601329634	0.8096264367757929	13.725041853718896	4.010224986604851	0.29218306888206935
1	1	undersample	0.6	100	3	10	1	log2	gini		0.8286943629249205	0.29377688772961863	0.4574468084619738	0.8771551724074917	6.020295317330787	3.7237772252130146	0.6185372923966574
1	2	undersample	0.6	100	3	10	1	log2	gini		0.8548277390560038	0.23958892652367747	0.6276595744013128	0.8527298850513454	9.760696088997253	4.261961308311139	0.4366452117598943
1	3	undersample	0.6	100	3	10	1	log2	gini		0.8630886169818317	0.3300080038887093	0.7526881719620766	0.818965517235496	13.768114887161088	4.15770586294403	0.30198075476113184
1	1	undersample	0.6	100	3	10	1	log2	entropy		0.8282587429689411	0.2787661340373083	0.4574468084619738	0.8728448275799365	5.7876366053065125	3.597547498699467	0.6215917975093005
1	2	undersample	0.6	100	3	10	1	log2	entropy		0.8578808999755443	0.24116118673414705	0.6276595744013128	0.8570402298789006	10.105813963235663	4.390462645295274	0.4344491755151412
1	3	undersample	0.6	100	3	10	1	log2	entropy		0.8606939809665061	0.3163209945294813	0.7634408601329634	0.8096264367757929	13.725041853718896	4.010224986604851	0.29218306888206935
1	1	undersample	0.6	100	3	10	2	sqrt	gini		0.8287478601124969	0.29553718279104313	0.4574468084619738	0.8757183907983067	5.940949282739087	3.6807277809890433	0.619552119772102
1	2	undersample	0.6	100	3	10	2	sqrt	gini		0.8544800073367572	0.23777467423932422	0.6170212765301042	0.8527298850513454	9.328725552460812	4.1897246759668825	0.4491207892351839
1	3	undersample	0.6	100	3	10	2	sqrt	gini		0.8630499938202942	0.33552318638460926	0.7419354837911898	0.818965517235496	13.005951402659909	4.098310064901972	0.315110352788516
1	1	undersample	0.6	100	3	10	2	sqrt	entropy		0.828877781853754	0.2839256812965651	0.47872340420439113	0.8742816091891216	6.386588377541101	3.807902432075537	0.59623419314143
1	2	undersample	0.6	100	3	10	2	sqrt	entropy		0.857743335778919	0.24080589582077638	0.6276595744013128	0.8556034482697156	9.988485332850223	4.3467764528473065	0.43517872911789085
1	3	undersample	0.6	100	3	10	2	sqrt	entropy		0.8605781114818934	0.3248729227434333	0.7634408601329634	0.8117816091895705	13.919152313150231	4.0561435908803025	0.2914073616291062
1	1	undersample	0.6	100	3	10	2	log2	gini		0.8287478601124969	0.29553718279104313	0.4574468084619738	0.8757183907983067	5.940949282739087	3.6807277809890433	0.619552119772102
1	2	undersample	0.6	100	3	10	2	log2	gini		0.8544800073367572	0.23777467423932422	0.6170212765301042	0.8527298850513454	9.328725552460812	4.1897246759668825	0.4491207892351839
1	3	undersample	0.6	100	3	10	2	log2	gini		0.8630499938202942	0.33552318638460926	0.7419354837911898	0.818965517235496	13.005951402659909	4.098310064901972	0.315110352788516
1	1	undersample	0.6	100	3	10	2	log2	entropy		0.828877781853754	0.2839256812965651	0.47872340420439113	0.8742816091891216	6.386588377541101	3.807902432075537	0.59623419314143
1	2	undersample	0.6	100	3	10	2	log2	entropy		0.857743335778919	0.24080589582077638	0.6276595744013128	0.8556034482697156	9.988485332850223	4.3467764528473065	0.43517872911789085
1	3	undersample	0.6	100	3	10	2	log2	entropy		0.8605781114818934	0.3248729227434333	0.7634408601329634	0.8117816091895705	13.919152313150231	4.0561435908803025	0.2914073616291062
1	1	undersample	0.6	100	5	2	1	sqrt	gini		0.8297031670335044	0.290548221736137	0.6276595744013128	0.8556034482697156	9.988485332850223	4.3467764528473065	0.43517872911789085
1	2	undersample	0.6	100	5	2	1	sqrt	gini		0.855817437026168	0.22342058260765027	0.7127659573709824	0.8275862068906065	11.911110216098796	4.1340423128346915	0.34707446398540653
1	3	undersample	0.6	100	5	2	1	sqrt	gini		0.8696236559139785	0.3245089057780001	0.8494623655000578	0.775143678155351	19.452531459597928	3.777800511692697	0.19420610243009817
1	1	undersample	0.6	100	5	2	1	sqrt	entropy		0.8334021154316458	0.289710484207039	0.5851063829164781	0.8563218390743081	8.405127542231686	4.072340141489455	0.48450663442959646
1	2	undersample	0.6	100	5	2	1	sqrt	entropy		0.8554735265346051	0.23016977396558364	0.7127659573709824	0.8275862068906065	11.911110216098796	4.1340423128346915	0.34707446398540653
1	3	undersample	0.6	100	5	2	1	sqrt	entropy		0.8636756890372018	0.3123012978109486	0.7956989246456239	0.7837643678104615	14.116802614806709	3.6797769164630347	0.26066644662406746
1	1	undersample	0.6	100	5	2	1	log2	gini		0.8297031670335044	0.290548221736137	0.6276595744013128	0.8556034482697156	9.988485332850223	4.3467764528473065	0.43517872911789085
1	2	undersample	0.6	100	5	2	1	log2	gini		0.855817437026168	0.22342058260765027	0.7127659573709824	0.8275862068906065	11.911110216098796	4.1340423128346915	0.34707446398540653
1	3	undersample	0.6	100	5	2	1	log2	gini		0.8696236559139785	0.3245089057780001	0.8494623655000578	0.775143678155351	19.452531459597928	3.777800511692697	0.19420610243009817
1	1	undersample	0.6	100	5	2	1	log2	entropy		0.8334021154316458	0.289710484207039	0.5851063829164781	0.8563218390743081	8.405127542231686	4.072340141489455	0.48450663442959646
1	2	undersample	0.6	100	5	2	1	log2	entropy		0.8554735265346051	0.23016977396558364	0.7127659573709824	0.8275862068906065	11.911110216098796	4.1340423128346915	0.34707446398540653
1	3	undersample	0.6	100	5	2	1	log2	entropy		0.8636756890372018	0.3123012978109486	0.7956989246456239	0.7837643678104615	14.116802614806709	3.6797769164630347	0.26066644662406746
1	1	undersample	0.6	100	5	2	2	sqrt	gini		0.8281593910491563	0.29019376226124116	0.5957446807876868	0.8613505747064559	9.155166960050598	4.296769615587656	0.46932727090454274
1	2	undersample	0.6	100	5	2	2	sqrt	gini		0.8540596722915138	0.22937637955282741	0.691489361628565	0.8261494252814214	10.65118190005175	3.977492297468637	0.37343200297212964
1	3	undersample	0.6	100	5	2	2	sqrt	gini		0.8686117290816957	0.3119639485749835	0.838709677329171	0.7808908045920914	18.532457497693	3.827815795177441	0.2065465743185635
1	1	undersample	0.6	100	5	2	2	sqrt	entropy		0.8303451332844217	0.27583267136238926	0.5851063829164781	0.8570402298789006	8.45445107593425	4.092804160868477	0.48410050984554254
1	2	undersample	0.6	100	5	2	2	sqrt	entropy		0.855358889704084	0.22641912059046151	0.7021276594997737	0.8232758620630513	10.980835441096552	3.97301482392931	0.36181351914733806
1	3	undersample	0.6	100	5	2	2	sqrt	entropy		0.864139166975652	0.29917547805772043	0.8064516128165107	0.784482758615054	15.166665532605853	3.741935309744962	0.2467210178818645
1	1	undersample	0.6	100	5	2	2	log2	gini		0.8281593910491563	0.29019376226124116	0.5957446807876868	0.8613505747064559	9.155166960050598	4.296769615587656	0.46932727090454274
1	2	undersample	0.6	100	5	2	2	log2	gini		0.8540596722915138	0.22937637955282741	0.691489361628565	0.8261494252814214	10.65118190005175	3.977492297468637	0.37343200297212964
1	3	undersample	0.6	100	5	2	2	log2	gini		0.8686117290816957	0.3119639485749835	0.838709677329171	0.7808908045920914	18.532457497693	3.827815795177441	0.2065465743185635
1	1	undersample	0.6	100	5	2	2	log2	entropy		0.8303451332844217	0.27583267136238926	0.5851063829164781	0.8570402298789006	8.45445107593425	4.092804160868477	0.48410050984554254
1	2	undersample	0.6	100	5	2	2	log2	entropy		0.855358889704084	0.22641912059046151	0.7021276594997737	0.8232758620630513	10.980835441096552	3.97301482392931	0.36181351914733806
1	3	undersample	0.6	100	5	2	2	log2	entropy		0.864139166975652	0.29917547805772043	0.8064516128165107	0.784482758615054	15.166665532605853	3.741935309744962	0.2467210178818645
1	1	undersample	0.6	100	5	5	1	sqrt	gini		0.8285797260943996	0.2883571705213397	0.5744680850452694	0.8563218390743081	8.045999369630461	3.998297593462374	0.4969298814630674
1	2	undersample	0.6	100	5	5	1	sqrt	gini		0.8566657495720226	0.22961136352385264	0.7021276594997737	0.8261494252814214	11.20129787744554	4.038684486660463	0.3605550373568413
1	3	undersample	0.6	100	5	5	1	sqrt	gini		0.8694382647385984	0.3190413150174519	0.838709677329171	0.775143678155351	17.925877154271834	3.7299802520510172	0.20807796687948243
1	1	undersample	0.6	100	5	5	1	sqrt	entropy		0.8323245292247494	0.2876722574377143	0.5851063829164781	0.8613505747064559	8.761125896102842	4.220041586737875	0.4816779885566753
1	2	undersample	0.6	100	5	5	1	sqrt	entropy		0.8575522743947176	0.24020736717266802	0.7127659573709824	0.828304597695199	11.971330260930346	4.151339559997387	0.34677344537326843
1	3	undersample	0.6	100	5	5	1	sqrt	entropy		0.8651510938079348	0.3118693609672439	0.8279569891582842	0.7816091953966839	17.22368284840365	3.7911713029789325	0.2201138492917316
1	1	undersample	0.6	100	5	5	1	log2	gini		0.8285797260943996	0.2883571705213397	0.5744680850452694	0.8563218390743081	8.045999369630461	3.998297593462374	0.4969298814630674
1	2	undersample	0.6	100	5	5	1	log2	gini		0.8566657495720226	0.22961136352385264	0.7021276594997737	0.8261494252814214	11.20129787744554	4.038684486660463	0.3605550373568413
1	3	undersample	0.6	100	5	5	1	log2	gini		0.8694382647385984	0.3190413150174519	0.838709677329171	0.775143678155351	17.925877154271834	3.7299802520510172	0.20807796687948243
1	1	undersample	0.6	100	5	5	1	log2	entropy		0.8323245292247494	0.2876722574377143	0.5851063829164781	0.8613505747064559	8.761125896102842	4.220041586737875	0.4816779885566753
1	2	undersample	0.6	100	5	5	1	log2	entropy		0.8575522743947176	0.24020736717266802	0.7127659573709824	0.828304597695199	11.971330260930346	4.151339559997387	0.34677344537326843
1	3	undersample	0.6	100	5	5	1	log2	entropy		0.8651510938079348	0.3118693609672439	0.8279569891582842	0.7816091953966839	17.22368284840365	3.7911713029789325	0.2201138492917316
1	1	undersample	0.6	100	5	5	2	sqrt	gini		0.8285720836390315	0.3089419983089122	0.5851063829164781	0.8570402298789006	8.45445107593425	4.092804160868477	0.48410050984554254
1	2	undersample	0.6	100	5	5	2	sqrt	gini		0.8558938615798485	0.23119394274452634	0.7021276594997737	0.8254310344768289	11.14550182877964	4.022064386845061	0.36086883634116573
1	3	undersample	0.6	100	5	5	2	sqrt	gini		0.8713230750216291	0.32228966419524285	0.838709677329171	0.7780172413737212	18.225241239806216	3.7782647838814403	0.2073094425426218
1	1	undersample	0.6	100	5	5	2	sqrt	entropy		0.8300776473465394	0.2754790192119231	0.5744680850452694	0.8556034482697156	7.999253107621471	3.9784055670127887	0.4973471189741128
1	2	undersample	0.6	100	5	5	2	sqrt	entropy		0.8555346661775496	0.2254311728443462	0.7127659573709824	0.8261494252814214	11.79216318531099	4.099876675852287	0.3476780717415531
1	3	undersample	0.6	100	5	5	2	sqrt	entropy		0.8635675441848969	0.2968705344982996	0.8172043009873975	0.7852011494196466	16.342316264181914	3.80450947821342	0.23280110684975225
1	1	undersample	0.6	100	5	5	2	log2	gini		0.8285720836390315	0.3089419983089122	0.5851063829164781	0.8570402298789006	8.45445107593425	4.092804160868477	0.48410050984554254
1	2	undersample	0.6	100	5	5	2	log2	gini		0.8558938615798485	0.23119394274452634	0.7021276594997737	0.8254310344768289	11.14550182877964	4.022064386845061	0.36086883634116573
1	3	undersample	0.6	100	5	5	2	log2	gini		0.8713230750216291	0.32228966419524285	0.838709677329171	0.7780172413737212	18.225241239806216	3.7782647838814403	0.2073094425426218
1	1	undersample	0.6	100	5	5	2	log2	entropy		0.8300776473465394	0.2754790192119231	0.5744680850452694	0.8556034482697156	7.999253107621471	3.9784055670127887	0.4973471189741128
1	2	undersample	0.6	100	5	5	2	log2	entropy		0.8555346661775496	0.2254311728443462	0.7127659573709824	0.8261494252814214	11.79216318531099	4.099876675852287	0.3476780717415531
1	3	undersample	0.6	100	5	5	2	log2	entropy		0.8635675441848969	0.2968705344982996	0.8172043009873975	0.7852011494196466	16.342316264181914	3.80450947821342	0.23280110684975225
1	1	undersample	0.6	100	5	10	1	sqrt	gini		0.8279683296649547	0.2988851588610242	0.6170212765301042	0.8584770114880858	9.772982844545059	4.3598657675286585	0.44611412289875824
1	2	undersample	0.6	100	5	10	1	sqrt	gini		0.8557486549278552	0.22057233322469572	0.7127659573709824	0.828304597695199	11.971330260930346	4.151339559997387	0.34677344537326843
1	3	undersample	0.6	100	5	10	1	sqrt	gini		0.8697781485601285	0.3298382691653302	0.838709677329171	0.7780172413737212	18.225241239806216	3.7782647838814403	0.2073094425426218
1	1	undersample	0.6	100	5	10	1	sqrt	entropy		0.8275250672536072	0.2910660184546658	0.5851063829164781	0.853448275855938	8.212669047647893	3.992490340246072	0.48613796987994173
1	2	undersample	0.6	100	5	10	1	sqrt	entropy		0.8587062851552949	0.2328298182571739	0.7234042552421911	0.8239942528676438	12.24426909864798	4.110117004287489	0.3356767846844072
1	3	undersample	0.6	100	5	10	1	sqrt	entropy		0.8664024842417501	0.3239191054350781	0.8172043009873975	0.784482758615054	16.27293992036011	3.791827780541561	0.23301429467382018
1	1	undersample	0.6	100	5	10	1	log2	gini		0.8279683296649547	0.2988851588610242	0.6170212765301042	0.8584770114880858	9.772982844545059	4.3598657675286585	0.44611412289875824
1	2	undersample	0.6	100	5	10	1	log2	gini		0.8557486549278552	0.22057233322469572	0.7127659573709824	0.828304597695199	11.971330260930346	4.151339559997387	0.34677344537326843
1	3	undersample	0.6	100	5	10	1	log2	gini		0.8697781485601285	0.3298382691653302	0.838709677329171	0.7780172413737212	18.225241239806216	3.7782647838814403	0.2073094425426218
1	1	undersample	0.6	100	5	10	1	log2	entropy		0.8275250672536072	0.2910660184546658	0.5851063829164781	0.853448275855938	8.212669047647893	3.992490340246072	0.48613796987994173
1	2	undersample	0.6	100	5	10	1	log2	entropy		0.8587062851552949	0.2328298182571739	0.7234042552421911	0.8239942528676438	12.24426909864798	4.110117004287489	0.3356767846844072
1	3	undersample	0.6	100	5	10	1	log2	entropy		0.8664024842417501	0.3239191054350781	0.8172043009873975	0.784482758615054	16.27293992036011	3.791827780541561	0.23301429467382018
1	1	undersample	0.6	100	5	10	2	sqrt	gini		0.8255685986793838	0.2955132175561899	0.5957446807876868	0.8599137930972708	9.046153110325873	4.252700186781047	0.4701114434449717
1	2	undersample	0.6	100	5	10	2	sqrt	gini		0.8564823306431889	0.22307712988685852	0.7127659573709824	0.828304597695199	11.971330260930346	4.151339559997387	0.34677344537326843
1	3	undersample	0.6	100	5	10	2	sqrt	gini		0.8710372636262514	0.33762581452078305	0.838709677329171	0.7780172413737212	18.225241239806216	3.7782647838814403	0.2073094425426218
1	1	undersample	0.6	100	5	10	2	sqrt	entropy		0.8263175593054537	0.2746451206166888	0.5638297871740607	0.8527298850513454	7.484948865865831	3.8285415142455994	0.5114986766116323
1	2	undersample	0.6	100	5	10	2	sqrt	entropy		0.8578350452433358	0.22872872095175095	0.691489361628565	0.8297413793043841	10.923176843755178	4.061405632145558	0.3718154142341576
1	3	undersample	0.6	100	5	10	2	sqrt	entropy		0.8651279199110122	0.30925781952153036	0.8172043009873975	0.784482758615054	16.27293992036011	3.791827780541561	0.23301429467382018
1	1	undersample	0.6	100	5	10	2	log2	gini		0.8255685986793838	0.2955132175561899	0.5957446807876868	0.8599137930972708	9.046153110325873	4.252700186781047	0.4701114434449717
1	2	undersample	0.6	100	5	10	2	log2	gini		0.8564823306431889	0.22307712988685852	0.7127659573709824	0.828304597695199	11.971330260930346	4.151339559997387	0.34677344537326843
1	3	undersample	0.6	100	5	10	2	log2	gini		0.8710372636262514	0.33762581452078305	0.838709677329171	0.7780172413737212	18.225241239806216	3.7782647838814403	0.2073094425426218
1	1	undersample	0.6	100	5	10	2	log2	entropy		0.8263175593054537	0.2746451206166888	0.5638297871740607	0.8527298850513454	7.484948865865831	3.8285415142455994	0.5114986766116323
1	2	undersample	0.6	100	5	10	2	log2	entropy		0.8578350452433358	0.22872872095175095	0.691489361628565	0.8297413793043841	10.923176843755178	4.061405632145558	0.3718154142341576
1	3	undersample	0.6	100	5	10	2	log2	entropy		0.8651279199110122	0.30925781952153036	0.8172043009873975	0.784482758615054	16.27293992036011	3.791827780541561	0.23301429467382018
1	1	undersample	0.6	100	10	2	1	sqrt	gini		0.8263901626314503	0.26912845001731095	0.6276595744013128	0.8397988505686796	8.836770651837712	3.9179465156767233	0.4433685767881996
1	2	undersample	0.6	100	10	2	1	sqrt	gini		0.8483851491807288	0.22263988259406167	0.7234042552421911	0.8175287356263109	11.717745969963614	3.9644829451933736	0.33833152196490435
1	3	undersample	0.6	100	10	2	1	sqrt	gini		0.8635907180818193	0.3087668103940938	0.8064516128165107	0.7808908045920914	14.849725680524331	3.68059211074754	0.24785588915473653
1	1	undersample	0.6	100	10	2	1	sqrt	entropy		0.8319920824162387	0.2857452404421127	0.6063829786588955	0.8484195402237902	8.622645687212511	4.000403083287355	0.46394147946882996
1	2	undersample	0.6	100	10	2	1	sqrt	entropy		0.8489583333333334	0.21653668804167348	0.7234042552421911	0.8211206896492736	12.00555981790636	4.044091032008741	0.336851506576258
1	3	undersample	0.6	100	10	2	1	sqrt	entropy		0.8640812322333455	0.3059103272065486	0.8172043009873975	0.7780172413737212	15.668759527085818	3.6813861996793524	0.23495070152987704
1	1	undersample	0.6	100	10	2	1	log2	gini		0.8263901626314503	0.26912845001731095	0.6276595744013128	0.8397988505686796	8.836770651837712	3.9179465156767233	0.4433685767881996
1	2	undersample	0.6	100	10	2	1	log2	gini		0.8483851491807288	0.22263988259406167	0.7234042552421911	0.8175287356263109	11.717745969963614	3.9644829451933736	0.33833152196490435
1	3	undersample	0.6	100	10	2	1	log2	gini		0.8635907180818193	0.3087668103940938	0.8064516128165107	0.7808908045920914	14.849725680524331	3.68059211074754	0.24785588915473653
1	1	undersample	0.6	100	10	2	1	log2	entropy		0.8319920824162387	0.2857452404421127	0.6063829786588955	0.8484195402237902	8.622645687212511	4.000403083287355	0.46394147946882996
1	2	undersample	0.6	100	10	2	1	log2	entropy		0.8489583333333334	0.21653668804167348	0.7234042552421911	0.8211206896492736	12.00555981790636	4.044091032008741	0.336851506576258
1	3	undersample	0.6	100	10	2	1	log2	entropy		0.8640812322333457	0.3059103272065486	0.8172043009873975	0.7780172413737212	15.668759527085818	3.6813861996793524	0.23495070152987704
1	1	undersample	0.6	100	10	2	2	sqrt	gini		0.8253393250183418	0.2736943340680248	0.6702127658861476	0.8383620689594946	10.540644363079235	4.146382721604928	0.3933708863873672
1	2	undersample	0.6	100	10	2	2	sqrt	gini		0.8520114942528738	0.22397185452482093	0.7446808509846085	0.8168103448217183	13.004900988107286	4.0650811292213405	0.31258069576152586
1	3	undersample	0.6	100	10	2	2	sqrt	gini		0.8670513533555803	0.28348470388324076	0.8279569891582842	0.7729885057415734	16.386865831727878	3.647202778832521	0.2225686505531907
1	1	undersample	0.6	100	10	2	2	sqrt	entropy		0.8246667889459526	0.2776456573566054	0.6382978722725215	0.8520114942467528	10.159907813551934	4.31315814624971	0.42452728152685265
1	2	undersample	0.6	100	10	2	2	sqrt	entropy		0.853176968696503	0.22341915066165932	0.7234042552421911	0.8196839080400885	11.889058276346962	4.011867200872725	0.33744195618619094
1	3	undersample	0.6	100	10	2	2	sqrt	entropy		0.8643747682610307	0.31885428949773725	0.784946236474737	0.7887931034426093	13.631631673189055	3.7164799639799933	0.2726364617797969
1	1	undersample	0.6	100	10	2	2	log2	gini		0.8253393250183418	0.2736943340680248	0.6702127658861476	0.8383620689594946	10.540644363079235	4.146382721604928	0.3933708863873672
1	2	undersample	0.6	100	10	2	2	log2	gini		0.8520114942528738	0.22397185452482093	0.7446808509846085	0.8168103448217183	13.004900988107286	4.0650811292213405	0.31258069576152586
1	3	undersample	0.6	100	10	2	2	log2	gini		0.8670513533555803	0.28348470388324076	0.8279569891582842	0.7729885057415734	16.386865831727878	3.647202778832521	0.2225686505531907
1	1	undersample	0.6	100	10	2	2	log2	entropy		0.8246667889459526	0.2776456573566054	0.6382978722725215	0.8520114942467528	10.159907813551934	4.31315814624971	0.42452728152685265
1	2	undersample	0.6	100	10	2	2	log2	entropy		0.8531769686965028	0.22341915066165932	0.7234042552421911	0.8196839080400885	11.889058276346962	4.011867200872725	0.33744195618619094
1	3	undersample	0.6	100	10	2	2	log2	entropy		0.8643747682610307	0.31885428949773725	0.784946236474737	0.7887931034426093	13.631631673189055	3.7164799639799933	0.2726364617797969
1	1	undersample	0.6	100	10	5	1	sqrt	gini		0.8270894472976279	0.29409873933091285	0.6702127658861476	0.8512931034421604	11.6339401436643	4.506937716611488	0.3873956324871165
1	2	undersample	0.6	100	10	5	1	sqrt	gini		0.8505097517730498	0.2218133822036241	0.7553191488558172	0.8132183907987557	13.440132771915938	4.04386230339942	0.30087962951139996
1	3	undersample	0.6	100	10	5	1	sqrt	gini		0.8658887961933012	0.31277567308085646	0.7956989246456239	0.7758620689599436	13.48178042927121	3.5500411976365123	0.2633213826202786
1	1	undersample	0.6	100	10	5	1	sqrt	entropy		0.828625580826608	0.26976469153017063	0.6063829786588955	0.8477011494191976	8.57470613299951	3.981533258662681	0.4643346502095045
1	2	undersample	0.6	100	10	5	1	sqrt	entropy		0.8478272499388604	0.21341321787014364	0.7340425531133998	0.8168103448217183	12.306352036699268	4.007008541661036	0.3256048914128293
1	3	undersample	0.6	100	10	5	1	sqrt	entropy		0.8610493140526512	0.29838022113935403	0.8172043009873975	0.7794540229829062	15.799960481255379	3.7053691705760157	0.23451761268468707
1	1	undersample	0.6	100	10	5	1	log2	gini		0.8270894472976279	0.29409873933091285	0.6702127658861476	0.8512931034421604	11.6339401436643	4.506937716611488	0.3873956324871165
1	2	undersample	0.6	100	10	5	1	log2	gini		0.8505097517730498	0.2218133822036241	0.7553191488558172	0.8132183907987557	13.440132771915938	4.04386230339942	0.30087962951139996
1	3	undersample	0.6	100	10	5	1	log2	gini		0.8658887961933012	0.31277567308085646	0.7956989246456239	0.7758620689599436	13.48178042927121	3.5500411976365123	0.2633213826202786
1	1	undersample	0.6	100	10	5	1	log2	entropy		0.828625580826608	0.26976469153017063	0.6063829786588955	0.8477011494191976	8.57470613299951	3.981533258662681	0.4643346502095045
1	2	undersample	0.6	100	10	5	1	log2	entropy		0.8478272499388604	0.21341321787014364	0.7340425531133998	0.8168103448217183	12.306352036699268	4.007008541661036	0.3256048914128293
1	3	undersample	0.6	100	10	5	1	log2	entropy		0.8610493140526512	0.29838022113935403	0.8172043009873975	0.7794540229829062	15.799960481255379	3.7053691705760157	0.23451761268468707
1	1	undersample	0.6	100	10	5	2	sqrt	gini		0.8189349474199071	0.2599774267314669	0.6276595744013128	0.84554597700542	9.22830494687064	4.063730562628548	0.44035502659928116
1	2	undersample	0.6	100	10	5	2	sqrt	gini		0.8507428466617755	0.22070953454668357	0.7340425531133998	0.8182471264309035	12.425453625919612	4.038684496768057	0.3250331532434991
1	3	undersample	0.6	100	10	5	2	sqrt	gini		0.8684031640093932	0.31284571862572985	0.8494623655000578	0.773706896546166	19.293195669705433	3.753814477758539	0.19456674514118455
1	1	undersample	0.6	100	10	5	2	sqrt	entropy		0.8269442406456345	0.2827643314462655	0.6063829786588955	0.8426724137870498	8.251387768867383	3.854269646617673	0.4671056156936432
1	2	undersample	0.6	100	10	5	2	sqrt	entropy		0.848148233064319	0.2316859325322242	0.7021276594997737	0.8139367816033483	10.311361669451156	3.773597102179534	0.36596495400270207
1	3	undersample	0.6	100	10	5	2	sqrt	entropy		0.8630654430849091	0.3022370329996262	0.8064516128165107	0.7823275862012764	14.975246414082731	3.704886446995311	0.24740069009874655
1	1	undersample	0.6	100	10	5	2	log2	gini		0.8189349474199071	0.2599774267314669	0.6276595744013128	0.84554597700542	9.22830494687064	4.063730562628548	0.44035502659928116
1	2	undersample	0.6	100	10	5	2	log2	gini		0.8507428466617755	0.22070953454668357	0.7340425531133998	0.8182471264309035	12.425453625919612	4.038684496768057	0.3250331532434991
1	3	undersample	0.6	100	10	5	2	log2	gini		0.8684031640093932	0.31284571862572985	0.8494623655000578	0.773706896546166	19.293195669705433	3.753814477758539	0.19456674514118455
1	1	undersample	0.6	100	10	5	2	log2	entropy		0.8269442406456345	0.2827643314462655	0.6063829786588955	0.8426724137870498	8.251387768867383	3.854269646617673	0.4671056156936432
1	2	undersample	0.6	100	10	5	2	log2	entropy		0.848148233064319	0.2316859325322242	0.7021276594997737	0.8139367816033483	10.311361669451156	3.773597102179534	0.36596495400270207
1	3	undersample	0.6	100	10	5	2	log2	entropy		0.8630654430849091	0.3022370329996262	0.8064516128165107	0.7823275862012764	14.975246414082731	3.704886446995311	0.24740069009874655
1	1	undersample	0.6	100	10	10	1	sqrt	gini		0.831025311812179	0.2877285377835587	0.6382978722725215	0.8448275862008274	9.607842404127314	4.113474911615869	0.4281372073474465
1	2	undersample	0.6	100	10	10	1	sqrt	gini		0.8551678283198826	0.2254095365047411	0.7553191488558172	0.8110632183849781	13.251610853147659	3.997734598959727	0.3016791325029014
1	3	undersample	0.6	100	10	10	1	sqrt	gini		0.8675148312940304	0.33587458626172023	0.838709677329171	0.7693965517186108	17.349531343697805	3.637021246688124	0.20963223738685907
1	1	undersample	0.6	100	10	10	1	sqrt	entropy		0.8311781609195402	0.29245964185160406	0.6063829786588955	0.8484195402237902	8.622645687212511	4.000403083287355	0.46394147946882996
1	2	undersample	0.6	100	10	10	1	sqrt	entropy		0.8507887013939839	0.23156528216437477	0.7340425531133998	0.8182471264309035	12.425453625919612	4.038684496768057	0.3250331532434991
1	3	undersample	0.6	100	10	10	1	sqrt	entropy		0.8690906562847608	0.3118664261183216	0.8172043009873975	0.7772988505691286	15.603793893297428	3.669510760859176	0.23516784635289667
1	1	undersample	0.6	100	10	10	1	log2	gini		0.831025311812179	0.2877285377835587	0.6382978722725215	0.8448275862008274	9.607842404127314	4.113474911615869	0.4281372073474465
1	2	undersample	0.6	100	10	10	1	log2	gini		0.8551678283198826	0.2254095365047411	0.7553191488558172	0.8110632183849781	13.251610853147659	3.997734598959727	0.3016791325029014
1	3	undersample	0.6	100	10	10	1	log2	gini		0.8675148312940304	0.33587458626172023	0.838709677329171	0.7693965517186108	17.349531343697805	3.637021246688124	0.20963223738685907
1	1	undersample	0.6	100	10	10	1	log2	entropy		0.8311781609195402	0.29245964185160406	0.6063829786588955	0.8484195402237902	8.622645687212511	4.000403083287355	0.46394147946882996
1	2	undersample	0.6	100	10	10	1	log2	entropy		0.8507887013939839	0.23156528216437477	0.7340425531133998	0.8182471264309035	12.425453625919612	4.038684496768057	0.3250331532434991
1	3	undersample	0.6	100	10	10	1	log2	entropy		0.8690906562847608	0.3118664261183216	0.8172043009873975	0.7772988505691286	15.603793893297428	3.669510760859176	0.23516784635289667
1	1	undersample	0.6	100	10	10	2	sqrt	gini		0.8246744314013206	0.26426747830806147	0.6063829786588955	0.8462643678100126	8.480171124136065	3.944322669882393	0.46512299425826953
1	2	undersample	0.6	100	10	10	2	sqrt	gini		0.8536622646123748	0.22164212852777235	0.7340425531133998	0.8182471264309035	12.425453625919612	4.038684496768057	0.3250331532434991
1	3	undersample	0.6	100	10	10	2	sqrt	gini		0.8668196143863552	0.3175224331611513	0.8279569891582842	0.773706896546166	16.454165401437677	3.6587811998406017	0.22236199442721433
1	1	undersample	0.6	100	10	10	2	sqrt	entropy		0.8339065174859379	0.29606924049237404	0.6170212765301042	0.854885057465123	9.491198361919324	4.251948305477404	0.44798855196464205
1	2	undersample	0.6	100	10	10	2	sqrt	entropy		0.8498257520176082	0.21931156563566676	0.7234042552421911	0.8196839080400885	11.889058276346962	4.011867200872725	0.33744195618619094
1	3	undersample	0.6	100	10	10	2	sqrt	entropy		0.8697163515016685	0.32109064594537673	0.8172043009873975	0.783045977005869	16.13556557060617	3.766716339444606	0.23344184383289923
1	1	undersample	0.6	100	10	10	2	log2	gini		0.8246744314013206	0.26426747830806147	0.6063829786588955	0.8462643678100126	8.480171124136065	3.944322669882393	0.46512299425826953
1	2	undersample	0.6	100	10	10	2	log2	gini		0.8536622646123748	0.22164212852777235	0.7340425531133998	0.8182471264309035	12.425453625919612	4.038684496768057	0.3250331532434991
1	3	undersample	0.6	100	10	10	2	log2	gini		0.8668196143863552	0.3175224331611513	0.8279569891582842	0.773706896546166	16.454165401437677	3.6587811998406017	0.22236199442721433
1	1	undersample	0.6	100	10	10	2	log2	entropy		0.8339065174859379	0.29606924049237404	0.6170212765301042	0.854885057465123	9.491198361919324	4.251948305477404	0.44798855196464205
1	2	undersample	0.6	100	10	10	2	log2	entropy		0.8498257520176082	0.21931156563566676	0.7234042552421911	0.8196839080400885	11.889058276346962	4.011867200872725	0.33744195618619094
1	3	undersample	0.6	100	10	10	2	log2	entropy		0.8697163515016685	0.32109064594537673	0.8172043009873975	0.783045977005869	16.13556557060617	3.766716339444606	0.23344184383289923
1	1	undersample	0.6	300	3	2	1	sqrt	gini		0.8308113230618733	0.29592069463593423	0.5319148935604346	0.8663793103386037	7.368034585799891	3.980782131124461	0.5402773305538103
1	2	undersample	0.6	300	3	2	1	sqrt	gini		0.8533183541208118	0.23662565268931526	0.6702127658861476	0.8426724137870498	10.88510741852089	4.2599822409984816	0.3913587591151461
1	3	undersample	0.6	300	3	2	1	sqrt	gini		0.8601146335434433	0.31551219839330774	0.8064516128165107	0.7931034482701645	15.972220987698476	3.897849273443081	0.24403926772130977
1	1	undersample	0.6	300	3	2	1	sqrt	entropy		0.829267547077525	0.2904480033528879	0.5212765956892259	0.8606321839018634	6.7241690032835955	3.740293655166624	0.5562462195846722
1	2	undersample	0.6	300	3	2	1	sqrt	entropy		0.8555575935436537	0.23704553456012872	0.6702127658861476	0.8426724137870498	10.88510741852089	4.2599822409984816	0.3913587591151461
1	3	undersample	0.6	300	3	2	1	sqrt	entropy		0.8606090100111236	0.3187790682510479	0.7956989246456239	0.7952586206839422	15.127976693318328	3.88636087360582	0.2568989099542021
1	1	undersample	0.6	300	3	2	1	log2	gini		0.8308113230618733	0.29592069463593423	0.5319148935604346	0.8663793103386037	7.368034585799891	3.980782131124461	0.5402773305538103
1	2	undersample	0.6	300	3	2	1	log2	gini		0.8533183541208118	0.23662565268931526	0.6702127658861476	0.8426724137870498	10.88510741852089	4.2599822409984816	0.3913587591151461
1	3	undersample	0.6	300	3	2	1	log2	gini		0.8601146335434433	0.31551219839330774	0.8064516128165107	0.7931034482701645	15.972220987698476	3.897849273443081	0.24403926772130977
1	1	undersample	0.6	300	3	2	1	log2	entropy		0.829267547077525	0.2904480033528879	0.5212765956892259	0.8606321839018634	6.7241690032835955	3.740293655166624	0.5562462195846722
1	2	undersample	0.6	300	3	2	1	log2	entropy		0.8555575935436537	0.23704553456012872	0.6702127658861476	0.8426724137870498	10.88510741852089	4.2599822409984816	0.3913587591151461
1	3	undersample	0.6	300	3	2	1	log2	entropy		0.8606090100111236	0.3187790682510479	0.7956989246456239	0.7952586206839422	15.127976693318328	3.88636087360582	0.2568989099542021
1	1	undersample	0.6	300	3	2	2	sqrt	gini		0.8305285522132552	0.29761132415661495	0.5319148935604346	0.8635057471202335	7.18899463724405	3.8969761976661386	0.5420752584216872
1	2	undersample	0.6	300	3	2	2	sqrt	gini		0.8535934825140621	0.2376655998994803	0.6702127658861476	0.8441091953962349	11.004161469665817	4.299244747611707	0.39069261655433113
1	3	undersample	0.6	300	3	2	2	sqrt	gini		0.8598597206772958	0.31927549913024494	0.8064516128165107	0.7945402298793496	16.11305236063117	3.925106959342334	0.24359796706190678
1	1	undersample	0.6	300	3	2	2	sqrt	entropy		0.830268708730741	0.2929333160999941	0.5212765956892259	0.8599137930972708	6.684102042798145	3.721112663433416	0.5567109198462562
1	2	undersample	0.6	300	3	2	2	sqrt	entropy		0.8555040963560774	0.23589447885510093	0.6702127658861476	0.8441091953962349	11.004161469665817	4.299244747611707	0.39069261655433113
1	3	undersample	0.6	300	3	2	2	sqrt	entropy		0.860740328760351	0.3204202096273408	0.7956989246456239	0.7966954022931273	15.262412822601306	3.913826320123906	0.25643561165532086
1	1	undersample	0.6	300	3	2	2	log2	gini		0.8305285522132552	0.29761132415661495	0.5319148935604346	0.8635057471202335	7.18899463724405	3.8969761976661386	0.5420752584216872
1	2	undersample	0.6	300	3	2	2	log2	gini		0.8535934825140621	0.2376655998994803	0.6702127658861476	0.8441091953962349	11.004161469665817	4.299244747611707	0.39069261655433113
1	3	undersample	0.6	300	3	2	2	log2	gini		0.8598597206772958	0.31927549913024494	0.8064516128165107	0.7945402298793496	16.11305236063117	3.925106959342334	0.24359796706190678
1	1	undersample	0.6	300	3	2	2	log2	entropy		0.830268708730741	0.2929333160999941	0.5212765956892259	0.8599137930972708	6.684102042798145	3.721112663433416	0.5567109198462562
1	2	undersample	0.6	300	3	2	2	log2	entropy		0.8555040963560774	0.23589447885510093	0.6702127658861476	0.8441091953962349	11.004161469665817	4.299244747611707	0.39069261655433113
1	3	undersample	0.6	300	3	2	2	log2	entropy		0.860740328760351	0.3204202096273408	0.7956989246456239	0.7966954022931273	15.262412822601306	3.913826320123906	0.25643561165532086
1	1	undersample	0.6	300	3	5	1	sqrt	gini		0.8310482391782832	0.29557951134845734	0.5212765956892259	0.862787356315641	6.846887180502058	3.799041718764212	0.5548567619332044
1	2	undersample	0.6	300	3	5	1	sqrt	gini		0.8537616165321594	0.23753768447379672	0.6702127658861476	0.8433908045916424	10.944361384360677	4.279523442690177	0.3910254041283702
1	3	undersample	0.6	300	3	5	1	sqrt	gini		0.8601609813372885	0.31581956959562746	0.8064516128165107	0.792385057465572	15.90253625987833	3.884361906365004	0.24426051818789318
1	1	undersample	0.6	300	3	5	1	sqrt	entropy		0.8292369772560528	0.29142143339887067	0.5212765956892259	0.8606321839018634	6.7241690032835955	3.740293655166624	0.5562462195846722
1	2	undersample	0.6	300	3	5	1	sqrt	entropy		0.8558174370261679	0.23717273357592755	0.6702127658861476	0.8426724137870498	10.88510741852089	4.2599822409984816	0.3913587591151461
1	3	undersample	0.6	300	3	5	1	sqrt	entropy		0.8607866765541962	0.3200105917387264	0.7956989246456239	0.7952586206839422	15.127976693318328	3.88636087360582	0.2568989099542021
1	1	undersample	0.6	300	3	5	1	log2	gini		0.8310482391782832	0.29557951134845734	0.5212765956892259	0.862787356315641	6.846887180502058	3.799041718764212	0.5548567619332044
1	2	undersample	0.6	300	3	5	1	log2	gini		0.8537616165321594	0.23753768447379672	0.6702127658861476	0.8433908045916424	10.944361384360677	4.279523442690177	0.3910254041283702
1	3	undersample	0.6	300	3	5	1	log2	gini		0.8601609813372885	0.31581956959562746	0.8064516128165107	0.792385057465572	15.90253625987833	3.884361906365004	0.24426051818789318
1	1	undersample	0.6	300	3	5	1	log2	entropy		0.8292369772560528	0.29142143339887067	0.5212765956892259	0.8606321839018634	6.7241690032835955	3.740293655166624	0.5562462195846722
1	2	undersample	0.6	300	3	5	1	log2	entropy		0.8558174370261679	0.23717273357592755	0.6702127658861476	0.8426724137870498	10.88510741852089	4.2599822409984816	0.3913587591151461
1	3	undersample	0.6	300	3	5	1	log2	entropy		0.8607866765541962	0.3200105917387264	0.7956989246456239	0.7952586206839422	15.127976693318328	3.88636087360582	0.2568989099542021
1	1	undersample	0.6	300	3	5	2	sqrt	gini		0.8307960381511372	0.2991319582672898	0.5319148935604346	0.862787356315641	7.145406377431189	3.8765731824124616	0.5425266116707621
1	2	undersample	0.6	300	3	5	2	sqrt	gini		0.8537463316214234	0.23757701996990707	0.6702127658861476	0.8448275862008274	11.064515259428413	4.319148657196663	0.3903603949455473
1	3	undersample	0.6	300	3	5	2	sqrt	gini		0.8600682857495983	0.3153056025042323	0.8064516128165107	0.7938218390747571	16.04239132335335	3.911430629137349	0.24381841770805449
1	1	undersample	0.6	300	3	5	2	sqrt	entropy		0.8300623624358034	0.29274624212123	0.5212765956892259	0.8606321839018634	6.7241690032835955	3.740293655166624	0.5562462195846722
1	2	undersample	0.6	300	3	5	2	sqrt	entropy		0.8555193812668135	0.23627644847222454	0.6702127658861476	0.8448275862008274	11.064515259428413	4.319148657196663	0.3903603949455473
1	3	undersample	0.6	300	3	5	2	sqrt	entropy		0.8607403287603511	0.320431470707539	0.7956989246456239	0.7952586206839422	15.127976693318328	3.88636087360582	0.2568989099542021
1	1	undersample	0.6	300	3	5	2	log2	gini		0.8307960381511372	0.2991319582672898	0.5319148935604346	0.862787356315641	7.145406377431189	3.8765731824124616	0.5425266116707621
1	2	undersample	0.6	300	3	5	2	log2	gini		0.8537463316214234	0.23757701996990707	0.6702127658861476	0.8448275862008274	11.064515259428413	4.319148657196663	0.3903603949455473
1	3	undersample	0.6	300	3	5	2	log2	gini		0.8600682857495983	0.3153056025042323	0.8064516128165107	0.7938218390747571	16.04239132335335	3.911430629137349	0.24381841770805449
1	1	undersample	0.6	300	3	5	2	log2	entropy		0.8300623624358034	0.29274624212123	0.5212765956892259	0.8606321839018634	6.7241690032835955	3.740293655166624	0.5562462195846722
1	2	undersample	0.6	300	3	5	2	log2	entropy		0.8555193812668135	0.23627644847222454	0.6702127658861476	0.8448275862008274	11.064515259428413	4.319148657196663	0.3903603949455473
1	3	undersample	0.6	300	3	5	2	log2	entropy		0.8607403287603511	0.320431470707539	0.7956989246456239	0.7952586206839422	15.127976693318328	3.88636087360582	0.2568989099542021
1	1	undersample	0.6	300	3	10	1	sqrt	gini		0.8310482391782832	0.2977922372290533	0.5212765956892259	0.8635057471202335	6.888654419702406	3.8190366737128154	0.5543951506557439
1	2	undersample	0.6	300	3	10	1	sqrt	gini		0.8541284543898263	0.23584641640814152	0.6702127658861476	0.8426724137870498	10.88510741852089	4.2599822409984816	0.3913587591151461
1	3	undersample	0.6	300	3	10	1	sqrt	gini		0.8608793721418861	0.31633353308407103	0.8064516128165107	0.7952586206839422	16.18420926481194	3.9388792637896826	0.24337791470057094
1	1	undersample	0.6	300	3	10	1	sqrt	entropy		0.8292828319882611	0.2886276706771148	0.5212765956892259	0.8613505747064559	6.764651165401973	3.759673413639198	0.5557822944694705
1	2	undersample	0.6	300	3	10	1	sqrt	entropy		0.8559932134996331	0.2376931400631125	0.6702127658861476	0.8441091953962349	11.004161469665817	4.299244747611707	0.39069261655433113
1	3	undersample	0.6	300	3	10	1	sqrt	entropy		0.8613274008157211	0.31906199627002807	0.8064516128165107	0.7938218390747571	16.04239132335335	3.911430629137349	0.24381841770805449
1	1	undersample	0.6	300	3	10	1	log2	gini		0.8310482391782832	0.2977922372290533	0.5212765956892259	0.8635057471202335	6.888654419702406	3.8190366737128154	0.5543951506557439
1	2	undersample	0.6	300	3	10	1	log2	gini		0.8541284543898263	0.23584641640814152	0.6702127658861476	0.8426724137870498	10.88510741852089	4.2599822409984816	0.3913587591151461
1	3	undersample	0.6	300	3	10	1	log2	gini		0.8608793721418861	0.31633353308407103	0.8064516128165107	0.7952586206839422	16.18420926481194	3.9388792637896826	0.24337791470057094
1	1	undersample	0.6	300	3	10	1	log2	entropy		0.8292828319882611	0.2886276706771148	0.5212765956892259	0.8613505747064559	6.764651165401973	3.759673413639198	0.5557822944694705
1	2	undersample	0.6	300	3	10	1	log2	entropy		0.8559932134996331	0.2376931400631125	0.6702127658861476	0.8441091953962349	11.004161469665817	4.299244747611707	0.39069261655433113
1	3	undersample	0.6	300	3	10	1	log2	entropy		0.8613274008157211	0.31906199627002807	0.8064516128165107	0.7938218390747571	16.04239132335335	3.911430629137349	0.24381841770805449
1	1	undersample	0.6	300	3	10	2	sqrt	gini		0.8308113230618733	0.30024965226704514	0.5212765956892259	0.864224137924826	6.930863640237196	3.839243215470674	0.5539343068118198
1	2	undersample	0.6	300	3	10	2	sqrt	gini		0.8539756052824651	0.2356793056254388	0.6702127658861476	0.8433908045916424	10.944361384360677	4.279523442690177	0.3910254041283702
1	3	undersample	0.6	300	3	10	2	sqrt	gini		0.8609025460388086	0.31742506232755313	0.8064516128165107	0.7945402298793496	16.11305236063117	3.925106959342334	0.24359796706190678
1	1	undersample	0.6	300	3	10	2	sqrt	entropy		0.8301082171680118	0.29234457611469356	0.5319148935604346	0.8606321839018634	7.017337778817289	3.8166261787414535	0.5438851924855375
1	2	undersample	0.6	300	3	10	2	sqrt	entropy		0.8560237833211055	0.23751383964342973	0.6702127658861476	0.84554597700542	11.125430479756664	4.339237719416924	0.39002873785945646
1	3	undersample	0.6	300	3	10	2	sqrt	entropy		0.8613351254480287	0.321319161724774	0.7956989246456239	0.7952586206839422	15.127976693318328	3.88636087360582	0.2568989099542021
1	1	undersample	0.6	300	3	10	2	log2	gini		0.8308113230618733	0.30024965226704514	0.5212765956892259	0.864224137924826	6.930863640237196	3.839243215470674	0.5539343068118198
1	2	undersample	0.6	300	3	10	2	log2	gini		0.8539756052824651	0.2356793056254388	0.6702127658861476	0.8433908045916424	10.944361384360677	4.279523442690177	0.3910254041283702
1	3	undersample	0.6	300	3	10	2	log2	gini		0.8609025460388086	0.31742506232755313	0.8064516128165107	0.7945402298793496	16.11305236063117	3.925106959342334	0.24359796706190678
1	1	undersample	0.6	300	3	10	2	log2	entropy		0.8301082171680118	0.29234457611469356	0.5319148935604346	0.8606321839018634	7.017337778817289	3.8166261787414535	0.5438851924855375
1	2	undersample	0.6	300	3	10	2	log2	entropy		0.8560237833211055	0.23751383964342973	0.6702127658861476	0.84554597700542	11.125430479756664	4.339237719416924	0.39002873785945646
1	3	undersample	0.6	300	3	10	2	log2	entropy		0.8613351254480287	0.321319161724774	0.7956989246456239	0.7952586206839422	15.127976693318328	3.88636087360582	0.2568989099542021
1	1	undersample	0.6	300	5	2	1	sqrt	gini		0.8278307654683298	0.2797870707339328	0.6382978722725215	0.846982758614605	9.76801912891134	4.1714111741876785	0.4270477997080251
1	2	undersample	0.6	300	5	2	1	sqrt	gini		0.8553512472487161	0.22609227275160845	0.7021276594997737	0.8254310344768289	11.14550182877964	4.022064386845061	0.36086883634116573
1	3	undersample	0.6	300	5	2	1	sqrt	gini		0.8669509331355828	0.3069045908914551	0.838709677329171	0.7787356321783138	18.301297212776944	3.790531876780794	0.2071181976718833
1	1	undersample	0.6	300	5	2	1	sqrt	entropy		0.8298254463193935	0.28127017135891635	0.6382978722725215	0.8512931034421604	10.102300988383726	4.292321634868084	0.4248855323931311
1	2	undersample	0.6	300	5	2	1	sqrt	entropy		0.8564288334556125	0.23046038652535147	0.7021276594997737	0.8239942528676438	11.035276165213636	3.9892312100437395	0.3614980758040457
1	3	undersample	0.6	300	5	2	1	sqrt	entropy		0.8655141515263873	0.29606765775097416	0.838709677329171	0.7780172413737212	18.225241239806216	3.7782647838814403	0.2073094425426218
1	1	undersample	0.6	300	5	2	1	log2	gini		0.8278307654683298	0.2797870707339328	0.6382978722725215	0.846982758614605	9.76801912891134	4.1714111741876785	0.4270477997080251
1	2	undersample	0.6	300	5	2	1	log2	gini		0.8553512472487161	0.22609227275160845	0.7021276594997737	0.8254310344768289	11.14550182877964	4.022064386845061	0.36086883634116573
1	3	undersample	0.6	300	5	2	1	log2	gini		0.8669509331355828	0.3069045908914551	0.838709677329171	0.7787356321783138	18.301297212776944	3.790531876780794	0.2071181976718833
1	1	undersample	0.6	300	5	2	1	log2	entropy		0.8298254463193935	0.28127017135891635	0.6382978722725215	0.8512931034421604	10.102300988383726	4.292321634868084	0.4248855323931311
1	2	undersample	0.6	300	5	2	1	log2	entropy		0.8564288334556125	0.23046038652535147	0.7021276594997737	0.8239942528676438	11.035276165213636	3.9892312100437395	0.3614980758040457
1	3	undersample	0.6	300	5	2	1	log2	entropy		0.8655141515263873	0.29606765775097416	0.838709677329171	0.7780172413737212	18.225241239806216	3.7782647838814403	0.2073094425426218
1	1	undersample	0.6	300	5	2	2	sqrt	gini		0.8292064074345805	0.2825223188912386	0.6382978722725215	0.8484195402237902	9.877334049922244	4.2109506139866895	0.42632460276530776
1	2	undersample	0.6	300	5	2	2	sqrt	gini		0.8551525434091465	0.22842676777232893	0.7021276594997737	0.8275862068906065	11.3142848759116	4.072340188762532	0.35992907375788274
1	3	undersample	0.6	300	5	2	2	sqrt	gini		0.8676384254109505	0.30270609581014796	0.8279569891582842	0.7823275862012764	17.296409519673738	3.8036834189151856	0.21991172454749092
1	1	undersample	0.6	300	5	2	2	sqrt	entropy		0.828763145023233	0.2864273459650687	0.6170212765301042	0.8477011494191976	8.967504556662098	4.051384719340974	0.4517850650720988
1	2	undersample	0.6	300	5	2	2	sqrt	entropy		0.8561919173392026	0.22877217016367	0.7127659573709824	0.8247126436722363	11.675166105734206	4.066271131247452	0.3482837826605876
1	3	undersample	0.6	300	5	2	2	sqrt	entropy		0.8652206154987022	0.30024254959827623	0.8279569891582842	0.7765804597645362	16.727691626675213	3.7058394768304432	0.2215391933483471
1	1	undersample	0.6	300	5	2	2	log2	gini		0.8292064074345805	0.2825223188912386	0.6382978722725215	0.8484195402237902	9.877334049922244	4.2109506139866895	0.42632460276530776
1	2	undersample	0.6	300	5	2	2	log2	gini		0.8551525434091465	0.22842676777232893	0.7021276594997737	0.8275862068906065	11.3142848759116	4.072340188762532	0.35992907375788274
1	3	undersample	0.6	300	5	2	2	log2	gini		0.8676384254109505	0.30270609581014796	0.8279569891582842	0.7823275862012764	17.296409519673738	3.8036834189151856	0.21991172454749092
1	1	undersample	0.6	300	5	2	2	log2	entropy		0.828763145023233	0.2864273459650687	0.6170212765301042	0.8477011494191976	8.967504556662098	4.051384719340974	0.4517850650720988
1	2	undersample	0.6	300	5	2	2	log2	entropy		0.8561919173392026	0.22877217016367	0.7127659573709824	0.8247126436722363	11.675166105734206	4.066271131247452	0.3482837826605876
1	3	undersample	0.6	300	5	2	2	log2	entropy		0.8652206154987022	0.30024254959827623	0.8279569891582842	0.7765804597645362	16.727691626675213	3.7058394768304432	0.2215391933483471
1	1	undersample	0.6	300	5	5	1	sqrt	gini		0.8286408657373442	0.27866415628835906	0.6382978722725215	0.846982758614605	9.76801912891134	4.1714111741876785	0.4270477997080251
1	2	undersample	0.6	300	5	5	1	sqrt	gini		0.855076118855466	0.2279637760559128	0.7021276594997737	0.8254310344768289	11.14550182877964	4.022064386845061	0.36086883634116573
1	3	undersample	0.6	300	5	5	1	sqrt	gini		0.8674453096032629	0.31277357949548656	0.8279569891582842	0.7772988505691286	16.797176111259358	3.71779379718627	0.2213344436343931
1	1	undersample	0.6	300	5	5	1	sqrt	entropy		0.8295503179261432	0.2827192119140218	0.6382978722725215	0.84554597700542	9.660737973739664	4.132607351825642	0.42777345441432496
1	2	undersample	0.6	300	5	5	1	sqrt	entropy		0.8567880288579115	0.23133207608128042	0.7021276594997737	0.8268678160860139	11.257556963832462	4.055442512607437	0.36024178363573245
1	3	undersample	0.6	300	5	5	1	sqrt	entropy		0.8665106290940552	0.3018506318873899	0.8279569891582842	0.7772988505691286	16.797176111259358	3.71779379718627	0.2213344436343931
1	1	undersample	0.6	300	5	5	1	log2	gini		0.8286408657373442	0.27866415628835906	0.6382978722725215	0.846982758614605	9.76801912891134	4.1714111741876785	0.4270477997080251
1	2	undersample	0.6	300	5	5	1	log2	gini		0.855076118855466	0.2279637760559128	0.7021276594997737	0.8254310344768289	11.14550182877964	4.022064386845061	0.36086883634116573
1	3	undersample	0.6	300	5	5	1	log2	gini		0.8674453096032629	0.31277357949548656	0.8279569891582842	0.7772988505691286	16.797176111259358	3.71779379718627	0.2213344436343931
1	1	undersample	0.6	300	5	5	1	log2	entropy		0.8295503179261432	0.2827192119140218	0.6382978722725215	0.84554597700542	9.660737973739664	4.132607351825642	0.42777345441432496
1	2	undersample	0.6	300	5	5	1	log2	entropy		0.8567880288579115	0.23133207608128042	0.7021276594997737	0.8268678160860139	11.257556963832462	4.055442512607437	0.36024178363573245
1	3	undersample	0.6	300	5	5	1	log2	entropy		0.8665106290940552	0.3018506318873899	0.8279569891582842	0.7772988505691286	16.797176111259358	3.71779379718627	0.2213344436343931
1	1	undersample	0.6	300	5	5	2	sqrt	gini		0.8287478601124969	0.2835570148025922	0.6170212765301042	0.8505747126375678	9.170939458343266	4.12929595872588	0.4502587641945293
1	2	undersample	0.6	300	5	5	2	sqrt	gini		0.8550226216678894	0.23205613236182235	0.7021276594997737	0.8218390804538661	10.873271107080178	3.9409743836005373	0.3624460602570319
1	3	undersample	0.6	300	5	5	2	sqrt	gini		0.8686812507724632	0.30137163073183826	0.8279569891582842	0.7816091953966839	17.22368284840365	3.7911713029789325	0.2201138492917316
1	1	undersample	0.6	300	5	5	2	sqrt	entropy		0.8285567987282954	0.27700262235668077	0.6063829786588955	0.8433908045916424	8.296304868029344	3.8719497814815886	0.466707740386867
1	2	undersample	0.6	300	5	5	2	sqrt	entropy		0.856604609929078	0.2296947761786041	0.7127659573709824	0.828304597695199	11.971330260930346	4.151339559997387	0.34677344537326843
1	3	undersample	0.6	300	5	5	2	sqrt	entropy		0.8659467309356074	0.30259164197139404	0.838709677329171	0.7794540229829062	18.37784866437494	3.8028788855911735	0.2069273053262477
1	1	undersample	0.6	300	5	5	2	log2	gini		0.8287478601124969	0.2835570148025922	0.6170212765301042	0.8505747126375678	9.170939458343266	4.12929595872588	0.4502587641945293
1	2	undersample	0.6	300	5	5	2	log2	gini		0.8550226216678894	0.23205613236182235	0.7021276594997737	0.8218390804538661	10.873271107080178	3.9409743836005373	0.3624460602570319
1	3	undersample	0.6	300	5	5	2	log2	gini		0.8686812507724632	0.30137163073183826	0.8279569891582842	0.7816091953966839	17.22368284840365	3.7911713029789325	0.2201138492917316
1	1	undersample	0.6	300	5	5	2	log2	entropy		0.8285567987282954	0.27700262235668077	0.6063829786588955	0.8433908045916424	8.296304868029344	3.8719497814815886	0.466707740386867
1	2	undersample	0.6	300	5	5	2	log2	entropy		0.856604609929078	0.2296947761786041	0.7127659573709824	0.828304597695199	11.971330260930346	4.151339559997387	0.34677344537326843
1	3	undersample	0.6	300	5	5	2	log2	entropy		0.8659467309356074	0.30259164197139404	0.838709677329171	0.7794540229829062	18.37784866437494	3.8028788855911735	0.2069273053262477
1	1	undersample	0.6	300	5	10	1	sqrt	gini		0.8297490217657127	0.284725488035855	0.6276595744013128	0.84554597700542	9.22830494687064	4.063730562628548	0.44035502659928116
1	2	undersample	0.6	300	5	10	1	sqrt	gini		0.8541513817559305	0.22490857036735362	0.7127659573709824	0.8211206896492736	11.39089609263917	3.984619105067436	0.349807333747285
1	3	undersample	0.6	300	5	10	1	sqrt	gini		0.8675689037201828	0.315594787559193	0.838709677329171	0.7758620689599436	17.999998550484182	3.741935316427675	0.20788530209781797
1	1	undersample	0.6	300	5	10	1	sqrt	entropy		0.8287478601124969	0.2894830367700604	0.6489361701437303	0.8412356321778648	9.79445970292006	4.0874167054698995	0.41731925307801365
1	2	undersample	0.6	300	5	10	1	sqrt	entropy		0.8564288334556127	0.23238627591885094	0.7127659573709824	0.8218390804538661	11.44683309526844	4.000686116685394	0.34950155810961814
1	3	undersample	0.6	300	5	10	1	sqrt	entropy		0.8648730070448647	0.30339621835395153	0.8064516128165107	0.7787356321783138	14.664501091410076	3.644742189212302	0.2485418371786441
1	1	undersample	0.6	300	5	10	1	log2	gini		0.8297490217657127	0.284725488035855	0.6276595744013128	0.84554597700542	9.22830494687064	4.063730562628548	0.44035502659928116
1	2	undersample	0.6	300	5	10	1	log2	gini		0.8541513817559305	0.22490857036735362	0.7127659573709824	0.8211206896492736	11.39089609263917	3.984619105067436	0.349807333747285
1	3	undersample	0.6	300	5	10	1	log2	gini		0.8675689037201828	0.315594787559193	0.838709677329171	0.7758620689599436	17.999998550484182	3.741935316427675	0.20788530209781797
1	1	undersample	0.6	300	5	10	1	log2	entropy		0.8287478601124969	0.2894830367700604	0.6489361701437303	0.8412356321778648	9.79445970292006	4.0874167054698995	0.41731925307801365
1	2	undersample	0.6	300	5	10	1	log2	entropy		0.8564288334556127	0.23238627591885094	0.7127659573709824	0.8218390804538661	11.44683309526844	4.000686116685394	0.34950155810961814
1	3	undersample	0.6	300	5	10	1	log2	entropy		0.8648730070448647	0.30339621835395153	0.8064516128165107	0.7787356321783138	14.664501091410076	3.644742189212302	0.2485418371786441
1	1	undersample	0.6	300	5	10	2	sqrt	gini		0.8291146979701638	0.2858949932535829	0.6170212765301042	0.8498563218329752	9.119350703420576	4.109538563111021	0.45063937176756097
1	2	undersample	0.6	300	5	10	2	sqrt	gini		0.8540138175593054	0.2264766187823042	0.7021276594997737	0.8211206896492736	10.820136917950824	3.925147178126131	0.36276316091831184
1	3	undersample	0.6	300	5	10	2	sqrt	gini		0.867568903720183	0.3262530774504117	0.838709677329171	0.7758620689599436	17.999998550484182	3.741935316427675	0.20788530209781797
1	1	undersample	0.6	300	5	10	2	sqrt	entropy		0.8293439716312058	0.28885933914953305	0.6276595744013128	0.8405172413732722	8.8841692293185	3.9355949222976	0.4429896292911797
1	2	undersample	0.6	300	5	10	2	sqrt	entropy		0.8551296160430424	0.2324270759481743	0.7021276594997737	0.8225574712584587	10.92683553253404	3.9569297445776326	0.36212951348336314
1	3	undersample	0.6	300	5	10	2	sqrt	entropy		0.8634748485972068	0.3029929692489468	0.7956989246456239	0.7801724137874988	13.822496432833162	3.6196498454017756	0.26186656837030564
1	1	undersample	0.6	300	5	10	2	log2	gini		0.8291146979701638	0.2858949932535829	0.6170212765301042	0.8498563218329752	9.119350703420576	4.109538563111021	0.45063937176756097
1	2	undersample	0.6	300	5	10	2	log2	gini		0.8540138175593054	0.2264766187823042	0.7021276594997737	0.8211206896492736	10.820136917950824	3.925147178126131	0.36276316091831184
1	3	undersample	0.6	300	5	10	2	log2	gini		0.867568903720183	0.3262530774504117	0.838709677329171	0.7758620689599436	17.999998550484182	3.741935316427675	0.20788530209781797
1	1	undersample	0.6	300	5	10	2	log2	entropy		0.8293439716312058	0.28885933914953305	0.6276595744013128	0.8405172413732722	8.8841692293185	3.9355949222976	0.4429896292911797
1	2	undersample	0.6	300	5	10	2	log2	entropy		0.8551296160430424	0.2324270759481743	0.7021276594997737	0.8225574712584587	10.92683553253404	3.9569297445776326	0.36212951348336314
1	3	undersample	0.6	300	5	10	2	log2	entropy		0.8634748485972068	0.3029929692489468	0.7956989246456239	0.7801724137874988	13.822496432833162	3.6196498454017756	0.26186656837030564
1	1	undersample	0.6	300	10	2	1	sqrt	gini		0.8244298728295427	0.2678707803865781	0.6595744680149389	0.8462643678100126	10.665302901642498	4.290315886538743	0.4022685355917073
1	2	undersample	0.6	300	10	2	1	sqrt	gini		0.8527833822450477	0.22707866698568974	0.691489361628565	0.8160919540171259	9.94612000379058	3.7599731992869185	0.37803415788194283
1	3	undersample	0.6	300	10	2	1	sqrt	gini		0.8649811518971697	0.31386022921891527	0.8172043009873975	0.7693965517186108	14.915886760456164	3.543764291644839	0.2375832023531395
1	1	undersample	0.6	300	10	2	1	sqrt	entropy		0.8244298728295428	0.27466774368543806	0.6170212765301042	0.8477011494191976	8.967504556662098	4.051384719340974	0.4517850650720988
1	2	undersample	0.6	300	10	2	1	sqrt	entropy		0.85383804108584	0.22518918946858918	0.7021276594997737	0.8211206896492736	10.820136917950824	3.925147178126131	0.36276316091831184
1	3	undersample	0.6	300	10	2	1	sqrt	entropy		0.8647030651340997	0.2965691583820848	0.8172043009873975	0.7765804597645362	15.539246044915501	3.6577116914170613	0.2353853929239648
1	1	undersample	0.6	300	10	2	1	log2	gini		0.8244298728295427	0.2678707803865781	0.6595744680149389	0.8462643678100126	10.665302901642498	4.290315886538743	0.4022685355917073
1	2	undersample	0.6	300	10	2	1	log2	gini		0.8527833822450477	0.22707866698568974	0.691489361628565	0.8160919540171259	9.94612000379058	3.7599731992869185	0.37803415788194283
1	3	undersample	0.6	300	10	2	1	log2	gini		0.8649811518971697	0.31386022921891527	0.8172043009873975	0.7693965517186108	14.915886760456164	3.543764291644839	0.2375832023531395
1	1	undersample	0.6	300	10	2	1	log2	entropy		0.8244298728295428	0.27466774368543806	0.6170212765301042	0.8477011494191976	8.967504556662098	4.051384719340974	0.4517850650720988
1	2	undersample	0.6	300	10	2	1	log2	entropy		0.85383804108584	0.22518918946858918	0.7021276594997737	0.8211206896492736	10.820136917950824	3.925147178126131	0.36276316091831184
1	3	undersample	0.6	300	10	2	1	log2	entropy		0.8647030651340997	0.2965691583820848	0.8172043009873975	0.7765804597645362	15.539246044915501	3.6577116914170613	0.2353853929239648
1	1	undersample	0.6	300	10	2	2	sqrt	gini		0.8259354365370507	0.26748390890545987	0.6489361701437303	0.8412356321778648	9.79445970292006	4.0874167054698995	0.41731925307801365
1	2	undersample	0.6	300	10	2	2	sqrt	gini		0.8522789801907557	0.223512503142364	0.7127659573709824	0.8211206896492736	11.39089609263917	3.984619105067436	0.349807333747285
1	3	undersample	0.6	300	10	2	2	sqrt	gini		0.8693610184155235	0.29727789711614316	0.8494623655000578	0.7679597701094256	18.67558449558215	3.660840748572953	0.19602281056762144
1	1	undersample	0.6	300	10	2	2	sqrt	entropy		0.8252476155539251	0.28221788534198095	0.6382978722725215	0.8498563218329752	9.98874112239065	4.251246789425194	0.42560385112076193
1	2	undersample	0.6	300	10	2	2	sqrt	entropy		0.8548850574712643	0.23034241310053108	0.7021276594997737	0.8239942528676438	11.035276165213636	3.9892312100437395	0.3614980758040457
1	3	undersample	0.6	300	10	2	2	sqrt	entropy		0.8661939191694475	0.31177956263270296	0.8064516128165107	0.7772988505691286	14.54300969415462	3.6212277245320816	0.2490012490714004
1	1	undersample	0.6	300	10	2	2	log2	gini		0.8259354365370507	0.26748390890545987	0.6489361701437303	0.8412356321778648	9.79445970292006	4.0874167054698995	0.41731925307801365
1	2	undersample	0.6	300	10	2	2	log2	gini		0.8522789801907557	0.223512503142364	0.7127659573709824	0.8211206896492736	11.39089609263917	3.984619105067436	0.349807333747285
1	3	undersample	0.6	300	10	2	2	log2	gini		0.8693610184155235	0.29727789711614316	0.8494623655000578	0.7679597701094256	18.67558449558215	3.660840748572953	0.19602281056762144
1	1	undersample	0.6	300	10	2	2	log2	entropy		0.8252476155539251	0.28221788534198095	0.6382978722725215	0.8498563218329752	9.98874112239065	4.251246789425194	0.42560385112076193
1	2	undersample	0.6	300	10	2	2	log2	entropy		0.8548850574712643	0.23034241310053108	0.7021276594997737	0.8239942528676438	11.035276165213636	3.9892312100437395	0.3614980758040457
1	3	undersample	0.6	300	10	2	2	log2	entropy		0.8661939191694475	0.31177956263270296	0.8064516128165107	0.7772988505691286	14.54300969415462	3.6212277245320816	0.2490012490714004
1	1	undersample	0.6	300	10	5	1	sqrt	gini		0.826485693323551	0.2771293563937299	0.6595744680149389	0.8426724137870498	10.3775676960881	4.192363475268347	0.4039832352115623
1	2	undersample	0.6	300	10	5	1	sqrt	gini		0.852584678405478	0.22115943787472522	0.7446808509846085	0.8153735632125333	12.880997746051895	4.033446258335081	0.31313149874289664
1	3	undersample	0.6	300	10	5	1	sqrt	gini		0.8662325423309851	0.3120899201600332	0.8279569891582842	0.7693965517186108	16.05665766229932	3.590392769166481	0.22360771986999936
1	1	undersample	0.6	300	10	5	1	sqrt	entropy		0.827249938860357	0.28552868408319354	0.6382978722725215	0.8426724137870498	9.452054082480018	4.057125943808077	0.4292321874043946
1	2	undersample	0.6	300	10	5	1	sqrt	entropy		0.8528750917094644	0.22284111533934128	0.7127659573709824	0.8160919540171259	11.011573292880005	3.8756646823419008	0.35196283665769557
1	3	undersample	0.6	300	10	5	1	sqrt	entropy		0.8650970213817822	0.31217015563801004	0.838709677329171	0.7787356321783138	18.301297212776944	3.790531876780794	0.2071181976718833
1	1	undersample	0.6	300	10	5	1	log2	gini		0.826485693323551	0.2771293563937299	0.6595744680149389	0.8426724137870498	10.3775676960881	4.192363475268347	0.4039832352115623
1	2	undersample	0.6	300	10	5	1	log2	gini		0.852584678405478	0.22115943787472522	0.7446808509846085	0.8153735632125333	12.880997746051895	4.033446258335081	0.31313149874289664
1	3	undersample	0.6	300	10	5	1	log2	gini		0.8662325423309851	0.3120899201600332	0.8279569891582842	0.7693965517186108	16.05665766229932	3.590392769166481	0.22360771986999936
1	1	undersample	0.6	300	10	5	1	log2	entropy		0.827249938860357	0.28552868408319354	0.6382978722725215	0.8426724137870498	9.452054082480018	4.057125943808077	0.4292321874043946
1	2	undersample	0.6	300	10	5	1	log2	entropy		0.8528750917094644	0.22284111533934128	0.7127659573709824	0.8160919540171259	11.011573292880005	3.8756646823419008	0.35196283665769557
1	3	undersample	0.6	300	10	5	1	log2	entropy		0.8650970213817822	0.31217015563801004	0.838709677329171	0.7787356321783138	18.301297212776944	3.790531876780794	0.2071181976718833
1	1	undersample	0.6	300	10	5	2	sqrt	gini		0.8248043531425777	0.2602505269908141	0.6595744680149389	0.8426724137870498	10.3775676960881	4.192363475268347	0.4039832352115623
1	2	undersample	0.6	300	10	5	2	sqrt	gini		0.8504524333577892	0.21591118899544823	0.7234042552421911	0.8153735632125333	11.55043317245717	3.9182049366683644	0.3392257902939321
1	3	undersample	0.6	300	10	5	2	sqrt	gini		0.8655527746879249	0.30492288302724346	0.838709677329171	0.7701149425232032	17.419998624517437	3.6483869375892604	0.2094366849291494
1	1	undersample	0.6	300	10	5	2	sqrt	entropy		0.8251406211787724	0.2740374442980779	0.6276595744013128	0.8462643678100126	9.279305033062595	4.082719956544933	0.43998121079164465
1	2	undersample	0.6	300	10	5	2	sqrt	entropy		0.8530814380044021	0.23196022109736225	0.7021276594997737	0.8153735632125333	10.409949246962109	3.802963615001648	0.3653200818449675
1	3	undersample	0.6	300	10	5	2	sqrt	entropy		0.8653210357186998	0.3039965873467417	0.7956989246456239	0.7794540229829062	13.764785578853832	3.6078594555608574	0.26210792004312655
1	1	undersample	0.6	300	10	5	2	log2	gini		0.8248043531425777	0.2602505269908141	0.6595744680149389	0.8426724137870498	10.3775676960881	4.192363475268347	0.4039832352115623
1	2	undersample	0.6	300	10	5	2	log2	gini		0.8504524333577892	0.21591118899544823	0.7234042552421911	0.8153735632125333	11.55043317245717	3.9182049366683644	0.3392257902939321
1	3	undersample	0.6	300	10	5	2	log2	gini		0.8655527746879249	0.30492288302724346	0.838709677329171	0.7701149425232032	17.419998624517437	3.6483869375892604	0.2094366849291494
1	1	undersample	0.6	300	10	5	2	log2	entropy		0.8251406211787724	0.2740374442980779	0.6276595744013128	0.8462643678100126	9.279305033062595	4.082719956544933	0.43998121079164465
1	2	undersample	0.6	300	10	5	2	log2	entropy		0.8530814380044021	0.23196022109736225	0.7021276594997737	0.8153735632125333	10.409949246962109	3.802963615001648	0.3653200818449675
1	3	undersample	0.6	300	10	5	2	log2	entropy		0.8653210357186998	0.3039965873467417	0.7956989246456239	0.7794540229829062	13.764785578853832	3.6078594555608574	0.26210792004312655
1	1	undersample	0.6	300	10	10	1	sqrt	gini		0.8273492907801419	0.27185690771615567	0.6382978722725215	0.84554597700542	9.660737973739664	4.132607351825642	0.42777345441432496
1	2	undersample	0.6	300	10	10	1	sqrt	gini		0.8517975055025678	0.2244180723771073	0.7446808509846085	0.8132183907987557	12.698717014754944	3.9869064963092873	0.3139613525279471
1	3	undersample	0.6	300	10	10	1	sqrt	gini		0.867816091954023	0.31821321469676467	0.838709677329171	0.7693965517186108	17.349531343697805	3.637021246688124	0.20963223738685907
1	1	undersample	0.6	300	10	10	1	sqrt	entropy		0.8307043286867205	0.29030162812663773	0.6382978722725215	0.8448275862008274	9.607842404127314	4.113474911615869	0.4281372073474465
1	2	undersample	0.6	300	10	10	1	sqrt	entropy		0.8516446563952067	0.22432842177682452	0.7446808509846085	0.8139367816033483	12.759008067474918	4.002299956857081	0.31368424630670205
1	3	undersample	0.6	300	10	10	1	sqrt	entropy		0.8668582375478927	0.3026969251114526	0.838709677329171	0.7772988505691286	18.14967595050853	3.7660768335133645	0.20750104091588942
1	1	undersample	0.6	300	10	10	1	log2	gini		0.8273492907801419	0.27185690771615567	0.6382978722725215	0.84554597700542	9.660737973739664	4.132607351825642	0.42777345441432496
1	2	undersample	0.6	300	10	10	1	log2	gini		0.8517975055025678	0.2244180723771073	0.7446808509846085	0.8132183907987557	12.698717014754944	3.9869064963092873	0.3139613525279471
1	3	undersample	0.6	300	10	10	1	log2	gini		0.867816091954023	0.31821321469676467	0.838709677329171	0.7693965517186108	17.349531343697805	3.637021246688124	0.20963223738685907
1	1	undersample	0.6	300	10	10	1	log2	entropy		0.8307043286867205	0.29030162812663773	0.6382978722725215	0.8448275862008274	9.607842404127314	4.113474911615869	0.4281372073474465
1	2	undersample	0.6	300	10	10	1	log2	entropy		0.8516446563952067	0.22432842177682452	0.7446808509846085	0.8139367816033483	12.759008067474918	4.002299956857081	0.31368424630670205
1	3	undersample	0.6	300	10	10	1	log2	entropy		0.8668582375478927	0.3026969251114526	0.838709677329171	0.7772988505691286	18.14967595050853	3.7660768335133645	0.20750104091588942
1	1	undersample	0.6	300	10	10	2	sqrt	gini		0.824215884079237	0.26533741704172203	0.6382978722725215	0.8383620689594946	9.152940504137192	3.9489359253380267	0.4314390366706389
1	2	undersample	0.6	300	10	10	2	sqrt	gini		0.8531807899241869	0.22010518047857644	0.7553191488558172	0.8175287356263109	13.830536429715615	4.13938660454014	0.299293269445507
1	3	undersample	0.6	300	10	10	2	sqrt	gini		0.8671440489432702	0.32417739580723254	0.8279569891582842	0.767241379304833	15.863424733297382	3.5571483931035006	0.2242358314344813
1	1	undersample	0.6	300	10	10	2	sqrt	entropy		0.8307119711420886	0.27895276445229183	0.6170212765301042	0.8484195402237902	9.017640172290463	4.070585593520467	0.45140252056765584
1	2	undersample	0.6	300	10	10	2	sqrt	entropy		0.851560589386158	0.22412569438920638	0.7340425531133998	0.8146551724079407	12.131161908178083	3.9604154215992495	0.32646628000387684
1	3	undersample	0.6	300	10	10	2	sqrt	entropy		0.867986033864788	0.30689950346805384	0.8172043009873975	0.7801724137874988	15.86620410024137	3.7174782196018232	0.23430166645109707
1	1	undersample	0.6	300	10	10	2	log2	gini		0.824215884079237	0.26533741704172203	0.6382978722725215	0.8383620689594946	9.152940504137192	3.9489359253380267	0.4314390366706389
1	2	undersample	0.6	300	10	10	2	log2	gini		0.8531807899241869	0.22010518047857644	0.7553191488558172	0.8175287356263109	13.830536429715615	4.13938660454014	0.299293269445507
1	3	undersample	0.6	300	10	10	2	log2	gini		0.8671440489432702	0.32417739580723254	0.8279569891582842	0.767241379304833	15.863424733297382	3.5571483931035006	0.2242358314344813
1	1	undersample	0.6	300	10	10	2	log2	entropy		0.8307119711420886	0.27895276445229183	0.6170212765301042	0.8484195402237902	9.017640172290463	4.070585593520467	0.45140252056765584
1	2	undersample	0.6	300	10	10	2	log2	entropy		0.851560589386158	0.22412569438920638	0.7340425531133998	0.8146551724079407	12.131161908178083	3.9604154215992495	0.32646628000387684
1	3	undersample	0.6	300	10	10	2	log2	entropy		0.867986033864788	0.30689950346805384	0.8172043009873975	0.7801724137874988	15.86620410024137	3.7174782196018232	0.23430166645109707
1	1	undersample	0.6	500	3	2	1	sqrt	gini		0.8306126192223037	0.2914615944177441	0.5425531914316433	0.8584770114880858	7.194545536837329	3.833675071447613	0.5328585356605323
1	2	undersample	0.6	500	3	2	1	sqrt	gini		0.8549691244803131	0.23524918903174277	0.6808510637573563	0.8397988505686796	11.183257731505586	4.2499758814120385	0.38003020869369636
1	3	undersample	0.6	500	3	2	1	sqrt	gini		0.8614587195649488	0.3197819641497518	0.8064516128165107	0.784482758615054	15.166665532605853	3.741935309744962	0.2467210178818645
1	1	undersample	0.6	500	3	2	1	sqrt	entropy		0.8297872340425533	0.28957385691933374	0.5425531914316433	0.8577586206834932	7.152219317574258	3.814313077499455	0.5333048158359497
1	2	undersample	0.6	500	3	2	1	sqrt	entropy		0.8564976155539251	0.23583211964822048	0.6808510637573563	0.8412356321778648	11.303769859219557	4.2884371991815335	0.3793811391733271
1	3	undersample	0.6	500	3	2	1	sqrt	entropy		0.8619299221357063	0.32322514310841766	0.8064516128165107	0.7873563218334242	15.427926761642793	3.7925020007401846	0.24582057622219908
1	1	undersample	0.6	500	3	2	1	log2	gini		0.8306126192223037	0.2914615944177441	0.5425531914316433	0.8584770114880858	7.194545536837329	3.833675071447613	0.5328585356605323
1	2	undersample	0.6	500	3	2	1	log2	gini		0.8549691244803131	0.23524918903174277	0.6808510637573563	0.8397988505686796	11.183257731505586	4.2499758814120385	0.38003020869369636
1	3	undersample	0.6	500	3	2	1	log2	gini		0.8614587195649488	0.3197819641497518	0.8064516128165107	0.784482758615054	15.166665532605853	3.741935309744962	0.2467210178818645
1	1	undersample	0.6	500	3	2	1	log2	entropy		0.8297872340425533	0.28957385691933374	0.5425531914316433	0.8577586206834932	7.152219317574258	3.814313077499455	0.5333048158359497
1	2	undersample	0.6	500	3	2	1	log2	entropy		0.8564976155539251	0.23583211964822048	0.6808510637573563	0.8412356321778648	11.303769859219557	4.2884371991815335	0.3793811391733271
1	3	undersample	0.6	500	3	2	1	log2	entropy		0.8619299221357063	0.32322514310841766	0.8064516128165107	0.7873563218334242	15.427926761642793	3.7925020007401846	0.24582057622219908
1	1	undersample	0.6	500	3	2	2	sqrt	gini		0.8311093788212277	0.29488738047266394	0.5425531914316433	0.8606321839018634	7.324142311092835	3.892958702316282	0.5315241653864028
1	2	undersample	0.6	500	3	2	2	sqrt	gini		0.8548621301051602	0.23480585916134444	0.6808510637573563	0.8397988505686796	11.183257731505586	4.2499758814120385	0.38003020869369636
1	3	undersample	0.6	500	3	2	2	sqrt	gini		0.8614278210357187	0.3225695848876084	0.8172043009873975	0.7852011494196466	16.342316264181914	3.80450947821342	0.23280110684975225
1	1	undersample	0.6	500	3	2	2	sqrt	entropy		0.8303069210075814	0.2918082619679634	0.553191489302852	0.854885057465123	7.293728813988555	3.812091584221121	0.5226533106046756
1	2	undersample	0.6	500	3	2	2	sqrt	entropy		0.8561995597945709	0.23533075959323113	0.6808510637573563	0.8412356321778648	11.303769859219557	4.2884371991815335	0.3793811391733271
1	3	undersample	0.6	500	3	2	2	sqrt	entropy		0.8617831541218638	0.3204619037099299	0.8064516128165107	0.7873563218334242	15.427926761642793	3.7925020007401846	0.24582057622219908
1	1	undersample	0.6	500	3	2	2	log2	gini		0.8311093788212277	0.29488738047266394	0.5425531914316433	0.8606321839018634	7.324142311092835	3.892958702316282	0.5315241653864028
1	2	undersample	0.6	500	3	2	2	log2	gini		0.8548621301051602	0.23480585916134444	0.6808510637573563	0.8397988505686796	11.183257731505586	4.2499758814120385	0.38003020869369636
1	3	undersample	0.6	500	3	2	2	log2	gini		0.8614278210357187	0.3225695848876084	0.8172043009873975	0.7852011494196466	16.342316264181914	3.80450947821342	0.23280110684975225
1	1	undersample	0.6	500	3	2	2	log2	entropy		0.8303069210075814	0.2918082619679634	0.553191489302852	0.854885057465123	7.293728813988555	3.812091584221121	0.5226533106046756
1	2	undersample	0.6	500	3	2	2	log2	entropy		0.8561995597945709	0.23533075959323113	0.6808510637573563	0.8412356321778648	11.303769859219557	4.2884371991815335	0.3793811391733271
1	3	undersample	0.6	500	3	2	2	log2	entropy		0.8617831541218638	0.3204619037099299	0.8064516128165107	0.7873563218334242	15.427926761642793	3.7925020007401846	0.24582057622219908
1	1	undersample	0.6	500	3	5	1	sqrt	gini		0.8307043286867205	0.29123047962742094	0.5425531914316433	0.8577586206834932	7.152219317574258	3.814313077499455	0.5333048158359497
1	2	undersample	0.6	500	3	5	1	sqrt	gini		0.8550226216678896	0.23531717878334021	0.6808510637573563	0.8390804597640872	11.12380866845301	4.231002775978484	0.38035557701917966
1	3	undersample	0.6	500	3	5	1	sqrt	gini		0.8616672846372513	0.31922226369828255	0.8064516128165107	0.7852011494196466	15.231325502366145	3.7544501429737696	0.24649528959756464
1	1	undersample	0.6	500	3	5	1	sqrt	entropy		0.8297108094888725	0.28966841329911797	0.5425531914316433	0.8556034482697156	7.027767598072285	3.757383035512078	0.5346481528878461
1	2	undersample	0.6	500	3	5	1	sqrt	entropy		0.8565740401076058	0.23565458032274397	0.6808510637573563	0.8412356321778648	11.303769859219557	4.2884371991815335	0.3793811391733271
1	3	undersample	0.6	500	3	5	1	sqrt	entropy		0.8618217772834014	0.31843846488789923	0.8064516128165107	0.7873563218334242	15.427926761642793	3.7925020007401846	0.24582057622219908
1	1	undersample	0.6	500	3	5	1	log2	gini		0.8307043286867205	0.29123047962742094	0.5425531914316433	0.8577586206834932	7.152219317574258	3.814313077499455	0.5333048158359497
1	2	undersample	0.6	500	3	5	1	log2	gini		0.8550226216678896	0.23531717878334021	0.6808510637573563	0.8390804597640872	11.12380866845301	4.231002775978484	0.38035557701917966
1	3	undersample	0.6	500	3	5	1	log2	gini		0.8616672846372513	0.31922226369828255	0.8064516128165107	0.7852011494196466	15.231325502366145	3.7544501429737696	0.24649528959756464
1	1	undersample	0.6	500	3	5	1	log2	entropy		0.8297108094888725	0.28966841329911797	0.5425531914316433	0.8556034482697156	7.027767598072285	3.757383035512078	0.5346481528878461
1	2	undersample	0.6	500	3	5	1	log2	entropy		0.8565740401076058	0.23565458032274397	0.6808510637573563	0.8412356321778648	11.303769859219557	4.2884371991815335	0.3793811391733271
1	3	undersample	0.6	500	3	5	1	log2	entropy		0.8618217772834014	0.31843846488789923	0.8064516128165107	0.7873563218334242	15.427926761642793	3.7925020007401846	0.24582057622219908
1	1	undersample	0.6	500	3	5	2	sqrt	gini		0.8312087307410124	0.2950309750421136	0.553191489302852	0.8577586206834932	7.466088882758013	3.889103529999445	0.5209023782612537
1	2	undersample	0.6	500	3	5	2	sqrt	gini		0.8550302641232576	0.23564339327318548	0.6808510637573563	0.8397988505686796	11.183257731505586	4.2499758814120385	0.38003020869369636
1	3	undersample	0.6	500	3	5	2	sqrt	gini		0.8616209368434063	0.3231917920582385	0.8172043009873975	0.7852011494196466	16.342316264181914	3.80450947821342	0.23280110684975225
1	1	undersample	0.6	500	3	5	2	sqrt	entropy		0.8301846417216924	0.29160833963576227	0.553191489302852	0.854885057465123	7.293728813988555	3.812091584221121	0.5226533106046756
1	2	undersample	0.6	500	3	5	2	sqrt	entropy		0.8564059060895084	0.23569855605647239	0.6808510637573563	0.8419540229824573	11.364847596621901	4.307930094307193	0.37905743513350854
1	3	undersample	0.6	500	3	5	2	sqrt	entropy		0.8617445309603263	0.3195579642908388	0.8064516128165107	0.7873563218334242	15.427926761642793	3.7925020007401846	0.24582057622219908
1	1	undersample	0.6	500	3	5	2	log2	gini		0.8312087307410124	0.2950309750421136	0.553191489302852	0.8577586206834932	7.466088882758013	3.889103529999445	0.5209023782612537
1	2	undersample	0.6	500	3	5	2	log2	gini		0.8550302641232576	0.23564339327318548	0.6808510637573563	0.8397988505686796	11.183257731505586	4.2499758814120385	0.38003020869369636
1	3	undersample	0.6	500	3	5	2	log2	gini		0.8616209368434063	0.3231917920582385	0.8172043009873975	0.7852011494196466	16.342316264181914	3.80450947821342	0.23280110684975225
1	1	undersample	0.6	500	3	5	2	log2	entropy		0.8301846417216924	0.29160833963576227	0.553191489302852	0.854885057465123	7.293728813988555	3.812091584221121	0.5226533106046756
1	2	undersample	0.6	500	3	5	2	log2	entropy		0.8564059060895084	0.23569855605647239	0.6808510637573563	0.8419540229824573	11.364847596621901	4.307930094307193	0.37905743513350854
1	3	undersample	0.6	500	3	5	2	log2	entropy		0.8617445309603263	0.3195579642908388	0.8064516128165107	0.7873563218334242	15.427926761642793	3.7925020007401846	0.24582057622219908
1	1	undersample	0.6	500	3	10	1	sqrt	gini		0.8309183174370262	0.29319443299351133	0.553191489302852	0.8591954022926782	7.554907081271922	3.928788257076947	0.5200313040602528
1	2	undersample	0.6	500	3	10	1	sqrt	gini		0.8554353142577648	0.2350960742104339	0.6808510637573563	0.837643678154902	11.006488835958644	4.193560275844045	0.3810079879496744
1	3	undersample	0.6	500	3	10	1	sqrt	gini		0.862138487208009	0.320001176397557	0.8064516128165107	0.784482758615054	15.166665532605853	3.741935309744962	0.2467210178818645
1	1	undersample	0.6	500	3	10	1	sqrt	entropy		0.8299095133284422	0.2878474448481408	0.553191489302852	0.8570402298789006	7.422349267362289	3.869560297548378	0.5213390105933436
1	2	undersample	0.6	500	3	10	1	sqrt	entropy		0.8571777940816826	0.2370450875934011	0.6808510637573563	0.8419540229824573	11.364847596621901	4.307930094307193	0.37905743513350854
1	3	undersample	0.6	500	3	10	1	sqrt	entropy		0.8621925596341615	0.3185397091995306	0.8172043009873975	0.7866379310288317	16.482470494055665	3.8301290694576835	0.23237589935406217
1	1	undersample	0.6	500	3	10	1	log2	gini		0.8309183174370262	0.29319443299351133	0.553191489302852	0.8591954022926782	7.554907081271922	3.928788257076947	0.5200313040602528
1	2	undersample	0.6	500	3	10	1	log2	gini		0.8554353142577648	0.2350960742104339	0.6808510637573563	0.837643678154902	11.006488835958644	4.193560275844045	0.3810079879496744
1	3	undersample	0.6	500	3	10	1	log2	gini		0.862138487208009	0.320001176397557	0.8064516128165107	0.784482758615054	15.166665532605853	3.741935309744962	0.2467210178818645
1	1	undersample	0.6	500	3	10	1	log2	entropy		0.8299095133284422	0.2878474448481408	0.553191489302852	0.8570402298789006	7.422349267362289	3.869560297548378	0.5213390105933436
1	2	undersample	0.6	500	3	10	1	log2	entropy		0.8571777940816826	0.2370450875934011	0.6808510637573563	0.8419540229824573	11.364847596621901	4.307930094307193	0.37905743513350854
1	3	undersample	0.6	500	3	10	1	log2	entropy		0.8621925596341615	0.3185397091995306	0.8172043009873975	0.7866379310288317	16.482470494055665	3.8301290694576835	0.23237589935406217
1	1	undersample	0.6	500	3	10	2	sqrt	gini		0.8312775128393249	0.2967040420027934	0.5638297871740607	0.8606321839018634	7.982649598982516	4.045623749465941	0.5068021111881332
1	2	undersample	0.6	500	3	10	2	sqrt	gini		0.8553359623379799	0.23476503647014155	0.6702127658861476	0.8397988505686796	10.65340581185181	4.183570008264976	0.3926978823125969
1	3	undersample	0.6	500	3	10	2	sqrt	gini		0.8619376467680138	0.320566660004868	0.8172043009873975	0.784482758615054	16.27293992036011	3.791827780541561	0.23301429467382018
1	1	undersample	0.6	500	3	10	2	sqrt	entropy		0.8302763511861091	0.2909242452231532	0.553191489302852	0.8570402298789006	7.422349267362289	3.869560297548378	0.5213390105933436
1	2	undersample	0.6	500	3	10	2	sqrt	entropy		0.856856810956224	0.23656652607906783	0.6808510637573563	0.8433908045916424	11.48868410996197	4.3474523862249415	0.37841168141862086
1	3	undersample	0.6	500	3	10	2	sqrt	entropy		0.8622543566926214	0.3237541980837935	0.8064516128165107	0.7873563218334242	15.427926761642793	3.7925020007401846	0.24582057622219908
1	1	undersample	0.6	500	3	10	2	log2	gini		0.8312775128393249	0.2967040420027934	0.5638297871740607	0.8606321839018634	7.982649598982516	4.045623749465941	0.5068021111881332
1	2	undersample	0.6	500	3	10	2	log2	gini		0.8553359623379799	0.23476503647014155	0.6702127658861476	0.8397988505686796	10.65340581185181	4.183570008264976	0.3926978823125969
1	3	undersample	0.6	500	3	10	2	log2	gini		0.8619376467680138	0.320566660004868	0.8172043009873975	0.784482758615054	16.27293992036011	3.791827780541561	0.23301429467382018
1	1	undersample	0.6	500	3	10	2	log2	entropy		0.8302763511861091	0.2909242452231532	0.553191489302852	0.8570402298789006	7.422349267362289	3.869560297548378	0.5213390105933436
1	2	undersample	0.6	500	3	10	2	log2	entropy		0.856856810956224	0.23656652607906783	0.6808510637573563	0.8433908045916424	11.48868410996197	4.3474523862249415	0.37841168141862086
1	3	undersample	0.6	500	3	10	2	log2	entropy		0.8622543566926214	0.3237541980837935	0.8064516128165107	0.7873563218334242	15.427926761642793	3.7925020007401846	0.24582057622219908
1	1	undersample	0.6	500	5	2	1	sqrt	gini		0.8302457813646368	0.2827583451389844	0.6489361701437303	0.8433908045916424	9.954683699041654	4.143665555620648	0.4162528495478691
1	2	undersample	0.6	500	5	2	1	sqrt	gini		0.8548697725605282	0.22633029858114673	0.7127659573709824	0.828304597695199	11.971330260930346	4.151339559997387	0.34677344537326843
1	3	undersample	0.6	500	5	2	1	sqrt	gini		0.8660857743171424	0.30597489498866864	0.8172043009873975	0.7758620689599436	15.47511196477282	3.645988257032094	0.23560334235904823
1	1	undersample	0.6	500	5	2	1	sqrt	entropy		0.8299859378821228	0.27652697442158886	0.6382978722725215	0.84554597700542	9.660737973739664	4.132607351825642	0.42777345441432496
1	2	undersample	0.6	500	5	2	1	sqrt	entropy		0.8556416605527024	0.2310961250386069	0.7021276594997737	0.8254310344768289	11.14550182877964	4.022064386845061	0.36086883634116573
1	3	undersample	0.6	500	5	2	1	sqrt	entropy		0.8657845136571498	0.304660356413846	0.8279569891582842	0.773706896546166	16.454165401437677	3.6587811998406017	0.22236199442721433
1	1	undersample	0.6	500	5	2	1	log2	gini		0.8302457813646368	0.2827583451389844	0.6489361701437303	0.8433908045916424	9.954683699041654	4.143665555620648	0.4162528495478691
1	2	undersample	0.6	500	5	2	1	log2	gini		0.8548697725605282	0.22633029858114673	0.7127659573709824	0.828304597695199	11.971330260930346	4.151339559997387	0.34677344537326843
1	3	undersample	0.6	500	5	2	1	log2	gini		0.8660857743171424	0.30597489498866864	0.8172043009873975	0.7758620689599436	15.47511196477282	3.645988257032094	0.23560334235904823
1	1	undersample	0.6	500	5	2	1	log2	entropy		0.8299859378821228	0.27652697442158886	0.6382978722725215	0.84554597700542	9.660737973739664	4.132607351825642	0.42777345441432496
1	2	undersample	0.6	500	5	2	1	log2	entropy		0.8556416605527024	0.2310961250386069	0.7021276594997737	0.8254310344768289	11.14550182877964	4.022064386845061	0.36086883634116573
1	3	undersample	0.6	500	5	2	1	log2	entropy		0.8657845136571498	0.304660356413846	0.8279569891582842	0.773706896546166	16.454165401437677	3.6587811998406017	0.22236199442721433
1	1	undersample	0.6	500	5	2	2	sqrt	gini		0.8296114575690879	0.29148270441700014	0.6489361701437303	0.8433908045916424	9.954683699041654	4.143665555620648	0.4162528495478691
1	2	undersample	0.6	500	5	2	2	sqrt	gini		0.8549844093910491	0.22856396563921988	0.7127659573709824	0.8254310344768289	11.733423910805014	4.083004756342713	0.3479806636192985
1	3	undersample	0.6	500	5	2	2	sqrt	gini		0.8665647015202077	0.31345291968265754	0.8279569891582842	0.7758620689599436	16.658652555432603	3.693961786729884	0.22174432222843318
1	1	undersample	0.6	500	5	2	2	sqrt	entropy		0.829137625336268	0.2847803712261091	0.6276595744013128	0.8448275862008274	9.177777083668223	4.044916996422271	0.44072947814807956
1	2	undersample	0.6	500	5	2	2	sqrt	entropy		0.8555652359990219	0.22933520465595303	0.7127659573709824	0.8254310344768289	11.733423910805014	4.083004756342713	0.3479806636192985
1	3	undersample	0.6	500	5	2	2	sqrt	entropy		0.8650661228525524	0.2993777116941855	0.838709677329171	0.7794540229829062	18.37784866437494	3.8028788855911735	0.2069273053262477
1	1	undersample	0.6	500	5	2	2	log2	gini		0.8296114575690879	0.29148270441700014	0.6489361701437303	0.8433908045916424	9.954683699041654	4.143665555620648	0.4162528495478691
1	2	undersample	0.6	500	5	2	2	log2	gini		0.8549844093910491	0.22856396563921988	0.7127659573709824	0.8254310344768289	11.733423910805014	4.083004756342713	0.3479806636192985
1	3	undersample	0.6	500	5	2	2	log2	gini		0.8665647015202077	0.31345291968265754	0.8279569891582842	0.7758620689599436	16.658652555432603	3.693961786729884	0.22174432222843318
1	1	undersample	0.6	500	5	2	2	log2	entropy		0.829137625336268	0.2847803712261091	0.6276595744013128	0.8448275862008274	9.177777083668223	4.044916996422271	0.44072947814807956
1	2	undersample	0.6	500	5	2	2	log2	entropy		0.8555652359990219	0.22933520465595303	0.7127659573709824	0.8254310344768289	11.733423910805014	4.083004756342713	0.3479806636192985
1	3	undersample	0.6	500	5	2	2	log2	entropy		0.8650661228525524	0.2993777116941855	0.838709677329171	0.7794540229829062	18.37784866437494	3.8028788855911735	0.2069273053262477
1	1	undersample	0.6	500	5	5	1	sqrt	gini		0.8298560161408657	0.2846209745195759	0.6382978722725215	0.8412356321778648	9.350544949673264	4.020409874232688	0.4299652910462426
1	2	undersample	0.6	500	5	5	1	sqrt	gini		0.8547780630961115	0.22811416068048135	0.7127659573709824	0.8247126436722363	11.675166105734206	4.066271131247452	0.3482837826605876
1	3	undersample	0.6	500	5	5	1	sqrt	gini		0.8670281794586576	0.31424383813902784	0.8064516128165107	0.7744252873507586	14.304669882760534	3.5750974370940787	0.2499251869038905
1	1	undersample	0.6	500	5	5	1	sqrt	entropy		0.8301540719002202	0.28628021589515523	0.6382978722725215	0.8441091953962349	9.555434351253968	4.094518807249244	0.42850157943448935
1	2	undersample	0.6	500	5	5	1	sqrt	entropy		0.8553741746148202	0.22922690152824962	0.7021276594997737	0.8254310344768289	11.14550182877964	4.022064386845061	0.36086883634116573
1	3	undersample	0.6	500	5	5	1	sqrt	entropy		0.8666573971078977	0.30155670401372114	0.8279569891582842	0.775143678155351	16.590054628394267	3.682159992409338	0.22194983132886667
1	1	undersample	0.6	500	5	5	1	log2	gini		0.8298560161408657	0.2846209745195759	0.6382978722725215	0.8412356321778648	9.350544949673264	4.020409874232688	0.4299652910462426
1	2	undersample	0.6	500	5	5	1	log2	gini		0.8547780630961115	0.22811416068048135	0.7127659573709824	0.8247126436722363	11.675166105734206	4.066271131247452	0.3482837826605876
1	3	undersample	0.6	500	5	5	1	log2	gini		0.8670281794586576	0.31424383813902784	0.8064516128165107	0.7744252873507586	14.304669882760534	3.5750974370940787	0.2499251869038905
1	1	undersample	0.6	500	5	5	1	log2	entropy		0.8301540719002202	0.28628021589515523	0.6382978722725215	0.8441091953962349	9.555434351253968	4.094518807249244	0.42850157943448935
1	2	undersample	0.6	500	5	5	1	log2	entropy		0.8553741746148202	0.22922690152824962	0.7021276594997737	0.8254310344768289	11.14550182877964	4.022064386845061	0.36086883634116573
1	3	undersample	0.6	500	5	5	1	log2	entropy		0.8666573971078977	0.30155670401372114	0.8279569891582842	0.775143678155351	16.590054628394267	3.682159992409338	0.22194983132886667
1	1	undersample	0.6	500	5	5	2	sqrt	gini		0.8290994130594277	0.2876291747873899	0.6382978722725215	0.8426724137870498	9.452054082480018	4.057125943808077	0.4292321874043946
1	2	undersample	0.6	500	5	5	2	sqrt	gini		0.8544952922474932	0.23032685572707295	0.7127659573709824	0.8239942528676438	11.617383874554806	4.049674107165614	0.3485874302442265
1	3	undersample	0.6	500	5	5	2	sqrt	gini		0.8674066864417255	0.31521798183295524	0.8279569891582842	0.7772988505691286	16.797176111259358	3.71779379718627	0.2213344436343931
1	1	undersample	0.6	500	5	5	2	sqrt	entropy		0.8293592565419419	0.28067496817930043	0.6382978722725215	0.8433908045916424	9.503507106174114	4.075736612085883	0.4288665722576186
1	2	undersample	0.6	500	5	5	2	sqrt	entropy		0.8552748226950355	0.22916005340922915	0.7127659573709824	0.828304597695199	11.971330260930346	4.151339559997387	0.34677344537326843
1	3	undersample	0.6	500	5	5	2	sqrt	entropy		0.8665878754171301	0.3057293578086389	0.8279569891582842	0.7780172413737212	16.867110333586236	3.729825491780396	0.2211300720362495
1	1	undersample	0.6	500	5	5	2	log2	gini		0.8290994130594277	0.2876291747873899	0.6382978722725215	0.8426724137870498	9.452054082480018	4.057125943808077	0.4292321874043946
1	2	undersample	0.6	500	5	5	2	log2	gini		0.8544952922474932	0.23032685572707295	0.7127659573709824	0.8239942528676438	11.617383874554806	4.049674107165614	0.3485874302442265
1	3	undersample	0.6	500	5	5	2	log2	gini		0.8674066864417255	0.31521798183295524	0.8279569891582842	0.7772988505691286	16.797176111259358	3.71779379718627	0.2213344436343931
1	1	undersample	0.6	500	5	5	2	log2	entropy		0.8293592565419419	0.28067496817930043	0.6382978722725215	0.8433908045916424	9.503507106174114	4.075736612085883	0.4288665722576186
1	2	undersample	0.6	500	5	5	2	log2	entropy		0.8552748226950355	0.22916005340922915	0.7127659573709824	0.828304597695199	11.971330260930346	4.151339559997387	0.34677344537326843
1	3	undersample	0.6	500	5	5	2	log2	entropy		0.8665878754171301	0.3057293578086389	0.8279569891582842	0.7780172413737212	16.867110333586236	3.729825491780396	0.2211300720362495
1	1	undersample	0.6	500	5	10	1	sqrt	gini		0.8295121056493031	0.2819142866079378	0.6382978722725215	0.8426724137870498	9.452054082480018	4.057125943808077	0.4292321874043946
1	2	undersample	0.6	500	5	10	1	sqrt	gini		0.854327158229396	0.22557335572375167	0.7127659573709824	0.8268678160860139	11.851389922647234	4.116888611283306	0.347376005653337
1	3	undersample	0.6	500	5	10	1	sqrt	gini		0.8671594982078853	0.31010042784615327	0.8279569891582842	0.7708333333277958	16.187498767735928	3.612903067676714	0.223190930090001
1	1	undersample	0.6	500	5	10	1	sqrt	entropy		0.8304139153827341	0.2922848815414484	0.6489361701437303	0.8397988505686796	9.690038682874858	4.05075826197085	0.4180332295503982
1	2	undersample	0.6	500	5	10	1	sqrt	entropy		0.8556340180973343	0.23119755781137108	0.7021276594997737	0.8239942528676438	11.035276165213636	3.9892312100437395	0.3614980758040457
1	3	undersample	0.6	500	5	10	1	sqrt	entropy		0.8659930787294526	0.3072509425575027	0.8279569891582842	0.7722701149369808	16.319990864961625	3.6356974077960453	0.22277569115567553
1	1	undersample	0.6	500	5	10	1	log2	gini		0.8295121056493031	0.2819142866079378	0.6382978722725215	0.8426724137870498	9.452054082480018	4.057125943808077	0.4292321874043946
1	2	undersample	0.6	500	5	10	1	log2	gini		0.854327158229396	0.22557335572375167	0.7127659573709824	0.8268678160860139	11.851389922647234	4.116888611283306	0.347376005653337
1	3	undersample	0.6	500	5	10	1	log2	gini		0.8671594982078853	0.31010042784615327	0.8279569891582842	0.7708333333277958	16.187498767735928	3.612903067676714	0.223190930090001
1	1	undersample	0.6	500	5	10	1	log2	entropy		0.8304139153827341	0.2922848815414484	0.6489361701437303	0.8397988505686796	9.690038682874858	4.05075826197085	0.4180332295503982
1	2	undersample	0.6	500	5	10	1	log2	entropy		0.8556340180973343	0.23119755781137108	0.7021276594997737	0.8239942528676438	11.035276165213636	3.9892312100437395	0.3614980758040457
1	3	undersample	0.6	500	5	10	1	log2	entropy		0.8659930787294526	0.3072509425575027	0.8279569891582842	0.7722701149369808	16.319990864961625	3.6356974077960453	0.22277569115567553
1	1	undersample	0.6	500	5	10	2	sqrt	gini		0.8290306309611151	0.28677947011908594	0.6382978722725215	0.8448275862008274	9.607842404127314	4.113474911615869	0.4281372073474465
1	2	undersample	0.6	500	5	10	2	sqrt	gini		0.8540749572022499	0.22569589555781844	0.7127659573709824	0.8254310344768289	11.733423910805014	4.083004756342713	0.3479806636192985
1	3	undersample	0.6	500	5	10	2	sqrt	gini		0.8673294401186504	0.3194567788682682	0.8279569891582842	0.7701149425232032	16.1218737757999	3.6016127460817056	0.22339913058178443
1	1	undersample	0.6	500	5	10	2	sqrt	entropy		0.8299706529713868	0.28787571214303925	0.6276595744013128	0.8354885057411244	8.561072375301167	3.8152929014230317	0.4456559468904257
1	2	undersample	0.6	500	5	10	2	sqrt	entropy		0.8546939960870629	0.2285960259439907	0.7021276594997737	0.8247126436722363	11.090163124748356	4.005580517348237	0.36118318201360955
1	3	undersample	0.6	500	5	10	2	sqrt	entropy		0.8653055864540848	0.30271173914191457	0.8279569891582842	0.7758620689599436	16.658652555432603	3.693961786729884	0.22174432222843318
1	1	undersample	0.6	500	5	10	2	log2	gini		0.8290306309611151	0.28677947011908594	0.6382978722725215	0.8448275862008274	9.607842404127314	4.113474911615869	0.4281372073474465
1	2	undersample	0.6	500	5	10	2	log2	gini		0.8540749572022499	0.22569589555781844	0.7127659573709824	0.8254310344768289	11.733423910805014	4.083004756342713	0.3479806636192985
1	3	undersample	0.6	500	5	10	2	log2	gini		0.8673294401186504	0.3194567788682682	0.8279569891582842	0.7701149425232032	16.1218737757999	3.6016127460817056	0.22339913058178443
1	1	undersample	0.6	500	5	10	2	log2	entropy		0.8299706529713868	0.28787571214303925	0.6276595744013128	0.8354885057411244	8.561072375301167	3.8152929014230317	0.4456559468904257
1	2	undersample	0.6	500	5	10	2	log2	entropy		0.8546939960870629	0.2285960259439907	0.7021276594997737	0.8247126436722363	11.090163124748356	4.005580517348237	0.36118318201360955
1	3	undersample	0.6	500	5	10	2	log2	entropy		0.8653055864540848	0.30271173914191457	0.8279569891582842	0.7758620689599436	16.658652555432603	3.693961786729884	0.22174432222843318
1	1	undersample	0.6	500	10	2	1	sqrt	gini		0.8261112130105162	0.2760945041782993	0.6489361701437303	0.8426724137870498	9.900787956085392	4.124744709538212	0.4166077113079784
1	2	undersample	0.6	500	10	2	1	sqrt	gini		0.8538991807287846	0.22887107349966318	0.7234042552421911	0.818965517235496	11.831500967085033	3.9959470938127843	0.3377379578985294
1	3	undersample	0.6	500	10	2	1	sqrt	gini		0.8645871956494872	0.30770838038352905	0.8172043009873975	0.7708333333277958	15.037432050549373	3.565982248615978	0.2371403632119075
1	1	undersample	0.6	500	10	2	1	sqrt	entropy		0.8261188554658841	0.2783138182944007	0.6382978722725215	0.84554597700542	9.660737973739664	4.132607351825642	0.42777345441432496
1	2	undersample	0.6	500	10	2	1	sqrt	entropy		0.8544035827830766	0.22473195383426953	0.7127659573709824	0.8204022988446811	11.335406586005497	3.9686806295352572	0.350113644893943
1	3	undersample	0.6	500	10	2	1	sqrt	entropy		0.8645871956494872	0.29467780612844857	0.8172043009873975	0.7780172413737212	15.668759527085818	3.6813861996793524	0.23495070152987704
1	1	undersample	0.6	500	10	2	1	log2	gini		0.8261112130105162	0.2760945041782993	0.6489361701437303	0.8426724137870498	9.900787956085392	4.124744709538212	0.4166077113079784
1	2	undersample	0.6	500	10	2	1	log2	gini		0.8538991807287846	0.22887107349966318	0.7234042552421911	0.818965517235496	11.831500967085033	3.9959470938127843	0.3377379578985294
1	3	undersample	0.6	500	10	2	1	log2	gini		0.8645871956494872	0.30770838038352905	0.8172043009873975	0.7708333333277958	15.037432050549373	3.565982248615978	0.2371403632119075
1	1	undersample	0.6	500	10	2	1	log2	entropy		0.8261188554658841	0.2783138182944007	0.6382978722725215	0.84554597700542	9.660737973739664	4.132607351825642	0.42777345441432496
1	2	undersample	0.6	500	10	2	1	log2	entropy		0.8544035827830766	0.22473195383426953	0.7127659573709824	0.8204022988446811	11.335406586005497	3.9686806295352572	0.350113644893943
1	3	undersample	0.6	500	10	2	1	log2	entropy		0.8645871956494872	0.29467780612844857	0.8172043009873975	0.7780172413737212	15.668759527085818	3.6813861996793524	0.23495070152987704
1	1	undersample	0.6	500	10	2	2	sqrt	gini		0.825729090242113	0.2682189651746479	0.6595744680149389	0.8412356321778648	10.266119127550498	4.15442353670711	0.4046732151097848
1	2	undersample	0.6	500	10	2	2	sqrt	gini		0.8522254830031794	0.22522566911376737	0.7340425531133998	0.8196839080400885	12.546453248326584	4.070865247944384	0.3244634194147907
1	3	undersample	0.6	500	10	2	2	sqrt	gini		0.8679628599678657	0.2983664638003398	0.838709677329171	0.7715517241323884	17.56226275743032	3.6713327663802775	0.20904667248554668
1	1	undersample	0.6	500	10	2	2	sqrt	entropy		0.825988933724627	0.28591984828848066	0.6382978722725215	0.8477011494191976	9.822418771223967	4.1910876406975595	0.4266858947972875
1	2	undersample	0.6	500	10	2	2	sqrt	entropy		0.8543730129616043	0.22659808481928906	0.7127659573709824	0.8254310344768289	11.733423910805014	4.083004756342713	0.3479806636192985
1	3	undersample	0.6	500	10	2	2	sqrt	entropy		0.8656609195402298	0.30542934792674875	0.8279569891582842	0.7772988505691286	16.797176111259358	3.71779379718627	0.2213344436343931
1	1	undersample	0.6	500	10	2	2	log2	gini		0.825729090242113	0.2682189651746479	0.6595744680149389	0.8412356321778648	10.266119127550498	4.15442353670711	0.4046732151097848
1	2	undersample	0.6	500	10	2	2	log2	gini		0.8522254830031794	0.22522566911376737	0.7340425531133998	0.8196839080400885	12.546453248326584	4.070865247944384	0.3244634194147907
1	3	undersample	0.6	500	10	2	2	log2	gini		0.8679628599678657	0.2983664638003398	0.838709677329171	0.7715517241323884	17.56226275743032	3.6713327663802775	0.20904667248554668
1	1	undersample	0.6	500	10	2	2	log2	entropy		0.825988933724627	0.28591984828848066	0.6382978722725215	0.8477011494191976	9.822418771223967	4.1910876406975595	0.4266858947972875
1	2	undersample	0.6	500	10	2	2	log2	entropy		0.8543730129616043	0.22659808481928906	0.7127659573709824	0.8254310344768289	11.733423910805014	4.083004756342713	0.3479806636192985
1	3	undersample	0.6	500	10	2	2	log2	entropy		0.8656609195402298	0.30542934792674875	0.8279569891582842	0.7772988505691286	16.797176111259358	3.71779379718627	0.2213344436343931
1	1	undersample	0.6	500	10	5	1	sqrt	gini		0.8270435925654195	0.27306542742514134	0.6595744680149389	0.8397988505686796	10.156669636349106	4.117164135117913	0.4053655559314976
1	2	undersample	0.6	500	10	5	1	sqrt	gini		0.8525006113964294	0.22350937953150354	0.7340425531133998	0.8160919540171259	12.247499102924595	3.9913561653968834	0.32589151543344813
1	3	undersample	0.6	500	10	5	1	sqrt	gini		0.8671208750463478	0.31366315509691334	0.838709677329171	0.7686781609140182	17.27950174783183	3.6257261501373548	0.20982815536317653
1	1	undersample	0.6	500	10	5	1	sqrt	entropy		0.8286943629249205	0.29431695291725335	0.6382978722725215	0.8462643678100126	9.714127894437379	4.151918599876203	0.42741031905833216
1	2	undersample	0.6	500	10	5	1	sqrt	entropy		0.8538609684519441	0.2207521389262102	0.7234042552421911	0.8225574712584587	12.123948023997782	4.076836706534531	0.33626311967236094
1	3	undersample	0.6	500	10	5	1	sqrt	entropy		0.8651433691756273	0.3048757161548475	0.8172043009873975	0.7772988505691286	15.603793893297428	3.669510760859176	0.23516784635289667
1	1	undersample	0.6	500	10	5	1	log2	gini		0.8270435925654195	0.27306542742514134	0.6595744680149389	0.8397988505686796	10.156669636349106	4.117164135117913	0.4053655559314976
1	2	undersample	0.6	500	10	5	1	log2	gini		0.8525006113964294	0.22350937953150354	0.7340425531133998	0.8160919540171259	12.247499102924595	3.9913561653968834	0.32589151543344813
1	3	undersample	0.6	500	10	5	1	log2	gini		0.8671208750463478	0.31366315509691334	0.838709677329171	0.7686781609140182	17.27950174783183	3.6257261501373548	0.20982815536317653
1	1	undersample	0.6	500	10	5	1	log2	entropy		0.8286943629249205	0.29431695291725335	0.6382978722725215	0.8462643678100126	9.714127894437379	4.151918599876203	0.42741031905833216
1	2	undersample	0.6	500	10	5	1	log2	entropy		0.8538609684519441	0.2207521389262102	0.7234042552421911	0.8225574712584587	12.123948023997782	4.076836706534531	0.33626311967236094
1	3	undersample	0.6	500	10	5	1	log2	entropy		0.8651433691756273	0.3048757161548475	0.8172043009873975	0.7772988505691286	15.603793893297428	3.669510760859176	0.23516784635289667
1	1	undersample	0.6	500	10	5	2	sqrt	gini		0.8260271460014673	0.26629567165088064	0.6595744680149389	0.8397988505686796	10.156669636349106	4.117164135117913	0.4053655559314976
1	2	undersample	0.6	500	10	5	2	sqrt	gini		0.850696991929567	0.2191803874773651	0.7234042552421911	0.8168103448217183	11.661537618407444	3.9489359541007305	0.3386290870641328
1	3	undersample	0.6	500	10	5	2	sqrt	gini		0.8653210357186999	0.3009840585578049	0.838709677329171	0.7701149425232032	17.419998624517437	3.6483869375892604	0.2094366849291494
1	1	undersample	0.6	500	10	5	2	sqrt	entropy		0.8261723526534603	0.2806973167674509	0.6276595744013128	0.8426724137870498	9.028962143921587	3.9895071780779423	0.4418566635008109
1	2	undersample	0.6	500	10	5	2	sqrt	entropy		0.8534177060405966	0.2254447832859775	0.7021276594997737	0.818965517235496	10.663264549902532	3.8784192381124085	0.3637178008038086
1	3	undersample	0.6	500	10	5	2	sqrt	entropy		0.8654214559386973	0.29971100882372376	0.8064516128165107	0.7765804597645362	14.482849966868562	3.6095839060036785	0.2492315924995826
1	1	undersample	0.6	500	10	5	2	log2	gini		0.8260271460014673	0.26629567165088064	0.6595744680149389	0.8397988505686796	10.156669636349106	4.117164135117913	0.4053655559314976
1	2	undersample	0.6	500	10	5	2	log2	gini		0.850696991929567	0.2191803874773651	0.7234042552421911	0.8168103448217183	11.661537618407444	3.9489359541007305	0.3386290870641328
1	3	undersample	0.6	500	10	5	2	log2	gini		0.8653210357186999	0.3009840585578049	0.838709677329171	0.7701149425232032	17.419998624517437	3.6483869375892604	0.2094366849291494
1	1	undersample	0.6	500	10	5	2	log2	entropy		0.8261723526534603	0.2806973167674509	0.6276595744013128	0.8426724137870498	9.028962143921587	3.9895071780779423	0.4418566635008109
1	2	undersample	0.6	500	10	5	2	log2	entropy		0.8534177060405966	0.2254447832859775	0.7021276594997737	0.818965517235496	10.663264549902532	3.8784192381124085	0.3637178008038086
1	3	undersample	0.6	500	10	5	2	log2	entropy		0.8654214559386973	0.29971100882372376	0.8064516128165107	0.7765804597645362	14.482849966868562	3.6095839060036785	0.2492315924995826
1	1	undersample	0.6	500	10	10	1	sqrt	gini		0.8283045977011494	0.27529541704430033	0.6489361701437303	0.8405172413732722	9.742014010434806	4.06900491966362	0.417675936196059
1	2	undersample	0.6	500	10	10	1	sqrt	gini		0.8509797627781853	0.22136310725162936	0.7446808509846085	0.8110632183849781	12.52059477900315	3.941428477847618	0.31479561651906396
1	3	undersample	0.6	500	10	10	1	sqrt	gini		0.8678547151155606	0.3223490174147682	0.8494623655000578	0.764367816086463	18.304876568337825	3.605035251726935	0.19694397037966613
1	1	undersample	0.6	500	10	10	1	sqrt	entropy		0.8283428099779897	0.28670928416708213	0.6489361701437303	0.8412356321778648	9.79445970292006	4.0874167054698995	0.41731925307801365
1	2	undersample	0.6	500	10	10	1	sqrt	entropy		0.8529668011738812	0.22756196988587013	0.7234042552421911	0.8168103448217183	11.661537618407444	3.9489359541007305	0.3386290870641328
1	3	undersample	0.6	500	10	10	1	sqrt	entropy		0.8665183537263627	0.30177100655052713	0.8279569891582842	0.7744252873507586	16.521893630806858	3.67043336874992	0.2221557217077747
1	1	undersample	0.6	500	10	10	1	log2	gini		0.8283045977011494	0.27529541704430033	0.6489361701437303	0.8405172413732722	9.742014010434806	4.06900491966362	0.417675936196059
1	2	undersample	0.6	500	10	10	1	log2	gini		0.8509797627781853	0.22136310725162936	0.7446808509846085	0.8110632183849781	12.52059477900315	3.941428477847618	0.31479561651906396
1	3	undersample	0.6	500	10	10	1	log2	gini		0.8678547151155606	0.3223490174147682	0.8494623655000578	0.764367816086463	18.304876568337825	3.605035251726935	0.19694397037966613
1	1	undersample	0.6	500	10	10	1	log2	entropy		0.8283428099779897	0.28670928416708213	0.6489361701437303	0.8412356321778648	9.79445970292006	4.0874167054698995	0.41731925307801365
1	2	undersample	0.6	500	10	10	1	log2	entropy		0.8529668011738812	0.22756196988587013	0.7234042552421911	0.8168103448217183	11.661537618407444	3.9489359541007305	0.3386290870641328
1	3	undersample	0.6	500	10	10	1	log2	entropy		0.8665183537263627	0.30177100655052713	0.8279569891582842	0.7744252873507586	16.521893630806858	3.67043336874992	0.2221557217077747
1	1	undersample	0.6	500	10	10	2	sqrt	gini		0.8254463193934948	0.27270828240124856	0.6382978722725215	0.837643678154902	9.104632337627155	3.9314627586037925	0.43180905299269723
1	2	undersample	0.6	500	10	10	2	sqrt	gini		0.8523095500122279	0.22204155854174146	0.7127659573709824	0.8182471264309035	11.171569979314748	3.921621178021156	0.35103580549257807
1	3	undersample	0.6	500	10	10	2	sqrt	gini		0.8673989618094179	0.31411051185398714	0.8494623655000578	0.7693965517186108	18.827101255724344	3.6836497242097663	0.19565675490371878
1	1	undersample	0.6	500	10	10	2	sqrt	entropy		0.8295961726583517	0.2810008292280528	0.6489361701437303	0.8441091953962349	10.009076176923797	4.162760787370066	0.4158985918077699
1	2	undersample	0.6	500	10	10	2	sqrt	entropy		0.8541284543898263	0.2281735663259909	0.7234042552421911	0.8146551724079407	11.495526905527468	3.9030180966485353	0.33952493119880855
1	3	undersample	0.6	500	10	10	2	sqrt	entropy		0.8666882956371276	0.30627220258633187	0.8172043009873975	0.7787356321783138	15.734147015618841	3.693338751735133	0.23473395734305713
1	1	undersample	0.6	500	10	10	2	log2	gini		0.8254463193934948	0.27270828240124856	0.6382978722725215	0.837643678154902	9.104632337627155	3.9314627586037925	0.43180905299269723
1	2	undersample	0.6	500	10	10	2	log2	gini		0.8523095500122279	0.22204155854174146	0.7127659573709824	0.8182471264309035	11.171569979314748	3.921621178021156	0.35103580549257807
1	3	undersample	0.6	500	10	10	2	log2	gini		0.8673989618094179	0.31411051185398714	0.8494623655000578	0.7693965517186108	18.827101255724344	3.6836497242097663	0.19565675490371878
1	1	undersample	0.6	500	10	10	2	log2	entropy		0.8295961726583517	0.2810008292280528	0.6489361701437303	0.8441091953962349	10.009076176923797	4.162760787370066	0.4158985918077699
1	2	undersample	0.6	500	10	10	2	log2	entropy		0.8541284543898263	0.2281735663259909	0.7234042552421911	0.8146551724079407	11.495526905527468	3.9030180966485353	0.33952493119880855
1	3	undersample	0.6	500	10	10	2	log2	entropy		0.8666882956371276	0.30627220258633187	0.8172043009873975	0.7787356321783138	15.734147015618841	3.693338751735133	0.23473395734305713
1	1	undersample	0.8	100	3	2	1	sqrt	gini		0.8328365737344094	0.29026430952153776	0.6808510637573563	0.8096264367757929	9.072703804476737	3.576394833727806	0.39419282499182556
1	2	undersample	0.8	100	3	2	1	sqrt	gini		0.8604946197114209	0.24826136280579073	0.7553191488558172	0.8089080459712005	13.067341308258111	3.95264736900178	0.30248289572343456
1	3	undersample	0.8	100	3	2	1	sqrt	gini		0.8553485354097144	0.31491276516302863	0.838709677329171	0.764367816086463	16.86829137657419	3.559401894110138	0.21101139682530842
1	1	undersample	0.8	100	3	2	1	sqrt	entropy		0.8312316581071167	0.2829484378571666	0.6595744680149389	0.8081896551666079	8.163623074241773	3.4386801931931683	0.42121985303398124
1	2	undersample	0.8	100	3	2	1	sqrt	entropy		0.8604487649792124	0.2466071056795179	0.7553191488558172	0.8024425287298675	12.53865523093567	3.82328800711436	0.3049200900184974
1	3	undersample	0.8	100	3	2	1	sqrt	entropy		0.853108392040539	0.31363317222424053	0.8494623655000578	0.75790229884513	17.665322890830602	3.5087583498740993	0.19862406110007386
1	1	undersample	0.8	100	3	2	1	log2	gini		0.8328365737344094	0.29026430952153776	0.6808510637573563	0.8096264367757929	9.072703804476737	3.576394833727806	0.39419282499182556
1	2	undersample	0.8	100	3	2	1	log2	gini		0.8604946197114209	0.24826136280579073	0.7553191488558172	0.8089080459712005	13.067341308258111	3.95264736900178	0.30248289572343456
1	3	undersample	0.8	100	3	2	1	log2	gini		0.8553485354097144	0.31491276516302863	0.838709677329171	0.764367816086463	16.86829137657419	3.559401894110138	0.21101139682530842
1	1	undersample	0.8	100	3	2	1	log2	entropy		0.8312316581071167	0.2829484378571666	0.6595744680149389	0.8081896551666079	8.163623074241773	3.4386801931931683	0.42121985303398124
1	2	undersample	0.8	100	3	2	1	log2	entropy		0.8604487649792124	0.2466071056795179	0.7553191488558172	0.8024425287298675	12.53865523093567	3.82328800711436	0.3049200900184974
1	3	undersample	0.8	100	3	2	1	log2	entropy		0.853108392040539	0.31363317222424053	0.8494623655000578	0.75790229884513	17.665322890830602	3.5087583498740993	0.19862406110007386
1	1	undersample	0.8	100	3	2	2	sqrt	gini		0.8312545854732208	0.29516807369839465	0.691489361628565	0.8124999999941631	9.712643020178016	3.687943065213911	0.37970539640196593
1	2	undersample	0.8	100	3	2	2	sqrt	gini		0.8599978601124969	0.24575071945316337	0.7446808509846085	0.8096264367757929	12.404087152981731	3.9116818493897876	0.31535426001973993
1	3	undersample	0.8	100	3	2	2	sqrt	gini		0.8546378692374242	0.31045822912503795	0.838709677329171	0.7636494252818704	16.801214507437123	3.5485830438262362	0.21120990237005172
1	1	undersample	0.8	100	3	2	2	sqrt	entropy		0.8306814013206164	0.28483152886573154	0.6595744680149389	0.8096264367757929	8.239857960661272	3.464632495173812	0.42047234664918737
1	2	undersample	0.8	100	3	2	2	sqrt	entropy		0.8605863291758374	0.24720468434678136	0.7553191488558172	0.8038793103390527	12.653128569773537	3.8512974416347174	0.3043751032692116
1	3	undersample	0.8	100	3	2	2	sqrt	entropy		0.8512622049190458	0.3062971638573304	0.8494623655000578	0.75790229884513	17.665322890830602	3.5087583498740993	0.19862406110007386
1	1	undersample	0.8	100	3	2	2	log2	gini		0.8312545854732208	0.29516807369839465	0.691489361628565	0.8124999999941631	9.712643020178016	3.687943065213911	0.37970539640196593
1	2	undersample	0.8	100	3	2	2	log2	gini		0.8599978601124969	0.24575071945316337	0.7446808509846085	0.8096264367757929	12.404087152981731	3.9116818493897876	0.31535426001973993
1	3	undersample	0.8	100	3	2	2	log2	gini		0.8546378692374242	0.31045822912503795	0.838709677329171	0.7636494252818704	16.801214507437123	3.5485830438262362	0.21120990237005172
1	1	undersample	0.8	100	3	2	2	log2	entropy		0.8306814013206164	0.28483152886573154	0.6595744680149389	0.8096264367757929	8.239857960661272	3.464632495173812	0.42047234664918737
1	2	undersample	0.8	100	3	2	2	log2	entropy		0.8605863291758374	0.24720468434678136	0.7553191488558172	0.8038793103390527	12.653128569773537	3.8512974416347174	0.3043751032692116
1	3	undersample	0.8	100	3	2	2	log2	entropy		0.8512622049190458	0.3062971638573304	0.8494623655000578	0.75790229884513	17.665322890830602	3.5087583498740993	0.19862406110007386
1	1	undersample	0.8	100	3	5	1	sqrt	gini		0.8322710320371729	0.2867789653684431	0.691489361628565	0.8096264367757929	9.532204958539912	3.632276003004803	0.38105306416314455
1	2	undersample	0.8	100	3	5	1	sqrt	gini		0.8604258376131084	0.24754147409108823	0.7659574467270258	0.8096264367757929	13.9183522972407	4.023444187943782	0.28907473836237807
1	3	undersample	0.8	100	3	5	1	sqrt	gini		0.854784637251267	0.3184973322000342	0.838709677329171	0.7650862068910554	16.9357785017727	3.5702869147293472	0.21081326406092601
1	1	undersample	0.8	100	3	5	1	sqrt	entropy		0.8313539373930057	0.28195885243572066	0.6489361701437303	0.8067528735574229	7.716908381971505	3.3580635764637057	0.4351565851345132
1	2	undersample	0.8	100	3	5	1	sqrt	entropy		0.8603112007825874	0.2463730040895784	0.7553191488558172	0.8038793103390527	12.653128569773537	3.8512974416347174	0.3043751032692116
1	3	undersample	0.8	100	3	5	1	sqrt	entropy		0.8524749721913237	0.3134267549167067	0.838709677329171	0.7586206896497226	16.342855901165102	3.4746542334781547	0.2126099679923069
1	1	undersample	0.8	100	3	5	1	log2	gini		0.8322710320371729	0.2867789653684431	0.691489361628565	0.8096264367757929	9.532204958539912	3.632276003004803	0.38105306416314455
1	2	undersample	0.8	100	3	5	1	log2	gini		0.8604258376131084	0.24754147409108823	0.7659574467270258	0.8096264367757929	13.9183522972407	4.023444187943782	0.28907473836237807
1	3	undersample	0.8	100	3	5	1	log2	gini		0.854784637251267	0.3184973322000342	0.838709677329171	0.7650862068910554	16.9357785017727	3.5702869147293472	0.21081326406092601
1	1	undersample	0.8	100	3	5	1	log2	entropy		0.8313539373930057	0.28195885243572066	0.6489361701437303	0.8067528735574229	7.716908381971505	3.3580635764637057	0.4351565851345132
1	2	undersample	0.8	100	3	5	1	log2	entropy		0.8603112007825874	0.2463730040895784	0.7553191488558172	0.8038793103390527	12.653128569773537	3.8512974416347174	0.3043751032692116
1	3	undersample	0.8	100	3	5	1	log2	entropy		0.8524749721913237	0.3134267549167067	0.838709677329171	0.7586206896497226	16.342855901165102	3.4746542334781547	0.2126099679923069
1	1	undersample	0.8	100	3	5	2	sqrt	gini		0.8313845072144779	0.29137549829244147	0.691489361628565	0.8089080459712005	9.487943366306988	3.618620830776277	0.3813914771821964
1	2	undersample	0.8	100	3	5	2	sqrt	gini		0.8599443629249205	0.24463432976147167	0.7553191488558172	0.8103448275803855	13.189722344409487	3.982591665671777	0.30194657853905393
1	3	undersample	0.8	100	3	5	2	sqrt	gini		0.8546764923989618	0.3162094920208398	0.838709677329171	0.7650862068910554	16.9357785017727	3.5702869147293472	0.21081326406092601
1	1	undersample	0.8	100	3	5	2	sqrt	entropy		0.8308342504279774	0.28293875059995216	0.6595744680149389	0.8074712643620153	8.125932318806509	3.425849297616829	0.42159460378826724
1	2	undersample	0.8	100	3	5	2	sqrt	entropy		0.860632183908046	0.24774954573962674	0.7553191488558172	0.8045977011436451	12.710996525954194	3.8654566226802944	0.30410333978752746
1	3	undersample	0.8	100	3	5	2	sqrt	entropy		0.851246755654431	0.3090546938696556	0.838709677329171	0.75790229884513	16.278930516837825	3.464343687217465	0.21281149402565955
1	1	undersample	0.8	100	3	5	2	log2	gini		0.8313845072144779	0.29137549829244147	0.691489361628565	0.8089080459712005	9.487943366306988	3.618620830776277	0.3813914771821964
1	2	undersample	0.8	100	3	5	2	log2	gini		0.8599443629249205	0.24463432976147167	0.7553191488558172	0.8103448275803855	13.189722344409487	3.982591665671777	0.30194657853905393
1	3	undersample	0.8	100	3	5	2	log2	gini		0.8546764923989618	0.3162094920208398	0.838709677329171	0.7650862068910554	16.9357785017727	3.5702869147293472	0.21081326406092601
1	1	undersample	0.8	100	3	5	2	log2	entropy		0.8308342504279774	0.28293875059995216	0.6595744680149389	0.8074712643620153	8.125932318806509	3.425849297616829	0.42159460378826724
1	2	undersample	0.8	100	3	5	2	log2	entropy		0.860632183908046	0.24774954573962674	0.7553191488558172	0.8045977011436451	12.710996525954194	3.8654566226802944	0.30410333978752746
1	3	undersample	0.8	100	3	5	2	log2	entropy		0.851246755654431	0.3090546938696556	0.838709677329171	0.75790229884513	16.278930516837825	3.464343687217465	0.21281149402565955
1	1	undersample	0.8	100	3	10	1	sqrt	gini		0.8320494008314991	0.2846426305494613	0.691489361628565	0.8089080459712005	9.487943366306988	3.618620830776277	0.3813914771821964
1	2	undersample	0.8	100	3	10	1	sqrt	gini		0.8604181951577403	0.2463210169878281	0.7659574467270258	0.8089080459712005	13.853724182797531	4.00831845870603	0.2893314654803077
1	3	undersample	0.8	100	3	10	1	sqrt	gini		0.8551013471758745	0.31500895890932745	0.838709677329171	0.7629310344772778	16.73454416476111	3.537829762329166	0.2114087817482077
1	1	undersample	0.8	100	3	10	1	sqrt	entropy		0.8299553680606505	0.2791155531946277	0.6702127658861476	0.8074712643620153	8.523350438092761	3.4811049314493587	0.40841977242400096
1	2	undersample	0.8	100	3	10	1	sqrt	entropy		0.8618014795793592	0.2474746184382581	0.7765957445982345	0.8053160919482377	14.379369850803254	3.9890081952827474	0.2774118819446192
1	3	undersample	0.8	100	3	10	1	sqrt	entropy		0.8534096527005316	0.31488485910698605	0.8279569891582842	0.7586206896497226	15.124998895930384	3.430107384330999	0.22678396584901134
1	1	undersample	0.8	100	3	10	1	log2	gini		0.8320494008314991	0.2846426305494613	0.691489361628565	0.8089080459712005	9.487943366306988	3.618620830776277	0.3813914771821964
1	2	undersample	0.8	100	3	10	1	log2	gini		0.8604181951577403	0.2463210169878281	0.7659574467270258	0.8089080459712005	13.853724182797531	4.00831845870603	0.2893314654803077
1	3	undersample	0.8	100	3	10	1	log2	gini		0.8551013471758745	0.31500895890932745	0.838709677329171	0.7629310344772778	16.73454416476111	3.537829762329166	0.2114087817482077
1	1	undersample	0.8	100	3	10	1	log2	entropy		0.8299553680606505	0.2791155531946277	0.6702127658861476	0.8074712643620153	8.523350438092761	3.4811049314493587	0.40841977242400096
1	2	undersample	0.8	100	3	10	1	log2	entropy		0.8618014795793592	0.2474746184382581	0.7765957445982345	0.8053160919482377	14.379369850803254	3.9890081952827474	0.2774118819446192
1	3	undersample	0.8	100	3	10	1	log2	entropy		0.8534096527005316	0.31488485910698605	0.8279569891582842	0.7586206896497226	15.124998895930384	3.430107384330999	0.22678396584901134
1	1	undersample	0.8	100	3	10	2	sqrt	gini		0.8309412448031303	0.28883471333938565	0.6808510637573563	0.8081896551666079	8.988763456579267	3.5496053607155287	0.39489361222758435
1	2	undersample	0.8	100	3	10	2	sqrt	gini		0.8601048544876497	0.2444310129189236	0.7553191488558172	0.8103448275803855	13.189722344409487	3.982591665671777	0.30194657853905393
1	3	undersample	0.8	100	3	10	2	sqrt	gini		0.8557579409220121	0.31565205466122576	0.838709677329171	0.7636494252818704	16.801214507437123	3.5485830438262362	0.21120990237005172
1	1	undersample	0.8	100	3	10	2	sqrt	entropy		0.82936689899731	0.28268698830506594	0.6702127658861476	0.8067528735574229	8.484110260189926	3.468164021593663	0.4087834587707164
1	2	undersample	0.8	100	3	10	2	sqrt	entropy		0.8619619711420886	0.247177192452231	0.7765957445982345	0.8060344827528303	14.445501551371393	4.003782298947487	0.27716463428106936
1	3	undersample	0.8	100	3	10	2	sqrt	entropy		0.8526758126313186	0.3112701929817988	0.8279569891582842	0.75790229884513	15.065837181851483	3.419929024560831	0.22699892695124524
1	1	undersample	0.8	100	3	10	2	log2	gini		0.8309412448031303	0.28883471333938565	0.6808510637573563	0.8081896551666079	8.988763456579267	3.5496053607155287	0.39489361222758435
1	2	undersample	0.8	100	3	10	2	log2	gini		0.8601048544876497	0.2444310129189236	0.7553191488558172	0.8103448275803855	13.189722344409487	3.982591665671777	0.30194657853905393
1	3	undersample	0.8	100	3	10	2	log2	gini		0.8557579409220121	0.31565205466122576	0.838709677329171	0.7636494252818704	16.801214507437123	3.5485830438262362	0.21120990237005172
1	1	undersample	0.8	100	3	10	2	log2	entropy		0.82936689899731	0.28268698830506594	0.6702127658861476	0.8067528735574229	8.484110260189926	3.468164021593663	0.4087834587707164
1	2	undersample	0.8	100	3	10	2	log2	entropy		0.8619619711420886	0.247177192452231	0.7765957445982345	0.8060344827528303	14.445501551371393	4.003782298947487	0.27716463428106936
1	3	undersample	0.8	100	3	10	2	log2	entropy		0.8526758126313186	0.3112701929817988	0.8279569891582842	0.75790229884513	15.065837181851483	3.419929024560831	0.22699892695124524
1	1	undersample	0.8	100	5	2	1	sqrt	gini		0.8279836145756909	0.2675070872653281	0.6808510637573563	0.8045977011436451	8.784313160406523	3.484355265514631	0.39665653011740415
1	2	undersample	0.8	100	5	2	1	sqrt	gini		0.8559932134996331	0.229806353987807	0.7978723403406519	0.7945402298793496	15.26499700027379	3.8833505023324957	0.2543957492826808
1	3	undersample	0.8	100	5	2	1	sqrt	gini		0.8540353479174391	0.29032257034220216	0.8494623655000578	0.7521551724083897	17.124843388859425	3.427395840698409	0.2001417234378721
1	1	undersample	0.8	100	5	2	1	sqrt	entropy		0.8292828319882614	0.2895327459344911	0.7234042552421911	0.7938218390747571	10.069685756382322	3.5086364962684953	0.3484355401406454
1	2	undersample	0.8	100	5	2	1	sqrt	entropy		0.8584082293959404	0.23337347253251106	0.7978723403406519	0.7952586206839422	15.332408804378106	3.8969762929027603	0.2541659428273206
1	3	undersample	0.8	100	5	2	1	sqrt	entropy		0.8577354467927327	0.3168205360691965	0.8494623655000578	0.7521551724083897	17.124843388859425	3.427395840698409	0.2001417234378721
1	1	undersample	0.8	100	5	2	1	log2	gini		0.8279836145756909	0.2675070872653281	0.6808510637573563	0.8045977011436451	8.784313160406523	3.484355265514631	0.39665653011740415
1	2	undersample	0.8	100	5	2	1	log2	gini		0.8559932134996331	0.229806353987807	0.7978723403406519	0.7945402298793496	15.26499700027379	3.8833505023324957	0.2543957492826808
1	3	undersample	0.8	100	5	2	1	log2	gini		0.8540353479174391	0.29032257034220216	0.8494623655000578	0.7521551724083897	17.124843388859425	3.427395840698409	0.2001417234378721
1	1	undersample	0.8	100	5	2	1	log2	entropy		0.8292828319882614	0.2895327459344911	0.7234042552421911	0.7938218390747571	10.069685756382322	3.5086364962684953	0.3484355401406454
1	2	undersample	0.8	100	5	2	1	log2	entropy		0.8584082293959404	0.23337347253251106	0.7978723403406519	0.7952586206839422	15.332408804378106	3.8969762929027603	0.2541659428273206
1	3	undersample	0.8	100	5	2	1	log2	entropy		0.8577354467927327	0.3168205360691965	0.8494623655000578	0.7521551724083897	17.124843388859425	3.427395840698409	0.2001417234378721
1	1	undersample	0.8	100	5	2	2	sqrt	gini		0.8270741623868916	0.26882512961174904	0.7021276594997737	0.8045977011436451	9.705881710865059	3.593241367561964	0.370212761451725
1	2	undersample	0.8	100	5	2	2	sqrt	gini		0.8559091464905845	0.2272699972389878	0.8191489360830693	0.7909482758563869	17.13705139600609	3.918402970627048	0.22865093350713447
1	3	undersample	0.8	100	5	2	2	sqrt	gini		0.8550318254851069	0.27936289374713696	0.838709677329171	0.748563218385427	15.481141718990031	3.3356680696706777	0.21546653182352465
1	1	undersample	0.8	100	5	2	2	sqrt	entropy		0.831422719491318	0.29330503092378424	0.7127659573709824	0.792385057465572	9.470843945213709	3.4331147572465284	0.3624930029887237
1	2	undersample	0.8	100	5	2	2	sqrt	entropy		0.8594399608706286	0.23450035414924023	0.7978723403406519	0.7959770114885347	15.400295339472969	3.91069803973994	0.25393655118505143
1	3	undersample	0.8	100	5	2	2	sqrt	entropy		0.8563372883450747	0.3061857888133166	0.838709677329171	0.7499999999946121	15.59999884775179	3.354838575050839	0.21505376069526674
1	1	undersample	0.8	100	5	2	2	log2	gini		0.8270741623868916	0.26882512961174904	0.7021276594997737	0.8045977011436451	9.705881710865059	3.593241367561964	0.370212761451725
1	2	undersample	0.8	100	5	2	2	log2	gini		0.8559091464905845	0.2272699972389878	0.8191489360830693	0.7909482758563869	17.13705139600609	3.918402970627048	0.22865093350713447
1	3	undersample	0.8	100	5	2	2	log2	gini		0.8550318254851069	0.27936289374713696	0.838709677329171	0.748563218385427	15.481141718990031	3.3356680696706777	0.21546653182352465
1	1	undersample	0.8	100	5	2	2	log2	entropy		0.831422719491318	0.29330503092378424	0.7127659573709824	0.792385057465572	9.470843945213709	3.4331147572465284	0.3624930029887237
1	2	undersample	0.8	100	5	2	2	log2	entropy		0.8594399608706286	0.23450035414924023	0.7978723403406519	0.7959770114885347	15.400295339472969	3.91069803973994	0.25393655118505143
1	3	undersample	0.8	100	5	2	2	log2	entropy		0.8563372883450747	0.3061857888133166	0.838709677329171	0.7499999999946121	15.59999884775179	3.354838575050839	0.21505376069526674
1	1	undersample	0.8	100	5	5	1	sqrt	gini		0.8284039496209342	0.2749680364784501	0.691489361628565	0.7959770114885347	8.74453563492883	3.389271634441281	0.38758736752789386
1	2	undersample	0.8	100	5	5	1	sqrt	gini		0.8574682073856689	0.23121975721541907	0.8404255318254867	0.7902298850517944	19.8401809572511	4.006411933219739	0.20193423353599424
1	3	undersample	0.8	100	5	5	1	sqrt	gini		0.8543752317389692	0.26794778483009074	0.8494623655000578	0.747126436776242	16.67207664609593	3.3592374033818144	0.2014888311737503
1	1	undersample	0.8	100	5	5	1	sqrt	entropy		0.8319959036439227	0.29944237257400214	0.7021276594997737	0.792385057465572	8.996292072079973	3.381874238481655	0.37591866976111127
1	2	undersample	0.8	100	5	5	1	sqrt	entropy		0.858499938860357	0.23090394319302163	0.8085106382118606	0.7959770114885347	16.472612163627396	3.962840680269806	0.24057146955076714
1	3	undersample	0.8	100	5	5	1	sqrt	entropy		0.8559665059943147	0.30224524426726684	0.838709677329171	0.747126436776242	15.36363523936003	3.316715410933943	0.21588089053302387
1	1	undersample	0.8	100	5	5	1	log2	gini		0.8284039496209342	0.2749680364784501	0.691489361628565	0.7959770114885347	8.74453563492883	3.389271634441281	0.38758736752789386
1	2	undersample	0.8	100	5	5	1	log2	gini		0.8574682073856689	0.23121975721541907	0.8404255318254867	0.7902298850517944	19.8401809572511	4.006411933219739	0.20193423353599424
1	3	undersample	0.8	100	5	5	1	log2	gini		0.8543752317389692	0.26794778483009074	0.8494623655000578	0.747126436776242	16.67207664609593	3.3592374033818144	0.2014888311737503
1	1	undersample	0.8	100	5	5	1	log2	entropy		0.8319959036439227	0.29944237257400214	0.7021276594997737	0.792385057465572	8.996292072079973	3.381874238481655	0.37591866976111127
1	2	undersample	0.8	100	5	5	1	log2	entropy		0.858499938860357	0.23090394319302163	0.8085106382118606	0.7959770114885347	16.472612163627396	3.962840680269806	0.24057146955076714
1	3	undersample	0.8	100	5	5	1	log2	entropy		0.8559665059943147	0.30224524426726684	0.838709677329171	0.747126436776242	15.36363523936003	3.316715410933943	0.21588089053302387
1	1	undersample	0.8	100	5	5	2	sqrt	gini		0.8257673025189533	0.2729269145573234	0.7021276594997737	0.7974137930977198	9.278114907868055	3.465821467205012	0.3735480115130679
1	2	undersample	0.8	100	5	5	2	sqrt	gini		0.8582935925654194	0.23246230670115073	0.8191489360830693	0.7952586206839422	17.593187431833172	4.000895660713501	0.2274116330701049
1	3	undersample	0.8	100	5	5	2	sqrt	gini		0.8540044493882091	0.27782654921400474	0.8602150536709446	0.7521551724083897	18.675583759252586	3.470780598175604	0.18584588605966396
1	1	undersample	0.8	100	5	5	2	sqrt	entropy		0.8315067865003668	0.30235161834361696	0.7234042552421911	0.7916666666609795	9.938460898332089	3.4723402583953957	0.34938409423067995
1	2	undersample	0.8	100	5	5	2	sqrt	entropy		0.8602500611396429	0.2352346011753585	0.8085106382118606	0.8002873563160899	16.919263235452483	4.0483696115295205	0.23927575249576874
1	3	undersample	0.8	100	5	5	2	sqrt	entropy		0.8566076504758373	0.30612066445359204	0.838709677329171	0.7514367816037972	15.72023004730562	3.3742307047617337	0.21464256804166565
1	1	undersample	0.8	100	5	5	2	log2	gini		0.8257673025189533	0.2729269145573234	0.7021276594997737	0.7974137930977198	9.278114907868055	3.465821467205012	0.3735480115130679
1	2	undersample	0.8	100	5	5	2	log2	gini		0.8582935925654194	0.23246230670115073	0.8191489360830693	0.7952586206839422	17.593187431833172	4.000895660713501	0.2274116330701049
1	3	undersample	0.8	100	5	5	2	log2	gini		0.8540044493882091	0.27782654921400474	0.8602150536709446	0.7521551724083897	18.675583759252586	3.470780598175604	0.18584588605966396
1	1	undersample	0.8	100	5	5	2	log2	entropy		0.8315067865003668	0.30235161834361696	0.7234042552421911	0.7916666666609795	9.938460898332089	3.4723402583953957	0.34938409423067995
1	2	undersample	0.8	100	5	5	2	log2	entropy		0.8602500611396429	0.2352346011753585	0.8085106382118606	0.8002873563160899	16.919263235452483	4.0483696115295205	0.23927575249576874
1	3	undersample	0.8	100	5	5	2	log2	entropy		0.8566076504758373	0.30612066445359204	0.838709677329171	0.7514367816037972	15.72023004730562	3.3742307047617337	0.21464256804166565
1	1	undersample	0.8	100	5	10	1	sqrt	gini		0.8242999510882858	0.2728493579683969	0.7127659573709824	0.8002873563160899	9.943777655940435	3.568957420690498	0.35891362867718773
1	2	undersample	0.8	100	5	10	1	sqrt	gini		0.8570707997065297	0.2275530999887504	0.7978723403406519	0.7909482758563869	14.934887649931309	3.8166262700912807	0.2555510433156796
1	3	undersample	0.8	100	5	10	1	sqrt	gini		0.8569629835619825	0.2852051072133057	0.8494623655000578	0.7449712643624643	16.483499752997425	3.3308494827770194	0.20207173038822215
1	1	undersample	0.8	100	5	10	1	sqrt	entropy		0.8297031670335044	0.28619785012380383	0.7446808509846085	0.7945402298793496	11.279136766029955	3.6244604688436626	0.3213419990586777
1	2	undersample	0.8	100	5	10	1	sqrt	entropy		0.8590043409146491	0.2368550187975582	0.7978723403406519	0.7966954022931273	15.468661638042127	3.924516760048227	0.25370757323374604
1	3	undersample	0.8	100	5	10	1	sqrt	entropy		0.8538654060066742	0.2903181502746765	0.8602150536709446	0.7478448275808345	18.25114908809679	3.4114510176553976	0.18691704389006497
1	1	undersample	0.8	100	5	10	1	log2	gini		0.8242999510882858	0.2728493579683969	0.7127659573709824	0.8002873563160899	9.943777655940435	3.568957420690498	0.35891362867718773
1	2	undersample	0.8	100	5	10	1	log2	gini		0.8570707997065297	0.2275530999887504	0.7978723403406519	0.7909482758563869	14.934887649931309	3.8166262700912807	0.2555510433156796
1	3	undersample	0.8	100	5	10	1	log2	gini		0.8569629835619825	0.2852051072133057	0.8494623655000578	0.7449712643624643	16.483499752997425	3.3308494827770194	0.20207173038822215
1	1	undersample	0.8	100	5	10	1	log2	entropy		0.8297031670335044	0.28619785012380383	0.7446808509846085	0.7945402298793496	11.279136766029955	3.6244604688436626	0.3213419990586777
1	2	undersample	0.8	100	5	10	1	log2	entropy		0.8590043409146491	0.2368550187975582	0.7978723403406519	0.7966954022931273	15.468661638042127	3.924516760048227	0.25370757323374604
1	3	undersample	0.8	100	5	10	1	log2	entropy		0.8538654060066742	0.2903181502746765	0.8602150536709446	0.7478448275808345	18.25114908809679	3.4114510176553976	0.18691704389006497
1	1	undersample	0.8	100	5	10	2	sqrt	gini		0.8239178283198826	0.2682445001759028	0.7021276594997737	0.7952586206839422	9.155638517663446	3.4293391377544293	0.3745603367347911
1	2	undersample	0.8	100	5	10	2	sqrt	gini		0.8581560283687942	0.22992926006897918	0.8191489360830693	0.7952586206839422	17.593187431833172	4.000895660713501	0.2274116330701049
1	3	undersample	0.8	100	5	10	2	sqrt	gini		0.85740328760351	0.29918274412429563	0.8494623655000578	0.7456896551670569	16.54600358198719	3.3402586617366445	0.20187705627677865
1	1	undersample	0.8	100	5	10	2	sqrt	entropy		0.8284345194424064	0.283127574501113	0.7446808509846085	0.792385057465572	11.131775493719058	3.586836313541149	0.3222160026715607
1	2	undersample	0.8	100	5	10	2	sqrt	entropy		0.8574682073856689	0.23212535319500355	0.7978723403406519	0.7966954022931273	15.468661638042127	3.924516760048227	0.25370757323374604
1	3	undersample	0.8	100	5	10	2	sqrt	entropy		0.8544293041651218	0.30010774071159374	0.8494623655000578	0.7499999999946121	16.928570121159034	3.397849326013029	0.20071684332514023
1	1	undersample	0.8	100	5	10	2	log2	gini		0.8239178283198826	0.2682445001759028	0.7021276594997737	0.7952586206839422	9.155638517663446	3.4293391377544293	0.3745603367347911
1	2	undersample	0.8	100	5	10	2	log2	gini		0.8581560283687942	0.22992926006897918	0.8191489360830693	0.7952586206839422	17.593187431833172	4.000895660713501	0.2274116330701049
1	3	undersample	0.8	100	5	10	2	log2	gini		0.85740328760351	0.29918274412429563	0.8494623655000578	0.7456896551670569	16.54600358198719	3.3402586617366445	0.20187705627677865
1	1	undersample	0.8	100	5	10	2	log2	entropy		0.8284345194424064	0.283127574501113	0.7446808509846085	0.792385057465572	11.131775493719058	3.586836313541149	0.3222160026715607
1	2	undersample	0.8	100	5	10	2	log2	entropy		0.8574682073856689	0.23212535319500355	0.7978723403406519	0.7966954022931273	15.468661638042127	3.924516760048227	0.25370757323374604
1	3	undersample	0.8	100	5	10	2	log2	entropy		0.8544293041651218	0.30010774071159374	0.8494623655000578	0.7499999999946121	16.928570121159034	3.397849326013029	0.20071684332514023
1	1	undersample	0.8	100	10	2	1	sqrt	gini		0.8233599290780143	0.2676318898955989	0.7234042552421911	0.7981321839023123	10.340541334846282	3.583553997813015	0.34655380007345366
1	2	undersample	0.8	100	10	2	1	sqrt	gini		0.8537883651259478	0.21932470080362412	0.7978723403406519	0.7952586206839422	15.332408804378106	3.8969762929027603	0.2541659428273206
1	3	undersample	0.8	100	10	2	1	sqrt	gini		0.8547962241997281	0.28147581116867854	0.8602150536709446	0.7557471264313524	19.040722409653398	3.521821487234071	0.18496258813380576
1	1	undersample	0.8	100	10	2	1	sqrt	entropy		0.831892730496454	0.24282292147927448	0.7234042552421911	0.8031609195344601	10.671532123072513	3.6751046427377982	0.34438396414294375
1	2	undersample	0.8	100	10	2	1	sqrt	entropy		0.8558250794815359	0.24437828760281713	0.7872340424694433	0.7887931034426093	13.818366348193786	3.727312024502998	0.269736073888831
1	3	undersample	0.8	100	10	2	1	sqrt	entropy		0.8564029477196886	0.2466084923412963	0.8602150536709446	0.7557471264313524	19.040722409653398	3.521821487234071	0.18496258813380576
1	1	undersample	0.8	100	10	2	1	log2	gini		0.8233599290780143	0.2676318898955989	0.7234042552421911	0.7981321839023123	10.340541334846282	3.583553997813015	0.34655380007345366
1	2	undersample	0.8	100	10	2	1	log2	gini		0.8537883651259478	0.21932470080362412	0.7978723403406519	0.7952586206839422	15.332408804378106	3.8969762929027603	0.2541659428273206
1	3	undersample	0.8	100	10	2	1	log2	gini		0.8547962241997281	0.28147581116867854	0.8602150536709446	0.7557471264313524	19.040722409653398	3.521821487234071	0.18496258813380576
1	1	undersample	0.8	100	10	2	1	log2	entropy		0.831892730496454	0.2428229214792745	0.7234042552421911	0.8031609195344601	10.671532123072513	3.6751046427377982	0.34438396414294375
1	2	undersample	0.8	100	10	2	1	log2	entropy		0.8558250794815359	0.24437828760281713	0.7872340424694433	0.7887931034426093	13.818366348193786	3.727312024502998	0.269736073888831
1	3	undersample	0.8	100	10	2	1	log2	entropy		0.8564029477196886	0.2466084923412963	0.8602150536709446	0.7557471264313524	19.040722409653398	3.521821487234071	0.18496258813380576
1	1	undersample	0.8	100	10	2	2	sqrt	gini		0.8245674370261679	0.26280802851053364	0.7021276594997737	0.8117816091895705	10.166302466509775	3.7303879773526787	0.36693654236419204
1	2	undersample	0.8	100	10	2	2	sqrt	gini		0.85785797260944	0.2290532596699016	0.8191489360830693	0.7895114942472018	16.989157459267922	3.8916561939421612	0.2290670407511946
1	3	undersample	0.8	100	10	2	2	sqrt	gini		0.8610029662588061	0.3023509692499306	0.838709677329171	0.7492816091900196	15.540400000958945	3.345225857454434	0.21525994838253915
1	1	undersample	0.8	100	10	2	2	sqrt	entropy		0.8292904744436294	0.26179339415267966	0.7340425531133998	0.8045977011436451	11.364705093215802	3.7565705206329625	0.33054710845320645
1	2	undersample	0.8	100	10	2	2	sqrt	entropy		0.8573841403766203	0.22636243435709627	0.8191489360830693	0.7895114942472018	16.989157459267922	3.8916561939421612	0.2290670407511946
1	3	undersample	0.8	100	10	2	2	sqrt	entropy		0.8613351254480287	0.3017184404796161	0.8709677418418315	0.7456896551670569	19.79237120763067	3.4248221721603573	0.1730374768292671
1	1	undersample	0.8	100	10	2	2	log2	gini		0.8245674370261679	0.26280802851053364	0.7021276594997737	0.8117816091895705	10.166302466509775	3.7303879773526787	0.36693654236419204
1	2	undersample	0.8	100	10	2	2	log2	gini		0.85785797260944	0.2290532596699016	0.8191489360830693	0.7895114942472018	16.989157459267922	3.8916561939421612	0.2290670407511946
1	3	undersample	0.8	100	10	2	2	log2	gini		0.8610029662588061	0.3023509692499306	0.838709677329171	0.7492816091900196	15.540400000958945	3.345225857454434	0.21525994838253915
1	1	undersample	0.8	100	10	2	2	log2	entropy		0.8292904744436291	0.26179339415267966	0.7340425531133998	0.8045977011436451	11.364705093215802	3.7565705206329625	0.33054710845320645
1	2	undersample	0.8	100	10	2	2	log2	entropy		0.8573841403766203	0.22636243435709627	0.8191489360830693	0.7895114942472018	16.989157459267922	3.8916561939421612	0.2290670407511946
1	3	undersample	0.8	100	10	2	2	log2	entropy		0.8613351254480287	0.3017184404796161	0.8709677418418315	0.7456896551670569	19.79237120763067	3.4248221721603573	0.1730374768292671
1	1	undersample	0.8	100	10	5	1	sqrt	gini		0.8225192589875276	0.24597974500107736	0.7234042552421911	0.7995689655114974	10.433415350267676	3.6092425556545353	0.34593106189602474
1	2	undersample	0.8	100	10	5	1	sqrt	gini		0.8546634262655906	0.230053616275718	0.8191489360830693	0.783045977005869	16.347875636373526	3.7756796902006826	0.23095841996260077
1	3	undersample	0.8	100	10	5	1	sqrt	gini		0.8554412309974045	0.2788330361400573	0.8602150536709446	0.7406609195349091	17.575110483105302	3.3169509931119943	0.18873001228353165
1	1	undersample	0.8	100	10	5	1	sqrt	entropy		0.8285720836390316	0.24187311177773282	0.7446808509846085	0.7966954022931273	11.429622305439329	3.6628823093783454	0.32047272404959226
1	2	undersample	0.8	100	10	5	1	sqrt	entropy		0.8553512472487161	0.22368197296277045	0.8191489360830693	0.7966954022931273	17.74953087852037	4.02917054031618	0.22700151290740755
1	3	undersample	0.8	100	10	5	1	sqrt	entropy		0.8581680262019528	0.3035904690917536	0.8709677418418315	0.7492816091900196	20.172634378985055	3.4738883904334505	0.1722079587347326
1	1	undersample	0.8	100	10	5	1	log2	gini		0.8225192589875276	0.24597974500107736	0.7234042552421911	0.7995689655114974	10.433415350267676	3.6092425556545353	0.34593106189602474
1	2	undersample	0.8	100	10	5	1	log2	gini		0.8546634262655906	0.230053616275718	0.8191489360830693	0.783045977005869	16.347875636373526	3.7756796902006826	0.23095841996260077
1	3	undersample	0.8	100	10	5	1	log2	gini		0.8554412309974045	0.2788330361400573	0.8602150536709446	0.7406609195349091	17.575110483105302	3.3169509931119943	0.18873001228353165
1	1	undersample	0.8	100	10	5	1	log2	entropy		0.8285720836390316	0.24187311177773282	0.7446808509846085	0.7966954022931273	11.429622305439329	3.6628823093783454	0.32047272404959226
1	2	undersample	0.8	100	10	5	1	log2	entropy		0.8553512472487161	0.22368197296277045	0.8191489360830693	0.7966954022931273	17.74953087852037	4.02917054031618	0.22700151290740755
1	3	undersample	0.8	100	10	5	1	log2	entropy		0.8581680262019528	0.3035904690917536	0.8709677418418315	0.7492816091900196	20.172634378985055	3.4738883904334505	0.1722079587347326
1	1	undersample	0.8	100	10	5	2	sqrt	gini		0.8241165321594522	0.28143519763197133	0.691489361628565	0.8017241379252751	9.062967932724629	3.487511387003059	0.38480896349424887
1	2	undersample	0.8	100	10	5	2	sqrt	gini		0.8582783076546833	0.22790527624279766	0.829787233954278	0.7895114942472018	18.285408059005974	3.9421971834738776	0.21559250895022694
1	3	undersample	0.8	100	10	5	2	sqrt	gini		0.8579903596588804	0.29464194720012926	0.8602150536709446	0.7514367816037972	18.60382240593816	3.460749440781265	0.18602355898852288
1	1	undersample	0.8	100	10	5	2	sqrt	entropy		0.8254386769381268	0.2616775877822923	0.6808510637573563	0.8017241379252751	8.626086409180001	3.4338573656645504	0.3980782380929233
1	2	undersample	0.8	100	10	5	2	sqrt	entropy		0.8578426876987039	0.2432404191679818	0.7978723403406519	0.7916666666609795	14.999998873561783	3.829787049700804	0.25531914582013726
1	3	undersample	0.8	100	10	5	2	sqrt	entropy		0.8567853170189098	0.3011336618444171	0.8494623655000578	0.748563218385427	16.799590545159546	3.378433044922866	0.20110209637819929
1	1	undersample	0.8	100	10	5	2	log2	gini		0.8241165321594522	0.28143519763197133	0.691489361628565	0.8017241379252751	9.062967932724629	3.487511387003059	0.38480896349424887
1	2	undersample	0.8	100	10	5	2	log2	gini		0.8582783076546833	0.22790527624279766	0.829787233954278	0.7895114942472018	18.285408059005974	3.9421971834738776	0.21559250895022694
1	3	undersample	0.8	100	10	5	2	log2	gini		0.8579903596588804	0.29464194720012926	0.8602150536709446	0.7514367816037972	18.60382240593816	3.460749440781265	0.18602355898852288
1	1	undersample	0.8	100	10	5	2	log2	entropy		0.8254386769381268	0.2616775877822923	0.6808510637573563	0.8017241379252751	8.626086409180001	3.4338573656645504	0.3980782380929233
1	2	undersample	0.8	100	10	5	2	log2	entropy		0.8578426876987039	0.2432404191679818	0.7978723403406519	0.7916666666609795	14.999998873561783	3.829787049700804	0.25531914582013726
1	3	undersample	0.8	100	10	5	2	log2	entropy		0.8567853170189098	0.3011336618444171	0.8494623655000578	0.748563218385427	16.799590545159546	3.378433044922866	0.20110209637819929
1	1	undersample	0.8	100	10	10	1	sqrt	gini		0.823207079970653	0.2753772826424362	0.691489361628565	0.8060344827528303	9.314175633663956	3.565011636049132	0.38275116157595934
1	2	undersample	0.8	100	10	10	1	sqrt	gini		0.8576057715822939	0.2338666625543009	0.8404255318254867	0.7859195402242392	19.334673992286234	3.9257459249122197	0.20304173388864463
1	3	undersample	0.8	100	10	10	1	sqrt	gini		0.8601996044988259	0.2997095610209389	0.838709677329171	0.7428160919486867	15.018993329493117	3.2611280039750845	0.21713358427167054
1	1	undersample	0.8	100	10	10	1	sqrt	entropy		0.8295273905600392	0.2551731989235174	0.7021276594997737	0.8031609195344601	9.617830442057306	3.5670133297160986	0.37087503829759666
1	2	undersample	0.8	100	10	10	1	sqrt	entropy		0.8572924309122035	0.2380693761420597	0.8191489360830693	0.7902298850517944	17.062851184607343	3.904983783011644	0.22885879798951053
1	3	undersample	0.8	100	10	10	1	sqrt	entropy		0.8620071684587813	0.3018705862007847	0.8602150536709446	0.748563218385427	18.320877641259983	3.4211980201750545	0.18673766093287394
1	1	undersample	0.8	100	10	10	1	log2	gini		0.823207079970653	0.2753772826424362	0.691489361628565	0.8060344827528303	9.314175633663956	3.565011636049132	0.38275116157595934
1	2	undersample	0.8	100	10	10	1	log2	gini		0.8576057715822939	0.2338666625543009	0.8404255318254867	0.7859195402242392	19.334673992286234	3.9257459249122197	0.20304173388864463
1	3	undersample	0.8	100	10	10	1	log2	gini		0.8601996044988259	0.2997095610209389	0.838709677329171	0.7428160919486867	15.018993329493117	3.2611280039750845	0.21713358427167054
1	1	undersample	0.8	100	10	10	1	log2	entropy		0.8295273905600392	0.2551731989235174	0.7021276594997737	0.8031609195344601	9.617830442057306	3.5670133297160986	0.37087503829759666
1	2	undersample	0.8	100	10	10	1	log2	entropy		0.8572924309122035	0.2380693761420597	0.8191489360830693	0.7902298850517944	17.062851184607343	3.904983783011644	0.22885879798951053
1	3	undersample	0.8	100	10	10	1	log2	entropy		0.8620071684587813	0.3018705862007847	0.8602150536709446	0.748563218385427	18.320877641259983	3.4211980201750545	0.18673766093287394
1	1	undersample	0.8	100	10	10	2	sqrt	gini		0.8244986549278552	0.2641098652983837	0.691489361628565	0.8053160919482377	9.271535212142965	3.551856612238063	0.3830925988255786
1	2	undersample	0.8	100	10	10	2	sqrt	gini		0.8585381511371974	0.2383239729519031	0.8191489360830693	0.7859195402242392	16.628107663615943	3.8263599521296316	0.23011396505574924
1	3	undersample	0.8	100	10	10	2	sqrt	gini		0.8589482140650105	0.3006755011531509	0.8494623655000578	0.7478448275808345	16.73565195190485	3.3688078799347054	0.20129527802439443
1	1	undersample	0.8	100	10	10	2	sqrt	entropy		0.8315297138664711	0.26963680686581204	0.7127659573709824	0.8038793103390527	10.171346490444256	3.6343229378806488	0.3573099038147551
1	2	undersample	0.8	100	10	10	2	sqrt	entropy		0.857231291269259	0.2351699253888803	0.829787233954278	0.7909482758563869	18.44458611051547	3.969291320894932	0.21520087860286183
1	3	undersample	0.8	100	10	10	2	sqrt	entropy		0.855078173278952	0.28569139792696446	0.8494623655000578	0.747126436776242	16.67207664609593	3.3592374033818144	0.2014888311737503
1	1	undersample	0.8	100	10	10	2	log2	gini		0.8244986549278552	0.2641098652983837	0.691489361628565	0.8053160919482377	9.271535212142965	3.551856612238063	0.3830925988255786
1	2	undersample	0.8	100	10	10	2	log2	gini		0.8585381511371974	0.2383239729519031	0.8191489360830693	0.7859195402242392	16.628107663615943	3.8263599521296316	0.23011396505574924
1	3	undersample	0.8	100	10	10	2	log2	gini		0.8589482140650105	0.3006755011531509	0.8494623655000578	0.7478448275808345	16.73565195190485	3.3688078799347054	0.20129527802439443
1	1	undersample	0.8	100	10	10	2	log2	entropy		0.8315297138664711	0.26963680686581204	0.7127659573709824	0.8038793103390527	10.171346490444256	3.6343229378806488	0.3573099038147551
1	2	undersample	0.8	100	10	10	2	log2	entropy		0.857231291269259	0.2351699253888803	0.829787233954278	0.7909482758563869	18.44458611051547	3.969291320894932	0.21520087860286183
1	3	undersample	0.8	100	10	10	2	log2	entropy		0.855078173278952	0.28569139792696446	0.8494623655000578	0.747126436776242	16.67207664609593	3.3592374033818144	0.2014888311737503
1	1	undersample	0.8	300	3	2	1	sqrt	gini		0.8293974688187821	0.28845894870805194	0.7021276594997737	0.7895114942472018	8.841296382476846	3.3357053090932816	0.3772868905618382
1	2	undersample	0.8	300	3	2	1	sqrt	gini		0.8603952677916361	0.24168457202496568	0.7978723403406519	0.7988505747069049	15.676690517822209	3.9665651518139793	0.25302311036488495
1	3	undersample	0.8	300	3	2	1	sqrt	gini		0.8531470152020764	0.30764449922737386	0.838709677329171	0.747126436776242	15.36363523936003	3.316715410933943	0.21588089053302387
1	1	undersample	0.8	300	3	2	1	sqrt	entropy		0.8301464294448521	0.29346284360449915	0.7021276594997737	0.7837643678104615	8.543663462981115	3.2470486936854432	0.380053430512328
1	2	undersample	0.8	300	3	2	1	sqrt	entropy		0.8597762289068234	0.24147212159049022	0.7765957445982345	0.7981321839023123	13.743940698109748	3.847050615299266	0.27990883854649906
1	3	undersample	0.8	300	3	2	1	sqrt	entropy		0.855587999011247	0.31795277027348906	0.838709677329171	0.748563218385427	15.481141718990031	3.3356680696706777	0.21546653182352465
1	1	undersample	0.8	300	3	2	1	log2	gini		0.8293974688187821	0.28845894870805194	0.7021276594997737	0.7895114942472018	8.841296382476846	3.3357053090932816	0.3772868905618382
1	2	undersample	0.8	300	3	2	1	log2	gini		0.8603952677916361	0.24168457202496568	0.7978723403406519	0.7988505747069049	15.676690517822209	3.9665651518139793	0.25302311036488495
1	3	undersample	0.8	300	3	2	1	log2	gini		0.8531470152020764	0.30764449922737386	0.838709677329171	0.747126436776242	15.36363523936003	3.316715410933943	0.21588089053302387
1	1	undersample	0.8	300	3	2	1	log2	entropy		0.8301464294448521	0.29346284360449915	0.7021276594997737	0.7837643678104615	8.543663462981115	3.2470486936854432	0.380053430512328
1	2	undersample	0.8	300	3	2	1	log2	entropy		0.8597762289068234	0.24147212159049022	0.7765957445982345	0.7981321839023123	13.743940698109748	3.847050615299266	0.27990883854649906
1	3	undersample	0.8	300	3	2	1	log2	entropy		0.855587999011247	0.31795277027348906	0.838709677329171	0.748563218385427	15.481141718990031	3.3356680696706777	0.21546653182352465
1	1	undersample	0.8	300	3	2	2	sqrt	gini		0.8288319271215456	0.29068838170725014	0.7021276594997737	0.7909482758563869	8.91826159606894	3.358631117680327	0.37660153745413283
1	2	undersample	0.8	300	3	2	2	sqrt	gini		0.8604869772560527	0.24071718648191606	0.7978723403406519	0.7995689655114974	15.747027641997269	3.9807822305013256	0.25279577603676245
1	3	undersample	0.8	300	3	2	2	sqrt	gini		0.8533864788036091	0.30179315484879293	0.838709677329171	0.7464080459716494	15.305381318841897	3.3073196169394654	0.2160886680957195
1	1	undersample	0.8	300	3	2	2	sqrt	entropy		0.82964202739056	0.29424946685894443	0.7127659573709824	0.7837643678104615	8.994339304557242	3.2962464011655253	0.366480093713164
1	2	undersample	0.8	300	3	2	2	sqrt	entropy		0.8599367204695525	0.24127181436035885	0.7765957445982345	0.7995689655114974	13.867382490685149	3.874628037687957	0.27940585771083737
1	3	undersample	0.8	300	3	2	2	sqrt	entropy		0.8548850574712644	0.31420230315419256	0.838709677329171	0.7499999999946121	15.59999884775179	3.354838575050839	0.21505376069526674
1	1	undersample	0.8	300	3	2	2	log2	gini		0.8288319271215456	0.29068838170725014	0.7021276594997737	0.7909482758563869	8.91826159606894	3.358631117680327	0.37660153745413283
1	2	undersample	0.8	300	3	2	2	log2	gini		0.8604869772560527	0.24071718648191606	0.7978723403406519	0.7995689655114974	15.747027641997269	3.9807822305013256	0.25279577603676245
1	3	undersample	0.8	300	3	2	2	log2	gini		0.8533864788036091	0.30179315484879293	0.838709677329171	0.7464080459716494	15.305381318841897	3.3073196169394654	0.2160886680957195
1	1	undersample	0.8	300	3	2	2	log2	entropy		0.82964202739056	0.29424946685894443	0.7127659573709824	0.7837643678104615	8.994339304557242	3.2962464011655253	0.366480093713164
1	2	undersample	0.8	300	3	2	2	log2	entropy		0.8599367204695525	0.24127181436035885	0.7765957445982345	0.7995689655114974	13.867382490685149	3.874628037687957	0.27940585771083737
1	3	undersample	0.8	300	3	2	2	log2	entropy		0.8548850574712644	0.31420230315419256	0.838709677329171	0.7499999999946121	15.59999884775179	3.354838575050839	0.21505376069526674
1	1	undersample	0.8	300	3	5	1	sqrt	gini		0.8290612007825874	0.2888714160558499	0.7021276594997737	0.7895114942472018	8.841296382476846	3.3357053090932816	0.3772868905618382
1	2	undersample	0.8	300	3	5	1	sqrt	gini		0.8605022621667889	0.2412350234323342	0.7872340424694433	0.8002873563160899	14.826617582276889	3.941833569120849	0.2658619472027507
1	3	undersample	0.8	300	3	5	1	sqrt	gini		0.8536568409343714	0.31305486802866156	0.838709677329171	0.747126436776242	15.36363523936003	3.316715410933943	0.21588089053302387
1	1	undersample	0.8	300	3	5	1	sqrt	entropy		0.8302839936414772	0.2946978082104622	0.7021276594997737	0.784482758615054	8.579999481944517	3.257872188828489	0.3797053962397386
1	2	undersample	0.8	300	3	5	1	sqrt	entropy		0.8598526534605039	0.2410319458749821	0.7765957445982345	0.7981321839023123	13.743940698109748	3.847050615299266	0.27990883854649906
1	3	undersample	0.8	300	3	5	1	sqrt	entropy		0.8554798541589421	0.3190659370473089	0.838709677329171	0.7492816091900196	15.540400000958945	3.345225857454434	0.21525994838253915
1	1	undersample	0.8	300	3	5	1	log2	gini		0.8290612007825874	0.2888714160558499	0.7021276594997737	0.7895114942472018	8.841296382476846	3.3357053090932816	0.3772868905618382
1	2	undersample	0.8	300	3	5	1	log2	gini		0.8605022621667889	0.2412350234323342	0.7872340424694433	0.8002873563160899	14.826617582276889	3.941833569120849	0.2658619472027507
1	3	undersample	0.8	300	3	5	1	log2	gini		0.8536568409343714	0.31305486802866156	0.838709677329171	0.747126436776242	15.36363523936003	3.316715410933943	0.21588089053302387
1	1	undersample	0.8	300	3	5	1	log2	entropy		0.8302839936414772	0.2946978082104622	0.7021276594997737	0.784482758615054	8.579999481944517	3.257872188828489	0.3797053962397386
1	2	undersample	0.8	300	3	5	1	log2	entropy		0.8598526534605039	0.2410319458749821	0.7765957445982345	0.7981321839023123	13.743940698109748	3.847050615299266	0.27990883854649906
1	3	undersample	0.8	300	3	5	1	log2	entropy		0.8554798541589421	0.3190659370473089	0.838709677329171	0.7492816091900196	15.540400000958945	3.345225857454434	0.21525994838253915
1	1	undersample	0.8	300	3	5	2	sqrt	gini		0.8289924186842749	0.29252815902065493	0.7021276594997737	0.7880747126380168	8.765374764950442	3.313090358913078	0.37797474267810866
1	2	undersample	0.8	300	3	5	2	sqrt	gini		0.8604105527023723	0.24051521576932686	0.7978723403406519	0.8002873563160899	15.81787078862206	3.9951015903251847	0.25256884984925976
1	3	undersample	0.8	300	3	5	2	sqrt	gini		0.853710913360524	0.30874675969434023	0.838709677329171	0.747126436776242	15.36363523936003	3.316715410933943	0.21588089053302387
1	1	undersample	0.8	300	3	5	2	sqrt	entropy		0.8295808877476156	0.29355333568636055	0.7127659573709824	0.7837643678104615	8.994339304557242	3.2962464011655253	0.366480093713164
1	2	undersample	0.8	300	3	5	2	sqrt	entropy		0.8598297260943997	0.24111006140538616	0.7765957445982345	0.7995689655114974	13.867382490685149	3.874628037687957	0.27940585771083737
1	3	undersample	0.8	300	3	5	2	sqrt	entropy		0.8549159560004944	0.31700237108478097	0.838709677329171	0.7499999999946121	15.59999884775179	3.354838575050839	0.21505376069526674
1	1	undersample	0.8	300	3	5	2	log2	gini		0.8289924186842749	0.29252815902065493	0.7021276594997737	0.7880747126380168	8.765374764950442	3.313090358913078	0.37797474267810866
1	2	undersample	0.8	300	3	5	2	log2	gini		0.8604105527023723	0.24051521576932686	0.7978723403406519	0.8002873563160899	15.81787078862206	3.9951015903251847	0.25256884984925976
1	3	undersample	0.8	300	3	5	2	log2	gini		0.853710913360524	0.30874675969434023	0.838709677329171	0.747126436776242	15.36363523936003	3.316715410933943	0.21588089053302387
1	1	undersample	0.8	300	3	5	2	log2	entropy		0.8295808877476156	0.29355333568636055	0.7127659573709824	0.7837643678104615	8.994339304557242	3.2962464011655253	0.366480093713164
1	2	undersample	0.8	300	3	5	2	log2	entropy		0.8598297260943997	0.24111006140538616	0.7765957445982345	0.7995689655114974	13.867382490685149	3.874628037687957	0.27940585771083737
1	3	undersample	0.8	300	3	5	2	log2	entropy		0.8549159560004944	0.31700237108478097	0.838709677329171	0.7499999999946121	15.59999884775179	3.354838575050839	0.21505376069526674
1	1	undersample	0.8	300	3	10	1	sqrt	gini		0.8288242846661776	0.29091782994676946	0.7021276594997737	0.7866379310288317	8.690475660741903	3.290779987172194	0.37866510749614185
1	2	undersample	0.8	300	3	10	1	sqrt	gini		0.8605863291758375	0.2416937479768986	0.7978723403406519	0.7995689655114974	15.747027641997269	3.9807822305013256	0.25279577603676245
1	3	undersample	0.8	300	3	10	1	sqrt	gini		0.8540430725497467	0.31069338182265355	0.838709677329171	0.748563218385427	15.481141718990031	3.3356680696706777	0.21546653182352465
1	1	undersample	0.8	300	3	10	1	sqrt	entropy		0.8294891782831988	0.29240483157412184	0.7127659573709824	0.7801724137874988	8.80682590377954	3.242386168304235	0.36816738694067663
1	2	undersample	0.8	300	3	10	1	sqrt	entropy		0.8604946197114209	0.24167908203873695	0.7765957445982345	0.7988505747069049	13.805441162636361	3.8607900810989397	0.27965712196822334
1	3	undersample	0.8	300	3	10	1	sqrt	entropy		0.8559201582004697	0.32259110038312955	0.838709677329171	0.7499999999946121	15.59999884775179	3.354838575050839	0.21505376069526674
1	1	undersample	0.8	300	3	10	1	log2	gini		0.8288242846661776	0.29091782994676946	0.7021276594997737	0.7866379310288317	8.690475660741903	3.290779987172194	0.37866510749614185
1	2	undersample	0.8	300	3	10	1	log2	gini		0.8605863291758375	0.2416937479768986	0.7978723403406519	0.7995689655114974	15.747027641997269	3.9807822305013256	0.25279577603676245
1	3	undersample	0.8	300	3	10	1	log2	gini		0.8540430725497467	0.31069338182265355	0.838709677329171	0.748563218385427	15.481141718990031	3.3356680696706777	0.21546653182352465
1	1	undersample	0.8	300	3	10	1	log2	entropy		0.8294891782831988	0.29240483157412184	0.7127659573709824	0.7801724137874988	8.80682590377954	3.242386168304235	0.36816738694067663
1	2	undersample	0.8	300	3	10	1	log2	entropy		0.8604946197114209	0.24167908203873695	0.7765957445982345	0.7988505747069049	13.805441162636361	3.8607900810989397	0.27965712196822334
1	3	undersample	0.8	300	3	10	1	log2	entropy		0.8559201582004697	0.32259110038312955	0.838709677329171	0.7499999999946121	15.59999884775179	3.354838575050839	0.21505376069526674
1	1	undersample	0.8	300	3	10	2	sqrt	gini		0.8285491562729274	0.2946947468602691	0.7021276594997737	0.7852011494196466	8.61657855119029	3.2687680819289873	0.37935799880935983
1	2	undersample	0.8	300	3	10	2	sqrt	gini		0.8604105527023722	0.24054021833214712	0.7978723403406519	0.7995689655114974	15.747027641997269	3.9807822305013256	0.25279577603676245
1	3	undersample	0.8	300	3	10	2	sqrt	gini		0.8544911012235817	0.3111746935455015	0.838709677329171	0.748563218385427	15.481141718990031	3.3356680696706777	0.21546653182352465
1	1	undersample	0.8	300	3	10	2	sqrt	entropy		0.8289694913181708	0.29537812046061024	0.7127659573709824	0.7801724137874988	8.80682590377954	3.242386168304235	0.36816738694067663
1	2	undersample	0.8	300	3	10	2	sqrt	entropy		0.8602959158718513	0.2406656958344561	0.7765957445982345	0.7995689655114974	13.867382490685149	3.874628037687957	0.27940585771083737
1	3	undersample	0.8	300	3	10	2	sqrt	entropy		0.8555802743789396	0.3221090425106767	0.8494623655000578	0.748563218385427	16.799590545159546	3.378433044922866	0.20110209637819929
1	1	undersample	0.8	300	3	10	2	log2	gini		0.8285491562729274	0.2946947468602691	0.7021276594997737	0.7852011494196466	8.61657855119029	3.2687680819289873	0.37935799880935983
1	2	undersample	0.8	300	3	10	2	log2	gini		0.8604105527023722	0.24054021833214712	0.7978723403406519	0.7995689655114974	15.747027641997269	3.9807822305013256	0.25279577603676245
1	3	undersample	0.8	300	3	10	2	log2	gini		0.8544911012235817	0.3111746935455015	0.838709677329171	0.748563218385427	15.481141718990031	3.3356680696706777	0.21546653182352465
1	1	undersample	0.8	300	3	10	2	log2	entropy		0.8289694913181708	0.29537812046061024	0.7127659573709824	0.7801724137874988	8.80682590377954	3.242386168304235	0.36816738694067663
1	2	undersample	0.8	300	3	10	2	log2	entropy		0.8602959158718513	0.2406656958344561	0.7765957445982345	0.7995689655114974	13.867382490685149	3.874628037687957	0.27940585771083737
1	3	undersample	0.8	300	3	10	2	log2	entropy		0.8555802743789396	0.3221090425106767	0.8494623655000578	0.748563218385427	16.799590545159546	3.378433044922866	0.20110209637819929
1	1	undersample	0.8	300	5	2	1	sqrt	gini		0.8293439716312055	0.27715707359172864	0.7127659573709824	0.7902298850517944	9.348046088513104	3.397843031971171	0.3634816202570915
1	2	undersample	0.8	300	5	2	1	sqrt	gini		0.8558021521154316	0.2261247825834986	0.8191489360830693	0.7902298850517944	17.062851184607343	3.904983783011644	0.22885879798951053
1	3	undersample	0.8	300	5	2	1	sqrt	gini		0.8574264615004326	0.2903364545819458	0.8494623655000578	0.7428160919486867	16.298083366350653	3.3029373373593804	0.20265801199654288
1	1	undersample	0.8	300	5	2	1	sqrt	entropy		0.8314991440449987	0.2933366409714624	0.7234042552421911	0.7873563218334242	9.683991071860255	3.4019549861997675	0.3512967808536357
1	2	undersample	0.8	300	5	2	1	sqrt	entropy		0.8581407434580581	0.23666287417724283	0.829787233954278	0.7916666666609795	18.524998470977724	3.982978531688836	0.21500559650133322
1	3	undersample	0.8	300	5	2	1	sqrt	entropy		0.8611729081695711	0.3023326669915746	0.8602150536709446	0.7435344827532793	17.840981127956017	3.3541157086715003	0.188000620941521
1	1	undersample	0.8	300	5	2	1	log2	gini		0.8293439716312055	0.27715707359172864	0.7127659573709824	0.7902298850517944	9.348046088513104	3.397843031971171	0.3634816202570915
1	2	undersample	0.8	300	5	2	1	log2	gini		0.8558021521154316	0.2261247825834986	0.8191489360830693	0.7902298850517944	17.062851184607343	3.904983783011644	0.22885879798951053
1	3	undersample	0.8	300	5	2	1	log2	gini		0.8574264615004326	0.2903364545819458	0.8494623655000578	0.7428160919486867	16.298083366350653	3.3029373373593804	0.20265801199654288
1	1	undersample	0.8	300	5	2	1	log2	entropy		0.8314991440449987	0.2933366409714624	0.7234042552421911	0.7873563218334242	9.683991071860255	3.4019549861997675	0.3512967808536357
1	2	undersample	0.8	300	5	2	1	log2	entropy		0.8581407434580581	0.23666287417724283	0.829787233954278	0.7916666666609795	18.524998470977724	3.982978531688836	0.21500559650133322
1	3	undersample	0.8	300	5	2	1	log2	entropy		0.8611729081695711	0.3023326669915746	0.8602150536709446	0.7435344827532793	17.840981127956017	3.3541157086715003	0.188000620941521
1	1	undersample	0.8	300	5	2	2	sqrt	gini		0.8303145634629494	0.2862043148812482	0.7127659573709824	0.792385057465572	9.470843945213709	3.4331147572465284	0.3624930029887237
1	2	undersample	0.8	300	5	2	2	sqrt	gini		0.8563065541697237	0.22584783709114614	0.829787233954278	0.7909482758563869	18.44458611051547	3.969291320894932	0.21520087860286183
1	3	undersample	0.8	300	5	2	2	sqrt	gini		0.8569089111358301	0.2933357669703692	0.8494623655000578	0.747126436776242	16.67207664609593	3.3592374033818144	0.2014888311737503
1	1	undersample	0.8	300	5	2	2	sqrt	entropy		0.8309794570799707	0.2989863643113965	0.7234042552421911	0.7837643678104615	9.479682517566635	3.345444108645608	0.35290675691399986
1	2	undersample	0.8	300	5	2	2	sqrt	entropy		0.8578961848862803	0.2259152614541148	0.8085106382118606	0.7909482758563869	15.974798310360624	3.8675146203591644	0.24210098841140698
1	3	undersample	0.8	300	5	2	2	sqrt	entropy		0.8608252997157336	0.29546384344866145	0.8602150536709446	0.7456896551670569	18.04432710827173	3.3825404169485007	0.18745726655302286
1	1	undersample	0.8	300	5	2	2	log2	gini		0.8303145634629494	0.2862043148812482	0.7127659573709824	0.792385057465572	9.470843945213709	3.4331147572465284	0.3624930029887237
1	2	undersample	0.8	300	5	2	2	log2	gini		0.8563065541697237	0.22584783709114614	0.829787233954278	0.7909482758563869	18.44458611051547	3.969291320894932	0.21520087860286183
1	3	undersample	0.8	300	5	2	2	log2	gini		0.8569089111358301	0.2933357669703692	0.8494623655000578	0.747126436776242	16.67207664609593	3.3592374033818144	0.2014888311737503
1	1	undersample	0.8	300	5	2	2	log2	entropy		0.8309794570799707	0.2989863643113965	0.7234042552421911	0.7837643678104615	9.479682517566635	3.345444108645608	0.35290675691399986
1	2	undersample	0.8	300	5	2	2	log2	entropy		0.8578961848862803	0.2259152614541148	0.8085106382118606	0.7909482758563869	15.974798310360624	3.8675146203591644	0.24210098841140698
1	3	undersample	0.8	300	5	2	2	log2	entropy		0.8608252997157336	0.29546384344866145	0.8602150536709446	0.7456896551670569	18.04432710827173	3.3825404169485007	0.18745726655302286
1	1	undersample	0.8	300	5	5	1	sqrt	gini		0.8292981168989971	0.27869808219457065	0.7127659573709824	0.7909482758563869	9.388697383585964	3.409519467948211	0.3631514825498603
1	2	undersample	0.8	300	5	5	1	sqrt	gini		0.8572007214477868	0.2265173507306871	0.8191489360830693	0.792385057465572	17.286992307543546	3.945519944895264	0.22823633526484705
1	3	undersample	0.8	300	5	5	1	sqrt	gini		0.8572256210604375	0.27770062872214585	0.838709677329171	0.747126436776242	15.36363523936003	3.316715410933943	0.21588089053302387
1	1	undersample	0.8	300	5	5	1	sqrt	entropy		0.8316519931523599	0.29684678487491584	0.7234042552421911	0.7837643678104615	9.479682517566635	3.345444108645608	0.35290675691399986
1	2	undersample	0.8	300	5	5	1	sqrt	entropy		0.8589814135485448	0.23026084792570425	0.8191489360830693	0.7916666666609795	17.211763332974865	3.931914704359492	0.22844344627426794
1	3	undersample	0.8	300	5	5	1	sqrt	entropy		0.8592340254603881	0.29726646691645625	0.8494623655000578	0.7428160919486867	16.298083366350653	3.3029373373593804	0.20265801199654288
1	1	undersample	0.8	300	5	5	1	log2	gini		0.8292981168989971	0.27869808219457065	0.7127659573709824	0.7909482758563869	9.388697383585964	3.409519467948211	0.3631514825498603
1	2	undersample	0.8	300	5	5	1	log2	gini		0.8572007214477868	0.2265173507306871	0.8191489360830693	0.792385057465572	17.286992307543546	3.945519944895264	0.22823633526484705
1	3	undersample	0.8	300	5	5	1	log2	gini		0.8572256210604375	0.27770062872214585	0.838709677329171	0.747126436776242	15.36363523936003	3.316715410933943	0.21588089053302387
1	1	undersample	0.8	300	5	5	1	log2	entropy		0.8316519931523599	0.29684678487491584	0.7234042552421911	0.7837643678104615	9.479682517566635	3.345444108645608	0.35290675691399986
1	2	undersample	0.8	300	5	5	1	log2	entropy		0.8589814135485448	0.23026084792570425	0.8191489360830693	0.7916666666609795	17.211763332974865	3.931914704359492	0.22844344627426794
1	3	undersample	0.8	300	5	5	1	log2	entropy		0.8592340254603881	0.29726646691645625	0.8494623655000578	0.7428160919486867	16.298083366350653	3.3029373373593804	0.20265801199654288
1	1	undersample	0.8	300	5	5	2	sqrt	gini		0.8291911225238444	0.2833212007996548	0.7127659573709824	0.7916666666609795	9.42962903240405	3.4212764310660515	0.36282194400361467
1	2	undersample	0.8	300	5	5	2	sqrt	gini		0.8568873807776962	0.22537214904968686	0.7978723403406519	0.7902298850517944	14.870222393563738	3.8035556328035494	0.2557833624430267
1	3	undersample	0.8	300	5	5	2	sqrt	gini		0.8569089111358299	0.282647523863113	0.838709677329171	0.7464080459716494	15.305381318841897	3.3073196169394654	0.2160886680957195
1	1	undersample	0.8	300	5	5	2	sqrt	entropy		0.8314915015896307	0.29676047589049054	0.7234042552421911	0.784482758615054	9.51999940564011	3.3565955884899585	0.3525835822323008
1	2	undersample	0.8	300	5	5	2	sqrt	entropy		0.8586145756908778	0.2264483996346291	0.7872340424694433	0.7945402298793496	14.308390550088813	3.8315724956347292	0.26778499923788013
1	3	undersample	0.8	300	5	5	2	sqrt	entropy		0.8599755901619083	0.29247493634407906	0.8494623655000578	0.7420977011440942	16.236966544352878	3.2937369551610582	0.2028541959358126
1	1	undersample	0.8	300	5	5	2	log2	gini		0.8291911225238444	0.2833212007996548	0.7127659573709824	0.7916666666609795	9.42962903240405	3.4212764310660515	0.36282194400361467
1	2	undersample	0.8	300	5	5	2	log2	gini		0.8568873807776962	0.22537214904968686	0.7978723403406519	0.7902298850517944	14.870222393563738	3.8035556328035494	0.2557833624430267
1	3	undersample	0.8	300	5	5	2	log2	gini		0.8569089111358299	0.282647523863113	0.838709677329171	0.7464080459716494	15.305381318841897	3.3073196169394654	0.2160886680957195
1	1	undersample	0.8	300	5	5	2	log2	entropy		0.8314915015896307	0.29676047589049054	0.7234042552421911	0.784482758615054	9.51999940564011	3.3565955884899585	0.3525835822323008
1	2	undersample	0.8	300	5	5	2	log2	entropy		0.8586145756908778	0.2264483996346291	0.7872340424694433	0.7945402298793496	14.308390550088813	3.8315724956347292	0.26778499923788013
1	3	undersample	0.8	300	5	5	2	log2	entropy		0.8599755901619083	0.29247493634407906	0.8494623655000578	0.7420977011440942	16.236966544352878	3.2937369551610582	0.2028541959358126
1	1	undersample	0.8	300	5	10	1	sqrt	gini		0.8277314135485447	0.27425140498498196	0.7127659573709824	0.7895114942472018	9.307672276669448	3.3862462986249975	0.36381235876087065
1	2	undersample	0.8	300	5	10	1	sqrt	gini		0.8572007214477868	0.22596968677223686	0.829787233954278	0.7895114942472018	18.285408059005974	3.9421971834738776	0.21559250895022694
1	3	undersample	0.8	300	5	10	1	sqrt	gini		0.8599987640588308	0.30227147691266815	0.8494623655000578	0.7435344827532793	16.359542579493223	3.3121892623131064	0.20246220715666757
1	1	undersample	0.8	300	5	10	1	sqrt	entropy		0.8330047077525068	0.286366997107696	0.7234042552421911	0.7852011494196466	9.560585971881666	3.3678216601692594	0.3522609989040831
1	2	undersample	0.8	300	5	10	1	sqrt	entropy		0.8584693690388848	0.23028476249746507	0.8404255318254867	0.7909482758563869	19.926458778201958	4.020179671162816	0.20175082369858918
1	3	undersample	0.8	300	5	10	1	sqrt	entropy		0.8605472129526635	0.3084548991765383	0.8494623655000578	0.7456896551670569	16.54600358198719	3.3402586617366445	0.20187705627677865
1	1	undersample	0.8	300	5	10	1	log2	gini		0.8277314135485447	0.27425140498498196	0.7127659573709824	0.7895114942472018	9.307672276669448	3.3862462986249975	0.36381235876087065
1	2	undersample	0.8	300	5	10	1	log2	gini		0.8572007214477868	0.22596968677223686	0.829787233954278	0.7895114942472018	18.285408059005974	3.9421971834738776	0.21559250895022694
1	3	undersample	0.8	300	5	10	1	log2	gini		0.8599987640588308	0.30227147691266815	0.8494623655000578	0.7435344827532793	16.359542579493223	3.3121892623131064	0.20246220715666757
1	1	undersample	0.8	300	5	10	1	log2	entropy		0.8330047077525068	0.286366997107696	0.7234042552421911	0.7852011494196466	9.560585971881666	3.3678216601692594	0.3522609989040831
1	2	undersample	0.8	300	5	10	1	log2	entropy		0.8584693690388848	0.23028476249746507	0.8404255318254867	0.7909482758563869	19.926458778201958	4.020179671162816	0.20175082369858918
1	3	undersample	0.8	300	5	10	1	log2	entropy		0.8605472129526635	0.3084548991765383	0.8494623655000578	0.7456896551670569	16.54600358198719	3.3402586617366445	0.20187705627677865
1	1	undersample	0.8	300	5	10	2	sqrt	gini		0.8286026534605039	0.2753732831226414	0.7234042552421911	0.7938218390747571	10.069685756382322	3.5086364962684953	0.3484355401406454
1	2	undersample	0.8	300	5	10	2	sqrt	gini		0.857735693323551	0.2248916715168154	0.829787233954278	0.7909482758563869	18.44458611051547	3.969291320894932	0.21520087860286183
1	3	undersample	0.8	300	5	10	2	sqrt	gini		0.8590949820788532	0.30313469633673396	0.8494623655000578	0.7449712643624643	16.483499752997425	3.3308494827770194	0.20207173038822215
1	1	undersample	0.8	300	5	10	2	sqrt	entropy		0.831392149669846	0.28771989267325176	0.7127659573709824	0.784482758615054	9.03259203827982	3.3072338886592236	0.3661444892360198
1	2	undersample	0.8	300	5	10	2	sqrt	entropy		0.8580490339936416	0.23376898462702989	0.8085106382118606	0.792385057465572	16.114570069582847	3.8942794261303906	0.24166200203723462
1	3	undersample	0.8	300	5	10	2	sqrt	entropy		0.8610647633172661	0.3090336521582955	0.8602150536709446	0.7442528735578718	17.90838232369532	3.363537381641803	0.18781915316312767
1	1	undersample	0.8	300	5	10	2	log2	gini		0.8286026534605039	0.2753732831226414	0.7234042552421911	0.7938218390747571	10.069685756382322	3.5086364962684953	0.3484355401406454
1	2	undersample	0.8	300	5	10	2	log2	gini		0.857735693323551	0.2248916715168154	0.829787233954278	0.7909482758563869	18.44458611051547	3.969291320894932	0.21520087860286183
1	3	undersample	0.8	300	5	10	2	log2	gini		0.8590949820788532	0.30313469633673396	0.8494623655000578	0.7449712643624643	16.483499752997425	3.3308494827770194	0.20207173038822215
1	1	undersample	0.8	300	5	10	2	log2	entropy		0.831392149669846	0.28771989267325176	0.7127659573709824	0.784482758615054	9.03259203827982	3.3072338886592236	0.3661444892360198
1	2	undersample	0.8	300	5	10	2	log2	entropy		0.8580490339936416	0.23376898462702989	0.8085106382118606	0.792385057465572	16.114570069582847	3.8942794261303906	0.24166200203723462
1	3	undersample	0.8	300	5	10	2	log2	entropy		0.8610647633172661	0.3090336521582955	0.8602150536709446	0.7442528735578718	17.90838232369532	3.363537381641803	0.18781915316312767
1	1	undersample	0.8	300	10	2	1	sqrt	gini		0.8250871239911959	0.264123287197785	0.7340425531133998	0.7988505747069049	10.961142115415567	3.649239939668861	0.33292514517490013
1	2	undersample	0.8	300	10	2	1	sqrt	gini		0.8558097945707998	0.21855589630127817	0.829787233954278	0.7887931034426093	18.206631166126524	3.9287883501518084	0.2157888591380384
1	3	undersample	0.8	300	10	2	1	sqrt	gini		0.8581294030404153	0.28557594124371766	0.8494623655000578	0.7420977011440942	16.236966544352878	3.2937369551610582	0.2028541959358126
1	1	undersample	0.8	300	10	2	1	sqrt	entropy		0.8299018708730741	0.26736485344065075	0.7446808509846085	0.7966954022931273	11.429622305439329	3.6628823093783454	0.32047272404959226
1	2	undersample	0.8	300	10	2	1	sqrt	entropy		0.8583012350207875	0.2464623512324854	0.7872340424694433	0.7952586206839422	14.371577881287319	3.8450166089973905	0.2675430977059283
1	3	undersample	0.8	300	10	2	1	sqrt	entropy		0.8608870967741936	0.2654013626564332	0.8709677418418315	0.7442528735578718	19.643256772889117	3.4055815989123253	0.17337152600784678
1	1	undersample	0.8	300	10	2	1	log2	gini		0.8250871239911959	0.264123287197785	0.7340425531133998	0.7988505747069049	10.961142115415567	3.649239939668861	0.33292514517490013
1	2	undersample	0.8	300	10	2	1	log2	gini		0.8558097945707998	0.21855589630127817	0.829787233954278	0.7887931034426093	18.206631166126524	3.9287883501518084	0.2157888591380384
1	3	undersample	0.8	300	10	2	1	log2	gini		0.8581294030404153	0.28557594124371766	0.8494623655000578	0.7420977011440942	16.236966544352878	3.2937369551610582	0.2028541959358126
1	1	undersample	0.8	300	10	2	1	log2	entropy		0.8299018708730741	0.26736485344065075	0.7446808509846085	0.7966954022931273	11.429622305439329	3.6628823093783454	0.32047272404959226
1	2	undersample	0.8	300	10	2	1	log2	entropy		0.8583012350207875	0.2464623512324854	0.7872340424694433	0.7952586206839422	14.371577881287319	3.8450166089973905	0.2675430977059283
1	3	undersample	0.8	300	10	2	1	log2	entropy		0.8608870967741936	0.2654013626564332	0.8709677418418315	0.7442528735578718	19.643256772889117	3.4055815989123253	0.17337152600784678
1	1	undersample	0.8	300	10	2	2	sqrt	gini		0.8268143189043776	0.2687393356707971	0.7234042552421911	0.8010057471206825	10.527630506636585	3.6353020673812515	0.3453105577568726
1	2	undersample	0.8	300	10	2	2	sqrt	gini		0.8556263756419663	0.22101467739129155	0.8510638296966954	0.7823275862012764	20.537480544539864	3.9098376121527156	0.19037570836883336
1	3	undersample	0.8	300	10	2	2	sqrt	gini		0.8624242986033865	0.30829974698649487	0.8494623655000578	0.7456896551670569	16.54600358198719	3.3402586617366445	0.20187705627677865
1	1	undersample	0.8	300	10	2	2	sqrt	entropy		0.8316367082416238	0.271031059547515	0.7234042552421911	0.7995689655114974	10.433415350267676	3.6092425556545353	0.34593106189602474
1	2	undersample	0.8	300	10	2	2	sqrt	entropy		0.8559015040352164	0.2276870414706064	0.7978723403406519	0.7873563218334242	14.615930641957256	3.7521562347791555	0.2567168783524953
1	3	undersample	0.8	300	10	2	2	sqrt	entropy		0.8613582993449512	0.3004562674683542	0.8602150536709446	0.747126436776242	18.181816719877286	3.4017593958296852	0.18709677181447673
1	1	undersample	0.8	300	10	2	2	log2	gini		0.8268143189043776	0.2687393356707971	0.7234042552421911	0.8010057471206825	10.527630506636585	3.6353020673812515	0.3453105577568726
1	2	undersample	0.8	300	10	2	2	log2	gini		0.8556263756419663	0.22101467739129155	0.8510638296966954	0.7823275862012764	20.537480544539864	3.9098376121527156	0.19037570836883336
1	3	undersample	0.8	300	10	2	2	log2	gini		0.8624242986033865	0.30829974698649487	0.8494623655000578	0.7456896551670569	16.54600358198719	3.3402586617366445	0.20187705627677865
1	1	undersample	0.8	300	10	2	2	log2	entropy		0.8316367082416238	0.271031059547515	0.7234042552421911	0.7995689655114974	10.433415350267676	3.6092425556545353	0.34593106189602474
1	2	undersample	0.8	300	10	2	2	log2	entropy		0.8559015040352164	0.2276870414706064	0.7978723403406519	0.7873563218334242	14.615930641957256	3.7521562347791555	0.2567168783524953
1	3	undersample	0.8	300	10	2	2	log2	entropy		0.8613582993449512	0.3004562674683542	0.8602150536709446	0.747126436776242	18.181816719877286	3.4017593958296852	0.18709677181447673
1	1	undersample	0.8	300	10	5	1	sqrt	gini		0.8268219613597457	0.2569977188989446	0.7446808509846085	0.792385057465572	11.131775493719058	3.586836313541149	0.3222160026715607
1	2	undersample	0.8	300	10	5	1	sqrt	gini		0.8564899730985571	0.22451438312203456	0.829787233954278	0.783045977005869	17.595197268160007	3.82471449137212	0.21737263056102762
1	3	undersample	0.8	300	10	5	1	sqrt	gini		0.8604622419972809	0.2955245230177323	0.8709677418418315	0.7420977011440942	19.422700324708618	3.3771227008613383	0.17387502510853878
1	1	undersample	0.8	300	10	5	1	sqrt	entropy		0.8310023844460748	0.27285332980748517	0.7446808509846085	0.7974137930977198	11.480495667425565	3.6758712530962248	0.3201840098874025
1	2	undersample	0.8	300	10	5	1	sqrt	entropy		0.856344766446564	0.22469515596896678	0.8085106382118606	0.7895114942472018	15.83693469792693	3.841115204410445	0.2425415725521621
1	3	undersample	0.8	300	10	5	1	sqrt	entropy		0.8608716475095786	0.29792716855102425	0.8709677418418315	0.747126436776242	19.943180124509613	3.4442813882775565	0.17270471245520316
1	1	undersample	0.8	300	10	5	1	log2	gini		0.8268219613597457	0.2569977188989446	0.7446808509846085	0.792385057465572	11.131775493719058	3.586836313541149	0.3222160026715607
1	2	undersample	0.8	300	10	5	1	log2	gini		0.8564899730985571	0.22451438312203456	0.829787233954278	0.783045977005869	17.595197268160007	3.82471449137212	0.21737263056102762
1	3	undersample	0.8	300	10	5	1	log2	gini		0.8604622419972809	0.2955245230177323	0.8709677418418315	0.7420977011440942	19.422700324708618	3.3771227008613383	0.17387502510853878
1	1	undersample	0.8	300	10	5	1	log2	entropy		0.8310023844460748	0.27285332980748517	0.7446808509846085	0.7974137930977198	11.480495667425565	3.6758712530962248	0.3201840098874025
1	2	undersample	0.8	300	10	5	1	log2	entropy		0.856344766446564	0.22469515596896678	0.8085106382118606	0.7895114942472018	15.83693469792693	3.841115204410445	0.2425415725521621
1	3	undersample	0.8	300	10	5	1	log2	entropy		0.8608716475095786	0.29792716855102425	0.8709677418418315	0.747126436776242	19.943180124509613	3.4442813882775565	0.17270471245520316
1	1	undersample	0.8	300	10	5	2	sqrt	gini		0.8269060283687943	0.26809557836077286	0.7234042552421911	0.7952586206839422	10.158703788666479	3.5332585055651693	0.34780602697757546
1	2	undersample	0.8	300	10	5	2	sqrt	gini		0.8567039618488628	0.2240484360502879	0.8085106382118606	0.7852011494196466	15.434409835664848	3.7640359731303485	0.24387299928297593
1	3	undersample	0.8	300	10	5	2	sqrt	gini		0.860585836114201	0.29640348044613707	0.8602150536709446	0.747126436776242	18.181816719877286	3.4017593958296852	0.18709677181447673
1	1	undersample	0.8	300	10	5	2	sqrt	entropy		0.8298178038640255	0.27876916979247046	0.7340425531133998	0.7988505747069049	10.961142115415567	3.649239939668861	0.33292514517490013
1	2	undersample	0.8	300	10	5	2	sqrt	entropy		0.8558021521154316	0.22310358238302594	0.829787233954278	0.783045977005869	17.595197268160007	3.82471449137212	0.21737263056102762
1	3	undersample	0.8	300	10	5	2	sqrt	entropy		0.8617445309603263	0.30336369677716063	0.8602150536709446	0.748563218385427	18.320877641259983	3.4211980201750545	0.18673766093287394
1	1	undersample	0.8	300	10	5	2	log2	gini		0.8269060283687943	0.26809557836077286	0.7234042552421911	0.7952586206839422	10.158703788666479	3.5332585055651693	0.34780602697757546
1	2	undersample	0.8	300	10	5	2	log2	gini		0.8567039618488628	0.2240484360502879	0.8085106382118606	0.7852011494196466	15.434409835664848	3.7640359731303485	0.24387299928297593
1	3	undersample	0.8	300	10	5	2	log2	gini		0.860585836114201	0.29640348044613707	0.8602150536709446	0.747126436776242	18.181816719877286	3.4017593958296852	0.18709677181447673
1	1	undersample	0.8	300	10	5	2	log2	entropy		0.8298178038640255	0.27876916979247046	0.7340425531133998	0.7988505747069049	10.961142115415567	3.649239939668861	0.33292514517490013
1	2	undersample	0.8	300	10	5	2	log2	entropy		0.8558021521154316	0.22310358238302594	0.829787233954278	0.783045977005869	17.595197268160007	3.82471449137212	0.21737263056102762
1	3	undersample	0.8	300	10	5	2	log2	entropy		0.8617445309603263	0.30336369677716063	0.8602150536709446	0.748563218385427	18.320877641259983	3.4211980201750545	0.18673766093287394
1	1	undersample	0.8	300	10	10	1	sqrt	gini		0.8264856933235509	0.26504049992015666	0.7127659573709824	0.8002873563160899	9.943777655940435	3.568957420690498	0.35891362867718773
1	2	undersample	0.8	300	10	10	1	sqrt	gini		0.8566657495720226	0.2232689320225615	0.8510638296966954	0.783045977005869	20.624406916868566	3.922784093714995	0.19020105175788143
1	3	undersample	0.8	300	10	10	1	sqrt	gini		0.862493820294154	0.30970639576525427	0.8494623655000578	0.7370689655119465	15.818499997708644	3.2307419884708737	0.20423819140587643
1	1	undersample	0.8	300	10	10	1	sqrt	entropy		0.8286790780141845	0.27258426706970634	0.7340425531133998	0.7931034482701645	10.579999301931123	3.54787216846991	0.33533764619647366
1	2	undersample	0.8	300	10	10	1	sqrt	entropy		0.8559932134996332	0.23282557398160447	0.829787233954278	0.7873563218334242	18.050674209198004	3.902242484170322	0.21618263442343508
1	3	undersample	0.8	300	10	10	1	sqrt	entropy		0.864262761092572	0.3154886890526859	0.8709677418418315	0.747126436776242	19.943180124509613	3.4442813882775565	0.17270471245520316
1	1	undersample	0.8	300	10	10	1	log2	gini		0.8264856933235509	0.26504049992015666	0.7127659573709824	0.8002873563160899	9.943777655940435	3.568957420690498	0.35891362867718773
1	2	undersample	0.8	300	10	10	1	log2	gini		0.8566657495720226	0.2232689320225615	0.8510638296966954	0.783045977005869	20.624406916868566	3.922784093714995	0.19020105175788143
1	3	undersample	0.8	300	10	10	1	log2	gini		0.862493820294154	0.30970639576525427	0.8494623655000578	0.7370689655119465	15.818499997708644	3.2307419884708737	0.20423819140587643
1	1	undersample	0.8	300	10	10	1	log2	entropy		0.8286790780141845	0.27258426706970634	0.7340425531133998	0.7931034482701645	10.579999301931123	3.54787216846991	0.33533764619647366
1	2	undersample	0.8	300	10	10	1	log2	entropy		0.8559932134996332	0.23282557398160447	0.829787233954278	0.7873563218334242	18.050674209198004	3.902242484170322	0.21618263442343508
1	3	undersample	0.8	300	10	10	1	log2	entropy		0.864262761092572	0.3154886890526859	0.8709677418418315	0.747126436776242	19.943180124509613	3.4442813882775565	0.17270471245520316
1	1	undersample	0.8	300	10	10	2	sqrt	gini		0.8255227439471753	0.26418347667559905	0.7127659573709824	0.8024425287298675	10.079325929052908	3.607891499671297	0.3579496708682233
1	2	undersample	0.8	300	10	10	2	sqrt	gini		0.8575369894839815	0.23160502783351905	0.8510638296966954	0.7823275862012764	20.537480544539864	3.9098376121527156	0.19037570836883336
1	3	undersample	0.8	300	10	10	2	sqrt	gini		0.8598133728834507	0.30283547630883695	0.8602150536709446	0.748563218385427	18.320877641259983	3.4211980201750545	0.18673766093287394
1	1	undersample	0.8	300	10	10	2	sqrt	entropy		0.8308189655172413	0.271352338613828	0.7127659573709824	0.7995689655114974	9.899242679675504	3.556165459247851	0.3592361027330623
1	2	undersample	0.8	300	10	10	2	sqrt	entropy		0.854839202739056	0.22982408858216205	0.829787233954278	0.7823275862012764	17.521038206167447	3.8120916718488975	0.21757223811638343
1	3	undersample	0.8	300	10	10	2	sqrt	entropy		0.8611497342726487	0.30296998015309823	0.8602150536709446	0.7478448275808345	18.25114908809679	3.4114510176553976	0.18691704389006497
1	1	undersample	0.8	300	10	10	2	log2	gini		0.8255227439471753	0.26418347667559905	0.7127659573709824	0.8024425287298675	10.079325929052908	3.607891499671297	0.3579496708682233
1	2	undersample	0.8	300	10	10	2	log2	gini		0.8575369894839815	0.23160502783351905	0.8510638296966954	0.7823275862012764	20.537480544539864	3.9098376121527156	0.19037570836883336
1	3	undersample	0.8	300	10	10	2	log2	gini		0.8598133728834507	0.30283547630883695	0.8602150536709446	0.748563218385427	18.320877641259983	3.4211980201750545	0.18673766093287394
1	1	undersample	0.8	300	10	10	2	log2	entropy		0.8308189655172413	0.271352338613828	0.7127659573709824	0.7995689655114974	9.899242679675504	3.556165459247851	0.3592361027330623
1	2	undersample	0.8	300	10	10	2	log2	entropy		0.854839202739056	0.22982408858216205	0.829787233954278	0.7823275862012764	17.521038206167447	3.8120916718488975	0.21757223811638343
1	3	undersample	0.8	300	10	10	2	log2	entropy		0.8611497342726487	0.30296998015309823	0.8602150536709446	0.7478448275808345	18.25114908809679	3.4114510176553976	0.18691704389006497
1	1	undersample	0.8	500	3	2	1	sqrt	gini		0.8278078381022255	0.29405256496404814	0.7127659573709824	0.7823275862012764	8.918591316951716	3.274489000177899	0.3671531517279091
1	2	undersample	0.8	500	3	2	1	sqrt	gini		0.8591113352898019	0.23899074093871808	0.8085106382118606	0.7988505747069049	16.768252635088633	4.0194526871714995	0.2397061045632157
1	3	undersample	0.8	500	3	2	1	sqrt	gini		0.8554721295266345	0.30723227238917106	0.838709677329171	0.747126436776242	15.36363523936003	3.316715410933943	0.21588089053302387
1	1	undersample	0.8	500	3	2	1	sqrt	entropy		0.8299553680606505	0.2973897714044645	0.7127659573709824	0.7765804597645362	8.62534187252173	3.1902577756503048	0.3698702888009902
1	2	undersample	0.8	500	3	2	1	sqrt	entropy		0.8594170335045244	0.24122388016532598	0.7978723403406519	0.7902298850517944	14.870222393563738	3.8035556328035494	0.2557833624430267
1	3	undersample	0.8	500	3	2	1	sqrt	entropy		0.8580444320850327	0.32507159732580565	0.8494623655000578	0.7464080459716494	16.608861540304172	3.3497211504899713	0.20168275689894213
1	1	undersample	0.8	500	3	2	1	log2	gini		0.8278078381022255	0.29405256496404814	0.7127659573709824	0.7823275862012764	8.918591316951716	3.274489000177899	0.3671531517279091
1	2	undersample	0.8	500	3	2	1	log2	gini		0.8591113352898019	0.23899074093871808	0.8085106382118606	0.7988505747069049	16.768252635088633	4.0194526871714995	0.2397061045632157
1	3	undersample	0.8	500	3	2	1	log2	gini		0.8554721295266345	0.30723227238917106	0.838709677329171	0.747126436776242	15.36363523936003	3.316715410933943	0.21588089053302387
1	1	undersample	0.8	500	3	2	1	log2	entropy		0.8299553680606505	0.2973897714044645	0.7127659573709824	0.7765804597645362	8.62534187252173	3.1902577756503048	0.3698702888009902
1	2	undersample	0.8	500	3	2	1	log2	entropy		0.8594170335045244	0.24122388016532598	0.7978723403406519	0.7902298850517944	14.870222393563738	3.8035556328035494	0.2557833624430267
1	3	undersample	0.8	500	3	2	1	log2	entropy		0.8580444320850327	0.32507159732580565	0.8494623655000578	0.7464080459716494	16.608861540304172	3.3497211504899713	0.20168275689894213
1	1	undersample	0.8	500	3	2	2	sqrt	gini		0.8276626314502324	0.29491418823710447	0.7021276594997737	0.7837643678104615	8.543663462981115	3.2470486936854432	0.380053430512328
1	2	undersample	0.8	500	3	2	2	sqrt	gini		0.859248899486427	0.23943237239129486	0.8191489360830693	0.7981321839023123	17.90809985458232	4.057847909288267	0.22659286932493547
1	3	undersample	0.8	500	3	2	2	sqrt	gini		0.855680694598937	0.3107812752130389	0.838709677329171	0.7456896551670569	15.24745651650452	3.2979769065247884	0.21629684600053442
1	1	undersample	0.8	500	3	2	2	sqrt	entropy		0.8293363291758374	0.2973334739490087	0.7127659573709824	0.7758620689599436	8.589743081742645	3.180032590928466	0.37021276128620667
1	2	undersample	0.8	500	3	2	2	sqrt	entropy		0.8595698826118856	0.2422562054862198	0.7978723403406519	0.7895114942472018	14.80599853824158	3.7905742148787285	0.25601610435312977
1	3	undersample	0.8	500	3	2	2	sqrt	entropy		0.8578822148065752	0.3235421590682629	0.8494623655000578	0.7464080459716494	16.608861540304172	3.3497211504899713	0.20168275689894213
1	1	undersample	0.8	500	3	2	2	log2	gini		0.8276626314502324	0.29491418823710447	0.7021276594997737	0.7837643678104615	8.543663462981115	3.2470486936854432	0.380053430512328
1	2	undersample	0.8	500	3	2	2	log2	gini		0.859248899486427	0.23943237239129486	0.8191489360830693	0.7981321839023123	17.90809985458232	4.057847909288267	0.22659286932493547
1	3	undersample	0.8	500	3	2	2	log2	gini		0.855680694598937	0.3107812752130389	0.838709677329171	0.7456896551670569	15.24745651650452	3.2979769065247884	0.21629684600053442
1	1	undersample	0.8	500	3	2	2	log2	entropy		0.8293363291758374	0.2973334739490087	0.7127659573709824	0.7758620689599436	8.589743081742645	3.180032590928466	0.37021276128620667
1	2	undersample	0.8	500	3	2	2	log2	entropy		0.8595698826118856	0.2422562054862198	0.7978723403406519	0.7895114942472018	14.80599853824158	3.7905742148787285	0.25601610435312977
1	3	undersample	0.8	500	3	2	2	log2	entropy		0.8578822148065752	0.3235421590682629	0.8494623655000578	0.7464080459716494	16.608861540304172	3.3497211504899713	0.20168275689894213
1	1	undersample	0.8	500	3	5	1	sqrt	gini		0.8278919051112741	0.29385141131355613	0.7127659573709824	0.783045977005869	8.956339900184965	3.2853316784863082	0.36681631397833186
1	2	undersample	0.8	500	3	5	1	sqrt	gini		0.859248899486427	0.23891879612999128	0.8085106382118606	0.7988505747069049	16.768252635088633	4.0194526871714995	0.2397061045632157
1	3	undersample	0.8	500	3	5	1	sqrt	gini		0.8557579409220121	0.31447462132528503	0.838709677329171	0.7464080459716494	15.305381318841897	3.3073196169394654	0.2160886680957195
1	1	undersample	0.8	500	3	5	1	sqrt	entropy		0.829764306676449	0.29669587980288153	0.7127659573709824	0.7780172413737212	8.697230692703432	3.2109066923611818	0.36918724118502166
1	2	undersample	0.8	500	3	5	1	sqrt	entropy		0.8594552457813647	0.24191088243467593	0.7978723403406519	0.7895114942472018	14.80599853824158	3.7905742148787285	0.25601610435312977
1	3	undersample	0.8	500	3	5	1	sqrt	entropy		0.8579826350265729	0.3257936107992906	0.8494623655000578	0.7464080459716494	16.608861540304172	3.3497211504899713	0.20168275689894213
1	1	undersample	0.8	500	3	5	1	log2	gini		0.8278919051112741	0.29385141131355613	0.7127659573709824	0.783045977005869	8.956339900184965	3.2853316784863082	0.36681631397833186
1	2	undersample	0.8	500	3	5	1	log2	gini		0.859248899486427	0.23891879612999128	0.8085106382118606	0.7988505747069049	16.768252635088633	4.0194526871714995	0.2397061045632157
1	3	undersample	0.8	500	3	5	1	log2	gini		0.8557579409220121	0.31447462132528503	0.838709677329171	0.7464080459716494	15.305381318841897	3.3073196169394654	0.2160886680957195
1	1	undersample	0.8	500	3	5	1	log2	entropy		0.829764306676449	0.29669587980288153	0.7127659573709824	0.7780172413737212	8.697230692703432	3.2109066923611818	0.36918724118502166
1	2	undersample	0.8	500	3	5	1	log2	entropy		0.8594552457813647	0.24191088243467593	0.7978723403406519	0.7895114942472018	14.80599853824158	3.7905742148787285	0.25601610435312977
1	3	undersample	0.8	500	3	5	1	log2	entropy		0.8579826350265729	0.3257936107992906	0.8494623655000578	0.7464080459716494	16.608861540304172	3.3497211504899713	0.20168275689894213
1	1	undersample	0.8	500	3	5	2	sqrt	gini		0.8277390560039128	0.29504236114287163	0.7021276594997737	0.783045977005869	8.507568079893405	3.2362968773148713	0.38040210337990493
1	2	undersample	0.8	500	3	5	2	sqrt	gini		0.8592412570310589	0.23926238878822484	0.8191489360830693	0.7981321839023123	17.90809985458232	4.057847909288267	0.22659286932493547
1	3	undersample	0.8	500	3	5	2	sqrt	gini		0.8558120133481646	0.31488254766675094	0.838709677329171	0.7456896551670569	15.24745651650452	3.2979769065247884	0.21629684600053442
1	1	undersample	0.8	500	3	5	2	sqrt	entropy		0.8292828319882612	0.2966828788810978	0.7127659573709824	0.7765804597645362	8.62534187252173	3.1902577756503048	0.3698702888009902
1	2	undersample	0.8	500	3	5	2	sqrt	entropy		0.85963102225483	0.24158611145721517	0.7978723403406519	0.7895114942472018	14.80599853824158	3.7905742148787285	0.25601610435312977
1	3	undersample	0.8	500	3	5	2	sqrt	entropy		0.8578976640711902	0.32388934424899335	0.8494623655000578	0.747126436776242	16.67207664609593	3.3592374033818144	0.2014888311737503
1	1	undersample	0.8	500	3	5	2	log2	gini		0.8277390560039128	0.29504236114287163	0.7021276594997737	0.783045977005869	8.507568079893405	3.2362968773148713	0.38040210337990493
1	2	undersample	0.8	500	3	5	2	log2	gini		0.8592412570310589	0.23926238878822484	0.8191489360830693	0.7981321839023123	17.90809985458232	4.057847909288267	0.22659286932493547
1	3	undersample	0.8	500	3	5	2	log2	gini		0.8558120133481646	0.31488254766675094	0.838709677329171	0.7456896551670569	15.24745651650452	3.2979769065247884	0.21629684600053442
1	1	undersample	0.8	500	3	5	2	log2	entropy		0.8292828319882612	0.2966828788810978	0.7127659573709824	0.7765804597645362	8.62534187252173	3.1902577756503048	0.3698702888009902
1	2	undersample	0.8	500	3	5	2	log2	entropy		0.85963102225483	0.24158611145721517	0.7978723403406519	0.7895114942472018	14.80599853824158	3.7905742148787285	0.25601610435312977
1	3	undersample	0.8	500	3	5	2	log2	entropy		0.8578976640711902	0.32388934424899335	0.8494623655000578	0.747126436776242	16.67207664609593	3.3592374033818144	0.2014888311737503
1	1	undersample	0.8	500	3	10	1	sqrt	gini		0.8280218268525311	0.29192284469210505	0.7021276594997737	0.7823275862012764	8.471710950148083	3.2256160300259906	0.38075141660168405
1	2	undersample	0.8	500	3	10	1	sqrt	gini		0.8592794693078992	0.23960706513567462	0.7978723403406519	0.7981321839023123	15.60685401372221	3.9524492622937664	0.2532508539357173
1	3	undersample	0.8	500	3	10	1	sqrt	gini		0.8560823754789273	0.3153664912345353	0.838709677329171	0.7478448275808345	15.42222109103471	3.326164742214013	0.21567351215872385
1	1	undersample	0.8	500	3	10	1	sqrt	entropy		0.8293439716312057	0.29663179450652016	0.7127659573709824	0.7772988505691286	8.66117033290802	3.2005489293028666	0.36952844935178264
1	2	undersample	0.8	500	3	10	1	sqrt	entropy		0.860020787478601	0.24150524077064134	0.7978723403406519	0.792385057465572	15.065560693872882	3.843038907365517	0.25508766880962236
1	3	undersample	0.8	500	3	10	1	sqrt	entropy		0.8586237795080955	0.3259366620641997	0.8494623655000578	0.747126436776242	16.67207664609593	3.3592374033818144	0.2014888311737503
1	1	undersample	0.8	500	3	10	1	log2	gini		0.8280218268525311	0.29192284469210505	0.7021276594997737	0.7823275862012764	8.471710950148083	3.2256160300259906	0.38075141660168405
1	2	undersample	0.8	500	3	10	1	log2	gini		0.8592794693078992	0.23960706513567462	0.7978723403406519	0.7981321839023123	15.60685401372221	3.9524492622937664	0.2532508539357173
1	3	undersample	0.8	500	3	10	1	log2	gini		0.8560823754789273	0.3153664912345353	0.838709677329171	0.7478448275808345	15.42222109103471	3.326164742214013	0.21567351215872385
1	1	undersample	0.8	500	3	10	1	log2	entropy		0.8293439716312057	0.29663179450652016	0.7127659573709824	0.7772988505691286	8.66117033290802	3.2005489293028666	0.36952844935178264
1	2	undersample	0.8	500	3	10	1	log2	entropy		0.860020787478601	0.24150524077064134	0.7978723403406519	0.792385057465572	15.065560693872882	3.843038907365517	0.25508766880962236
1	3	undersample	0.8	500	3	10	1	log2	entropy		0.8586237795080955	0.3259366620641997	0.8494623655000578	0.747126436776242	16.67207664609593	3.3592374033818144	0.2014888311737503
1	1	undersample	0.8	500	3	10	2	sqrt	gini		0.827991257031059	0.2963594671450961	0.7021276594997737	0.7816091953966839	8.436089722560958	3.2150054514660553	0.38110137194334787
1	2	undersample	0.8	500	3	10	2	sqrt	gini		0.8592794693078992	0.23833089117845596	0.8085106382118606	0.7974137930977198	16.619384028945866	3.9909459319330445	0.24013800744890432
1	3	undersample	0.8	500	3	10	2	sqrt	gini		0.8563527376096897	0.3159154099883261	0.838709677329171	0.7456896551670569	15.24745651650452	3.2979769065247884	0.21629684600053442
1	1	undersample	0.8	500	3	10	2	sqrt	entropy		0.8289924186842749	0.295335097464704	0.7127659573709824	0.7758620689599436	8.589743081742645	3.180032590928466	0.37021276128620667
1	2	undersample	0.8	500	3	10	2	sqrt	entropy		0.8599902176571288	0.2403693268710932	0.7978723403406519	0.7916666666609795	14.999998873561783	3.829787049700804	0.25531914582013726
1	3	undersample	0.8	500	3	10	2	sqrt	entropy		0.8585388085527129	0.3239095023809488	0.8494623655000578	0.7449712643624643	16.483499752997425	3.3308494827770194	0.20207173038822215
1	1	undersample	0.8	500	3	10	2	log2	gini		0.827991257031059	0.2963594671450961	0.7021276594997737	0.7816091953966839	8.436089722560958	3.2150054514660553	0.38110137194334787
1	2	undersample	0.8	500	3	10	2	log2	gini		0.8592794693078992	0.23833089117845596	0.8085106382118606	0.7974137930977198	16.619384028945866	3.9909459319330445	0.24013800744890432
1	3	undersample	0.8	500	3	10	2	log2	gini		0.8563527376096897	0.3159154099883261	0.838709677329171	0.7456896551670569	15.24745651650452	3.2979769065247884	0.21629684600053442
1	1	undersample	0.8	500	3	10	2	log2	entropy		0.8289924186842749	0.295335097464704	0.7127659573709824	0.7758620689599436	8.589743081742645	3.180032590928466	0.37021276128620667
1	2	undersample	0.8	500	3	10	2	log2	entropy		0.8599902176571288	0.2403693268710932	0.7978723403406519	0.7916666666609795	14.999998873561783	3.829787049700804	0.25531914582013726
1	3	undersample	0.8	500	3	10	2	log2	entropy		0.8585388085527129	0.3239095023809488	0.8494623655000578	0.7449712643624643	16.483499752997425	3.3308494827770194	0.20207173038822215
1	1	undersample	0.8	500	5	2	1	sqrt	gini		0.8303374908290535	0.2781273493535547	0.7234042552421911	0.784482758615054	9.51999940564011	3.3565955884899585	0.3525835822323008
1	2	undersample	0.8	500	5	2	1	sqrt	gini		0.8571701516263146	0.22763141063638703	0.8191489360830693	0.7931034482701645	17.362743705520227	3.9592196662635217	0.2280295994565254
1	3	undersample	0.8	500	5	2	1	sqrt	gini		0.8597979236188357	0.3012458386211339	0.8494623655000578	0.7413793103395017	16.17618926024044	3.284587686195192	0.20305076007650996
1	1	undersample	0.8	500	5	2	1	sqrt	entropy		0.8327448642699927	0.29976766047961395	0.7127659573709824	0.783045977005869	8.956339900184965	3.2853316784863082	0.36681631397833186
1	2	undersample	0.8	500	5	2	1	sqrt	entropy		0.8584005869405723	0.22852597650738368	0.8085106382118606	0.7945402298793496	16.3278930515656	3.9351285090302626	0.24100649932748136
1	3	undersample	0.8	500	5	2	1	sqrt	entropy		0.8620226177233965	0.297863125928362	0.8602150536709446	0.7385057471211315	17.379542172064546	3.289613485973191	0.1892807807944109
1	1	undersample	0.8	500	5	2	1	log2	gini		0.8303374908290535	0.2781273493535547	0.7234042552421911	0.784482758615054	9.51999940564011	3.3565955884899585	0.3525835822323008
1	2	undersample	0.8	500	5	2	1	log2	gini		0.8571701516263146	0.22763141063638703	0.8191489360830693	0.7931034482701645	17.362743705520227	3.9592196662635217	0.2280295994565254
1	3	undersample	0.8	500	5	2	1	log2	gini		0.8597979236188357	0.3012458386211339	0.8494623655000578	0.7413793103395017	16.17618926024044	3.284587686195192	0.20305076007650996
1	1	undersample	0.8	500	5	2	1	log2	entropy		0.8327448642699927	0.29976766047961395	0.7127659573709824	0.783045977005869	8.956339900184965	3.2853316784863082	0.36681631397833186
1	2	undersample	0.8	500	5	2	1	log2	entropy		0.8584005869405723	0.22852597650738368	0.8085106382118606	0.7945402298793496	16.3278930515656	3.9351285090302626	0.24100649932748136
1	3	undersample	0.8	500	5	2	1	log2	entropy		0.8620226177233965	0.297863125928362	0.8602150536709446	0.7385057471211315	17.379542172064546	3.289613485973191	0.1892807807944109
1	1	undersample	0.8	500	5	2	2	sqrt	gini		0.8305132673025191	0.2835558873891493	0.7234042552421911	0.7880747126380168	9.72568386832294	3.4134870364558982	0.3509765467821717
1	2	undersample	0.8	500	5	2	2	sqrt	gini		0.8575369894839814	0.22823656408325452	0.829787233954278	0.792385057465572	18.60596731833534	3.9967604636601375	0.2148106684924593
1	3	undersample	0.8	500	5	2	2	sqrt	gini		0.8598597206772958	0.2988850591255362	0.838709677329171	0.7449712643624643	15.18985805106761	3.288686831096298	0.21650542540564255
1	1	undersample	0.8	500	5	2	2	sqrt	entropy		0.831399792125214	0.29303312271457743	0.7127659573709824	0.7808908045920914	8.84383674553009	3.2530169421410147	0.3678286864970465
1	2	undersample	0.8	500	5	2	2	sqrt	entropy		0.8579038273416483	0.22701951429910924	0.8085106382118606	0.7966954022931273	16.545738782050282	3.9768436501822038	0.24035454307057671
1	3	undersample	0.8	500	5	2	2	sqrt	entropy		0.8621307625757014	0.2984671641746241	0.8602150536709446	0.7413793103395017	17.641024247165284	3.3261647455141183	0.18854713436711895
1	1	undersample	0.8	500	5	2	2	log2	gini		0.8305132673025191	0.2835558873891493	0.7234042552421911	0.7880747126380168	9.72568386832294	3.4134870364558982	0.3509765467821717
1	2	undersample	0.8	500	5	2	2	log2	gini		0.8575369894839814	0.22823656408325452	0.829787233954278	0.792385057465572	18.60596731833534	3.9967604636601375	0.2148106684924593
1	3	undersample	0.8	500	5	2	2	log2	gini		0.8598597206772958	0.2988850591255362	0.838709677329171	0.7449712643624643	15.18985805106761	3.288686831096298	0.21650542540564255
1	1	undersample	0.8	500	5	2	2	log2	entropy		0.831399792125214	0.29303312271457743	0.7127659573709824	0.7808908045920914	8.84383674553009	3.2530169421410147	0.3678286864970465
1	2	undersample	0.8	500	5	2	2	log2	entropy		0.8579038273416483	0.22701951429910924	0.8085106382118606	0.7966954022931273	16.545738782050282	3.9768436501822038	0.24035454307057671
1	3	undersample	0.8	500	5	2	2	log2	entropy		0.8621307625757014	0.2984671641746241	0.8602150536709446	0.7413793103395017	17.641024247165284	3.3261647455141183	0.18854713436711895
1	1	undersample	0.8	500	5	5	1	sqrt	gini		0.8300088652482269	0.2806284309391443	0.7234042552421911	0.7823275862012764	9.399847095600904	3.3233619703298083	0.35355488685413394
1	2	undersample	0.8	500	5	5	1	sqrt	gini		0.8585457935925653	0.22867536720101	0.829787233954278	0.7938218390747571	18.769597741480315	4.024612451602097	0.21442187090732548
1	3	undersample	0.8	500	5	5	1	sqrt	gini		0.8599833147942157	0.2900021974782913	0.838709677329171	0.7420977011440942	14.96267301734062	3.2520440823109182	0.21734378134944954
1	1	undersample	0.8	500	5	5	1	sqrt	entropy		0.8322251773049645	0.29145605514312856	0.7234042552421911	0.783045977005869	9.439632628739155	3.3343664796577457	0.3532305245767587
1	2	undersample	0.8	500	5	5	1	sqrt	entropy		0.8589049889948642	0.22978562627285845	0.8085106382118606	0.7945402298793496	16.3278930515656	3.9351285090302626	0.24100649932748136
1	3	undersample	0.8	500	5	5	1	sqrt	entropy		0.8609179953034235	0.2984924325155948	0.8494623655000578	0.7435344827532793	16.359542579493223	3.3121892623131064	0.20246220715666757
1	1	undersample	0.8	500	5	5	1	log2	gini		0.8300088652482269	0.2806284309391443	0.7234042552421911	0.7823275862012764	9.399847095600904	3.3233619703298083	0.35355488685413394
1	2	undersample	0.8	500	5	5	1	log2	gini		0.8585457935925653	0.22867536720101	0.829787233954278	0.7938218390747571	18.769597741480315	4.024612451602097	0.21442187090732548
1	3	undersample	0.8	500	5	5	1	log2	gini		0.8599833147942157	0.2900021974782913	0.838709677329171	0.7420977011440942	14.96267301734062	3.2520440823109182	0.21734378134944954
1	1	undersample	0.8	500	5	5	1	log2	entropy		0.8322251773049645	0.29145605514312856	0.7234042552421911	0.783045977005869	9.439632628739155	3.3343664796577457	0.3532305245767587
1	2	undersample	0.8	500	5	5	1	log2	entropy		0.8589049889948642	0.22978562627285845	0.8085106382118606	0.7945402298793496	16.3278930515656	3.9351285090302626	0.24100649932748136
1	3	undersample	0.8	500	5	5	1	log2	entropy		0.8609179953034235	0.2984924325155948	0.8494623655000578	0.7435344827532793	16.359542579493223	3.3121892623131064	0.20246220715666757
1	1	undersample	0.8	500	5	5	2	sqrt	gini		0.8300547199804352	0.2814969119043326	0.7234042552421911	0.784482758615054	9.51999940564011	3.3565955884899585	0.3525835822323008
1	2	undersample	0.8	500	5	5	2	sqrt	gini		0.8583776595744681	0.2284512129425805	0.8191489360830693	0.7909482758563869	17.13705139600609	3.918402970627048	0.22865093350713447
1	3	undersample	0.8	500	5	5	2	sqrt	gini		0.859079532814238	0.2890065919335658	0.838709677329171	0.7428160919486867	15.018993329493117	3.2611280039750845	0.21713358427167054
1	1	undersample	0.8	500	5	5	2	sqrt	entropy		0.8319347640009782	0.2940275067311666	0.7234042552421911	0.7816091953966839	9.36032330937876	3.312429859086239	0.3538798453856879
1	2	undersample	0.8	500	5	5	2	sqrt	entropy		0.8585457935925653	0.22764288438502506	0.8085106382118606	0.7966954022931273	16.545738782050282	3.9768436501822038	0.24035454307057671
1	3	undersample	0.8	500	5	5	2	sqrt	entropy		0.8609488938326535	0.2978367118684503	0.8602150536709446	0.7420977011440942	17.707305218808468	3.3354298280111982	0.18836461052217568
1	1	undersample	0.8	500	5	5	2	log2	gini		0.8300547199804352	0.2814969119043326	0.7234042552421911	0.784482758615054	9.51999940564011	3.3565955884899585	0.3525835822323008
1	2	undersample	0.8	500	5	5	2	log2	gini		0.8583776595744681	0.2284512129425805	0.8191489360830693	0.7909482758563869	17.13705139600609	3.918402970627048	0.22865093350713447
1	3	undersample	0.8	500	5	5	2	log2	gini		0.859079532814238	0.2890065919335658	0.838709677329171	0.7428160919486867	15.018993329493117	3.2611280039750845	0.21713358427167054
1	1	undersample	0.8	500	5	5	2	log2	entropy		0.8319347640009782	0.2940275067311666	0.7234042552421911	0.7816091953966839	9.36032330937876	3.312429859086239	0.3538798453856879
1	2	undersample	0.8	500	5	5	2	log2	entropy		0.8585457935925653	0.22764288438502506	0.8085106382118606	0.7966954022931273	16.545738782050282	3.9768436501822038	0.24035454307057671
1	3	undersample	0.8	500	5	5	2	log2	entropy		0.8609488938326535	0.2978367118684503	0.8602150536709446	0.7420977011440942	17.707305218808468	3.3354298280111982	0.18836461052217568
1	1	undersample	0.8	500	5	10	1	sqrt	gini		0.8286561506480801	0.27578720823703057	0.7234042552421911	0.7873563218334242	9.683991071860255	3.4019549861997675	0.3512967808536357
1	2	undersample	0.8	500	5	10	1	sqrt	gini		0.8577204084128149	0.22747428998150507	0.8404255318254867	0.7902298850517944	19.8401809572511	4.006411933219739	0.20193423353599424
1	3	undersample	0.8	500	5	10	1	sqrt	gini		0.8622466320603139	0.30356927197020467	0.838709677329171	0.7428160919486867	15.018993329493117	3.2611280039750845	0.21713358427167054
1	1	undersample	0.8	500	5	10	1	sqrt	entropy		0.8320799706529713	0.2843735491332016	0.7234042552421911	0.7823275862012764	9.399847095600904	3.3233619703298083	0.35355488685413394
1	2	undersample	0.8	500	5	10	1	sqrt	entropy		0.8592718268525313	0.2323119415458464	0.8191489360830693	0.7916666666609795	17.211763332974865	3.931914704359492	0.22844344627426794
1	3	undersample	0.8	500	5	10	1	sqrt	entropy		0.8628028055864541	0.31295678014398864	0.8602150536709446	0.7420977011440942	17.707305218808468	3.3354298280111982	0.18836461052217568
1	1	undersample	0.8	500	5	10	1	log2	gini		0.8286561506480801	0.27578720823703057	0.7234042552421911	0.7873563218334242	9.683991071860255	3.4019549861997675	0.3512967808536357
1	2	undersample	0.8	500	5	10	1	log2	gini		0.8577204084128149	0.22747428998150507	0.8404255318254867	0.7902298850517944	19.8401809572511	4.006411933219739	0.20193423353599424
1	3	undersample	0.8	500	5	10	1	log2	gini		0.8622466320603139	0.30356927197020467	0.838709677329171	0.7428160919486867	15.018993329493117	3.2611280039750845	0.21713358427167054
1	1	undersample	0.8	500	5	10	1	log2	entropy		0.8320799706529713	0.2843735491332016	0.7234042552421911	0.7823275862012764	9.399847095600904	3.3233619703298083	0.35355488685413394
1	2	undersample	0.8	500	5	10	1	log2	entropy		0.8592718268525313	0.2323119415458464	0.8191489360830693	0.7916666666609795	17.211763332974865	3.931914704359492	0.22844344627426794
1	3	undersample	0.8	500	5	10	1	log2	entropy		0.8628028055864541	0.31295678014398864	0.8602150536709446	0.7420977011440942	17.707305218808468	3.3354298280111982	0.18836461052217568
1	1	undersample	0.8	500	5	10	2	sqrt	gini		0.8286637931034484	0.27978966829686935	0.7234042552421911	0.7880747126380168	9.72568386832294	3.4134870364558982	0.3509765467821717
1	2	undersample	0.8	500	5	10	2	sqrt	gini		0.8576669112252384	0.2264170704644584	0.829787233954278	0.7916666666609795	18.524998470977724	3.982978531688836	0.21500559650133322
1	3	undersample	0.8	500	5	10	2	sqrt	gini		0.8614896180941788	0.3020536332354527	0.8494623655000578	0.7435344827532793	16.359542579493223	3.3121892623131064	0.20246220715666757
1	1	undersample	0.8	500	5	10	2	sqrt	entropy		0.8310023844460748	0.2815086823889451	0.7127659573709824	0.7823275862012764	8.918591316951716	3.274489000177899	0.3671531517279091
1	2	undersample	0.8	500	5	10	2	sqrt	entropy		0.8586680728784545	0.23120502583375344	0.8085106382118606	0.7938218390747571	16.256289867162174	3.921417260535377	0.24122460475398944
1	3	undersample	0.8	500	5	10	2	sqrt	entropy		0.8632044864664441	0.31185182421938834	0.8602150536709446	0.7428160919486867	17.773956475193252	3.3447466707436764	0.1881824397214152
1	1	undersample	0.8	500	5	10	2	log2	gini		0.8286637931034484	0.27978966829686935	0.7234042552421911	0.7880747126380168	9.72568386832294	3.4134870364558982	0.3509765467821717
1	2	undersample	0.8	500	5	10	2	log2	gini		0.8576669112252384	0.2264170704644584	0.829787233954278	0.7916666666609795	18.524998470977724	3.982978531688836	0.21500559650133322
1	3	undersample	0.8	500	5	10	2	log2	gini		0.8614896180941788	0.3020536332354527	0.8494623655000578	0.7435344827532793	16.359542579493223	3.3121892623131064	0.20246220715666757
1	1	undersample	0.8	500	5	10	2	log2	entropy		0.8310023844460748	0.2815086823889451	0.7127659573709824	0.7823275862012764	8.918591316951716	3.274489000177899	0.3671531517279091
1	2	undersample	0.8	500	5	10	2	log2	entropy		0.8586680728784545	0.23120502583375344	0.8085106382118606	0.7938218390747571	16.256289867162174	3.921417260535377	0.24122460475398944
1	3	undersample	0.8	500	5	10	2	log2	entropy		0.8632044864664441	0.31185182421938834	0.8602150536709446	0.7428160919486867	17.773956475193252	3.3447466707436764	0.1881824397214152
1	1	undersample	0.8	500	10	2	1	sqrt	gini		0.8255991685008559	0.2689453872695999	0.7340425531133998	0.7916666666609795	10.487999312306393	3.52340408572474	0.3359462444577452
1	2	undersample	0.8	500	10	2	1	sqrt	gini		0.8561919173392027	0.22145321682570093	0.8191489360830693	0.7859195402242392	16.628107663615943	3.8263599521296316	0.23011396505574924
1	3	undersample	0.8	500	10	2	1	sqrt	gini		0.8591876776665431	0.2831221998465051	0.838709677329171	0.7449712643624643	15.18985805106761	3.288686831096298	0.21650542540564255
1	1	undersample	0.8	500	10	2	1	sqrt	entropy		0.8289542064074346	0.27275989124978406	0.7553191488558172	0.7902298850517944	11.628945012838116	3.6006993323873604	0.30963249135005905
1	2	undersample	0.8	500	10	2	1	sqrt	entropy		0.8570784421618979	0.23935789745076344	0.7765957445982345	0.7902298850517944	13.095237166794686	3.702127482595455	0.2827079268965429
1	3	undersample	0.8	500	10	2	1	sqrt	entropy		0.860338647880361	0.28031905122893264	0.8602150536709446	0.747126436776242	18.181816719877286	3.4017593958296852	0.18709677181447673
1	1	undersample	0.8	500	10	2	1	log2	gini		0.8255991685008559	0.2689453872695999	0.7340425531133998	0.7916666666609795	10.487999312306393	3.52340408572474	0.3359462444577452
1	2	undersample	0.8	500	10	2	1	log2	gini		0.8561919173392027	0.22145321682570093	0.8191489360830693	0.7859195402242392	16.628107663615943	3.8263599521296316	0.23011396505574924
1	3	undersample	0.8	500	10	2	1	log2	gini		0.8591876776665431	0.2831221998465051	0.838709677329171	0.7449712643624643	15.18985805106761	3.288686831096298	0.21650542540564255
1	1	undersample	0.8	500	10	2	1	log2	entropy		0.8289542064074346	0.27275989124978406	0.7553191488558172	0.7902298850517944	11.628945012838116	3.6006993323873604	0.30963249135005905
1	2	undersample	0.8	500	10	2	1	log2	entropy		0.8570784421618979	0.23935789745076344	0.7765957445982345	0.7902298850517944	13.095237166794686	3.702127482595455	0.2827079268965429
1	3	undersample	0.8	500	10	2	1	log2	entropy		0.860338647880361	0.28031905122893264	0.8602150536709446	0.747126436776242	18.181816719877286	3.4017593958296852	0.18709677181447673
1	1	undersample	0.8	500	10	2	2	sqrt	gini		0.827998899486427	0.27427148034890847	0.7340425531133998	0.7981321839023123	10.912312431186438	3.6362533213102655	0.3332248077680627
1	2	undersample	0.8	500	10	2	2	sqrt	gini		0.854204878943507	0.22177758756057336	0.8191489360830693	0.784482758615054	16.48705754328303	3.8008508869665705	0.2305354191988306
1	3	undersample	0.8	500	10	2	2	sqrt	gini		0.8620535162526265	0.3007374984522612	0.8602150536709446	0.7435344827532793	17.840981127956017	3.3541157086715003	0.188000620941521
1	1	undersample	0.8	500	10	2	2	sqrt	entropy		0.8285873685497677	0.2750395547517253	0.7446808509846085	0.7952586206839422	11.328946599559844	3.6371778733759097	0.3210517172203598
1	2	undersample	0.8	500	10	2	2	sqrt	entropy		0.8556110907312301	0.2304943271921926	0.7978723403406519	0.7873563218334242	14.615930641957256	3.7521562347791555	0.2567168783524953
1	3	undersample	0.8	500	10	2	2	sqrt	entropy		0.8638301816833519	0.31762767930932617	0.8602150536709446	0.747126436776242	18.181816719877286	3.4017593958296852	0.18709677181447673
1	1	undersample	0.8	500	10	2	2	log2	gini		0.827998899486427	0.27427148034890847	0.7340425531133998	0.7981321839023123	10.912312431186438	3.6362533213102655	0.3332248077680627
1	2	undersample	0.8	500	10	2	2	log2	gini		0.854204878943507	0.22177758756057336	0.8191489360830693	0.784482758615054	16.48705754328303	3.8008508869665705	0.2305354191988306
1	3	undersample	0.8	500	10	2	2	log2	gini		0.8620535162526265	0.3007374984522612	0.8602150536709446	0.7435344827532793	17.840981127956017	3.3541157086715003	0.188000620941521
1	1	undersample	0.8	500	10	2	2	log2	entropy		0.8285873685497677	0.2750395547517253	0.7446808509846085	0.7952586206839422	11.328946599559844	3.6371778733759097	0.3210517172203598
1	2	undersample	0.8	500	10	2	2	log2	entropy		0.8556110907312301	0.2304943271921926	0.7978723403406519	0.7873563218334242	14.615930641957256	3.7521562347791555	0.2567168783524953
1	3	undersample	0.8	500	10	2	2	log2	entropy		0.8638301816833519	0.31762767930932617	0.8602150536709446	0.747126436776242	18.181816719877286	3.4017593958296852	0.18709677181447673
1	1	undersample	0.8	500	10	5	1	sqrt	gini		0.8272193690388847	0.2643570849999806	0.7340425531133998	0.7916666666609795	10.487999312306393	3.52340408572474	0.3359462444577452
1	2	undersample	0.8	500	10	5	1	sqrt	gini		0.8562530569821473	0.22446625025202857	0.8191489360830693	0.7852011494196466	16.557346733694633	3.8135627622504846	0.23032449933033763
1	3	undersample	0.8	500	10	5	1	sqrt	gini		0.8616441107403288	0.2919822446588532	0.8602150536709446	0.7392241379257241	17.444372438641796	3.2986757817300383	0.18909683445987846
1	1	undersample	0.8	500	10	5	1	sqrt	entropy		0.8291529102470042	0.2728748133212514	0.7446808509846085	0.7938218390747571	11.22967403933652	3.6118316873352154	0.32163280629398144
1	2	undersample	0.8	500	10	5	1	sqrt	entropy		0.8557333700171191	0.2258334536853193	0.7978723403406519	0.7887931034426093	14.742211579872755	3.7776811059152	0.2562492702011329
1	3	undersample	0.8	500	10	5	1	sqrt	entropy		0.8642009640341121	0.3142191241481987	0.8709677418418315	0.7478448275808345	20.019229065471045	3.45409415537609	0.17253880975573552
1	1	undersample	0.8	500	10	5	1	log2	gini		0.8272193690388847	0.2643570849999806	0.7340425531133998	0.7916666666609795	10.487999312306393	3.52340408572474	0.3359462444577452
1	2	undersample	0.8	500	10	5	1	log2	gini		0.8562530569821473	0.22446625025202857	0.8191489360830693	0.7852011494196466	16.557346733694633	3.8135627622504846	0.23032449933033763
1	3	undersample	0.8	500	10	5	1	log2	gini		0.8616441107403288	0.2919822446588532	0.8602150536709446	0.7392241379257241	17.444372438641796	3.2986757817300383	0.18909683445987846
1	1	undersample	0.8	500	10	5	1	log2	entropy		0.8291529102470042	0.2728748133212514	0.7446808509846085	0.7938218390747571	11.22967403933652	3.6118316873352154	0.32163280629398144
1	2	undersample	0.8	500	10	5	1	log2	entropy		0.8557333700171191	0.2258334536853193	0.7978723403406519	0.7887931034426093	14.742211579872755	3.7776811059152	0.2562492702011329
1	3	undersample	0.8	500	10	5	1	log2	entropy		0.8642009640341121	0.3142191241481987	0.8709677418418315	0.7478448275808345	20.019229065471045	3.45409415537609	0.17253880975573552
1	1	undersample	0.8	500	10	5	2	sqrt	gini		0.8276702739056004	0.27053001028097357	0.7234042552421911	0.792385057465572	9.98189980752871	3.484355276011402	0.349067336216336
1	2	undersample	0.8	500	10	5	2	sqrt	gini		0.856230129616043	0.2250233054838454	0.8191489360830693	0.783045977005869	16.347875636373526	3.7756796902006826	0.23095841996260077
1	3	undersample	0.8	500	10	5	2	sqrt	gini		0.8613969225064887	0.2976224205922214	0.838709677329171	0.7449712643624643	15.18985805106761	3.288686831096298	0.21650542540564255
1	1	undersample	0.8	500	10	5	2	sqrt	entropy		0.8276473465394962	0.2825338684105644	0.7340425531133998	0.7981321839023123	10.912312431186438	3.6362533213102655	0.3332248077680627
1	2	undersample	0.8	500	10	5	2	sqrt	entropy		0.8559167889459526	0.2228189935582266	0.7978723403406519	0.7859195402242392	14.491344750105277	3.7269739793470436	0.25718619622285366
1	3	undersample	0.8	500	10	5	2	sqrt	entropy		0.8641005438141145	0.31265659748865493	0.8602150536709446	0.7478448275808345	18.25114908809679	3.4114510176553976	0.18691704389006497
1	1	undersample	0.8	500	10	5	2	log2	gini		0.8276702739056004	0.27053001028097357	0.7234042552421911	0.792385057465572	9.98189980752871	3.484355276011402	0.349067336216336
1	2	undersample	0.8	500	10	5	2	log2	gini		0.856230129616043	0.2250233054838454	0.8191489360830693	0.783045977005869	16.347875636373526	3.7756796902006826	0.23095841996260077
1	3	undersample	0.8	500	10	5	2	log2	gini		0.8613969225064887	0.2976224205922214	0.838709677329171	0.7449712643624643	15.18985805106761	3.288686831096298	0.21650542540564255
1	1	undersample	0.8	500	10	5	2	log2	entropy		0.8276473465394962	0.2825338684105644	0.7340425531133998	0.7981321839023123	10.912312431186438	3.6362533213102655	0.3332248077680627
1	2	undersample	0.8	500	10	5	2	log2	entropy		0.8559167889459526	0.2228189935582266	0.7978723403406519	0.7859195402242392	14.491344750105277	3.7269739793470436	0.25718619622285366
1	3	undersample	0.8	500	10	5	2	log2	entropy		0.8641005438141145	0.31265659748865493	0.8602150536709446	0.7478448275808345	18.25114908809679	3.4114510176553976	0.18691704389006497
1	1	undersample	0.8	500	10	10	1	sqrt	gini		0.8260347884568354	0.2671633318645199	0.7127659573709824	0.7988505747069049	9.855025810367632	3.5434648689538215	0.35955915677823863
1	2	undersample	0.8	500	10	10	1	sqrt	gini		0.8552748226950354	0.22171949608996172	0.8510638296966954	0.784482758615054	20.799998188886295	3.9489359864587743	0.18985269818767386
1	3	undersample	0.8	500	10	10	1	sqrt	gini		0.8625556173526139	0.3079702836909155	0.8602150536709446	0.7399425287303165	17.509560883471888	3.307788145417316	0.18891324530268983
1	1	undersample	0.8	500	10	10	1	sqrt	entropy		0.8277314135485448	0.2769288381136802	0.7340425531133998	0.7931034482701645	10.579999301931123	3.54787216846991	0.33533764619647366
1	2	undersample	0.8	500	10	10	1	sqrt	entropy		0.8555652359990218	0.23209531332399855	0.7978723403406519	0.7895114942472018	14.80599853824158	3.7905742148787285	0.25601610435312977
1	3	undersample	0.8	500	10	10	1	sqrt	entropy		0.8646876158694847	0.3100519575309791	0.8709677418418315	0.7499999999946121	20.249998265511973	3.4838708279374098	0.1720430085848872
1	1	undersample	0.8	500	10	10	1	log2	gini		0.8260347884568354	0.2671633318645199	0.7127659573709824	0.7988505747069049	9.855025810367632	3.5434648689538215	0.35955915677823863
1	2	undersample	0.8	500	10	10	1	log2	gini		0.8552748226950354	0.22171949608996172	0.8510638296966954	0.784482758615054	20.799998188886295	3.9489359864587743	0.18985269818767386
1	3	undersample	0.8	500	10	10	1	log2	gini		0.8625556173526139	0.3079702836909155	0.8602150536709446	0.7399425287303165	17.509560883471888	3.307788145417316	0.18891324530268983
1	1	undersample	0.8	500	10	10	1	log2	entropy		0.8277314135485448	0.2769288381136802	0.7340425531133998	0.7931034482701645	10.579999301931123	3.54787216846991	0.33533764619647366
1	2	undersample	0.8	500	10	10	1	log2	entropy		0.8555652359990218	0.23209531332399855	0.7978723403406519	0.7895114942472018	14.80599853824158	3.7905742148787285	0.25601610435312977
1	3	undersample	0.8	500	10	10	1	log2	entropy		0.8646876158694847	0.3100519575309791	0.8709677418418315	0.7499999999946121	20.249998265511973	3.4838708279374098	0.1720430085848872
1	1	undersample	0.8	500	10	10	2	sqrt	gini		0.825736732697481	0.26530941958605014	0.7021276594997737	0.7945402298793496	9.115384039735423	3.4173484420525964	0.3748989988794752
1	2	undersample	0.8	500	10	10	2	sqrt	gini		0.8564364759109806	0.231259155745617	0.8404255318254867	0.7866379310288317	19.417506783473332	3.9389639240394443	0.20285630765000764
1	3	undersample	0.8	500	10	10	2	sqrt	gini		0.8621307625757013	0.3089149363990493	0.8602150536709446	0.7449712643624643	17.97616324446435	3.373012134457741	0.1876380353708018
1	1	undersample	0.8	500	10	10	2	sqrt	entropy		0.8313768647591098	0.2771253782291409	0.7234042552421911	0.7959770114885347	10.203682970448257	3.545699556030879	0.3474921226250411
1	2	undersample	0.8	500	10	10	2	sqrt	entropy		0.8541666666666667	0.23020190442531574	0.7872340424694433	0.7859195402242392	13.583220505863505	3.67728099295575	0.2707223118064058
1	3	undersample	0.8	500	10	10	2	sqrt	entropy		0.8618217772834014	0.31061624554403433	0.8602150536709446	0.7478448275808345	18.25114908809679	3.4114510176553976	0.18691704389006497
1	1	undersample	0.8	500	10	10	2	log2	gini		0.825736732697481	0.26530941958605014	0.7021276594997737	0.7945402298793496	9.115384039735423	3.4173484420525964	0.3748989988794752
1	2	undersample	0.8	500	10	10	2	log2	gini		0.8564364759109806	0.231259155745617	0.8404255318254867	0.7866379310288317	19.417506783473332	3.9389639240394443	0.20285630765000764
1	3	undersample	0.8	500	10	10	2	log2	gini		0.8621307625757013	0.3089149363990493	0.8602150536709446	0.7449712643624643	17.97616324446435	3.373012134457741	0.1876380353708018
1	1	undersample	0.8	500	10	10	2	log2	entropy		0.8313768647591098	0.2771253782291409	0.7234042552421911	0.7959770114885347	10.203682970448257	3.545699556030879	0.3474921226250411
1	2	undersample	0.8	500	10	10	2	log2	entropy		0.8541666666666667	0.23020190442531574	0.7872340424694433	0.7859195402242392	13.583220505863505	3.67728099295575	0.2707223118064058
1	3	undersample	0.8	500	10	10	2	log2	entropy		0.8618217772834014	0.31061624554403433	0.8602150536709446	0.7478448275808345	18.25114908809679	3.4114510176553976	0.18691704389006497
1	1	undersample	1.0	100	3	2	1	sqrt	gini		0.8251788334556126	0.2835754755167996	0.7446808509846085	0.7600574712589077	9.239021413431391	3.1035799441471656	0.3359208419243479
1	2	undersample	1.0	100	3	2	1	sqrt	gini		0.8605328319882611	0.24318361505080618	0.8617021275679041	0.7413793103395017	17.861537040068566	3.331914764359909	0.1865413137889587
1	3	undersample	1.0	100	3	2	1	sqrt	gini		0.8491842788283278	0.31036796636285824	0.8709677418418315	0.711206896546615	16.623133055973668	3.0158881956249175	0.18142717255757038
1	1	undersample	1.0	100	3	2	1	sqrt	entropy		0.8274410002445587	0.2883698130903346	0.7553191488558172	0.7528735632129823	9.404448388949952	3.0564075948810845	0.32499593537328797
1	2	undersample	1.0	100	3	2	1	sqrt	entropy		0.8601736365859624	0.241399384610392	0.8617021275679041	0.7313218390752061	16.95968606179892	3.2071906869170417	0.18910671492583003
1	3	undersample	1.0	100	3	2	1	sqrt	entropy		0.851540291682116	0.311305808318887	0.8817204300127183	0.7140804597649851	18.617632090849785	3.083806019168602	0.1656389930762416
1	1	undersample	1.0	100	3	2	1	log2	gini		0.8251788334556126	0.2835754755167996	0.7446808509846085	0.7600574712589077	9.239021413431391	3.1035799441471656	0.3359208419243479
1	2	undersample	1.0	100	3	2	1	log2	gini		0.8605328319882611	0.24318361505080618	0.8617021275679041	0.7413793103395017	17.861537040068566	3.331914764359909	0.1865413137889587
1	3	undersample	1.0	100	3	2	1	log2	gini		0.8491842788283278	0.31036796636285824	0.8709677418418315	0.711206896546615	16.623133055973668	3.0158881956249175	0.18142717255757038
1	1	undersample	1.0	100	3	2	1	log2	entropy		0.8274410002445587	0.2883698130903346	0.7553191488558172	0.7528735632129823	9.404448388949952	3.0564075948810845	0.32499593537328797
1	2	undersample	1.0	100	3	2	1	log2	entropy		0.8601736365859624	0.241399384610392	0.8617021275679041	0.7313218390752061	16.95968606179892	3.2071906869170417	0.18910671492583003
1	3	undersample	1.0	100	3	2	1	log2	entropy		0.851540291682116	0.311305808318887	0.8817204300127183	0.7140804597649851	18.617632090849785	3.083806019168602	0.1656389930762416
1	1	undersample	1.0	100	3	2	2	sqrt	gini		0.8245368672046954	0.28139667241941196	0.7446808509846085	0.7600574712589077	9.239021413431391	3.1035799441471656	0.3359208419243479
1	2	undersample	1.0	100	3	2	2	sqrt	gini		0.8600972120322817	0.24286427205617644	0.8617021275679041	0.7406609195349091	17.794799354005733	3.322685083928356	0.1867222461956225
1	3	undersample	1.0	100	3	2	2	sqrt	gini		0.8495859597083179	0.31437637689620557	0.8494623655000578	0.7140804597649851	14.09296384965406	2.9709838477356043	0.21081326387414911
1	1	undersample	1.0	100	3	2	2	sqrt	entropy		0.8267608217168011	0.28534930267996206	0.7553191488558172	0.7550287356267599	9.51434344064051	3.083296810159901	0.3240682590714739
1	2	undersample	1.0	100	3	2	2	sqrt	entropy		0.8599520053802886	0.2427705100136311	0.8617021275679041	0.7341954022935763	17.210393669954843	3.24186301736213	0.1883665712375712
1	3	undersample	1.0	100	3	2	2	sqrt	entropy		0.8511308861698185	0.3090340404283212	0.8709677418418315	0.7176724137879478	17.15839560882249	3.0849543350613873	0.1797926935482949
1	1	undersample	1.0	100	3	2	2	log2	gini		0.8245368672046954	0.28139667241941196	0.7446808509846085	0.7600574712589077	9.239021413431391	3.1035799441471656	0.3359208419243479
1	2	undersample	1.0	100	3	2	2	log2	gini		0.8600972120322817	0.24286427205617644	0.8617021275679041	0.7406609195349091	17.794799354005733	3.322685083928356	0.1867222461956225
1	3	undersample	1.0	100	3	2	2	log2	gini		0.8495859597083179	0.31437637689620557	0.8494623655000578	0.7140804597649851	14.09296384965406	2.9709838477356043	0.21081326387414911
1	1	undersample	1.0	100	3	2	2	log2	entropy		0.8267608217168011	0.28534930267996206	0.7553191488558172	0.7550287356267599	9.51434344064051	3.083296810159901	0.3240682590714739
1	2	undersample	1.0	100	3	2	2	log2	entropy		0.8599520053802886	0.2427705100136311	0.8617021275679041	0.7341954022935763	17.210393669954843	3.24186301736213	0.1883665712375712
1	3	undersample	1.0	100	3	2	2	log2	entropy		0.8511308861698185	0.3090340404283212	0.8709677418418315	0.7176724137879478	17.15839560882249	3.0849543350613873	0.1797926935482949
1	1	undersample	1.0	100	3	5	1	sqrt	gini		0.8259660063585228	0.28518364816088754	0.7446808509846085	0.7622126436726853	9.349193806725204	3.131709066324213	0.33497101863259343
1	2	undersample	1.0	100	3	5	1	sqrt	gini		0.8605481168989972	0.24310614120121124	0.8617021275679041	0.7413793103395017	17.861537040068566	3.331914764359909	0.1865413137889587
1	3	undersample	1.0	100	3	5	1	sqrt	gini		0.8491920034606353	0.3122965588797975	0.8709677418418315	0.7140804597649851	16.858038900060965	3.046198628690936	0.18069708334221077
1	1	undersample	1.0	100	3	5	1	sqrt	entropy		0.8273110785033015	0.28810943297082686	0.7446808509846085	0.756465517235945	9.059733988561979	3.0578044306277476	0.3375159076293986
1	2	undersample	1.0	100	3	5	1	sqrt	entropy		0.8599061506480802	0.24063659936156187	0.8617021275679041	0.7327586206843911	17.08436592072238	3.224433646953707	0.1887359174506436
1	3	undersample	1.0	100	3	5	1	sqrt	entropy		0.8509686688913608	0.30887760279247095	0.8709677418418315	0.7147988505695777	16.917504989024675	3.0538716728264665	0.18051547823586475
1	1	undersample	1.0	100	3	5	1	log2	gini		0.8259660063585228	0.28518364816088754	0.7446808509846085	0.7622126436726853	9.349193806725204	3.131709066324213	0.33497101863259343
1	2	undersample	1.0	100	3	5	1	log2	gini		0.8605481168989972	0.24310614120121124	0.8617021275679041	0.7413793103395017	17.861537040068566	3.331914764359909	0.1865413137889587
1	3	undersample	1.0	100	3	5	1	log2	gini		0.8491920034606353	0.3122965588797975	0.8709677418418315	0.7140804597649851	16.858038900060965	3.046198628690936	0.18069708334221077
1	1	undersample	1.0	100	3	5	1	log2	entropy		0.8273110785033015	0.28810943297082686	0.7446808509846085	0.756465517235945	9.059733988561979	3.0578044306277476	0.3375159076293986
1	2	undersample	1.0	100	3	5	1	log2	entropy		0.8599061506480802	0.24063659936156187	0.8617021275679041	0.7327586206843911	17.08436592072238	3.224433646953707	0.1887359174506436
1	3	undersample	1.0	100	3	5	1	log2	entropy		0.8509686688913608	0.30887760279247095	0.8709677418418315	0.7147988505695777	16.917504989024675	3.0538716728264665	0.18051547823586475
1	1	undersample	1.0	100	3	5	2	sqrt	gini		0.8251176938126682	0.282324952507874	0.7446808509846085	0.7607758620635002	9.27552497918711	3.112900003649625	0.3356036362232064
1	2	undersample	1.0	100	3	5	2	sqrt	gini		0.8601048544876497	0.2430598381362629	0.8617021275679041	0.7406609195349091	17.794799354005733	3.322685083928356	0.1867222461956225
1	3	undersample	1.0	100	3	5	2	sqrt	gini		0.8497481769867754	0.3156125204065776	0.8494623655000578	0.7147988505695777	14.14267624199758	2.978467433991245	0.210601391250104
1	1	undersample	1.0	100	3	5	2	sqrt	entropy		0.8270359501100514	0.28561987804631545	0.7553191488558172	0.7571839080405375	9.626189291979992	3.1106633487671904	0.3231458636593537
1	2	undersample	1.0	100	3	5	2	sqrt	entropy		0.8599749327463927	0.24280612320593983	0.8617021275679041	0.7341954022935763	17.210393669954843	3.24186301736213	0.1883665712375712
1	3	undersample	1.0	100	3	5	2	sqrt	entropy		0.8504665677913731	0.3093257340037015	0.8602150536709446	0.7176724137879478	15.642981819563222	3.0468684790729754	0.19477541799816725
1	1	undersample	1.0	100	3	5	2	log2	gini		0.8251176938126682	0.282324952507874	0.7446808509846085	0.7607758620635002	9.27552497918711	3.112900003649625	0.3356036362232064
1	2	undersample	1.0	100	3	5	2	log2	gini		0.8601048544876497	0.2430598381362629	0.8617021275679041	0.7406609195349091	17.794799354005733	3.322685083928356	0.1867222461956225
1	3	undersample	1.0	100	3	5	2	log2	gini		0.8497481769867754	0.3156125204065776	0.8494623655000578	0.7147988505695777	14.14267624199758	2.978467433991245	0.210601391250104
1	1	undersample	1.0	100	3	5	2	log2	entropy		0.8270359501100514	0.28561987804631545	0.7553191488558172	0.7571839080405375	9.626189291979992	3.1106633487671904	0.3231458636593537
1	2	undersample	1.0	100	3	5	2	log2	entropy		0.8599749327463927	0.24280612320593983	0.8617021275679041	0.7341954022935763	17.210393669954843	3.24186301736213	0.1883665712375712
1	3	undersample	1.0	100	3	5	2	log2	entropy		0.8504665677913731	0.3093257340037015	0.8602150536709446	0.7176724137879478	15.642981819563222	3.0468684790729754	0.19477541799816725
1	1	undersample	1.0	100	3	10	1	sqrt	gini		0.8252629004646612	0.27795882366198016	0.7446808509846085	0.7636494252818704	9.423758303859106	3.1507468106021856	0.3343407815408791
1	2	undersample	1.0	100	3	10	1	sqrt	gini		0.8606703961848863	0.24199716763017504	0.8723404254391128	0.7406609195349091	19.515695499480636	3.3637058874336447	0.1723589964993155
1	3	undersample	1.0	100	3	10	1	sqrt	gini		0.8504433938944507	0.31219270038431535	0.8709677418418315	0.7140804597649851	16.858038900060965	3.046198628690936	0.18069708334221077
1	1	undersample	1.0	100	3	10	1	sqrt	entropy		0.8281364636830522	0.2835798811180543	0.7659574467270258	0.756465517235945	10.165727460698145	3.1451702715028262	0.30938958200533473
1	2	undersample	1.0	100	3	10	1	sqrt	entropy		0.8605251895328933	0.24109275766303329	0.8723404254391128	0.7313218390752061	18.599820227417915	3.246785633669104	0.17456004455810972
1	3	undersample	1.0	100	3	10	1	sqrt	entropy		0.8515557409467309	0.3033758716201872	0.8709677418418315	0.7183908045925403	17.219386409848912	3.092824116248723	0.17961290085724932
1	1	undersample	1.0	100	3	10	1	log2	gini		0.8252629004646612	0.27795882366198016	0.7446808509846085	0.7636494252818704	9.423758303859106	3.1507468106021856	0.3343407815408791
[truncated: 18,737 more rows]
