# Supplementary material for: Risk prediction for cardiovascular related diseases using PRS and EHR in the Framingham Heart Study
Source: PLoS One. 2026 Apr 17;21(4):e0345914. doi: 10.1371/journal.pone.0345914 (PMC13089760; doi:10.1371/journal.pone.0345914)
Supplement: S1 File — (ZIP) [file pone.0345914.s003.zip › rf/prs_ehr_model/chf/chf_rf_nested_cv_outer_test_results.csv]

outer_fold	AUC	AUPRC	sensitivity	specificity	DOR	LR+	LR-
1	0.8676948490532541	0.26594169698263426	0.0	0.9999999999928213	0.0	0.0	0.9999999900071789
2	0.851942712154561	0.2609245922782496	0.0	0.9999999999928162	0.0	0.0	0.999999990007184
3	0.8723174981658107	0.33062537154750804	0.0	0.9999999999928162	0.0	0.0	0.999999990007184
4	0.864061920652577	0.2973448589871112	0.0	0.9999999999928162	0.0	0.0	0.999999990007184
