# Supplementary material for: Risk prediction for cardiovascular related diseases using PRS and EHR in the Framingham Heart Study
Source: PLoS One. 2026 Apr 17;21(4):e0345914. doi: 10.1371/journal.pone.0345914 (PMC13089760; doi:10.1371/journal.pone.0345914)
Supplement: S1 File — (ZIP) [file pone.0345914.s003.zip › rf/prs_ehr_model/dem/dem_rf_nested_cv_all_results.csv]

outer_fold	inner_fold	sampling_method	sampling_ratio	n_estimators	max_depth	min_samples_split	min_samples_leaf	max_features	criterion	class_weight	AUC	AUPRC	sensitivity	specificity	DOR	LR+	LR-
1	1	none		100	3	2	1	sqrt	gini		0.895019091744597	0.31856596309491114	0.0	0.9999999999923255	0.0	0.0	0.9999999900076747
1	2	none		100	3	2	1	sqrt	gini		0.8884814720066703	0.27017702534995547	0.0	0.9999999999923255	0.0	0.0	0.9999999900076747
1	3	none		100	3	2	1	sqrt	gini		0.9122158740987086	0.3524101261503693	0.0	0.9999999999923255	0.0	0.0	0.9999999900076747
1	1	none		100	3	2	1	sqrt	entropy		0.8962981912585392	0.33396154945680884	0.0	0.9999999999923255	0.0	0.0	0.9999999900076747
1	2	none		100	3	2	1	sqrt	entropy		0.9037264432506182	0.28458533959239757	0.0	0.9999999999923255	0.0	0.0	0.9999999900076747
1	3	none		100	3	2	1	sqrt	entropy		0.9071657997214405	0.3187364961186731	0.0	0.9999999999923255	0.0	0.0	0.9999999900076747
1	1	none		100	3	2	1	log2	gini		0.895019091744597	0.31856596309491114	0.0	0.9999999999923255	0.0	0.0	0.9999999900076747
1	2	none		100	3	2	1	log2	gini		0.8884814720066703	0.27017702534995547	0.0	0.9999999999923255	0.0	0.0	0.9999999900076747
1	3	none		100	3	2	1	log2	gini		0.9122158740987086	0.3524101261503693	0.0	0.9999999999923255	0.0	0.0	0.9999999900076747
1	1	none		100	3	2	1	log2	entropy		0.8962981912585392	0.33396154945680884	0.0	0.9999999999923255	0.0	0.0	0.9999999900076747
1	2	none		100	3	2	1	log2	entropy		0.9037264432506182	0.28458533959239757	0.0	0.9999999999923255	0.0	0.0	0.9999999900076747
1	3	none		100	3	2	1	log2	entropy		0.9071657997214405	0.3187364961186731	0.0	0.9999999999923255	0.0	0.0	0.9999999900076747
1	1	none		100	3	2	2	sqrt	gini		0.8942800564698749	0.30948118092475996	0.0	0.9999999999923255	0.0	0.0	0.9999999900076747
1	2	none		100	3	2	2	sqrt	gini		0.8902532617037604	0.27315210464711626	0.0	0.9999999999923255	0.0	0.0	0.9999999900076747
1	3	none		100	3	2	2	sqrt	gini		0.9134381247453643	0.34896175008989155	0.0	0.9999999999923255	0.0	0.0	0.9999999900076747
1	1	none		100	3	2	2	sqrt	entropy		0.8961560690903233	0.3311906991113136	0.0	0.9999999999923255	0.0	0.0	0.9999999900076747
1	2	none		100	3	2	2	sqrt	entropy		0.9042759823010527	0.28951382586713403	0.0	0.9999999999923255	0.0	0.0	0.9999999900076747
1	3	none		100	3	2	2	sqrt	entropy		0.9070994760429398	0.32029978760918537	0.0	0.9999999999923255	0.0	0.0	0.9999999900076747
1	1	none		100	3	2	2	log2	gini		0.8942800564698749	0.30948118092475996	0.0	0.9999999999923255	0.0	0.0	0.9999999900076747
1	2	none		100	3	2	2	log2	gini		0.8902532617037604	0.27315210464711626	0.0	0.9999999999923255	0.0	0.0	0.9999999900076747
1	3	none		100	3	2	2	log2	gini		0.9134381247453643	0.34896175008989155	0.0	0.9999999999923255	0.0	0.0	0.9999999900076747
1	1	none		100	3	2	2	log2	entropy		0.8961560690903233	0.3311906991113136	0.0	0.9999999999923255	0.0	0.0	0.9999999900076747
1	2	none		100	3	2	2	log2	entropy		0.9042759823010527	0.28951382586713403	0.0	0.9999999999923255	0.0	0.0	0.9999999900076747
1	3	none		100	3	2	2	log2	entropy		0.9070994760429398	0.32029978760918537	0.0	0.9999999999923255	0.0	0.0	0.9999999900076747
1	1	none		100	3	5	1	sqrt	gini		0.8941095098680159	0.32030720933411844	0.0	0.9999999999923255	0.0	0.0	0.9999999900076747
1	2	none		100	3	5	1	sqrt	gini		0.8900542906682584	0.2724268368783376	0.0	0.9999999999923255	0.0	0.0	0.9999999900076747
1	3	none		100	3	5	1	sqrt	gini		0.9124527443790683	0.34729173572186145	0.0	0.9999999999923255	0.0	0.0	0.9999999900076747
1	1	none		100	3	5	1	sqrt	entropy		0.8961655439015377	0.33431612433027313	0.0	0.9999999999923255	0.0	0.0	0.9999999900076747
1	2	none		100	3	5	1	sqrt	entropy		0.9040864860767649	0.288025366688777	0.0	0.9999999999923255	0.0	0.0	0.9999999900076747
1	3	none		100	3	5	1	sqrt	entropy		0.906957353874724	0.3183184614021569	0.0	0.9999999999923255	0.0	0.0	0.9999999900076747
1	1	none		100	3	5	1	log2	gini		0.8941095098680159	0.32030720933411844	0.0	0.9999999999923255	0.0	0.0	0.9999999900076747
1	2	none		100	3	5	1	log2	gini		0.8900542906682584	0.2724268368783376	0.0	0.9999999999923255	0.0	0.0	0.9999999900076747
1	3	none		100	3	5	1	log2	gini		0.9124527443790683	0.34729173572186145	0.0	0.9999999999923255	0.0	0.0	0.9999999900076747
1	1	none		100	3	5	1	log2	entropy		0.8961655439015377	0.33431612433027313	0.0	0.9999999999923255	0.0	0.0	0.9999999900076747
1	2	none		100	3	5	1	log2	entropy		0.9040864860767649	0.288025366688777	0.0	0.9999999999923255	0.0	0.0	0.9999999900076747
1	3	none		100	3	5	1	log2	entropy		0.906957353874724	0.3183184614021569	0.0	0.9999999999923255	0.0	0.0	0.9999999900076747
1	1	none		100	3	5	2	sqrt	gini		0.8942137327913741	0.31173645950850354	0.0	0.9999999999923255	0.0	0.0	0.9999999900076747
1	2	none		100	3	5	2	sqrt	gini		0.8898932188776139	0.274911340795075	0.0	0.9999999999923255	0.0	0.0	0.9999999900076747
1	3	none		100	3	5	2	sqrt	gini		0.9130591322967889	0.3465301067330876	0.0	0.9999999999923255	0.0	0.0	0.9999999900076747
1	1	none		100	3	5	2	sqrt	entropy		0.8962602920136816	0.3328408057451386	0.0	0.9999999999923255	0.0	0.0	0.9999999900076747
1	2	none		100	3	5	2	sqrt	entropy		0.9043138815459102	0.2895631226690515	0.0	0.9999999999923255	0.0	0.0	0.9999999900076747
1	3	none		100	3	5	2	sqrt	entropy		0.9070994760429398	0.32029978760918537	0.0	0.9999999999923255	0.0	0.0	0.9999999900076747
1	1	none		100	3	5	2	log2	gini		0.8942137327913741	0.31173645950850354	0.0	0.9999999999923255	0.0	0.0	0.9999999900076747
1	2	none		100	3	5	2	log2	gini		0.8898932188776139	0.274911340795075	0.0	0.9999999999923255	0.0	0.0	0.9999999900076747
1	3	none		100	3	5	2	log2	gini		0.9130591322967889	0.3465301067330876	0.0	0.9999999999923255	0.0	0.0	0.9999999900076747
1	1	none		100	3	5	2	log2	entropy		0.8962602920136816	0.3328408057451386	0.0	0.9999999999923255	0.0	0.0	0.9999999900076747
1	2	none		100	3	5	2	log2	entropy		0.9043138815459102	0.2895631226690515	0.0	0.9999999999923255	0.0	0.0	0.9999999900076747
1	3	none		100	3	5	2	log2	entropy		0.9070994760429398	0.32029978760918537	0.0	0.9999999999923255	0.0	0.0	0.9999999900076747
1	1	none		100	3	10	1	sqrt	gini		0.8944790275053769	0.32098604301243955	0.0	0.9999999999923255	0.0	0.0	0.9999999900076747
1	2	none		100	3	10	1	sqrt	gini		0.8870791999469411	0.2693219017888299	0.0	0.9999999999923255	0.0	0.0	0.9999999900076747
1	3	none		100	3	10	1	sqrt	gini		0.9134286499341501	0.3493203630735308	0.0	0.9999999999923255	0.0	0.0	0.9999999900076747
1	1	none		100	3	10	1	sqrt	entropy		0.8971224998341908	0.33953735548180486	0.0	0.9999999999923255	0.0	0.0	0.9999999900076747
1	2	none		100	3	10	1	sqrt	entropy		0.9025515666600342	0.28569174290149757	0.0	0.9999999999923255	0.0	0.0	0.9999999900076747
1	3	none		100	3	10	1	sqrt	entropy		0.9068910301962233	0.31906267019497236	0.0	0.9999999999923255	0.0	0.0	0.9999999900076747
1	1	none		100	3	10	1	log2	gini		0.8944790275053769	0.32098604301243955	0.0	0.9999999999923255	0.0	0.0	0.9999999900076747
1	2	none		100	3	10	1	log2	gini		0.8870791999469411	0.2693219017888299	0.0	0.9999999999923255	0.0	0.0	0.9999999900076747
1	3	none		100	3	10	1	log2	gini		0.9134286499341501	0.3493203630735308	0.0	0.9999999999923255	0.0	0.0	0.9999999900076747
1	1	none		100	3	10	1	log2	entropy		0.8971224998341908	0.33953735548180486	0.0	0.9999999999923255	0.0	0.0	0.9999999900076747
1	2	none		100	3	10	1	log2	entropy		0.9025515666600342	0.28569174290149757	0.0	0.9999999999923255	0.0	0.0	0.9999999900076747
1	3	none		100	3	10	1	log2	entropy		0.9068910301962233	0.31906267019497236	0.0	0.9999999999923255	0.0	0.0	0.9999999900076747
1	1	none		100	3	10	2	sqrt	gini		0.8943842793932332	0.3125468836890488	0.0	0.9999999999923255	0.0	0.0	0.9999999900076747
1	2	none		100	3	10	2	sqrt	gini		0.88832987502724	0.2718624622921569	0.0	0.9999999999923255	0.0	0.0	0.9999999900076747
1	3	none		100	3	10	2	sqrt	gini		0.9137318438930104	0.34530463467957295	0.0	0.9999999999923255	0.0	0.0	0.9999999900076747
1	1	none		100	3	10	2	sqrt	entropy		0.8970088020996182	0.3379842077649562	0.0	0.9999999999923255	0.0	0.0	0.9999999900076747
1	2	none		100	3	10	2	sqrt	entropy		0.9027979117516082	0.28735816813692017	0.0	0.9999999999923255	0.0	0.0	0.9999999900076747
1	3	none		100	3	10	2	sqrt	entropy		0.9070900012317255	0.320386860032592	0.0	0.9999999999923255	0.0	0.0	0.9999999900076747
1	1	none		100	3	10	2	log2	gini		0.8943842793932332	0.3125468836890488	0.0	0.9999999999923255	0.0	0.0	0.9999999900076747
1	2	none		100	3	10	2	log2	gini		0.88832987502724	0.2718624622921569	0.0	0.9999999999923255	0.0	0.0	0.9999999900076747
1	3	none		100	3	10	2	log2	gini		0.9137318438930104	0.34530463467957295	0.0	0.9999999999923255	0.0	0.0	0.9999999900076747
1	1	none		100	3	10	2	log2	entropy		0.8970088020996182	0.3379842077649562	0.0	0.9999999999923255	0.0	0.0	0.9999999900076747
1	2	none		100	3	10	2	log2	entropy		0.9027979117516082	0.28735816813692017	0.0	0.9999999999923255	0.0	0.0	0.9999999900076747
1	3	none		100	3	10	2	log2	entropy		0.9070900012317255	0.320386860032592	0.0	0.9999999999923255	0.0	0.0	0.9999999900076747
1	1	none		100	5	2	1	sqrt	gini		0.9033853500469003	0.3175552365496147	0.0	0.9999999999923255	0.0	0.0	0.9999999900076747
1	2	none		100	5	2	1	sqrt	gini		0.8967814066304729	0.27123657878479523	0.0	0.9984650805756067	0.0	0.0	1.0015372689930586
1	3	none		100	5	2	1	sqrt	gini		0.913182304842576	0.3364828996112162	0.0	0.9999999999923255	0.0	0.0	0.9999999900076747
1	1	none		100	5	2	1	sqrt	entropy		0.9009313739423742	0.35826256440230286	0.0	0.9999999999923255	0.0	0.0	0.9999999900076747
1	2	none		100	5	2	1	sqrt	entropy		0.9060288223757141	0.2861144351430458	0.0	0.999232540283966	0.0	0.0	1.0007680391474596
1	3	none		100	5	2	1	sqrt	entropy		0.9140918867191571	0.3419778981233512	0.0	0.9999999999923255	0.0	0.0	0.9999999900076747
1	1	none		100	5	2	1	log2	gini		0.9033853500469003	0.3175552365496147	0.0	0.9999999999923255	0.0	0.0	0.9999999900076747
1	2	none		100	5	2	1	log2	gini		0.8967814066304729	0.27123657878479523	0.0	0.9984650805756067	0.0	0.0	1.0015372689930586
1	3	none		100	5	2	1	log2	gini		0.913182304842576	0.3364828996112162	0.0	0.9999999999923255	0.0	0.0	0.9999999900076747
1	1	none		100	5	2	1	log2	entropy		0.9009313739423742	0.35826256440230286	0.0	0.9999999999923255	0.0	0.0	0.9999999900076747
1	2	none		100	5	2	1	log2	entropy		0.9060288223757141	0.2861144351430458	0.0	0.999232540283966	0.0	0.0	1.0007680391474596
1	3	none		100	5	2	1	log2	entropy		0.9140918867191571	0.3419778981233512	0.0	0.9999999999923255	0.0	0.0	0.9999999900076747
1	1	none		100	5	2	2	sqrt	gini		0.8965350615388988	0.3273736297553419	0.0	0.9999999999923255	0.0	0.0	0.9999999900076747
1	2	none		100	5	2	2	sqrt	gini		0.8931430791241485	0.2681569114980305	0.0	0.9999999999923255	0.0	0.0	0.9999999900076747
1	3	none		100	5	2	2	sqrt	gini		0.9092597329998199	0.3236345755209509	0.0	0.9999999999923255	0.0	0.0	0.9999999900076747
1	1	none		100	5	2	2	sqrt	entropy		0.900827151019016	0.34639853473266674	0.0	0.9999999999923255	0.0	0.0	0.9999999900076747
1	2	none		100	5	2	2	sqrt	entropy		0.9082364533886662	0.2952252328469721	0.0	0.999232540283966	0.0	0.0	1.0007680391474596
1	3	none		100	5	2	2	sqrt	entropy		0.9131538804089329	0.3283578126979415	0.0	0.9999999999923255	0.0	0.0	0.9999999900076747
1	1	none		100	5	2	2	log2	gini		0.8965350615388988	0.3273736297553419	0.0	0.9999999999923255	0.0	0.0	0.9999999900076747
1	2	none		100	5	2	2	log2	gini		0.8931430791241485	0.2681569114980305	0.0	0.9999999999923255	0.0	0.0	0.9999999900076747
1	3	none		100	5	2	2	log2	gini		0.9092597329998199	0.3236345755209509	0.0	0.9999999999923255	0.0	0.0	0.9999999900076747
1	1	none		100	5	2	2	log2	entropy		0.900827151019016	0.34639853473266674	0.0	0.9999999999923255	0.0	0.0	0.9999999900076747
1	2	none		100	5	2	2	log2	entropy		0.9082364533886662	0.2952252328469721	0.0	0.999232540283966	0.0	0.0	1.0007680391474596
1	3	none		100	5	2	2	log2	entropy		0.9131538804089329	0.3283578126979415	0.0	0.9999999999923255	0.0	0.0	0.9999999900076747
1	1	none		100	5	5	1	sqrt	gini		0.9010071724320893	0.32586675356228045	0.0	0.9999999999923255	0.0	0.0	0.9999999900076747
1	2	none		100	5	5	1	sqrt	gini		0.8966298096510428	0.2714086046503705	0.0	0.9984650805756067	0.0	0.0	1.0015372689930586
1	3	none		100	5	5	1	sqrt	gini		0.9119032053286338	0.3360819546096536	0.0	0.9999999999923255	0.0	0.0	0.9999999900076747
1	1	none		100	5	5	1	sqrt	entropy		0.9008555754526592	0.3518312949641268	0.0	0.9999999999923255	0.0	0.0	0.9999999900076747
1	2	none		100	5	5	1	sqrt	entropy		0.9060667216205717	0.2925797653829138	0.0	0.999232540283966	0.0	0.0	1.0007680391474596
1	3	none		100	5	5	1	sqrt	entropy		0.9155415328349583	0.33576409549905556	0.0	0.9999999999923255	0.0	0.0	0.9999999900076747
1	1	none		100	5	5	1	log2	gini		0.9010071724320893	0.32586675356228045	0.0	0.9999999999923255	0.0	0.0	0.9999999900076747
1	2	none		100	5	5	1	log2	gini		0.8966298096510428	0.2714086046503705	0.0	0.9984650805756067	0.0	0.0	1.0015372689930586
1	3	none		100	5	5	1	log2	gini		0.9119032053286338	0.3360819546096536	0.0	0.9999999999923255	0.0	0.0	0.9999999900076747
1	1	none		100	5	5	1	log2	entropy		0.9008555754526592	0.3518312949641268	0.0	0.9999999999923255	0.0	0.0	0.9999999900076747
1	2	none		100	5	5	1	log2	entropy		0.9060667216205717	0.2925797653829138	0.0	0.999232540283966	0.0	0.0	1.0007680391474596
1	3	none		100	5	5	1	log2	entropy		0.9155415328349583	0.33576409549905556	0.0	0.9999999999923255	0.0	0.0	0.9999999900076747
1	1	none		100	5	5	2	sqrt	gini		0.8950854154230976	0.32465068843442235	0.0	0.9999999999923255	0.0	0.0	0.9999999900076747
1	2	none		100	5	5	2	sqrt	gini		0.8939200136437281	0.2707258242647354	0.0	0.999232540283966	0.0	0.0	1.0007680391474596
1	3	none		100	5	5	2	sqrt	gini		0.9114105151454858	0.3339827147824563	0.0	0.9999999999923255	0.0	0.0	0.9999999900076747
1	1	none		100	5	5	2	sqrt	entropy		0.8994343537705012	0.3473274501003422	0.0	0.9999999999923255	0.0	0.0	0.9999999900076747
1	2	none		100	5	5	2	sqrt	entropy		0.9088238916839583	0.2955002034645532	0.0	0.999232540283966	0.0	0.0	1.0007680391474596
1	3	none		100	5	5	2	sqrt	entropy		0.9139592393621556	0.32648527332829325	0.0	0.9999999999923255	0.0	0.0	0.9999999900076747
1	1	none		100	5	5	2	log2	gini		0.8950854154230976	0.32465068843442235	0.0	0.9999999999923255	0.0	0.0	0.9999999900076747
1	2	none		100	5	5	2	log2	gini		0.8939200136437281	0.2707258242647354	0.0	0.999232540283966	0.0	0.0	1.0007680391474596
1	3	none		100	5	5	2	log2	gini		0.9114105151454858	0.3339827147824563	0.0	0.9999999999923255	0.0	0.0	0.9999999900076747
1	1	none		100	5	5	2	log2	entropy		0.8994343537705012	0.3473274501003422	0.0	0.9999999999923255	0.0	0.0	0.9999999900076747
1	2	none		100	5	5	2	log2	entropy		0.9088238916839583	0.2955002034645532	0.0	0.999232540283966	0.0	0.0	1.0007680391474596
1	3	none		100	5	5	2	log2	entropy		0.9139592393621556	0.32648527332829325	0.0	0.9999999999923255	0.0	0.0	0.9999999900076747
1	1	none		100	5	10	1	sqrt	gini		0.9027789621291795	0.3191383686301105	0.0	0.9999999999923255	0.0	0.0	0.9999999900076747
1	2	none		100	5	10	1	sqrt	gini		0.895341235325886	0.27311005930227394	0.0	0.9999999999923255	0.0	0.0	0.9999999900076747
1	3	none		100	5	10	1	sqrt	gini		0.9120737519304927	0.3349522980507233	0.0	0.9999999999923255	0.0	0.0	0.9999999900076747
1	1	none		100	5	10	1	sqrt	entropy		0.902276797134817	0.3516065140896329	0.0	0.9999999999923255	0.0	0.0	0.9999999900076747
1	2	none		100	5	10	1	sqrt	entropy		0.9078290365064476	0.29793909431655763	0.0	0.999232540283966	0.0	0.0	1.0007680391474596
1	3	none		100	5	10	1	sqrt	entropy		0.9125190680575689	0.33113529261414143	0.0	0.9999999999923255	0.0	0.0	0.9999999900076747
1	1	none		100	5	10	1	log2	gini		0.9027789621291795	0.3191383686301105	0.0	0.9999999999923255	0.0	0.0	0.9999999900076747
1	2	none		100	5	10	1	log2	gini		0.895341235325886	0.27311005930227394	0.0	0.9999999999923255	0.0	0.0	0.9999999900076747
1	3	none		100	5	10	1	log2	gini		0.9120737519304927	0.3349522980507233	0.0	0.9999999999923255	0.0	0.0	0.9999999900076747
1	1	none		100	5	10	1	log2	entropy		0.902276797134817	0.3516065140896329	0.0	0.9999999999923255	0.0	0.0	0.9999999900076747
1	2	none		100	5	10	1	log2	entropy		0.9078290365064476	0.29793909431655763	0.0	0.999232540283966	0.0	0.0	1.0007680391474596
1	3	none		100	5	10	1	log2	entropy		0.9125190680575689	0.33113529261414143	0.0	0.9999999999923255	0.0	0.0	0.9999999900076747
1	1	none		100	5	10	2	sqrt	gini		0.8975583411500525	0.3277723620557206	0.0	0.9999999999923255	0.0	0.0	0.9999999900076747
1	2	none		100	5	10	2	sqrt	gini		0.8931904531802205	0.27833119930629524	0.0	0.999232540283966	0.0	0.0	1.0007680391474596
1	3	none		100	5	10	2	sqrt	gini		0.9112304937324123	0.3433675682377457	0.0	0.9999999999923255	0.0	0.0	0.9999999900076747
1	1	none		100	5	10	2	sqrt	entropy		0.9020683512881006	0.36271801120270863	0.0	0.9999999999923255	0.0	0.0	0.9999999900076747
1	2	none		100	5	10	2	sqrt	entropy		0.9097145239381106	0.2987262724686683	0.0	0.999232540283966	0.0	0.0	1.0007680391474596
1	3	none		100	5	10	2	sqrt	entropy		0.9135707721023659	0.3337961694537781	0.0	0.9999999999923255	0.0	0.0	0.9999999900076747
1	1	none		100	5	10	2	log2	gini		0.8975583411500525	0.3277723620557206	0.0	0.9999999999923255	0.0	0.0	0.9999999900076747
1	2	none		100	5	10	2	log2	gini		0.8931904531802205	0.27833119930629524	0.0	0.999232540283966	0.0	0.0	1.0007680391474596
1	3	none		100	5	10	2	log2	gini		0.9112304937324123	0.3433675682377457	0.0	0.9999999999923255	0.0	0.0	0.9999999900076747
1	1	none		100	5	10	2	log2	entropy		0.9020683512881006	0.36271801120270863	0.0	0.9999999999923255	0.0	0.0	0.9999999900076747
1	2	none		100	5	10	2	log2	entropy		0.9097145239381106	0.2987262724686683	0.0	0.999232540283966	0.0	0.0	1.0007680391474596
1	3	none		100	5	10	2	log2	entropy		0.9135707721023659	0.3337961694537781	0.0	0.9999999999923255	0.0	0.0	0.9999999900076747
1	1	none		100	10	2	1	sqrt	gini		0.9049960679533461	0.32258231435161716	0.012345679010821523	0.999232540283966	16.274787772950955	16.08620998704646	0.9884128781718557
1	2	none		100	10	2	1	sqrt	gini		0.8948011710866661	0.2621443260252527	0.012345679010821523	0.9938603223254501	2.02343420154719	2.0107991913003183	0.9937556504325404
1	3	none		100	10	2	1	sqrt	gini		0.9042191334337664	0.3528410369409623	0.03703703703246457	0.9984650805756067	25.01906763286475	24.129472302678277	0.9644432960719692
1	1	none		100	10	2	1	sqrt	entropy		0.9097429483717536	0.31757473803024155	0.0	0.9999999999923255	0.0	0.0	0.9999999900076747
1	2	none		100	10	2	1	sqrt	entropy		0.902475768170319	0.2762588524261903	0.0	0.9961627014505284	0.0	0.0	1.0038520700537807
1	3	none		100	10	2	1	sqrt	entropy		0.9185545228011331	0.3423182313187087	0.024691358021643045	0.9984650805756067	16.46824705166876	16.086314868452185	0.9768079537123323
1	1	none		100	10	2	1	log2	gini		0.9049960679533461	0.32258231435161716	0.012345679010821523	0.999232540283966	16.274787772950955	16.08620998704646	0.9884128781718557
1	2	none		100	10	2	1	log2	gini		0.8948011710866661	0.2621443260252527	0.012345679010821523	0.9938603223254501	2.02343420154719	2.0107991913003183	0.9937556504325404
1	3	none		100	10	2	1	log2	gini		0.9042191334337664	0.3528410369409623	0.03703703703246457	0.9984650805756067	25.01906763286475	24.129472302678277	0.9644432960719692
1	1	none		100	10	2	1	log2	entropy		0.9097429483717536	0.31757473803024155	0.0	0.9999999999923255	0.0	0.0	0.9999999900076747
1	2	none		100	10	2	1	log2	entropy		0.902475768170319	0.2762588524261903	0.0	0.9961627014505284	0.0	0.0	1.0038520700537807
1	3	none		100	10	2	1	log2	entropy		0.9185545228011331	0.3423182313187087	0.024691358021643045	0.9984650805756067	16.46824705166876	16.086314868452185	0.9768079537123323
1	1	none		100	10	2	2	sqrt	gini		0.896857205120188	0.29327580181444673	0.0	0.9999999999923255	0.0	0.0	0.9999999900076747
1	2	none		100	10	2	2	sqrt	gini		0.8964876874828269	0.27639983530044027	0.012345679010821523	0.9961627014505284	3.2449915365020123	3.2172755595902323	0.991458834622548
1	3	none		100	10	2	2	sqrt	gini		0.9091081360203898	0.3455748553442478	0.03703703703246457	0.9984650805756067	25.01906763286475	24.129472302678277	0.9644432960719692
1	1	none		100	10	2	2	sqrt	entropy		0.8971840861070843	0.3341202757027524	0.024691358021643045	0.9999999999923255	2529704.14019482	2467242.3102239906	0.9753086322327558
1	2	none		100	10	2	2	sqrt	entropy		0.8989321887761387	0.2828104374421774	0.0	0.9976976208672472	0.0	0.0	1.0023076822691774
1	3	none		100	10	2	2	sqrt	entropy		0.9122442985323518	0.3324520645921714	0.024691358021643045	0.9984650805756067	16.46824705166876	16.086314868452185	0.9768079537123323
1	1	none		100	10	2	2	log2	gini		0.896857205120188	0.29327580181444673	0.0	0.9999999999923255	0.0	0.0	0.9999999900076747
1	2	none		100	10	2	2	log2	gini		0.8964876874828269	0.27639983530044027	0.012345679010821523	0.9961627014505284	3.2449915365020123	3.2172755595902323	0.991458834622548
1	3	none		100	10	2	2	log2	gini		0.9091081360203898	0.3455748553442478	0.03703703703246457	0.9984650805756067	25.01906763286475	24.129472302678277	0.9644432960719692
1	1	none		100	10	2	2	log2	entropy		0.8971840861070843	0.3341202757027524	0.024691358021643045	0.9999999999923255	2529704.14019482	2467242.3102239906	0.9753086322327558
1	2	none		100	10	2	2	log2	entropy		0.8989321887761387	0.2828104374421774	0.0	0.9976976208672472	0.0	0.0	1.0023076822691774
1	3	none		100	10	2	2	log2	entropy		0.9122442985323518	0.3324520645921714	0.024691358021643045	0.9984650805756067	16.46824705166876	16.086314868452185	0.9768079537123323
1	1	none		100	10	5	1	sqrt	gini		0.8990032498602466	0.321172908515762	0.012345679010821523	0.9984650805756067	8.13119698281485	8.043157434226092	0.9891726113526954
1	2	none		100	10	5	1	sqrt	gini		0.8923945690382118	0.2703429936267126	0.012345679010821523	0.9938603223254501	2.02343420154719	2.0107991913003183	0.9937556504325404
1	3	none		100	10	5	1	sqrt	gini		0.9153236121770274	0.3715552492563944	0.03703703703246457	0.9976976208672472	16.66659421477386	16.086349829223906	0.9651851755230503
1	1	none		100	10	5	1	sqrt	entropy		0.9068104943009011	0.3272057642057158	0.0	0.9999999999923255	0.0	0.0	0.9999999900076747
1	2	none		100	10	5	1	sqrt	entropy		0.8993680300920004	0.2734594464168611	0.0	0.9984650805756067	0.0	0.0	1.0015372689930586
1	3	none		100	10	5	1	sqrt	entropy		0.9124906436239256	0.3366780718692296	0.024691358021643045	0.9976976208672472	10.97041644662416	10.724233219482604	0.977559344438426
1	1	none		100	10	5	1	log2	gini		0.8990032498602466	0.321172908515762	0.012345679010821523	0.9984650805756067	8.13119698281485	8.043157434226092	0.9891726113526954
1	2	none		100	10	5	1	log2	gini		0.8923945690382118	0.2703429936267126	0.012345679010821523	0.9938603223254501	2.02343420154719	2.0107991913003183	0.9937556504325404
1	3	none		100	10	5	1	log2	gini		0.9153236121770274	0.3715552492563944	0.03703703703246457	0.9976976208672472	16.66659421477386	16.086349829223906	0.9651851755230503
1	1	none		100	10	5	1	log2	entropy		0.9068104943009011	0.3272057642057158	0.0	0.9999999999923255	0.0	0.0	0.9999999900076747
1	2	none		100	10	5	1	log2	entropy		0.8993680300920004	0.2734594464168611	0.0	0.9984650805756067	0.0	0.0	1.0015372689930586
1	3	none		100	10	5	1	log2	entropy		0.9124906436239256	0.3366780718692296	0.024691358021643045	0.9976976208672472	10.97041644662416	10.724233219482604	0.977559344438426
1	1	none		100	10	5	2	sqrt	gini		0.9036032707048313	0.3223398394618307	0.0	0.999232540283966	0.0	0.0	1.0007680391474596
1	2	none		100	10	5	2	sqrt	gini		0.8973688449257649	0.276446178014957	0.0	0.995395241742169	0.0	0.0	1.0046260500537567
1	3	none		100	10	5	2	sqrt	gini		0.9092123589437481	0.335443895889932	0.012345679010821523	0.9984650805756067	8.13119698281485	8.043157434226092	0.9891726113526954
1	1	none		100	10	5	2	sqrt	entropy		0.9043991548468397	0.33255678865494426	0.0	0.9999999999923255	0.0	0.0	0.9999999900076747
1	2	none		100	10	5	2	sqrt	entropy		0.8962745042305031	0.2754479672224004	0.012345679010821523	0.9984650805756067	8.13119698281485	8.043157434226092	0.9891726113526954
1	3	none		100	10	5	2	sqrt	entropy		0.9103114370446169	0.34290177412583517	0.03703703703246457	0.999232540283966	50.076270057467234	48.25862996113938	0.9637025562206482
1	1	none		100	10	5	2	log2	gini		0.9036032707048313	0.3223398394618307	0.0	0.999232540283966	0.0	0.0	1.0007680391474596
1	2	none		100	10	5	2	log2	gini		0.8973688449257649	0.276446178014957	0.0	0.995395241742169	0.0	0.0	1.0046260500537567
1	3	none		100	10	5	2	log2	gini		0.9092123589437481	0.335443895889932	0.012345679010821523	0.9984650805756067	8.13119698281485	8.043157434226092	0.9891726113526954
1	1	none		100	10	5	2	log2	entropy		0.9043991548468397	0.33255678865494426	0.0	0.9999999999923255	0.0	0.0	0.9999999900076747
1	2	none		100	10	5	2	log2	entropy		0.8962745042305031	0.2754479672224004	0.012345679010821523	0.9984650805756067	8.13119698281485	8.043157434226092	0.9891726113526954
1	3	none		100	10	5	2	log2	entropy		0.9103114370446169	0.34290177412583517	0.03703703703246457	0.999232540283966	50.076270057467234	48.25862996113938	0.9637025562206482
1	1	none		100	10	10	1	sqrt	gini		0.902570516282463	0.3472599916748316	0.0	0.9999999999923255	0.0	0.0	0.9999999900076747
1	2	none		100	10	10	1	sqrt	gini		0.8930767554456478	0.2658055226122088	0.012345679010821523	0.9969301611588878	4.059361765717044	4.021591827416688	0.9906955868745285
1	3	none		100	10	10	1	sqrt	gini		0.9085585969699554	0.33985037421442305	0.024691358021643045	0.9984650805756067	16.46824705166876	16.086314868452185	0.9768079537123323
1	1	none		100	10	10	1	sqrt	entropy		0.904408629658054	0.36019582508627845	0.0	0.9999999999923255	0.0	0.0	0.9999999900076747
1	2	none		100	10	10	1	sqrt	entropy		0.8978331106752699	0.26736934883226837	0.012345679010821523	0.9961627014505284	3.2449915365020123	3.2172755595902323	0.991458834622548
1	3	none		100	10	10	1	sqrt	entropy		0.9158636764162474	0.36687483030725654	0.012345679010821523	0.9984650805756067	8.13119698281485	8.043157434226092	0.9891726113526954
1	1	none		100	10	10	1	log2	gini		0.902570516282463	0.3472599916748316	0.0	0.9999999999923255	0.0	0.0	0.9999999900076747
1	2	none		100	10	10	1	log2	gini		0.8930767554456478	0.2658055226122088	0.012345679010821523	0.9969301611588878	4.059361765717044	4.021591827416688	0.9906955868745285
1	3	none		100	10	10	1	log2	gini		0.9085585969699554	0.33985037421442305	0.024691358021643045	0.9984650805756067	16.46824705166876	16.086314868452185	0.9768079537123323
1	1	none		100	10	10	1	log2	entropy		0.904408629658054	0.36019582508627845	0.0	0.9999999999923255	0.0	0.0	0.9999999900076747
1	2	none		100	10	10	1	log2	entropy		0.8978331106752699	0.26736934883226837	0.012345679010821523	0.9961627014505284	3.2449915365020123	3.2172755595902323	0.991458834622548
1	3	none		100	10	10	1	log2	entropy		0.9158636764162474	0.36687483030725654	0.012345679010821523	0.9984650805756067	8.13119698281485	8.043157434226092	0.9891726113526954
1	1	none		100	10	10	2	sqrt	gini		0.9025894659048918	0.3321968438563276	0.012345679010821523	0.9999999999923255	1249041.4193832516	1233621.1551119953	0.9876543111202152
1	2	none		100	10	10	2	sqrt	gini		0.8952085879688848	0.27333252596469126	0.0	0.9969301611588878	0.0	0.0	1.003079281708912
1	3	none		100	10	10	2	sqrt	gini		0.914774073126593	0.3602521360163443	0.024691358021643045	0.999232540283966	32.9615954852475	32.17241997409292	0.976057717196252
1	1	none		100	10	10	2	sqrt	entropy		0.9040391120206929	0.3444993946383567	0.0	0.9999999999923255	0.0	0.0	0.9999999900076747
1	2	none		100	10	10	2	sqrt	entropy		0.9025989407161062	0.286178329266775	0.0	0.9984650805756067	0.0	0.0	1.0015372689930586
1	3	none		100	10	10	2	sqrt	entropy		0.9116663350482741	0.35667789508108955	0.012345679010821523	0.999232540283966	16.274787772950955	16.08620998704646	0.9884128781718557
1	1	none		100	10	10	2	log2	gini		0.9025894659048918	0.3321968438563276	0.012345679010821523	0.9999999999923255	1249041.4193832516	1233621.1551119953	0.9876543111202152
1	2	none		100	10	10	2	log2	gini		0.8952085879688848	0.27333252596469126	0.0	0.9969301611588878	0.0	0.0	1.003079281708912
1	3	none		100	10	10	2	log2	gini		0.914774073126593	0.3602521360163443	0.024691358021643045	0.999232540283966	32.9615954852475	32.17241997409292	0.976057717196252
1	1	none		100	10	10	2	log2	entropy		0.9040391120206929	0.3444993946383567	0.0	0.9999999999923255	0.0	0.0	0.9999999900076747
1	2	none		100	10	10	2	log2	entropy		0.9025989407161062	0.286178329266775	0.0	0.9984650805756067	0.0	0.0	1.0015372689930586
1	3	none		100	10	10	2	log2	entropy		0.9116663350482741	0.35667789508108955	0.012345679010821523	0.999232540283966	16.274787772950955	16.08620998704646	0.9884128781718557
1	1	none		300	3	2	1	sqrt	gini		0.8996143751835745	0.31746234859521594	0.0	0.9999999999923255	0.0	0.0	0.9999999900076747
1	2	none		300	3	2	1	sqrt	gini		0.893379949404508	0.27465767137385455	0.0	0.9999999999923255	0.0	0.0	0.9999999900076747
1	3	none		300	3	2	1	sqrt	gini		0.9113252418445563	0.34528813081464427	0.0	0.9999999999923255	0.0	0.0	0.9999999900076747
1	1	none		300	3	2	1	sqrt	entropy		0.9001070653667225	0.33704401555761626	0.0	0.9999999999923255	0.0	0.0	0.9999999900076747
1	2	none		300	3	2	1	sqrt	entropy		0.902617890338535	0.27954987078870985	0.0	0.9999999999923255	0.0	0.0	0.9999999900076747
1	3	none		300	3	2	1	sqrt	entropy		0.9088144168727438	0.3325903417798186	0.0	0.9999999999923255	0.0	0.0	0.9999999900076747
1	1	none		300	3	2	1	log2	gini		0.8996143751835745	0.31746234859521594	0.0	0.9999999999923255	0.0	0.0	0.9999999900076747
1	2	none		300	3	2	1	log2	gini		0.893379949404508	0.27465767137385455	0.0	0.9999999999923255	0.0	0.0	0.9999999900076747
1	3	none		300	3	2	1	log2	gini		0.9113252418445563	0.34528813081464427	0.0	0.9999999999923255	0.0	0.0	0.9999999900076747
1	1	none		300	3	2	1	log2	entropy		0.9001070653667225	0.33704401555761626	0.0	0.9999999999923255	0.0	0.0	0.9999999900076747
1	2	none		300	3	2	1	log2	entropy		0.902617890338535	0.27954987078870985	0.0	0.9999999999923255	0.0	0.0	0.9999999900076747
1	3	none		300	3	2	1	log2	entropy		0.9088144168727438	0.3325903417798186	0.0	0.9999999999923255	0.0	0.0	0.9999999900076747
1	1	none		300	3	2	2	sqrt	gini		0.9004386837592261	0.31936352985775324	0.0	0.9999999999923255	0.0	0.0	0.9999999900076747
1	2	none		300	3	2	2	sqrt	gini		0.8936452441185109	0.27596436387624546	0.0	0.9999999999923255	0.0	0.0	0.9999999900076747
1	3	none		300	3	2	2	sqrt	gini		0.9117421335379893	0.3422713113843096	0.0	0.9999999999923255	0.0	0.0	0.9999999900076747
1	1	none		300	3	2	2	sqrt	entropy		0.9003060364022246	0.33888416426480755	0.0	0.9999999999923255	0.0	0.0	0.9999999900076747
1	2	none		300	3	2	2	sqrt	entropy		0.9031011057104688	0.28230574424840493	0.0	0.9999999999923255	0.0	0.0	0.9999999900076747
1	3	none		300	3	2	2	sqrt	entropy		0.9088807405512446	0.332330398564277	0.0	0.9999999999923255	0.0	0.0	0.9999999900076747
1	1	none		300	3	2	2	log2	gini		0.9004386837592261	0.31936352985775324	0.0	0.9999999999923255	0.0	0.0	0.9999999900076747
1	2	none		300	3	2	2	log2	gini		0.8936452441185109	0.27596436387624546	0.0	0.9999999999923255	0.0	0.0	0.9999999900076747
1	3	none		300	3	2	2	log2	gini		0.9117421335379893	0.3422713113843096	0.0	0.9999999999923255	0.0	0.0	0.9999999900076747
1	1	none		300	3	2	2	log2	entropy		0.9003060364022246	0.33888416426480755	0.0	0.9999999999923255	0.0	0.0	0.9999999900076747
1	2	none		300	3	2	2	log2	entropy		0.9031011057104688	0.28230574424840493	0.0	0.9999999999923255	0.0	0.0	0.9999999900076747
1	3	none		300	3	2	2	log2	entropy		0.9088807405512446	0.332330398564277	0.0	0.9999999999923255	0.0	0.0	0.9999999900076747
1	1	none		300	3	5	1	sqrt	gini		0.899945993576078	0.31832422566935487	0.0	0.9999999999923255	0.0	0.0	0.9999999900076747
1	2	none		300	3	5	1	sqrt	gini		0.8938063159091555	0.27484390730710484	0.0	0.9999999999923255	0.0	0.0	0.9999999900076747
1	3	none		300	3	5	1	sqrt	gini		0.9112683929772699	0.3435893928109722	0.0	0.9999999999923255	0.0	0.0	0.9999999900076747
1	1	none		300	3	5	1	sqrt	entropy		0.9003344608358679	0.3385273235837912	0.0	0.9999999999923255	0.0	0.0	0.9999999900076747
1	2	none		300	3	5	1	sqrt	entropy		0.9029210842973954	0.2816041652840433	0.0	0.9999999999923255	0.0	0.0	0.9999999900076747
1	3	none		300	3	5	1	sqrt	entropy		0.9088144168727438	0.33142173255124985	0.0	0.9999999999923255	0.0	0.0	0.9999999900076747
1	1	none		300	3	5	1	log2	gini		0.899945993576078	0.31832422566935487	0.0	0.9999999999923255	0.0	0.0	0.9999999900076747
1	2	none		300	3	5	1	log2	gini		0.8938063159091555	0.27484390730710484	0.0	0.9999999999923255	0.0	0.0	0.9999999900076747
1	3	none		300	3	5	1	log2	gini		0.9112683929772699	0.3435893928109722	0.0	0.9999999999923255	0.0	0.0	0.9999999900076747
1	1	none		300	3	5	1	log2	entropy		0.9003344608358679	0.3385273235837912	0.0	0.9999999999923255	0.0	0.0	0.9999999900076747
1	2	none		300	3	5	1	log2	entropy		0.9029210842973954	0.2816041652840433	0.0	0.9999999999923255	0.0	0.0	0.9999999900076747
1	3	none		300	3	5	1	log2	entropy		0.9088144168727438	0.33142173255124985	0.0	0.9999999999923255	0.0	0.0	0.9999999900076747
1	1	none		300	3	5	2	sqrt	gini		0.9005050074377268	0.3213517888185923	0.0	0.9999999999923255	0.0	0.0	0.9999999900076747
1	2	none		300	3	5	2	sqrt	gini		0.893721042608226	0.2759622259767368	0.0	0.9999999999923255	0.0	0.0	0.9999999900076747
1	3	none		300	3	5	2	sqrt	gini		0.9117800327828468	0.3403318108826186	0.0	0.9999999999923255	0.0	0.0	0.9999999900076747
1	1	none		300	3	5	2	sqrt	entropy		0.9002207631012952	0.3388444624092323	0.0	0.9999999999923255	0.0	0.0	0.9999999900076747
1	2	none		300	3	5	2	sqrt	entropy		0.9030063575983248	0.2821484357375907	0.0	0.9999999999923255	0.0	0.0	0.9999999900076747
1	3	none		300	3	5	2	sqrt	entropy		0.9088807405512446	0.332330398564277	0.0	0.9999999999923255	0.0	0.0	0.9999999900076747
1	1	none		300	3	5	2	log2	gini		0.9005050074377268	0.3213517888185923	0.0	0.9999999999923255	0.0	0.0	0.9999999900076747
1	2	none		300	3	5	2	log2	gini		0.893721042608226	0.2759622259767368	0.0	0.9999999999923255	0.0	0.0	0.9999999900076747
1	3	none		300	3	5	2	log2	gini		0.9117800327828468	0.3403318108826186	0.0	0.9999999999923255	0.0	0.0	0.9999999900076747
1	1	none		300	3	5	2	log2	entropy		0.9002207631012952	0.3388444624092323	0.0	0.9999999999923255	0.0	0.0	0.9999999900076747
1	2	none		300	3	5	2	log2	entropy		0.9030063575983248	0.2821484357375907	0.0	0.9999999999923255	0.0	0.0	0.9999999900076747
1	3	none		300	3	5	2	log2	entropy		0.9088807405512446	0.332330398564277	0.0	0.9999999999923255	0.0	0.0	0.9999999900076747
1	1	none		300	3	10	1	sqrt	gini		0.8994722530153587	0.316928386233701	0.0	0.9999999999923255	0.0	0.0	0.9999999900076747
1	2	none		300	3	10	1	sqrt	gini		0.8920250514008509	0.2705891743213473	0.0	0.9999999999923255	0.0	0.0	0.9999999900076747
1	3	none		300	3	10	1	sqrt	gini		0.9113062922221276	0.3433415100232383	0.0	0.9999999999923255	0.0	0.0	0.9999999900076747
1	1	none		300	3	10	1	sqrt	entropy		0.9002302379125096	0.34092239531845087	0.0	0.9999999999923255	0.0	0.0	0.9999999900076747
1	2	none		300	3	10	1	sqrt	entropy		0.9021157253441725	0.2789935689931763	0.0	0.9999999999923255	0.0	0.0	0.9999999900076747
1	3	none		300	3	10	1	sqrt	entropy		0.9090228627194603	0.3305482714629313	0.0	0.9999999999923255	0.0	0.0	0.9999999900076747
1	1	none		300	3	10	1	log2	gini		0.8994722530153587	0.316928386233701	0.0	0.9999999999923255	0.0	0.0	0.9999999900076747
1	2	none		300	3	10	1	log2	gini		0.8920250514008509	0.2705891743213473	0.0	0.9999999999923255	0.0	0.0	0.9999999900076747
1	3	none		300	3	10	1	log2	gini		0.9113062922221276	0.3433415100232383	0.0	0.9999999999923255	0.0	0.0	0.9999999900076747
1	1	none		300	3	10	1	log2	entropy		0.9002302379125096	0.34092239531845087	0.0	0.9999999999923255	0.0	0.0	0.9999999900076747
1	2	none		300	3	10	1	log2	entropy		0.9021157253441725	0.2789935689931763	0.0	0.9999999999923255	0.0	0.0	0.9999999900076747
1	3	none		300	3	10	1	log2	entropy		0.9090228627194603	0.3305482714629313	0.0	0.9999999999923255	0.0	0.0	0.9999999900076747
1	1	none		300	3	10	2	sqrt	gini		0.9003723600807254	0.320333163990385	0.0	0.9999999999923255	0.0	0.0	0.9999999900076747
1	2	none		300	3	10	2	sqrt	gini		0.8923092957372825	0.27220191394185783	0.0	0.9999999999923255	0.0	0.0	0.9999999900076747
1	3	none		300	3	10	2	sqrt	gini		0.9118368816501331	0.34176153647053675	0.0	0.9999999999923255	0.0	0.0	0.9999999900076747
1	1	none		300	3	10	2	sqrt	entropy		0.9002302379125097	0.3413576492073999	0.0	0.9999999999923255	0.0	0.0	0.9999999900076747
1	2	none		300	3	10	2	sqrt	entropy		0.9024378689254617	0.2801531351153465	0.0	0.9999999999923255	0.0	0.0	0.9999999900076747
1	3	none		300	3	10	2	sqrt	entropy		0.9087480931942431	0.33068289937103745	0.0	0.9999999999923255	0.0	0.0	0.9999999900076747
1	1	none		300	3	10	2	log2	gini		0.9003723600807254	0.320333163990385	0.0	0.9999999999923255	0.0	0.0	0.9999999900076747
1	2	none		300	3	10	2	log2	gini		0.8923092957372825	0.27220191394185783	0.0	0.9999999999923255	0.0	0.0	0.9999999900076747
1	3	none		300	3	10	2	log2	gini		0.9118368816501331	0.34176153647053675	0.0	0.9999999999923255	0.0	0.0	0.9999999900076747
1	1	none		300	3	10	2	log2	entropy		0.9002302379125097	0.3413576492073999	0.0	0.9999999999923255	0.0	0.0	0.9999999900076747
1	2	none		300	3	10	2	log2	entropy		0.9024378689254617	0.2801531351153465	0.0	0.9999999999923255	0.0	0.0	0.9999999900076747
1	3	none		300	3	10	2	log2	entropy		0.9087480931942431	0.33068289937103745	0.0	0.9999999999923255	0.0	0.0	0.9999999900076747
1	1	none		300	5	2	1	sqrt	gini		0.9088333664951727	0.3253525731637691	0.0	0.9999999999923255	0.0	0.0	0.9999999900076747
1	2	none		300	5	2	1	sqrt	gini		0.8971414494566196	0.27600734162228097	0.0	0.999232540283966	0.0	0.0	1.0007680391474596
1	3	none		300	5	2	1	sqrt	gini		0.9132675781435055	0.3453704008084906	0.0	0.9999999999923255	0.0	0.0	0.9999999900076747
1	1	none		300	5	2	1	sqrt	entropy		0.903157954577755	0.36176853019849825	0.0	0.9999999999923255	0.0	0.0	0.9999999900076747
1	2	none		300	5	2	1	sqrt	entropy		0.9055645566262093	0.2865420990167922	0.0	0.9999999999923255	0.0	0.0	0.9999999900076747
1	3	none		300	5	2	1	sqrt	entropy		0.9180144585619131	0.3532988196039583	0.0	0.9999999999923255	0.0	0.0	0.9999999900076747
1	1	none		300	5	2	1	log2	gini		0.9088333664951727	0.3253525731637691	0.0	0.9999999999923255	0.0	0.0	0.9999999900076747
1	2	none		300	5	2	1	log2	gini		0.8971414494566196	0.27600734162228097	0.0	0.999232540283966	0.0	0.0	1.0007680391474596
1	3	none		300	5	2	1	log2	gini		0.9132675781435055	0.3453704008084906	0.0	0.9999999999923255	0.0	0.0	0.9999999900076747
1	1	none		300	5	2	1	log2	entropy		0.903157954577755	0.36176853019849825	0.0	0.9999999999923255	0.0	0.0	0.9999999900076747
1	2	none		300	5	2	1	log2	entropy		0.9055645566262093	0.2865420990167922	0.0	0.9999999999923255	0.0	0.0	0.9999999900076747
1	3	none		300	5	2	1	log2	entropy		0.9180144585619131	0.3532988196039583	0.0	0.9999999999923255	0.0	0.0	0.9999999900076747
1	1	none		300	5	2	2	sqrt	gini		0.9078574609400907	0.3295619258361244	0.0	0.9999999999923255	0.0	0.0	0.9999999900076747
1	2	none		300	5	2	2	sqrt	gini		0.8957676018305335	0.2730104525448912	0.0	0.999232540283966	0.0	0.0	1.0007680391474596
1	3	none		300	5	2	2	sqrt	gini		0.9144424547340895	0.3431679679759039	0.0	0.9999999999923255	0.0	0.0	0.9999999900076747
1	1	none		300	5	2	2	sqrt	entropy		0.9012345679012346	0.35368955616418796	0.0	0.9999999999923255	0.0	0.0	0.9999999900076747
1	2	none		300	5	2	2	sqrt	entropy		0.907298447078442	0.28816753218005975	0.0	0.9999999999923255	0.0	0.0	0.9999999900076747
1	3	none		300	5	2	2	sqrt	entropy		0.9164605895227538	0.34802792374120356	0.0	0.9999999999923255	0.0	0.0	0.9999999900076747
1	1	none		300	5	2	2	log2	gini		0.9078574609400907	0.3295619258361244	0.0	0.9999999999923255	0.0	0.0	0.9999999900076747
1	2	none		300	5	2	2	log2	gini		0.8957676018305335	0.2730104525448912	0.0	0.999232540283966	0.0	0.0	1.0007680391474596
1	3	none		300	5	2	2	log2	gini		0.9144424547340895	0.3431679679759039	0.0	0.9999999999923255	0.0	0.0	0.9999999900076747
1	1	none		300	5	2	2	log2	entropy		0.9012345679012346	0.35368955616418796	0.0	0.9999999999923255	0.0	0.0	0.9999999900076747
1	2	none		300	5	2	2	log2	entropy		0.907298447078442	0.28816753218005975	0.0	0.9999999999923255	0.0	0.0	0.9999999900076747
1	3	none		300	5	2	2	log2	entropy		0.9164605895227538	0.34802792374120356	0.0	0.9999999999923255	0.0	0.0	0.9999999900076747
1	1	none		300	5	5	1	sqrt	gini		0.9073363463232994	0.32781187728992367	0.0	0.9999999999923255	0.0	0.0	0.9999999900076747
1	2	none		300	5	5	1	sqrt	gini		0.8975772907724813	0.27229974004052926	0.0	0.999232540283966	0.0	0.0	1.0007680391474596
1	3	none		300	5	5	1	sqrt	gini		0.9130686071080033	0.343639506241575	0.0	0.9999999999923255	0.0	0.0	0.9999999900076747
1	1	none		300	5	5	1	sqrt	entropy		0.9012061434675914	0.35335464276399076	0.0	0.9999999999923255	0.0	0.0	0.9999999900076747
1	2	none		300	5	5	1	sqrt	entropy		0.9062562178448594	0.28693607945860766	0.0	0.9999999999923255	0.0	0.0	0.9999999900076747
1	3	none		300	5	5	1	sqrt	entropy		0.91744596988905	0.35286229668109004	0.0	0.9999999999923255	0.0	0.0	0.9999999900076747
1	1	none		300	5	5	1	log2	gini		0.9073363463232994	0.32781187728992367	0.0	0.9999999999923255	0.0	0.0	0.9999999900076747
1	2	none		300	5	5	1	log2	gini		0.8975772907724813	0.27229974004052926	0.0	0.999232540283966	0.0	0.0	1.0007680391474596
1	3	none		300	5	5	1	log2	gini		0.9130686071080033	0.343639506241575	0.0	0.9999999999923255	0.0	0.0	0.9999999900076747
1	1	none		300	5	5	1	log2	entropy		0.9012061434675914	0.35335464276399076	0.0	0.9999999999923255	0.0	0.0	0.9999999900076747
1	2	none		300	5	5	1	log2	entropy		0.9062562178448594	0.28693607945860766	0.0	0.9999999999923255	0.0	0.0	0.9999999900076747
1	3	none		300	5	5	1	log2	entropy		0.91744596988905	0.35286229668109004	0.0	0.9999999999923255	0.0	0.0	0.9999999900076747
1	1	none		300	5	5	2	sqrt	gini		0.9049486938972741	0.3231950395627309	0.0	0.9999999999923255	0.0	0.0	0.9999999900076747
1	2	none		300	5	5	2	sqrt	gini		0.896099220223037	0.27129447761185066	0.0	0.999232540283966	0.0	0.0	1.0007680391474596
1	3	none		300	5	5	2	sqrt	gini		0.9141487355864434	0.3445609806549721	0.0	0.9999999999923255	0.0	0.0	0.9999999900076747
1	1	none		300	5	5	2	sqrt	entropy		0.900779776962944	0.3507057068113129	0.0	0.9999999999923255	0.0	0.0	0.9999999900076747
1	2	none		300	5	5	2	sqrt	entropy		0.9072794974560131	0.28749647725185373	0.0	0.9999999999923255	0.0	0.0	0.9999999900076747
1	3	none		300	5	5	2	sqrt	entropy		0.9156647053807453	0.34667779670362026	0.0	0.9999999999923255	0.0	0.0	0.9999999900076747
1	1	none		300	5	5	2	log2	gini		0.9049486938972741	0.3231950395627309	0.0	0.9999999999923255	0.0	0.0	0.9999999900076747
1	2	none		300	5	5	2	log2	gini		0.896099220223037	0.27129447761185066	0.0	0.999232540283966	0.0	0.0	1.0007680391474596
1	3	none		300	5	5	2	log2	gini		0.9141487355864434	0.3445609806549721	0.0	0.9999999999923255	0.0	0.0	0.9999999900076747
1	1	none		300	5	5	2	log2	entropy		0.900779776962944	0.3507057068113129	0.0	0.9999999999923255	0.0	0.0	0.9999999900076747
1	2	none		300	5	5	2	log2	entropy		0.9072794974560131	0.28749647725185373	0.0	0.9999999999923255	0.0	0.0	0.9999999900076747
1	3	none		300	5	5	2	log2	entropy		0.9156647053807453	0.34667779670362026	0.0	0.9999999999923255	0.0	0.0	0.9999999900076747
1	1	none		300	5	10	1	sqrt	gini		0.9063983400130753	0.34134448301733694	0.0	0.9999999999923255	0.0	0.0	0.9999999900076747
1	2	none		300	5	10	1	sqrt	gini		0.8966013852173995	0.26922884519894025	0.0	0.9999999999923255	0.0	0.0	0.9999999900076747
1	3	none		300	5	10	1	sqrt	gini		0.9130401826743602	0.34760050438468637	0.0	0.9999999999923255	0.0	0.0	0.9999999900076747
1	1	none		300	5	10	1	sqrt	entropy		0.9026084155273205	0.3510233183618571	0.0	0.9999999999923255	0.0	0.0	0.9999999900076747
1	2	none		300	5	10	1	sqrt	entropy		0.9069857783083671	0.2888040515168771	0.0	0.9999999999923255	0.0	0.0	0.9999999900076747
1	3	none		300	5	10	1	sqrt	entropy		0.9159963237732487	0.3400826310063187	0.0	0.9999999999923255	0.0	0.0	0.9999999900076747
1	1	none		300	5	10	1	log2	gini		0.9063983400130753	0.34134448301733694	0.0	0.9999999999923255	0.0	0.0	0.9999999900076747
1	2	none		300	5	10	1	log2	gini		0.8966013852173995	0.26922884519894025	0.0	0.9999999999923255	0.0	0.0	0.9999999900076747
1	3	none		300	5	10	1	log2	gini		0.9130401826743602	0.34760050438468637	0.0	0.9999999999923255	0.0	0.0	0.9999999900076747
1	1	none		300	5	10	1	log2	entropy		0.9026084155273205	0.3510233183618571	0.0	0.9999999999923255	0.0	0.0	0.9999999900076747
1	2	none		300	5	10	1	log2	entropy		0.9069857783083671	0.2888040515168771	0.0	0.9999999999923255	0.0	0.0	0.9999999900076747
1	3	none		300	5	10	1	log2	entropy		0.9159963237732487	0.3400826310063187	0.0	0.9999999999923255	0.0	0.0	0.9999999900076747
1	1	none		300	5	10	2	sqrt	gini		0.9038022417403333	0.3498743488176634	0.0	0.9999999999923255	0.0	0.0	0.9999999900076747
1	2	none		300	5	10	2	sqrt	gini		0.8952275375913135	0.2708151787808936	0.0	0.9999999999923255	0.0	0.0	0.9999999900076747
1	3	none		300	5	10	2	sqrt	gini		0.913476023990222	0.35367408222518304	0.0	0.9999999999923255	0.0	0.0	0.9999999900076747
1	1	none		300	5	10	2	sqrt	entropy		0.9031295301441119	0.3549531110775954	0.0	0.9999999999923255	0.0	0.0	0.9999999900076747
1	2	none		300	5	10	2	sqrt	entropy		0.9084354244241684	0.29051943906650457	0.0	0.9999999999923255	0.0	0.0	0.9999999900076747
1	3	none		300	5	10	2	sqrt	entropy		0.9164984887676113	0.33840223425287785	0.0	0.9999999999923255	0.0	0.0	0.9999999900076747
1	1	none		300	5	10	2	log2	gini		0.9038022417403333	0.3498743488176634	0.0	0.9999999999923255	0.0	0.0	0.9999999900076747
1	2	none		300	5	10	2	log2	gini		0.8952275375913135	0.2708151787808936	0.0	0.9999999999923255	0.0	0.0	0.9999999900076747
1	3	none		300	5	10	2	log2	gini		0.913476023990222	0.35367408222518304	0.0	0.9999999999923255	0.0	0.0	0.9999999900076747
1	1	none		300	5	10	2	log2	entropy		0.9031295301441119	0.3549531110775954	0.0	0.9999999999923255	0.0	0.0	0.9999999900076747
1	2	none		300	5	10	2	log2	entropy		0.9084354244241684	0.29051943906650457	0.0	0.9999999999923255	0.0	0.0	0.9999999900076747
1	3	none		300	5	10	2	log2	entropy		0.9164984887676113	0.33840223425287785	0.0	0.9999999999923255	0.0	0.0	0.9999999900076747
1	1	none		300	10	2	1	sqrt	gini		0.9077437632055182	0.3313889128400733	0.0	0.9999999999923255	0.0	0.0	0.9999999900076747
1	2	none		300	10	2	1	sqrt	gini		0.8975109670939806	0.2693913232252932	0.0	0.9923254029087313	0.0	0.0	1.007733941901954
1	3	none		300	10	2	1	sqrt	gini		0.9123295718332811	0.3599913575523233	0.024691358021643045	0.9984650805756067	16.46824705166876	16.086314868452185	0.9768079537123323
1	1	none		300	10	2	1	sqrt	entropy		0.912765413149143	0.34322681557379736	0.0	0.9999999999923255	0.0	0.0	0.9999999900076747
1	2	none		300	10	2	1	sqrt	entropy		0.9054508588916366	0.28720380679030255	0.0	0.9984650805756067	0.0	0.0	1.0015372689930586
1	3	none		300	10	2	1	sqrt	entropy		0.9178533867712685	0.35444808429262503	0.0	0.999232540283966	0.0	0.0	1.0007680391474596
1	1	none		300	10	2	1	log2	gini		0.9077437632055182	0.3313889128400733	0.0	0.9999999999923255	0.0	0.0	0.9999999900076747
1	2	none		300	10	2	1	log2	gini		0.8975109670939806	0.2693913232252932	0.0	0.9923254029087313	0.0	0.0	1.007733941901954
1	3	none		300	10	2	1	log2	gini		0.9123295718332811	0.3599913575523233	0.024691358021643045	0.9984650805756067	16.46824705166876	16.086314868452185	0.9768079537123323
1	1	none		300	10	2	1	log2	entropy		0.912765413149143	0.34322681557379736	0.0	0.9999999999923255	0.0	0.0	0.9999999900076747
1	2	none		300	10	2	1	log2	entropy		0.9054508588916366	0.28720380679030255	0.0	0.9984650805756067	0.0	0.0	1.0015372689930586
1	3	none		300	10	2	1	log2	entropy		0.9178533867712685	0.35444808429262503	0.0	0.999232540283966	0.0	0.0	1.0007680391474596
1	1	none		300	10	2	2	sqrt	gini		0.907033152364439	0.318493534353735	0.0	0.9999999999923255	0.0	0.0	0.9999999900076747
1	2	none		300	10	2	2	sqrt	gini		0.8983352756696322	0.27406794821262276	0.012345679010821523	0.995395241742169	2.7020774603938382	2.6810641316913295	0.9922232593138834
1	3	none		300	10	2	2	sqrt	gini		0.9123295718332811	0.3546818838535395	0.04938271604328609	0.9984650805756067	33.79198744757433	32.17262973690437	0.9520786384316061
1	1	none		300	10	2	2	sqrt	entropy		0.9045412770150554	0.3687866606784535	0.0	0.9999999999923255	0.0	0.0	0.9999999900076747
1	2	none		300	10	2	2	sqrt	entropy		0.9059530238859991	0.2890737475943406	0.0	0.9976976208672472	0.0	0.0	1.0023076822691774
1	3	none		300	10	2	2	sqrt	entropy		0.915067792274239	0.34827332930275423	0.012345679010821523	0.9984650805756067	8.13119698281485	8.043157434226092	0.9891726113526954
1	1	none		300	10	2	2	log2	gini		0.907033152364439	0.318493534353735	0.0	0.9999999999923255	0.0	0.0	0.9999999900076747
1	2	none		300	10	2	2	log2	gini		0.8983352756696322	0.27406794821262276	0.012345679010821523	0.995395241742169	2.7020774603938382	2.6810641316913295	0.9922232593138834
1	3	none		300	10	2	2	log2	gini		0.9123295718332811	0.3546818838535395	0.04938271604328609	0.9984650805756067	33.79198744757433	32.17262973690437	0.9520786384316061
1	1	none		300	10	2	2	log2	entropy		0.9045412770150554	0.3687866606784535	0.0	0.9999999999923255	0.0	0.0	0.9999999900076747
1	2	none		300	10	2	2	log2	entropy		0.9059530238859991	0.2890737475943406	0.0	0.9976976208672472	0.0	0.0	1.0023076822691774
1	3	none		300	10	2	2	log2	entropy		0.915067792274239	0.34827332930275423	0.012345679010821523	0.9984650805756067	8.13119698281485	8.043157434226092	0.9891726113526954
1	1	none		300	10	5	1	sqrt	gini		0.904579176259913	0.32023385726110165	0.0	0.999232540283966	0.0	0.0	1.0007680391474596
1	2	none		300	10	5	1	sqrt	gini		0.8933988990269369	0.27041807547804614	0.0	0.9938603223254501	0.0	0.0	1.0061775960613943
1	3	none		300	10	5	1	sqrt	gini		0.9154562595340288	0.35617894423306445	0.03703703703246457	0.9984650805756067	25.01906763286475	24.129472302678277	0.9644432960719692
1	1	none		300	10	5	1	sqrt	entropy		0.9113347166557706	0.3647739177271693	0.0	0.9999999999923255	0.0	0.0	0.9999999900076747
1	2	none		300	10	5	1	sqrt	entropy		0.9041528097552657	0.28433919611979075	0.0	0.9984650805756067	0.0	0.0	1.0015372689930586
1	3	none		300	10	5	1	sqrt	entropy		0.9147361738817353	0.34840937823630946	0.03703703703246457	0.9984650805756067	25.01906763286475	24.129472302678277	0.9644432960719692
1	1	none		300	10	5	1	log2	gini		0.904579176259913	0.32023385726110165	0.0	0.999232540283966	0.0	0.0	1.0007680391474596
1	2	none		300	10	5	1	log2	gini		0.8933988990269369	0.27041807547804614	0.0	0.9938603223254501	0.0	0.0	1.0061775960613943
1	3	none		300	10	5	1	log2	gini		0.9154562595340288	0.35617894423306445	0.03703703703246457	0.9984650805756067	25.01906763286475	24.129472302678277	0.9644432960719692
1	1	none		300	10	5	1	log2	entropy		0.9113347166557706	0.3647739177271693	0.0	0.9999999999923255	0.0	0.0	0.9999999900076747
1	2	none		300	10	5	1	log2	entropy		0.9041528097552657	0.28433919611979075	0.0	0.9984650805756067	0.0	0.0	1.0015372689930586
1	3	none		300	10	5	1	log2	entropy		0.9147361738817353	0.34840937823630946	0.03703703703246457	0.9984650805756067	25.01906763286475	24.129472302678277	0.9644432960719692
1	1	none		300	10	5	2	sqrt	gini		0.90524241304492	0.3283010149949101	0.0	0.999232540283966	0.0	0.0	1.0007680391474596
1	2	none		300	10	5	2	sqrt	gini		0.8972835716248353	0.2760400599192041	0.0	0.995395241742169	0.0	0.0	1.0046260500537567
1	3	none		300	10	5	2	sqrt	gini		0.9109178249623376	0.3602425192697727	0.024691358021643045	0.9984650805756067	16.46824705166876	16.086314868452185	0.9768079537123323
1	1	none		300	10	5	2	sqrt	entropy		0.9103398614782601	0.3486005308269244	0.0	0.9999999999923255	0.0	0.0	0.9999999900076747
1	2	none		300	10	5	2	sqrt	entropy		0.9004955326265124	0.290487888008245	0.012345679010821523	0.9984650805756067	8.13119698281485	8.043157434226092	0.9891726113526954
1	3	none		300	10	5	2	sqrt	entropy		0.9153236121770274	0.34794047927277066	0.024691358021643045	0.999232540283966	32.9615954852475	32.17241997409292	0.976057717196252
1	1	none		300	10	5	2	log2	gini		0.90524241304492	0.3283010149949101	0.0	0.999232540283966	0.0	0.0	1.0007680391474596
1	2	none		300	10	5	2	log2	gini		0.8972835716248353	0.2760400599192041	0.0	0.995395241742169	0.0	0.0	1.0046260500537567
1	3	none		300	10	5	2	log2	gini		0.9109178249623376	0.3602425192697727	0.024691358021643045	0.9984650805756067	16.46824705166876	16.086314868452185	0.9768079537123323
1	1	none		300	10	5	2	log2	entropy		0.9103398614782601	0.3486005308269244	0.0	0.9999999999923255	0.0	0.0	0.9999999900076747
1	2	none		300	10	5	2	log2	entropy		0.9004955326265124	0.290487888008245	0.012345679010821523	0.9984650805756067	8.13119698281485	8.043157434226092	0.9891726113526954
1	3	none		300	10	5	2	log2	entropy		0.9153236121770274	0.34794047927277066	0.024691358021643045	0.999232540283966	32.9615954852475	32.17241997409292	0.976057717196252
1	1	none		300	10	10	1	sqrt	gini		0.9087670428166719	0.339480944098767	0.0	0.9999999999923255	0.0	0.0	0.9999999900076747
1	2	none		300	10	10	1	sqrt	gini		0.8958244506978198	0.269675812358757	0.012345679010821523	0.9946277820338095	2.3142814027824143	2.2980556835111425	0.9929888636729406
1	3	none		300	10	10	1	sqrt	gini		0.9135612972911514	0.34308218093486115	0.024691358021643045	0.9984650805756067	16.46824705166876	16.086314868452185	0.9768079537123323
1	1	none		300	10	10	1	sqrt	entropy		0.90979979723904	0.3480378425959504	0.0	0.9999999999923255	0.0	0.0	0.9999999900076747
1	2	none		300	10	10	1	sqrt	entropy		0.9035464218375449	0.2800052534934707	0.0	0.9984650805756067	0.0	0.0	1.0015372689930586
1	3	none		300	10	10	1	sqrt	entropy		0.9151341159527396	0.3576522702146468	0.012345679010821523	0.999232540283966	16.274787772950955	16.08620998704646	0.9884128781718557
1	1	none		300	10	10	1	log2	gini		0.9087670428166719	0.339480944098767	0.0	0.9999999999923255	0.0	0.0	0.9999999900076747
1	2	none		300	10	10	1	log2	gini		0.8958244506978198	0.269675812358757	0.012345679010821523	0.9946277820338095	2.3142814027824143	2.2980556835111425	0.9929888636729406
1	3	none		300	10	10	1	log2	gini		0.9135612972911514	0.34308218093486115	0.024691358021643045	0.9984650805756067	16.46824705166876	16.086314868452185	0.9768079537123323
1	1	none		300	10	10	1	log2	entropy		0.90979979723904	0.3480378425959504	0.0	0.9999999999923255	0.0	0.0	0.9999999900076747
1	2	none		300	10	10	1	log2	entropy		0.9035464218375449	0.2800052534934707	0.0	0.9984650805756067	0.0	0.0	1.0015372689930586
1	3	none		300	10	10	1	log2	entropy		0.9151341159527396	0.3576522702146468	0.012345679010821523	0.999232540283966	16.274787772950955	16.08620998704646	0.9884128781718557
1	1	none		300	10	10	2	sqrt	gini		0.9090418123418891	0.33282302259013347	0.0	0.9999999999923255	0.0	0.0	0.9999999900076747
1	2	none		300	10	10	2	sqrt	gini		0.8970846005893331	0.27811726048349805	0.0	0.9969301611588878	0.0	0.0	1.003079281708912
1	3	none		300	10	10	2	sqrt	gini		0.9148024975602361	0.36306204592398783	0.024691358021643045	0.999232540283966	32.9615954852475	32.17241997409292	0.976057717196252
1	1	none		300	10	10	2	sqrt	entropy		0.909553452147466	0.35312566957761854	0.0	0.9999999999923255	0.0	0.0	0.9999999900076747
1	2	none		300	10	10	2	sqrt	entropy		0.9071089508541543	0.28467937563171836	0.0	0.9984650805756067	0.0	0.0	1.0015372689930586
1	3	none		300	10	10	2	sqrt	entropy		0.9143382318107312	0.35474275453787296	0.012345679010821523	0.999232540283966	16.274787772950955	16.08620998704646	0.9884128781718557
1	1	none		300	10	10	2	log2	gini		0.9090418123418891	0.33282302259013347	0.0	0.9999999999923255	0.0	0.0	0.9999999900076747
1	2	none		300	10	10	2	log2	gini		0.8970846005893331	0.27811726048349805	0.0	0.9969301611588878	0.0	0.0	1.003079281708912
1	3	none		300	10	10	2	log2	gini		0.9148024975602361	0.36306204592398783	0.024691358021643045	0.999232540283966	32.9615954852475	32.17241997409292	0.976057717196252
1	1	none		300	10	10	2	log2	entropy		0.909553452147466	0.35312566957761854	0.0	0.9999999999923255	0.0	0.0	0.9999999900076747
1	2	none		300	10	10	2	log2	entropy		0.9071089508541543	0.28467937563171836	0.0	0.9984650805756067	0.0	0.0	1.0015372689930586
1	3	none		300	10	10	2	log2	entropy		0.9143382318107312	0.35474275453787296	0.012345679010821523	0.999232540283966	16.274787772950955	16.08620998704646	0.9884128781718557
1	1	none		500	3	2	1	sqrt	gini		0.9009313739423742	0.3280700648905002	0.0	0.9999999999923255	0.0	0.0	0.9999999900076747
1	2	none		500	3	2	1	sqrt	gini		0.8945643008063064	0.27472488032796893	0.0	0.9999999999923255	0.0	0.0	0.9999999900076747
1	3	none		500	3	2	1	sqrt	gini		0.9109367745847664	0.34201194630573917	0.0	0.9999999999923255	0.0	0.0	0.9999999900076747
1	1	none		500	3	2	1	sqrt	entropy		0.8994154041480723	0.3334615050858588	0.0	0.9999999999923255	0.0	0.0	0.9999999900076747
1	2	none		500	3	2	1	sqrt	entropy		0.9034706233478298	0.2823602557759334	0.0	0.9999999999923255	0.0	0.0	0.9999999900076747
1	3	none		500	3	2	1	sqrt	entropy		0.9095439773362516	0.3357484820068431	0.0	0.9999999999923255	0.0	0.0	0.9999999900076747
1	1	none		500	3	2	1	log2	gini		0.9009313739423742	0.3280700648905002	0.0	0.9999999999923255	0.0	0.0	0.9999999900076747
1	2	none		500	3	2	1	log2	gini		0.8945643008063064	0.27472488032796893	0.0	0.9999999999923255	0.0	0.0	0.9999999900076747
1	3	none		500	3	2	1	log2	gini		0.9109367745847664	0.34201194630573917	0.0	0.9999999999923255	0.0	0.0	0.9999999900076747
1	1	none		500	3	2	1	log2	entropy		0.8994154041480723	0.3334615050858588	0.0	0.9999999999923255	0.0	0.0	0.9999999900076747
1	2	none		500	3	2	1	log2	entropy		0.9034706233478298	0.2823602557759334	0.0	0.9999999999923255	0.0	0.0	0.9999999900076747
1	3	none		500	3	2	1	log2	entropy		0.9095439773362516	0.3357484820068431	0.0	0.9999999999923255	0.0	0.0	0.9999999900076747
1	1	none		500	3	2	2	sqrt	gini		0.9016230351610244	0.330970802412765	0.0	0.9999999999923255	0.0	0.0	0.9999999900076747
1	2	none		500	3	2	2	sqrt	gini		0.8941284594904446	0.2739611518907485	0.0	0.9999999999923255	0.0	0.0	0.9999999900076747
1	3	none		500	3	2	2	sqrt	gini		0.9119411045734913	0.34115380145598995	0.0	0.9999999999923255	0.0	0.0	0.9999999900076747
1	1	none		500	3	2	2	sqrt	entropy		0.8995101522602161	0.33547267799304165	0.0	0.9999999999923255	0.0	0.0	0.9999999900076747
1	2	none		500	3	2	2	sqrt	entropy		0.903698018816975	0.2833149226227885	0.0	0.9999999999923255	0.0	0.0	0.9999999900076747
1	3	none		500	3	2	2	sqrt	entropy		0.9095345025250372	0.3368748740819612	0.0	0.9999999999923255	0.0	0.0	0.9999999900076747
1	1	none		500	3	2	2	log2	gini		0.9016230351610244	0.330970802412765	0.0	0.9999999999923255	0.0	0.0	0.9999999900076747
1	2	none		500	3	2	2	log2	gini		0.8941284594904446	0.2739611518907485	0.0	0.9999999999923255	0.0	0.0	0.9999999900076747
1	3	none		500	3	2	2	log2	gini		0.9119411045734913	0.34115380145598995	0.0	0.9999999999923255	0.0	0.0	0.9999999900076747
1	1	none		500	3	2	2	log2	entropy		0.8995101522602161	0.33547267799304165	0.0	0.9999999999923255	0.0	0.0	0.9999999900076747
1	2	none		500	3	2	2	log2	entropy		0.903698018816975	0.2833149226227885	0.0	0.9999999999923255	0.0	0.0	0.9999999900076747
1	3	none		500	3	2	2	log2	entropy		0.9095345025250372	0.3368748740819612	0.0	0.9999999999923255	0.0	0.0	0.9999999900076747
1	1	none		500	3	5	1	sqrt	gini		0.9011871938451627	0.32884242080062165	0.0	0.9999999999923255	0.0	0.0	0.9999999900076747
1	2	none		500	3	5	1	sqrt	gini		0.8945643008063064	0.27396400174421653	0.0	0.9999999999923255	0.0	0.0	0.9999999900076747
1	3	none		500	3	5	1	sqrt	gini		0.910804127227765	0.34267842479871197	0.0	0.9999999999923255	0.0	0.0	0.9999999900076747
1	1	none		500	3	5	1	sqrt	entropy		0.8996238499947888	0.3349689559114068	0.0	0.9999999999923255	0.0	0.0	0.9999999900076747
1	2	none		500	3	5	1	sqrt	entropy		0.903698018816975	0.28262917292052764	0.0	0.9999999999923255	0.0	0.0	0.9999999900076747
1	3	none		500	3	5	1	sqrt	entropy		0.9094397544128934	0.3365684333722004	0.0	0.9999999999923255	0.0	0.0	0.9999999900076747
1	1	none		500	3	5	1	log2	gini		0.9011871938451627	0.32884242080062165	0.0	0.9999999999923255	0.0	0.0	0.9999999900076747
1	2	none		500	3	5	1	log2	gini		0.8945643008063064	0.27396400174421653	0.0	0.9999999999923255	0.0	0.0	0.9999999900076747
1	3	none		500	3	5	1	log2	gini		0.910804127227765	0.34267842479871197	0.0	0.9999999999923255	0.0	0.0	0.9999999900076747
1	1	none		500	3	5	1	log2	entropy		0.8996238499947888	0.3349689559114068	0.0	0.9999999999923255	0.0	0.0	0.9999999900076747
1	2	none		500	3	5	1	log2	entropy		0.903698018816975	0.28262917292052764	0.0	0.9999999999923255	0.0	0.0	0.9999999900076747
1	3	none		500	3	5	1	log2	entropy		0.9094397544128934	0.3365684333722004	0.0	0.9999999999923255	0.0	0.0	0.9999999900076747
1	1	none		500	3	5	2	sqrt	gini		0.9017462077068114	0.33183882931228903	0.0	0.9999999999923255	0.0	0.0	0.9999999900076747
1	2	none		500	3	5	2	sqrt	gini		0.8945927252399496	0.2748734125558246	0.0	0.9999999999923255	0.0	0.0	0.9999999900076747
1	3	none		500	3	5	2	sqrt	gini		0.9119032053286338	0.3427367781279944	0.0	0.9999999999923255	0.0	0.0	0.9999999900076747
1	1	none		500	3	5	2	sqrt	entropy		0.8995859507499313	0.3354694472875214	0.0	0.9999999999923255	0.0	0.0	0.9999999900076747
1	2	none		500	3	5	2	sqrt	entropy		0.9037169684394039	0.28324448343082215	0.0	0.9999999999923255	0.0	0.0	0.9999999900076747
1	3	none		500	3	5	2	sqrt	entropy		0.9095250277138228	0.33687734242951267	0.0	0.9999999999923255	0.0	0.0	0.9999999900076747
1	1	none		500	3	5	2	log2	gini		0.9017462077068114	0.33183882931228903	0.0	0.9999999999923255	0.0	0.0	0.9999999900076747
1	2	none		500	3	5	2	log2	gini		0.8945927252399496	0.2748734125558246	0.0	0.9999999999923255	0.0	0.0	0.9999999900076747
1	3	none		500	3	5	2	log2	gini		0.9119032053286338	0.3427367781279944	0.0	0.9999999999923255	0.0	0.0	0.9999999900076747
1	1	none		500	3	5	2	log2	entropy		0.8995859507499313	0.3354694472875214	0.0	0.9999999999923255	0.0	0.0	0.9999999900076747
1	2	none		500	3	5	2	log2	entropy		0.9037169684394039	0.28324448343082215	0.0	0.9999999999923255	0.0	0.0	0.9999999900076747
1	3	none		500	3	5	2	log2	entropy		0.9095250277138228	0.33687734242951267	0.0	0.9999999999923255	0.0	0.0	0.9999999900076747
1	1	none		500	3	10	1	sqrt	gini		0.9011871938451625	0.32863181785798556	0.0	0.9999999999923255	0.0	0.0	0.9999999900076747
1	2	none		500	3	10	1	sqrt	gini		0.8936073448736533	0.2711303603797133	0.0	0.9999999999923255	0.0	0.0	0.9999999900076747
1	3	none		500	3	10	1	sqrt	gini		0.9107757027941218	0.34473975806306145	0.0	0.9999999999923255	0.0	0.0	0.9999999900076747
1	1	none		500	3	10	1	sqrt	entropy		0.8997564973517903	0.3338819002682152	0.0	0.9999999999923255	0.0	0.0	0.9999999900076747
1	2	none		500	3	10	1	sqrt	entropy		0.9036601195721174	0.2825019448019394	0.0	0.9999999999923255	0.0	0.0	0.9999999900076747
1	3	none		500	3	10	1	sqrt	entropy		0.909629250637181	0.3357984481894862	0.0	0.9999999999923255	0.0	0.0	0.9999999900076747
1	1	none		500	3	10	1	log2	gini		0.9011871938451625	0.32863181785798556	0.0	0.9999999999923255	0.0	0.0	0.9999999900076747
1	2	none		500	3	10	1	log2	gini		0.8936073448736533	0.2711303603797133	0.0	0.9999999999923255	0.0	0.0	0.9999999900076747
1	3	none		500	3	10	1	log2	gini		0.9107757027941218	0.34473975806306145	0.0	0.9999999999923255	0.0	0.0	0.9999999900076747
1	1	none		500	3	10	1	log2	entropy		0.8997564973517903	0.3338819002682152	0.0	0.9999999999923255	0.0	0.0	0.9999999900076747
1	2	none		500	3	10	1	log2	entropy		0.9036601195721174	0.2825019448019394	0.0	0.9999999999923255	0.0	0.0	0.9999999900076747
1	3	none		500	3	10	1	log2	entropy		0.909629250637181	0.3357984481894862	0.0	0.9999999999923255	0.0	0.0	0.9999999900076747
1	1	none		500	3	10	2	sqrt	gini		0.9016988336507394	0.3307859616902842	0.0	0.9999999999923255	0.0	0.0	0.9999999900076747
1	2	none		500	3	10	2	sqrt	gini		0.8936262944960821	0.27182381899500835	0.0	0.9999999999923255	0.0	0.0	0.9999999900076747
1	3	none		500	3	10	2	sqrt	gini		0.9118179320277043	0.3413811851287717	0.0	0.9999999999923255	0.0	0.0	0.9999999900076747
1	1	none		500	3	10	2	sqrt	entropy		0.8995954255611456	0.33647204055658103	0.0	0.9999999999923255	0.0	0.0	0.9999999900076747
1	2	none		500	3	10	2	sqrt	entropy		0.9036506447609031	0.28253954843014967	0.0	0.9999999999923255	0.0	0.0	0.9999999900076747
1	3	none		500	3	10	2	sqrt	entropy		0.909506078091394	0.3351905894189597	0.0	0.9999999999923255	0.0	0.0	0.9999999900076747
1	1	none		500	3	10	2	log2	gini		0.9016988336507394	0.3307859616902842	0.0	0.9999999999923255	0.0	0.0	0.9999999900076747
1	2	none		500	3	10	2	log2	gini		0.8936262944960821	0.27182381899500835	0.0	0.9999999999923255	0.0	0.0	0.9999999900076747
1	3	none		500	3	10	2	log2	gini		0.9118179320277043	0.3413811851287717	0.0	0.9999999999923255	0.0	0.0	0.9999999900076747
1	1	none		500	3	10	2	log2	entropy		0.8995954255611456	0.33647204055658103	0.0	0.9999999999923255	0.0	0.0	0.9999999900076747
1	2	none		500	3	10	2	log2	entropy		0.9036506447609031	0.28253954843014967	0.0	0.9999999999923255	0.0	0.0	0.9999999900076747
1	3	none		500	3	10	2	log2	entropy		0.909506078091394	0.3351905894189597	0.0	0.9999999999923255	0.0	0.0	0.9999999900076747
1	1	none		500	5	2	1	sqrt	gini		0.9080185327307353	0.33090172587033834	0.0	0.9999999999923255	0.0	0.0	0.9999999900076747
1	2	none		500	5	2	1	sqrt	gini		0.8973972693594079	0.27653899310256685	0.0	0.999232540283966	0.0	0.0	1.0007680391474596
1	3	none		500	5	2	1	sqrt	gini		0.9132202040874335	0.34501749034893736	0.0	0.9999999999923255	0.0	0.0	0.9999999900076747
1	1	none		500	5	2	1	sqrt	entropy		0.9056214054934956	0.36469678595918475	0.0	0.9999999999923255	0.0	0.0	0.9999999900076747
1	2	none		500	5	2	1	sqrt	entropy		0.9066825843495068	0.2861675419944325	0.0	0.9999999999923255	0.0	0.0	0.9999999900076747
1	3	none		500	5	2	1	sqrt	entropy		0.9166974598031135	0.34301031600989335	0.0	0.9999999999923255	0.0	0.0	0.9999999900076747
1	1	none		500	5	2	1	log2	gini		0.9080185327307353	0.33090172587033834	0.0	0.9999999999923255	0.0	0.0	0.9999999900076747
1	2	none		500	5	2	1	log2	gini		0.8973972693594079	0.27653899310256685	0.0	0.999232540283966	0.0	0.0	1.0007680391474596
1	3	none		500	5	2	1	log2	gini		0.9132202040874335	0.34501749034893736	0.0	0.9999999999923255	0.0	0.0	0.9999999900076747
1	1	none		500	5	2	1	log2	entropy		0.9056214054934956	0.36469678595918475	0.0	0.9999999999923255	0.0	0.0	0.9999999900076747
1	2	none		500	5	2	1	log2	entropy		0.9066825843495068	0.2861675419944325	0.0	0.9999999999923255	0.0	0.0	0.9999999900076747
1	3	none		500	5	2	1	log2	entropy		0.9166974598031135	0.34301031600989335	0.0	0.9999999999923255	0.0	0.0	0.9999999900076747
1	1	none		500	5	2	2	sqrt	gini		0.9064930881252191	0.3359021109209396	0.0	0.9999999999923255	0.0	0.0	0.9999999900076747
1	2	none		500	5	2	2	sqrt	gini		0.89744464341548	0.2760724275135056	0.0	0.999232540283966	0.0	0.0	1.0007680391474596
1	3	none		500	5	2	2	sqrt	gini		0.9136465705920809	0.34722685327063246	0.0	0.9999999999923255	0.0	0.0	0.9999999900076747
1	1	none		500	5	2	2	sqrt	entropy		0.9033095515571852	0.35558656808956507	0.0	0.9999999999923255	0.0	0.0	0.9999999900076747
1	2	none		500	5	2	2	sqrt	entropy		0.907004727930796	0.2855493674970946	0.0	0.9999999999923255	0.0	0.0	0.9999999900076747
1	3	none		500	5	2	2	sqrt	entropy		0.9155320580237438	0.3396581954221959	0.0	0.9999999999923255	0.0	0.0	0.9999999900076747
1	1	none		500	5	2	2	log2	gini		0.9064930881252191	0.3359021109209396	0.0	0.9999999999923255	0.0	0.0	0.9999999900076747
1	2	none		500	5	2	2	log2	gini		0.89744464341548	0.2760724275135056	0.0	0.999232540283966	0.0	0.0	1.0007680391474596
1	3	none		500	5	2	2	log2	gini		0.9136465705920809	0.34722685327063246	0.0	0.9999999999923255	0.0	0.0	0.9999999900076747
1	1	none		500	5	2	2	log2	entropy		0.9033095515571852	0.35558656808956507	0.0	0.9999999999923255	0.0	0.0	0.9999999900076747
1	2	none		500	5	2	2	log2	entropy		0.907004727930796	0.2855493674970946	0.0	0.9999999999923255	0.0	0.0	0.9999999900076747
1	3	none		500	5	2	2	log2	entropy		0.9155320580237438	0.3396581954221959	0.0	0.9999999999923255	0.0	0.0	0.9999999900076747
1	1	none		500	5	5	1	sqrt	gini		0.9068152317065082	0.33256037556700757	0.0	0.9999999999923255	0.0	0.0	0.9999999900076747
1	2	none		500	5	5	1	sqrt	gini		0.8981457794453445	0.27625655907788066	0.0	0.9999999999923255	0.0	0.0	0.9999999900076747
1	3	none		500	5	5	1	sqrt	gini		0.9125853917360697	0.3409653843964779	0.0	0.9999999999923255	0.0	0.0	0.9999999900076747
1	1	none		500	5	5	1	sqrt	entropy		0.9033379759908283	0.3576402925354152	0.0	0.9999999999923255	0.0	0.0	0.9999999900076747
1	2	none		500	5	5	1	sqrt	entropy		0.9077342883943038	0.28707320865755637	0.0	0.9999999999923255	0.0	0.0	0.9999999900076747
1	3	none		500	5	5	1	sqrt	entropy		0.9164984887676113	0.3421381963172549	0.0	0.9999999999923255	0.0	0.0	0.9999999900076747
1	1	none		500	5	5	1	log2	gini		0.9068152317065082	0.33256037556700757	0.0	0.9999999999923255	0.0	0.0	0.9999999900076747
1	2	none		500	5	5	1	log2	gini		0.8981457794453445	0.27625655907788066	0.0	0.9999999999923255	0.0	0.0	0.9999999900076747
1	3	none		500	5	5	1	log2	gini		0.9125853917360697	0.3409653843964779	0.0	0.9999999999923255	0.0	0.0	0.9999999900076747
1	1	none		500	5	5	1	log2	entropy		0.9033379759908283	0.3576402925354152	0.0	0.9999999999923255	0.0	0.0	0.9999999900076747
1	2	none		500	5	5	1	log2	entropy		0.9077342883943038	0.28707320865755637	0.0	0.9999999999923255	0.0	0.0	0.9999999900076747
1	3	none		500	5	5	1	log2	entropy		0.9164984887676113	0.3421381963172549	0.0	0.9999999999923255	0.0	0.0	0.9999999900076747
1	1	none		500	5	5	2	sqrt	gini		0.9049107946524165	0.33343199386035405	0.0	0.9999999999923255	0.0	0.0	0.9999999900076747
1	2	none		500	5	5	2	sqrt	gini		0.8982121031238453	0.2773020081740702	0.0	0.999232540283966	0.0	0.0	1.0007680391474596
1	3	none		500	5	5	2	sqrt	gini		0.9135897217247946	0.34091318327543735	0.0	0.9999999999923255	0.0	0.0	0.9999999900076747
1	1	none		500	5	5	2	sqrt	entropy		0.9034232492917579	0.35909003820192936	0.0	0.9999999999923255	0.0	0.0	0.9999999900076747
1	2	none		500	5	5	2	sqrt	entropy		0.9080374823531642	0.28757123229966924	0.0	0.9999999999923255	0.0	0.0	0.9999999900076747
1	3	none		500	5	5	2	sqrt	entropy		0.9154752091564575	0.3386579852221057	0.0	0.9999999999923255	0.0	0.0	0.9999999900076747
1	1	none		500	5	5	2	log2	gini		0.9049107946524165	0.33343199386035405	0.0	0.9999999999923255	0.0	0.0	0.9999999900076747
1	2	none		500	5	5	2	log2	gini		0.8982121031238453	0.2773020081740702	0.0	0.999232540283966	0.0	0.0	1.0007680391474596
1	3	none		500	5	5	2	log2	gini		0.9135897217247946	0.34091318327543735	0.0	0.9999999999923255	0.0	0.0	0.9999999900076747
1	1	none		500	5	5	2	log2	entropy		0.9034232492917579	0.35909003820192936	0.0	0.9999999999923255	0.0	0.0	0.9999999900076747
1	2	none		500	5	5	2	log2	entropy		0.9080374823531642	0.28757123229966924	0.0	0.9999999999923255	0.0	0.0	0.9999999900076747
1	3	none		500	5	5	2	log2	entropy		0.9154752091564575	0.3386579852221057	0.0	0.9999999999923255	0.0	0.0	0.9999999900076747
1	1	none		500	5	10	1	sqrt	gini		0.9072036989662982	0.35111127257396485	0.0	0.9999999999923255	0.0	0.0	0.9999999900076747
1	2	none		500	5	10	1	sqrt	gini		0.8967719318192584	0.2729467322448578	0.0	0.9999999999923255	0.0	0.0	0.9999999900076747
1	3	none		500	5	10	1	sqrt	gini		0.912424319945425	0.34737408685351434	0.0	0.9999999999923255	0.0	0.0	0.9999999900076747
1	1	none		500	5	10	1	sqrt	entropy		0.9042949319234814	0.362301484349763	0.0	0.9999999999923255	0.0	0.0	0.9999999900076747
1	2	none		500	5	10	1	sqrt	entropy		0.9081227556540935	0.2868635493949064	0.0	0.9999999999923255	0.0	0.0	0.9999999900076747
1	3	none		500	5	10	1	sqrt	entropy		0.9161384459414647	0.33835556581803816	0.0	0.9999999999923255	0.0	0.0	0.9999999900076747
1	1	none		500	5	10	1	log2	gini		0.9072036989662982	0.35111127257396485	0.0	0.9999999999923255	0.0	0.0	0.9999999900076747
1	2	none		500	5	10	1	log2	gini		0.8967719318192584	0.2729467322448578	0.0	0.9999999999923255	0.0	0.0	0.9999999900076747
1	3	none		500	5	10	1	log2	gini		0.912424319945425	0.34737408685351434	0.0	0.9999999999923255	0.0	0.0	0.9999999900076747
1	1	none		500	5	10	1	log2	entropy		0.9042949319234814	0.362301484349763	0.0	0.9999999999923255	0.0	0.0	0.9999999900076747
1	2	none		500	5	10	1	log2	entropy		0.9081227556540935	0.2868635493949064	0.0	0.9999999999923255	0.0	0.0	0.9999999900076747
1	3	none		500	5	10	1	log2	entropy		0.9161384459414647	0.33835556581803816	0.0	0.9999999999923255	0.0	0.0	0.9999999900076747
1	1	none		500	5	10	2	sqrt	gini		0.9045981258823418	0.3533500066674613	0.0	0.9999999999923255	0.0	0.0	0.9999999900076747
1	2	none		500	5	10	2	sqrt	gini		0.895777076641748	0.2733251707059814	0.0	0.9999999999923255	0.0	0.0	0.9999999900076747
1	3	none		500	5	10	2	sqrt	gini		0.9126043413584984	0.34338363395029364	0.0	0.9999999999923255	0.0	0.0	0.9999999900076747
1	1	none		500	5	10	2	sqrt	entropy		0.9043138815459102	0.3663087720523078	0.0	0.9999999999923255	0.0	0.0	0.9999999900076747
1	2	none		500	5	10	2	sqrt	entropy		0.9083880503680964	0.28701435763535466	0.0	0.9999999999923255	0.0	0.0	0.9999999900076747
1	3	none		500	5	10	2	sqrt	entropy		0.9165837620685408	0.33678625744884844	0.0	0.9999999999923255	0.0	0.0	0.9999999900076747
1	1	none		500	5	10	2	log2	gini		0.9045981258823418	0.3533500066674613	0.0	0.9999999999923255	0.0	0.0	0.9999999900076747
1	2	none		500	5	10	2	log2	gini		0.895777076641748	0.2733251707059814	0.0	0.9999999999923255	0.0	0.0	0.9999999900076747
1	3	none		500	5	10	2	log2	gini		0.9126043413584984	0.34338363395029364	0.0	0.9999999999923255	0.0	0.0	0.9999999900076747
1	1	none		500	5	10	2	log2	entropy		0.9043138815459102	0.3663087720523078	0.0	0.9999999999923255	0.0	0.0	0.9999999900076747
1	2	none		500	5	10	2	log2	entropy		0.9083880503680964	0.28701435763535466	0.0	0.9999999999923255	0.0	0.0	0.9999999900076747
1	3	none		500	5	10	2	log2	entropy		0.9165837620685408	0.33678625744884844	0.0	0.9999999999923255	0.0	0.0	0.9999999900076747
1	1	none		500	10	2	1	sqrt	gini		0.9089754886633883	0.33375850422437237	0.0	0.999232540283966	0.0	0.0	1.0007680391474596
1	2	none		500	10	2	1	sqrt	gini		0.8964213638043262	0.27362535366983515	0.0	0.9946277820338095	0.0	0.0	1.0054012244673007
1	3	none		500	10	2	1	sqrt	gini		0.9124906436239257	0.3602689842197898	0.03703703703246457	0.9984650805756067	25.01906763286475	24.129472302678277	0.9644432960719692
1	1	none		500	10	2	1	sqrt	entropy		0.9115763243417374	0.35002365098205934	0.0	0.9999999999923255	0.0	0.0	0.9999999900076747
1	2	none		500	10	2	1	sqrt	entropy		0.9045981258823417	0.28833530991293727	0.0	0.9984650805756067	0.0	0.0	1.0015372689930586
1	3	none		500	10	2	1	sqrt	entropy		0.9200610177842207	0.3508335298541772	0.012345679010821523	0.999232540283966	16.274787772950955	16.08620998704646	0.9884128781718557
1	1	none		500	10	2	1	log2	gini		0.9089754886633883	0.33375850422437237	0.0	0.999232540283966	0.0	0.0	1.0007680391474596
1	2	none		500	10	2	1	log2	gini		0.8964213638043262	0.27362535366983515	0.0	0.9946277820338095	0.0	0.0	1.0054012244673007
1	3	none		500	10	2	1	log2	gini		0.9124906436239257	0.3602689842197898	0.03703703703246457	0.9984650805756067	25.01906763286475	24.129472302678277	0.9644432960719692
1	1	none		500	10	2	1	log2	entropy		0.9115763243417374	0.35002365098205934	0.0	0.9999999999923255	0.0	0.0	0.9999999900076747
1	2	none		500	10	2	1	log2	entropy		0.9045981258823417	0.28833530991293727	0.0	0.9984650805756067	0.0	0.0	1.0015372689930586
1	3	none		500	10	2	1	log2	entropy		0.9200610177842207	0.3508335298541772	0.012345679010821523	0.999232540283966	16.274787772950955	16.08620998704646	0.9884128781718557
1	1	none		500	10	2	2	sqrt	gini		0.9097145239381105	0.3281951235177272	0.0	0.9999999999923255	0.0	0.0	0.9999999900076747
1	2	none		500	10	2	2	sqrt	gini		0.8983068512359892	0.2769200971967723	0.012345679010821523	0.995395241742169	2.7020774603938382	2.6810641316913295	0.9922232593138834
1	3	none		500	10	2	2	sqrt	gini		0.9127085642818565	0.35476129943544094	0.04938271604328609	0.9984650805756067	33.79198744757433	32.17262973690437	0.9520786384316061
1	1	none		500	10	2	2	sqrt	entropy		0.9112968174109131	0.37263315833120825	0.0	0.9999999999923255	0.0	0.0	0.9999999900076747
1	2	none		500	10	2	2	sqrt	entropy		0.9077153387718749	0.2889950960859644	0.0	0.999232540283966	0.0	0.0	1.0007680391474596
1	3	none		500	10	2	2	sqrt	entropy		0.9162995177321093	0.35296273901947095	0.024691358021643045	0.9984650805756067	16.46824705166876	16.086314868452185	0.9768079537123323
1	1	none		500	10	2	2	log2	gini		0.9097145239381105	0.3281951235177272	0.0	0.9999999999923255	0.0	0.0	0.9999999900076747
1	2	none		500	10	2	2	log2	gini		0.8983068512359892	0.2769200971967723	0.012345679010821523	0.995395241742169	2.7020774603938382	2.6810641316913295	0.9922232593138834
1	3	none		500	10	2	2	log2	gini		0.9127085642818565	0.35476129943544094	0.04938271604328609	0.9984650805756067	33.79198744757433	32.17262973690437	0.9520786384316061
1	1	none		500	10	2	2	log2	entropy		0.9112968174109131	0.37263315833120825	0.0	0.9999999999923255	0.0	0.0	0.9999999900076747
1	2	none		500	10	2	2	log2	entropy		0.9077153387718749	0.2889950960859644	0.0	0.999232540283966	0.0	0.0	1.0007680391474596
1	3	none		500	10	2	2	log2	entropy		0.9162995177321093	0.35296273901947095	0.024691358021643045	0.9984650805756067	16.46824705166876	16.086314868452185	0.9768079537123323
1	1	none		500	10	5	1	sqrt	gini		0.9041243853216224	0.3232535475138554	0.0	0.9984650805756067	0.0	0.0	1.0015372689930586
1	2	none		500	10	5	1	sqrt	gini		0.892593540073714	0.2704533141741884	0.0	0.9946277820338095	0.0	0.0	1.0054012244673007
1	3	none		500	10	5	1	sqrt	gini		0.913476023990222	0.349500641112548	0.024691358021643045	0.9984650805756067	16.46824705166876	16.086314868452185	0.9768079537123323
1	1	none		500	10	5	1	sqrt	entropy		0.9117895075940612	0.3650076362022714	0.0	0.9999999999923255	0.0	0.0	0.9999999900076747
1	2	none		500	10	5	1	sqrt	entropy		0.9054603337028511	0.28796909619793387	0.0	0.9984650805756067	0.0	0.0	1.0015372689930586
1	3	none		500	10	5	1	sqrt	entropy		0.916413215466682	0.3466580216674031	0.012345679010821523	0.9984650805756067	8.13119698281485	8.043157434226092	0.9891726113526954
1	1	none		500	10	5	1	log2	gini		0.9041243853216224	0.3232535475138554	0.0	0.9984650805756067	0.0	0.0	1.0015372689930586
1	2	none		500	10	5	1	log2	gini		0.892593540073714	0.2704533141741884	0.0	0.9946277820338095	0.0	0.0	1.0054012244673007
1	3	none		500	10	5	1	log2	gini		0.913476023990222	0.349500641112548	0.024691358021643045	0.9984650805756067	16.46824705166876	16.086314868452185	0.9768079537123323
1	1	none		500	10	5	1	log2	entropy		0.9117895075940612	0.3650076362022714	0.0	0.9999999999923255	0.0	0.0	0.9999999900076747
1	2	none		500	10	5	1	log2	entropy		0.9054603337028511	0.28796909619793387	0.0	0.9984650805756067	0.0	0.0	1.0015372689930586
1	3	none		500	10	5	1	log2	entropy		0.916413215466682	0.3466580216674031	0.012345679010821523	0.9984650805756067	8.13119698281485	8.043157434226092	0.9891726113526954
1	1	none		500	10	5	2	sqrt	gini		0.9057635276617113	0.32530155947392214	0.0	0.9999999999923255	0.0	0.0	0.9999999900076747
1	2	none		500	10	5	2	sqrt	gini		0.8979657580322712	0.27765173534586784	0.0	0.995395241742169	0.0	0.0	1.0046260500537567
1	3	none		500	10	5	2	sqrt	gini		0.9094208047904645	0.3539916476251325	0.024691358021643045	0.9984650805756067	16.46824705166876	16.086314868452185	0.9768079537123323
1	1	none		500	10	5	2	sqrt	entropy		0.9103682859119031	0.3487310106700237	0.0	0.9999999999923255	0.0	0.0	0.9999999900076747
1	2	none		500	10	5	2	sqrt	entropy		0.9015282870488806	0.287155511084045	0.0	0.9984650805756067	0.0	0.0	1.0015372689930586
1	3	none		500	10	5	2	sqrt	entropy		0.9151909648200259	0.35235914968945337	0.024691358021643045	0.999232540283966	32.9615954852475	32.17241997409292	0.976057717196252
1	1	none		500	10	5	2	log2	gini		0.9057635276617113	0.32530155947392214	0.0	0.9999999999923255	0.0	0.0	0.9999999900076747
1	2	none		500	10	5	2	log2	gini		0.8979657580322712	0.27765173534586784	0.0	0.995395241742169	0.0	0.0	1.0046260500537567
1	3	none		500	10	5	2	log2	gini		0.9094208047904645	0.3539916476251325	0.024691358021643045	0.9984650805756067	16.46824705166876	16.086314868452185	0.9768079537123323
1	1	none		500	10	5	2	log2	entropy		0.9103682859119031	0.3487310106700237	0.0	0.9999999999923255	0.0	0.0	0.9999999900076747
1	2	none		500	10	5	2	log2	entropy		0.9015282870488806	0.287155511084045	0.0	0.9984650805756067	0.0	0.0	1.0015372689930586
1	3	none		500	10	5	2	log2	entropy		0.9151909648200259	0.35235914968945337	0.024691358021643045	0.999232540283966	32.9615954852475	32.17241997409292	0.976057717196252
1	1	none		500	10	10	1	sqrt	gini		0.9077058639606606	0.32619926998636123	0.0	0.9999999999923255	0.0	0.0	0.9999999900076747
1	2	none		500	10	10	1	sqrt	gini		0.8957960262641768	0.2701871052868784	0.012345679010821523	0.9946277820338095	2.3142814027824143	2.2980556835111425	0.9929888636729406
1	3	none		500	10	10	1	sqrt	gini		0.912812787205215	0.35182870158179874	0.012345679010821523	0.9984650805756067	8.13119698281485	8.043157434226092	0.9891726113526954
1	1	none		500	10	10	1	sqrt	entropy		0.9097050491268961	0.36349606983494787	0.0	0.9999999999923255	0.0	0.0	0.9999999900076747
1	2	none		500	10	10	1	sqrt	entropy		0.9035843210824025	0.28298238626886446	0.0	0.9976976208672472	0.0	0.0	1.0023076822691774
1	3	none		500	10	10	1	sqrt	entropy		0.9133718010668637	0.35524585475021914	0.012345679010821523	0.999232540283966	16.274787772950955	16.08620998704646	0.9884128781718557
1	1	none		500	10	10	1	log2	gini		0.9077058639606606	0.32619926998636123	0.0	0.9999999999923255	0.0	0.0	0.9999999900076747
1	2	none		500	10	10	1	log2	gini		0.8957960262641768	0.2701871052868784	0.012345679010821523	0.9946277820338095	2.3142814027824143	2.2980556835111425	0.9929888636729406
1	3	none		500	10	10	1	log2	gini		0.912812787205215	0.35182870158179874	0.012345679010821523	0.9984650805756067	8.13119698281485	8.043157434226092	0.9891726113526954
1	1	none		500	10	10	1	log2	entropy		0.9097050491268961	0.36349606983494787	0.0	0.9999999999923255	0.0	0.0	0.9999999900076747
1	2	none		500	10	10	1	log2	entropy		0.9035843210824025	0.28298238626886446	0.0	0.9976976208672472	0.0	0.0	1.0023076822691774
1	3	none		500	10	10	1	log2	entropy		0.9133718010668637	0.35524585475021914	0.012345679010821523	0.999232540283966	16.274787772950955	16.08620998704646	0.9884128781718557
1	1	none		500	10	10	2	sqrt	gini		0.9068152317065081	0.33263891221763725	0.0	0.9999999999923255	0.0	0.0	0.9999999900076747
1	2	none		500	10	10	2	sqrt	gini		0.8961655439015378	0.2767626952460353	0.0	0.9961627014505284	0.0	0.0	1.0038520700537807
1	3	none		500	10	10	2	sqrt	gini		0.9145561524686621	0.3598125009093222	0.012345679010821523	0.999232540283966	16.274787772950955	16.08620998704646	0.9884128781718557
1	1	none		500	10	10	2	sqrt	entropy		0.9081038060316647	0.36181092742582743	0.0	0.9999999999923255	0.0	0.0	0.9999999900076747
1	2	none		500	10	10	2	sqrt	entropy		0.9066636347270781	0.2870354772671914	0.0	0.9984650805756067	0.0	0.0	1.0015372689930586
1	3	none		500	10	10	2	sqrt	entropy		0.9132865277659342	0.358526358382473	0.012345679010821523	0.999232540283966	16.274787772950955	16.08620998704646	0.9884128781718557
1	1	none		500	10	10	2	log2	gini		0.9068152317065081	0.33263891221763725	0.0	0.9999999999923255	0.0	0.0	0.9999999900076747
1	2	none		500	10	10	2	log2	gini		0.8961655439015378	0.2767626952460353	0.0	0.9961627014505284	0.0	0.0	1.0038520700537807
1	3	none		500	10	10	2	log2	gini		0.9145561524686621	0.3598125009093222	0.012345679010821523	0.999232540283966	16.274787772950955	16.08620998704646	0.9884128781718557
1	1	none		500	10	10	2	log2	entropy		0.9081038060316647	0.36181092742582743	0.0	0.9999999999923255	0.0	0.0	0.9999999900076747
1	2	none		500	10	10	2	log2	entropy		0.9066636347270781	0.2870354772671914	0.0	0.9984650805756067	0.0	0.0	1.0015372689930586
1	3	none		500	10	10	2	log2	entropy		0.9132865277659342	0.358526358382473	0.012345679010821523	0.999232540283966	16.274787772950955	16.08620998704646	0.9884128781718557
1	1	undersample	0.6	100	3	2	1	sqrt	gini		0.8893247302047507	0.2815353528823114	0.8148148147142205	0.8403683806535659	23.163459295327776	5.104344408750609	0.2203619119250291
1	2	undersample	0.6	100	3	2	1	sqrt	gini		0.8997659721630047	0.2798451609446775	0.8148148147142205	0.8656945510294268	28.36113972672417	6.066877854106805	0.21391515393786179
1	3	undersample	0.6	100	3	2	1	sqrt	gini		0.8974256937930511	0.28160609068358977	0.802469135703399	0.8603223330709109	25.022318821155213	5.745149499520905	0.22960099303188716
1	1	undersample	0.6	100	3	2	1	sqrt	entropy		0.8945453511838777	0.2982603549705799	0.802469135703399	0.8372985418201282	20.906542875803414	4.932156695821841	0.23591449413976223
1	2	undersample	0.6	100	3	2	1	sqrt	entropy		0.902911609486181	0.2824709385458681	0.851851851746685	0.8603223330709109	35.41620457916331	6.098697161029883	0.17220074480979056
1	3	undersample	0.6	100	3	2	1	sqrt	entropy		0.8965255867276845	0.28311940914176825	0.802469135703399	0.853415195695676	23.651830086473083	5.47443566724038	0.23145927442853606
1	1	undersample	0.6	100	3	2	1	log2	gini		0.8893247302047507	0.2815353528823114	0.8148148147142205	0.8403683806535659	23.163459295327776	5.104344408750609	0.2203619119250291
1	2	undersample	0.6	100	3	2	1	log2	gini		0.8997659721630047	0.2798451609446775	0.8148148147142205	0.8656945510294268	28.36113972672417	6.066877854106805	0.21391515393786179
1	3	undersample	0.6	100	3	2	1	log2	gini		0.8974256937930511	0.28160609068358977	0.802469135703399	0.8603223330709109	25.022318821155213	5.745149499520905	0.22960099303188716
1	1	undersample	0.6	100	3	2	1	log2	entropy		0.8945453511838777	0.2982603549705799	0.802469135703399	0.8372985418201282	20.906542875803414	4.932156695821841	0.23591449413976223
1	2	undersample	0.6	100	3	2	1	log2	entropy		0.902911609486181	0.2824709385458681	0.851851851746685	0.8603223330709109	35.41620457916331	6.098697161029883	0.17220074480979056
1	3	undersample	0.6	100	3	2	1	log2	entropy		0.8965255867276845	0.28311940914176825	0.802469135703399	0.853415195695676	23.651830086473083	5.47443566724038	0.23145927442853606
1	1	undersample	0.6	100	3	2	2	sqrt	gini		0.8903953838719764	0.2807707834700317	0.8148148147142205	0.8403683806535659	23.163459295327776	5.104344408750609	0.2203619119250291
1	2	undersample	0.6	100	3	2	2	sqrt	gini		0.8989511383985673	0.27873494894834844	0.8148148147142205	0.8679969301545051	28.932554903958717	6.172695483074587	0.21334773974297216
1	3	undersample	0.6	100	3	2	2	sqrt	gini		0.8985058222714912	0.28931356767085253	0.8148148147142205	0.8610897927792703	27.2751351868372	5.8657658955314425	0.21505908522905764
1	1	undersample	0.6	100	3	2	2	sqrt	entropy		0.894308480903518	0.29635078216520744	0.802469135703399	0.8365310821117689	20.789317331200625	4.909001032000848	0.23613092945289946
1	2	undersample	0.6	100	3	2	2	sqrt	entropy		0.9023336460021034	0.282363281034186	0.8641975307575065	0.8595548733625514	38.94684068157193	6.153274876212945	0.15799162086222876
1	3	undersample	0.6	100	3	2	2	sqrt	entropy		0.8977952114304122	0.2831296780381122	0.802469135703399	0.8557175748207544	24.09407999833662	5.561793677147685	0.23083651405618533
1	1	undersample	0.6	100	3	2	2	log2	gini		0.8903953838719764	0.2807707834700317	0.8148148147142205	0.8403683806535659	23.163459295327776	5.104344408750609	0.2203619119250291
1	2	undersample	0.6	100	3	2	2	log2	gini		0.8989511383985673	0.27873494894834844	0.8148148147142205	0.8679969301545051	28.932554903958717	6.172695483074587	0.21334773974297216
1	3	undersample	0.6	100	3	2	2	log2	gini		0.8985058222714912	0.28931356767085253	0.8148148147142205	0.8610897927792703	27.2751351868372	5.8657658955314425	0.21505908522905764
1	1	undersample	0.6	100	3	2	2	log2	entropy		0.894308480903518	0.29635078216520744	0.802469135703399	0.8365310821117689	20.789317331200625	4.909001032000848	0.23613092945289946
1	2	undersample	0.6	100	3	2	2	log2	entropy		0.9023336460021034	0.282363281034186	0.8641975307575065	0.8595548733625514	38.94684068157193	6.153274876212945	0.15799162086222876
1	3	undersample	0.6	100	3	2	2	log2	entropy		0.8977952114304122	0.2831296780381122	0.802469135703399	0.8557175748207544	24.09407999833662	5.561793677147685	0.23083651405618533
1	1	undersample	0.6	100	3	5	1	sqrt	gini		0.8898647944439707	0.27993313394276653	0.8148148147142205	0.8403683806535659	23.163459295327776	5.104344408750609	0.2203619119250291
1	2	undersample	0.6	100	3	5	1	sqrt	gini		0.899898619520006	0.2780900390952588	0.8148148147142205	0.8641596316127079	27.990957388880215	5.998325567020408	0.21429510980191588
1	3	undersample	0.6	100	3	5	1	sqrt	gini		0.8984773978378481	0.28236697211877954	0.8148148147142205	0.8618572524876297	27.451108145058537	5.898353481479157	0.2148675811482618
1	1	undersample	0.6	100	3	5	1	sqrt	entropy		0.8937399922306547	0.2904910635494423	0.8148148147142205	0.8342287029866906	22.142590509013193	4.915294627246927	0.2219837107054046
1	2	undersample	0.6	100	3	5	1	sqrt	entropy		0.9029210842973954	0.2836951423561773	0.851851851746685	0.8595548733625514	35.191252661275485	6.065370949409903	0.17235449547301057
1	3	undersample	0.6	100	3	5	1	sqrt	entropy		0.8973119960584786	0.2835477188165381	0.802469135703399	0.8564850345291137	24.244649932455467	5.591535887250941	0.23062967130406975
1	1	undersample	0.6	100	3	5	1	log2	gini		0.8898647944439707	0.27993313394276653	0.8148148147142205	0.8403683806535659	23.163459295327776	5.104344408750609	0.2203619119250291
1	2	undersample	0.6	100	3	5	1	log2	gini		0.899898619520006	0.2780900390952588	0.8148148147142205	0.8641596316127079	27.990957388880215	5.998325567020408	0.21429510980191588
1	3	undersample	0.6	100	3	5	1	log2	gini		0.8984773978378481	0.28236697211877954	0.8148148147142205	0.8618572524876297	27.451108145058537	5.898353481479157	0.2148675811482618
1	1	undersample	0.6	100	3	5	1	log2	entropy		0.8937399922306547	0.2904910635494423	0.8148148147142205	0.8342287029866906	22.142590509013193	4.915294627246927	0.2219837107054046
1	2	undersample	0.6	100	3	5	1	log2	entropy		0.9029210842973954	0.2836951423561773	0.851851851746685	0.8595548733625514	35.191252661275485	6.065370949409903	0.17235449547301057
1	3	undersample	0.6	100	3	5	1	log2	entropy		0.8973119960584786	0.2835477188165381	0.802469135703399	0.8564850345291137	24.244649932455467	5.591535887250941	0.23062967130406975
1	1	undersample	0.6	100	3	5	2	sqrt	gini		0.8902058876476886	0.2806979758769819	0.8148148147142205	0.8403683806535659	23.163459295327776	5.104344408750609	0.2203619119250291
1	2	undersample	0.6	100	3	5	2	sqrt	gini		0.8989795628322106	0.27683231834612504	0.8148148147142205	0.8672294704461456	28.739881193113217	6.137015165052601	0.21353654305030215
1	3	undersample	0.6	100	3	5	2	sqrt	gini		0.8989227139649243	0.28752241696572706	0.8148148147142205	0.8626247121959891	27.62904728143878	5.931305174505913	0.21467641782205413
1	1	undersample	0.6	100	3	5	2	sqrt	entropy		0.8939105388325138	0.29189400480152206	0.8148148147142205	0.8357636224034094	22.390652083704104	4.961231957412679	0.22157602712771987
1	2	undersample	0.6	100	3	5	2	sqrt	entropy		0.9023336460021034	0.282363281034186	0.8641975307575065	0.8595548733625514	38.94684068157193	6.153274876212945	0.15799162086222876
1	3	undersample	0.6	100	3	5	2	sqrt	entropy		0.898231052746274	0.28391890148808974	0.802469135703399	0.8572524942374732	24.3968388980088	5.621597906042567	0.230423198906027
1	1	undersample	0.6	100	3	5	2	log2	gini		0.8902058876476886	0.2806979758769819	0.8148148147142205	0.8403683806535659	23.163459295327776	5.104344408750609	0.2203619119250291
1	2	undersample	0.6	100	3	5	2	log2	gini		0.8989795628322106	0.27683231834612504	0.8148148147142205	0.8672294704461456	28.739881193113217	6.137015165052601	0.21353654305030215
1	3	undersample	0.6	100	3	5	2	log2	gini		0.8989227139649243	0.28752241696572706	0.8148148147142205	0.8626247121959891	27.62904728143878	5.931305174505913	0.21467641782205413
1	1	undersample	0.6	100	3	5	2	log2	entropy		0.8939105388325138	0.29189400480152206	0.8148148147142205	0.8357636224034094	22.390652083704104	4.961231957412679	0.22157602712771987
1	2	undersample	0.6	100	3	5	2	log2	entropy		0.9023336460021034	0.282363281034186	0.8641975307575065	0.8595548733625514	38.94684068157193	6.153274876212945	0.15799162086222876
1	3	undersample	0.6	100	3	5	2	log2	entropy		0.898231052746274	0.28391890148808974	0.802469135703399	0.8572524942374732	24.3968388980088	5.621597906042567	0.230423198906027
1	1	undersample	0.6	100	3	10	1	sqrt	gini		0.8884814720066703	0.2759526239077835	0.8148148147142205	0.8403683806535659	23.163459295327776	5.104344408750609	0.2203619119250291
1	2	undersample	0.6	100	3	10	1	sqrt	gini		0.8997943965966478	0.27733965721260667	0.8148148147142205	0.8618572524876297	27.451108145058537	5.898353481479157	0.2148675811482618
1	3	undersample	0.6	100	3	10	1	sqrt	gini		0.899945993576078	0.29005339343743425	0.8148148147142205	0.8580199539458326	26.59026745618261	5.738938533756863	0.21582852738548913
1	1	undersample	0.6	100	3	10	1	sqrt	entropy		0.8939389632661568	0.2912322518892441	0.8148148147142205	0.8365310821117689	22.516429783437875	4.984524124800862	0.22137274637131713
1	2	undersample	0.6	100	3	10	1	sqrt	entropy		0.902324171190889	0.28269971540199995	0.8641975307575065	0.8603223330709109	39.19579932435806	6.187084076407128	0.15785068275426642
1	3	undersample	0.6	100	3	10	1	sqrt	entropy		0.898647944439707	0.286039209680758	0.802469135703399	0.853415195695676	23.651830086473083	5.47443566724038	0.23145927442853606
1	1	undersample	0.6	100	3	10	1	log2	gini		0.8884814720066703	0.2759526239077835	0.8148148147142205	0.8403683806535659	23.163459295327776	5.104344408750609	0.2203619119250291
1	2	undersample	0.6	100	3	10	1	log2	gini		0.8997943965966478	0.27733965721260667	0.8148148147142205	0.8618572524876297	27.451108145058537	5.898353481479157	0.2148675811482618
1	3	undersample	0.6	100	3	10	1	log2	gini		0.899945993576078	0.29005339343743425	0.8148148147142205	0.8580199539458326	26.59026745618261	5.738938533756863	0.21582852738548913
1	1	undersample	0.6	100	3	10	1	log2	entropy		0.8939389632661568	0.2912322518892441	0.8148148147142205	0.8365310821117689	22.516429783437875	4.984524124800862	0.22137274637131713
1	2	undersample	0.6	100	3	10	1	log2	entropy		0.902324171190889	0.28269971540199995	0.8641975307575065	0.8603223330709109	39.19579932435806	6.187084076407128	0.15785068275426642
1	3	undersample	0.6	100	3	10	1	log2	entropy		0.898647944439707	0.286039209680758	0.802469135703399	0.853415195695676	23.651830086473083	5.47443566724038	0.23145927442853606
1	1	undersample	0.6	100	3	10	2	sqrt	gini		0.8888888888888888	0.2748772122334453	0.8148148147142205	0.8411358403619253	23.29661609318529	5.12900307583854	0.2201608517888017
1	2	undersample	0.6	100	3	10	2	sqrt	gini		0.8991027353779976	0.27665685914470783	0.8148148147142205	0.8641596316127079	27.990957388880215	5.998325567020408	0.21429510980191588
1	3	undersample	0.6	100	3	10	2	sqrt	gini		0.9002302379125097	0.29377836068736	0.8148148147142205	0.858787413654192	26.758692808623188	5.770128414882082	0.21563565113448618
1	1	undersample	0.6	100	3	10	2	sqrt	entropy		0.8942990060923036	0.2920135484792433	0.802469135703399	0.8372985418201282	20.906542875803414	4.932156695821841	0.23591449413976223
1	2	undersample	0.6	100	3	10	2	sqrt	entropy		0.9023810200581752	0.2789102261486501	0.8641975307575065	0.8580199539458326	38.4569977297795	6.086752990348188	0.15827425345439491
1	3	undersample	0.6	100	3	10	2	sqrt	entropy		0.8988658650976379	0.2867281417586496	0.827160493725042	0.853415195695676	27.862375487851885	5.642879841617007	0.20252686514305185
1	1	undersample	0.6	100	3	10	2	log2	gini		0.8888888888888888	0.2748772122334453	0.8148148147142205	0.8411358403619253	23.29661609318529	5.12900307583854	0.2201608517888017
1	2	undersample	0.6	100	3	10	2	log2	gini		0.8991027353779976	0.27665685914470783	0.8148148147142205	0.8641596316127079	27.990957388880215	5.998325567020408	0.21429510980191588
1	3	undersample	0.6	100	3	10	2	log2	gini		0.9002302379125097	0.29377836068736	0.8148148147142205	0.858787413654192	26.758692808623188	5.770128414882082	0.21563565113448618
1	1	undersample	0.6	100	3	10	2	log2	entropy		0.8942990060923036	0.2920135484792433	0.802469135703399	0.8372985418201282	20.906542875803414	4.932156695821841	0.23591449413976223
1	2	undersample	0.6	100	3	10	2	log2	entropy		0.9023810200581752	0.2789102261486501	0.8641975307575065	0.8580199539458326	38.4569977297795	6.086752990348188	0.15827425345439491
1	3	undersample	0.6	100	3	10	2	log2	entropy		0.8988658650976379	0.2867281417586496	0.827160493725042	0.853415195695676	27.862375487851885	5.642879841617007	0.20252686514305185
1	1	undersample	0.6	100	5	2	1	sqrt	gini		0.8944979771278057	0.28790621890792906	0.8148148147142205	0.8311588641532529	21.65999799015624	4.825925639321398	0.2228035951302786
1	2	undersample	0.6	100	5	2	1	sqrt	gini		0.9056119306822812	0.3025599754440587	0.8395061727358635	0.844205679195363	28.344066725690627	5.3885540532831575	0.19011223131782948
1	3	undersample	0.6	100	5	2	1	sqrt	gini		0.8997185981069327	0.29561585825834585	0.8148148147142205	0.849577897153879	24.85101789065735	5.416855270127476	0.2179731649404085
1	1	undersample	0.6	100	5	2	1	sqrt	entropy		0.8975488663388381	0.30873959442241994	0.8395061727358635	0.8280890253198152	25.1964260894839	4.883377140196374	0.19381228396793396
1	2	undersample	0.6	100	5	2	1	sqrt	entropy		0.9010071724320894	0.278282470334172	0.851851851746685	0.8457405986120818	31.52487212349694	5.522203436939884	0.17516972313347498
1	3	undersample	0.6	100	5	2	1	sqrt	entropy		0.8987711169854941	0.28991407526983987	0.8395061727358635	0.8388334612368471	27.22490561505504	5.208935595993836	0.1913297844773538
1	1	undersample	0.6	100	5	2	1	log2	gini		0.8944979771278057	0.28790621890792906	0.8148148147142205	0.8311588641532529	21.65999799015624	4.825925639321398	0.2228035951302786
1	2	undersample	0.6	100	5	2	1	log2	gini		0.9056119306822812	0.3025599754440587	0.8395061727358635	0.844205679195363	28.344066725690627	5.3885540532831575	0.19011223131782948
1	3	undersample	0.6	100	5	2	1	log2	gini		0.8997185981069327	0.29561585825834585	0.8148148147142205	0.849577897153879	24.85101789065735	5.416855270127476	0.2179731649404085
1	1	undersample	0.6	100	5	2	1	log2	entropy		0.8975488663388381	0.30873959442241994	0.8395061727358635	0.8280890253198152	25.1964260894839	4.883377140196374	0.19381228396793396
1	2	undersample	0.6	100	5	2	1	log2	entropy		0.9010071724320894	0.278282470334172	0.851851851746685	0.8457405986120818	31.52487212349694	5.522203436939884	0.17516972313347498
1	3	undersample	0.6	100	5	2	1	log2	entropy		0.8987711169854941	0.28991407526983987	0.8395061727358635	0.8388334612368471	27.22490561505504	5.208935595993836	0.1913297844773538
1	1	undersample	0.6	100	5	2	2	sqrt	gini		0.897027751722047	0.2921959836282627	0.827160493725042	0.8326937835699717	23.818805036198068	4.943991095698888	0.20756670412295347
1	2	undersample	0.6	100	5	2	2	sqrt	gini		0.90308215608804	0.2839171706578965	0.8641975307575065	0.8503453568622384	36.158503868760874	5.774611832229413	0.1597027214290619
1	3	undersample	0.6	100	5	2	2	sqrt	gini		0.9001070653667225	0.29440397555882974	0.8148148147142205	0.8511128165705978	25.15257475166238	5.472699135138046	0.21758006636082444
1	1	undersample	0.6	100	5	2	2	sqrt	entropy		0.8989511383985674	0.2984033817312914	0.827160493725042	0.8288564850281747	23.177448148624705	4.833139283891775	0.2085276610748919
1	2	undersample	0.6	100	5	2	2	sqrt	entropy		0.9026463147721782	0.2739000673591742	0.8765432097683281	0.8457405986120818	38.926363388519036	5.682267304677271	0.14597476930222483
1	3	undersample	0.6	100	5	2	2	sqrt	entropy		0.8992069583013558	0.28960042876496644	0.827160493725042	0.8419033000702848	25.485087582457783	5.231990558771093	0.20529614767820406
1	1	undersample	0.6	100	5	2	2	log2	gini		0.897027751722047	0.2921959836282627	0.827160493725042	0.8326937835699717	23.818805036198068	4.943991095698888	0.20756670412295347
1	2	undersample	0.6	100	5	2	2	log2	gini		0.90308215608804	0.2839171706578965	0.8641975307575065	0.8503453568622384	36.158503868760874	5.774611832229413	0.1597027214290619
1	3	undersample	0.6	100	5	2	2	log2	gini		0.9001070653667225	0.29440397555882974	0.8148148147142205	0.8511128165705978	25.15257475166238	5.472699135138046	0.21758006636082444
1	1	undersample	0.6	100	5	2	2	log2	entropy		0.8989511383985674	0.2984033817312914	0.827160493725042	0.8288564850281747	23.177448148624705	4.833139283891775	0.2085276610748919
1	2	undersample	0.6	100	5	2	2	log2	entropy		0.9026463147721782	0.2739000673591742	0.8765432097683281	0.8457405986120818	38.926363388519036	5.682267304677271	0.14597476930222483
1	3	undersample	0.6	100	5	2	2	log2	entropy		0.8992069583013558	0.28960042876496644	0.827160493725042	0.8419033000702848	25.485087582457783	5.231990558771093	0.20529614767820406
1	1	undersample	0.6	100	5	5	1	sqrt	gini		0.8973309456809074	0.27867424803562324	0.827160493725042	0.8311588641532529	23.55876397108602	4.899045724765662	0.20795002213149574
1	2	undersample	0.6	100	5	5	1	sqrt	gini		0.9001354898003657	0.28160774861542004	0.8641975307575065	0.8541826554040355	37.27750746111658	5.926575291069113	0.15898527884344013
1	3	undersample	0.6	100	5	5	1	sqrt	gini		0.9002870867797959	0.2837575849943587	0.827160493725042	0.8488104374455195	26.868017503961	5.47101549233482	0.20362556421768316
1	1	undersample	0.6	100	5	5	1	sqrt	entropy		0.8971888235126916	0.3077938498724058	0.8395061727358635	0.8288564850281747	25.33287090112948	4.90527569111404	0.19363282815161023
1	2	undersample	0.6	100	5	5	1	sqrt	entropy		0.8998417706527198	0.273728106822405	0.851851851746685	0.8472755180288007	31.89949392268358	5.577702965332679	0.1748523866822684
1	3	undersample	0.6	100	5	5	1	sqrt	entropy		0.8977857366191979	0.28868597430122106	0.8395061727358635	0.8472755180288007	29.018937744807697	5.496866690472785	0.18942341889364822
1	1	undersample	0.6	100	5	5	1	log2	gini		0.8973309456809074	0.27867424803562324	0.827160493725042	0.8311588641532529	23.55876397108602	4.899045724765662	0.20795002213149574
1	2	undersample	0.6	100	5	5	1	log2	gini		0.9001354898003657	0.28160774861542004	0.8641975307575065	0.8541826554040355	37.27750746111658	5.926575291069113	0.15898527884344013
1	3	undersample	0.6	100	5	5	1	log2	gini		0.9002870867797959	0.2837575849943587	0.827160493725042	0.8488104374455195	26.868017503961	5.47101549233482	0.20362556421768316
1	1	undersample	0.6	100	5	5	1	log2	entropy		0.8971888235126916	0.3077938498724058	0.8395061727358635	0.8288564850281747	25.33287090112948	4.90527569111404	0.19363282815161023
1	2	undersample	0.6	100	5	5	1	log2	entropy		0.8998417706527198	0.273728106822405	0.851851851746685	0.8472755180288007	31.89949392268358	5.577702965332679	0.1748523866822684
1	3	undersample	0.6	100	5	5	1	log2	entropy		0.8977857366191979	0.28868597430122106	0.8395061727358635	0.8472755180288007	29.018937744807697	5.496866690472785	0.18942341889364822
1	1	undersample	0.6	100	5	5	2	sqrt	gini		0.8961276446566802	0.28103680845579254	0.827160493725042	0.825786646194737	22.68470523467883	4.747973838847678	0.2093028568315822
1	2	undersample	0.6	100	5	5	2	sqrt	gini		0.9009029495087311	0.2794097359971604	0.8641975307575065	0.8549501151123949	37.50841296379949	5.957932830128199	0.15884256315494474
1	3	undersample	0.6	100	5	5	2	sqrt	gini		0.9016230351610244	0.2889763713379959	0.8148148147142205	0.8518802762789572	25.305696888177337	5.501055087290257	0.2173840482853229
1	1	undersample	0.6	100	5	5	2	sqrt	entropy		0.8983068512359891	0.2991493479305207	0.827160493725042	0.8288564850281747	23.177448148624705	4.833139283891775	0.2085276610748919
1	2	undersample	0.6	100	5	5	2	sqrt	entropy		0.9025515666600343	0.2784034544704712	0.8641975307575065	0.8465080583204413	35.095450452285064	5.630246545836292	0.1604266684804783
1	3	undersample	0.6	100	5	5	2	sqrt	entropy		0.9018978046862416	0.29990284156962094	0.827160493725042	0.8480429777371601	26.708150184608723	5.443384102779155	0.203809840744214
1	1	undersample	0.6	100	5	5	2	log2	gini		0.8961276446566802	0.28103680845579254	0.827160493725042	0.825786646194737	22.68470523467883	4.747973838847678	0.2093028568315822
1	2	undersample	0.6	100	5	5	2	log2	gini		0.9009029495087311	0.2794097359971604	0.8641975307575065	0.8549501151123949	37.50841296379949	5.957932830128199	0.15884256315494474
1	3	undersample	0.6	100	5	5	2	log2	gini		0.9016230351610244	0.2889763713379959	0.8148148147142205	0.8518802762789572	25.305696888177337	5.501055087290257	0.2173840482853229
1	1	undersample	0.6	100	5	5	2	log2	entropy		0.8983068512359891	0.2991493479305207	0.827160493725042	0.8288564850281747	23.177448148624705	4.833139283891775	0.2085276610748919
1	2	undersample	0.6	100	5	5	2	log2	entropy		0.9025515666600343	0.2784034544704712	0.8641975307575065	0.8465080583204413	35.095450452285064	5.630246545836292	0.1604266684804783
1	3	undersample	0.6	100	5	5	2	log2	entropy		0.9018978046862416	0.29990284156962094	0.827160493725042	0.8480429777371601	26.708150184608723	5.443384102779155	0.203809840744214
1	1	undersample	0.6	100	5	10	1	sqrt	gini		0.8964876874828269	0.293389931344009	0.8148148147142205	0.8334612432783312	22.020274432907957	4.89264350129358	0.22218811559310442
1	2	undersample	0.6	100	5	10	1	sqrt	gini		0.9010166472433037	0.286828574603864	0.8641975307575065	0.853415195695676	37.04901981693166	5.895546103181947	0.1591282512148255
1	3	undersample	0.6	100	5	10	1	sqrt	gini		0.8992543323574277	0.2913885832262278	0.8395061727358635	0.8457405986120818	28.678144668212664	5.442171503071189	0.1897672000491
1	1	undersample	0.6	100	5	10	1	sqrt	entropy		0.8993585552807859	0.3104783522913743	0.827160493725042	0.8280890253198152	23.052612611373462	4.811562770487604	0.20872092118476837
1	2	undersample	0.6	100	5	10	1	sqrt	entropy		0.9022673223236026	0.3013262467146948	0.8765432097683281	0.8449731389037225	38.69851012397508	5.654137270331425	0.14610735310565323
1	3	undersample	0.6	100	5	10	1	sqrt	entropy		0.9026273651497494	0.2942605592621281	0.851851851746685	0.8403683806535659	30.27042941247743	5.336360063693817	0.17628952956940488
1	1	undersample	0.6	100	5	10	1	log2	gini		0.8964876874828269	0.293389931344009	0.8148148147142205	0.8334612432783312	22.020274432907957	4.89264350129358	0.22218811559310442
1	2	undersample	0.6	100	5	10	1	log2	gini		0.9010166472433037	0.286828574603864	0.8641975307575065	0.853415195695676	37.04901981693166	5.895546103181947	0.1591282512148255
1	3	undersample	0.6	100	5	10	1	log2	gini		0.8992543323574277	0.2913885832262278	0.8395061727358635	0.8457405986120818	28.678144668212664	5.442171503071189	0.1897672000491
1	1	undersample	0.6	100	5	10	1	log2	entropy		0.8993585552807859	0.3104783522913743	0.827160493725042	0.8280890253198152	23.052612611373462	4.811562770487604	0.20872092118476837
1	2	undersample	0.6	100	5	10	1	log2	entropy		0.9022673223236026	0.3013262467146948	0.8765432097683281	0.8449731389037225	38.69851012397508	5.654137270331425	0.14610735310565323
1	3	undersample	0.6	100	5	10	1	log2	entropy		0.9026273651497494	0.2942605592621281	0.851851851746685	0.8403683806535659	30.27042941247743	5.336360063693817	0.17628952956940488
1	1	undersample	0.6	100	5	10	2	sqrt	gini		0.8979941824659143	0.29487932852545634	0.827160493725042	0.8326937835699717	23.818805036198068	4.943991095698888	0.20756670412295347
1	2	undersample	0.6	100	5	10	2	sqrt	gini		0.9040012127758356	0.28790784028581085	0.851851851746685	0.8541826554040355	33.68289084932633	5.841909929768126	0.1734384859978863
1	3	undersample	0.6	100	5	10	2	sqrt	gini		0.9003534104582966	0.29330803582413134	0.827160493725042	0.8488104374455195	26.868017503961	5.47101549233482	0.20362556421768316
1	1	undersample	0.6	100	5	10	2	sqrt	entropy		0.8991406346228552	0.2888040658514778	0.827160493725042	0.8311588641532529	23.55876397108602	4.899045724765662	0.20795002213149574
1	2	undersample	0.6	100	5	10	2	sqrt	entropy		0.9067394332167932	0.30298040172226864	0.8765432097683281	0.8465080583204413	39.15649518555549	5.71067863934824	0.14584242590460217
1	3	undersample	0.6	100	5	10	2	sqrt	entropy		0.903868565418834	0.2963919446404193	0.8641975307575065	0.8411358403619253	33.693452462656325	5.439851747101481	0.16145129135092764
1	1	undersample	0.6	100	5	10	2	log2	gini		0.8979941824659143	0.29487932852545634	0.827160493725042	0.8326937835699717	23.818805036198068	4.943991095698888	0.20756670412295347
1	2	undersample	0.6	100	5	10	2	log2	gini		0.9040012127758356	0.28790784028581085	0.851851851746685	0.8541826554040355	33.68289084932633	5.841909929768126	0.1734384859978863
1	3	undersample	0.6	100	5	10	2	log2	gini		0.9003534104582966	0.29330803582413134	0.827160493725042	0.8488104374455195	26.868017503961	5.47101549233482	0.20362556421768316
1	1	undersample	0.6	100	5	10	2	log2	entropy		0.8991406346228552	0.2888040658514778	0.827160493725042	0.8311588641532529	23.55876397108602	4.899045724765662	0.20795002213149574
1	2	undersample	0.6	100	5	10	2	log2	entropy		0.9067394332167932	0.30298040172226864	0.8765432097683281	0.8465080583204413	39.15649518555549	5.71067863934824	0.14584242590460217
1	3	undersample	0.6	100	5	10	2	log2	entropy		0.903868565418834	0.2963919446404193	0.8641975307575065	0.8411358403619253	33.693452462656325	5.439851747101481	0.16145129135092764
1	1	undersample	0.6	100	10	2	1	sqrt	gini		0.8993869797144292	0.320841243072871	0.827160493725042	0.83499616269505	24.21793783324691	5.012977013780378	0.20699436946770408
1	2	undersample	0.6	100	10	2	1	sqrt	gini		0.9044891655533763	0.31215958515701164	0.8641975307575065	0.8480429777371601	35.51422907133194	5.687117719321505	0.16013630347307783
1	3	undersample	0.6	100	10	2	1	sqrt	gini		0.9086675572989208	0.3067507043956316	0.8641975307575065	0.8557175748207544	37.741774907826105	5.989623960005199	0.15870010345871272
1	1	undersample	0.6	100	10	2	1	sqrt	entropy		0.8978425854864842	0.2954650862492137	0.827160493725042	0.8357636224034094	24.353468907478714	5.036402138585598	0.2068042919957197
1	2	undersample	0.6	100	10	2	1	sqrt	entropy		0.9113299792501635	0.31176134441664966	0.8641975307575065	0.8572524942374732	38.216026599985945	6.054028514199686	0.15841594929289815
1	3	undersample	0.6	100	10	2	1	sqrt	entropy		0.9078669357513052	0.30336161846043985	0.851851851746685	0.8549501151123949	33.89153046551956	5.87281950398351	0.1732827961559031
1	1	undersample	0.6	100	10	2	1	log2	gini		0.8993869797144292	0.320841243072871	0.827160493725042	0.83499616269505	24.21793783324691	5.012977013780378	0.20699436946770408
1	2	undersample	0.6	100	10	2	1	log2	gini		0.9044891655533763	0.31215958515701164	0.8641975307575065	0.8480429777371601	35.51422907133194	5.687117719321505	0.16013630347307783
1	3	undersample	0.6	100	10	2	1	log2	gini		0.9086675572989208	0.3067507043956316	0.8641975307575065	0.8557175748207544	37.741774907826105	5.989623960005199	0.15870010345871272
1	1	undersample	0.6	100	10	2	1	log2	entropy		0.8978425854864842	0.2954650862492137	0.827160493725042	0.8357636224034094	24.353468907478714	5.036402138585598	0.2068042919957197
1	2	undersample	0.6	100	10	2	1	log2	entropy		0.9113299792501635	0.31176134441664966	0.8641975307575065	0.8572524942374732	38.216026599985945	6.054028514199686	0.15841594929289815
1	3	undersample	0.6	100	10	2	1	log2	entropy		0.9078669357513052	0.30336161846043985	0.851851851746685	0.8549501151123949	33.89153046551956	5.87281950398351	0.1732827961559031
1	1	undersample	0.6	100	10	2	2	sqrt	gini		0.8958102384809983	0.28732517419760595	0.827160493725042	0.8326937835699717	23.818805036198068	4.943991095698888	0.20756670412295347
1	2	undersample	0.6	100	10	2	2	sqrt	gini		0.902447343736676	0.29488303371082797	0.8765432097683281	0.8426707597786441	38.028288081539756	5.571393803345961	0.14650655351923736
1	3	undersample	0.6	100	10	2	2	sqrt	gini		0.9103256492614384	0.3026906480491744	0.8641975307575065	0.8488104374455195	35.72680705032702	5.715986335275185	0.15999151477363255
1	1	undersample	0.6	100	10	2	2	sqrt	entropy		0.8987663795798869	0.28875283951346353	0.827160493725042	0.83499616269505	24.21793783324691	5.012977013780378	0.20699436946770408
1	2	undersample	0.6	100	10	2	2	sqrt	entropy		0.9066588973214709	0.3012276219375393	0.8765432097683281	0.8403683806535659	37.37739936600137	5.491037166989291	0.14690794133232196
1	3	undersample	0.6	100	10	2	2	sqrt	entropy		0.9026794766114286	0.2975887583710372	0.8148148147142205	0.8419033000702848	23.431065675404415	5.153901147446151	0.21996015821617293
1	1	undersample	0.6	100	10	2	2	log2	gini		0.8958102384809983	0.287325174197606	0.827160493725042	0.8326937835699717	23.818805036198068	4.943991095698888	0.20756670412295347
1	2	undersample	0.6	100	10	2	2	log2	gini		0.902447343736676	0.29488303371082797	0.8765432097683281	0.8426707597786441	38.028288081539756	5.571393803345961	0.14650655351923736
1	3	undersample	0.6	100	10	2	2	log2	gini		0.9103256492614384	0.30269064804917445	0.8641975307575065	0.8488104374455195	35.72680705032702	5.715986335275185	0.15999151477363255
1	1	undersample	0.6	100	10	2	2	log2	entropy		0.8987616421742797	0.28875091317658574	0.827160493725042	0.83499616269505	24.21793783324691	5.012977013780378	0.20699436946770408
1	2	undersample	0.6	100	10	2	2	log2	entropy		0.9066588973214709	0.3012276219375393	0.8765432097683281	0.8403683806535659	37.37739936600137	5.491037166989291	0.14690794133232196
1	3	undersample	0.6	100	10	2	2	log2	entropy		0.9026794766114286	0.29758875837103727	0.8148148147142205	0.8419033000702848	23.431065675404415	5.153901147446151	0.21996015821617293
1	1	undersample	0.6	100	10	5	1	sqrt	gini		0.8956254796623178	0.2936117138865584	0.8148148147142205	0.8334612432783312	22.020274432907957	4.89264350129358	0.22218811559310442
1	2	undersample	0.6	100	10	5	1	sqrt	gini		0.9045697014486986	0.2945039887271713	0.8641975307575065	0.8472755180288007	35.30378755429373	5.658539240192573	0.16028135447088857
1	3	undersample	0.6	100	10	5	1	sqrt	gini		0.9087101939493856	0.3031130292927049	0.8148148147142205	0.8549501151123949	25.934388833789306	5.617479525549444	0.2166034951587783
1	1	undersample	0.6	100	10	5	1	sqrt	entropy		0.898401599348133	0.32301472625551714	0.8395061727358635	0.829623944736534	25.470544945237922	4.927371526262616	0.19345370435344408
1	2	undersample	0.6	100	10	5	1	sqrt	entropy		0.9055503444093875	0.28710299608840295	0.8395061727358635	0.849577897153879	29.543167910213803	5.581002399525278	0.1889100763010628
1	3	undersample	0.6	100	10	5	1	sqrt	entropy		0.9035085225926873	0.2972996629028416	0.851851851746685	0.8465080583204413	31.711246468654842	5.549814452324346	0.17501091105635427
1	1	undersample	0.6	100	10	5	1	log2	gini		0.8956254796623178	0.2936117138865584	0.8148148147142205	0.8334612432783312	22.020274432907957	4.89264350129358	0.22218811559310442
1	2	undersample	0.6	100	10	5	1	log2	gini		0.9045697014486986	0.2945039887271713	0.8641975307575065	0.8472755180288007	35.30378755429373	5.658539240192573	0.16028135447088857
1	3	undersample	0.6	100	10	5	1	log2	gini		0.9087101939493856	0.3031130292927049	0.8148148147142205	0.8549501151123949	25.934388833789306	5.617479525549444	0.2166034951587783
1	1	undersample	0.6	100	10	5	1	log2	entropy		0.898401599348133	0.32301472625551714	0.8395061727358635	0.829623944736534	25.470544945237922	4.927371526262616	0.19345370435344408
1	2	undersample	0.6	100	10	5	1	log2	entropy		0.9055503444093875	0.2871029960884029	0.8395061727358635	0.849577897153879	29.543167910213803	5.581002399525278	0.1889100763010628
1	3	undersample	0.6	100	10	5	1	log2	entropy		0.9035085225926873	0.2972996629028416	0.851851851746685	0.8465080583204413	31.711246468654842	5.549814452324346	0.17501091105635427
1	1	undersample	0.6	100	10	5	2	sqrt	gini		0.893526808978331	0.28840178943942135	0.827160493725042	0.8273215656114558	22.92888672327603	4.790178048302577	0.20891453984772007
1	2	undersample	0.6	100	10	5	2	sqrt	gini		0.9041243853216225	0.30251975535662706	0.8395061727358635	0.853415195695676	30.45348032403132	5.72710192880532	0.18806066050030973
1	3	undersample	0.6	100	10	5	2	sqrt	gini		0.9063604407682178	0.28771948825611093	0.851851851746685	0.8457405986120818	31.52487212349694	5.522203436939884	0.17516972313347498
1	1	undersample	0.6	100	10	5	2	sqrt	entropy		0.8975583411500525	0.293002109479071	0.827160493725042	0.8334612432783312	23.95062308752641	4.966774463434391	0.20737557456343916
1	2	undersample	0.6	100	10	5	2	sqrt	entropy		0.9048539457851302	0.2892041608662665	0.8765432097683281	0.8403683806535659	37.37739936600137	5.491037166989291	0.14690794133232196
1	3	undersample	0.6	100	10	5	2	sqrt	entropy		0.9053276863458495	0.30515394817760016	0.827160493725042	0.844205679195363	25.932439298517906	5.309310611323111	0.20473624910025942
1	1	undersample	0.6	100	10	5	2	log2	gini		0.893526808978331	0.28840178943942135	0.827160493725042	0.8273215656114558	22.92888672327603	4.790178048302577	0.20891453984772007
1	2	undersample	0.6	100	10	5	2	log2	gini		0.9041243853216224	0.30251975535662706	0.8395061727358635	0.853415195695676	30.45348032403132	5.72710192880532	0.18806066050030973
1	3	undersample	0.6	100	10	5	2	log2	gini		0.9063604407682178	0.28771948825611093	0.851851851746685	0.8457405986120818	31.52487212349694	5.522203436939884	0.17516972313347498
1	1	undersample	0.6	100	10	5	2	log2	entropy		0.8975583411500525	0.293002109479071	0.827160493725042	0.8334612432783312	23.95062308752641	4.966774463434391	0.20737557456343916
1	2	undersample	0.6	100	10	5	2	log2	entropy		0.9048539457851302	0.28920416086626655	0.8765432097683281	0.8403683806535659	37.37739936600137	5.491037166989291	0.14690794133232196
1	3	undersample	0.6	100	10	5	2	log2	entropy		0.9053276863458495	0.30515394817760016	0.827160493725042	0.844205679195363	25.932439298517906	5.309310611323111	0.20473624910025942
1	1	undersample	0.6	100	10	10	1	sqrt	gini		0.8963739897482542	0.295067237083602	0.827160493725042	0.8288564850281747	23.177448148624705	4.833139283891775	0.2085276610748919
1	2	undersample	0.6	100	10	10	1	sqrt	gini		0.9043044067346958	0.29445534086790504	0.8765432097683281	0.844205679195363	38.47290171903175	5.626284379163297	0.14624017797053954
1	3	undersample	0.6	100	10	10	1	sqrt	gini		0.9026273651497494	0.2838227286168745	0.851851851746685	0.8449731389037225	31.3403430687631	5.494865797927722	0.17532882369756253
1	1	undersample	0.6	100	10	10	1	sqrt	entropy		0.900609230361085	0.2955118117603125	0.8395061727358635	0.8311588641532529	25.749647779882984	4.972165810209926	0.1930964491327129
1	2	undersample	0.6	100	10	10	1	sqrt	entropy		0.9051476649327762	0.30902438610826033	0.8765432097683281	0.8465080583204413	39.15649518555549	5.71067863934824	0.14584242590460217
1	3	undersample	0.6	100	10	10	1	sqrt	entropy		0.9021915238338875	0.2799672971738907	0.8641975307575065	0.8434382194870036	34.28252724898886	5.519849561798211	0.16101056899577737
1	1	undersample	0.6	100	10	10	1	log2	gini		0.8963739897482542	0.295067237083602	0.827160493725042	0.8288564850281747	23.177448148624705	4.833139283891775	0.2085276610748919
1	2	undersample	0.6	100	10	10	1	log2	gini		0.9043044067346958	0.29445534086790504	0.8765432097683281	0.844205679195363	38.47290171903175	5.626284379163297	0.14624017797053954
1	3	undersample	0.6	100	10	10	1	log2	gini		0.9026273651497494	0.2838227286168745	0.851851851746685	0.8449731389037225	31.3403430687631	5.494865797927722	0.17532882369756253
1	1	undersample	0.6	100	10	10	1	log2	entropy		0.900609230361085	0.2955118117603125	0.8395061727358635	0.8311588641532529	25.749647779882984	4.972165810209926	0.1930964491327129
1	2	undersample	0.6	100	10	10	1	log2	entropy		0.9051476649327762	0.30902438610826033	0.8765432097683281	0.8465080583204413	39.15649518555549	5.71067863934824	0.14584242590460217
1	3	undersample	0.6	100	10	10	1	log2	entropy		0.9021915238338875	0.2799672971738907	0.8641975307575065	0.8434382194870036	34.28252724898886	5.519849561798211	0.16101056899577737
1	1	undersample	0.6	100	10	10	2	sqrt	gini		0.8969424784211174	0.27862231309951596	0.8148148147142205	0.8303914044448935	21.54207945597171	4.804088873011127	0.2230095134227436
1	2	undersample	0.6	100	10	10	2	sqrt	gini		0.9043138815459102	0.2895971932880555	0.8765432097683281	0.8449731389037225	38.69851012397508	5.654137270331425	0.14610735310565323
1	3	undersample	0.6	100	10	10	2	sqrt	gini		0.9027694873179651	0.28968091428989085	0.8395061727358635	0.8449731389037225	28.51027877140597	5.415230061725871	0.1899395589935171
1	1	undersample	0.6	100	10	10	2	sqrt	entropy		0.9002207631012952	0.3032161248014839	0.8395061727358635	0.8250191864863775	24.662615685321946	4.797703861934944	0.19453344594605024
1	2	undersample	0.6	100	10	10	2	sqrt	entropy		0.9103588111006888	0.31128416813745974	0.8765432097683281	0.8480429777371601	39.62373246997499	5.768362258168956	0.14557845771603234
1	3	undersample	0.6	100	10	10	2	sqrt	entropy		0.9018220061965265	0.2868439638186795	0.851851851746685	0.8457405986120818	31.52487212349694	5.522203436939884	0.17516972313347498
1	1	undersample	0.6	100	10	10	2	log2	gini		0.8969424784211174	0.27862231309951596	0.8148148147142205	0.8303914044448935	21.54207945597171	4.804088873011127	0.2230095134227436
1	2	undersample	0.6	100	10	10	2	log2	gini		0.9043138815459102	0.2895971932880555	0.8765432097683281	0.8449731389037225	38.69851012397508	5.654137270331425	0.14610735310565323
1	3	undersample	0.6	100	10	10	2	log2	gini		0.9027694873179651	0.28968091428989085	0.8395061727358635	0.8449731389037225	28.51027877140597	5.415230061725871	0.1899395589935171
1	1	undersample	0.6	100	10	10	2	log2	entropy		0.9002207631012952	0.3032161248014839	0.8395061727358635	0.8250191864863775	24.662615685321946	4.797703861934944	0.19453344594605024
1	2	undersample	0.6	100	10	10	2	log2	entropy		0.9103588111006888	0.31128416813745974	0.8765432097683281	0.8480429777371601	39.62373246997499	5.768362258168956	0.14557845771603234
1	3	undersample	0.6	100	10	10	2	log2	entropy		0.9018220061965265	0.2868439638186795	0.851851851746685	0.8457405986120818	31.52487212349694	5.522203436939884	0.17516972313347498
1	1	undersample	0.6	300	3	2	1	sqrt	gini		0.8933136257260074	0.29353836387847365	0.8148148147142205	0.829623944736534	21.425223250859926	4.7824488343137155	0.22321581269261845
1	2	undersample	0.6	300	3	2	1	sqrt	gini		0.9006660792283714	0.28243705847577427	0.851851851746685	0.849577897153879	32.47576163831302	5.663075964224179	0.17437853198138992
1	3	undersample	0.6	300	3	2	1	sqrt	gini		0.8980131320883431	0.2876346153715959	0.827160493725042	0.8488104374455195	26.868017503961	5.47101549233482	0.20362556421768316
1	1	undersample	0.6	300	3	2	1	sqrt	entropy		0.8947443222193797	0.3189729542338291	0.8148148147142205	0.8273215656114558	21.080886966092976	4.718682853551792	0.22383700696904116
1	2	undersample	0.6	300	3	2	1	sqrt	entropy		0.9025799910936775	0.28099954441431046	0.8765432097683281	0.8396009209452066	37.164588860653545	5.4647642635233105	0.1470422264690519
1	3	undersample	0.6	300	3	2	1	sqrt	entropy		0.8980984053892724	0.2822584615584798	0.8395061727358635	0.8403683806535659	27.53697938678387	5.259021512046082	0.1909803236879463
1	1	undersample	0.6	300	3	2	1	log2	gini		0.8933136257260074	0.29353836387847365	0.8148148147142205	0.829623944736534	21.425223250859926	4.7824488343137155	0.22321581269261845
1	2	undersample	0.6	300	3	2	1	log2	gini		0.9006660792283714	0.28243705847577427	0.851851851746685	0.849577897153879	32.47576163831302	5.663075964224179	0.17437853198138992
1	3	undersample	0.6	300	3	2	1	log2	gini		0.8980131320883431	0.2876346153715959	0.827160493725042	0.8488104374455195	26.868017503961	5.47101549233482	0.20362556421768316
1	1	undersample	0.6	300	3	2	1	log2	entropy		0.8947443222193797	0.3189729542338291	0.8148148147142205	0.8273215656114558	21.080886966092976	4.718682853551792	0.22383700696904116
1	2	undersample	0.6	300	3	2	1	log2	entropy		0.9025799910936775	0.28099954441431046	0.8765432097683281	0.8396009209452066	37.164588860653545	5.4647642635233105	0.1470422264690519
1	3	undersample	0.6	300	3	2	1	log2	entropy		0.8980984053892724	0.2822584615584798	0.8395061727358635	0.8403683806535659	27.53697938678387	5.259021512046082	0.1909803236879463
1	1	undersample	0.6	300	3	2	2	sqrt	gini		0.8930957050680766	0.2915656648095621	0.8148148147142205	0.8303914044448935	21.54207945597171	4.804088873011127	0.2230095134227436
1	2	undersample	0.6	300	3	2	2	sqrt	gini		0.9001639142340089	0.28257401417143624	0.851851851746685	0.8503453568622384	32.671791168659254	5.692117377483279	0.1742211506366871
1	3	undersample	0.6	300	3	2	2	sqrt	gini		0.8992543323574277	0.29096283672178525	0.8148148147142205	0.8526477359873167	25.460414046837432	5.529706413923992	0.21718838307763988
1	1	undersample	0.6	300	3	2	2	sqrt	entropy		0.8943179557147324	0.3180268668808401	0.8148148147142205	0.8265541059030963	20.968139686889547	4.697803727085915	0.22404484077058337
1	2	undersample	0.6	300	3	2	2	sqrt	entropy		0.9020020276095998	0.2789593052394329	0.8765432097683281	0.8372985418201282	36.53820322150523	5.387432698513089	0.14744655889264377
1	3	undersample	0.6	300	3	2	2	sqrt	entropy		0.8983447504808466	0.2830071862863747	0.8395061727358635	0.8419033000702848	27.85511284300736	5.310079970096035	0.19063213714023522
1	1	undersample	0.6	300	3	2	2	log2	gini		0.8930957050680766	0.2915656648095621	0.8148148147142205	0.8303914044448935	21.54207945597171	4.804088873011127	0.2230095134227436
1	2	undersample	0.6	300	3	2	2	log2	gini		0.9001639142340089	0.28257401417143624	0.851851851746685	0.8503453568622384	32.671791168659254	5.692117377483279	0.1742211506366871
1	3	undersample	0.6	300	3	2	2	log2	gini		0.8992543323574277	0.29096283672178525	0.8148148147142205	0.8526477359873167	25.460414046837432	5.529706413923992	0.21718838307763988
1	1	undersample	0.6	300	3	2	2	log2	entropy		0.8943179557147324	0.3180268668808401	0.8148148147142205	0.8265541059030963	20.968139686889547	4.697803727085915	0.22404484077058337
1	2	undersample	0.6	300	3	2	2	log2	entropy		0.9020020276095998	0.2789593052394329	0.8765432097683281	0.8372985418201282	36.53820322150523	5.387432698513089	0.14744655889264377
1	3	undersample	0.6	300	3	2	2	log2	entropy		0.8983447504808466	0.2830071862863747	0.8395061727358635	0.8419033000702848	27.85511284300736	5.310079970096035	0.19063213714023522
1	1	undersample	0.6	300	3	5	1	sqrt	gini		0.8932662516699355	0.2925385107195697	0.8148148147142205	0.829623944736534	21.425223250859926	4.7824488343137155	0.22321581269261845
1	2	undersample	0.6	300	3	5	1	sqrt	gini		0.9005523814937987	0.28219833285291157	0.851851851746685	0.8503453568622384	32.671791168659254	5.692117377483279	0.1742211506366871
1	3	undersample	0.6	300	3	5	1	sqrt	gini		0.8984773978378481	0.2879434114284505	0.8148148147142205	0.8503453568622384	25.00102309849199	5.444634013244875	0.21777643825956278
1	1	undersample	0.6	300	3	5	1	sqrt	entropy		0.8942137327913742	0.3172976469499243	0.8148148147142205	0.8265541059030963	20.968139686889547	4.697803727085915	0.22404484077058337
1	2	undersample	0.6	300	3	5	1	sqrt	entropy		0.902106250532958	0.2814549364694464	0.8765432097683281	0.8411358403619253	37.59226601136374	5.5175639149172175	0.146773901241459
1	3	undersample	0.6	300	3	5	1	sqrt	entropy		0.8981931535014165	0.28181727314923977	0.8395061727358635	0.8419033000702848	27.85511284300736	5.310079970096035	0.19063213714023522
1	1	undersample	0.6	300	3	5	1	log2	gini		0.8932662516699355	0.2925385107195697	0.8148148147142205	0.829623944736534	21.425223250859926	4.7824488343137155	0.22321581269261845
1	2	undersample	0.6	300	3	5	1	log2	gini		0.9005523814937987	0.28219833285291157	0.851851851746685	0.8503453568622384	32.671791168659254	5.692117377483279	0.1742211506366871
1	3	undersample	0.6	300	3	5	1	log2	gini		0.8984773978378481	0.2879434114284505	0.8148148147142205	0.8503453568622384	25.00102309849199	5.444634013244875	0.21777643825956278
1	1	undersample	0.6	300	3	5	1	log2	entropy		0.8942137327913742	0.3172976469499243	0.8148148147142205	0.8265541059030963	20.968139686889547	4.697803727085915	0.22404484077058337
1	2	undersample	0.6	300	3	5	1	log2	entropy		0.902106250532958	0.2814549364694464	0.8765432097683281	0.8411358403619253	37.59226601136374	5.5175639149172175	0.146773901241459
1	3	undersample	0.6	300	3	5	1	log2	entropy		0.8981931535014165	0.28181727314923977	0.8395061727358635	0.8419033000702848	27.85511284300736	5.310079970096035	0.19063213714023522
1	1	undersample	0.6	300	3	5	2	sqrt	gini		0.8927925111092162	0.2910231059589535	0.8148148147142205	0.8303914044448935	21.54207945597171	4.804088873011127	0.2230095134227436
1	2	undersample	0.6	300	3	5	2	sqrt	gini		0.900192338667652	0.28035849562542675	0.851851851746685	0.8503453568622384	32.671791168659254	5.692117377483279	0.1742211506366871
1	3	undersample	0.6	300	3	5	2	sqrt	gini		0.8992638071686422	0.28939618254947996	0.8148148147142205	0.8518802762789572	25.305696888177337	5.501055087290257	0.2173840482853229
1	1	undersample	0.6	300	3	5	2	sqrt	entropy		0.8940052869446575	0.31631971819440297	0.8148148147142205	0.825786646194737	20.85638577572617	4.677108557670848	0.2242530608803022
1	2	undersample	0.6	300	3	5	2	sqrt	entropy		0.9018409558189553	0.27880986084829196	0.8765432097683281	0.8388334612368471	36.95380512189321	5.438741578170035	0.14717675732423594
1	3	undersample	0.6	300	3	5	2	sqrt	entropy		0.8984300237817762	0.2830797746110569	0.8395061727358635	0.8411358403619253	27.695277676645173	5.284427411470011	0.19080607156986468
1	1	undersample	0.6	300	3	5	2	log2	gini		0.8927925111092162	0.2910231059589535	0.8148148147142205	0.8303914044448935	21.54207945597171	4.804088873011127	0.2230095134227436
1	2	undersample	0.6	300	3	5	2	log2	gini		0.900192338667652	0.28035849562542675	0.851851851746685	0.8503453568622384	32.671791168659254	5.692117377483279	0.1742211506366871
1	3	undersample	0.6	300	3	5	2	log2	gini		0.8992638071686422	0.28939618254947996	0.8148148147142205	0.8518802762789572	25.305696888177337	5.501055087290257	0.2173840482853229
1	1	undersample	0.6	300	3	5	2	log2	entropy		0.8940052869446575	0.31631971819440297	0.8148148147142205	0.825786646194737	20.85638577572617	4.677108557670848	0.2242530608803022
1	2	undersample	0.6	300	3	5	2	log2	entropy		0.9018409558189553	0.27880986084829196	0.8765432097683281	0.8388334612368471	36.95380512189321	5.438741578170035	0.14717675732423594
1	3	undersample	0.6	300	3	5	2	log2	entropy		0.8984300237817762	0.2830797746110569	0.8395061727358635	0.8411358403619253	27.695277676645173	5.284427411470011	0.19080607156986468
1	1	undersample	0.6	300	3	10	1	sqrt	gini		0.8924987919615702	0.2840694874246912	0.8148148147142205	0.8303914044448935	21.54207945597171	4.804088873011127	0.2230095134227436
1	2	undersample	0.6	300	3	10	1	sqrt	gini		0.8999080943312204	0.2787594354148586	0.851851851746685	0.8488104374455195	32.281722255348235	5.634329387628397	0.17453619792164943
1	3	undersample	0.6	300	3	10	1	sqrt	gini		0.8993964545256435	0.28839963669667196	0.827160493725042	0.8472755180288007	26.54988957187621	5.416030415612892	0.20399445110502806
1	1	undersample	0.6	300	3	10	1	sqrt	entropy		0.8938821143988706	0.3162818281979189	0.8148148147142205	0.8265541059030963	20.968139686889547	4.697803727085915	0.22404484077058337
1	2	undersample	0.6	300	3	10	1	sqrt	entropy		0.9014714381815943	0.2771679750398494	0.8765432097683281	0.8411358403619253	37.59226601136374	5.5175639149172175	0.146773901241459
1	3	undersample	0.6	300	3	10	1	sqrt	entropy		0.8987142681182079	0.2832729807273462	0.8395061727358635	0.8396009209452066	27.380195912996598	5.233858731261761	0.19115489436565494
1	1	undersample	0.6	300	3	10	1	log2	gini		0.8924987919615702	0.2840694874246912	0.8148148147142205	0.8303914044448935	21.54207945597171	4.804088873011127	0.2230095134227436
1	2	undersample	0.6	300	3	10	1	log2	gini		0.8999080943312204	0.2787594354148586	0.851851851746685	0.8488104374455195	32.281722255348235	5.634329387628397	0.17453619792164943
1	3	undersample	0.6	300	3	10	1	log2	gini		0.8993964545256435	0.28839963669667196	0.827160493725042	0.8472755180288007	26.54988957187621	5.416030415612892	0.20399445110502806
1	1	undersample	0.6	300	3	10	1	log2	entropy		0.8938821143988706	0.3162818281979189	0.8148148147142205	0.8265541059030963	20.968139686889547	4.697803727085915	0.22404484077058337
1	2	undersample	0.6	300	3	10	1	log2	entropy		0.9014714381815943	0.2771679750398494	0.8765432097683281	0.8411358403619253	37.59226601136374	5.5175639149172175	0.146773901241459
1	3	undersample	0.6	300	3	10	1	log2	entropy		0.8987142681182079	0.2832729807273462	0.8395061727358635	0.8396009209452066	27.380195912996598	5.233858731261761	0.19115489436565494
1	1	undersample	0.6	300	3	10	2	sqrt	gini		0.8919113536662782	0.2877316295407806	0.8148148147142205	0.8303914044448935	21.54207945597171	4.804088873011127	0.2230095134227436
1	2	undersample	0.6	300	3	10	2	sqrt	gini		0.8996996484845039	0.27825613916592196	0.851851851746685	0.8503453568622384	32.671791168659254	5.692117377483279	0.1742211506366871
1	3	undersample	0.6	300	3	10	2	sqrt	gini		0.9003534104582966	0.2919940165850486	0.827160493725042	0.8480429777371601	26.708150184608723	5.443384102779155	0.203809840744214
1	1	undersample	0.6	300	3	10	2	sqrt	entropy		0.8939200136437281	0.31615099909192257	0.8148148147142205	0.8265541059030963	20.968139686889547	4.697803727085915	0.22404484077058337
1	2	undersample	0.6	300	3	10	2	sqrt	entropy		0.9017272580843827	0.2779926953955555	0.8765432097683281	0.8388334612368471	36.95380512189321	5.438741578170035	0.14717675732423594
1	3	undersample	0.6	300	3	10	2	sqrt	entropy		0.8986668940621358	0.282918505502	0.8395061727358635	0.8403683806535659	27.53697938678387	5.259021512046082	0.1909803236879463
1	1	undersample	0.6	300	3	10	2	log2	gini		0.8919113536662782	0.2877316295407806	0.8148148147142205	0.8303914044448935	21.54207945597171	4.804088873011127	0.2230095134227436
1	2	undersample	0.6	300	3	10	2	log2	gini		0.8996996484845039	0.27825613916592196	0.851851851746685	0.8503453568622384	32.671791168659254	5.692117377483279	0.1742211506366871
1	3	undersample	0.6	300	3	10	2	log2	gini		0.9003534104582966	0.2919940165850486	0.827160493725042	0.8480429777371601	26.708150184608723	5.443384102779155	0.203809840744214
1	1	undersample	0.6	300	3	10	2	log2	entropy		0.8939200136437281	0.31615099909192257	0.8148148147142205	0.8265541059030963	20.968139686889547	4.697803727085915	0.22404484077058337
1	2	undersample	0.6	300	3	10	2	log2	entropy		0.9017272580843827	0.2779926953955555	0.8765432097683281	0.8388334612368471	36.95380512189321	5.438741578170035	0.14717675732423594
1	3	undersample	0.6	300	3	10	2	log2	entropy		0.8986668940621358	0.282918505502	0.8395061727358635	0.8403683806535659	27.53697938678387	5.259021512046082	0.1909803236879463
1	1	undersample	0.6	300	5	2	1	sqrt	gini		0.8962792416361104	0.29266127701125855	0.8148148147142205	0.8250191864863775	20.74561216197146	4.656594924819211	0.224461668376267
1	2	undersample	0.6	300	5	2	1	sqrt	gini		0.90524241304492	0.2917393794869675	0.8765432097683281	0.8411358403619253	37.59226601136374	5.5175639149172175	0.146773901241459
1	3	undersample	0.6	300	5	2	1	sqrt	gini		0.9032148034450413	0.2879226595961327	0.8641975307575065	0.8411358403619253	33.693452462656325	5.439851747101481	0.16145129135092764
1	1	undersample	0.6	300	5	2	1	sqrt	entropy		0.9006850288508002	0.3131594365071973	0.8395061727358635	0.8250191864863775	24.662615685321946	4.797703861934944	0.19453344594605024
1	2	undersample	0.6	300	5	2	1	sqrt	entropy		0.9026273651497494	0.28857720334073	0.8765432097683281	0.8357636224034094	36.130369580447734	5.337082863277275	0.14771735146771894
1	3	undersample	0.6	300	5	2	1	sqrt	entropy		0.9063793903906464	0.29541055531558	0.8765432097683281	0.8380660015284876	36.745019333135666	5.412965553326192	0.14731153457292465
1	1	undersample	0.6	300	5	2	1	log2	gini		0.8962792416361104	0.29266127701125855	0.8148148147142205	0.8250191864863775	20.74561216197146	4.656594924819211	0.224461668376267
1	2	undersample	0.6	300	5	2	1	log2	gini		0.90524241304492	0.2917393794869675	0.8765432097683281	0.8411358403619253	37.59226601136374	5.5175639149172175	0.146773901241459
1	3	undersample	0.6	300	5	2	1	log2	gini		0.9032148034450413	0.2879226595961327	0.8641975307575065	0.8411358403619253	33.693452462656325	5.439851747101481	0.16145129135092764
1	1	undersample	0.6	300	5	2	1	log2	entropy		0.9006850288508002	0.3131594365071973	0.8395061727358635	0.8250191864863775	24.662615685321946	4.797703861934944	0.19453344594605024
1	2	undersample	0.6	300	5	2	1	log2	entropy		0.9026273651497494	0.28857720334073	0.8765432097683281	0.8357636224034094	36.130369580447734	5.337082863277275	0.14771735146771894
1	3	undersample	0.6	300	5	2	1	log2	entropy		0.9063793903906464	0.29541055531558	0.8765432097683281	0.8380660015284876	36.745019333135666	5.412965553326192	0.14731153457292465
1	1	undersample	0.6	300	5	2	2	sqrt	gini		0.896023421733322	0.29577225722057654	0.827160493725042	0.8280890253198152	23.052612611373462	4.811562770487604	0.20872092118476837
1	2	undersample	0.6	300	5	2	2	sqrt	gini		0.9028737102413235	0.2848526621269109	0.8765432097683281	0.8449731389037225	38.69851012397508	5.654137270331425	0.14610735310565323
1	3	undersample	0.6	300	5	2	2	sqrt	gini		0.9037738173066902	0.3000149272941959	0.8641975307575065	0.8426707597786441	34.084253296641315	5.492923468087566	0.16115720885651058
1	1	undersample	0.6	300	5	2	2	sqrt	entropy		0.899481727826573	0.3109141482491132	0.827160493725042	0.8219493476529398	22.092670374404904	4.645646822210203	0.2102799943399163
1	2	undersample	0.6	300	5	2	2	sqrt	entropy		0.9046170755047704	0.2838033501535635	0.8765432097683281	0.83499616269505	35.929298110724375	5.3122592235583115	0.14785312109060372
1	3	undersample	0.6	300	5	2	2	sqrt	entropy		0.9054982329477086	0.3004240007938818	0.8395061727358635	0.8434382194870036	28.17948420972862	5.362139574318262	0.19028521787748717
1	1	undersample	0.6	300	5	2	2	log2	gini		0.896023421733322	0.29577225722057654	0.827160493725042	0.8280890253198152	23.052612611373462	4.811562770487604	0.20872092118476837
1	2	undersample	0.6	300	5	2	2	log2	gini		0.9028737102413235	0.2848526621269109	0.8765432097683281	0.8449731389037225	38.69851012397508	5.654137270331425	0.14610735310565323
1	3	undersample	0.6	300	5	2	2	log2	gini		0.9037738173066902	0.3000149272941959	0.8641975307575065	0.8426707597786441	34.084253296641315	5.492923468087566	0.16115720885651058
1	1	undersample	0.6	300	5	2	2	log2	entropy		0.899481727826573	0.3109141482491132	0.827160493725042	0.8219493476529398	22.092670374404904	4.645646822210203	0.2102799943399163
1	2	undersample	0.6	300	5	2	2	log2	entropy		0.9046170755047704	0.2838033501535635	0.8765432097683281	0.83499616269505	35.929298110724375	5.3122592235583115	0.14785312109060372
1	3	undersample	0.6	300	5	2	2	log2	entropy		0.9054982329477086	0.3004240007938818	0.8395061727358635	0.8434382194870036	28.17948420972862	5.362139574318262	0.19028521787748717
1	1	undersample	0.6	300	5	5	1	sqrt	gini		0.8972077731351203	0.29640685457694044	0.827160493725042	0.8273215656114558	22.92888672327603	4.790178048302577	0.20891453984772007
1	2	undersample	0.6	300	5	5	1	sqrt	gini		0.9021915238338876	0.28436794744158145	0.8765432097683281	0.8488104374455195	39.86090875624016	5.797643282921975	0.14544683162561556
1	3	undersample	0.6	300	5	5	1	sqrt	gini		0.9047212984281288	0.2889387418792917	0.8765432097683281	0.844205679195363	38.47290171903175	5.626284379163297	0.14624017797053954
1	1	undersample	0.6	300	5	5	1	sqrt	entropy		0.8986763688733502	0.30812473240455857	0.827160493725042	0.825786646194737	22.68470523467883	4.747973838847678	0.2093028568315822
1	2	undersample	0.6	300	5	5	1	sqrt	entropy		0.903281127123542	0.28278091902625857	0.8765432097683281	0.8365310821117689	36.333329045072254	5.362139588800927	0.14758183096340527
1	3	undersample	0.6	300	5	5	1	sqrt	entropy		0.9050150175757747	0.2959205210518029	0.8641975307575065	0.8426707597786441	34.084253296641315	5.492923468087566	0.16115720885651058
1	1	undersample	0.6	300	5	5	1	log2	gini		0.8972077731351203	0.29640685457694044	0.827160493725042	0.8273215656114558	22.92888672327603	4.790178048302577	0.20891453984772007
1	2	undersample	0.6	300	5	5	1	log2	gini		0.9021915238338876	0.28436794744158145	0.8765432097683281	0.8488104374455195	39.86090875624016	5.797643282921975	0.14544683162561556
1	3	undersample	0.6	300	5	5	1	log2	gini		0.9047212984281288	0.2889387418792917	0.8765432097683281	0.844205679195363	38.47290171903175	5.626284379163297	0.14624017797053954
1	1	undersample	0.6	300	5	5	1	log2	entropy		0.8986763688733502	0.30812473240455857	0.827160493725042	0.825786646194737	22.68470523467883	4.747973838847678	0.2093028568315822
1	2	undersample	0.6	300	5	5	1	log2	entropy		0.903281127123542	0.28278091902625857	0.8765432097683281	0.8365310821117689	36.333329045072254	5.362139588800927	0.14758183096340527
1	3	undersample	0.6	300	5	5	1	log2	entropy		0.9050150175757747	0.2959205210518029	0.8641975307575065	0.8426707597786441	34.084253296641315	5.492923468087566	0.16115720885651058
1	1	undersample	0.6	300	5	5	2	sqrt	gini		0.896686658518329	0.295221854926875	0.827160493725042	0.8265541059030963	22.806255754477238	4.768982571435703	0.20910851806250205
1	2	undersample	0.6	300	5	5	2	sqrt	gini		0.9029779331646817	0.2848854062733392	0.8765432097683281	0.8472755180288007	39.38893986481822	5.739375515052467	0.1457103222595086
1	3	undersample	0.6	300	5	5	2	sqrt	gini		0.9048918450299878	0.2969894715518178	0.8765432097683281	0.8434382194870036	38.24950516104999	5.598704555538186	0.14637324455492234
1	1	undersample	0.6	300	5	5	2	sqrt	entropy		0.8985437215163488	0.3029709146104594	0.827160493725042	0.8234842670696587	22.326395441163285	4.686043748808659	0.2098880465453471
1	2	undersample	0.6	300	5	5	2	sqrt	entropy		0.9054982329477085	0.2843113668953235	0.8765432097683281	0.8357636224034094	36.130369580447734	5.337082863277275	0.14771735146771894
1	3	undersample	0.6	300	5	5	2	sqrt	entropy		0.9057730024729258	0.30282586869998507	0.851851851746685	0.8396009209452066	30.09808287416047	5.310827242015611	0.176450671733454
1	1	undersample	0.6	300	5	5	2	log2	gini		0.896686658518329	0.295221854926875	0.827160493725042	0.8265541059030963	22.806255754477238	4.768982571435703	0.20910851806250205
1	2	undersample	0.6	300	5	5	2	log2	gini		0.9029779331646817	0.2848854062733392	0.8765432097683281	0.8472755180288007	39.38893986481822	5.739375515052467	0.1457103222595086
1	3	undersample	0.6	300	5	5	2	log2	gini		0.9048918450299878	0.2969894715518178	0.8765432097683281	0.8434382194870036	38.24950516104999	5.598704555538186	0.14637324455492234
1	1	undersample	0.6	300	5	5	2	log2	entropy		0.8985437215163488	0.3029709146104594	0.827160493725042	0.8234842670696587	22.326395441163285	4.686043748808659	0.2098880465453471
1	2	undersample	0.6	300	5	5	2	log2	entropy		0.9054982329477085	0.2843113668953235	0.8765432097683281	0.8357636224034094	36.130369580447734	5.337082863277275	0.14771735146771894
1	3	undersample	0.6	300	5	5	2	log2	entropy		0.9057730024729258	0.30282586869998507	0.851851851746685	0.8396009209452066	30.09808287416047	5.310827242015611	0.176450671733454
1	1	undersample	0.6	300	5	10	1	sqrt	gini		0.8981078802004869	0.3054828311397864	0.827160493725042	0.8288564850281747	23.177448148624705	4.833139283891775	0.2085276610748919
1	2	undersample	0.6	300	5	10	1	sqrt	gini		0.9035085225926874	0.2903137479478605	0.8641975307575065	0.8434382194870036	34.28252724898886	5.519849561798211	0.16101056899577737
1	3	undersample	0.6	300	5	10	1	sqrt	gini		0.9025041926039623	0.2844803478789358	0.8641975307575065	0.8426707597786441	34.084253296641315	5.492923468087566	0.16115720885651058
1	1	undersample	0.6	300	5	10	1	sqrt	entropy		0.9000407416882219	0.31290789977621736	0.8395061727358635	0.825786646194737	24.79430459570441	4.81883912002451	0.1943526527828622
1	2	undersample	0.6	300	5	10	1	sqrt	entropy		0.903745392873047	0.2942707707468683	0.8765432097683281	0.8357636224034094	36.130369580447734	5.337082863277275	0.14771735146771894
1	3	undersample	0.6	300	5	10	1	sqrt	entropy		0.904749722861772	0.29145836910610895	0.851851851746685	0.8411358403619253	30.444441134631735	5.3621395792857465	0.17612868146039617
1	1	undersample	0.6	300	5	10	1	log2	gini		0.8981078802004869	0.3054828311397864	0.827160493725042	0.8288564850281747	23.177448148624705	4.833139283891775	0.2085276610748919
1	2	undersample	0.6	300	5	10	1	log2	gini		0.9035085225926874	0.2903137479478605	0.8641975307575065	0.8434382194870036	34.28252724898886	5.519849561798211	0.16101056899577737
1	3	undersample	0.6	300	5	10	1	log2	gini		0.9025041926039623	0.2844803478789358	0.8641975307575065	0.8426707597786441	34.084253296641315	5.492923468087566	0.16115720885651058
1	1	undersample	0.6	300	5	10	1	log2	entropy		0.9000407416882219	0.31290789977621736	0.8395061727358635	0.825786646194737	24.79430459570441	4.81883912002451	0.1943526527828622
1	2	undersample	0.6	300	5	10	1	log2	entropy		0.903745392873047	0.2942707707468683	0.8765432097683281	0.8357636224034094	36.130369580447734	5.337082863277275	0.14771735146771894
1	3	undersample	0.6	300	5	10	1	log2	entropy		0.904749722861772	0.29145836910610895	0.851851851746685	0.8411358403619253	30.444441134631735	5.3621395792857465	0.17612868146039617
1	1	undersample	0.6	300	5	10	2	sqrt	gini		0.8980889305780583	0.3031771106777347	0.827160493725042	0.8280890253198152	23.052612611373462	4.811562770487604	0.20872092118476837
1	2	undersample	0.6	300	5	10	2	sqrt	gini		0.9047970969178439	0.2910774543592002	0.8641975307575065	0.844205679195363	34.48275463916154	5.54704093720325	0.16086419575296962
1	3	undersample	0.6	300	5	10	2	sqrt	gini		0.9035558966487592	0.2838446466834527	0.8641975307575065	0.8472755180288007	35.30378755429373	5.658539240192573	0.16028135447088857
1	1	undersample	0.6	300	5	10	2	sqrt	entropy		0.8995575263162882	0.3026397349921465	0.827160493725042	0.8265541059030963	22.806255754477238	4.768982571435703	0.20910851806250205
1	2	undersample	0.6	300	5	10	2	sqrt	entropy		0.9057919520953546	0.29514106776984467	0.8888888887791496	0.83499616269505	40.483715872365984	5.387079776002794	0.13306780899632867
1	3	undersample	0.6	300	5	10	2	sqrt	entropy		0.9043612556019821	0.29191280341526654	0.8765432097683281	0.8411358403619253	37.59226601136374	5.5175639149172175	0.146773901241459
1	1	undersample	0.6	300	5	10	2	log2	gini		0.8980889305780583	0.3031771106777347	0.827160493725042	0.8280890253198152	23.052612611373462	4.811562770487604	0.20872092118476837
1	2	undersample	0.6	300	5	10	2	log2	gini		0.9047970969178439	0.2910774543592002	0.8641975307575065	0.844205679195363	34.48275463916154	5.54704093720325	0.16086419575296962
1	3	undersample	0.6	300	5	10	2	log2	gini		0.9035558966487592	0.2838446466834527	0.8641975307575065	0.8472755180288007	35.30378755429373	5.658539240192573	0.16028135447088857
1	1	undersample	0.6	300	5	10	2	log2	entropy		0.8995575263162882	0.3026397349921465	0.827160493725042	0.8265541059030963	22.806255754477238	4.768982571435703	0.20910851806250205
1	2	undersample	0.6	300	5	10	2	log2	entropy		0.9057919520953546	0.29514106776984467	0.8888888887791496	0.83499616269505	40.483715872365984	5.387079776002794	0.13306780899632867
1	3	undersample	0.6	300	5	10	2	log2	entropy		0.9043612556019821	0.29191280341526654	0.8765432097683281	0.8411358403619253	37.59226601136374	5.5175639149172175	0.146773901241459
1	1	undersample	0.6	300	10	2	1	sqrt	gini		0.8983305382640251	0.3109134900881719	0.827160493725042	0.8288564850281747	23.177448148624705	4.833139283891775	0.2085276610748919
1	2	undersample	0.6	300	10	2	1	sqrt	gini		0.9044749533365547	0.3102031107831941	0.8765432097683281	0.8419033000702848	37.809218740525324	5.54434820407086	0.14664010552632856
1	3	undersample	0.6	300	10	2	1	sqrt	gini		0.9094776536577508	0.298914201010324	0.8765432097683281	0.8511128165705978	40.58710831214171	5.887297554466686	0.145053377622234
1	1	undersample	0.6	300	10	2	1	sqrt	entropy		0.9010782335161972	0.3094116945133477	0.827160493725042	0.8280890253198152	23.052612611373462	4.811562770487604	0.20872092118476837
1	2	undersample	0.6	300	10	2	1	sqrt	entropy		0.9098661209175407	0.29699689314935346	0.8641975307575065	0.8511128165705978	36.37769013974605	5.804377870600958	0.1595587153699522
1	3	undersample	0.6	300	10	2	1	sqrt	entropy		0.9091981467269263	0.30459677831669824	0.8641975307575065	0.8488104374455195	35.72680705032702	5.715986335275185	0.15999151477363255
1	1	undersample	0.6	300	10	2	1	log2	gini		0.8983305382640251	0.3109134900881719	0.827160493725042	0.8288564850281747	23.177448148624705	4.833139283891775	0.2085276610748919
1	2	undersample	0.6	300	10	2	1	log2	gini		0.9044749533365548	0.3102031107831941	0.8765432097683281	0.8419033000702848	37.809218740525324	5.54434820407086	0.14664010552632856
1	3	undersample	0.6	300	10	2	1	log2	gini		0.9094776536577508	0.298914201010324	0.8765432097683281	0.8511128165705978	40.58710831214171	5.887297554466686	0.145053377622234
1	1	undersample	0.6	300	10	2	1	log2	entropy		0.9010782335161972	0.3094116945133477	0.827160493725042	0.8280890253198152	23.052612611373462	4.811562770487604	0.20872092118476837
1	2	undersample	0.6	300	10	2	1	log2	entropy		0.9098661209175407	0.29699689314935346	0.8641975307575065	0.8511128165705978	36.37769013974605	5.804377870600958	0.1595587153699522
1	3	undersample	0.6	300	10	2	1	log2	entropy		0.9091981467269266	0.30459677831669824	0.8641975307575065	0.8488104374455195	35.72680705032702	5.715986335275185	0.15999151477363255
1	1	undersample	0.6	300	10	2	2	sqrt	gini		0.8992069583013559	0.29996115922618366	0.827160493725042	0.829623944736534	23.3034083302877	4.854910180288166	0.20833475852303127
1	2	undersample	0.6	300	10	2	2	sqrt	gini		0.9047212984281288	0.29222922050333894	0.851851851746685	0.8449731389037225	31.3403430687631	5.494865797927722	0.17532882369756253
1	3	undersample	0.6	300	10	2	2	sqrt	gini		0.9086628198933137	0.30801097784625153	0.8395061727358635	0.8480429777371601	29.19191604866315	5.524628641626605	0.1892519949871686
1	1	undersample	0.6	300	10	2	2	sqrt	entropy		0.9039064646636915	0.3072911103555135	0.827160493725042	0.8319263238616122	23.688190802616457	4.921415795236253	0.20775818632002724
1	2	undersample	0.6	300	10	2	2	sqrt	entropy		0.9061140956766437	0.2899798956197324	0.8888888887791496	0.8396009209452066	41.87559276134461	5.541732774277159	0.13233800383685096
1	3	undersample	0.6	300	10	2	2	sqrt	entropy		0.9076963891494463	0.2971447624491262	0.9012345677899711	0.8388334612368471	47.49344590494502	5.5919455662875	0.11774140588882409
1	1	undersample	0.6	300	10	2	2	log2	gini		0.8992069583013559	0.29996115922618366	0.827160493725042	0.829623944736534	23.3034083302877	4.854910180288166	0.20833475852303127
1	2	undersample	0.6	300	10	2	2	log2	gini		0.9047212984281288	0.29222922050333894	0.851851851746685	0.8449731389037225	31.3403430687631	5.494865797927722	0.17532882369756253
1	3	undersample	0.6	300	10	2	2	log2	gini		0.9086628198933137	0.30801097784625153	0.8395061727358635	0.8480429777371601	29.19191604866315	5.524628641626605	0.1892519949871686
1	1	undersample	0.6	300	10	2	2	log2	entropy		0.9039064646636915	0.3072911103555135	0.827160493725042	0.8319263238616122	23.688190802616457	4.921415795236253	0.20775818632002724
1	2	undersample	0.6	300	10	2	2	log2	entropy		0.9061140956766437	0.2899798956197324	0.8888888887791496	0.8396009209452066	41.87559276134461	5.541732774277159	0.13233800383685096
1	3	undersample	0.6	300	10	2	2	log2	entropy		0.9076963891494463	0.2971447624491262	0.9012345677899711	0.8388334612368471	47.49344590494502	5.5919455662875	0.11774140588882409
1	1	undersample	0.6	300	10	5	1	sqrt	gini		0.8975583411500526	0.3036442378785604	0.8395061727358635	0.8265541059030963	24.927158894604858	4.840161415785489	0.1941721953544207
1	2	undersample	0.6	300	10	5	1	sqrt	gini		0.9046454999384137	0.28700186092415864	0.8395061727358635	0.844205679195363	28.344066725690627	5.3885540532831575	0.19011223131782948
1	3	undersample	0.6	300	10	5	1	sqrt	gini		0.9074879433027296	0.30111844984103825	0.8641975307575065	0.8488104374455195	35.72680705032702	5.715986335275185	0.15999151477363255
1	1	undersample	0.6	300	10	5	1	sqrt	entropy		0.9007418777180864	0.3171063909148335	0.8395061727358635	0.8280890253198152	25.1964260894839	4.883377140196374	0.19381228396793396
1	2	undersample	0.6	300	10	5	1	sqrt	entropy		0.9059245994523559	0.28823961766944445	0.8641975307575065	0.8465080583204413	35.095450452285064	5.630246545836292	0.1604266684804783
1	3	undersample	0.6	300	10	5	1	sqrt	entropy		0.9064741385027903	0.296525660626374	0.8641975307575065	0.8457405986120818	34.88918635612847	5.602235370808577	0.16057224621785
1	1	undersample	0.6	300	10	5	1	log2	gini		0.8975583411500526	0.3036442378785604	0.8395061727358635	0.8265541059030963	24.927158894604858	4.840161415785489	0.1941721953544207
1	2	undersample	0.6	300	10	5	1	log2	gini		0.9046454999384137	0.28700186092415864	0.8395061727358635	0.844205679195363	28.344066725690627	5.3885540532831575	0.19011223131782948
1	3	undersample	0.6	300	10	5	1	log2	gini		0.9074879433027296	0.30111844984103825	0.8641975307575065	0.8488104374455195	35.72680705032702	5.715986335275185	0.15999151477363255
1	1	undersample	0.6	300	10	5	1	log2	entropy		0.9007418777180864	0.3171063909148335	0.8395061727358635	0.8280890253198152	25.1964260894839	4.883377140196374	0.19381228396793396
1	2	undersample	0.6	300	10	5	1	log2	entropy		0.9059245994523559	0.28823961766944445	0.8641975307575065	0.8465080583204413	35.095450452285064	5.630246545836292	0.1604266684804783
1	3	undersample	0.6	300	10	5	1	log2	entropy		0.9064741385027903	0.296525660626374	0.8641975307575065	0.8457405986120818	34.88918635612847	5.602235370808577	0.16057224621785
1	1	undersample	0.6	300	10	5	2	sqrt	gini		0.8993964545256437	0.30823408830184096	0.827160493725042	0.8288564850281747	23.177448148624705	4.833139283891775	0.2085276610748919
1	2	undersample	0.6	300	10	5	2	sqrt	gini		0.9048255213514871	0.29016569690752125	0.8641975307575065	0.8472755180288007	35.30378755429373	5.658539240192573	0.16028135447088857
1	3	undersample	0.6	300	10	5	2	sqrt	gini		0.9072794974560131	0.28991516397144945	0.851851851746685	0.8488104374455195	32.281722255348235	5.634329387628397	0.17453619792164943
1	1	undersample	0.6	300	10	5	2	sqrt	entropy		0.9024283941142472	0.30988054377710744	0.827160493725042	0.8273215656114558	22.92888672327603	4.790178048302577	0.20891453984772007
1	2	undersample	0.6	300	10	5	2	sqrt	entropy		0.9066541599158637	0.2913488229632308	0.8888888887791496	0.8449731389037225	43.6039547328253	5.7337730065332755	0.13149661780969862
1	3	undersample	0.6	300	10	5	2	sqrt	entropy		0.9058677505850696	0.29256881507214066	0.8641975307575065	0.8419033000702848	33.88790433399707	5.466258792745918	0.16130411606429754
1	1	undersample	0.6	300	10	5	2	log2	gini		0.8993964545256437	0.30823408830184096	0.827160493725042	0.8288564850281747	23.177448148624705	4.833139283891775	0.2085276610748919
1	2	undersample	0.6	300	10	5	2	log2	gini		0.9048255213514871	0.29016569690752125	0.8641975307575065	0.8472755180288007	35.30378755429373	5.658539240192573	0.16028135447088857
1	3	undersample	0.6	300	10	5	2	log2	gini		0.9072794974560131	0.28991516397144945	0.851851851746685	0.8488104374455195	32.281722255348235	5.634329387628397	0.17453619792164943
1	1	undersample	0.6	300	10	5	2	log2	entropy		0.9024283941142472	0.30988054377710744	0.827160493725042	0.8273215656114558	22.92888672327603	4.790178048302577	0.20891453984772007
1	2	undersample	0.6	300	10	5	2	log2	entropy		0.9066541599158637	0.2913488229632308	0.8888888887791496	0.8449731389037225	43.6039547328253	5.7337730065332755	0.13149661780969862
1	3	undersample	0.6	300	10	5	2	log2	entropy		0.9058677505850696	0.29256881507214066	0.8641975307575065	0.8419033000702848	33.88790433399707	5.466258792745918	0.16130411606429754
1	1	undersample	0.6	300	10	10	1	sqrt	gini		0.8973309456809073	0.293232595692349	0.827160493725042	0.8242517267780181	22.444788924671442	4.706506820782326	0.20969262006117675
1	2	undersample	0.6	300	10	10	1	sqrt	gini		0.9041054356991938	0.2979476717138071	0.8641975307575065	0.8457405986120818	34.88918635612847	5.602235370808577	0.16057224621785
1	3	undersample	0.6	300	10	10	1	sqrt	gini		0.9063035919009315	0.28045819922731535	0.851851851746685	0.8449731389037225	31.3403430687631	5.494865797927722	0.17532882369756253
1	1	undersample	0.6	300	10	10	1	sqrt	entropy		0.9011019205442331	0.30879825730726984	0.8395061727358635	0.8265541059030963	24.927158894604858	4.840161415785489	0.1941721953544207
1	2	undersample	0.6	300	10	10	1	sqrt	entropy		0.9057824772841402	0.29406240045166165	0.8641975307575065	0.8411358403619253	33.693452462656325	5.439851747101481	0.16145129135092764
1	3	undersample	0.6	300	10	10	1	sqrt	entropy		0.9032432278786845	0.2910185896483499	0.8765432097683281	0.8472755180288007	39.38893986481822	5.739375515052467	0.1457103222595086
1	1	undersample	0.6	300	10	10	1	log2	gini		0.8973309456809073	0.293232595692349	0.827160493725042	0.8242517267780181	22.444788924671442	4.706506820782326	0.20969262006117675
1	2	undersample	0.6	300	10	10	1	log2	gini		0.9041054356991938	0.2979476717138071	0.8641975307575065	0.8457405986120818	34.88918635612847	5.602235370808577	0.16057224621785
1	3	undersample	0.6	300	10	10	1	log2	gini		0.9063035919009315	0.28045819922731535	0.851851851746685	0.8449731389037225	31.3403430687631	5.494865797927722	0.17532882369756253
1	1	undersample	0.6	300	10	10	1	log2	entropy		0.9011019205442331	0.30879825730726984	0.8395061727358635	0.8265541059030963	24.927158894604858	4.840161415785489	0.1941721953544207
1	2	undersample	0.6	300	10	10	1	log2	entropy		0.9057824772841402	0.29406240045166165	0.8641975307575065	0.8411358403619253	33.693452462656325	5.439851747101481	0.16145129135092764
1	3	undersample	0.6	300	10	10	1	log2	entropy		0.9032432278786845	0.2910185896483499	0.8765432097683281	0.8472755180288007	39.38893986481822	5.739375515052467	0.1457103222595086
1	1	undersample	0.6	300	10	10	2	sqrt	gini		0.8982784268023459	0.3008501621569324	0.827160493725042	0.825786646194737	22.68470523467883	4.747973838847678	0.2093028568315822
1	2	undersample	0.6	300	10	10	2	sqrt	gini		0.9054319092692078	0.29556028002047	0.8641975307575065	0.8419033000702848	33.88790433399707	5.466258792745918	0.16130411606429754
1	3	undersample	0.6	300	10	10	2	sqrt	gini		0.9048918450299877	0.2856046372663796	0.851851851746685	0.8465080583204413	31.711246468654842	5.549814452324346	0.17501091105635427
1	1	undersample	0.6	300	10	10	2	sqrt	entropy		0.9016704092170963	0.31124850354490835	0.827160493725042	0.8273215656114558	22.92888672327603	4.790178048302577	0.20891453984772007
1	2	undersample	0.6	300	10	10	2	sqrt	entropy		0.9084448992353827	0.29507278659209096	0.8888888887791496	0.8403683806535659	42.11537924411412	5.568375718637028	0.13221714721378056
1	3	undersample	0.6	300	10	10	2	sqrt	entropy		0.904114910510408	0.29377477348099335	0.8765432097683281	0.844205679195363	38.47290171903175	5.626284379163297	0.14624017797053954
1	1	undersample	0.6	300	10	10	2	log2	gini		0.8982784268023459	0.3008501621569324	0.827160493725042	0.825786646194737	22.68470523467883	4.747973838847678	0.2093028568315822
1	2	undersample	0.6	300	10	10	2	log2	gini		0.9054319092692078	0.29556028002047	0.8641975307575065	0.8419033000702848	33.88790433399707	5.466258792745918	0.16130411606429754
1	3	undersample	0.6	300	10	10	2	log2	gini		0.9048918450299877	0.2856046372663796	0.851851851746685	0.8465080583204413	31.711246468654842	5.549814452324346	0.17501091105635427
1	1	undersample	0.6	300	10	10	2	log2	entropy		0.9016704092170963	0.31124850354490835	0.827160493725042	0.8273215656114558	22.92888672327603	4.790178048302577	0.20891453984772007
1	2	undersample	0.6	300	10	10	2	log2	entropy		0.9084448992353827	0.29507278659209096	0.8888888887791496	0.8403683806535659	42.11537924411412	5.568375718637028	0.13221714721378056
1	3	undersample	0.6	300	10	10	2	log2	entropy		0.904114910510408	0.29377477348099335	0.8765432097683281	0.844205679195363	38.47290171903175	5.626284379163297	0.14624017797053954
1	1	undersample	0.6	500	3	2	1	sqrt	gini		0.8941000350568015	0.296900886193038	0.8148148147142205	0.8319263238616122	21.778993405865698	4.847961828143175	0.22259805676085784
1	2	undersample	0.6	500	3	2	1	sqrt	gini		0.9002681371573671	0.28243705383618417	0.8641975307575065	0.8480429777371601	35.51422907133194	5.687117719321505	0.16013630347307783
1	3	undersample	0.6	500	3	2	1	sqrt	gini		0.8988374406639947	0.2834371950138637	0.827160493725042	0.8465080583204413	26.393211565165686	5.388950265300451	0.2041793962081062
1	1	undersample	0.6	500	3	2	1	sqrt	entropy		0.8958434003202487	0.3202286597108203	0.8148148147142205	0.8250191864863775	20.74561216197146	4.656594924819211	0.224461668376267
1	2	undersample	0.6	500	3	2	1	sqrt	entropy		0.9025136674151767	0.27959105916923316	0.8765432097683281	0.8380660015284876	36.745019333135666	5.412965553326192	0.14731153457292465
1	3	undersample	0.6	500	3	2	1	sqrt	entropy		0.8982689519911315	0.2815199009637301	0.8395061727358635	0.8403683806535659	27.53697938678387	5.259021512046082	0.1909803236879463
1	1	undersample	0.6	500	3	2	1	log2	gini		0.8941000350568015	0.296900886193038	0.8148148147142205	0.8319263238616122	21.778993405865698	4.847961828143175	0.22259805676085784
1	2	undersample	0.6	500	3	2	1	log2	gini		0.9002681371573671	0.28243705383618417	0.8641975307575065	0.8480429777371601	35.51422907133194	5.687117719321505	0.16013630347307783
1	3	undersample	0.6	500	3	2	1	log2	gini		0.8988374406639947	0.2834371950138637	0.827160493725042	0.8465080583204413	26.393211565165686	5.388950265300451	0.2041793962081062
1	1	undersample	0.6	500	3	2	1	log2	entropy		0.8958434003202487	0.3202286597108203	0.8148148147142205	0.8250191864863775	20.74561216197146	4.656594924819211	0.224461668376267
1	2	undersample	0.6	500	3	2	1	log2	entropy		0.9025136674151767	0.27959105916923316	0.8765432097683281	0.8380660015284876	36.745019333135666	5.412965553326192	0.14731153457292465
1	3	undersample	0.6	500	3	2	1	log2	entropy		0.8982689519911315	0.2815199009637301	0.8395061727358635	0.8403683806535659	27.53697938678387	5.259021512046082	0.1909803236879463
1	1	undersample	0.6	500	3	2	2	sqrt	gini		0.8939484380773712	0.29794499009317493	0.8148148147142205	0.8326937835699717	21.89908052256975	4.870200183822786	0.22239289726400288
1	2	undersample	0.6	500	3	2	2	sqrt	gini		0.9001544394227945	0.28179066469101527	0.8641975307575065	0.8480429777371601	35.51422907133194	5.687117719321505	0.16013630347307783
1	3	undersample	0.6	500	3	2	2	sqrt	gini		0.8993490804695716	0.2865121447787976	0.827160493725042	0.8472755180288007	26.54988957187621	5.416030415612892	0.20399445110502806
1	1	undersample	0.6	500	3	2	2	sqrt	entropy		0.8956823285296039	0.31845503488459403	0.8148148147142205	0.825786646194737	20.85638577572617	4.677108557670848	0.2242530608803022
1	2	undersample	0.6	500	3	2	2	sqrt	entropy		0.9023999696806041	0.27807079978742505	0.8765432097683281	0.8365310821117689	36.333329045072254	5.362139588800927	0.14758183096340527
1	3	undersample	0.6	500	3	2	2	sqrt	entropy		0.8979657580322711	0.2818932277353649	0.8395061727358635	0.8411358403619253	27.695277676645173	5.284427411470011	0.19080607156986468
1	1	undersample	0.6	500	3	2	2	log2	gini		0.8939484380773712	0.29794499009317493	0.8148148147142205	0.8326937835699717	21.89908052256975	4.870200183822786	0.22239289726400288
1	2	undersample	0.6	500	3	2	2	log2	gini		0.9001544394227945	0.28179066469101527	0.8641975307575065	0.8480429777371601	35.51422907133194	5.687117719321505	0.16013630347307783
1	3	undersample	0.6	500	3	2	2	log2	gini		0.8993490804695716	0.2865121447787976	0.827160493725042	0.8472755180288007	26.54988957187621	5.416030415612892	0.20399445110502806
1	1	undersample	0.6	500	3	2	2	log2	entropy		0.8956823285296039	0.31845503488459403	0.8148148147142205	0.825786646194737	20.85638577572617	4.677108557670848	0.2242530608803022
1	2	undersample	0.6	500	3	2	2	log2	entropy		0.9023999696806041	0.27807079978742505	0.8765432097683281	0.8365310821117689	36.333329045072254	5.362139588800927	0.14758183096340527
1	3	undersample	0.6	500	3	2	2	log2	entropy		0.8979657580322711	0.2818932277353649	0.8395061727358635	0.8411358403619253	27.695277676645173	5.284427411470011	0.19080607156986468
1	1	undersample	0.6	500	3	5	1	sqrt	gini		0.8942326824138029	0.3000804510631758	0.8148148147142205	0.8319263238616122	21.778993405865698	4.847961828143175	0.22259805676085784
1	2	undersample	0.6	500	3	5	1	sqrt	gini		0.900192338667652	0.2822674411101379	0.8641975307575065	0.8480429777371601	35.51422907133194	5.687117719321505	0.16013630347307783
1	3	undersample	0.6	500	3	5	1	sqrt	gini		0.8991690590564982	0.2846154464288814	0.827160493725042	0.8472755180288007	26.54988957187621	5.416030415612892	0.20399445110502806
1	1	undersample	0.6	500	3	5	1	sqrt	entropy		0.8953696597595292	0.3190087503484191	0.8148148147142205	0.8242517267780181	20.63580600330203	4.636260450322888	0.2246706643405622
1	2	undersample	0.6	500	3	5	1	sqrt	entropy		0.9023525956245322	0.27990583511956657	0.8765432097683281	0.8380660015284876	36.745019333135666	5.412965553326192	0.14731153457292465
1	3	undersample	0.6	500	3	5	1	sqrt	entropy		0.8986289948172783	0.282434991009019	0.8395061727358635	0.8426707597786441	28.016507376744592	5.335982797570779	0.19045851953105675
1	1	undersample	0.6	500	3	5	1	log2	gini		0.8942326824138029	0.3000804510631758	0.8148148147142205	0.8319263238616122	21.778993405865698	4.847961828143175	0.22259805676085784
1	2	undersample	0.6	500	3	5	1	log2	gini		0.900192338667652	0.2822674411101379	0.8641975307575065	0.8480429777371601	35.51422907133194	5.687117719321505	0.16013630347307783
1	3	undersample	0.6	500	3	5	1	log2	gini		0.8991690590564982	0.2846154464288814	0.827160493725042	0.8472755180288007	26.54988957187621	5.416030415612892	0.20399445110502806
1	1	undersample	0.6	500	3	5	1	log2	entropy		0.8953696597595292	0.3190087503484191	0.8148148147142205	0.8242517267780181	20.63580600330203	4.636260450322888	0.2246706643405622
1	2	undersample	0.6	500	3	5	1	log2	entropy		0.9023525956245322	0.27990583511956657	0.8765432097683281	0.8380660015284876	36.745019333135666	5.412965553326192	0.14731153457292465
1	3	undersample	0.6	500	3	5	1	log2	entropy		0.8986289948172783	0.282434991009019	0.8395061727358635	0.8426707597786441	28.016507376744592	5.335982797570779	0.19045851953105675
1	1	undersample	0.6	500	3	5	2	sqrt	gini		0.8937115677970117	0.2969971426053959	0.8148148147142205	0.8326937835699717	21.89908052256975	4.870200183822786	0.22239289726400288
1	2	undersample	0.6	500	3	5	2	sqrt	gini		0.9002302379125096	0.28126023743152523	0.8641975307575065	0.8488104374455195	35.72680705032702	5.715986335275185	0.15999151477363255
1	3	undersample	0.6	500	3	5	2	sqrt	gini		0.899529101882645	0.2873985777695631	0.827160493725042	0.8465080583204413	26.393211565165686	5.388950265300451	0.2041793962081062
1	1	undersample	0.6	500	3	5	2	sqrt	entropy		0.8953791345707437	0.3174051274615982	0.8148148147142205	0.8242517267780181	20.63580600330203	4.636260450322888	0.2246706643405622
1	2	undersample	0.6	500	3	5	2	sqrt	entropy		0.902324171190889	0.27913870527529433	0.8765432097683281	0.8372985418201282	36.53820322150523	5.387432698513089	0.14744655889264377
1	3	undersample	0.6	500	3	5	2	sqrt	entropy		0.8983163260472035	0.28213223045410346	0.8395061727358635	0.8426707597786441	28.016507376744592	5.335982797570779	0.19045851953105675
1	1	undersample	0.6	500	3	5	2	log2	gini		0.8937115677970117	0.2969971426053959	0.8148148147142205	0.8326937835699717	21.89908052256975	4.870200183822786	0.22239289726400288
1	2	undersample	0.6	500	3	5	2	log2	gini		0.9002302379125096	0.28126023743152523	0.8641975307575065	0.8488104374455195	35.72680705032702	5.715986335275185	0.15999151477363255
1	3	undersample	0.6	500	3	5	2	log2	gini		0.899529101882645	0.2873985777695631	0.827160493725042	0.8465080583204413	26.393211565165686	5.388950265300451	0.2041793962081062
1	1	undersample	0.6	500	3	5	2	log2	entropy		0.8953791345707437	0.3174051274615982	0.8148148147142205	0.8242517267780181	20.63580600330203	4.636260450322888	0.2246706643405622
1	2	undersample	0.6	500	3	5	2	log2	entropy		0.902324171190889	0.27913870527529433	0.8765432097683281	0.8372985418201282	36.53820322150523	5.387432698513089	0.14744655889264377
1	3	undersample	0.6	500	3	5	2	log2	entropy		0.8983163260472035	0.28213223045410346	0.8395061727358635	0.8426707597786441	28.016507376744592	5.335982797570779	0.19045851953105675
1	1	undersample	0.6	500	3	10	1	sqrt	gini		0.8934841723278664	0.2959459728137189	0.8148148147142205	0.8319263238616122	21.778993405865698	4.847961828143175	0.22259805676085784
1	2	undersample	0.6	500	3	10	1	sqrt	gini		0.8994343537705011	0.28035242415152495	0.8641975307575065	0.8480429777371601	35.51422907133194	5.687117719321505	0.16013630347307783
1	3	undersample	0.6	500	3	10	1	sqrt	gini		0.8999649431985067	0.28589851425400875	0.827160493725042	0.8465080583204413	26.393211565165686	5.388950265300451	0.2041793962081062
1	1	undersample	0.6	500	3	10	1	sqrt	entropy		0.8950948902343121	0.3180670536546853	0.8148148147142205	0.8250191864863775	20.74561216197146	4.656594924819211	0.224461668376267
1	2	undersample	0.6	500	3	10	1	sqrt	entropy		0.9015661862937382	0.2775147006516613	0.8765432097683281	0.8388334612368471	36.95380512189321	5.438741578170035	0.14717675732423594
1	3	undersample	0.6	500	3	10	1	sqrt	entropy		0.8988469154752092	0.2830865142857574	0.8395061727358635	0.8411358403619253	27.695277676645173	5.284427411470011	0.19080607156986468
1	1	undersample	0.6	500	3	10	1	log2	gini		0.8934841723278664	0.2959459728137189	0.8148148147142205	0.8319263238616122	21.778993405865698	4.847961828143175	0.22259805676085784
1	2	undersample	0.6	500	3	10	1	log2	gini		0.8994343537705011	0.28035242415152495	0.8641975307575065	0.8480429777371601	35.51422907133194	5.687117719321505	0.16013630347307783
1	3	undersample	0.6	500	3	10	1	log2	gini		0.8999649431985067	0.28589851425400875	0.827160493725042	0.8465080583204413	26.393211565165686	5.388950265300451	0.2041793962081062
1	1	undersample	0.6	500	3	10	1	log2	entropy		0.8950948902343121	0.3180670536546853	0.8148148147142205	0.8250191864863775	20.74561216197146	4.656594924819211	0.224461668376267
1	2	undersample	0.6	500	3	10	1	log2	entropy		0.9015661862937382	0.2775147006516613	0.8765432097683281	0.8388334612368471	36.95380512189321	5.438741578170035	0.14717675732423594
1	3	undersample	0.6	500	3	10	1	log2	entropy		0.8988469154752092	0.2830865142857574	0.8395061727358635	0.8411358403619253	27.695277676645173	5.284427411470011	0.19080607156986468
1	1	undersample	0.6	500	3	10	2	sqrt	gini		0.8931241295017196	0.2948604665377442	0.8148148147142205	0.8319263238616122	21.778993405865698	4.847961828143175	0.22259805676085784
1	2	undersample	0.6	500	3	10	2	sqrt	gini		0.8994817278265731	0.28012525949758427	0.8641975307575065	0.8480429777371601	35.51422907133194	5.687117719321505	0.16013630347307783
1	3	undersample	0.6	500	3	10	2	sqrt	gini		0.9006660792283714	0.2885383188462759	0.827160493725042	0.8465080583204413	26.393211565165686	5.388950265300451	0.2041793962081062
1	1	undersample	0.6	500	3	10	2	sqrt	entropy		0.8953791345707436	0.314398931813582	0.8148148147142205	0.8250191864863775	20.74561216197146	4.656594924819211	0.224461668376267
1	2	undersample	0.6	500	3	10	2	sqrt	entropy		0.9019641283647424	0.2776970228534671	0.8765432097683281	0.8388334612368471	36.95380512189321	5.438741578170035	0.14717675732423594
1	3	undersample	0.6	500	3	10	2	sqrt	entropy		0.8988469154752091	0.2824913477876895	0.8395061727358635	0.8411358403619253	27.695277676645173	5.284427411470011	0.19080607156986468
1	1	undersample	0.6	500	3	10	2	log2	gini		0.8931241295017196	0.2948604665377442	0.8148148147142205	0.8319263238616122	21.778993405865698	4.847961828143175	0.22259805676085784
1	2	undersample	0.6	500	3	10	2	log2	gini		0.8994817278265731	0.28012525949758427	0.8641975307575065	0.8480429777371601	35.51422907133194	5.687117719321505	0.16013630347307783
1	3	undersample	0.6	500	3	10	2	log2	gini		0.9006660792283714	0.2885383188462759	0.827160493725042	0.8465080583204413	26.393211565165686	5.388950265300451	0.2041793962081062
1	1	undersample	0.6	500	3	10	2	log2	entropy		0.8953791345707436	0.314398931813582	0.8148148147142205	0.8250191864863775	20.74561216197146	4.656594924819211	0.224461668376267
1	2	undersample	0.6	500	3	10	2	log2	entropy		0.9019641283647424	0.2776970228534671	0.8765432097683281	0.8388334612368471	36.95380512189321	5.438741578170035	0.14717675732423594
1	3	undersample	0.6	500	3	10	2	log2	entropy		0.8988469154752091	0.2824913477876895	0.8395061727358635	0.8411358403619253	27.695277676645173	5.284427411470011	0.19080607156986468
1	1	undersample	0.6	500	5	2	1	sqrt	gini		0.8959381484323925	0.2982232668595932	0.8148148147142205	0.8265541059030963	20.968139686889547	4.697803727085915	0.22404484077058337
1	2	undersample	0.6	500	5	2	1	sqrt	gini		0.9042191334337664	0.28761760647036555	0.8765432097683281	0.8403683806535659	37.37739936600137	5.491037166989291	0.14690794133232196
1	3	undersample	0.6	500	5	2	1	sqrt	gini		0.904456003714126	0.29136147548993135	0.8641975307575065	0.8388334612368471	33.12120838342878	5.3621395841113015	0.16189443304194198
1	1	undersample	0.6	500	5	2	1	sqrt	entropy		0.8998986195200062	0.30878625499450557	0.827160493725042	0.8250191864863775	22.56422094744737	4.727149393377077	0.20949755716115862
1	2	undersample	0.6	500	5	2	1	sqrt	entropy		0.9030063575983248	0.29050295177296603	0.8888888887791496	0.8334612432783312	40.036861386202894	5.33742927413845	0.13331286941511275
1	3	undersample	0.6	500	5	2	1	sqrt	entropy		0.9071468500990117	0.3018429042134313	0.8765432097683281	0.8372985418201282	36.53820322150523	5.387432698513089	0.14744655889264377
1	1	undersample	0.6	500	5	2	1	log2	gini		0.8959381484323925	0.2982232668595932	0.8148148147142205	0.8265541059030963	20.968139686889547	4.697803727085915	0.22404484077058337
1	2	undersample	0.6	500	5	2	1	log2	gini		0.9042191334337664	0.28761760647036555	0.8765432097683281	0.8403683806535659	37.37739936600137	5.491037166989291	0.14690794133232196
1	3	undersample	0.6	500	5	2	1	log2	gini		0.904456003714126	0.29136147548993135	0.8641975307575065	0.8388334612368471	33.12120838342878	5.3621395841113015	0.16189443304194198
1	1	undersample	0.6	500	5	2	1	log2	entropy		0.8998986195200062	0.30878625499450557	0.827160493725042	0.8250191864863775	22.56422094744737	4.727149393377077	0.20949755716115862
1	2	undersample	0.6	500	5	2	1	log2	entropy		0.9030063575983248	0.29050295177296603	0.8888888887791496	0.8334612432783312	40.036861386202894	5.33742927413845	0.13331286941511275
1	3	undersample	0.6	500	5	2	1	log2	entropy		0.9071468500990117	0.3018429042134313	0.8765432097683281	0.8372985418201282	36.53820322150523	5.387432698513089	0.14744655889264377
1	1	undersample	0.6	500	5	2	2	sqrt	gini		0.8965729607837564	0.29937849846583875	0.827160493725042	0.8280890253198152	23.052612611373462	4.811562770487604	0.20872092118476837
1	2	undersample	0.6	500	5	2	2	sqrt	gini		0.903745392873047	0.28271224145678375	0.8765432097683281	0.8380660015284876	36.745019333135666	5.412965553326192	0.14731153457292465
1	3	undersample	0.6	500	5	2	2	sqrt	gini		0.9056214054934956	0.3069029302288997	0.8765432097683281	0.8396009209452066	37.164588860653545	5.4647642635233105	0.1470422264690519
1	1	undersample	0.6	500	5	2	2	sqrt	entropy		0.9001260149891515	0.3113567848592409	0.827160493725042	0.8234842670696587	22.326395441163285	4.686043748808659	0.2098880465453471
1	2	undersample	0.6	500	5	2	2	sqrt	entropy		0.9036980188169751	0.28503029614133796	0.8765432097683281	0.8326937835699717	35.33715185516465	5.239154743203301	0.1482619315587558
1	3	undersample	0.6	500	5	2	2	sqrt	entropy		0.9070521019868678	0.30680441410996406	0.8765432097683281	0.8380660015284876	36.745019333135666	5.412965553326192	0.14731153457292465
1	1	undersample	0.6	500	5	2	2	log2	gini		0.8965729607837564	0.29937849846583875	0.827160493725042	0.8280890253198152	23.052612611373462	4.811562770487604	0.20872092118476837
1	2	undersample	0.6	500	5	2	2	log2	gini		0.903745392873047	0.28271224145678375	0.8765432097683281	0.8380660015284876	36.745019333135666	5.412965553326192	0.14731153457292465
1	3	undersample	0.6	500	5	2	2	log2	gini		0.9056214054934956	0.3069029302288997	0.8765432097683281	0.8396009209452066	37.164588860653545	5.4647642635233105	0.1470422264690519
1	1	undersample	0.6	500	5	2	2	log2	entropy		0.9001260149891515	0.3113567848592409	0.827160493725042	0.8234842670696587	22.326395441163285	4.686043748808659	0.2098880465453471
1	2	undersample	0.6	500	5	2	2	log2	entropy		0.9036980188169751	0.28503029614133796	0.8765432097683281	0.8326937835699717	35.33715185516465	5.239154743203301	0.1482619315587558
1	3	undersample	0.6	500	5	2	2	log2	entropy		0.9070521019868678	0.30680441410996406	0.8765432097683281	0.8380660015284876	36.745019333135666	5.412965553326192	0.14731153457292465
1	1	undersample	0.6	500	5	5	1	sqrt	gini		0.8978236358640553	0.3038006192638165	0.827160493725042	0.8273215656114558	22.92888672327603	4.790178048302577	0.20891453984772007
1	2	undersample	0.6	500	5	5	1	sqrt	gini		0.9033095515571853	0.2880916135975458	0.8765432097683281	0.8426707597786441	38.028288081539756	5.571393803345961	0.14650655351923736
1	3	undersample	0.6	500	5	5	1	sqrt	gini		0.9060856712430004	0.2964639130551293	0.8765432097683281	0.8403683806535659	37.37739936600137	5.491037166989291	0.14690794133232196
1	1	undersample	0.6	500	5	5	1	sqrt	entropy		0.8990648361331401	0.3127575475780202	0.827160493725042	0.825786646194737	22.68470523467883	4.747973838847678	0.2093028568315822
1	2	undersample	0.6	500	5	5	1	sqrt	entropy		0.9032906019347564	0.2856932282905068	0.8765432097683281	0.8357636224034094	36.130369580447734	5.337082863277275	0.14771735146771894
1	3	undersample	0.6	500	5	5	1	sqrt	entropy		0.9070994760429398	0.3096568121562309	0.8765432097683281	0.8357636224034094	36.130369580447734	5.337082863277275	0.14771735146771894
1	1	undersample	0.6	500	5	5	1	log2	gini		0.8978236358640553	0.3038006192638165	0.827160493725042	0.8273215656114558	22.92888672327603	4.790178048302577	0.20891453984772007
1	2	undersample	0.6	500	5	5	1	log2	gini		0.9033095515571853	0.2880916135975458	0.8765432097683281	0.8426707597786441	38.028288081539756	5.571393803345961	0.14650655351923736
1	3	undersample	0.6	500	5	5	1	log2	gini		0.9060856712430004	0.2964639130551293	0.8765432097683281	0.8403683806535659	37.37739936600137	5.491037166989291	0.14690794133232196
1	1	undersample	0.6	500	5	5	1	log2	entropy		0.8990648361331401	0.3127575475780202	0.827160493725042	0.825786646194737	22.68470523467883	4.747973838847678	0.2093028568315822
1	2	undersample	0.6	500	5	5	1	log2	entropy		0.9032906019347564	0.2856932282905068	0.8765432097683281	0.8357636224034094	36.130369580447734	5.337082863277275	0.14771735146771894
1	3	undersample	0.6	500	5	5	1	log2	entropy		0.9070994760429398	0.3096568121562309	0.8765432097683281	0.8357636224034094	36.130369580447734	5.337082863277275	0.14771735146771894
1	1	undersample	0.6	500	5	5	2	sqrt	gini		0.8973498953033361	0.2979249487929413	0.827160493725042	0.8273215656114558	22.92888672327603	4.790178048302577	0.20891453984772007
1	2	undersample	0.6	500	5	5	2	sqrt	gini		0.9041812341889088	0.2854106943096322	0.8765432097683281	0.8411358403619253	37.59226601136374	5.5175639149172175	0.146773901241459
1	3	undersample	0.6	500	5	5	2	sqrt	gini		0.9063130667121457	0.3043243254547576	0.8765432097683281	0.8411358403619253	37.59226601136374	5.5175639149172175	0.146773901241459
1	1	undersample	0.6	500	5	5	2	sqrt	entropy		0.8994817278265731	0.3113082550010764	0.827160493725042	0.8242517267780181	22.444788924671442	4.706506820782326	0.20969262006117675
1	2	undersample	0.6	500	5	5	2	sqrt	entropy		0.9047781472954152	0.2842119838888946	0.8765432097683281	0.8357636224034094	36.130369580447734	5.337082863277275	0.14771735146771894
1	3	undersample	0.6	500	5	5	2	sqrt	entropy		0.9072889722672275	0.30764734007602845	0.8641975307575065	0.8365310821117689	32.565083854711546	5.286616496000914	0.16234001404498774
1	1	undersample	0.6	500	5	5	2	log2	gini		0.8973498953033361	0.2979249487929413	0.827160493725042	0.8273215656114558	22.92888672327603	4.790178048302577	0.20891453984772007
1	2	undersample	0.6	500	5	5	2	log2	gini		0.9041812341889088	0.2854106943096322	0.8765432097683281	0.8411358403619253	37.59226601136374	5.5175639149172175	0.146773901241459
1	3	undersample	0.6	500	5	5	2	log2	gini		0.9063130667121457	0.3043243254547576	0.8765432097683281	0.8411358403619253	37.59226601136374	5.5175639149172175	0.146773901241459
1	1	undersample	0.6	500	5	5	2	log2	entropy		0.8994817278265731	0.3113082550010764	0.827160493725042	0.8242517267780181	22.444788924671442	4.706506820782326	0.20969262006117675
1	2	undersample	0.6	500	5	5	2	log2	entropy		0.9047781472954152	0.2842119838888946	0.8765432097683281	0.8357636224034094	36.130369580447734	5.337082863277275	0.14771735146771894
1	3	undersample	0.6	500	5	5	2	log2	entropy		0.9072889722672275	0.30764734007602845	0.8641975307575065	0.8365310821117689	32.565083854711546	5.286616496000914	0.16234001404498774
1	1	undersample	0.6	500	5	10	1	sqrt	gini		0.8989511383985674	0.3088529293306928	0.8148148147142205	0.8303914044448935	21.54207945597171	4.804088873011127	0.2230095134227436
1	2	undersample	0.6	500	5	10	1	sqrt	gini		0.9023146963796747	0.2895668103156137	0.8641975307575065	0.8388334612368471	33.12120838342878	5.3621395841113015	0.16189443304194198
1	3	undersample	0.6	500	5	10	1	sqrt	gini		0.9038117165515477	0.2898576523735801	0.8765432097683281	0.8403683806535659	37.37739936600137	5.491037166989291	0.14690794133232196
1	1	undersample	0.6	500	5	10	1	sqrt	entropy		0.9006660792283714	0.3159894129126828	0.827160493725042	0.8250191864863775	22.56422094744737	4.727149393377077	0.20949755716115862
1	2	undersample	0.6	500	5	10	1	sqrt	entropy		0.9035369470263305	0.2913786745770865	0.8888888887791496	0.83499616269505	40.483715872365984	5.387079776002794	0.13306780899632867
1	3	undersample	0.6	500	5	10	1	sqrt	entropy		0.905337161157064	0.29791798551107956	0.8765432097683281	0.83499616269505	35.929298110724375	5.3122592235583115	0.14785312109060372
1	1	undersample	0.6	500	5	10	1	log2	gini		0.8989511383985674	0.3088529293306928	0.8148148147142205	0.8303914044448935	21.54207945597171	4.804088873011127	0.2230095134227436
1	2	undersample	0.6	500	5	10	1	log2	gini		0.9023146963796747	0.2895668103156137	0.8641975307575065	0.8388334612368471	33.12120838342878	5.3621395841113015	0.16189443304194198
1	3	undersample	0.6	500	5	10	1	log2	gini		0.9038117165515477	0.2898576523735801	0.8765432097683281	0.8403683806535659	37.37739936600137	5.491037166989291	0.14690794133232196
1	1	undersample	0.6	500	5	10	1	log2	entropy		0.9006660792283714	0.3159894129126828	0.827160493725042	0.8250191864863775	22.56422094744737	4.727149393377077	0.20949755716115862
1	2	undersample	0.6	500	5	10	1	log2	entropy		0.9035369470263305	0.2913786745770865	0.8888888887791496	0.83499616269505	40.483715872365984	5.387079776002794	0.13306780899632867
1	3	undersample	0.6	500	5	10	1	log2	entropy		0.905337161157064	0.29791798551107956	0.8765432097683281	0.83499616269505	35.929298110724375	5.3122592235583115	0.14785312109060372
1	1	undersample	0.6	500	5	10	2	sqrt	gini		0.899112210189212	0.30770413149154063	0.8148148147142205	0.8303914044448935	21.54207945597171	4.804088873011127	0.2230095134227436
1	2	undersample	0.6	500	5	10	2	sqrt	gini		0.9040296372094786	0.2894248975475157	0.8641975307575065	0.8411358403619253	33.693452462656325	5.439851747101481	0.16145129135092764
1	3	undersample	0.6	500	5	10	2	sqrt	gini		0.9048349961627015	0.289917133746667	0.8765432097683281	0.8403683806535659	37.37739936600137	5.491037166989291	0.14690794133232196
1	1	undersample	0.6	500	5	10	2	sqrt	entropy		0.8994912026377874	0.30817727620907	0.827160493725042	0.8250191864863775	22.56422094744737	4.727149393377077	0.20949755716115862
1	2	undersample	0.6	500	5	10	2	sqrt	entropy		0.9046833991832712	0.29034520977160616	0.8888888887791496	0.8342287029866906	40.259254243964826	5.3621395933602845	0.13319022648243833
1	3	undersample	0.6	500	5	10	2	sqrt	entropy		0.9051950389888481	0.29816131088707803	0.8765432097683281	0.8365310821117689	36.333329045072254	5.362139588800927	0.14758183096340527
1	1	undersample	0.6	500	5	10	2	log2	gini		0.899112210189212	0.30770413149154063	0.8148148147142205	0.8303914044448935	21.54207945597171	4.804088873011127	0.2230095134227436
1	2	undersample	0.6	500	5	10	2	log2	gini		0.9040296372094786	0.2894248975475157	0.8641975307575065	0.8411358403619253	33.693452462656325	5.439851747101481	0.16145129135092764
1	3	undersample	0.6	500	5	10	2	log2	gini		0.9048349961627015	0.289917133746667	0.8765432097683281	0.8403683806535659	37.37739936600137	5.491037166989291	0.14690794133232196
1	1	undersample	0.6	500	5	10	2	log2	entropy		0.8994912026377874	0.30817727620907	0.827160493725042	0.8250191864863775	22.56422094744737	4.727149393377077	0.20949755716115862
1	2	undersample	0.6	500	5	10	2	log2	entropy		0.9046833991832712	0.29034520977160616	0.8888888887791496	0.8342287029866906	40.259254243964826	5.3621395933602845	0.13319022648243833
1	3	undersample	0.6	500	5	10	2	log2	entropy		0.9051950389888481	0.29816131088707803	0.8765432097683281	0.8365310821117689	36.333329045072254	5.362139588800927	0.14758183096340527
1	1	undersample	0.6	500	10	2	1	sqrt	gini		0.8979989198715216	0.3034638881520705	0.827160493725042	0.8288564850281747	23.177448148624705	4.833139283891775	0.2085276610748919
1	2	undersample	0.6	500	10	2	1	sqrt	gini		0.9033095515571853	0.297766523132822	0.8765432097683281	0.8426707597786441	38.028288081539756	5.571393803345961	0.14650655351923736
1	3	undersample	0.6	500	10	2	1	sqrt	gini		0.9077248135830893	0.2877664118951018	0.8765432097683281	0.8457405986120818	38.926363388519036	5.682267304677271	0.14597476930222483
1	1	undersample	0.6	500	10	2	1	sqrt	entropy		0.9012582549292706	0.3130570404852495	0.8395061727358635	0.8273215656114558	25.061194120535994	4.861673243053362	0.19399207272639898
1	2	undersample	0.6	500	10	2	1	sqrt	entropy		0.9075068929251585	0.29262124851918553	0.851851851746685	0.8465080583204413	31.711246468654842	5.549814452324346	0.17501091105635427
1	3	undersample	0.6	500	10	2	1	sqrt	entropy		0.9101408904427579	0.3027848686021609	0.8765432097683281	0.844205679195363	38.47290171903175	5.626284379163297	0.14624017797053954
1	1	undersample	0.6	500	10	2	1	log2	gini		0.8979989198715216	0.3034638881520705	0.827160493725042	0.8288564850281747	23.177448148624705	4.833139283891775	0.2085276610748919
1	2	undersample	0.6	500	10	2	1	log2	gini		0.9033095515571853	0.297766523132822	0.8765432097683281	0.8426707597786441	38.028288081539756	5.571393803345961	0.14650655351923736
1	3	undersample	0.6	500	10	2	1	log2	gini		0.9077248135830893	0.2877664118951018	0.8765432097683281	0.8457405986120818	38.926363388519036	5.682267304677271	0.14597476930222483
1	1	undersample	0.6	500	10	2	1	log2	entropy		0.9012582549292706	0.3130570404852495	0.8395061727358635	0.8273215656114558	25.061194120535994	4.861673243053362	0.19399207272639898
1	2	undersample	0.6	500	10	2	1	log2	entropy		0.9075068929251585	0.29262124851918553	0.851851851746685	0.8465080583204413	31.711246468654842	5.549814452324346	0.17501091105635427
1	3	undersample	0.6	500	10	2	1	log2	entropy		0.9101408904427579	0.3027848686021609	0.8765432097683281	0.844205679195363	38.47290171903175	5.626284379163297	0.14624017797053954
1	1	undersample	0.6	500	10	2	2	sqrt	gini		0.8996806988620751	0.30432218329582433	0.827160493725042	0.8288564850281747	23.177448148624705	4.833139283891775	0.2085276610748919
1	2	undersample	0.6	500	10	2	2	sqrt	gini		0.9048444709739158	0.2921199774634119	0.8765432097683281	0.8472755180288007	39.38893986481822	5.739375515052467	0.1457103222595086
1	3	undersample	0.6	500	10	2	2	sqrt	gini		0.9090512871531035	0.29961905674483147	0.851851851746685	0.8472755180288007	31.89949392268358	5.577702965332679	0.1748523866822684
1	1	undersample	0.6	500	10	2	2	sqrt	entropy		0.9034990477814729	0.309043782459778	0.827160493725042	0.8280890253198152	23.052612611373462	4.811562770487604	0.20872092118476837
1	2	undersample	0.6	500	10	2	2	sqrt	entropy		0.904920269463631	0.28584084193747744	0.8888888887791496	0.8388334612368471	41.638089959216295	5.515343572228768	0.13245908160653
1	3	undersample	0.6	500	10	2	2	sqrt	entropy		0.909335531489535	0.309345164440881	0.8888888887791496	0.8403683806535659	42.11537924411412	5.568375718637028	0.13221714721378056
1	1	undersample	0.6	500	10	2	2	log2	gini		0.8996806988620751	0.30432218329582433	0.827160493725042	0.8288564850281747	23.177448148624705	4.833139283891775	0.2085276610748919
1	2	undersample	0.6	500	10	2	2	log2	gini		0.9048444709739158	0.2921199774634119	0.8765432097683281	0.8472755180288007	39.38893986481822	5.739375515052467	0.1457103222595086
1	3	undersample	0.6	500	10	2	2	log2	gini		0.9090512871531035	0.29961905674483147	0.851851851746685	0.8472755180288007	31.89949392268358	5.577702965332679	0.1748523866822684
1	1	undersample	0.6	500	10	2	2	log2	entropy		0.9034990477814729	0.309043782459778	0.827160493725042	0.8280890253198152	23.052612611373462	4.811562770487604	0.20872092118476837
1	2	undersample	0.6	500	10	2	2	log2	entropy		0.904920269463631	0.28584084193747744	0.8888888887791496	0.8388334612368471	41.638089959216295	5.515343572228768	0.13245908160653
1	3	undersample	0.6	500	10	2	2	log2	entropy		0.9093355314895352	0.309345164440881	0.8888888887791496	0.8403683806535659	42.11537924411412	5.568375718637028	0.13221714721378056
1	1	undersample	0.6	500	10	5	1	sqrt	gini		0.8981931535014165	0.31206959174608734	0.827160493725042	0.829623944736534	23.3034083302877	4.854910180288166	0.20833475852303127
1	2	undersample	0.6	500	10	5	1	sqrt	gini		0.904114910510408	0.2901109500160313	0.8395061727358635	0.8457405986120818	28.678144668212664	5.442171503071189	0.1897672000491
1	3	undersample	0.6	500	10	5	1	sqrt	gini		0.9089281146073164	0.3052775511395008	0.851851851746685	0.8434382194870036	30.97671228407893	5.440994568058237	0.17564789343663229
1	1	undersample	0.6	500	10	5	1	sqrt	entropy		0.9016988336507396	0.32064941440901695	0.8395061727358635	0.8273215656114558	25.061194120535994	4.861673243053362	0.19399207272639898
1	2	undersample	0.6	500	10	5	1	sqrt	entropy		0.9057540528504968	0.2859885380051015	0.8765432097683281	0.844205679195363	38.47290171903175	5.626284379163297	0.14624017797053954
1	3	undersample	0.6	500	10	5	1	sqrt	entropy		0.9079901082970921	0.3043170567421094	0.8765432097683281	0.8449731389037225	38.69851012397508	5.654137270331425	0.14610735310565323
1	1	undersample	0.6	500	10	5	1	log2	gini		0.8981931535014165	0.31206959174608734	0.827160493725042	0.829623944736534	23.3034083302877	4.854910180288166	0.20833475852303127
1	2	undersample	0.6	500	10	5	1	log2	gini		0.904114910510408	0.2901109500160313	0.8395061727358635	0.8457405986120818	28.678144668212664	5.442171503071189	0.1897672000491
1	3	undersample	0.6	500	10	5	1	log2	gini		0.9089281146073164	0.3052775511395008	0.851851851746685	0.8434382194870036	30.97671228407893	5.440994568058237	0.17564789343663229
1	1	undersample	0.6	500	10	5	1	log2	entropy		0.9016988336507396	0.32064941440901695	0.8395061727358635	0.8273215656114558	25.061194120535994	4.861673243053362	0.19399207272639898
1	2	undersample	0.6	500	10	5	1	log2	entropy		0.9057540528504968	0.2859885380051015	0.8765432097683281	0.844205679195363	38.47290171903175	5.626284379163297	0.14624017797053954
1	3	undersample	0.6	500	10	5	1	log2	entropy		0.9079901082970921	0.3043170567421094	0.8765432097683281	0.8449731389037225	38.69851012397508	5.654137270331425	0.14610735310565323
1	1	undersample	0.6	500	10	5	2	sqrt	gini		0.8991501094340695	0.30667790071668355	0.8395061727358635	0.8273215656114558	25.061194120535994	4.861673243053362	0.19399207272639898
1	2	undersample	0.6	500	10	5	2	sqrt	gini		0.9056119306822811	0.2900984165485161	0.8641975307575065	0.844205679195363	34.48275463916154	5.54704093720325	0.16086419575296962
1	3	undersample	0.6	500	10	5	2	sqrt	gini		0.9073647707569427	0.2877665045851297	0.851851851746685	0.8449731389037225	31.3403430687631	5.494865797927722	0.17532882369756253
1	1	undersample	0.6	500	10	5	2	sqrt	entropy		0.9022862719460315	0.31243171074356263	0.827160493725042	0.8273215656114558	22.92888672327603	4.790178048302577	0.20891453984772007
1	2	undersample	0.6	500	10	5	2	sqrt	entropy		0.9062088437887876	0.2916478960246287	0.8888888887791496	0.8419033000702848	42.60193628150869	5.622437615395802	0.13197609498835972
1	3	undersample	0.6	500	10	5	2	sqrt	entropy		0.9087480931942431	0.30449401026007017	0.8765432097683281	0.8426707597786441	38.028288081539756	5.571393803345961	0.14650655351923736
1	1	undersample	0.6	500	10	5	2	log2	gini		0.8991501094340695	0.30667790071668355	0.8395061727358635	0.8273215656114558	25.061194120535994	4.861673243053362	0.19399207272639898
1	2	undersample	0.6	500	10	5	2	log2	gini		0.9056119306822811	0.2900984165485161	0.8641975307575065	0.844205679195363	34.48275463916154	5.54704093720325	0.16086419575296962
1	3	undersample	0.6	500	10	5	2	log2	gini		0.9073647707569427	0.2877665045851297	0.851851851746685	0.8449731389037225	31.3403430687631	5.494865797927722	0.17532882369756253
1	1	undersample	0.6	500	10	5	2	log2	entropy		0.9022862719460315	0.31243171074356263	0.827160493725042	0.8273215656114558	22.92888672327603	4.790178048302577	0.20891453984772007
1	2	undersample	0.6	500	10	5	2	log2	entropy		0.9062088437887876	0.2916478960246287	0.8888888887791496	0.8419033000702848	42.60193628150869	5.622437615395802	0.13197609498835972
1	3	undersample	0.6	500	10	5	2	log2	entropy		0.9087480931942431	0.30449401026007017	0.8765432097683281	0.8426707597786441	38.028288081539756	5.571393803345961	0.14650655351923736
1	1	undersample	0.6	500	10	10	1	sqrt	gini		0.8986100451948494	0.30201507512295217	0.827160493725042	0.8273215656114558	22.92888672327603	4.790178048302577	0.20891453984772007
1	2	undersample	0.6	500	10	10	1	sqrt	gini		0.9031958538226126	0.2929269481767265	0.8765432097683281	0.8426707597786441	38.028288081539756	5.571393803345961	0.14650655351923736
1	3	undersample	0.6	500	10	10	1	sqrt	gini		0.9061140956766437	0.28283481711465397	0.8641975307575065	0.844205679195363	34.48275463916154	5.54704093720325	0.16086419575296962
1	1	undersample	0.6	500	10	10	1	sqrt	entropy		0.9014998626152373	0.31630857726062683	0.827160493725042	0.8250191864863775	22.56422094744737	4.727149393377077	0.20949755716115862
1	2	undersample	0.6	500	10	10	1	sqrt	entropy		0.9054508588916366	0.2922125780998813	0.8888888887791496	0.8396009209452066	41.87559276134461	5.541732774277159	0.13233800383685096
1	3	undersample	0.6	500	10	10	1	sqrt	entropy		0.9054129596467789	0.2959642043524694	0.8765432097683281	0.8396009209452066	37.164588860653545	5.4647642635233105	0.1470422264690519
1	1	undersample	0.6	500	10	10	1	log2	gini		0.8986100451948494	0.30201507512295217	0.827160493725042	0.8273215656114558	22.92888672327603	4.790178048302577	0.20891453984772007
1	2	undersample	0.6	500	10	10	1	log2	gini		0.9031958538226126	0.2929269481767265	0.8765432097683281	0.8426707597786441	38.028288081539756	5.571393803345961	0.14650655351923736
1	3	undersample	0.6	500	10	10	1	log2	gini		0.9061140956766437	0.28283481711465397	0.8641975307575065	0.844205679195363	34.48275463916154	5.54704093720325	0.16086419575296962
1	1	undersample	0.6	500	10	10	1	log2	entropy		0.9014998626152373	0.31630857726062683	0.827160493725042	0.8250191864863775	22.56422094744737	4.727149393377077	0.20949755716115862
1	2	undersample	0.6	500	10	10	1	log2	entropy		0.9054508588916366	0.2922125780998813	0.8888888887791496	0.8396009209452066	41.87559276134461	5.541732774277159	0.13233800383685096
1	3	undersample	0.6	500	10	10	1	log2	entropy		0.9054129596467789	0.2959642043524694	0.8765432097683281	0.8396009209452066	37.164588860653545	5.4647642635233105	0.1470422264690519
1	1	undersample	0.6	500	10	10	2	sqrt	gini		0.8995670011275025	0.308219279208295	0.827160493725042	0.8273215656114558	22.92888672327603	4.790178048302577	0.20891453984772007
1	2	undersample	0.6	500	10	10	2	sqrt	gini		0.9055171825701372	0.29507208096819454	0.8765432097683281	0.8411358403619253	37.59226601136374	5.5175639149172175	0.146773901241459
1	3	undersample	0.6	500	10	10	2	sqrt	gini		0.9055550818149948	0.29087359342950986	0.8641975307575065	0.844205679195363	34.48275463916154	5.54704093720325	0.16086419575296962
1	1	undersample	0.6	500	10	10	2	sqrt	entropy		0.901784106951669	0.31812168661223333	0.827160493725042	0.825786646194737	22.68470523467883	4.747973838847678	0.2093028568315822
1	2	undersample	0.6	500	10	10	2	sqrt	entropy		0.906881555385009	0.2919576955432422	0.8888888887791496	0.8365310821117689	40.93896199153758	5.43766268160094	0.13282364788182294
1	3	undersample	0.6	500	10	10	2	sqrt	entropy		0.907004727930796	0.29966738359941164	0.8641975307575065	0.8403683806535659	33.500870320727024	5.413698615341554	0.16159873545086348
1	1	undersample	0.6	500	10	10	2	log2	gini		0.8995670011275025	0.308219279208295	0.827160493725042	0.8273215656114558	22.92888672327603	4.790178048302577	0.20891453984772007
1	2	undersample	0.6	500	10	10	2	log2	gini		0.9055171825701372	0.29507208096819454	0.8765432097683281	0.8411358403619253	37.59226601136374	5.5175639149172175	0.146773901241459
1	3	undersample	0.6	500	10	10	2	log2	gini		0.9055550818149948	0.29087359342950986	0.8641975307575065	0.844205679195363	34.48275463916154	5.54704093720325	0.16086419575296962
1	1	undersample	0.6	500	10	10	2	log2	entropy		0.901784106951669	0.31812168661223333	0.827160493725042	0.825786646194737	22.68470523467883	4.747973838847678	0.2093028568315822
1	2	undersample	0.6	500	10	10	2	log2	entropy		0.906881555385009	0.2919576955432422	0.8888888887791496	0.8365310821117689	40.93896199153758	5.43766268160094	0.13282364788182294
1	3	undersample	0.6	500	10	10	2	log2	entropy		0.907004727930796	0.29966738359941164	0.8641975307575065	0.8403683806535659	33.500870320727024	5.413698615341554	0.16159873545086348
1	1	undersample	0.8	100	3	2	1	sqrt	gini		0.8922808713036392	0.2958061818607636	0.8148148147142205	0.8173445894027833	19.68907391024513	4.460939686597161	0.22656928964978845
1	2	undersample	0.8	100	3	2	1	sqrt	gini		0.9000596913106506	0.27773493547801764	0.8765432097683281	0.8434382194870036	38.24950516104999	5.598704555538186	0.14637324455492234
1	3	undersample	0.8	100	3	2	1	sqrt	gini		0.8954644078716731	0.2862419825815455	0.8765432097683281	0.8242517267780181	33.29868620771872	4.987492302620077	0.14978044294363488
1	1	undersample	0.8	100	3	2	1	sqrt	entropy		0.8894668523729664	0.29578342711213856	0.8148148147142205	0.8196469685278616	19.996593980649493	4.517887849649022	0.22593285906864927
1	2	undersample	0.8	100	3	2	1	sqrt	entropy		0.8965445363501132	0.27272346899249233	0.8888888887791496	0.8303914044448935	39.16741600439388	5.240824225103047	0.1338057081131153
1	3	undersample	0.8	100	3	2	1	sqrt	entropy		0.897397269359408	0.28379135112828524	0.8888888887791496	0.8165771296944239	35.61505859748324	4.8461178196432835	0.1360693384858042
1	1	undersample	0.8	100	3	2	1	log2	gini		0.8922808713036392	0.2958061818607636	0.8148148147142205	0.8173445894027833	19.68907391024513	4.460939686597161	0.22656928964978845
1	2	undersample	0.8	100	3	2	1	log2	gini		0.9000596913106506	0.27773493547801764	0.8765432097683281	0.8434382194870036	38.24950516104999	5.598704555538186	0.14637324455492234
1	3	undersample	0.8	100	3	2	1	log2	gini		0.8954644078716731	0.2862419825815455	0.8765432097683281	0.8242517267780181	33.29868620771872	4.987492302620077	0.14978044294363488
1	1	undersample	0.8	100	3	2	1	log2	entropy		0.8894668523729664	0.29578342711213856	0.8148148147142205	0.8196469685278616	19.996593980649493	4.517887849649022	0.22593285906864927
1	2	undersample	0.8	100	3	2	1	log2	entropy		0.8965445363501132	0.27272346899249233	0.8888888887791496	0.8303914044448935	39.16741600439388	5.240824225103047	0.1338057081131153
1	3	undersample	0.8	100	3	2	1	log2	entropy		0.897397269359408	0.28379135112828524	0.8888888887791496	0.8165771296944239	35.61505859748324	4.8461178196432835	0.1360693384858042
1	1	undersample	0.8	100	3	2	2	sqrt	gini		0.8924514179054982	0.29843461606761	0.8148148147142205	0.8158096699860644	19.488331641824832	4.423765191228664	0.2269955724096616
1	2	undersample	0.8	100	3	2	2	sqrt	gini		0.9006945036620145	0.27926979516662476	0.8888888887791496	0.8403683806535659	42.11537924411412	5.568375718637028	0.13221714721378056
1	3	undersample	0.8	100	3	2	2	sqrt	gini		0.8969424784211174	0.2889733174232943	0.8888888887791496	0.825786646194737	37.92070026623896	5.102300244731834	0.13455183658798206
1	1	undersample	0.8	100	3	2	2	sqrt	entropy		0.8900448158570441	0.2946464027646266	0.8148148147142205	0.8181120491111428	19.790715565069274	4.479762215884721	0.22635674810487252
1	2	undersample	0.8	100	3	2	2	sqrt	entropy		0.8970751257781188	0.2707715584430875	0.9012345677899711	0.8265541059030963	43.48506069517204	5.196055637534422	0.11949058181401391
1	3	undersample	0.8	100	3	2	2	sqrt	entropy		0.8983447504808467	0.29128504273270356	0.9135802468007926	0.8127398311526268	45.88172675304861	4.8786680244784355	0.1063313853011647
1	1	undersample	0.8	100	3	2	2	log2	gini		0.8924514179054982	0.29843461606761	0.8148148147142205	0.8158096699860644	19.488331641824832	4.423765191228664	0.2269955724096616
1	2	undersample	0.8	100	3	2	2	log2	gini		0.9006945036620145	0.27926979516662476	0.8888888887791496	0.8403683806535659	42.11537924411412	5.568375718637028	0.13221714721378056
1	3	undersample	0.8	100	3	2	2	log2	gini		0.8969424784211174	0.2889733174232943	0.8888888887791496	0.825786646194737	37.92070026623896	5.102300244731834	0.13455183658798206
1	1	undersample	0.8	100	3	2	2	log2	entropy		0.8900448158570441	0.2946464027646266	0.8148148147142205	0.8181120491111428	19.790715565069274	4.479762215884721	0.22635674810487252
1	2	undersample	0.8	100	3	2	2	log2	entropy		0.8970751257781188	0.2707715584430875	0.9012345677899711	0.8265541059030963	43.48506069517204	5.196055637534422	0.11949058181401391
1	3	undersample	0.8	100	3	2	2	log2	entropy		0.8983447504808467	0.29128504273270356	0.9135802468007926	0.8127398311526268	45.88172675304861	4.8786680244784355	0.1063313853011647
1	1	undersample	0.8	100	3	5	1	sqrt	gini		0.8915323612177027	0.29909864310225304	0.8148148147142205	0.8165771296944239	19.588282813154013	4.442274668006343	0.22678223070888168
1	2	undersample	0.8	100	3	5	1	sqrt	gini		0.9009124243199454	0.28037889365110674	0.8765432097683281	0.8426707597786441	38.028288081539756	5.571393803345961	0.14650655351923736
1	3	undersample	0.8	100	3	5	1	sqrt	gini		0.8942800564698749	0.2835845460838854	0.8888888887791496	0.8219493476529398	36.93103008326651	4.992336883569173	0.13517999641501754
1	1	undersample	0.8	100	3	5	1	sqrt	entropy		0.8894194783168945	0.2951790258701711	0.8148148147142205	0.820414428236221	20.10085292179694	4.537195061605788	0.2257215093433782
1	2	undersample	0.8	100	3	5	1	sqrt	entropy		0.897027751722047	0.27346522967430714	0.8888888887791496	0.8326937835699717	39.81650882976121	5.312945655079403	0.13343573841770642
1	3	undersample	0.8	100	3	5	1	sqrt	entropy		0.8971982983239059	0.28412511275046615	0.9012345677899711	0.8135072908609862	39.804521773895	4.832545591863994	0.1214069401780404
1	1	undersample	0.8	100	3	5	1	log2	gini		0.8915323612177027	0.29909864310225304	0.8148148147142205	0.8165771296944239	19.588282813154013	4.442274668006343	0.22678223070888168
1	2	undersample	0.8	100	3	5	1	log2	gini		0.9009124243199454	0.28037889365110674	0.8765432097683281	0.8426707597786441	38.028288081539756	5.571393803345961	0.14650655351923736
1	3	undersample	0.8	100	3	5	1	log2	gini		0.8942800564698749	0.2835845460838854	0.8888888887791496	0.8219493476529398	36.93103008326651	4.992336883569173	0.13517999641501754
1	1	undersample	0.8	100	3	5	1	log2	entropy		0.8894194783168945	0.2951790258701711	0.8148148147142205	0.820414428236221	20.10085292179694	4.537195061605788	0.2257215093433782
1	2	undersample	0.8	100	3	5	1	log2	entropy		0.897027751722047	0.27346522967430714	0.8888888887791496	0.8326937835699717	39.81650882976121	5.312945655079403	0.13343573841770642
1	3	undersample	0.8	100	3	5	1	log2	entropy		0.8971982983239059	0.28412511275046615	0.9012345677899711	0.8135072908609862	39.804521773895	4.832545591863994	0.1214069401780404
1	1	undersample	0.8	100	3	5	2	sqrt	gini		0.8922524468699962	0.2968376503703261	0.8148148147142205	0.8142747505693456	19.290907427243205	4.387205150295961	0.2274234622675729
1	2	undersample	0.8	100	3	5	2	sqrt	gini		0.9015756611049526	0.2825660459601241	0.8765432097683281	0.8403683806535659	37.37739936600137	5.491037166989291	0.14690794133232196
1	3	undersample	0.8	100	3	5	2	sqrt	gini		0.8967150829519721	0.2861930192352854	0.8888888887791496	0.8250191864863775	37.719293702894966	5.079921736166412	0.13467700108561656
1	1	undersample	0.8	100	3	5	2	sqrt	entropy		0.8900827151019016	0.29402277863383186	0.8148148147142205	0.8188795088195021	19.893218589800394	4.498744258123527	0.2261446049508513
1	2	undersample	0.8	100	3	5	2	sqrt	entropy		0.8977288877519114	0.271672725901916	0.8888888887791496	0.8288564850281747	38.744389887418855	5.193821320003101	0.13405349645848338
1	3	undersample	0.8	100	3	5	2	sqrt	entropy		0.898060506144415	0.29103193354327805	0.9135802468007926	0.8135072908609862	46.114044243956506	4.898744846547062	0.10623107267475519
1	1	undersample	0.8	100	3	5	2	log2	gini		0.8922524468699962	0.2968376503703261	0.8148148147142205	0.8142747505693456	19.290907427243205	4.387205150295961	0.2274234622675729
1	2	undersample	0.8	100	3	5	2	log2	gini		0.9015756611049526	0.2825660459601241	0.8765432097683281	0.8403683806535659	37.37739936600137	5.491037166989291	0.14690794133232196
1	3	undersample	0.8	100	3	5	2	log2	gini		0.8967150829519721	0.2861930192352854	0.8888888887791496	0.8250191864863775	37.719293702894966	5.079921736166412	0.13467700108561656
1	1	undersample	0.8	100	3	5	2	log2	entropy		0.8900827151019016	0.29402277863383186	0.8148148147142205	0.8188795088195021	19.893218589800394	4.498744258123527	0.2261446049508513
1	2	undersample	0.8	100	3	5	2	log2	entropy		0.8977288877519114	0.271672725901916	0.8888888887791496	0.8288564850281747	38.744389887418855	5.193821320003101	0.13405349645848338
1	3	undersample	0.8	100	3	5	2	log2	entropy		0.898060506144415	0.29103193354327805	0.9135802468007926	0.8135072908609862	46.114044243956506	4.898744846547062	0.10623107267475519
1	1	undersample	0.8	100	3	10	1	sqrt	gini		0.89033853500469	0.3000405612698443	0.8148148147142205	0.8158096699860644	19.488331641824832	4.423765191228664	0.2269955724096616
1	2	undersample	0.8	100	3	10	1	sqrt	gini		0.9006376547947281	0.2829991716557639	0.8765432097683281	0.8411358403619253	37.59226601136374	5.5175639149172175	0.146773901241459
1	3	undersample	0.8	100	3	10	1	sqrt	gini		0.8960707957893939	0.2864240495540729	0.8888888887791496	0.8211818879445804	36.738193060190426	4.970910546212221	0.13530633285872676
1	1	undersample	0.8	100	3	10	1	sqrt	entropy		0.8884625223842415	0.2922198982988262	0.8148148147142205	0.8188795088195021	19.893218589800394	4.498744258123527	0.2261446049508513
1	2	undersample	0.8	100	3	10	1	sqrt	entropy		0.8962413423912527	0.27325182947751475	0.8888888887791496	0.8319263238616122	39.59816862530828	5.288685630701646	0.1335588341158741
1	3	undersample	0.8	100	3	10	1	sqrt	entropy		0.8985342467051344	0.28916174214616086	0.9012345677899711	0.8135072908609862	39.804521773895	4.832545591863994	0.1214069401780404
1	1	undersample	0.8	100	3	10	1	log2	gini		0.89033853500469	0.3000405612698443	0.8148148147142205	0.8158096699860644	19.488331641824832	4.423765191228664	0.2269955724096616
1	2	undersample	0.8	100	3	10	1	log2	gini		0.9006376547947281	0.2829991716557639	0.8765432097683281	0.8411358403619253	37.59226601136374	5.5175639149172175	0.146773901241459
1	3	undersample	0.8	100	3	10	1	log2	gini		0.8960707957893939	0.2864240495540729	0.8888888887791496	0.8211818879445804	36.738193060190426	4.970910546212221	0.13530633285872676
1	1	undersample	0.8	100	3	10	1	log2	entropy		0.8884625223842415	0.2922198982988262	0.8148148147142205	0.8188795088195021	19.893218589800394	4.498744258123527	0.2261446049508513
1	2	undersample	0.8	100	3	10	1	log2	entropy		0.8962413423912527	0.27325182947751475	0.8888888887791496	0.8319263238616122	39.59816862530828	5.288685630701646	0.1335588341158741
1	3	undersample	0.8	100	3	10	1	log2	entropy		0.8985342467051344	0.28916174214616086	0.9012345677899711	0.8135072908609862	39.804521773895	4.832545591863994	0.1214069401780404
1	1	undersample	0.8	100	3	10	2	sqrt	gini		0.8913523398046294	0.3028714655255971	0.8148148147142205	0.8150422102777051	19.38920994075076	4.405409320059089	0.22720931588388432
1	2	undersample	0.8	100	3	10	2	sqrt	gini		0.9008461006414447	0.28439286040003225	0.8765432097683281	0.8403683806535659	37.37739936600137	5.491037166989291	0.14690794133232196
1	3	undersample	0.8	100	3	10	2	sqrt	gini		0.8974825426603376	0.2890653095032138	0.8888888887791496	0.8234842670696587	37.32173466015586	5.03574850618244	0.13492802997555162
1	1	undersample	0.8	100	3	10	2	sqrt	entropy		0.8893626294496082	0.28893535761222316	0.8148148147142205	0.8173445894027833	19.68907391024513	4.460939686597161	0.22656928964978845
1	2	undersample	0.8	100	3	10	2	sqrt	entropy		0.8963076660697535	0.2694223132011334	0.8888888887791496	0.8303914044448935	39.16741600439388	5.240824225103047	0.1338057081131153
1	3	undersample	0.8	100	3	10	2	sqrt	entropy		0.8995670011275024	0.29492725335752185	0.9012345677899711	0.8104374520275485	39.01214092079451	4.754285748354084	0.12186681494576768
1	1	undersample	0.8	100	3	10	2	log2	gini		0.8913523398046294	0.3028714655255971	0.8148148147142205	0.8150422102777051	19.38920994075076	4.405409320059089	0.22720931588388432
1	2	undersample	0.8	100	3	10	2	log2	gini		0.9008461006414447	0.28439286040003225	0.8765432097683281	0.8403683806535659	37.37739936600137	5.491037166989291	0.14690794133232196
1	3	undersample	0.8	100	3	10	2	log2	gini		0.8974825426603376	0.2890653095032138	0.8888888887791496	0.8234842670696587	37.32173466015586	5.03574850618244	0.13492802997555162
1	1	undersample	0.8	100	3	10	2	log2	entropy		0.8893626294496082	0.28893535761222316	0.8148148147142205	0.8173445894027833	19.68907391024513	4.460939686597161	0.22656928964978845
1	2	undersample	0.8	100	3	10	2	log2	entropy		0.8963076660697535	0.2694223132011334	0.8888888887791496	0.8303914044448935	39.16741600439388	5.240824225103047	0.1338057081131153
1	3	undersample	0.8	100	3	10	2	log2	entropy		0.8995670011275024	0.29492725335752185	0.9012345677899711	0.8104374520275485	39.01214092079451	4.754285748354084	0.12186681494576768
1	1	undersample	0.8	100	5	2	1	sqrt	gini		0.8943179557147323	0.2885715769173569	0.8395061727358635	0.8196469685278616	23.772174497998773	4.654793542062629	0.19580847787957897
1	2	undersample	0.8	100	5	2	1	sqrt	gini		0.9008839998863023	0.2768099790995812	0.8765432097683281	0.8319263238616122	35.14337492199619	5.215231663608567	0.1483987045567047
1	3	undersample	0.8	100	5	2	1	sqrt	gini		0.9014430137479511	0.28425815402506077	0.9135802468007926	0.8181120491111428	47.54911937523459	5.0227636965980205	0.10563314919608953
1	1	undersample	0.8	100	5	2	1	sqrt	entropy		0.8965729607837564	0.2975629369788136	0.8395061727358635	0.8173445894027833	23.40659120049266	4.596119677100106	0.19636005104995619
1	2	undersample	0.8	100	5	2	1	sqrt	entropy		0.9028642354301091	0.28492699317928366	0.8888888887791496	0.8265541059030963	38.12388918844284	5.124876793184636	0.13442690452209524
1	3	undersample	0.8	100	5	2	1	sqrt	entropy		0.8986289948172781	0.2672775589477785	0.9259259258116141	0.8042977743606732	51.37254136762062	4.731299684884883	0.09209782201161533
1	1	undersample	0.8	100	5	2	1	log2	gini		0.8943179557147323	0.2885715769173569	0.8395061727358635	0.8196469685278616	23.772174497998773	4.654793542062629	0.19580847787957897
1	2	undersample	0.8	100	5	2	1	log2	gini		0.9008839998863023	0.2768099790995812	0.8765432097683281	0.8319263238616122	35.14337492199619	5.215231663608567	0.1483987045567047
1	3	undersample	0.8	100	5	2	1	log2	gini		0.9014430137479511	0.28425815402506077	0.9135802468007926	0.8181120491111428	47.54911937523459	5.0227636965980205	0.10563314919608953
1	1	undersample	0.8	100	5	2	1	log2	entropy		0.8965729607837564	0.2975629369788136	0.8395061727358635	0.8173445894027833	23.40659120049266	4.596119677100106	0.19636005104995619
1	2	undersample	0.8	100	5	2	1	log2	entropy		0.9028642354301091	0.28492699317928366	0.8888888887791496	0.8265541059030963	38.12388918844284	5.124876793184636	0.13442690452209524
1	3	undersample	0.8	100	5	2	1	log2	entropy		0.8986289948172781	0.2672775589477785	0.9259259258116141	0.8042977743606732	51.37254136762062	4.731299684884883	0.09209782201161533
1	1	undersample	0.8	100	5	2	2	sqrt	gini		0.8953128108922429	0.28972735323789994	0.827160493725042	0.8196469685278616	21.749542084481092	4.586340695855826	0.21087066847411412
1	2	undersample	0.8	100	5	2	2	sqrt	gini		0.9057730024729258	0.2984342445457573	0.8765432097683281	0.829623944736534	34.57251855067165	5.144755564185967	0.1488105418446824
1	3	undersample	0.8	100	5	2	2	sqrt	gini		0.9004671081928692	0.27876228395666786	0.9135802468007926	0.8158096699860644	46.82261259054758	4.959979153801836	0.10593126720521821
1	1	undersample	0.8	100	5	2	2	sqrt	entropy		0.8922334972475673	0.28718313372174636	0.8395061727358635	0.8181120491111428	23.527423936013996	4.615512586063045	0.19617584837767682
1	2	undersample	0.8	100	5	2	2	sqrt	entropy		0.9033758752356859	0.28963373154086086	0.9012345677899711	0.8234842670696587	42.570103196449914	5.105689457657196	0.11993602666159256
1	3	undersample	0.8	100	5	2	2	sqrt	entropy		0.9020494016656718	0.2775181091592047	0.9259259258116141	0.8027628549439543	50.875478835371375	4.694480233952414	0.09227391727139422
1	1	undersample	0.8	100	5	2	2	log2	gini		0.8953128108922429	0.28972735323789994	0.827160493725042	0.8196469685278616	21.749542084481092	4.586340695855826	0.21087066847411412
1	2	undersample	0.8	100	5	2	2	log2	gini		0.9057730024729258	0.2984342445457573	0.8765432097683281	0.829623944736534	34.57251855067165	5.144755564185967	0.1488105418446824
1	3	undersample	0.8	100	5	2	2	log2	gini		0.9004671081928692	0.27876228395666786	0.9135802468007926	0.8158096699860644	46.82261259054758	4.959979153801836	0.10593126720521821
1	1	undersample	0.8	100	5	2	2	log2	entropy		0.8922334972475673	0.28718313372174636	0.8395061727358635	0.8181120491111428	23.527423936013996	4.615512586063045	0.19617584837767682
1	2	undersample	0.8	100	5	2	2	log2	entropy		0.9033758752356859	0.28963373154086086	0.9012345677899711	0.8234842670696587	42.570103196449914	5.105689457657196	0.11993602666159256
1	3	undersample	0.8	100	5	2	2	log2	entropy		0.9020494016656718	0.2775181091592047	0.9259259258116141	0.8027628549439543	50.875478835371375	4.694480233952414	0.09227391727139422
1	1	undersample	0.8	100	5	5	1	sqrt	gini		0.8994154041480723	0.29829433030419644	0.827160493725042	0.8188795088195021	21.63710456563827	4.566907049913278	0.21106829796417878
1	2	undersample	0.8	100	5	5	1	sqrt	gini		0.9024189193030329	0.2812766237452089	0.8765432097683281	0.8319263238616122	35.14337492199619	5.215231663608567	0.1483987045567047
1	3	undersample	0.8	100	5	5	1	sqrt	gini		0.9023525956245322	0.28722252747825705	0.9259259258116141	0.8127398311526268	54.25204090552936	4.944595970755171	0.0911411874226986
1	1	undersample	0.8	100	5	5	1	sqrt	entropy		0.8936641937409397	0.2861388551451551	0.8395061727358635	0.8188795088195021	23.64928067770985	4.635069841703029	0.19599199097750625
1	2	undersample	0.8	100	5	5	1	sqrt	entropy		0.905536132192566	0.2898564580572065	0.8888888887791496	0.8227168073612993	37.125536690858965	5.01394873033	0.1350538956736258
1	3	undersample	0.8	100	5	5	1	sqrt	entropy		0.900827151019016	0.269149141441937	0.9012345677899711	0.7943207981520006	35.2402010746173	4.381748450378153	0.12433947492803082
1	1	undersample	0.8	100	5	5	1	log2	gini		0.8994154041480723	0.29829433030419644	0.827160493725042	0.8188795088195021	21.63710456563827	4.566907049913278	0.21106829796417878
1	2	undersample	0.8	100	5	5	1	log2	gini		0.9024189193030329	0.2812766237452089	0.8765432097683281	0.8319263238616122	35.14337492199619	5.215231663608567	0.1483987045567047
1	3	undersample	0.8	100	5	5	1	log2	gini		0.9023525956245322	0.28722252747825705	0.9259259258116141	0.8127398311526268	54.25204090552936	4.944595970755171	0.0911411874226986
1	1	undersample	0.8	100	5	5	1	log2	entropy		0.8936641937409397	0.2861388551451551	0.8395061727358635	0.8188795088195021	23.64928067770985	4.635069841703029	0.19599199097750625
1	2	undersample	0.8	100	5	5	1	log2	entropy		0.905536132192566	0.2898564580572065	0.8888888887791496	0.8227168073612993	37.125536690858965	5.01394873033	0.1350538956736258
1	3	undersample	0.8	100	5	5	1	log2	entropy		0.900827151019016	0.269149141441937	0.9012345677899711	0.7943207981520006	35.2402010746173	4.381748450378153	0.12433947492803082
1	1	undersample	0.8	100	5	5	2	sqrt	gini		0.8970561761556901	0.28607607525461065	0.827160493725042	0.8188795088195021	21.63710456563827	4.566907049913278	0.21106829796417878
1	2	undersample	0.8	100	5	5	2	sqrt	gini		0.9044086296580541	0.2948274934767966	0.8888888887791496	0.8288564850281747	38.744389887418855	5.193821320003101	0.13405349645848338
1	3	undersample	0.8	100	5	5	2	sqrt	gini		0.9000691661218649	0.2808797241917393	0.9135802468007926	0.8165771296944239	47.062755000667146	4.980732203522264	0.1058317077447784
1	1	undersample	0.8	100	5	5	2	sqrt	entropy		0.8906701533971936	0.2795056929617904	0.8395061727358635	0.8181120491111428	23.527423936013996	4.615512586063045	0.19617584837767682
1	2	undersample	0.8	100	5	5	2	sqrt	entropy		0.9051002908767043	0.29247304503269494	0.8765432097683281	0.825786646194737	33.6546217401503	5.031434963555003	0.14950204063670205
1	3	undersample	0.8	100	5	5	2	sqrt	entropy		0.9007324029068721	0.27701004975133997	0.9259259258116141	0.800460475818876	50.144223378480135	4.640313157046574	0.09253932642609786
1	1	undersample	0.8	100	5	5	2	log2	gini		0.8970561761556901	0.28607607525461065	0.827160493725042	0.8188795088195021	21.63710456563827	4.566907049913278	0.21106829796417878
1	2	undersample	0.8	100	5	5	2	log2	gini		0.9044086296580541	0.2948274934767966	0.8888888887791496	0.8288564850281747	38.744389887418855	5.193821320003101	0.13405349645848338
1	3	undersample	0.8	100	5	5	2	log2	gini		0.9000691661218649	0.2808797241917393	0.9135802468007926	0.8165771296944239	47.062755000667146	4.980732203522264	0.1058317077447784
1	1	undersample	0.8	100	5	5	2	log2	entropy		0.8906701533971936	0.2795056929617904	0.8395061727358635	0.8181120491111428	23.527423936013996	4.615512586063045	0.19617584837767682
1	2	undersample	0.8	100	5	5	2	log2	entropy		0.9051002908767043	0.29247304503269494	0.8765432097683281	0.825786646194737	33.6546217401503	5.031434963555003	0.14950204063670205
1	3	undersample	0.8	100	5	5	2	log2	entropy		0.9007324029068721	0.27701004975133997	0.9259259258116141	0.800460475818876	50.144223378480135	4.640313157046574	0.09253932642609786
1	1	undersample	0.8	100	5	10	1	sqrt	gini		0.8967624570080441	0.2971993161250706	0.827160493725042	0.8181120491111428	21.525615886562935	4.547637400973883	0.21126629824127466
1	2	undersample	0.8	100	5	10	1	sqrt	gini		0.9051855641776337	0.2927290612712445	0.9012345677899711	0.8211818879445804	41.90450106633347	5.039950970465169	0.12027229589112827
1	3	undersample	0.8	100	5	10	1	sqrt	gini		0.9018220061965265	0.2775076963977788	0.9135802468007926	0.8066001534857514	44.08956324805601	4.723789682509332	0.1071407583476568
1	1	undersample	0.8	100	5	10	1	sqrt	entropy		0.8959949972996788	0.2939834458018545	0.8395061727358635	0.8165771296944239	23.28676961751256	4.576889051885323	0.1965445999678559
1	2	undersample	0.8	100	5	10	1	sqrt	entropy		0.9022294230787452	0.2910396218711615	0.9012345677899711	0.8196469685278616	41.470207477334654	4.997057773096646	0.12049752490690309
1	3	undersample	0.8	100	5	10	1	sqrt	entropy		0.9022483727011739	0.2677282305918988	0.9382716048224357	0.7981580966937978	60.10645375913388	4.648546921961844	0.07733855568198292
1	1	undersample	0.8	100	5	10	1	log2	gini		0.8967624570080441	0.2971993161250706	0.827160493725042	0.8181120491111428	21.525615886562935	4.547637400973883	0.21126629824127466
1	2	undersample	0.8	100	5	10	1	log2	gini		0.9051855641776337	0.2927290612712445	0.9012345677899711	0.8211818879445804	41.90450106633347	5.039950970465169	0.12027229589112827
1	3	undersample	0.8	100	5	10	1	log2	gini		0.9018220061965265	0.2775076963977788	0.9135802468007926	0.8066001534857514	44.08956324805601	4.723789682509332	0.1071407583476568
1	1	undersample	0.8	100	5	10	1	log2	entropy		0.8959949972996788	0.2939834458018545	0.8395061727358635	0.8165771296944239	23.28676961751256	4.576889051885323	0.1965445999678559
1	2	undersample	0.8	100	5	10	1	log2	entropy		0.9022294230787452	0.2910396218711615	0.9012345677899711	0.8196469685278616	41.470207477334654	4.997057773096646	0.12049752490690309
1	3	undersample	0.8	100	5	10	1	log2	entropy		0.9022483727011739	0.2677282305918988	0.9382716048224357	0.7981580966937978	60.10645375913388	4.648546921961844	0.07733855568198292
1	1	undersample	0.8	100	5	10	2	sqrt	gini		0.8975393915276237	0.29960480969411585	0.827160493725042	0.8188795088195021	21.63710456563827	4.566907049913278	0.21106829796417878
1	2	undersample	0.8	100	5	10	2	sqrt	gini		0.907345821134514	0.29473203045528795	0.9012345677899711	0.8234842670696587	42.570103196449914	5.105689457657196	0.11993602666159256
1	3	undersample	0.8	100	5	10	2	sqrt	gini		0.9004292089480117	0.27750809467226817	0.9259259258116141	0.8081350729024702	52.649992073504926	4.825925673646888	0.09166051042152995
1	1	undersample	0.8	100	5	10	2	sqrt	entropy		0.8958907743763205	0.29592518763096964	0.8395061727358635	0.8142747505693456	22.933246434337917	4.52015076091099	0.1971003339854453
1	2	undersample	0.8	100	5	10	2	sqrt	entropy		0.9031390049553263	0.2949951963289559	0.8888888887791496	0.8219493476529398	36.93103008326651	4.992336883569173	0.13517999641501754
1	3	undersample	0.8	100	5	10	2	sqrt	entropy		0.9035179974039017	0.2740532843364616	0.9135802468007926	0.8050652340690325	43.659161775405046	4.686594490068412	0.1073450305250006
1	1	undersample	0.8	100	5	10	2	log2	gini		0.8975393915276237	0.29960480969411585	0.827160493725042	0.8188795088195021	21.63710456563827	4.566907049913278	0.21106829796417878
1	2	undersample	0.8	100	5	10	2	log2	gini		0.907345821134514	0.29473203045528795	0.9012345677899711	0.8234842670696587	42.570103196449914	5.105689457657196	0.11993602666159256
1	3	undersample	0.8	100	5	10	2	log2	gini		0.9004292089480117	0.27750809467226817	0.9259259258116141	0.8081350729024702	52.649992073504926	4.825925673646888	0.09166051042152995
1	1	undersample	0.8	100	5	10	2	log2	entropy		0.8958907743763205	0.29592518763096964	0.8395061727358635	0.8142747505693456	22.933246434337917	4.52015076091099	0.1971003339854453
1	2	undersample	0.8	100	5	10	2	log2	entropy		0.9031390049553263	0.2949951963289559	0.8888888887791496	0.8219493476529398	36.93103008326651	4.992336883569173	0.13517999641501754
1	3	undersample	0.8	100	5	10	2	log2	entropy		0.9035179974039017	0.2740532843364616	0.9135802468007926	0.8050652340690325	43.659161775405046	4.686594490068412	0.1073450305250006
1	1	undersample	0.8	100	10	2	1	sqrt	gini		0.892693025591465	0.29432340987111605	0.827160493725042	0.8165771296944239	21.305437407226776	4.5095818599458335	0.21166341533836877
1	2	undersample	0.8	100	10	2	1	sqrt	gini		0.9055977184654596	0.30185462081905423	0.8888888887791496	0.8311588641532529	39.38181333168228	5.26464615198698	0.13368215713758136
1	3	undersample	0.8	100	10	2	1	sqrt	gini		0.9064267644467184	0.28731712689423755	0.9012345677899711	0.8227168073612993	42.346314890190556	5.0835869071401385	0.12004790728211849
1	1	undersample	0.8	100	10	2	1	sqrt	entropy		0.8921861231914954	0.27262762148596054	0.8395061727358635	0.8188795088195021	23.64928067770985	4.635069841703029	0.19599199097750625
1	2	undersample	0.8	100	10	2	1	sqrt	entropy		0.8968145684697232	0.28654116082057607	0.8765432097683281	0.8234842670696587	33.123039760055356	4.965807554707683	0.1499200332895107
1	3	undersample	0.8	100	10	2	1	sqrt	entropy		0.9044654785253403	0.2770448776060112	0.9259259258116141	0.8165771296944239	55.6485269827927	5.048039395461754	0.09071289237426551
1	1	undersample	0.8	100	10	2	1	log2	gini		0.8926882881858579	0.2943191351294173	0.827160493725042	0.8165771296944239	21.305437407226776	4.5095818599458335	0.21166341533836877
1	2	undersample	0.8	100	10	2	1	log2	gini		0.9055977184654596	0.30185462081905423	0.8888888887791496	0.8311588641532529	39.38181333168228	5.26464615198698	0.13368215713758136
1	3	undersample	0.8	100	10	2	1	log2	gini		0.9064267644467184	0.28731712689423755	0.9012345677899711	0.8227168073612993	42.346314890190556	5.0835869071401385	0.12004790728211849
1	1	undersample	0.8	100	10	2	1	log2	entropy		0.8921861231914954	0.27262762148596054	0.8395061727358635	0.8188795088195021	23.64928067770985	4.635069841703029	0.19599199097750625
1	2	undersample	0.8	100	10	2	1	log2	entropy		0.8968145684697232	0.28654116082057607	0.8765432097683281	0.8234842670696587	33.123039760055356	4.965807554707683	0.1499200332895107
1	3	undersample	0.8	100	10	2	1	log2	entropy		0.9044654785253403	0.2770448776060112	0.9259259258116141	0.8165771296944239	55.6485269827927	5.048039395461754	0.09071289237426551
1	1	undersample	0.8	100	10	2	2	sqrt	gini		0.8955733682006386	0.31826471187320415	0.8395061727358635	0.8165771296944239	23.28676961751256	4.576889051885323	0.1965445999678559
1	2	undersample	0.8	100	10	2	2	sqrt	gini		0.9061756819495371	0.29600324772446895	0.8888888887791496	0.8273215656114558	38.32888423429007	5.147654022056501	0.1343022042411145
1	3	undersample	0.8	100	10	2	2	sqrt	gini		0.9071847493438693	0.27940448939296003	0.9259259258116141	0.8227168073612993	58.00864889962916	5.222863260760416	0.09003593049910384
1	1	undersample	0.8	100	10	2	2	sqrt	entropy		0.8940289739726935	0.28779030182088366	0.8395061727358635	0.8181120491111428	23.527423936013996	4.615512586063045	0.19617584837767682
1	2	undersample	0.8	100	10	2	2	sqrt	entropy		0.9063936026074679	0.3001611639850011	0.9135802468007926	0.8242517267780181	49.57953134424569	5.19823141399839	0.10484631010547854
1	3	undersample	0.8	100	10	2	2	sqrt	entropy		0.9101930019044371	0.2823665966974985	0.9259259258116141	0.8135072908609862	54.526740636222	4.96494410123013	0.09105520517146998
1	1	undersample	0.8	100	10	2	2	log2	gini		0.8955733682006386	0.31826471187320415	0.8395061727358635	0.8165771296944239	23.28676961751256	4.576889051885323	0.1965445999678559
1	2	undersample	0.8	100	10	2	2	log2	gini		0.9061756819495372	0.29600324772446895	0.8888888887791496	0.8273215656114558	38.32888423429007	5.147654022056501	0.1343022042411145
1	3	undersample	0.8	100	10	2	2	log2	gini		0.9071847493438694	0.27940448939296003	0.9259259258116141	0.8227168073612993	58.00864889962916	5.222863260760416	0.09003593049910384
1	1	undersample	0.8	100	10	2	2	log2	entropy		0.8940289739726934	0.2877903018208836	0.8395061727358635	0.8181120491111428	23.527423936013996	4.615512586063045	0.19617584837767682
1	2	undersample	0.8	100	10	2	2	log2	entropy		0.9063936026074679	0.30016116398500114	0.9135802468007926	0.8242517267780181	49.57953134424569	5.19823141399839	0.10484631010547854
1	3	undersample	0.8	100	10	2	2	log2	entropy		0.9101977393100442	0.2824262114776283	0.9259259258116141	0.8135072908609862	54.526740636222	4.96494410123013	0.09105520517146998
1	1	undersample	0.8	100	10	5	1	sqrt	gini		0.8975867655836958	0.29393386204101385	0.8395061727358635	0.8181120491111428	23.527423936013996	4.615512586063045	0.19617584837767682
1	2	undersample	0.8	100	10	5	1	sqrt	gini		0.9007703021517297	0.29021516549960275	0.8888888887791496	0.8288564850281747	38.744389887418855	5.193821320003101	0.13405349645848338
1	3	undersample	0.8	100	10	5	1	sqrt	gini		0.9069715660915456	0.2913344998242533	0.9135802468007926	0.8242517267780181	49.57953134424569	5.19823141399839	0.10484631010547854
1	1	undersample	0.8	100	10	5	1	sqrt	entropy		0.8999080943312204	0.30142258783027365	0.8395061727358635	0.8181120491111428	23.527423936013996	4.615512586063045	0.19617584837767682
1	2	undersample	0.8	100	10	5	1	sqrt	entropy		0.9045697014486985	0.3038401634223848	0.9012345677899711	0.8219493476529398	42.12445579335338	5.061674895840968	0.12015999683003781
1	3	undersample	0.8	100	10	5	1	sqrt	entropy		0.9113631410894139	0.29912555887805486	0.9259259258116141	0.8127398311526268	54.25204090552936	4.944595970755171	0.0911411874226986
1	1	undersample	0.8	100	10	5	1	log2	gini		0.8975867655836958	0.29393386204101385	0.8395061727358635	0.8181120491111428	23.527423936013996	4.615512586063045	0.19617584837767682
1	2	undersample	0.8	100	10	5	1	log2	gini		0.9007703021517297	0.29021516549960275	0.8888888887791496	0.8288564850281747	38.744389887418855	5.193821320003101	0.13405349645848338
1	3	undersample	0.8	100	10	5	1	log2	gini		0.9069715660915456	0.2913344998242533	0.9135802468007926	0.8242517267780181	49.57953134424569	5.19823141399839	0.10484631010547854
1	1	undersample	0.8	100	10	5	1	log2	entropy		0.8999080943312205	0.30142258783027365	0.8395061727358635	0.8181120491111428	23.527423936013996	4.615512586063045	0.19617584837767682
1	2	undersample	0.8	100	10	5	1	log2	entropy		0.9045697014486985	0.3038401634223848	0.9012345677899711	0.8219493476529398	42.12445579335338	5.061674895840968	0.12015999683003781
1	3	undersample	0.8	100	10	5	1	log2	entropy		0.9113631410894139	0.29912555887805486	0.9259259258116141	0.8127398311526268	54.25204090552936	4.944595970755171	0.0911411874226986
1	1	undersample	0.8	100	10	5	2	sqrt	gini		0.8979183839761993	0.30150976571229254	0.8395061727358635	0.8196469685278616	23.772174497998773	4.654793542062629	0.19580847787957897
1	2	undersample	0.8	100	10	5	2	sqrt	gini		0.9029874079758962	0.30374707461254036	0.9012345677899711	0.8265541059030963	43.48506069517204	5.196055637534422	0.11949058181401391
1	3	undersample	0.8	100	10	5	2	sqrt	gini		0.9075116303307655	0.2870869373136972	0.9012345677899711	0.8273215656114558	43.71888316675736	5.219149216807286	0.1193797371197934
1	1	undersample	0.8	100	10	5	2	sqrt	entropy		0.8990364116994969	0.29228883638594577	0.8395061727358635	0.8181120491111428	23.527423936013996	4.615512586063045	0.19617584837767682
1	2	undersample	0.8	100	10	5	2	sqrt	entropy		0.9059435490747847	0.2984059795098935	0.8888888887791496	0.829623944736534	38.95495018444008	5.217216910160417	0.13392948767509522
1	3	undersample	0.8	100	10	5	2	sqrt	entropy		0.9070805264205111	0.28564472664137874	0.9382716048224357	0.8135072908609862	66.30451513518602	5.031143355913199	0.07587933766818476
1	1	undersample	0.8	100	10	5	2	log2	gini		0.8979183839761993	0.3015097657122926	0.8395061727358635	0.8196469685278616	23.772174497998773	4.654793542062629	0.19580847787957897
1	2	undersample	0.8	100	10	5	2	log2	gini		0.9029874079758962	0.30374707461254036	0.9012345677899711	0.8265541059030963	43.48506069517204	5.196055637534422	0.11949058181401391
1	3	undersample	0.8	100	10	5	2	log2	gini		0.9075116303307655	0.2870869373136972	0.9012345677899711	0.8273215656114558	43.71888316675736	5.219149216807286	0.1193797371197934
1	1	undersample	0.8	100	10	5	2	log2	entropy		0.8990364116994969	0.29228883638594577	0.8395061727358635	0.8181120491111428	23.527423936013996	4.615512586063045	0.19617584837767682
1	2	undersample	0.8	100	10	5	2	log2	entropy		0.9059435490747847	0.2984059795098935	0.8888888887791496	0.829623944736534	38.95495018444008	5.217216910160417	0.13392948767509522
1	3	undersample	0.8	100	10	5	2	log2	entropy		0.9070805264205111	0.28564472664137874	0.9382716048224357	0.8135072908609862	66.30451513518602	5.031143355913199	0.07587933766818476
1	1	undersample	0.8	100	10	10	1	sqrt	gini		0.9004007845143684	0.3139144255102504	0.8395061727358635	0.8227168073612993	24.274389936132934	4.735396023089444	0.19507784923965524
1	2	undersample	0.8	100	10	10	1	sqrt	gini		0.9064362392579327	0.30621175971560766	0.9012345677899711	0.8219493476529398	42.12445579335338	5.061674895840968	0.12015999683003781
1	3	undersample	0.8	100	10	10	1	sqrt	gini		0.9015946107273812	0.2716778682158028	0.8888888887791496	0.8165771296944239	35.61505859748324	4.8461178196432835	0.1360693384858042
1	1	undersample	0.8	100	10	10	1	sqrt	entropy		0.8983163260472035	0.29569306627802305	0.8395061727358635	0.8181120491111428	23.527423936013996	4.615512586063045	0.19617584837767682
1	2	undersample	0.8	100	10	10	1	sqrt	entropy		0.907004727930796	0.3085511574405618	0.9012345677899711	0.8234842670696587	42.570103196449914	5.105689457657196	0.11993602666159256
1	3	undersample	0.8	100	10	10	1	sqrt	entropy		0.900855575452659	0.27238384928697973	0.9135802468007926	0.8150422102777051	46.58446306338395	4.9393983285511	0.1060310141599315
1	1	undersample	0.8	100	10	10	1	log2	gini		0.9004007845143684	0.3139144255102504	0.8395061727358635	0.8227168073612993	24.274389936132934	4.735396023089444	0.19507784923965524
1	2	undersample	0.8	100	10	10	1	log2	gini		0.9064362392579327	0.30621175971560766	0.9012345677899711	0.8219493476529398	42.12445579335338	5.061674895840968	0.12015999683003781
1	3	undersample	0.8	100	10	10	1	log2	gini		0.9015946107273812	0.2716778682158028	0.8888888887791496	0.8165771296944239	35.61505859748324	4.8461178196432835	0.1360693384858042
1	1	undersample	0.8	100	10	10	1	log2	entropy		0.8983163260472035	0.29569306627802305	0.8395061727358635	0.8181120491111428	23.527423936013996	4.615512586063045	0.19617584837767682
1	2	undersample	0.8	100	10	10	1	log2	entropy		0.907004727930796	0.3085511574405618	0.9012345677899711	0.8234842670696587	42.570103196449914	5.105689457657196	0.11993602666159256
1	3	undersample	0.8	100	10	10	1	log2	entropy		0.900855575452659	0.27238384928697973	0.9135802468007926	0.8150422102777051	46.58446306338395	4.9393983285511	0.1060310141599315
1	1	undersample	0.8	100	10	10	2	sqrt	gini		0.901244042712449	0.3133333325246826	0.8395061727358635	0.8211818879445804	24.021126786125816	4.694748849200431	0.19544248072912082
1	2	undersample	0.8	100	10	10	2	sqrt	gini		0.9099513942184702	0.31371714646760057	0.8765432097683281	0.825786646194737	33.6546217401503	5.031434963555003	0.14950204063670205
1	3	undersample	0.8	100	10	10	2	sqrt	gini		0.8995006774490018	0.2665344062079926	0.9012345677899711	0.8135072908609862	39.804521773895	4.832545591863994	0.1214069401780404
1	1	undersample	0.8	100	10	10	2	sqrt	entropy		0.9002870867797959	0.305040192918221	0.8395061727358635	0.8227168073612993	24.274389936132934	4.735396023089444	0.19507784923965524
1	2	undersample	0.8	100	10	10	2	sqrt	entropy		0.905801426906569	0.30417177475504076	0.8888888887791496	0.8227168073612993	37.125536690858965	5.01394873033	0.1350538956736258
1	3	undersample	0.8	100	10	10	2	sqrt	entropy		0.8998228210302909	0.26657191505895267	0.9135802468007926	0.8119723714442674	45.65130573134562	4.858755094826134	0.10643188755446491
1	1	undersample	0.8	100	10	10	2	log2	gini		0.901244042712449	0.3133333325246826	0.8395061727358635	0.8211818879445804	24.021126786125816	4.694748849200431	0.19544248072912082
1	2	undersample	0.8	100	10	10	2	log2	gini		0.9099513942184702	0.31371714646760057	0.8765432097683281	0.825786646194737	33.6546217401503	5.031434963555003	0.14950204063670205
1	3	undersample	0.8	100	10	10	2	log2	gini		0.8995006774490018	0.2665344062079926	0.9012345677899711	0.8135072908609862	39.804521773895	4.832545591863994	0.1214069401780404
1	1	undersample	0.8	100	10	10	2	log2	entropy		0.9002870867797959	0.305040192918221	0.8395061727358635	0.8227168073612993	24.274389936132934	4.735396023089444	0.19507784923965524
1	2	undersample	0.8	100	10	10	2	log2	entropy		0.905801426906569	0.30417177475504076	0.8888888887791496	0.8227168073612993	37.125536690858965	5.01394873033	0.1350538956736258
1	3	undersample	0.8	100	10	10	2	log2	entropy		0.8998228210302909	0.26657191505895267	0.9135802468007926	0.8119723714442674	45.65130573134562	4.858755094826134	0.10643188755446491
1	1	undersample	0.8	300	3	2	1	sqrt	gini		0.8914470879167732	0.2969557931496654	0.8148148147142205	0.8196469685278616	19.996593980649493	4.517887849649022	0.22593285906864927
1	2	undersample	0.8	300	3	2	1	sqrt	gini		0.9027315880731077	0.28421116378677674	0.8888888887791496	0.8265541059030963	38.12388918844284	5.124876793184636	0.13442690452209524
1	3	undersample	0.8	300	3	2	1	sqrt	gini		0.900192338667652	0.28542850482700455	0.9135802468007926	0.8181120491111428	47.54911937523459	5.0227636965980205	0.10563314919608953
1	1	undersample	0.8	300	3	2	1	sqrt	entropy		0.8906227793411216	0.2982150029315917	0.8148148147142205	0.8173445894027833	19.68907391024513	4.460939686597161	0.22656928964978845
1	2	undersample	0.8	300	3	2	1	sqrt	entropy		0.9014430137479511	0.2777943167883241	0.9012345677899711	0.820414428236221	41.68642629413455	5.018412719654887	0.12038480505335944
1	3	undersample	0.8	300	3	2	1	sqrt	entropy		0.8997849217854335	0.2889554512677648	0.9135802468007926	0.8104374520275485	45.19606095940358	4.819412950386331	0.1066334630965884
1	1	undersample	0.8	300	3	2	1	log2	gini		0.8914470879167732	0.2969557931496654	0.8148148147142205	0.8196469685278616	19.996593980649493	4.517887849649022	0.22593285906864927
1	2	undersample	0.8	300	3	2	1	log2	gini		0.9027315880731077	0.28421116378677674	0.8888888887791496	0.8265541059030963	38.12388918844284	5.124876793184636	0.13442690452209524
1	3	undersample	0.8	300	3	2	1	log2	gini		0.900192338667652	0.28542850482700455	0.9135802468007926	0.8181120491111428	47.54911937523459	5.0227636965980205	0.10563314919608953
1	1	undersample	0.8	300	3	2	1	log2	entropy		0.8906227793411216	0.2982150029315917	0.8148148147142205	0.8173445894027833	19.68907391024513	4.460939686597161	0.22656928964978845
1	2	undersample	0.8	300	3	2	1	log2	entropy		0.9014430137479511	0.2777943167883241	0.9012345677899711	0.820414428236221	41.68642629413455	5.018412719654887	0.12038480505335944
1	3	undersample	0.8	300	3	2	1	log2	entropy		0.8997849217854335	0.2889554512677648	0.9135802468007926	0.8104374520275485	45.19606095940358	4.819412950386331	0.1066334630965884
1	1	undersample	0.8	300	3	2	2	sqrt	gini		0.8909828221672682	0.2949633168264835	0.8148148147142205	0.8196469685278616	19.996593980649493	4.517887849649022	0.22593285906864927
1	2	undersample	0.8	300	3	2	2	sqrt	gini		0.9035558966487592	0.2852192691423564	0.8888888887791496	0.8288564850281747	38.744389887418855	5.193821320003101	0.13405349645848338
1	3	undersample	0.8	300	3	2	2	sqrt	gini		0.9004955326265124	0.28426727712848876	0.9135802468007926	0.8181120491111428	47.54911937523459	5.0227636965980205	0.10563314919608953
1	1	undersample	0.8	300	3	2	2	sqrt	entropy		0.8906891030196223	0.29918415664041753	0.8148148147142205	0.8165771296944239	19.588282813154013	4.442274668006343	0.22678223070888168
1	2	undersample	0.8	300	3	2	2	sqrt	entropy		0.9014998626152373	0.2774541876182515	0.9012345677899711	0.820414428236221	41.68642629413455	5.018412719654887	0.12038480505335944
1	3	undersample	0.8	300	3	2	2	sqrt	entropy		0.9007892517741583	0.29330882774066186	0.9135802468007926	0.8112049117359079	45.42275805117555	4.83900405890226	0.1065325799728589
1	1	undersample	0.8	300	3	2	2	log2	gini		0.8909828221672682	0.2949633168264835	0.8148148147142205	0.8196469685278616	19.996593980649493	4.517887849649022	0.22593285906864927
1	2	undersample	0.8	300	3	2	2	log2	gini		0.9035558966487592	0.2852192691423564	0.8888888887791496	0.8288564850281747	38.744389887418855	5.193821320003101	0.13405349645848338
1	3	undersample	0.8	300	3	2	2	log2	gini		0.9004955326265124	0.28426727712848876	0.9135802468007926	0.8181120491111428	47.54911937523459	5.0227636965980205	0.10563314919608953
1	1	undersample	0.8	300	3	2	2	log2	entropy		0.8906891030196223	0.29918415664041753	0.8148148147142205	0.8165771296944239	19.588282813154013	4.442274668006343	0.22678223070888168
1	2	undersample	0.8	300	3	2	2	log2	entropy		0.9014998626152373	0.2774541876182515	0.9012345677899711	0.820414428236221	41.68642629413455	5.018412719654887	0.12038480505335944
1	3	undersample	0.8	300	3	2	2	log2	entropy		0.9007892517741583	0.29330882774066186	0.9135802468007926	0.8112049117359079	45.42275805117555	4.83900405890226	0.1065325799728589
1	1	undersample	0.8	300	3	5	1	sqrt	gini		0.8909922969784827	0.2952765108905898	0.8148148147142205	0.8196469685278616	19.996593980649493	4.517887849649022	0.22593285906864927
1	2	undersample	0.8	300	3	5	1	sqrt	gini		0.903451673725401	0.2857640370160074	0.8888888887791496	0.8288564850281747	38.744389887418855	5.193821320003101	0.13405349645848338
1	3	undersample	0.8	300	3	5	1	sqrt	gini		0.8996806988620751	0.28395621340718213	0.9135802468007926	0.8173445894027833	47.304915414114646	5.001659648608938	0.10573233525045919
1	1	undersample	0.8	300	3	5	1	sqrt	entropy		0.8906512037747648	0.29918597202164926	0.8148148147142205	0.8165771296944239	19.588282813154013	4.442274668006343	0.22678223070888168
1	2	undersample	0.8	300	3	5	1	sqrt	entropy		0.9015946107273813	0.2779446482602863	0.9012345677899711	0.820414428236221	41.68642629413455	5.018412719654887	0.12038480505335944
1	3	undersample	0.8	300	3	5	1	sqrt	entropy		0.8997185981069327	0.28794132212805945	0.9135802468007926	0.8104374520275485	45.19606095940358	4.819412950386331	0.1066334630965884
1	1	undersample	0.8	300	3	5	1	log2	gini		0.8909922969784827	0.2952765108905898	0.8148148147142205	0.8196469685278616	19.996593980649493	4.517887849649022	0.22593285906864927
1	2	undersample	0.8	300	3	5	1	log2	gini		0.903451673725401	0.2857640370160074	0.8888888887791496	0.8288564850281747	38.744389887418855	5.193821320003101	0.13405349645848338
1	3	undersample	0.8	300	3	5	1	log2	gini		0.8996806988620751	0.28395621340718213	0.9135802468007926	0.8173445894027833	47.304915414114646	5.001659648608938	0.10573233525045919
1	1	undersample	0.8	300	3	5	1	log2	entropy		0.8906512037747648	0.29918597202164926	0.8148148147142205	0.8165771296944239	19.588282813154013	4.442274668006343	0.22678223070888168
1	2	undersample	0.8	300	3	5	1	log2	entropy		0.9015946107273813	0.2779446482602863	0.9012345677899711	0.820414428236221	41.68642629413455	5.018412719654887	0.12038480505335944
1	3	undersample	0.8	300	3	5	1	log2	entropy		0.8997185981069327	0.28794132212805945	0.9135802468007926	0.8104374520275485	45.19606095940358	4.819412950386331	0.1066334630965884
1	1	undersample	0.8	300	3	5	2	sqrt	gini		0.8911154695242698	0.2946960133225416	0.8148148147142205	0.8196469685278616	19.996593980649493	4.517887849649022	0.22593285906864927
1	2	undersample	0.8	300	3	5	2	sqrt	gini		0.9037643424954758	0.28667102867361743	0.8888888887791496	0.8280890253198152	38.53570959293519	5.170634619031455	0.13417773510059613
1	3	undersample	0.8	300	3	5	2	sqrt	gini		0.9004292089480117	0.28344401281656484	0.9135802468007926	0.8181120491111428	47.54911937523459	5.0227636965980205	0.10563314919608953
1	1	undersample	0.8	300	3	5	2	sqrt	entropy		0.8906606785859791	0.29923337246167664	0.8148148147142205	0.8165771296944239	19.588282813154013	4.442274668006343	0.22678223070888168
1	2	undersample	0.8	300	3	5	2	sqrt	entropy		0.9018788550638129	0.27824912860120077	0.9012345677899711	0.820414428236221	41.68642629413455	5.018412719654887	0.12038480505335944
1	3	undersample	0.8	300	3	5	2	sqrt	entropy		0.9006566044171569	0.2926626581196267	0.9135802468007926	0.8104374520275485	45.19606095940358	4.819412950386331	0.1066334630965884
1	1	undersample	0.8	300	3	5	2	log2	gini		0.8911154695242698	0.2946960133225416	0.8148148147142205	0.8196469685278616	19.996593980649493	4.517887849649022	0.22593285906864927
1	2	undersample	0.8	300	3	5	2	log2	gini		0.9037643424954758	0.28667102867361743	0.8888888887791496	0.8280890253198152	38.53570959293519	5.170634619031455	0.13417773510059613
1	3	undersample	0.8	300	3	5	2	log2	gini		0.9004292089480117	0.28344401281656484	0.9135802468007926	0.8181120491111428	47.54911937523459	5.0227636965980205	0.10563314919608953
1	1	undersample	0.8	300	3	5	2	log2	entropy		0.8906606785859791	0.29923337246167664	0.8148148147142205	0.8165771296944239	19.588282813154013	4.442274668006343	0.22678223070888168
1	2	undersample	0.8	300	3	5	2	log2	entropy		0.9018788550638129	0.27824912860120077	0.9012345677899711	0.820414428236221	41.68642629413455	5.018412719654887	0.12038480505335944
1	3	undersample	0.8	300	3	5	2	log2	entropy		0.9006566044171569	0.2926626581196267	0.9135802468007926	0.8104374520275485	45.19606095940358	4.819412950386331	0.1066334630965884
1	1	undersample	0.8	300	3	10	1	sqrt	gini		0.8903006357598324	0.2927453988599505	0.8148148147142205	0.8188795088195021	19.893218589800394	4.498744258123527	0.2261446049508513
1	2	undersample	0.8	300	3	10	1	sqrt	gini		0.9029305591086098	0.289846173641368	0.8888888887791496	0.8288564850281747	38.744389887418855	5.193821320003101	0.13405349645848338
1	3	undersample	0.8	300	3	10	1	sqrt	gini		0.9006376547947282	0.2880070417535522	0.9135802468007926	0.8165771296944239	47.062755000667146	4.980732203522264	0.1058317077447784
1	1	undersample	0.8	300	3	10	1	sqrt	entropy		0.8900448158570441	0.2889818212576462	0.8148148147142205	0.8158096699860644	19.488331641824832	4.423765191228664	0.2269955724096616
1	2	undersample	0.8	300	3	10	1	sqrt	entropy		0.9004955326265124	0.275966755566681	0.9012345677899711	0.8188795088195021	41.255821023281754	4.975883800651781	0.1206104560441434
1	3	undersample	0.8	300	3	10	1	sqrt	entropy		0.9000407416882219	0.29237366829934824	0.9135802468007926	0.8104374520275485	45.19606095940358	4.819412950386331	0.1066334630965884
1	1	undersample	0.8	300	3	10	1	log2	gini		0.8903006357598324	0.2927453988599505	0.8148148147142205	0.8188795088195021	19.893218589800394	4.498744258123527	0.2261446049508513
1	2	undersample	0.8	300	3	10	1	log2	gini		0.9029305591086098	0.289846173641368	0.8888888887791496	0.8288564850281747	38.744389887418855	5.193821320003101	0.13405349645848338
1	3	undersample	0.8	300	3	10	1	log2	gini		0.9006376547947282	0.2880070417535522	0.9135802468007926	0.8165771296944239	47.062755000667146	4.980732203522264	0.1058317077447784
1	1	undersample	0.8	300	3	10	1	log2	entropy		0.8900448158570441	0.2889818212576462	0.8148148147142205	0.8158096699860644	19.488331641824832	4.423765191228664	0.2269955724096616
1	2	undersample	0.8	300	3	10	1	log2	entropy		0.9004955326265124	0.275966755566681	0.9012345677899711	0.8188795088195021	41.255821023281754	4.975883800651781	0.1206104560441434
1	3	undersample	0.8	300	3	10	1	log2	entropy		0.9000407416882219	0.29237366829934824	0.9135802468007926	0.8104374520275485	45.19606095940358	4.819412950386331	0.1066334630965884
1	1	undersample	0.8	300	3	10	2	sqrt	gini		0.8907743763205518	0.29292346651571294	0.8148148147142205	0.8188795088195021	19.893218589800394	4.498744258123527	0.2261446049508513
1	2	undersample	0.8	300	3	10	2	sqrt	gini		0.903157954577755	0.28675082467499213	0.8888888887791496	0.8265541059030963	38.12388918844284	5.124876793184636	0.13442690452209524
1	3	undersample	0.8	300	3	10	2	sqrt	gini		0.900779776962944	0.2844496905755485	0.9135802468007926	0.8165771296944239	47.062755000667146	4.980732203522264	0.1058317077447784
1	1	undersample	0.8	300	3	10	2	sqrt	entropy		0.8901206143467592	0.2865575313380986	0.8148148147142205	0.8158096699860644	19.488331641824832	4.423765191228664	0.2269955724096616
1	2	undersample	0.8	300	3	10	2	sqrt	entropy		0.9008176762078015	0.2761637666477395	0.9012345677899711	0.8188795088195021	41.255821023281754	4.975883800651781	0.1206104560441434
1	3	undersample	0.8	300	3	10	2	sqrt	entropy		0.9007324029068721	0.29378876081291966	0.9135802468007926	0.8096699923191891	44.971192069880956	4.799979834672711	0.10673453746794345
1	1	undersample	0.8	300	3	10	2	log2	gini		0.8907743763205518	0.29292346651571294	0.8148148147142205	0.8188795088195021	19.893218589800394	4.498744258123527	0.2261446049508513
1	2	undersample	0.8	300	3	10	2	log2	gini		0.903157954577755	0.28675082467499213	0.8888888887791496	0.8265541059030963	38.12388918844284	5.124876793184636	0.13442690452209524
1	3	undersample	0.8	300	3	10	2	log2	gini		0.900779776962944	0.2844496905755485	0.9135802468007926	0.8165771296944239	47.062755000667146	4.980732203522264	0.1058317077447784
1	1	undersample	0.8	300	3	10	2	log2	entropy		0.8901206143467592	0.2865575313380986	0.8148148147142205	0.8158096699860644	19.488331641824832	4.423765191228664	0.2269955724096616
1	2	undersample	0.8	300	3	10	2	log2	entropy		0.9008176762078015	0.2761637666477395	0.9012345677899711	0.8188795088195021	41.255821023281754	4.975883800651781	0.1206104560441434
1	3	undersample	0.8	300	3	10	2	log2	entropy		0.9007324029068721	0.29378876081291966	0.9135802468007926	0.8096699923191891	44.971192069880956	4.799979834672711	0.10673453746794345
1	1	undersample	0.8	300	5	2	1	sqrt	gini		0.8946590489184503	0.3107633997971764	0.8148148147142205	0.820414428236221	20.10085292179694	4.537195061605788	0.2257215093433782
1	2	undersample	0.8	300	5	2	1	sqrt	gini		0.9027505376955364	0.28255338405366104	0.9012345677899711	0.8273215656114558	43.71888316675736	5.219149216807286	0.1193797371197934
1	3	undersample	0.8	300	5	2	1	sqrt	gini		0.9065499369925054	0.2934796144991289	0.9135802468007926	0.8165771296944239	47.062755000667146	4.980732203522264	0.1058317077447784
1	1	undersample	0.8	300	5	2	1	sqrt	entropy		0.8967150829519722	0.3110437384948507	0.827160493725042	0.8181120491111428	21.525615886562935	4.547637400973883	0.21126629824127466
1	2	undersample	0.8	300	5	2	1	sqrt	entropy		0.9058298513402121	0.2962381890749336	0.9012345677899711	0.8234842670696587	42.570103196449914	5.105689457657196	0.11993602666159256
1	3	undersample	0.8	300	5	2	1	sqrt	entropy		0.9054508588916366	0.2984308420426426	0.9259259258116141	0.8096699923191891	53.17539518557751	4.864844427033153	0.09148674642287695
1	1	undersample	0.8	300	5	2	1	log2	gini		0.8946590489184503	0.3107633997971764	0.8148148147142205	0.820414428236221	20.10085292179694	4.537195061605788	0.2257215093433782
1	2	undersample	0.8	300	5	2	1	log2	gini		0.9027505376955364	0.28255338405366104	0.9012345677899711	0.8273215656114558	43.71888316675736	5.219149216807286	0.1193797371197934
1	3	undersample	0.8	300	5	2	1	log2	gini		0.9065499369925054	0.2934796144991289	0.9135802468007926	0.8165771296944239	47.062755000667146	4.980732203522264	0.1058317077447784
1	1	undersample	0.8	300	5	2	1	log2	entropy		0.8967150829519722	0.3110437384948507	0.827160493725042	0.8181120491111428	21.525615886562935	4.547637400973883	0.21126629824127466
1	2	undersample	0.8	300	5	2	1	log2	entropy		0.9058298513402121	0.2962381890749336	0.9012345677899711	0.8234842670696587	42.570103196449914	5.105689457657196	0.11993602666159256
1	3	undersample	0.8	300	5	2	1	log2	entropy		0.9054508588916366	0.2984308420426426	0.9259259258116141	0.8096699923191891	53.17539518557751	4.864844427033153	0.09148674642287695
1	1	undersample	0.8	300	5	2	2	sqrt	gini		0.8932946761035786	0.3050898735316784	0.8148148147142205	0.8188795088195021	19.893218589800394	4.498744258123527	0.2261446049508513
1	2	undersample	0.8	300	5	2	2	sqrt	gini		0.9060098727532854	0.2954105596381332	0.8888888887791496	0.8242517267780181	37.519646148732825	5.057738673079514	0.13480239866424942
1	3	undersample	0.8	300	5	2	2	sqrt	gini		0.90269368882825	0.2906955136752979	0.9259259258116141	0.8158096699860644	55.36457481402364	5.027005899123482	0.09079822905466281
1	1	undersample	0.8	300	5	2	2	sqrt	entropy		0.8932852012923642	0.29972368115506953	0.8148148147142205	0.8196469685278616	19.996593980649493	4.517887849649022	0.22593285906864927
1	2	undersample	0.8	300	5	2	2	sqrt	entropy		0.9055740314374237	0.2890080965720671	0.9012345677899711	0.8227168073612993	42.346314890190556	5.0835869071401385	0.12004790728211849
1	3	undersample	0.8	300	5	2	2	sqrt	entropy		0.9055550818149949	0.298609997223197	0.9259259258116141	0.8050652340690325	51.62400804223424	4.74992684804231	0.09201002618619337
1	1	undersample	0.8	300	5	2	2	log2	gini		0.8932946761035786	0.3050898735316784	0.8148148147142205	0.8188795088195021	19.893218589800394	4.498744258123527	0.2261446049508513
1	2	undersample	0.8	300	5	2	2	log2	gini		0.9060098727532854	0.2954105596381332	0.8888888887791496	0.8242517267780181	37.519646148732825	5.057738673079514	0.13480239866424942
1	3	undersample	0.8	300	5	2	2	log2	gini		0.90269368882825	0.2906955136752979	0.9259259258116141	0.8158096699860644	55.36457481402364	5.027005899123482	0.09079822905466281
1	1	undersample	0.8	300	5	2	2	log2	entropy		0.8932852012923642	0.29972368115506953	0.8148148147142205	0.8196469685278616	19.996593980649493	4.517887849649022	0.22593285906864927
1	2	undersample	0.8	300	5	2	2	log2	entropy		0.9055740314374237	0.2890080965720671	0.9012345677899711	0.8227168073612993	42.346314890190556	5.0835869071401385	0.12004790728211849
1	3	undersample	0.8	300	5	2	2	log2	entropy		0.9055550818149949	0.298609997223197	0.9259259258116141	0.8050652340690325	51.62400804223424	4.74992684804231	0.09201002618619337
1	1	undersample	0.8	300	5	5	1	sqrt	gini		0.8960423713557508	0.30543139167787486	0.8148148147142205	0.8196469685278616	19.996593980649493	4.517887849649022	0.22593285906864927
1	2	undersample	0.8	300	5	5	1	sqrt	gini		0.9038875150412629	0.28801446390564334	0.9012345677899711	0.8273215656114558	43.71888316675736	5.219149216807286	0.1193797371197934
1	3	undersample	0.8	300	5	5	1	sqrt	gini		0.9050908160654899	0.29486389309712685	0.9135802468007926	0.8135072908609862	46.114044243956506	4.898744846547062	0.10623107267475519
1	1	undersample	0.8	300	5	5	1	sqrt	entropy		0.8953033360810285	0.30096131205802834	0.8395061727358635	0.8173445894027833	23.40659120049266	4.596119677100106	0.19636005104995619
1	2	undersample	0.8	300	5	5	1	sqrt	entropy		0.9058677505850695	0.29280800999929774	0.9012345677899711	0.8196469685278616	41.470207477334654	4.997057773096646	0.12049752490690309
1	3	undersample	0.8	300	5	5	1	sqrt	entropy		0.9063983400130753	0.29388878450336997	0.9259259258116141	0.8066001534857514	52.13292869289737	4.787624678218918	0.09183493574842842
1	1	undersample	0.8	300	5	5	1	log2	gini		0.8960423713557508	0.30543139167787486	0.8148148147142205	0.8196469685278616	19.996593980649493	4.517887849649022	0.22593285906864927
1	2	undersample	0.8	300	5	5	1	log2	gini		0.9038875150412629	0.28801446390564334	0.9012345677899711	0.8273215656114558	43.71888316675736	5.219149216807286	0.1193797371197934
1	3	undersample	0.8	300	5	5	1	log2	gini		0.9050908160654899	0.29486389309712685	0.9135802468007926	0.8135072908609862	46.114044243956506	4.898744846547062	0.10623107267475519
1	1	undersample	0.8	300	5	5	1	log2	entropy		0.8953033360810285	0.30096131205802834	0.8395061727358635	0.8173445894027833	23.40659120049266	4.596119677100106	0.19636005104995619
1	2	undersample	0.8	300	5	5	1	log2	entropy		0.9058677505850695	0.29280800999929774	0.9012345677899711	0.8196469685278616	41.470207477334654	4.997057773096646	0.12049752490690309
1	3	undersample	0.8	300	5	5	1	log2	entropy		0.9063983400130753	0.29388878450336997	0.9259259258116141	0.8066001534857514	52.13292869289737	4.787624678218918	0.09183493574842842
1	1	undersample	0.8	300	5	5	2	sqrt	gini		0.8951801635352415	0.29855774502128174	0.827160493725042	0.8188795088195021	21.63710456563827	4.566907049913278	0.21106829796417878
1	2	undersample	0.8	300	5	5	2	sqrt	gini		0.9042380830561951	0.2889159258397085	0.9012345677899711	0.825786646194737	43.25329833334397	5.173165525908665	0.11960163253926206
1	3	undersample	0.8	300	5	5	2	sqrt	gini		0.9040012127758354	0.2868205073623828	0.9259259258116141	0.8135072908609862	54.526740636222	4.96494410123013	0.09105520517146998
1	1	undersample	0.8	300	5	5	2	sqrt	entropy		0.8929251584662176	0.28921641756962685	0.827160493725042	0.8165771296944239	21.305437407226776	4.5095818599458335	0.21166341533836877
1	2	undersample	0.8	300	5	5	2	sqrt	entropy		0.9059151246411414	0.29010368711273093	0.9012345677899711	0.820414428236221	41.68642629413455	5.018412719654887	0.12038480505335944
1	3	undersample	0.8	300	5	5	2	sqrt	entropy		0.9064836133140046	0.29687030667497694	0.9259259258116141	0.805832693777392	51.87746259558588	4.7687012614937885	0.091922397590913
1	1	undersample	0.8	300	5	5	2	log2	gini		0.8951801635352415	0.29855774502128174	0.827160493725042	0.8188795088195021	21.63710456563827	4.566907049913278	0.21106829796417878
1	2	undersample	0.8	300	5	5	2	log2	gini		0.9042380830561951	0.2889159258397085	0.9012345677899711	0.825786646194737	43.25329833334397	5.173165525908665	0.11960163253926206
1	3	undersample	0.8	300	5	5	2	log2	gini		0.9040012127758354	0.2868205073623828	0.9259259258116141	0.8135072908609862	54.526740636222	4.96494410123013	0.09105520517146998
1	1	undersample	0.8	300	5	5	2	log2	entropy		0.8929251584662176	0.28921641756962685	0.827160493725042	0.8165771296944239	21.305437407226776	4.5095818599458335	0.21166341533836877
1	2	undersample	0.8	300	5	5	2	log2	entropy		0.9059151246411414	0.29010368711273093	0.9012345677899711	0.820414428236221	41.68642629413455	5.018412719654887	0.12038480505335944
1	3	undersample	0.8	300	5	5	2	log2	entropy		0.9064836133140046	0.29687030667497694	0.9259259258116141	0.805832693777392	51.87746259558588	4.7687012614937885	0.091922397590913
1	1	undersample	0.8	300	5	10	1	sqrt	gini		0.8978994343537704	0.30798045968999627	0.827160493725042	0.8196469685278616	21.749542084481092	4.586340695855826	0.21087066847411412
1	2	undersample	0.8	300	5	10	1	sqrt	gini		0.9042191334337664	0.28909327092755693	0.9012345677899711	0.829623944736534	44.432989633250685	5.289678256134867	0.11904843350550802
1	3	undersample	0.8	300	5	10	1	sqrt	gini		0.9028452858076802	0.27517246842316984	0.9259259258116141	0.8096699923191891	53.17539518557751	4.864844427033153	0.09148674642287695
1	1	undersample	0.8	300	5	10	1	sqrt	entropy		0.896392939370683	0.30707544255396824	0.827160493725042	0.8158096699860644	21.196724282977122	4.490791936550311	0.21186253425910617
1	2	undersample	0.8	300	5	10	1	sqrt	entropy		0.9045128525814122	0.2913020147200109	0.9012345677899711	0.8242517267780181	42.79584598561585	5.127985043538952	0.11982435438486398
1	3	undersample	0.8	300	5	10	1	sqrt	entropy		0.9046360251271992	0.2817664006298346	0.9259259258116141	0.8073676131941109	52.39043037652556	4.806698879133227	0.09174764018320887
1	1	undersample	0.8	300	5	10	1	log2	gini		0.8978994343537704	0.30798045968999627	0.827160493725042	0.8196469685278616	21.749542084481092	4.586340695855826	0.21087066847411412
1	2	undersample	0.8	300	5	10	1	log2	gini		0.9042191334337664	0.28909327092755693	0.9012345677899711	0.829623944736534	44.432989633250685	5.289678256134867	0.11904843350550802
1	3	undersample	0.8	300	5	10	1	log2	gini		0.9028452858076802	0.27517246842316984	0.9259259258116141	0.8096699923191891	53.17539518557751	4.864844427033153	0.09148674642287695
1	1	undersample	0.8	300	5	10	1	log2	entropy		0.896392939370683	0.30707544255396824	0.827160493725042	0.8158096699860644	21.196724282977122	4.490791936550311	0.21186253425910617
1	2	undersample	0.8	300	5	10	1	log2	entropy		0.9045128525814122	0.2913020147200109	0.9012345677899711	0.8242517267780181	42.79584598561585	5.127985043538952	0.11982435438486398
1	3	undersample	0.8	300	5	10	1	log2	entropy		0.9046360251271992	0.2817664006298346	0.9259259258116141	0.8073676131941109	52.39043037652556	4.806698879133227	0.09174764018320887
1	1	undersample	0.8	300	5	10	2	sqrt	gini		0.8985626711387775	0.30780854685821546	0.8148148147142205	0.8181120491111428	19.790715565069274	4.479762215884721	0.22635674810487252
1	2	undersample	0.8	300	5	10	2	sqrt	gini		0.9064362392579328	0.29194806947817653	0.9012345677899711	0.8303914044448935	44.67533345645424	5.313613450451701	0.11893840722817726
1	3	undersample	0.8	300	5	10	2	sqrt	gini		0.9040012127758354	0.2791680655666446	0.9259259258116141	0.8112049117359079	53.70934143718878	4.904396005644183	0.09131363999847754
1	1	undersample	0.8	300	5	10	2	sqrt	entropy		0.8958434003202486	0.31017483788492617	0.827160493725042	0.8165771296944239	21.305437407226776	4.5095818599458335	0.21166341533836877
1	2	undersample	0.8	300	5	10	2	sqrt	entropy		0.9051666145552051	0.2919099061997816	0.8888888887791496	0.8219493476529398	36.93103008326651	4.992336883569173	0.13517999641501754
1	3	undersample	0.8	300	5	10	2	sqrt	entropy		0.9044939029589836	0.2874616436527497	0.9259259258116141	0.8081350729024702	52.649992073504926	4.825925673646888	0.09166051042152995
1	1	undersample	0.8	300	5	10	2	log2	gini		0.8985626711387775	0.30780854685821546	0.8148148147142205	0.8181120491111428	19.790715565069274	4.479762215884721	0.22635674810487252
1	2	undersample	0.8	300	5	10	2	log2	gini		0.9064362392579328	0.29194806947817653	0.9012345677899711	0.8303914044448935	44.67533345645424	5.313613450451701	0.11893840722817726
1	3	undersample	0.8	300	5	10	2	log2	gini		0.9040012127758354	0.2791680655666446	0.9259259258116141	0.8112049117359079	53.70934143718878	4.904396005644183	0.09131363999847754
1	1	undersample	0.8	300	5	10	2	log2	entropy		0.8958434003202486	0.31017483788492617	0.827160493725042	0.8165771296944239	21.305437407226776	4.5095818599458335	0.21166341533836877
1	2	undersample	0.8	300	5	10	2	log2	entropy		0.9051666145552051	0.2919099061997816	0.8888888887791496	0.8219493476529398	36.93103008326651	4.992336883569173	0.13517999641501754
1	3	undersample	0.8	300	5	10	2	log2	entropy		0.9044939029589836	0.2874616436527497	0.9259259258116141	0.8081350729024702	52.649992073504926	4.825925673646888	0.09166051042152995
1	1	undersample	0.8	300	10	2	1	sqrt	gini		0.8927451370531442	0.29987284546802845	0.827160493725042	0.820414428236221	21.862940607703095	4.605940441327088	0.21067340873051837
1	2	undersample	0.8	300	10	2	1	sqrt	gini		0.9020588764768862	0.29795541904429024	0.8641975307575065	0.8288564850281747	30.819401471043353	5.049548505558571	0.16384316230504686
1	3	undersample	0.8	300	10	2	1	sqrt	gini		0.9093971177624285	0.28897762870244204	0.9012345677899711	0.8173445894027833	40.83245281538431	4.934069653357467	0.12083695455037534
1	1	undersample	0.8	300	10	2	1	sqrt	entropy		0.8931478165297556	0.2897453535308886	0.827160493725042	0.8181120491111428	21.525615886562935	4.547637400973883	0.21126629824127466
1	2	undersample	0.8	300	10	2	1	sqrt	entropy		0.9041291227272297	0.30102695065912893	0.8641975307575065	0.8250191864863775	30.003984038427376	4.938812799050678	0.16460522351583345
1	3	undersample	0.8	300	10	2	1	sqrt	entropy		0.9079806334858778	0.2860621667616036	0.9259259258116141	0.8135072908609862	54.526740636222	4.96494410123013	0.09105520517146998
1	1	undersample	0.8	300	10	2	1	log2	gini		0.8927451370531441	0.29987284546802845	0.827160493725042	0.820414428236221	21.862940607703095	4.605940441327088	0.21067340873051837
1	2	undersample	0.8	300	10	2	1	log2	gini		0.9020588764768862	0.29795541904429024	0.8641975307575065	0.8288564850281747	30.819401471043353	5.049548505558571	0.16384316230504686
1	3	undersample	0.8	300	10	2	1	log2	gini		0.9093971177624285	0.2889776287024421	0.9012345677899711	0.8173445894027833	40.83245281538431	4.934069653357467	0.12083695455037534
1	1	undersample	0.8	300	10	2	1	log2	entropy		0.8931478165297556	0.2897453535308886	0.827160493725042	0.8181120491111428	21.525615886562935	4.547637400973883	0.21126629824127466
1	2	undersample	0.8	300	10	2	1	log2	entropy		0.9041291227272297	0.30102695065912893	0.8641975307575065	0.8250191864863775	30.003984038427376	4.938812799050678	0.16460522351583345
1	3	undersample	0.8	300	10	2	1	log2	entropy		0.9079806334858778	0.2860621667616036	0.9259259258116141	0.8135072908609862	54.526740636222	4.96494410123013	0.09105520517146998
1	1	undersample	0.8	300	10	2	2	sqrt	gini		0.8966677088959002	0.3077007717817029	0.827160493725042	0.8181120491111428	21.525615886562935	4.547637400973883	0.21126629824127466
1	2	undersample	0.8	300	10	2	2	sqrt	gini		0.905071866443061	0.29699269489029434	0.8765432097683281	0.829623944736534	34.57251855067165	5.144755564185967	0.1488105418446824
1	3	undersample	0.8	300	10	2	2	sqrt	gini		0.9051192404991331	0.2825786029636714	0.9135802468007926	0.8188795088195021	47.795392861326434	5.044046592441531	0.10553414905747087
1	1	undersample	0.8	300	10	2	2	sqrt	entropy		0.8967814066304729	0.30046998110636486	0.827160493725042	0.820414428236221	21.862940607703095	4.605940441327088	0.21067340873051837
1	2	undersample	0.8	300	10	2	2	sqrt	entropy		0.9053182115346353	0.29518187404765095	0.8765432097683281	0.8273215656114558	34.0168850149982	5.076158827305717	0.14922467136243558
1	3	undersample	0.8	300	10	2	2	sqrt	entropy		0.9096292506371811	0.289869967470666	0.9259259258116141	0.8181120491111428	56.22361998240297	5.090638881687182	0.09054269933249166
1	1	undersample	0.8	300	10	2	2	log2	gini		0.8966677088959003	0.3077007717817029	0.827160493725042	0.8181120491111428	21.525615886562935	4.547637400973883	0.21126629824127466
1	2	undersample	0.8	300	10	2	2	log2	gini		0.905071866443061	0.29699269489029434	0.8765432097683281	0.829623944736534	34.57251855067165	5.144755564185967	0.1488105418446824
1	3	undersample	0.8	300	10	2	2	log2	gini		0.9051192404991331	0.2825786029636714	0.9135802468007926	0.8188795088195021	47.795392861326434	5.044046592441531	0.10553414905747087
1	1	undersample	0.8	300	10	2	2	log2	entropy		0.8967814066304729	0.30046998110636486	0.827160493725042	0.820414428236221	21.862940607703095	4.605940441327088	0.21067340873051837
1	2	undersample	0.8	300	10	2	2	log2	entropy		0.9053182115346353	0.295181874047651	0.8765432097683281	0.8273215656114558	34.0168850149982	5.076158827305717	0.14922467136243558
1	3	undersample	0.8	300	10	2	2	log2	entropy		0.9096292506371811	0.289869967470666	0.9259259258116141	0.8181120491111428	56.22361998240297	5.090638881687182	0.09054269933249166
1	1	undersample	0.8	300	10	5	1	sqrt	gini		0.8966771837071147	0.29927771921821283	0.8395061727358635	0.8181120491111428	23.527423936013996	4.615512586063045	0.19617584837767682
1	2	undersample	0.8	300	10	5	1	sqrt	gini		0.9016893588395252	0.3003504946430361	0.8888888887791496	0.8273215656114558	38.32888423429007	5.147654022056501	0.1343022042411145
1	3	undersample	0.8	300	10	5	1	sqrt	gini		0.9062562178448594	0.2816241718556106	0.9259259258116141	0.8181120491111428	56.22361998240297	5.090638881687182	0.09054269933249166
1	1	undersample	0.8	300	10	5	1	sqrt	entropy		0.8992922316022853	0.30106255966448653	0.8395061727358635	0.8173445894027833	23.40659120049266	4.596119677100106	0.19636005104995619
1	2	undersample	0.8	300	10	5	1	sqrt	entropy		0.9053750604019214	0.29932114884310623	0.9012345677899711	0.8234842670696587	42.570103196449914	5.105689457657196	0.11993602666159256
1	3	undersample	0.8	300	10	5	1	sqrt	entropy		0.9089281146073165	0.2891687258791128	0.9259259258116141	0.8142747505693456	54.803710612489866	4.9854603980635925	0.0909693849979985
1	1	undersample	0.8	300	10	5	1	log2	gini		0.8966771837071147	0.29927771921821283	0.8395061727358635	0.8181120491111428	23.527423936013996	4.615512586063045	0.19617584837767682
1	2	undersample	0.8	300	10	5	1	log2	gini		0.9016893588395252	0.3003504946430361	0.8888888887791496	0.8273215656114558	38.32888423429007	5.147654022056501	0.1343022042411145
1	3	undersample	0.8	300	10	5	1	log2	gini		0.9062562178448594	0.2816241718556106	0.9259259258116141	0.8181120491111428	56.22361998240297	5.090638881687182	0.09054269933249166
1	1	undersample	0.8	300	10	5	1	log2	entropy		0.8992922316022853	0.30106255966448653	0.8395061727358635	0.8173445894027833	23.40659120049266	4.596119677100106	0.19636005104995619
1	2	undersample	0.8	300	10	5	1	log2	entropy		0.9053750604019214	0.29932114884310623	0.9012345677899711	0.8234842670696587	42.570103196449914	5.105689457657196	0.11993602666159256
1	3	undersample	0.8	300	10	5	1	log2	entropy		0.9089281146073165	0.2891687258791128	0.9259259258116141	0.8142747505693456	54.803710612489866	4.9854603980635925	0.0909693849979985
1	1	undersample	0.8	300	10	5	2	sqrt	gini		0.8996806988620751	0.3111562996358286	0.827160493725042	0.820414428236221	21.862940607703095	4.605940441327088	0.21067340873051837
1	2	undersample	0.8	300	10	5	2	sqrt	gini		0.9056972039832107	0.30673422605302747	0.8888888887791496	0.829623944736534	38.95495018444008	5.217216910160417	0.13392948767509522
1	3	undersample	0.8	300	10	5	2	sqrt	gini		0.9074121448130146	0.2834810579991563	0.9259259258116141	0.820414428236221	57.104691948644394	5.1559034790974865	0.09028860382763983
1	1	undersample	0.8	300	10	5	2	sqrt	entropy		0.8997185981069328	0.30925097808720897	0.8395061727358635	0.8196469685278616	23.772174497998773	4.654793542062629	0.19580847787957897
1	2	undersample	0.8	300	10	5	2	sqrt	entropy		0.9053182115346352	0.2918348285596521	0.8765432097683281	0.8273215656114558	34.0168850149982	5.076158827305717	0.14922467136243558
1	3	undersample	0.8	300	10	5	2	sqrt	entropy		0.9063888652018608	0.2844615109950682	0.9259259258116141	0.8119723714442674	53.97958362148792	4.924413947458919	0.09122733221126214
1	1	undersample	0.8	300	10	5	2	log2	gini		0.8996806988620751	0.3111562996358286	0.827160493725042	0.820414428236221	21.862940607703095	4.605940441327088	0.21067340873051837
1	2	undersample	0.8	300	10	5	2	log2	gini		0.9056972039832107	0.30673422605302747	0.8888888887791496	0.829623944736534	38.95495018444008	5.217216910160417	0.13392948767509522
1	3	undersample	0.8	300	10	5	2	log2	gini		0.9074121448130146	0.2834810579991563	0.9259259258116141	0.820414428236221	57.104691948644394	5.1559034790974865	0.09028860382763983
1	1	undersample	0.8	300	10	5	2	log2	entropy		0.8997185981069328	0.30925097808720897	0.8395061727358635	0.8196469685278616	23.772174497998773	4.654793542062629	0.19580847787957897
1	2	undersample	0.8	300	10	5	2	log2	entropy		0.9053182115346352	0.29183482855965215	0.8765432097683281	0.8273215656114558	34.0168850149982	5.076158827305717	0.14922467136243558
1	3	undersample	0.8	300	10	5	2	log2	entropy		0.9063888652018608	0.2844615109950682	0.9259259258116141	0.8119723714442674	53.97958362148792	4.924413947458919	0.09122733221126214
1	1	undersample	0.8	300	10	10	1	sqrt	gini		0.899282756791071	0.31005478359384564	0.8395061727358635	0.820414428236221	23.896118692759412	4.674685821048388	0.19562530811765858
1	2	undersample	0.8	300	10	10	1	sqrt	gini		0.9042759823010527	0.2984833818707119	0.9012345677899711	0.8273215656114558	43.71888316675736	5.219149216807286	0.1193797371197934
1	3	undersample	0.8	300	10	10	1	sqrt	gini		0.903034782031968	0.2745928872765394	0.9259259258116141	0.8127398311526268	54.25204090552936	4.944595970755171	0.0911411874226986
1	1	undersample	0.8	300	10	10	1	sqrt	entropy		0.8988279658527804	0.314721345907031	0.827160493725042	0.8188795088195021	21.63710456563827	4.566907049913278	0.21106829796417878
1	2	undersample	0.8	300	10	10	1	sqrt	entropy		0.9057445780392825	0.296657570251044	0.8888888887791496	0.8242517267780181	37.519646148732825	5.057738673079514	0.13480239866424942
1	3	undersample	0.8	300	10	10	1	sqrt	entropy		0.9061519949215011	0.2881052840514831	0.9259259258116141	0.8142747505693456	54.803710612489866	4.9854603980635925	0.0909693849979985
1	1	undersample	0.8	300	10	10	1	log2	gini		0.899282756791071	0.31005478359384564	0.8395061727358635	0.820414428236221	23.896118692759412	4.674685821048388	0.19562530811765858
1	2	undersample	0.8	300	10	10	1	log2	gini		0.9042759823010527	0.2984833818707119	0.9012345677899711	0.8273215656114558	43.71888316675736	5.219149216807286	0.1193797371197934
1	3	undersample	0.8	300	10	10	1	log2	gini		0.903034782031968	0.2745928872765394	0.9259259258116141	0.8127398311526268	54.25204090552936	4.944595970755171	0.0911411874226986
1	1	undersample	0.8	300	10	10	1	log2	entropy		0.8988279658527804	0.314721345907031	0.827160493725042	0.8188795088195021	21.63710456563827	4.566907049913278	0.21106829796417878
1	2	undersample	0.8	300	10	10	1	log2	entropy		0.9057445780392825	0.296657570251044	0.8888888887791496	0.8242517267780181	37.519646148732825	5.057738673079514	0.13480239866424942
1	3	undersample	0.8	300	10	10	1	log2	entropy		0.9061519949215011	0.2881052840514831	0.9259259258116141	0.8142747505693456	54.803710612489866	4.9854603980635925	0.0909693849979985
1	1	undersample	0.8	300	10	10	2	sqrt	gini		0.9000881157442937	0.31246815754454393	0.827160493725042	0.8196469685278616	21.749542084481092	4.586340695855826	0.21087066847411412
1	2	undersample	0.8	300	10	10	2	sqrt	gini		0.9057824772841401	0.30750897537202176	0.9012345677899711	0.8273215656114558	43.71888316675736	5.219149216807286	0.1193797371197934
1	3	undersample	0.8	300	10	10	2	sqrt	gini		0.9013956396918791	0.2728679900012518	0.9259259258116141	0.8150422102777051	55.08297909464973	5.006146954612602	0.09088372644443742
1	1	undersample	0.8	300	10	10	2	sqrt	entropy		0.8982405275574884	0.3096041912132333	0.827160493725042	0.820414428236221	21.862940607703095	4.605940441327088	0.21067340873051837
1	2	undersample	0.8	300	10	10	2	sqrt	entropy		0.9065594118037199	0.3012153376491043	0.8888888887791496	0.825786646194737	37.92070026623896	5.102300244731834	0.13455183658798206
1	3	undersample	0.8	300	10	10	2	sqrt	entropy		0.9054224344579934	0.28746664176442405	0.9135802468007926	0.8127398311526268	45.88172675304861	4.8786680244784355	0.1063313853011647
1	1	undersample	0.8	300	10	10	2	log2	gini		0.9000881157442937	0.31246815754454393	0.827160493725042	0.8196469685278616	21.749542084481092	4.586340695855826	0.21087066847411412
1	2	undersample	0.8	300	10	10	2	log2	gini		0.9057824772841401	0.30750897537202176	0.9012345677899711	0.8273215656114558	43.71888316675736	5.219149216807286	0.1193797371197934
1	3	undersample	0.8	300	10	10	2	log2	gini		0.9013956396918791	0.2728679900012518	0.9259259258116141	0.8150422102777051	55.08297909464973	5.006146954612602	0.09088372644443742
1	1	undersample	0.8	300	10	10	2	log2	entropy		0.8982405275574884	0.3096041912132333	0.827160493725042	0.820414428236221	21.862940607703095	4.605940441327088	0.21067340873051837
1	2	undersample	0.8	300	10	10	2	log2	entropy		0.9065594118037199	0.3012153376491043	0.8888888887791496	0.825786646194737	37.92070026623896	5.102300244731834	0.13455183658798206
1	3	undersample	0.8	300	10	10	2	log2	entropy		0.9054224344579934	0.28746664176442405	0.9135802468007926	0.8127398311526268	45.88172675304861	4.8786680244784355	0.1063313853011647
1	1	undersample	0.8	500	3	2	1	sqrt	gini		0.8916744833859186	0.29555660888275614	0.8148148147142205	0.8219493476529398	20.312067155861772	4.576308809938409	0.22529999392489602
1	2	undersample	0.8	500	3	2	1	sqrt	gini		0.9031295301441118	0.283945823417929	0.9012345677899711	0.8227168073612993	42.346314890190556	5.0835869071401385	0.12004790728211849
1	3	undersample	0.8	500	3	2	1	sqrt	gini		0.9000502164994363	0.28422281148979317	0.9135802468007926	0.8142747505693456	46.34828171401691	4.9189875927560776	0.1061309491390623
1	1	undersample	0.8	500	3	2	1	sqrt	entropy		0.8914849871616308	0.2884043205512409	0.8148148147142205	0.820414428236221	20.10085292179694	4.537195061605788	0.2257215093433782
1	2	undersample	0.8	500	3	2	1	sqrt	entropy		0.9021725742114588	0.27736421338440453	0.9012345677899711	0.8173445894027833	40.83245281538431	4.934069653357467	0.12083695455037534
1	3	undersample	0.8	500	3	2	1	sqrt	entropy		0.9004197341367973	0.28993730872314666	0.9135802468007926	0.8081350729024702	44.52685114388014	4.761579997998263	0.10693726213299036
1	1	undersample	0.8	500	3	2	1	log2	gini		0.8916744833859186	0.29555660888275614	0.8148148147142205	0.8219493476529398	20.312067155861772	4.576308809938409	0.22529999392489602
1	2	undersample	0.8	500	3	2	1	log2	gini		0.9031295301441118	0.283945823417929	0.9012345677899711	0.8227168073612993	42.346314890190556	5.0835869071401385	0.12004790728211849
1	3	undersample	0.8	500	3	2	1	log2	gini		0.9000502164994363	0.28422281148979317	0.9135802468007926	0.8142747505693456	46.34828171401691	4.9189875927560776	0.1061309491390623
1	1	undersample	0.8	500	3	2	1	log2	entropy		0.8914849871616308	0.2884043205512409	0.8148148147142205	0.820414428236221	20.10085292179694	4.537195061605788	0.2257215093433782
1	2	undersample	0.8	500	3	2	1	log2	entropy		0.9021725742114588	0.27736421338440453	0.9012345677899711	0.8173445894027833	40.83245281538431	4.934069653357467	0.12083695455037534
1	3	undersample	0.8	500	3	2	1	log2	entropy		0.9004197341367973	0.28993730872314666	0.9135802468007926	0.8081350729024702	44.52685114388014	4.761579997998263	0.10693726213299036
1	1	undersample	0.8	500	3	2	2	sqrt	gini		0.8912007428251991	0.2939494197774362	0.8148148147142205	0.8219493476529398	20.312067155861772	4.576308809938409	0.22529999392489602
1	2	undersample	0.8	500	3	2	2	sqrt	gini		0.9035937958936168	0.2850001996698221	0.9012345677899711	0.8227168073612993	42.346314890190556	5.0835869071401385	0.12004790728211849
1	3	undersample	0.8	500	3	2	2	sqrt	gini		0.9007987265853727	0.2895365701411737	0.9135802468007926	0.8142747505693456	46.34828171401691	4.9189875927560776	0.1061309491390623
1	1	undersample	0.8	500	3	2	2	sqrt	entropy		0.8914849871616307	0.289229117593496	0.8148148147142205	0.8196469685278616	19.996593980649493	4.517887849649022	0.22593285906864927
1	2	undersample	0.8	500	3	2	2	sqrt	entropy		0.9020304520432431	0.27723476878761544	0.9012345677899711	0.8165771296944239	40.6234258339254	4.913425011582774	0.1209505231152913
1	3	undersample	0.8	500	3	2	2	sqrt	entropy		0.9010545464881613	0.29296777668118384	0.9135802468007926	0.8073676131941109	44.307336104591144	4.742609560744784	0.10703891352159156
1	1	undersample	0.8	500	3	2	2	log2	gini		0.8912007428251991	0.2939494197774362	0.8148148147142205	0.8219493476529398	20.312067155861772	4.576308809938409	0.22529999392489602
1	2	undersample	0.8	500	3	2	2	log2	gini		0.9035937958936168	0.2850001996698221	0.9012345677899711	0.8227168073612993	42.346314890190556	5.0835869071401385	0.12004790728211849
1	3	undersample	0.8	500	3	2	2	log2	gini		0.9007987265853727	0.2895365701411737	0.9135802468007926	0.8142747505693456	46.34828171401691	4.9189875927560776	0.1061309491390623
1	1	undersample	0.8	500	3	2	2	log2	entropy		0.8914849871616307	0.289229117593496	0.8148148147142205	0.8196469685278616	19.996593980649493	4.517887849649022	0.22593285906864927
1	2	undersample	0.8	500	3	2	2	log2	entropy		0.9020304520432431	0.27723476878761544	0.9012345677899711	0.8165771296944239	40.6234258339254	4.913425011582774	0.1209505231152913
1	3	undersample	0.8	500	3	2	2	log2	entropy		0.9010545464881613	0.29296777668118384	0.9135802468007926	0.8073676131941109	44.307336104591144	4.742609560744784	0.10703891352159156
1	1	undersample	0.8	500	3	5	1	sqrt	gini		0.8914281382943445	0.29356079432696014	0.8148148147142205	0.8219493476529398	20.312067155861772	4.576308809938409	0.22529999392489602
1	2	undersample	0.8	500	3	5	1	sqrt	gini		0.9033000767459708	0.2838206507518528	0.9012345677899711	0.8227168073612993	42.346314890190556	5.0835869071401385	0.12004790728211849
1	3	undersample	0.8	500	3	5	1	sqrt	gini		0.899822821030291	0.2838277774569415	0.9135802468007926	0.8127398311526268	45.88172675304861	4.8786680244784355	0.1063313853011647
1	1	undersample	0.8	500	3	5	1	sqrt	entropy		0.8915039367840596	0.2886718597843799	0.8148148147142205	0.820414428236221	20.10085292179694	4.537195061605788	0.2257215093433782
1	2	undersample	0.8	500	3	5	1	sqrt	entropy		0.9022862719460315	0.27770395218358185	0.9012345677899711	0.8181120491111428	41.04324373751198	4.954888511508858	0.12072359905968738
1	3	undersample	0.8	500	3	5	1	sqrt	entropy		0.9003723600807253	0.2885145629547152	0.9135802468007926	0.8081350729024702	44.52685114388014	4.761579997998263	0.10693726213299036
1	1	undersample	0.8	500	3	5	1	log2	gini		0.8914281382943445	0.29356079432696014	0.8148148147142205	0.8219493476529398	20.312067155861772	4.576308809938409	0.22529999392489602
1	2	undersample	0.8	500	3	5	1	log2	gini		0.9033000767459708	0.2838206507518528	0.9012345677899711	0.8227168073612993	42.346314890190556	5.0835869071401385	0.12004790728211849
1	3	undersample	0.8	500	3	5	1	log2	gini		0.899822821030291	0.2838277774569415	0.9135802468007926	0.8127398311526268	45.88172675304861	4.8786680244784355	0.1063313853011647
1	1	undersample	0.8	500	3	5	1	log2	entropy		0.8915039367840596	0.2886718597843799	0.8148148147142205	0.820414428236221	20.10085292179694	4.537195061605788	0.2257215093433782
1	2	undersample	0.8	500	3	5	1	log2	entropy		0.9022862719460315	0.27770395218358185	0.9012345677899711	0.8181120491111428	41.04324373751198	4.954888511508858	0.12072359905968738
1	3	undersample	0.8	500	3	5	1	log2	entropy		0.9003723600807253	0.2885145629547152	0.9135802468007926	0.8081350729024702	44.52685114388014	4.761579997998263	0.10693726213299036
1	1	undersample	0.8	500	3	5	2	sqrt	gini		0.8915228864064884	0.2940933377439375	0.8148148147142205	0.8219493476529398	20.312067155861772	4.576308809938409	0.22529999392489602
1	2	undersample	0.8	500	3	5	2	sqrt	gini		0.9036695943833318	0.2839117532020275	0.9012345677899711	0.8219493476529398	42.12445579335338	5.061674895840968	0.12015999683003781
1	3	undersample	0.8	500	3	5	2	sqrt	gini		0.9008461006414447	0.28994035952659775	0.9135802468007926	0.8142747505693456	46.34828171401691	4.9189875927560776	0.1061309491390623
1	1	undersample	0.8	500	3	5	2	sqrt	entropy		0.8916839581971329	0.2897691972464489	0.8148148147142205	0.820414428236221	20.10085292179694	4.537195061605788	0.2257215093433782
1	2	undersample	0.8	500	3	5	2	sqrt	entropy		0.9020967757217437	0.2768837672063364	0.9012345677899711	0.8173445894027833	40.83245281538431	4.934069653357467	0.12083695455037534
1	3	undersample	0.8	500	3	5	2	sqrt	entropy		0.9008934746975166	0.29223039586874255	0.9135802468007926	0.8073676131941109	44.307336104591144	4.742609560744784	0.10703891352159156
1	1	undersample	0.8	500	3	5	2	log2	gini		0.8915228864064884	0.2940933377439375	0.8148148147142205	0.8219493476529398	20.312067155861772	4.576308809938409	0.22529999392489602
1	2	undersample	0.8	500	3	5	2	log2	gini		0.9036695943833318	0.2839117532020275	0.9012345677899711	0.8219493476529398	42.12445579335338	5.061674895840968	0.12015999683003781
1	3	undersample	0.8	500	3	5	2	log2	gini		0.9008461006414447	0.28994035952659775	0.9135802468007926	0.8142747505693456	46.34828171401691	4.9189875927560776	0.1061309491390623
1	1	undersample	0.8	500	3	5	2	log2	entropy		0.8916839581971329	0.2897691972464489	0.8148148147142205	0.820414428236221	20.10085292179694	4.537195061605788	0.2257215093433782
1	2	undersample	0.8	500	3	5	2	log2	entropy		0.9020967757217437	0.2768837672063364	0.9012345677899711	0.8173445894027833	40.83245281538431	4.934069653357467	0.12083695455037534
1	3	undersample	0.8	500	3	5	2	log2	entropy		0.9008934746975166	0.29223039586874255	0.9135802468007926	0.8073676131941109	44.307336104591144	4.742609560744784	0.10703891352159156
1	1	undersample	0.8	500	3	10	1	sqrt	gini		0.8905564556626209	0.2919812114064023	0.8148148147142205	0.8219493476529398	20.312067155861772	4.576308809938409	0.22529999392489602
1	2	undersample	0.8	500	3	10	1	sqrt	gini		0.9027410628843221	0.2846955085724738	0.9012345677899711	0.8242517267780181	42.79584598561585	5.127985043538952	0.11982435438486398
1	3	undersample	0.8	500	3	10	1	sqrt	gini		0.9007039784732289	0.28663638603403097	0.9135802468007926	0.8127398311526268	45.88172675304861	4.8786680244784355	0.1063313853011647
1	1	undersample	0.8	500	3	10	1	sqrt	entropy		0.8911344191466986	0.28998683120327334	0.8148148147142205	0.820414428236221	20.10085292179694	4.537195061605788	0.2257215093433782
1	2	undersample	0.8	500	3	10	1	sqrt	entropy		0.9012061434675914	0.278278781018866	0.9012345677899711	0.8173445894027833	40.83245281538431	4.934069653357467	0.12083695455037534
1	3	undersample	0.8	500	3	10	1	sqrt	entropy		0.9005618563050131	0.29114823223144176	0.9135802468007926	0.8066001534857514	44.08956324805601	4.723789682509332	0.1071407583476568
1	1	undersample	0.8	500	3	10	1	log2	gini		0.8905564556626209	0.2919812114064023	0.8148148147142205	0.8219493476529398	20.312067155861772	4.576308809938409	0.22529999392489602
1	2	undersample	0.8	500	3	10	1	log2	gini		0.9027410628843221	0.2846955085724738	0.9012345677899711	0.8242517267780181	42.79584598561585	5.127985043538952	0.11982435438486398
1	3	undersample	0.8	500	3	10	1	log2	gini		0.9007039784732289	0.28663638603403097	0.9135802468007926	0.8127398311526268	45.88172675304861	4.8786680244784355	0.1063313853011647
1	1	undersample	0.8	500	3	10	1	log2	entropy		0.8911344191466986	0.28998683120327334	0.8148148147142205	0.820414428236221	20.10085292179694	4.537195061605788	0.2257215093433782
1	2	undersample	0.8	500	3	10	1	log2	entropy		0.9012061434675914	0.278278781018866	0.9012345677899711	0.8173445894027833	40.83245281538431	4.934069653357467	0.12083695455037534
1	3	undersample	0.8	500	3	10	1	log2	entropy		0.9005618563050131	0.29114823223144176	0.9135802468007926	0.8066001534857514	44.08956324805601	4.723789682509332	0.1071407583476568
1	1	undersample	0.8	500	3	10	2	sqrt	gini		0.8909354481111964	0.291617975438541	0.8148148147142205	0.8219493476529398	20.312067155861772	4.576308809938409	0.22529999392489602
1	2	undersample	0.8	500	3	10	2	sqrt	gini		0.9031390049553263	0.2828495642191481	0.8888888887791496	0.8219493476529398	36.93103008326651	4.992336883569173	0.13517999641501754
1	3	undersample	0.8	500	3	10	2	sqrt	gini		0.9013956396918791	0.29260486498083604	0.9135802468007926	0.8142747505693456	46.34828171401691	4.9189875927560776	0.1061309491390623
1	1	undersample	0.8	500	3	10	2	sqrt	entropy		0.8914091886719157	0.2918073422134206	0.8148148147142205	0.820414428236221	20.10085292179694	4.537195061605788	0.2257215093433782
1	2	undersample	0.8	500	3	10	2	sqrt	entropy		0.901319841202164	0.27643465408364176	0.9012345677899711	0.8165771296944239	40.6234258339254	4.913425011582774	0.1209505231152913
1	3	undersample	0.8	500	3	10	2	sqrt	entropy		0.9009597983760174	0.294096380001305	0.9135802468007926	0.805832693777392	43.873511915982334	4.7051185780072045	0.1072427971638645
1	1	undersample	0.8	500	3	10	2	log2	gini		0.8909354481111964	0.291617975438541	0.8148148147142205	0.8219493476529398	20.312067155861772	4.576308809938409	0.22529999392489602
1	2	undersample	0.8	500	3	10	2	log2	gini		0.9031390049553263	0.2828495642191481	0.8888888887791496	0.8219493476529398	36.93103008326651	4.992336883569173	0.13517999641501754
1	3	undersample	0.8	500	3	10	2	log2	gini		0.9013956396918791	0.29260486498083604	0.9135802468007926	0.8142747505693456	46.34828171401691	4.9189875927560776	0.1061309491390623
1	1	undersample	0.8	500	3	10	2	log2	entropy		0.8914091886719157	0.2918073422134206	0.8148148147142205	0.820414428236221	20.10085292179694	4.537195061605788	0.2257215093433782
1	2	undersample	0.8	500	3	10	2	log2	entropy		0.901319841202164	0.27643465408364176	0.9012345677899711	0.8165771296944239	40.6234258339254	4.913425011582774	0.1209505231152913
1	3	undersample	0.8	500	3	10	2	log2	entropy		0.9009597983760174	0.294096380001305	0.9135802468007926	0.805832693777392	43.873511915982334	4.7051185780072045	0.1072427971638645
1	1	undersample	0.8	500	5	2	1	sqrt	gini		0.8959286736211781	0.3148404801489942	0.827160493725042	0.8196469685278616	21.749542084481092	4.586340695855826	0.21087066847411412
1	2	undersample	0.8	500	5	2	1	sqrt	gini		0.9023336460021034	0.2820342329683594	0.9012345677899711	0.8265541059030963	43.48506069517204	5.196055637534422	0.11949058181401391
1	3	undersample	0.8	500	5	2	1	sqrt	gini		0.9042475578674096	0.2871115408568468	0.9259259258116141	0.8135072908609862	54.526740636222	4.96494410123013	0.09105520517146998
1	1	undersample	0.8	500	5	2	1	sqrt	entropy		0.8971319746454052	0.31479682174122475	0.827160493725042	0.8181120491111428	21.525615886562935	4.547637400973883	0.21126629824127466
1	2	undersample	0.8	500	5	2	1	sqrt	entropy		0.9057351032280682	0.2936152908160573	0.9012345677899711	0.8219493476529398	42.12445579335338	5.061674895840968	0.12015999683003781
1	3	undersample	0.8	500	5	2	1	sqrt	entropy		0.9056782543607818	0.2883279272665884	0.9259259258116141	0.8089025326108297	52.9116386032722	4.845306900236912	0.09157354599146507
1	1	undersample	0.8	500	5	2	1	log2	gini		0.8959286736211781	0.3148404801489942	0.827160493725042	0.8196469685278616	21.749542084481092	4.586340695855826	0.21087066847411412
1	2	undersample	0.8	500	5	2	1	log2	gini		0.9023336460021034	0.2820342329683594	0.9012345677899711	0.8265541059030963	43.48506069517204	5.196055637534422	0.11949058181401391
1	3	undersample	0.8	500	5	2	1	log2	gini		0.9042475578674096	0.2871115408568468	0.9259259258116141	0.8135072908609862	54.526740636222	4.96494410123013	0.09105520517146998
1	1	undersample	0.8	500	5	2	1	log2	entropy		0.8971319746454052	0.31479682174122475	0.827160493725042	0.8181120491111428	21.525615886562935	4.547637400973883	0.21126629824127466
1	2	undersample	0.8	500	5	2	1	log2	entropy		0.9057351032280682	0.2936152908160573	0.9012345677899711	0.8219493476529398	42.12445579335338	5.061674895840968	0.12015999683003781
1	3	undersample	0.8	500	5	2	1	log2	entropy		0.9056782543607818	0.2883279272665884	0.9259259258116141	0.8089025326108297	52.9116386032722	4.845306900236912	0.09157354599146507
1	1	undersample	0.8	500	5	2	2	sqrt	gini		0.8943369053371611	0.30258880809419025	0.827160493725042	0.8188795088195021	21.63710456563827	4.566907049913278	0.21106829796417878
1	2	undersample	0.8	500	5	2	2	sqrt	gini		0.9047591976729864	0.28977681494802215	0.9012345677899711	0.8250191864863775	43.02356897456731	5.150476204724279	0.11971288987050818
1	3	undersample	0.8	500	5	2	2	sqrt	gini		0.9027884369403939	0.2817677915670673	0.9259259258116141	0.8135072908609862	54.526740636222	4.96494410123013	0.09105520517146998
1	1	undersample	0.8	500	5	2	2	sqrt	entropy		0.8950285665558113	0.30596265056748384	0.827160493725042	0.8196469685278616	21.749542084481092	4.586340695855826	0.21087066847411412
1	2	undersample	0.8	500	5	2	2	sqrt	entropy		0.9051571397439906	0.28767945057625427	0.9012345677899711	0.8196469685278616	41.470207477334654	4.997057773096646	0.12049752490690309
1	3	undersample	0.8	500	5	2	2	sqrt	entropy		0.9057256284168538	0.2973676072533703	0.9259259258116141	0.8050652340690325	51.62400804223424	4.74992684804231	0.09201002618619337
1	1	undersample	0.8	500	5	2	2	log2	gini		0.8943369053371611	0.30258880809419025	0.827160493725042	0.8188795088195021	21.63710456563827	4.566907049913278	0.21106829796417878
1	2	undersample	0.8	500	5	2	2	log2	gini		0.9047591976729864	0.28977681494802215	0.9012345677899711	0.8250191864863775	43.02356897456731	5.150476204724279	0.11971288987050818
1	3	undersample	0.8	500	5	2	2	log2	gini		0.9027884369403939	0.2817677915670673	0.9259259258116141	0.8135072908609862	54.526740636222	4.96494410123013	0.09105520517146998
1	1	undersample	0.8	500	5	2	2	log2	entropy		0.8950285665558113	0.30596265056748384	0.827160493725042	0.8196469685278616	21.749542084481092	4.586340695855826	0.21087066847411412
1	2	undersample	0.8	500	5	2	2	log2	entropy		0.9051571397439906	0.28767945057625427	0.9012345677899711	0.8196469685278616	41.470207477334654	4.997057773096646	0.12049752490690309
1	3	undersample	0.8	500	5	2	2	log2	entropy		0.9057256284168538	0.2973676072533703	0.9259259258116141	0.8050652340690325	51.62400804223424	4.74992684804231	0.09201002618619337
1	1	undersample	0.8	500	5	5	1	sqrt	gini		0.8955686307950314	0.3066180631639134	0.827160493725042	0.8211818879445804	21.97731250875051	4.625708424947483	0.21047651769671932
1	2	undersample	0.8	500	5	5	1	sqrt	gini		0.902911609486181	0.28543999898710887	0.9012345677899711	0.8250191864863775	43.02356897456731	5.150476204724279	0.11971288987050818
1	3	undersample	0.8	500	5	5	1	sqrt	gini		0.9042001838113376	0.2875082174994139	0.9135802468007926	0.8135072908609862	46.114044243956506	4.898744846547062	0.10623107267475519
1	1	undersample	0.8	500	5	5	1	sqrt	entropy		0.8958907743763205	0.30869051010547666	0.827160493725042	0.820414428236221	21.862940607703095	4.605940441327088	0.21067340873051837
1	2	undersample	0.8	500	5	5	1	sqrt	entropy		0.9058203765289976	0.29123086322662917	0.9012345677899711	0.8173445894027833	40.83245281538431	4.934069653357467	0.12083695455037534
1	3	undersample	0.8	500	5	5	1	sqrt	entropy		0.9063130667121457	0.2885947817354892	0.9259259258116141	0.8050652340690325	51.62400804223424	4.74992684804231	0.09201002618619337
1	1	undersample	0.8	500	5	5	1	log2	gini		0.8955686307950314	0.3066180631639134	0.827160493725042	0.8211818879445804	21.97731250875051	4.625708424947483	0.21047651769671932
1	2	undersample	0.8	500	5	5	1	log2	gini		0.902911609486181	0.28543999898710887	0.9012345677899711	0.8250191864863775	43.02356897456731	5.150476204724279	0.11971288987050818
1	3	undersample	0.8	500	5	5	1	log2	gini		0.9042001838113376	0.2875082174994139	0.9135802468007926	0.8135072908609862	46.114044243956506	4.898744846547062	0.10623107267475519
1	1	undersample	0.8	500	5	5	1	log2	entropy		0.8958907743763205	0.30869051010547666	0.827160493725042	0.820414428236221	21.862940607703095	4.605940441327088	0.21067340873051837
1	2	undersample	0.8	500	5	5	1	log2	entropy		0.9058203765289976	0.29123086322662917	0.9012345677899711	0.8173445894027833	40.83245281538431	4.934069653357467	0.12083695455037534
1	3	undersample	0.8	500	5	5	1	log2	entropy		0.9063130667121457	0.2885947817354892	0.9259259258116141	0.8050652340690325	51.62400804223424	4.74992684804231	0.09201002618619337
1	1	undersample	0.8	500	5	5	2	sqrt	gini		0.895634954473532	0.29885606233275885	0.827160493725042	0.820414428236221	21.862940607703095	4.605940441327088	0.21067340873051837
1	2	undersample	0.8	500	5	5	2	sqrt	gini		0.9036222203272599	0.28605381781504924	0.9012345677899711	0.8250191864863775	43.02356897456731	5.150476204724279	0.11971288987050818
1	3	undersample	0.8	500	5	5	2	sqrt	gini		0.9043707304131965	0.2838165986337783	0.9259259258116141	0.8142747505693456	54.803710612489866	4.9854603980635925	0.0909693849979985
1	1	undersample	0.8	500	5	5	2	sqrt	entropy		0.8952559620249566	0.3027997813297673	0.827160493725042	0.8196469685278616	21.749542084481092	4.586340695855826	0.21087066847411412
1	2	undersample	0.8	500	5	5	2	sqrt	entropy		0.9057256284168538	0.28911824739203207	0.9012345677899711	0.8181120491111428	41.04324373751198	4.954888511508858	0.12072359905968738
1	3	undersample	0.8	500	5	5	2	sqrt	entropy		0.9060667216205717	0.29497314430575156	0.9259259258116141	0.8042977743606732	51.37254136762062	4.731299684884883	0.09209782201161533
1	1	undersample	0.8	500	5	5	2	log2	gini		0.895634954473532	0.29885606233275885	0.827160493725042	0.820414428236221	21.862940607703095	4.605940441327088	0.21067340873051837
1	2	undersample	0.8	500	5	5	2	log2	gini		0.9036222203272599	0.28605381781504924	0.9012345677899711	0.8250191864863775	43.02356897456731	5.150476204724279	0.11971288987050818
1	3	undersample	0.8	500	5	5	2	log2	gini		0.9043707304131965	0.2838165986337783	0.9259259258116141	0.8142747505693456	54.803710612489866	4.9854603980635925	0.0909693849979985
1	1	undersample	0.8	500	5	5	2	log2	entropy		0.8952559620249566	0.3027997813297673	0.827160493725042	0.8196469685278616	21.749542084481092	4.586340695855826	0.21087066847411412
1	2	undersample	0.8	500	5	5	2	log2	entropy		0.9057256284168538	0.28911824739203207	0.9012345677899711	0.8181120491111428	41.04324373751198	4.954888511508858	0.12072359905968738
1	3	undersample	0.8	500	5	5	2	log2	entropy		0.9060667216205717	0.29497314430575156	0.9259259258116141	0.8042977743606732	51.37254136762062	4.731299684884883	0.09209782201161533
1	1	undersample	0.8	500	5	10	1	sqrt	gini		0.8967245577631865	0.30801643752282654	0.827160493725042	0.8211818879445804	21.97731250875051	4.625708424947483	0.21047651769671932
1	2	undersample	0.8	500	5	10	1	sqrt	gini		0.9029779331646817	0.28617743062620316	0.9012345677899711	0.8265541059030963	43.48506069517204	5.196055637534422	0.11949058181401391
1	3	undersample	0.8	500	5	10	1	sqrt	gini		0.9025610414712487	0.27671370350017455	0.9259259258116141	0.8096699923191891	53.17539518557751	4.864844427033153	0.09148674642287695
1	1	undersample	0.8	500	5	10	1	sqrt	entropy		0.8972172479463346	0.3109714791842384	0.827160493725042	0.8188795088195021	21.63710456563827	4.566907049913278	0.21106829796417878
1	2	undersample	0.8	500	5	10	1	sqrt	entropy		0.9037832921179044	0.2878752655207202	0.9012345677899711	0.8181120491111428	41.04324373751198	4.954888511508858	0.12072359905968738
1	3	undersample	0.8	500	5	10	1	sqrt	entropy		0.9048444709739158	0.2846702487995887	0.9259259258116141	0.8042977743606732	51.37254136762062	4.731299684884883	0.09209782201161533
1	1	undersample	0.8	500	5	10	1	log2	gini		0.8967245577631865	0.30801643752282654	0.827160493725042	0.8211818879445804	21.97731250875051	4.625708424947483	0.21047651769671932
1	2	undersample	0.8	500	5	10	1	log2	gini		0.9029779331646817	0.28617743062620316	0.9012345677899711	0.8265541059030963	43.48506069517204	5.196055637534422	0.11949058181401391
1	3	undersample	0.8	500	5	10	1	log2	gini		0.9025610414712487	0.27671370350017455	0.9259259258116141	0.8096699923191891	53.17539518557751	4.864844427033153	0.09148674642287695
1	1	undersample	0.8	500	5	10	1	log2	entropy		0.8972172479463346	0.3109714791842384	0.827160493725042	0.8188795088195021	21.63710456563827	4.566907049913278	0.21106829796417878
1	2	undersample	0.8	500	5	10	1	log2	entropy		0.9037832921179044	0.2878752655207202	0.9012345677899711	0.8181120491111428	41.04324373751198	4.954888511508858	0.12072359905968738
1	3	undersample	0.8	500	5	10	1	log2	entropy		0.9048444709739158	0.2846702487995887	0.9259259258116141	0.8042977743606732	51.37254136762062	4.731299684884883	0.09209782201161533
1	1	undersample	0.8	500	5	10	2	sqrt	gini		0.897179348701477	0.30882797266478634	0.827160493725042	0.8211818879445804	21.97731250875051	4.625708424947483	0.21047651769671932
1	2	undersample	0.8	500	5	10	2	sqrt	gini		0.9052234634224913	0.28934615802419583	0.9012345677899711	0.8273215656114558	43.71888316675736	5.219149216807286	0.1193797371197934
1	3	undersample	0.8	500	5	10	2	sqrt	gini		0.9040675364543361	0.27962154516255505	0.9259259258116141	0.8104374520275485	53.441287448587914	4.884540152418579	0.09140011124740914
1	1	undersample	0.8	500	5	10	2	sqrt	entropy		0.8974162189818368	0.31502992798782636	0.827160493725042	0.8188795088195021	21.63710456563827	4.566907049913278	0.21106829796417878
1	2	undersample	0.8	500	5	10	2	sqrt	entropy		0.9043896800356254	0.2892345965540962	0.9012345677899711	0.8211818879445804	41.90450106633347	5.039950970465169	0.12027229589112827
1	3	undersample	0.8	500	5	10	2	sqrt	entropy		0.9050150175757747	0.2916377129237169	0.9259259258116141	0.8042977743606732	51.37254136762062	4.731299684884883	0.09209782201161533
1	1	undersample	0.8	500	5	10	2	log2	gini		0.897179348701477	0.30882797266478634	0.827160493725042	0.8211818879445804	21.97731250875051	4.625708424947483	0.21047651769671932
1	2	undersample	0.8	500	5	10	2	log2	gini		0.9052234634224913	0.28934615802419583	0.9012345677899711	0.8273215656114558	43.71888316675736	5.219149216807286	0.1193797371197934
1	3	undersample	0.8	500	5	10	2	log2	gini		0.9040675364543361	0.27962154516255505	0.9259259258116141	0.8104374520275485	53.441287448587914	4.884540152418579	0.09140011124740914
1	1	undersample	0.8	500	5	10	2	log2	entropy		0.8974162189818368	0.31502992798782636	0.827160493725042	0.8188795088195021	21.63710456563827	4.566907049913278	0.21106829796417878
1	2	undersample	0.8	500	5	10	2	log2	entropy		0.9043896800356254	0.2892345965540962	0.9012345677899711	0.8211818879445804	41.90450106633347	5.039950970465169	0.12027229589112827
1	3	undersample	0.8	500	5	10	2	log2	entropy		0.9050150175757747	0.2916377129237169	0.9259259258116141	0.8042977743606732	51.37254136762062	4.731299684884883	0.09209782201161533
1	1	undersample	0.8	500	10	2	1	sqrt	gini		0.8957107529632472	0.31222543742701964	0.827160493725042	0.8219493476529398	22.092670374404904	4.645646822210203	0.2102799943399163
1	2	undersample	0.8	500	10	2	1	sqrt	gini		0.9023336460021033	0.2960697866329832	0.8888888887791496	0.8311588641532529	39.38181333168228	5.26464615198698	0.13368215713758136
1	3	undersample	0.8	500	10	2	1	sqrt	gini		0.906587836237363	0.28372064909354006	0.9135802468007926	0.8181120491111428	47.54911937523459	5.0227636965980205	0.10563314919608953
1	1	undersample	0.8	500	10	2	1	sqrt	entropy		0.8961608064959306	0.3008141820725206	0.827160493725042	0.8196469685278616	21.749542084481092	4.586340695855826	0.21087066847411412
1	2	undersample	0.8	500	10	2	1	sqrt	entropy		0.9045412770150555	0.29523146351830404	0.8765432097683281	0.8250191864863775	33.47587341360295	5.009367267608545	0.14964111230072494
1	3	undersample	0.8	500	10	2	1	sqrt	entropy		0.9081038060316647	0.2868826091673638	0.9259259258116141	0.8150422102777051	55.08297909464973	5.006146954612602	0.09088372644443742
1	1	undersample	0.8	500	10	2	1	log2	gini		0.8957107529632472	0.31222543742701964	0.827160493725042	0.8219493476529398	22.092670374404904	4.645646822210203	0.2102799943399163
1	2	undersample	0.8	500	10	2	1	log2	gini		0.9023336460021033	0.2960697866329832	0.8888888887791496	0.8311588641532529	39.38181333168228	5.26464615198698	0.13368215713758136
1	3	undersample	0.8	500	10	2	1	log2	gini		0.906587836237363	0.28372064909354006	0.9135802468007926	0.8181120491111428	47.54911937523459	5.0227636965980205	0.10563314919608953
1	1	undersample	0.8	500	10	2	1	log2	entropy		0.8961608064959306	0.3008141820725206	0.827160493725042	0.8196469685278616	21.749542084481092	4.586340695855826	0.21087066847411412
1	2	undersample	0.8	500	10	2	1	log2	entropy		0.9045412770150555	0.29523146351830404	0.8765432097683281	0.8250191864863775	33.47587341360295	5.009367267608545	0.14964111230072494
1	3	undersample	0.8	500	10	2	1	log2	entropy		0.9081038060316647	0.2868826091673638	0.9259259258116141	0.8150422102777051	55.08297909464973	5.006146954612602	0.09088372644443742
1	1	undersample	0.8	500	10	2	2	sqrt	gini		0.8973119960584784	0.31566817154821725	0.827160493725042	0.820414428236221	21.862940607703095	4.605940441327088	0.21067340873051837
1	2	undersample	0.8	500	10	2	2	sqrt	gini		0.9045507518262699	0.2930702232822444	0.9012345677899711	0.8311588641532529	44.91988040518624	5.337766237431244	0.11882858413879852
1	3	undersample	0.8	500	10	2	2	sqrt	gini		0.904579176259913	0.2779315282893111	0.9135802468007926	0.8181120491111428	47.54911937523459	5.0227636965980205	0.10563314919608953
1	1	undersample	0.8	500	10	2	2	sqrt	entropy		0.8986195200060638	0.30315952640152527	0.827160493725042	0.8211818879445804	21.97731250875051	4.625708424947483	0.21047651769671932
1	2	undersample	0.8	500	10	2	2	sqrt	entropy		0.9053466359682782	0.29368728262457694	0.8888888887791496	0.8242517267780181	37.519646148732825	5.057738673079514	0.13480239866424942
1	3	undersample	0.8	500	10	2	2	sqrt	entropy		0.9092976322446774	0.2923856038190596	0.9259259258116141	0.8158096699860644	55.36457481402364	5.027005899123482	0.09079822905466281
1	1	undersample	0.8	500	10	2	2	log2	gini		0.8973119960584784	0.31566817154821725	0.827160493725042	0.820414428236221	21.862940607703095	4.605940441327088	0.21067340873051837
1	2	undersample	0.8	500	10	2	2	log2	gini		0.9045507518262699	0.2930702232822444	0.9012345677899711	0.8311588641532529	44.91988040518624	5.337766237431244	0.11882858413879852
1	3	undersample	0.8	500	10	2	2	log2	gini		0.904579176259913	0.2779315282893111	0.9135802468007926	0.8181120491111428	47.54911937523459	5.0227636965980205	0.10563314919608953
1	1	undersample	0.8	500	10	2	2	log2	entropy		0.8986195200060638	0.30315952640152527	0.827160493725042	0.8211818879445804	21.97731250875051	4.625708424947483	0.21047651769671932
1	2	undersample	0.8	500	10	2	2	log2	entropy		0.9053466359682782	0.29368728262457694	0.8888888887791496	0.8242517267780181	37.519646148732825	5.057738673079514	0.13480239866424942
1	3	undersample	0.8	500	10	2	2	log2	entropy		0.9092976322446774	0.2923856038190596	0.9259259258116141	0.8158096699860644	55.36457481402364	5.027005899123482	0.09079822905466281
1	1	undersample	0.8	500	10	5	1	sqrt	gini		0.8953980841931725	0.30325457539902106	0.827160493725042	0.8227168073612993	22.209027009400675	4.6657578462793055	0.21008383763116256
1	2	undersample	0.8	500	10	5	1	sqrt	gini		0.9025705162824631	0.2993612541064022	0.8888888887791496	0.8280890253198152	38.53570959293519	5.170634619031455	0.13417773510059613
1	3	undersample	0.8	500	10	5	1	sqrt	gini		0.9055550818149948	0.2745129237524569	0.9259259258116141	0.8165771296944239	55.6485269827927	5.048039395461754	0.09071289237426551
1	1	undersample	0.8	500	10	5	1	sqrt	entropy		0.8996806988620751	0.30101325013227664	0.827160493725042	0.8211818879445804	21.97731250875051	4.625708424947483	0.21047651769671932
1	2	undersample	0.8	500	10	5	1	sqrt	entropy		0.906540462181291	0.30051882115690304	0.8888888887791496	0.8250191864863775	37.719293702894966	5.079921736166412	0.13467700108561656
1	3	undersample	0.8	500	10	5	1	sqrt	entropy		0.9088523161176013	0.29133660927165	0.9259259258116141	0.8142747505693456	54.803710612489866	4.9854603980635925	0.0909693849979985
1	1	undersample	0.8	500	10	5	1	log2	gini		0.8953980841931725	0.30325457539902106	0.827160493725042	0.8227168073612993	22.209027009400675	4.6657578462793055	0.21008383763116256
1	2	undersample	0.8	500	10	5	1	log2	gini		0.9025705162824631	0.2993612541064022	0.8888888887791496	0.8280890253198152	38.53570959293519	5.170634619031455	0.13417773510059613
1	3	undersample	0.8	500	10	5	1	log2	gini		0.9055550818149948	0.2745129237524569	0.9259259258116141	0.8165771296944239	55.6485269827927	5.048039395461754	0.09071289237426551
1	1	undersample	0.8	500	10	5	1	log2	entropy		0.8996806988620751	0.30101325013227664	0.827160493725042	0.8211818879445804	21.97731250875051	4.625708424947483	0.21047651769671932
1	2	undersample	0.8	500	10	5	1	log2	entropy		0.906540462181291	0.30051882115690304	0.8888888887791496	0.8250191864863775	37.719293702894966	5.079921736166412	0.13467700108561656
1	3	undersample	0.8	500	10	5	1	log2	entropy		0.9088523161176013	0.29133660927165	0.9259259258116141	0.8142747505693456	54.803710612489866	4.9854603980635925	0.0909693849979985
1	1	undersample	0.8	500	10	5	2	sqrt	gini		0.8993490804695716	0.31751758753112735	0.827160493725042	0.8211818879445804	21.97731250875051	4.625708424947483	0.21047651769671932
1	2	undersample	0.8	500	10	5	2	sqrt	gini		0.9066257354822205	0.30545214959725664	0.9012345677899711	0.8288564850281747	44.192819297117325	5.265957727225366	0.11915866353520173
1	3	undersample	0.8	500	10	5	2	sqrt	gini		0.9063320163345745	0.280688117915032	0.9259259258116141	0.8173445894027833	55.93486530409886	5.06924964386041	0.09062771595054306
1	1	undersample	0.8	500	10	5	2	sqrt	entropy		0.8999175691424348	0.29912807439427785	0.827160493725042	0.8211818879445804	21.97731250875051	4.625708424947483	0.21047651769671932
1	2	undersample	0.8	500	10	5	2	sqrt	entropy		0.9054982329477085	0.294156048434335	0.9012345677899711	0.825786646194737	43.25329833334397	5.173165525908665	0.11960163253926206
1	3	undersample	0.8	500	10	5	2	sqrt	entropy		0.9066257354822206	0.285500915814555	0.9259259258116141	0.8096699923191891	53.17539518557751	4.864844427033153	0.09148674642287695
1	1	undersample	0.8	500	10	5	2	log2	gini		0.8993490804695716	0.31751758753112735	0.827160493725042	0.8211818879445804	21.97731250875051	4.625708424947483	0.21047651769671932
1	2	undersample	0.8	500	10	5	2	log2	gini		0.9066257354822205	0.30545214959725664	0.9012345677899711	0.8288564850281747	44.192819297117325	5.265957727225366	0.11915866353520173
1	3	undersample	0.8	500	10	5	2	log2	gini		0.9063320163345745	0.280688117915032	0.9259259258116141	0.8173445894027833	55.93486530409886	5.06924964386041	0.09062771595054306
1	1	undersample	0.8	500	10	5	2	log2	entropy		0.8999175691424348	0.29912807439427785	0.827160493725042	0.8211818879445804	21.97731250875051	4.625708424947483	0.21047651769671932
1	2	undersample	0.8	500	10	5	2	log2	entropy		0.9054982329477085	0.294156048434335	0.9012345677899711	0.825786646194737	43.25329833334397	5.173165525908665	0.11960163253926206
1	3	undersample	0.8	500	10	5	2	log2	entropy		0.9066257354822206	0.285500915814555	0.9259259258116141	0.8096699923191891	53.17539518557751	4.864844427033153	0.09148674642287695
1	1	undersample	0.8	500	10	10	1	sqrt	gini		0.8986574192509214	0.3109844759885516	0.8395061727358635	0.820414428236221	23.896118692759412	4.674685821048388	0.19562530811765858
1	2	undersample	0.8	500	10	10	1	sqrt	gini		0.9031105805216831	0.2979661452990023	0.9012345677899711	0.825786646194737	43.25329833334397	5.173165525908665	0.11960163253926206
1	3	undersample	0.8	500	10	10	1	sqrt	gini		0.9032621775011133	0.27586912059148505	0.9259259258116141	0.8158096699860644	55.36457481402364	5.027005899123482	0.09079822905466281
1	1	undersample	0.8	500	10	10	1	sqrt	entropy		0.8981552542565588	0.3163489118118232	0.827160493725042	0.8196469685278616	21.749542084481092	4.586340695855826	0.21087066847411412
1	2	undersample	0.8	500	10	10	1	sqrt	entropy		0.9054319092692078	0.29493695087592336	0.8888888887791496	0.820414428236221	36.54700421670219	4.949667339933587	0.13543290566621924
1	3	undersample	0.8	500	10	10	1	sqrt	entropy		0.906123570487858	0.2845950592090502	0.9259259258116141	0.8135072908609862	54.526740636222	4.96494410123013	0.09105520517146998
1	1	undersample	0.8	500	10	10	1	log2	gini		0.8986574192509214	0.3109844759885516	0.8395061727358635	0.820414428236221	23.896118692759412	4.674685821048388	0.19562530811765858
1	2	undersample	0.8	500	10	10	1	log2	gini		0.9031105805216831	0.2979661452990023	0.9012345677899711	0.825786646194737	43.25329833334397	5.173165525908665	0.11960163253926206
1	3	undersample	0.8	500	10	10	1	log2	gini		0.9032621775011133	0.27586912059148505	0.9259259258116141	0.8158096699860644	55.36457481402364	5.027005899123482	0.09079822905466281
1	1	undersample	0.8	500	10	10	1	log2	entropy		0.8981552542565588	0.3163489118118232	0.827160493725042	0.8196469685278616	21.749542084481092	4.586340695855826	0.21087066847411412
1	2	undersample	0.8	500	10	10	1	log2	entropy		0.9054319092692078	0.29493695087592336	0.8888888887791496	0.820414428236221	36.54700421670219	4.949667339933587	0.13543290566621924
1	3	undersample	0.8	500	10	10	1	log2	entropy		0.906123570487858	0.2845950592090502	0.9259259258116141	0.8135072908609862	54.526740636222	4.96494410123013	0.09105520517146998
1	1	undersample	0.8	500	10	10	2	sqrt	gini		0.8992448575462135	0.3124612083791104	0.8148148147142205	0.820414428236221	20.10085292179694	4.537195061605788	0.2257215093433782
1	2	undersample	0.8	500	10	10	2	sqrt	gini		0.9047307732393431	0.2965996655958467	0.9012345677899711	0.8242517267780181	42.79584598561585	5.127985043538952	0.11982435438486398
1	3	undersample	0.8	500	10	10	2	sqrt	gini		0.901983077987171	0.2726414741669434	0.9135802468007926	0.8181120491111428	47.54911937523459	5.0227636965980205	0.10563314919608953
1	1	undersample	0.8	500	10	10	2	sqrt	entropy		0.8985531963275631	0.3117087075023047	0.827160493725042	0.820414428236221	21.862940607703095	4.605940441327088	0.21067340873051837
1	2	undersample	0.8	500	10	10	2	sqrt	entropy		0.9053276863458496	0.29555533195107475	0.8888888887791496	0.8211818879445804	36.738193060190426	4.970910546212221	0.13530633285872676
1	3	undersample	0.8	500	10	10	2	sqrt	entropy		0.9063225415233601	0.28791941769656226	0.9259259258116141	0.8081350729024702	52.649992073504926	4.825925673646888	0.09166051042152995
1	1	undersample	0.8	500	10	10	2	log2	gini		0.8992448575462135	0.3124612083791104	0.8148148147142205	0.820414428236221	20.10085292179694	4.537195061605788	0.2257215093433782
1	2	undersample	0.8	500	10	10	2	log2	gini		0.9047307732393431	0.2965996655958467	0.9012345677899711	0.8242517267780181	42.79584598561585	5.127985043538952	0.11982435438486398
1	3	undersample	0.8	500	10	10	2	log2	gini		0.901983077987171	0.2726414741669434	0.9135802468007926	0.8181120491111428	47.54911937523459	5.0227636965980205	0.10563314919608953
1	1	undersample	0.8	500	10	10	2	log2	entropy		0.8985531963275631	0.3117087075023047	0.827160493725042	0.820414428236221	21.862940607703095	4.605940441327088	0.21067340873051837
1	2	undersample	0.8	500	10	10	2	log2	entropy		0.9053276863458496	0.29555533195107475	0.8888888887791496	0.8211818879445804	36.738193060190426	4.970910546212221	0.13530633285872676
1	3	undersample	0.8	500	10	10	2	log2	entropy		0.9063225415233601	0.28791941769656226	0.9259259258116141	0.8081350729024702	52.649992073504926	4.825925673646888	0.09166051042152995
1	1	undersample	1.0	100	3	2	1	sqrt	gini		0.8897037226533261	0.28625023892881524	0.827160493725042	0.805832693777392	19.86165836162486	4.260039793601117	0.21448559417452515
1	2	undersample	1.0	100	3	2	1	sqrt	gini		0.9022957467572458	0.2765183773512749	0.9135802468007926	0.8112049117359079	45.42275805117555	4.83900405890226	0.1065325799728589
1	3	undersample	1.0	100	3	2	1	sqrt	gini		0.8954644078716731	0.2811460047567227	0.9382716048224357	0.791250959318563	57.614696347949156	4.494734715006163	0.07801367400627103
1	1	undersample	1.0	100	3	2	1	sqrt	entropy		0.8873918687170158	0.2665355871413738	0.8395061727358635	0.8027628549439543	21.28943240486082	4.256328745450189	0.1999268205752661
1	2	undersample	1.0	100	3	2	1	sqrt	entropy		0.9026936888282502	0.275618059783122	0.9135802468007926	0.8027628549439543	43.02611991999677	4.631887164166383	0.10765290345766161
1	3	undersample	1.0	100	3	2	1	sqrt	entropy		0.8953412353258862	0.2771123565505458	0.9259259258116141	0.7782041442764528	43.858125391818696	4.17467621766095	0.09518591462321009
1	1	undersample	1.0	100	3	2	1	log2	gini		0.8897037226533261	0.28625023892881524	0.827160493725042	0.805832693777392	19.86165836162486	4.260039793601117	0.21448559417452515
1	2	undersample	1.0	100	3	2	1	log2	gini		0.9022957467572458	0.2765183773512749	0.9135802468007926	0.8112049117359079	45.42275805117555	4.83900405890226	0.1065325799728589
1	3	undersample	1.0	100	3	2	1	log2	gini		0.8954644078716731	0.2811460047567227	0.9382716048224357	0.791250959318563	57.614696347949156	4.494734715006163	0.07801367400627103
1	1	undersample	1.0	100	3	2	1	log2	entropy		0.8873918687170158	0.2665355871413738	0.8395061727358635	0.8027628549439543	21.28943240486082	4.256328745450189	0.1999268205752661
1	2	undersample	1.0	100	3	2	1	log2	entropy		0.9026936888282502	0.275618059783122	0.9135802468007926	0.8027628549439543	43.02611991999677	4.631887164166383	0.10765290345766161
1	3	undersample	1.0	100	3	2	1	log2	entropy		0.8953412353258862	0.2771123565505458	0.9259259258116141	0.7782041442764528	43.858125391818696	4.17467621766095	0.09518591462321009
1	1	undersample	1.0	100	3	2	2	sqrt	gini		0.8902816861374037	0.2822146415064424	0.827160493725042	0.8081350729024702	20.15742681256197	4.311160268457886	0.21387452411321334
1	2	undersample	1.0	100	3	2	2	sqrt	gini		0.901319841202164	0.2765660608716905	0.9012345677899711	0.8119723714442674	39.40509713996481	4.793096242193348	0.12163644289766767
1	3	undersample	1.0	100	3	2	2	sqrt	gini		0.896070795789394	0.28315876988333716	0.9382716048224357	0.7889485801934847	56.820354286417576	4.44570124771299	0.07824134036721687
1	1	undersample	1.0	100	3	2	2	sqrt	entropy		0.8879319329562358	0.2704478529812607	0.8395061727358635	0.8042977743606732	21.497433971540573	4.289711714295628	0.19954528084608758
1	2	undersample	1.0	100	3	2	2	sqrt	entropy		0.902324171190889	0.2760067034872897	0.9135802468007926	0.805832693777392	43.873511915982334	4.7051185780072045	0.1072427971638645
1	3	undersample	1.0	100	3	2	2	sqrt	entropy		0.8951706887240272	0.2778834442953078	0.9382716048224357	0.7774366845680935	53.09516391604592	4.215751193515936	0.07939989919289528
1	1	undersample	1.0	100	3	2	2	log2	gini		0.8902816861374037	0.2822146415064424	0.827160493725042	0.8081350729024702	20.15742681256197	4.311160268457886	0.21387452411321334
1	2	undersample	1.0	100	3	2	2	log2	gini		0.901319841202164	0.2765660608716905	0.9012345677899711	0.8119723714442674	39.40509713996481	4.793096242193348	0.12163644289766767
1	3	undersample	1.0	100	3	2	2	log2	gini		0.896070795789394	0.28315876988333716	0.9382716048224357	0.7889485801934847	56.820354286417576	4.44570124771299	0.07824134036721687
1	1	undersample	1.0	100	3	2	2	log2	entropy		0.8879319329562358	0.2704478529812607	0.8395061727358635	0.8042977743606732	21.497433971540573	4.289711714295628	0.19954528084608758
1	2	undersample	1.0	100	3	2	2	log2	entropy		0.902324171190889	0.2760067034872897	0.9135802468007926	0.805832693777392	43.873511915982334	4.7051185780072045	0.1072427971638645
1	3	undersample	1.0	100	3	2	2	log2	entropy		0.8951706887240272	0.2778834442953078	0.9382716048224357	0.7774366845680935	53.09516391604592	4.215751193515936	0.07939989919289528
1	1	undersample	1.0	100	3	5	1	sqrt	gini		0.8900542906682584	0.2854209394888566	0.827160493725042	0.805832693777392	19.86165836162486	4.260039793601117	0.21448559417452515
1	2	undersample	1.0	100	3	5	1	sqrt	gini		0.9018220061965265	0.27896523098108367	0.9012345677899711	0.8142747505693456	40.00670986324227	4.8525147874485635	0.12129251328012611
1	3	undersample	1.0	100	3	5	1	sqrt	gini		0.895094890234312	0.28096419966918107	0.9382716048224357	0.791250959318563	57.614696347949156	4.494734715006163	0.07801367400627103
1	1	undersample	1.0	100	3	5	1	sqrt	entropy		0.887543465696446	0.2670970182468143	0.8395061727358635	0.8027628549439543	21.28943240486082	4.256328745450189	0.1999268205752661
1	2	undersample	1.0	100	3	5	1	sqrt	entropy		0.9019736031759567	0.2742052233259954	0.9135802468007926	0.8035303146523137	43.23548532539239	4.64998047247978	0.10755008311179923
1	3	undersample	1.0	100	3	5	1	sqrt	entropy		0.8950380413670258	0.27605676199941837	0.9382716048224357	0.7782041442764528	53.33147933809947	4.230338567229763	0.07932159554578228
1	1	undersample	1.0	100	3	5	1	log2	gini		0.8900542906682584	0.2854209394888566	0.827160493725042	0.805832693777392	19.86165836162486	4.260039793601117	0.21448559417452515
1	2	undersample	1.0	100	3	5	1	log2	gini		0.9018220061965265	0.27896523098108367	0.9012345677899711	0.8142747505693456	40.00670986324227	4.8525147874485635	0.12129251328012611
1	3	undersample	1.0	100	3	5	1	log2	gini		0.895094890234312	0.28096419966918107	0.9382716048224357	0.791250959318563	57.614696347949156	4.494734715006163	0.07801367400627103
1	1	undersample	1.0	100	3	5	1	log2	entropy		0.887543465696446	0.2670970182468143	0.8395061727358635	0.8027628549439543	21.28943240486082	4.256328745450189	0.1999268205752661
1	2	undersample	1.0	100	3	5	1	log2	entropy		0.9019736031759567	0.2742052233259954	0.9135802468007926	0.8035303146523137	43.23548532539239	4.64998047247978	0.10755008311179923
1	3	undersample	1.0	100	3	5	1	log2	entropy		0.8950380413670258	0.27605676199941837	0.9382716048224357	0.7782041442764528	53.33147933809947	4.230338567229763	0.07932159554578228
1	1	undersample	1.0	100	3	5	2	sqrt	gini		0.8899405929336859	0.2826150319007423	0.827160493725042	0.8089025326108297	20.257600062926876	4.328474164211641	0.21367160710992186
1	2	undersample	1.0	100	3	5	2	sqrt	gini		0.9018409558189553	0.2777738135422771	0.9012345677899711	0.8150422102777051	40.21057586194804	4.872649702489599	0.12117830187542558
1	3	undersample	1.0	100	3	5	2	sqrt	gini		0.8959949972996788	0.28402337470874717	0.9382716048224357	0.7897160399018441	57.08320226795472	4.461926433976263	0.07816530408016492
1	1	undersample	1.0	100	3	5	2	sqrt	entropy		0.8879035085225926	0.27007243348818977	0.8395061727358635	0.8042977743606732	21.497433971540573	4.289711714295628	0.19954528084608758
1	2	undersample	1.0	100	3	5	2	sqrt	entropy		0.9023810200581753	0.2753728531052957	0.9135802468007926	0.8035303146523137	43.23548532539239	4.64998047247978	0.10755008311179923
1	3	undersample	1.0	100	3	5	2	sqrt	entropy		0.8949717176885251	0.2772770572825613	0.9382716048224357	0.7774366845680935	53.09516391604592	4.215751193515936	0.07939989919289528
1	1	undersample	1.0	100	3	5	2	log2	gini		0.8899405929336859	0.2826150319007423	0.827160493725042	0.8089025326108297	20.257600062926876	4.328474164211641	0.21367160710992186
1	2	undersample	1.0	100	3	5	2	log2	gini		0.9018409558189553	0.2777738135422771	0.9012345677899711	0.8150422102777051	40.21057586194804	4.872649702489599	0.12117830187542558
1	3	undersample	1.0	100	3	5	2	log2	gini		0.8959949972996788	0.28402337470874717	0.9382716048224357	0.7897160399018441	57.08320226795472	4.461926433976263	0.07816530408016492
1	1	undersample	1.0	100	3	5	2	log2	entropy		0.8879035085225926	0.27007243348818977	0.8395061727358635	0.8042977743606732	21.497433971540573	4.289711714295628	0.19954528084608758
1	2	undersample	1.0	100	3	5	2	log2	entropy		0.9023810200581753	0.2753728531052957	0.9135802468007926	0.8035303146523137	43.23548532539239	4.64998047247978	0.10755008311179923
1	3	undersample	1.0	100	3	5	2	log2	entropy		0.8949717176885251	0.2772770572825613	0.9382716048224357	0.7774366845680935	53.09516391604592	4.215751193515936	0.07939989919289528
1	1	undersample	1.0	100	3	10	1	sqrt	gini		0.8886614934197435	0.2866804966152774	0.827160493725042	0.8073676131941109	20.058051755383918	4.2939843320256825	0.21407782689027052
1	2	undersample	1.0	100	3	10	1	sqrt	gini		0.9002207631012953	0.2725670908690222	0.9012345677899711	0.8150422102777051	40.21057586194804	4.872649702489599	0.12117830187542558
1	3	undersample	1.0	100	3	10	1	sqrt	gini		0.896686658518329	0.2747855119966923	0.9382716048224357	0.7897160399018441	57.08320226795472	4.461926433976263	0.07816530408016492
1	1	undersample	1.0	100	3	10	1	sqrt	entropy		0.8870791999469412	0.27077760438629866	0.8395061727358635	0.8042977743606732	21.497433971540573	4.289711714295628	0.19954528084608758
1	2	undersample	1.0	100	3	10	1	sqrt	entropy		0.902200998645102	0.27356719552151665	0.9135802468007926	0.8012279355272355	42.612239272771184	4.5961196975180245	0.10785913507090693
1	3	undersample	1.0	100	3	10	1	sqrt	entropy		0.895682328529604	0.27389908174086947	0.9382716048224357	0.7805065234015311	54.05034093612271	4.274712745981688	0.07908760854127046
1	1	undersample	1.0	100	3	10	1	log2	gini		0.8886614934197435	0.2866804966152774	0.827160493725042	0.8073676131941109	20.058051755383918	4.2939843320256825	0.21407782689027052
[truncated: 18,737 more rows]
