# Supplementary material for: Risk prediction for cardiovascular related diseases using PRS and EHR in the Framingham Heart Study
Source: PLoS One. 2026 Apr 17;21(4):e0345914. doi: 10.1371/journal.pone.0345914 (PMC13089760; doi:10.1371/journal.pone.0345914)
Supplement: S1 File — (ZIP) [file pone.0345914.s003.zip › rf/prs_ehr_model/dem/dem_rf_nested_cv_outer_test_results.csv]

outer_fold	AUC	AUPRC	sensitivity	specificity	DOR	LR+	LR-
1	0.915433282208589	0.3965671416721667	0.024999999996875	0.9992331288266931	33.40982039977501	32.59957457173242	0.9757482634612951
2	0.9139781889845844	0.3175700829019391	0.012345679010821523	0.999232540283966	16.274787772950955	16.08620998704646	0.9884128781718557
3	0.909406592573643	0.3634267390229494	0.0	0.9976976208672472	0.0	0.0	1.0023076822691774
4	0.9089754886633883	0.3123382192773572	0.0	0.9961627014505284	0.0	0.0	1.0038520700537807
