# Supplementary material for: Risk prediction for cardiovascular related diseases using PRS and EHR in the Framingham Heart Study
Source: PLoS One. 2026 Apr 17;21(4):e0345914. doi: 10.1371/journal.pone.0345914 (PMC13089760; doi:10.1371/journal.pone.0345914)
Supplement: S1 File — (ZIP) [file pone.0345914.s003.zip › rf/prs_ehr_model/dia/dia_rf_nested_cv_all_results.csv]

outer_fold	inner_fold	sampling_method	sampling_ratio	n_estimators	max_depth	min_samples_split	min_samples_leaf	max_features	criterion	class_weight	AUC	AUPRC	sensitivity	specificity	DOR	LR+	LR-
1	1	none		100	3	2	1	sqrt	gini		0.9441831521027119	0.8029865604172775	0.6294117646688581	0.9903489235264266	174.2830886397754	65.21667445342143	0.37419966113514586
1	2	none		100	3	2	1	sqrt	gini		0.9730064388311044	0.8713263938823774	0.6842105262757772	0.9940564635884543	362.3743820234446	115.11822721644127	0.3176775989237827
1	3	none		100	3	2	1	sqrt	gini		0.9607289572589808	0.8679723162730224	0.6764705881955017	0.9925705794874252	279.34507246105085	91.05281852364492	0.32595103585687807
1	1	none		100	3	2	1	sqrt	entropy		0.9447050089523561	0.7876206748626007	0.588235294083045	0.9888641425316343	126.85702707318806	52.82348193834755	0.4164016916406345
1	2	none		100	3	2	1	sqrt	entropy		0.9708384383444992	0.8467054927666744	0.5497076023070346	0.9933135215379398	181.35326172981544	82.21170281323795	0.45332353118735935
1	3	none		100	3	2	1	sqrt	entropy		0.9611922034787168	0.8601191101409197	0.6705882352546713	0.9925705794874252	271.97105672298557	90.26105488430888	0.33187741832592554
1	1	none		100	3	2	1	log2	gini		0.9441831521027119	0.8029865604172775	0.6294117646688581	0.9903489235264266	174.2830886397754	65.21667445342143	0.37419966113514586
1	2	none		100	3	2	1	log2	gini		0.9730064388311044	0.8713263938823774	0.6842105262757772	0.9940564635884543	362.3743820234446	115.11822721644127	0.3176775989237827
1	3	none		100	3	2	1	log2	gini		0.9607289572589808	0.8679723162730224	0.6764705881955017	0.9925705794874252	279.34507246105085	91.05281852364492	0.32595103585687807
1	1	none		100	3	2	1	log2	entropy		0.9447050089523561	0.7876206748626007	0.588235294083045	0.9888641425316343	126.85702707318806	52.82348193834755	0.4164016916406345
1	2	none		100	3	2	1	log2	entropy		0.9708384383444992	0.8467054927666744	0.5497076023070346	0.9933135215379398	181.35326172981544	82.21170281323795	0.45332353118735935
1	3	none		100	3	2	1	log2	entropy		0.9611922034787168	0.8601191101409197	0.6705882352546713	0.9925705794874252	271.97105672298557	90.26105488430888	0.33187741832592554
1	1	none		100	3	2	2	sqrt	gini		0.9439997379798246	0.803540773138123	0.6294117646688581	0.9903489235264266	174.2830886397754	65.21667445342143	0.37419966113514586
1	2	none		100	3	2	2	sqrt	gini		0.9729847153793348	0.8717836604574776	0.6725146198437125	0.9940564635884543	343.45923609743284	113.15039427257047	0.32944343591878106
1	3	none		100	3	2	2	sqrt	gini		0.9605235556332489	0.8655357373223953	0.6764705881955017	0.9933135215379398	310.6156902619451	101.16978321788285	0.32570724301276777
1	1	none		100	3	2	2	sqrt	entropy		0.9446657059260231	0.7874961041162838	0.588235294083045	0.9888641425316343	126.85702707318806	52.82348193834755	0.4164016916406345
1	2	none		100	3	2	2	sqrt	entropy		0.9708340936541453	0.846354348807806	0.5497076023070346	0.9933135215379398	181.35326172981544	82.21170281323795	0.45332353118735935
1	3	none		100	3	2	2	sqrt	entropy		0.9614019753518049	0.860933590977268	0.6705882352546713	0.9925705794874252	271.97105672298557	90.26105488430888	0.33187741832592554
1	1	none		100	3	2	2	log2	gini		0.9439997379798246	0.803540773138123	0.6294117646688581	0.9903489235264266	174.2830886397754	65.21667445342143	0.37419966113514586
1	2	none		100	3	2	2	log2	gini		0.9729847153793348	0.8717836604574776	0.6725146198437125	0.9940564635884543	343.45923609743284	113.15039427257047	0.32944343591878106
1	3	none		100	3	2	2	log2	gini		0.9605235556332489	0.8655357373223953	0.6764705881955017	0.9933135215379398	310.6156902619451	101.16978321788285	0.32570724301276777
1	1	none		100	3	2	2	log2	entropy		0.9446657059260231	0.7874961041162838	0.588235294083045	0.9888641425316343	126.85702707318806	52.82348193834755	0.4164016916406345
1	2	none		100	3	2	2	log2	entropy		0.9708340936541453	0.846354348807806	0.5497076023070346	0.9933135215379398	181.35326172981544	82.21170281323795	0.45332353118735935
1	3	none		100	3	2	2	log2	entropy		0.9614019753518049	0.860933590977268	0.6705882352546713	0.9925705794874252	271.97105672298557	90.26105488430888	0.33187741832592554
1	1	none		100	3	5	1	sqrt	gini		0.9441656840910083	0.8027336720639062	0.6294117646688581	0.9903489235264266	174.2830886397754	65.21667445342143	0.37419966113514586
1	2	none		100	3	5	1	sqrt	gini		0.9729716813082733	0.870889234404663	0.6842105262757772	0.9940564635884543	362.3743820234446	115.11822721644127	0.3176775989237827
1	3	none		100	3	5	1	sqrt	gini		0.9605366663753169	0.867912315707839	0.6764705881955017	0.9918276374369107	253.7600145708153	82.77529970314828	0.3261951939337099
1	1	none		100	3	5	1	sqrt	entropy		0.944665705926023	0.7867590944605657	0.588235294083045	0.9888641425316343	126.85702707318806	52.82348193834755	0.4164016916406345
1	2	none		100	3	5	1	sqrt	entropy		0.9708384383444992	0.8467054927666744	0.5497076023070346	0.9933135215379398	181.35326172981544	82.21170281323795	0.45332353118735935
1	3	none		100	3	5	1	sqrt	entropy		0.9611922034787168	0.8601191101409197	0.6705882352546713	0.9925705794874252	271.97105672298557	90.26105488430888	0.33187741832592554
1	1	none		100	3	5	1	log2	gini		0.9441656840910083	0.8027336720639062	0.6294117646688581	0.9903489235264266	174.2830886397754	65.21667445342143	0.37419966113514586
1	2	none		100	3	5	1	log2	gini		0.9729716813082733	0.870889234404663	0.6842105262757772	0.9940564635884543	362.3743820234446	115.11822721644127	0.3176775989237827
1	3	none		100	3	5	1	log2	gini		0.9605366663753169	0.867912315707839	0.6764705881955017	0.9918276374369107	253.7600145708153	82.77529970314828	0.3261951939337099
1	1	none		100	3	5	1	log2	entropy		0.944665705926023	0.7867590944605657	0.588235294083045	0.9888641425316343	126.85702707318806	52.82348193834755	0.4164016916406345
1	2	none		100	3	5	1	log2	entropy		0.9708384383444992	0.8467054927666744	0.5497076023070346	0.9933135215379398	181.35326172981544	82.21170281323795	0.45332353118735935
1	3	none		100	3	5	1	log2	entropy		0.9611922034787168	0.8601191101409197	0.6705882352546713	0.9925705794874252	271.97105672298557	90.26105488430888	0.33187741832592554
1	1	none		100	3	5	2	sqrt	gini		0.9439604349534914	0.8028601401998027	0.6294117646688581	0.9903489235264266	174.2830886397754	65.21667445342143	0.37419966113514586
1	2	none		100	3	5	2	sqrt	gini		0.9730020941407506	0.8718866532083978	0.6783625730597449	0.9940564635884543	352.74485319372985	114.13431074450587	0.32356051742128183
1	3	none		100	3	5	2	sqrt	gini		0.9603137837601607	0.8650849571552855	0.6764705881955017	0.9918276374369107	253.7600145708153	82.77529970314828	0.3261951939337099
1	1	none		100	3	5	2	sqrt	entropy		0.9446220358967641	0.7865892807434429	0.588235294083045	0.9888641425316343	126.85702707318806	52.82348193834755	0.4164016916406345
1	2	none		100	3	5	2	sqrt	entropy		0.9708340936541453	0.846354348807806	0.5497076023070346	0.9933135215379398	181.35326172981544	82.21170281323795	0.45332353118735935
1	3	none		100	3	5	2	sqrt	entropy		0.9614019753518049	0.860933590977268	0.6705882352546713	0.9925705794874252	271.97105672298557	90.26105488430888	0.33187741832592554
1	1	none		100	3	5	2	log2	gini		0.9439604349534914	0.8028601401998027	0.6294117646688581	0.9903489235264266	174.2830886397754	65.21667445342143	0.37419966113514586
1	2	none		100	3	5	2	log2	gini		0.9730020941407506	0.8718866532083978	0.6783625730597449	0.9940564635884543	352.74485319372985	114.13431074450587	0.32356051742128183
1	3	none		100	3	5	2	log2	gini		0.9603137837601607	0.8650849571552855	0.6764705881955017	0.9918276374369107	253.7600145708153	82.77529970314828	0.3261951939337099
1	1	none		100	3	5	2	log2	entropy		0.9446220358967641	0.7865892807434429	0.588235294083045	0.9888641425316343	126.85702707318806	52.82348193834755	0.4164016916406345
1	2	none		100	3	5	2	log2	entropy		0.9708340936541453	0.846354348807806	0.5497076023070346	0.9933135215379398	181.35326172981544	82.21170281323795	0.45332353118735935
1	3	none		100	3	5	2	log2	entropy		0.9614019753518049	0.860933590977268	0.6705882352546713	0.9925705794874252	271.97105672298557	90.26105488430888	0.33187741832592554
1	1	none		100	3	10	1	sqrt	gini		0.9439604349534912	0.8003591869718265	0.6294117646688581	0.9896065330290305	161.71299351104028	60.55834504919714	0.374480381058142
1	2	none		100	3	10	1	sqrt	gini		0.9727501021002233	0.8702723975455273	0.6666666666276803	0.9933135215379398	297.1106605207462	99.70355447562899	0.3355771594656747
1	3	none		100	3	10	1	sqrt	gini		0.9609736911109169	0.8681742672113287	0.6764705881955017	0.9925705794874252	279.34507246105085	91.05281852364492	0.32595103585687807
1	1	none		100	3	10	1	sqrt	entropy		0.9444517227826543	0.7874847199636895	0.588235294083045	0.9888641425316343	126.85702707318806	52.82348193834755	0.4164016916406345
1	2	none		100	3	10	1	sqrt	entropy		0.9708297489637914	0.8470294640377963	0.5672514619551314	0.9925705794874252	175.12408615614055	76.35194393365985	0.4359876694194061
1	3	none		100	3	10	1	sqrt	entropy		0.9612053142207848	0.8603138163043357	0.6705882352546713	0.9925705794874252	271.97105672298557	90.26105488430888	0.33187741832592554
1	1	none		100	3	10	1	log2	gini		0.9439604349534912	0.8003591869718265	0.6294117646688581	0.9896065330290305	161.71299351104028	60.55834504919714	0.374480381058142
1	2	none		100	3	10	1	log2	gini		0.9727501021002233	0.8702723975455273	0.6666666666276803	0.9933135215379398	297.1106605207462	99.70355447562899	0.3355771594656747
1	3	none		100	3	10	1	log2	gini		0.9609736911109169	0.8681742672113287	0.6764705881955017	0.9925705794874252	279.34507246105085	91.05281852364492	0.32595103585687807
1	1	none		100	3	10	1	log2	entropy		0.9444517227826543	0.7874847199636895	0.588235294083045	0.9888641425316343	126.85702707318806	52.82348193834755	0.4164016916406345
1	2	none		100	3	10	1	log2	entropy		0.9708297489637914	0.8470294640377963	0.5672514619551314	0.9925705794874252	175.12408615614055	76.35194393365985	0.4359876694194061
1	3	none		100	3	10	1	log2	entropy		0.9612053142207848	0.8603138163043357	0.6705882352546713	0.9925705794874252	271.97105672298557	90.26105488430888	0.33187741832592554
1	1	none		100	3	10	2	sqrt	gini		0.9437639198218262	0.8008094936583088	0.6294117646688581	0.9896065330290305	161.71299351104028	60.55834504919714	0.374480381058142
1	2	none		100	3	10	2	sqrt	gini		0.972758791480931	0.871418488642291	0.660818713411648	0.9933135215379398	289.4267642775463	98.82896189250944	0.3414644780517589
1	3	none		100	3	10	2	sqrt	gini		0.9608906564111529	0.8665666717884661	0.6764705881955017	0.9925705794874252	279.34507246105085	91.05281852364492	0.32595103585687807
1	1	none		100	3	10	2	sqrt	entropy		0.9444167867592471	0.7875249470779303	0.588235294083045	0.9888641425316343	126.85702707318806	52.82348193834755	0.4164016916406345
1	2	none		100	3	10	2	sqrt	entropy		0.9708210595830835	0.8466785220452709	0.5672514619551314	0.9925705794874252	175.12408615614055	76.35194393365985	0.4359876694194061
1	3	none		100	3	10	2	sqrt	entropy		0.9614019753518049	0.8609380232594706	0.6705882352546713	0.9925705794874252	271.97105672298557	90.26105488430888	0.33187741832592554
1	1	none		100	3	10	2	log2	gini		0.9437639198218262	0.8008094936583088	0.6294117646688581	0.9896065330290305	161.71299351104028	60.55834504919714	0.374480381058142
1	2	none		100	3	10	2	log2	gini		0.972758791480931	0.871418488642291	0.660818713411648	0.9933135215379398	289.4267642775463	98.82896189250944	0.3414644780517589
1	3	none		100	3	10	2	log2	gini		0.9608906564111529	0.8665666717884661	0.6764705881955017	0.9925705794874252	279.34507246105085	91.05281852364492	0.32595103585687807
1	1	none		100	3	10	2	log2	entropy		0.9444167867592471	0.7875249470779303	0.588235294083045	0.9888641425316343	126.85702707318806	52.82348193834755	0.4164016916406345
1	2	none		100	3	10	2	log2	entropy		0.9708210595830835	0.8466785220452709	0.5672514619551314	0.9925705794874252	175.12408615614055	76.35194393365985	0.4359876694194061
1	3	none		100	3	10	2	log2	entropy		0.9614019753518049	0.8609380232594706	0.6705882352546713	0.9925705794874252	271.97105672298557	90.26105488430888	0.33187741832592554
1	1	none		100	5	2	1	sqrt	gini		0.9456046115550898	0.8207544669518373	0.6294117646688581	0.9873793615368421	132.87570941520866	49.87158674978024	0.37532507363844003
1	2	none		100	5	2	1	sqrt	gini		0.9757349043733653	0.8722429229495811	0.7368421052200677	0.9895988112853671	266.39973630029164	70.84203709938184	0.26592381591372816
1	3	none		100	5	2	1	sqrt	gini		0.9636264312560091	0.8854294520511891	0.6823529411363322	0.9903417533358816	220.26757335269977	70.64970054806639	0.32074488890956276
1	1	none		100	5	2	1	sqrt	entropy		0.9568889471155946	0.8228571194979007	0.6294117646688581	0.9873793615368421	132.87570941520866	49.87158674978024	0.37532507363844003
1	2	none		100	5	2	1	sqrt	entropy		0.9750440986070922	0.8733348532650639	0.7485380116521323	0.9858841010327944	207.90192730124303	53.02797102128919	0.2550624211647357
1	3	none		100	5	2	1	sqrt	entropy		0.9654226029193252	0.8893582332396731	0.6764705881955017	0.9903417533358816	214.398374811953	70.04065140541064	0.32668460907345476
1	1	none		100	5	2	1	log2	gini		0.9456046115550898	0.8207544669518373	0.6294117646688581	0.9873793615368421	132.87570941520866	49.87158674978024	0.37532507363844003
1	2	none		100	5	2	1	log2	gini		0.9757349043733653	0.8722429229495811	0.7368421052200677	0.9895988112853671	266.39973630029164	70.84203709938184	0.26592381591372816
1	3	none		100	5	2	1	log2	gini		0.9636264312560091	0.8854294520511891	0.6823529411363322	0.9903417533358816	220.26757335269977	70.64970054806639	0.32074488890956276
1	1	none		100	5	2	1	log2	entropy		0.9568889471155946	0.8228571194979007	0.6294117646688581	0.9873793615368421	132.87570941520866	49.87158674978024	0.37532507363844003
1	2	none		100	5	2	1	log2	entropy		0.9750440986070922	0.8733348532650639	0.7485380116521323	0.9858841010327944	207.90192730124303	53.02797102128919	0.2550624211647357
1	3	none		100	5	2	1	log2	entropy		0.9654226029193252	0.8893582332396731	0.6764705881955017	0.9903417533358816	214.398374811953	70.04065140541064	0.32668460907345476
1	1	none		100	5	2	2	sqrt	gini		0.9474518537927421	0.8187099251255786	0.6294117646688581	0.9873793615368421	132.87570941520866	49.87158674978024	0.37532507363844003
1	2	none		100	5	2	2	sqrt	gini		0.9751179583431089	0.8749208631690772	0.7309941520040354	0.9910846953863962	302.08298609801807	81.99308534649114	0.2714256879699165
1	3	none		100	5	2	2	sqrt	gini		0.963709465955773	0.8823452581345598	0.6764705881955017	0.9903417533358816	214.398374811953	70.04065140541064	0.32668460907345476
1	1	none		100	5	2	2	sqrt	entropy		0.9568234420717061	0.8239372639624785	0.6294117646688581	0.986636971039446	125.39937490177024	47.100945116361885	0.37560748527864646
1	2	none		100	5	2	2	sqrt	entropy		0.9756219424241634	0.8726479456155954	0.7426900584360999	0.9910846953863962	320.86705487487217	83.30497471203499	0.25962457110422477
1	3	none		100	5	2	2	sqrt	entropy		0.9663316143693733	0.8887508024074613	0.6764705881955017	0.9910846953863962	232.43912820907823	75.87736580415029	0.32643971806462624
1	1	none		100	5	2	2	log2	gini		0.9474518537927421	0.8187099251255786	0.6294117646688581	0.9873793615368421	132.87570941520866	49.87158674978024	0.37532507363844003
1	2	none		100	5	2	2	log2	gini		0.9751179583431089	0.8749208631690772	0.7309941520040354	0.9910846953863962	302.08298609801807	81.99308534649114	0.2714256879699165
1	3	none		100	5	2	2	log2	gini		0.963709465955773	0.8823452581345598	0.6764705881955017	0.9903417533358816	214.398374811953	70.04065140541064	0.32668460907345476
1	1	none		100	5	2	2	log2	entropy		0.9568234420717061	0.8239372639624785	0.6294117646688581	0.986636971039446	125.39937490177024	47.100945116361885	0.37560748527864646
1	2	none		100	5	2	2	log2	entropy		0.9756219424241634	0.8726479456155954	0.7426900584360999	0.9910846953863962	320.86705487487217	83.30497471203499	0.25962457110422477
1	3	none		100	5	2	2	log2	entropy		0.9663316143693733	0.8887508024074613	0.6764705881955017	0.9910846953863962	232.43912820907823	75.87736580415029	0.32643971806462624
1	1	none		100	5	5	1	sqrt	gini		0.9464518101227128	0.8207382910730345	0.6235294117280277	0.9873793615368421	129.5771010289677	49.40549715398791	0.38128261448889816
1	2	none		100	5	5	1	sqrt	gini		0.9757435937540732	0.8636434533350276	0.7426900584360999	0.9888558692348526	256.11642936323693	66.6439947311878	0.260209750447152
1	3	none		100	5	5	1	sqrt	gini		0.9643606328118172	0.884412993067689	0.6823529411363322	0.9910846953863962	238.80219599479236	76.53716898505594	0.3205044504645303
1	1	none		100	5	5	1	sqrt	entropy		0.9570679942355561	0.8303844539551697	0.6352941176096886	0.9873793615368421	136.28072452068855	50.33767634557259	0.3693675327879818
1	2	none		100	5	5	1	sqrt	entropy		0.975217886221249	0.8736123390317252	0.7485380116521323	0.9881129271843381	247.4416448736665	62.970707217240026	0.2544870924010137
1	3	none		100	5	5	1	sqrt	entropy		0.9662660606590333	0.8893565437664658	0.6764705881955017	0.9910846953863962	232.43912820907823	75.87736580415029	0.32643971806462624
1	1	none		100	5	5	1	log2	gini		0.9464518101227128	0.8207382910730345	0.6235294117280277	0.9873793615368421	129.5771010289677	49.40549715398791	0.38128261448889816
1	2	none		100	5	5	1	log2	gini		0.9757435937540732	0.8636434533350276	0.7426900584360999	0.9888558692348526	256.11642936323693	66.6439947311878	0.260209750447152
1	3	none		100	5	5	1	log2	gini		0.9643606328118172	0.884412993067689	0.6823529411363322	0.9910846953863962	238.80219599479236	76.53716898505594	0.3205044504645303
1	1	none		100	5	5	1	log2	entropy		0.9570679942355561	0.8303844539551697	0.6352941176096886	0.9873793615368421	136.28072452068855	50.33767634557259	0.3693675327879818
1	2	none		100	5	5	1	log2	entropy		0.975217886221249	0.8736123390317252	0.7485380116521323	0.9881129271843381	247.4416448736665	62.970707217240026	0.2544870924010137
1	3	none		100	5	5	1	log2	entropy		0.9662660606590333	0.8893565437664658	0.6764705881955017	0.9910846953863962	232.43912820907823	75.87736580415029	0.32643971806462624
1	1	none		100	5	5	2	sqrt	gini		0.9487008166295471	0.8272398410820914	0.6235294117280277	0.9873793615368421	129.5771010289677	49.40549715398791	0.38128261448889816
1	2	none		100	5	5	2	sqrt	gini		0.9754090525968214	0.8688782442099121	0.7485380116521323	0.9910846953863962	330.9143474504675	83.96091939480694	0.2537240126713788
1	3	none		100	5	5	2	sqrt	gini		0.9641115287125251	0.8830998317119524	0.6823529411363322	0.9903417533358816	220.26757335269977	70.64970054806639	0.32074488890956276
1	1	none		100	5	5	2	sqrt	entropy		0.9568802131097428	0.8333789213062913	0.6352941176096886	0.9873793615368421	136.28072452068855	50.33767634557259	0.3693675327879818
1	2	none		100	5	5	2	sqrt	entropy		0.975965172962123	0.876867766340951	0.7426900584360999	0.9895988112853671	274.6166110474908	71.40427548905947	0.26001439778362523
1	3	none		100	5	5	2	sqrt	entropy		0.9665763482213093	0.8890269966036906	0.6764705881955017	0.9903417533358816	214.398374811953	70.04065140541064	0.32668460907345476
1	1	none		100	5	5	2	log2	gini		0.9487008166295471	0.8272398410820914	0.6235294117280277	0.9873793615368421	129.5771010289677	49.40549715398791	0.38128261448889816
1	2	none		100	5	5	2	log2	gini		0.9754090525968214	0.8688782442099121	0.7485380116521323	0.9910846953863962	330.9143474504675	83.96091939480694	0.2537240126713788
1	3	none		100	5	5	2	log2	gini		0.9641115287125251	0.8830998317119524	0.6823529411363322	0.9903417533358816	220.26757335269977	70.64970054806639	0.32074488890956276
1	1	none		100	5	5	2	log2	entropy		0.9568802131097428	0.8333789213062913	0.6352941176096886	0.9873793615368421	136.28072452068855	50.33767634557259	0.3693675327879818
1	2	none		100	5	5	2	log2	entropy		0.975965172962123	0.876867766340951	0.7426900584360999	0.9895988112853671	274.6166110474908	71.40427548905947	0.26001439778362523
1	3	none		100	5	5	2	log2	entropy		0.9665763482213093	0.8890269966036906	0.6764705881955017	0.9903417533358816	214.398374811953	70.04065140541064	0.32668460907345476
1	1	none		100	5	10	1	sqrt	gini		0.9495349141883924	0.8293557146543082	0.6235294117280277	0.9873793615368421	129.5771010289677	49.40549715398791	0.38128261448889816
1	2	none		100	5	10	1	sqrt	gini		0.9758826238453985	0.872628739651789	0.7251461987880031	0.9910846953863962	293.29044324455475	81.33714066371921	0.2773262464027624
1	3	none		100	5	10	1	sqrt	gini		0.9649943186784372	0.8860099621611786	0.6764705881955017	0.9903417533358816	214.398374811953	70.04065140541064	0.32668460907345476
1	1	none		100	5	10	1	sqrt	entropy		0.9521463819380758	0.8297992679917731	0.6294117646688581	0.986636971039446	125.39937490177024	47.100945116361885	0.37560748527864646
1	2	none		100	5	10	1	sqrt	entropy		0.9756697340180566	0.8799738690729525	0.7368421052200677	0.9873699851338235	218.89393816118192	58.340511046288235	0.2665240954018105
1	3	none		100	5	10	1	sqrt	entropy		0.9653920111878332	0.8881033150489813	0.6764705881955017	0.9918276374369107	253.7600145708153	82.77529970314828	0.3261951939337099
1	1	none		100	5	10	1	log2	gini		0.9495349141883924	0.8293557146543082	0.6235294117280277	0.9873793615368421	129.5771010289677	49.40549715398791	0.38128261448889816
1	2	none		100	5	10	1	log2	gini		0.9758826238453985	0.872628739651789	0.7251461987880031	0.9910846953863962	293.29044324455475	81.33714066371921	0.2773262464027624
1	3	none		100	5	10	1	log2	gini		0.9649943186784372	0.8860099621611786	0.6764705881955017	0.9903417533358816	214.398374811953	70.04065140541064	0.32668460907345476
1	1	none		100	5	10	1	log2	entropy		0.9521463819380758	0.8297992679917731	0.6294117646688581	0.986636971039446	125.39937490177024	47.100945116361885	0.37560748527864646
1	2	none		100	5	10	1	log2	entropy		0.9756697340180566	0.8799738690729525	0.7368421052200677	0.9873699851338235	218.89393816118192	58.340511046288235	0.2665240954018105
1	3	none		100	5	10	1	log2	entropy		0.9653920111878332	0.8881033150489813	0.6764705881955017	0.9918276374369107	253.7600145708153	82.77529970314828	0.3261951939337099
1	1	none		100	5	10	2	sqrt	gini		0.9506135639110879	0.8235827896969183	0.6294117646688581	0.9873793615368421	132.87570941520866	49.87158674978024	0.37532507363844003
1	2	none		100	5	10	2	sqrt	gini		0.9762779906676051	0.8752697515922133	0.7192982455719709	0.9903417533358816	262.7545287663929	74.47495656687721	0.283439278055395
1	3	none		100	5	10	2	sqrt	gini		0.9655930425662093	0.888584963777518	0.6764705881955017	0.9903417533358816	214.398374811953	70.04065140541064	0.32668460907345476
1	1	none		100	5	10	2	sqrt	entropy		0.9520284728590768	0.8293125639011572	0.6352941176096886	0.9873793615368421	136.28072452068855	50.33767634557259	0.3693675327879818
1	2	none		100	5	10	2	sqrt	entropy		0.9759391048199996	0.8817378507295737	0.7368421052200677	0.9888558692348526	248.45310334375793	66.11923886716271	0.2661236084105159
1	3	none		100	5	10	2	sqrt	entropy		0.9653439384669172	0.8875814803283588	0.6764705881955017	0.9910846953863962	232.43912820907823	75.87736580415029	0.32643971806462624
1	1	none		100	5	10	2	log2	gini		0.9506135639110879	0.8235827896969183	0.6294117646688581	0.9873793615368421	132.87570941520866	49.87158674978024	0.37532507363844003
1	2	none		100	5	10	2	log2	gini		0.9762779906676051	0.8752697515922133	0.7192982455719709	0.9903417533358816	262.7545287663929	74.47495656687721	0.283439278055395
1	3	none		100	5	10	2	log2	gini		0.9655930425662093	0.888584963777518	0.6764705881955017	0.9903417533358816	214.398374811953	70.04065140541064	0.32668460907345476
1	1	none		100	5	10	2	log2	entropy		0.9520284728590768	0.8293125639011572	0.6352941176096886	0.9873793615368421	136.28072452068855	50.33767634557259	0.3693675327879818
1	2	none		100	5	10	2	log2	entropy		0.9759391048199996	0.8817378507295737	0.7368421052200677	0.9888558692348526	248.45310334375793	66.11923886716271	0.2661236084105159
1	3	none		100	5	10	2	log2	entropy		0.9653439384669172	0.8875814803283588	0.6764705881955017	0.9910846953863962	232.43912820907823	75.87736580415029	0.32643971806462624
1	1	none		100	10	2	1	sqrt	gini		0.9492597930040614	0.8293494772658822	0.6294117646688581	0.9881217520342382	141.2865849554718	52.98855829559294	0.3750430863583198
1	2	none		100	10	2	1	sqrt	gini		0.9739535813282587	0.8825428606910244	0.7426900584360999	0.9821693907802217	158.9904365835075	41.65251073346257	0.2619812237680146
1	3	none		100	10	2	1	sqrt	gini		0.9601520846079888	0.878723381383415	0.6999999999588234	0.9910846953863962	259.3885917223476	78.51657852777291	0.3026986476642427
1	1	none		100	10	2	1	sqrt	entropy		0.9514432944670073	0.8311145860491329	0.6176470587871972	0.9888641425316343	143.446022654652	55.464656035264916	0.38665871367055255
1	2	none		100	10	2	1	sqrt	entropy		0.9750962348913393	0.8830146978980541	0.7543859648681646	0.9843982169317653	193.7923868583045	48.35251701960449	0.2495067833445625
1	3	none		100	10	2	1	sqrt	entropy		0.963897386592081	0.8881726511218032	0.6999999999588234	0.9918276374369107	283.181464850619	85.65444056238822	0.3024719071064807
1	1	none		100	10	2	1	log2	gini		0.9492597930040614	0.8293494772658822	0.6294117646688581	0.9881217520342382	141.2865849554718	52.98855829559294	0.3750430863583198
1	2	none		100	10	2	1	log2	gini		0.9739535813282587	0.8825428606910244	0.7426900584360999	0.9821693907802217	158.9904365835075	41.65251073346257	0.2619812237680146
1	3	none		100	10	2	1	log2	gini		0.9601520846079888	0.878723381383415	0.6999999999588234	0.9910846953863962	259.3885917223476	78.51657852777291	0.3026986476642427
1	1	none		100	10	2	1	log2	entropy		0.9514432944670073	0.8311145860491329	0.6176470587871972	0.9888641425316343	143.446022654652	55.464656035264916	0.38665871367055255
1	2	none		100	10	2	1	log2	entropy		0.9750962348913393	0.8830146978980541	0.7543859648681646	0.9843982169317653	193.7923868583045	48.35251701960449	0.2495067833445625
1	3	none		100	10	2	1	log2	entropy		0.963897386592081	0.8881726511218032	0.6999999999588234	0.9918276374369107	283.181464850619	85.65444056238822	0.3024719071064807
1	1	none		100	10	2	2	sqrt	gini		0.9513166513821564	0.8367831640570644	0.6294117646688581	0.9896065330290305	161.71299351104028	60.55834504919714	0.374480381058142
1	2	none		100	10	2	2	sqrt	gini		0.9773380951139611	0.8842398468034365	0.7485380116521323	0.9821693907802217	163.9688954474847	41.980483258922916	0.25602710504736736
1	3	none		100	10	2	2	sqrt	gini		0.9596975788829647	0.879627094952374	0.6999999999588234	0.9895988112853671	221.9997812812703	67.2999352443896	0.30315315013362026
1	1	none		100	10	2	2	sqrt	entropy		0.9595135158740558	0.8316624746565754	0.6294117646688581	0.9873793615368421	132.87570941520866	49.87158674978024	0.37532507363844003
1	2	none		100	10	2	2	sqrt	entropy		0.9747660384244415	0.8855334472422138	0.7602339180841968	0.9843982169317653	200.05793745620312	48.72734273293476	0.2435661456472969
1	3	none		100	10	2	2	sqrt	entropy		0.963351105672581	0.882202444366405	0.6941176470179931	0.9910846953863962	252.26253167141152	77.85677534686725	0.30863391526433853
1	1	none		100	10	2	2	log2	gini		0.9513166513821564	0.8367831640570644	0.6294117646688581	0.9896065330290305	161.71299351104028	60.55834504919714	0.374480381058142
1	2	none		100	10	2	2	log2	gini		0.9773380951139611	0.8842398468034365	0.7485380116521323	0.9821693907802217	163.9688954474847	41.980483258922916	0.25602710504736736
1	3	none		100	10	2	2	log2	gini		0.9596975788829647	0.879627094952374	0.6999999999588234	0.9895988112853671	221.9997812812703	67.2999352443896	0.30315315013362026
1	1	none		100	10	2	2	log2	entropy		0.9595135158740558	0.8316624746565754	0.6294117646688581	0.9873793615368421	132.87570941520866	49.87158674978024	0.37532507363844003
1	2	none		100	10	2	2	log2	entropy		0.9747660384244415	0.8855334472422138	0.7602339180841968	0.9843982169317653	200.05793745620312	48.72734273293476	0.2435661456472969
1	3	none		100	10	2	2	log2	entropy		0.963351105672581	0.882202444366405	0.6941176470179931	0.9910846953863962	252.26253167141152	77.85677534686725	0.30863391526433853
1	1	none		100	10	5	1	sqrt	gini		0.9443687497270624	0.8362543759148136	0.6235294117280277	0.9896065330290305	157.69850629672845	59.99237920761587	0.3804245140898673
1	2	none		100	10	5	1	sqrt	gini		0.9747486596630257	0.8926543951220267	0.7426900584360999	0.9843982169317653	182.11567889297604	47.60286559294396	0.2613880587390938
1	3	none		100	10	5	1	sqrt	gini		0.9593654400839087	0.8798019564383844	0.705882352899654	0.9903417533358816	246.0920468524657	73.08589711868936	0.29698600825399496
1	1	none		100	10	5	1	sqrt	entropy		0.9579086422987904	0.8423651431925052	0.6235294117280277	0.9881217520342382	137.77917855257968	52.4933381246061	0.38099615122020525
1	2	none		100	10	5	1	sqrt	entropy		0.9746443870945318	0.887707751810284	0.7543859648681646	0.9858841010327944	214.514879028477	53.44225204489301	0.24913073695298182
1	3	none		100	10	5	1	sqrt	entropy		0.9634035486408532	0.8843019337081203	0.6941176470179931	0.9903417533358816	232.68318562837715	71.86779883337788	0.30886544858177883
1	1	none		100	10	5	1	log2	gini		0.9443687497270624	0.8362543759148136	0.6235294117280277	0.9896065330290305	157.69850629672845	59.99237920761587	0.3804245140898673
1	2	none		100	10	5	1	log2	gini		0.9747486596630257	0.8926543951220267	0.7426900584360999	0.9843982169317653	182.11567889297604	47.60286559294396	0.2613880587390938
1	3	none		100	10	5	1	log2	gini		0.9593654400839087	0.8798019564383844	0.705882352899654	0.9903417533358816	246.0920468524657	73.08589711868936	0.29698600825399496
1	1	none		100	10	5	1	log2	entropy		0.9579086422987904	0.8423651431925052	0.6235294117280277	0.9881217520342382	137.77917855257968	52.4933381246061	0.38099615122020525
1	2	none		100	10	5	1	log2	entropy		0.9746443870945318	0.887707751810284	0.7543859648681646	0.9858841010327944	214.514879028477	53.44225204489301	0.24913073695298182
1	3	none		100	10	5	1	log2	entropy		0.9634035486408532	0.8843019337081203	0.6941176470179931	0.9903417533358816	232.68318562837715	71.86779883337788	0.30886544858177883
1	1	none		100	10	5	2	sqrt	gini		0.9502292676536093	0.8324594616672225	0.6352941176096886	0.9881217520342382	144.90713349730908	53.48377846657979	0.36909002149643416
1	2	none		100	10	5	2	sqrt	gini		0.9760564114595554	0.8925464450553644	0.7543859648681646	0.9829123328307362	176.67380425923147	44.14795278465963	0.24988396668667304
1	3	none		100	10	5	2	sqrt	gini		0.9598767590245607	0.878809546341708	0.6999999999588234	0.9910846953863962	259.3885917223476	78.51657852777291	0.3026986476642427
1	1	none		100	10	5	2	sqrt	entropy		0.962009258046203	0.8432556983119509	0.6352941176096886	0.9873793615368421	136.28072452068855	50.33767634557259	0.3693675327879818
1	2	none		100	10	5	2	sqrt	entropy		0.9771643074998045	0.8768154205767086	0.7602339180841968	0.9829123328307362	182.38588964043367	44.490184976788775	0.24393434843364503
1	3	none		100	10	5	2	sqrt	entropy		0.9637706494187572	0.8790084272744736	0.705882352899654	0.9910846953863962	266.79969416565916	79.17638170867856	0.29676338006414676
1	1	none		100	10	5	2	log2	gini		0.9502292676536093	0.8324594616672225	0.6352941176096886	0.9881217520342382	144.90713349730908	53.48377846657979	0.36909002149643416
1	2	none		100	10	5	2	log2	gini		0.9760564114595554	0.8925464450553644	0.7543859648681646	0.9829123328307362	176.67380425923147	44.14795278465963	0.24988396668667304
1	3	none		100	10	5	2	log2	gini		0.9598767590245607	0.878809546341708	0.6999999999588234	0.9910846953863962	259.3885917223476	78.51657852777291	0.3026986476642427
1	1	none		100	10	5	2	log2	entropy		0.962009258046203	0.8432556983119509	0.6352941176096886	0.9873793615368421	136.28072452068855	50.33767634557259	0.3693675327879818
1	2	none		100	10	5	2	log2	entropy		0.9771643074998045	0.8768154205767086	0.7602339180841968	0.9829123328307362	182.38588964043367	44.490184976788775	0.24393434843364503
1	3	none		100	10	5	2	log2	entropy		0.9637706494187572	0.8790084272744736	0.705882352899654	0.9910846953863962	266.79969416565916	79.17638170867856	0.29676338006414676
1	1	none		100	10	10	1	sqrt	gini		0.9520328398620028	0.8339156864053952	0.641176470550519	0.9888641425316343	158.67526444564865	57.57759531279882	0.3628643312944869
1	2	none		100	10	10	1	sqrt	gini		0.975800074728674	0.8878703373871123	0.7602339180841968	0.9829123328307362	182.38588964043367	44.490184976788775	0.24393434843364503
1	3	none		100	10	10	1	sqrt	gini		0.9595752119569967	0.8822483100226083	0.6941176470179931	0.9895988112853671	215.90088632889817	66.73438957006701	0.3090973295468394
1	1	none		100	10	10	1	sqrt	entropy		0.9586794183152102	0.8305297564058554	0.6294117646688581	0.9881217520342382	141.2865849554718	52.98855829559294	0.3750430863583198
1	2	none		100	10	10	1	sqrt	entropy		0.9770035539567095	0.8838554312443844	0.7485380116521323	0.9851411589822798	197.3580008399128	50.37657425594017	0.2552547759298757
1	3	none		100	10	10	1	sqrt	entropy		0.962826675989861	0.8851267686247564	0.6941176470179931	0.9910846953863962	252.26253167141152	77.85677534686725	0.30863391526433853
1	1	none		100	10	10	1	log2	gini		0.9520328398620028	0.8339156864053952	0.641176470550519	0.9888641425316343	158.67526444564865	57.57759531279882	0.3628643312944869
1	2	none		100	10	10	1	log2	gini		0.975800074728674	0.8878703373871123	0.7602339180841968	0.9829123328307362	182.38588964043367	44.490184976788775	0.24393434843364503
1	3	none		100	10	10	1	log2	gini		0.9595752119569967	0.8822483100226083	0.6941176470179931	0.9895988112853671	215.90088632889817	66.73438957006701	0.3090973295468394
1	1	none		100	10	10	1	log2	entropy		0.9586794183152102	0.8305297564058554	0.6294117646688581	0.9881217520342382	141.2865849554718	52.98855829559294	0.3750430863583198
1	2	none		100	10	10	1	log2	entropy		0.9770035539567095	0.8838554312443844	0.7485380116521323	0.9851411589822798	197.3580008399128	50.37657425594017	0.2552547759298757
1	3	none		100	10	10	1	log2	entropy		0.962826675989861	0.8851267686247564	0.6941176470179931	0.9910846953863962	252.26253167141152	77.85677534686725	0.30863391526433853
1	1	none		100	10	10	2	sqrt	gini		0.9510022271714922	0.8291472076396609	0.6294117646688581	0.9888641425316343	150.81890955995655	56.52112567403187	0.37476152248251976
1	2	none		100	10	10	2	sqrt	gini		0.9759391048199996	0.8871168337790097	0.7602339180841968	0.9829123328307362	182.38588964043367	44.490184976788775	0.24393434843364503
1	3	none		100	10	10	2	sqrt	gini		0.9607027357748448	0.8808390404984684	0.6941176470179931	0.9903417533358816	232.68318562837715	71.86779883337788	0.30886544858177883
1	1	none		100	10	10	2	sqrt	entropy		0.9574566574959607	0.8307715946733033	0.6294117646688581	0.9881217520342382	141.2865849554718	52.98855829559294	0.3750430863583198
1	2	none		100	10	10	2	sqrt	entropy		0.9775031933474101	0.8832025915931383	0.7543859648681646	0.9843982169317653	193.7923868583045	48.35251701960449	0.2495067833445625
1	3	none		100	10	10	2	sqrt	entropy		0.9656433004108032	0.8841153251532937	0.6941176470179931	0.9910846953863962	252.26253167141152	77.85677534686725	0.30863391526433853
1	1	none		100	10	10	2	log2	gini		0.9510022271714922	0.8291472076396609	0.6294117646688581	0.9888641425316343	150.81890955995655	56.52112567403187	0.37476152248251976
1	2	none		100	10	10	2	log2	gini		0.9759391048199996	0.8871168337790097	0.7602339180841968	0.9829123328307362	182.38588964043367	44.490184976788775	0.24393434843364503
1	3	none		100	10	10	2	log2	gini		0.9607027357748448	0.8808390404984684	0.6941176470179931	0.9903417533358816	232.68318562837715	71.86779883337788	0.30886544858177883
1	1	none		100	10	10	2	log2	entropy		0.9574566574959607	0.8307715946733033	0.6294117646688581	0.9881217520342382	141.2865849554718	52.98855829559294	0.3750430863583198
1	2	none		100	10	10	2	log2	entropy		0.9775031933474101	0.8832025915931383	0.7543859648681646	0.9843982169317653	193.7923868583045	48.35251701960449	0.2495067833445625
1	3	none		100	10	10	2	log2	entropy		0.9656433004108032	0.8841153251532937	0.6941176470179931	0.9910846953863962	252.26253167141152	77.85677534686725	0.30863391526433853
1	1	none		300	3	2	1	sqrt	gini		0.9419363290973406	0.7981335691910315	0.6176470587871972	0.9903489235264266	165.7631390806216	63.99767119260982	0.3860790154550109
1	2	none		300	3	2	1	sqrt	gini		0.9712381498570596	0.8654639526656936	0.6900584794918094	0.9940564635884543	372.3672892878406	116.10214368837666	0.3117946804262836
1	3	none		300	3	2	1	sqrt	gini		0.9598243160562888	0.8654852258855392	0.6764705881955017	0.9918276374369107	253.7600145708153	82.77529970314828	0.3261951939337099
1	1	none		300	3	2	1	sqrt	entropy		0.9467181973011921	0.7906761840617561	0.6176470587871972	0.9903489235264266	165.7631390806216	63.99767119260982	0.3860790154550109
1	2	none		300	3	2	1	sqrt	entropy		0.9718724746487317	0.8608751399313188	0.6842105262757772	0.9925705794874252	289.4662705199872	92.09461278596086	0.3181531641868415
1	3	none		300	3	2	1	sqrt	entropy		0.9623809107595489	0.8661688900539026	0.6764705881955017	0.9918276374369107	253.7600145708153	82.77529970314828	0.3261951939337099
1	1	none		300	3	2	1	log2	gini		0.9419363290973406	0.7981335691910315	0.6176470587871972	0.9903489235264266	165.7631390806216	63.99767119260982	0.3860790154550109
1	2	none		300	3	2	1	log2	gini		0.9712381498570596	0.8654639526656936	0.6900584794918094	0.9940564635884543	372.3672892878406	116.10214368837666	0.3117946804262836
1	3	none		300	3	2	1	log2	gini		0.9598243160562888	0.8654852258855392	0.6764705881955017	0.9918276374369107	253.7600145708153	82.77529970314828	0.3261951939337099
1	1	none		300	3	2	1	log2	entropy		0.9467181973011921	0.7906761840617561	0.6176470587871972	0.9903489235264266	165.7631390806216	63.99767119260982	0.3860790154550109
1	2	none		300	3	2	1	log2	entropy		0.9718724746487317	0.8608751399313188	0.6842105262757772	0.9925705794874252	289.4662705199872	92.09461278596086	0.3181531641868415
1	3	none		300	3	2	1	log2	entropy		0.9623809107595489	0.8661688900539026	0.6764705881955017	0.9918276374369107	253.7600145708153	82.77529970314828	0.3261951939337099
1	1	none		300	3	2	2	sqrt	gini		0.9422114502816716	0.7982518826671983	0.6176470587871972	0.9903489235264266	165.7631390806216	63.99767119260982	0.3860790154550109
1	2	none		300	3	2	2	sqrt	gini		0.9714293162326321	0.8658253565803992	0.6900584794918094	0.9940564635884543	372.3672892878406	116.10214368837666	0.3117946804262836
1	3	none		300	3	2	2	sqrt	gini		0.9596495061620488	0.8639828723298721	0.6764705881955017	0.9910846953863962	232.43912820907823	75.87736580415029	0.32643971806462624
1	1	none		300	3	2	2	sqrt	entropy		0.9466395912485261	0.7906415933542884	0.6176470587871972	0.9903489235264266	165.7631390806216	63.99767119260982	0.3860790154550109
1	2	none		300	3	2	2	sqrt	entropy		0.9718681299583779	0.8612330452712377	0.6900584794918094	0.9925705794874252	297.4486493554353	92.88174622857592	0.31226143892521324
1	3	none		300	3	2	2	sqrt	entropy		0.962376540512193	0.8661675687530263	0.6764705881955017	0.9918276374369107	253.7600145708153	82.77529970314828	0.3261951939337099
1	1	none		300	3	2	2	log2	gini		0.9422114502816716	0.7982518826671983	0.6176470587871972	0.9903489235264266	165.7631390806216	63.99767119260982	0.3860790154550109
1	2	none		300	3	2	2	log2	gini		0.9714293162326321	0.8658253565803992	0.6900584794918094	0.9940564635884543	372.3672892878406	116.10214368837666	0.3117946804262836
1	3	none		300	3	2	2	log2	gini		0.9596495061620488	0.8639828723298721	0.6764705881955017	0.9910846953863962	232.43912820907823	75.87736580415029	0.32643971806462624
1	1	none		300	3	2	2	log2	entropy		0.9466395912485261	0.7906415933542884	0.6176470587871972	0.9903489235264266	165.7631390806216	63.99767119260982	0.3860790154550109
1	2	none		300	3	2	2	log2	entropy		0.9718681299583779	0.8612330452712377	0.6900584794918094	0.9925705794874252	297.4486493554353	92.88174622857592	0.31226143892521324
1	3	none		300	3	2	2	log2	entropy		0.962376540512193	0.8661675687530263	0.6764705881955017	0.9918276374369107	253.7600145708153	82.77529970314828	0.3261951939337099
1	1	none		300	3	5	1	sqrt	gini		0.9419494301061182	0.7979603703287794	0.6176470587871972	0.9903489235264266	165.7631390806216	63.99767119260982	0.3860790154550109
1	2	none		300	3	5	1	sqrt	gini		0.9713858693290929	0.8656586503333366	0.6900584794918094	0.9940564635884543	372.3672892878406	116.10214368837666	0.3117946804262836
1	3	none		300	3	5	1	sqrt	gini		0.9598461672930688	0.866643437926068	0.6764705881955017	0.9918276374369107	253.7600145708153	82.77529970314828	0.3261951939337099
1	1	none		300	3	5	1	sqrt	entropy		0.9466439582514521	0.7905828156011836	0.6176470587871972	0.9903489235264266	165.7631390806216	63.99767119260982	0.3860790154550109
1	2	none		300	3	5	1	sqrt	entropy		0.9718550958873162	0.8604957278034447	0.6959064327078417	0.9925705794874252	305.73804275139736	93.66887967119096	0.30636971366358506
1	3	none		300	3	5	1	sqrt	entropy		0.962376540512193	0.8664106364850725	0.6764705881955017	0.9918276374369107	253.7600145708153	82.77529970314828	0.3261951939337099
1	1	none		300	3	5	1	log2	gini		0.9419494301061182	0.7979603703287794	0.6176470587871972	0.9903489235264266	165.7631390806216	63.99767119260982	0.3860790154550109
1	2	none		300	3	5	1	log2	gini		0.9713858693290929	0.8656586503333366	0.6900584794918094	0.9940564635884543	372.3672892878406	116.10214368837666	0.3117946804262836
1	3	none		300	3	5	1	log2	gini		0.9598461672930688	0.866643437926068	0.6764705881955017	0.9918276374369107	253.7600145708153	82.77529970314828	0.3261951939337099
1	1	none		300	3	5	1	log2	entropy		0.9466439582514521	0.7905828156011836	0.6176470587871972	0.9903489235264266	165.7631390806216	63.99767119260982	0.3860790154550109
1	2	none		300	3	5	1	log2	entropy		0.9718550958873162	0.8604957278034447	0.6959064327078417	0.9925705794874252	305.73804275139736	93.66887967119096	0.30636971366358506
1	3	none		300	3	5	1	log2	entropy		0.962376540512193	0.8664106364850725	0.6764705881955017	0.9918276374369107	253.7600145708153	82.77529970314828	0.3261951939337099
1	1	none		300	3	5	2	sqrt	gini		0.9422070832787457	0.7982074438899482	0.6176470587871972	0.9903489235264266	165.7631390806216	63.99767119260982	0.3860790154550109
1	2	none		300	3	5	2	sqrt	gini		0.9714249715422782	0.8653662911369059	0.6900584794918094	0.9940564635884543	372.3672892878406	116.10214368837666	0.3117946804262836
1	3	none		300	3	5	2	sqrt	gini		0.9596407656673367	0.8655509237442878	0.6764705881955017	0.9910846953863962	232.43912820907823	75.87736580415029	0.32643971806462624
1	1	none		300	3	5	2	sqrt	entropy		0.9466352242456001	0.7905831548316142	0.6176470587871972	0.9903489235264266	165.7631390806216	63.99767119260982	0.3860790154550109
1	2	none		300	3	5	2	sqrt	entropy		0.9718637852680241	0.8607898424951621	0.6959064327078417	0.9925705794874252	305.73804275139736	93.66887967119096	0.30636971366358506
1	3	none		300	3	5	2	sqrt	entropy		0.962367800017481	0.8664970408962405	0.6764705881955017	0.9918276374369107	253.7600145708153	82.77529970314828	0.3261951939337099
1	1	none		300	3	5	2	log2	gini		0.9422070832787457	0.7982074438899482	0.6176470587871972	0.9903489235264266	165.7631390806216	63.99767119260982	0.3860790154550109
1	2	none		300	3	5	2	log2	gini		0.9714249715422782	0.8653662911369059	0.6900584794918094	0.9940564635884543	372.3672892878406	116.10214368837666	0.3117946804262836
1	3	none		300	3	5	2	log2	gini		0.9596407656673367	0.8655509237442878	0.6764705881955017	0.9910846953863962	232.43912820907823	75.87736580415029	0.32643971806462624
1	1	none		300	3	5	2	log2	entropy		0.9466352242456001	0.7905831548316142	0.6176470587871972	0.9903489235264266	165.7631390806216	63.99767119260982	0.3860790154550109
1	2	none		300	3	5	2	log2	entropy		0.9718637852680241	0.8607898424951621	0.6959064327078417	0.9925705794874252	305.73804275139736	93.66887967119096	0.30636971366358506
1	3	none		300	3	5	2	log2	entropy		0.962367800017481	0.8664970408962405	0.6764705881955017	0.9918276374369107	253.7600145708153	82.77529970314828	0.3261951939337099
1	1	none		300	3	10	1	sqrt	gini		0.9417354469627495	0.7955017166237418	0.6176470587871972	0.9903489235264266	165.7631390806216	63.99767119260982	0.3860790154550109
1	2	none		300	3	10	1	sqrt	gini		0.9712815967605989	0.8651801464634985	0.6900584794918094	0.9940564635884543	372.3672892878406	116.10214368837666	0.3117946804262836
1	3	none		300	3	10	1	sqrt	gini		0.9600034961978848	0.8661112745151277	0.6764705881955017	0.9925705794874252	279.34507246105085	91.05281852364492	0.32595103585687807
1	1	none		300	3	10	1	sqrt	entropy		0.9465959212192674	0.791266363800534	0.6176470587871972	0.9903489235264266	165.7631390806216	63.99767119260982	0.3860790154550109
1	2	none		300	3	10	1	sqrt	entropy		0.9717899255320074	0.8605366061097716	0.6959064327078417	0.9925705794874252	305.73804275139736	93.66887967119096	0.30636971366358506
1	3	none		300	3	10	1	sqrt	entropy		0.962477056201381	0.8669302405148638	0.6764705881955017	0.9918276374369107	253.7600145708153	82.77529970314828	0.3261951939337099
1	1	none		300	3	10	1	log2	gini		0.9417354469627495	0.7955017166237418	0.6176470587871972	0.9903489235264266	165.7631390806216	63.99767119260982	0.3860790154550109
1	2	none		300	3	10	1	log2	gini		0.9712815967605989	0.8651801464634985	0.6900584794918094	0.9940564635884543	372.3672892878406	116.10214368837666	0.3117946804262836
1	3	none		300	3	10	1	log2	gini		0.9600034961978848	0.8661112745151277	0.6764705881955017	0.9925705794874252	279.34507246105085	91.05281852364492	0.32595103585687807
1	1	none		300	3	10	1	log2	entropy		0.9465959212192674	0.791266363800534	0.6176470587871972	0.9903489235264266	165.7631390806216	63.99767119260982	0.3860790154550109
1	2	none		300	3	10	1	log2	entropy		0.9717899255320074	0.8605366061097716	0.6959064327078417	0.9925705794874252	305.73804275139736	93.66887967119096	0.30636971366358506
1	3	none		300	3	10	1	log2	entropy		0.962477056201381	0.8669302405148638	0.6764705881955017	0.9918276374369107	253.7600145708153	82.77529970314828	0.3261951939337099
1	1	none		300	3	10	2	sqrt	gini		0.9420542381763396	0.7959751653818576	0.6176470587871972	0.9903489235264266	165.7631390806216	63.99767119260982	0.3860790154550109
1	2	none		300	3	10	2	sqrt	gini		0.9713076649027224	0.8648971050010076	0.6900584794918094	0.9940564635884543	372.3672892878406	116.10214368837666	0.3117946804262836
1	3	none		300	3	10	2	sqrt	gini		0.9597806135827288	0.8644126110519064	0.6764705881955017	0.9925705794874252	279.34507246105085	91.05281852364492	0.32595103585687807
1	1	none		300	3	10	2	sqrt	entropy		0.9466133892309708	0.7912821405880777	0.6176470587871972	0.9903489235264266	165.7631390806216	63.99767119260982	0.3860790154550109
1	2	none		300	3	10	2	sqrt	entropy		0.9718029596030692	0.860928075315873	0.6959064327078417	0.9925705794874252	305.73804275139736	93.66887967119096	0.30636971366358506
1	3	none		300	3	10	2	sqrt	entropy		0.962542609911721	0.866994842937359	0.6764705881955017	0.9918276374369107	253.7600145708153	82.77529970314828	0.3261951939337099
1	1	none		300	3	10	2	log2	gini		0.9420542381763396	0.7959751653818576	0.6176470587871972	0.9903489235264266	165.7631390806216	63.99767119260982	0.3860790154550109
1	2	none		300	3	10	2	log2	gini		0.9713076649027224	0.8648971050010076	0.6900584794918094	0.9940564635884543	372.3672892878406	116.10214368837666	0.3117946804262836
1	3	none		300	3	10	2	log2	gini		0.9597806135827288	0.8644126110519064	0.6764705881955017	0.9925705794874252	279.34507246105085	91.05281852364492	0.32595103585687807
1	1	none		300	3	10	2	log2	entropy		0.9466133892309708	0.7912821405880777	0.6176470587871972	0.9903489235264266	165.7631390806216	63.99767119260982	0.3860790154550109
1	2	none		300	3	10	2	log2	entropy		0.9718029596030692	0.860928075315873	0.6959064327078417	0.9925705794874252	305.73804275139736	93.66887967119096	0.30636971366358506
1	3	none		300	3	10	2	log2	entropy		0.962542609911721	0.866994842937359	0.6764705881955017	0.9918276374369107	253.7600145708153	82.77529970314828	0.3261951939337099
1	1	none		300	5	2	1	sqrt	gini		0.9480064631643302	0.8159701556054504	0.6294117646688581	0.9881217520342382	141.2865849554718	52.98855829559294	0.3750430863583198
1	2	none		300	5	2	1	sqrt	gini		0.9748572769218737	0.8786818723935615	0.7134502923559386	0.9895988112853671	236.88606362241435	68.59308354067132	0.28956148843414
1	3	none		300	5	2	1	sqrt	gini		0.964321300585613	0.8873360649670157	0.6764705881955017	0.9910846953863962	232.43912820907823	75.87736580415029	0.32643971806462624
1	1	none		300	5	2	1	sqrt	entropy		0.9559107384601947	0.8202213468192624	0.6294117646688581	0.9873793615368421	132.87570941520866	49.87158674978024	0.37532507363844003
1	2	none		300	5	2	1	sqrt	entropy		0.9759434495103534	0.8781800632786111	0.7309941520040354	0.9881129271843381	225.88295594845718	61.49483126683596	0.27224200582021124
1	3	none		300	5	2	1	sqrt	entropy		0.9652084607988811	0.885137331553297	0.6764705881955017	0.9910846953863962	232.43912820907823	75.87736580415029	0.32643971806462624
1	1	none		300	5	2	1	log2	gini		0.9480064631643302	0.8159701556054504	0.6294117646688581	0.9881217520342382	141.2865849554718	52.98855829559294	0.3750430863583198
1	2	none		300	5	2	1	log2	gini		0.9748572769218737	0.8786818723935615	0.7134502923559386	0.9895988112853671	236.88606362241435	68.59308354067132	0.28956148843414
1	3	none		300	5	2	1	log2	gini		0.964321300585613	0.8873360649670157	0.6764705881955017	0.9910846953863962	232.43912820907823	75.87736580415029	0.32643971806462624
1	1	none		300	5	2	1	log2	entropy		0.9559107384601947	0.8202213468192624	0.6294117646688581	0.9873793615368421	132.87570941520866	49.87158674978024	0.37532507363844003
1	2	none		300	5	2	1	log2	entropy		0.9759434495103534	0.8781800632786111	0.7309941520040354	0.9881129271843381	225.88295594845718	61.49483126683596	0.27224200582021124
1	3	none		300	5	2	1	log2	entropy		0.9652084607988811	0.885137331553297	0.6764705881955017	0.9910846953863962	232.43912820907823	75.87736580415029	0.32643971806462624
1	1	none		300	5	2	2	sqrt	gini		0.9477269749770733	0.8149389707272717	0.6294117646688581	0.9873793615368421	132.87570941520866	49.87158674978024	0.37532507363844003
1	2	none		300	5	2	2	sqrt	gini		0.9749137578964746	0.8795056273556874	0.7134502923559386	0.9903417533358816	255.2995721868965	73.86946911511399	0.2893442630136522
1	3	none		300	5	2	2	sqrt	gini		0.963573988287737	0.8853451716312837	0.6764705881955017	0.9903417533358816	214.398374811953	70.04065140541064	0.32668460907345476
1	1	none		300	5	2	2	sqrt	entropy		0.9561902266474519	0.8214922700423466	0.6352941176096886	0.9873793615368421	136.28072452068855	50.33767634557259	0.3693675327879818
1	2	none		300	5	2	2	sqrt	entropy		0.9758869685357525	0.8807703325837243	0.7368421052200677	0.9895988112853671	266.39973630029164	70.84203709938184	0.26592381591372816
1	3	none		300	5	2	2	sqrt	entropy		0.9654357136613931	0.8845136449696392	0.6764705881955017	0.9910846953863962	232.43912820907823	75.87736580415029	0.32643971806462624
1	1	none		300	5	2	2	log2	gini		0.9477269749770733	0.8149389707272717	0.6294117646688581	0.9873793615368421	132.87570941520866	49.87158674978024	0.37532507363844003
1	2	none		300	5	2	2	log2	gini		0.9749137578964746	0.8795056273556874	0.7134502923559386	0.9903417533358816	255.2995721868965	73.86946911511399	0.2893442630136522
1	3	none		300	5	2	2	log2	gini		0.963573988287737	0.8853451716312837	0.6764705881955017	0.9903417533358816	214.398374811953	70.04065140541064	0.32668460907345476
1	1	none		300	5	2	2	log2	entropy		0.9561902266474519	0.8214922700423466	0.6352941176096886	0.9873793615368421	136.28072452068855	50.33767634557259	0.3693675327879818
1	2	none		300	5	2	2	log2	entropy		0.9758869685357525	0.8807703325837243	0.7368421052200677	0.9895988112853671	266.39973630029164	70.84203709938184	0.26592381591372816
1	3	none		300	5	2	2	log2	entropy		0.9654357136613931	0.8845136449696392	0.6764705881955017	0.9910846953863962	232.43912820907823	75.87736580415029	0.32643971806462624
1	1	none		300	5	5	1	sqrt	gini		0.9481374732521071	0.8159275734278977	0.6294117646688581	0.9881217520342382	141.2865849554718	52.98855829559294	0.3750430863583198
1	2	none		300	5	5	1	sqrt	gini		0.9747443149726718	0.8762216960701457	0.7192982455719709	0.9895988112853671	243.80333067264553	69.15532193034895	0.28365207030403705
1	3	none		300	5	5	1	sqrt	gini		0.9647146228476531	0.8858709095549697	0.6764705881955017	0.9903417533358816	214.398374811953	70.04065140541064	0.32668460907345476
1	1	none		300	5	5	1	sqrt	entropy		0.9552513210183851	0.8222116848807556	0.6352941176096886	0.9873793615368421	136.28072452068855	50.33767634557259	0.3693675327879818
1	2	none		300	5	5	1	sqrt	entropy		0.9761042030534484	0.8784551444577084	0.7368421052200677	0.9881129271843381	232.74979761817983	61.98678991697064	0.26632370134714545
1	3	none		300	5	5	1	sqrt	entropy		0.9653264574774931	0.8854813620665998	0.6764705881955017	0.9910846953863962	232.43912820907823	75.87736580415029	0.32643971806462624
1	1	none		300	5	5	1	log2	gini		0.9481374732521071	0.8159275734278977	0.6294117646688581	0.9881217520342382	141.2865849554718	52.98855829559294	0.3750430863583198
1	2	none		300	5	5	1	log2	gini		0.9747443149726718	0.8762216960701457	0.7192982455719709	0.9895988112853671	243.80333067264553	69.15532193034895	0.28365207030403705
1	3	none		300	5	5	1	log2	gini		0.9647146228476531	0.8858709095549697	0.6764705881955017	0.9903417533358816	214.398374811953	70.04065140541064	0.32668460907345476
1	1	none		300	5	5	1	log2	entropy		0.9552513210183851	0.8222116848807556	0.6352941176096886	0.9873793615368421	136.28072452068855	50.33767634557259	0.3693675327879818
1	2	none		300	5	5	1	log2	entropy		0.9761042030534484	0.8784551444577084	0.7368421052200677	0.9881129271843381	232.74979761817983	61.98678991697064	0.26632370134714545
1	3	none		300	5	5	1	log2	entropy		0.9653264574774931	0.8854813620665998	0.6764705881955017	0.9910846953863962	232.43912820907823	75.87736580415029	0.32643971806462624
1	1	none		300	5	5	2	sqrt	gini		0.9484475304598454	0.8205502897584809	0.6294117646688581	0.9873793615368421	132.87570941520866	49.87158674978024	0.37532507363844003
1	2	none		300	5	5	2	sqrt	gini		0.9749224472771826	0.8758241154629274	0.7192982455719709	0.9895988112853671	243.80333067264553	69.15532193034895	0.28365207030403705
1	3	none		300	5	5	2	sqrt	gini		0.9645966261690412	0.8858537846714188	0.6764705881955017	0.9903417533358816	214.398374811953	70.04065140541064	0.32668460907345476
1	1	none		300	5	5	2	sqrt	entropy		0.9556006812524565	0.823320115428217	0.6352941176096886	0.9873793615368421	136.28072452068855	50.33767634557259	0.3693675327879818
1	2	none		300	5	5	2	sqrt	entropy		0.9764691570431775	0.8822115809983129	0.7368421052200677	0.9895988112853671	266.39973630029164	70.84203709938184	0.26592381591372816
1	3	none		300	5	5	2	sqrt	entropy		0.9656848177606853	0.8847950188627176	0.6764705881955017	0.9910846953863962	232.43912820907823	75.87736580415029	0.32643971806462624
1	1	none		300	5	5	2	log2	gini		0.9484475304598454	0.8205502897584809	0.6294117646688581	0.9873793615368421	132.87570941520866	49.87158674978024	0.37532507363844003
1	2	none		300	5	5	2	log2	gini		0.9749224472771826	0.8758241154629274	0.7192982455719709	0.9895988112853671	243.80333067264553	69.15532193034895	0.28365207030403705
1	3	none		300	5	5	2	log2	gini		0.9645966261690412	0.8858537846714188	0.6764705881955017	0.9903417533358816	214.398374811953	70.04065140541064	0.32668460907345476
1	1	none		300	5	5	2	log2	entropy		0.9556006812524565	0.823320115428217	0.6352941176096886	0.9873793615368421	136.28072452068855	50.33767634557259	0.3693675327879818
1	2	none		300	5	5	2	log2	entropy		0.9764691570431775	0.8822115809983129	0.7368421052200677	0.9895988112853671	266.39973630029164	70.84203709938184	0.26592381591372816
1	3	none		300	5	5	2	log2	entropy		0.9656848177606853	0.8847950188627176	0.6764705881955017	0.9910846953863962	232.43912820907823	75.87736580415029	0.32643971806462624
1	1	none		300	5	10	1	sqrt	gini		0.9493689680772085	0.8175280703873552	0.6235294117280277	0.9881217520342382	137.77917855257968	52.4933381246061	0.38099615122020525
1	2	none		300	5	10	1	sqrt	gini		0.9746183189524082	0.8773279519059157	0.7251461987880031	0.9895988112853671	251.01494950158767	69.71756032002658	0.27774265217393407
1	3	none		300	5	10	1	sqrt	gini		0.9643693733065292	0.8863782251184144	0.6764705881955017	0.9903417533358816	214.398374811953	70.04065140541064	0.32668460907345476
1	1	none		300	5	10	1	sqrt	entropy		0.9531726276256605	0.8279911379895775	0.6352941176096886	0.9858945805420498	121.75203378525046	45.03897733164163	0.3699238091871407
1	2	none		300	5	10	1	sqrt	entropy		0.9763040588097286	0.8817917582980164	0.7368421052200677	0.9888558692348526	248.45310334375793	66.11923886716271	0.2661236084105159
1	3	none		300	5	10	1	sqrt	entropy		0.9658771086443493	0.8873237080517142	0.6764705881955017	0.9918276374369107	253.7600145708153	82.77529970314828	0.3261951939337099
1	1	none		300	5	10	1	log2	gini		0.9493689680772085	0.8175280703873552	0.6235294117280277	0.9881217520342382	137.77917855257968	52.4933381246061	0.38099615122020525
1	2	none		300	5	10	1	log2	gini		0.9746183189524082	0.8773279519059157	0.7251461987880031	0.9895988112853671	251.01494950158767	69.71756032002658	0.27774265217393407
1	3	none		300	5	10	1	log2	gini		0.9643693733065292	0.8863782251184144	0.6764705881955017	0.9903417533358816	214.398374811953	70.04065140541064	0.32668460907345476
1	1	none		300	5	10	1	log2	entropy		0.9531726276256605	0.8279911379895775	0.6352941176096886	0.9858945805420498	121.75203378525046	45.03897733164163	0.3699238091871407
1	2	none		300	5	10	1	log2	entropy		0.9763040588097286	0.8817917582980164	0.7368421052200677	0.9888558692348526	248.45310334375793	66.11923886716271	0.2661236084105159
1	3	none		300	5	10	1	log2	entropy		0.9658771086443493	0.8873237080517142	0.6764705881955017	0.9918276374369107	253.7600145708153	82.77529970314828	0.3261951939337099
1	1	none		300	5	10	2	sqrt	gini		0.9498711734136861	0.8175663000800021	0.6235294117280277	0.9873793615368421	129.5771010289677	49.40549715398791	0.38128261448889816
1	2	none		300	5	10	2	sqrt	gini		0.9751179583431089	0.8808198231451588	0.7251461987880031	0.9903417533358816	270.5267175292636	75.08044401864043	0.27753429309713784
1	3	none		300	5	10	2	sqrt	gini		0.9645616641901931	0.8868465224054649	0.6764705881955017	0.9910846953863962	232.43912820907823	75.87736580415029	0.32643971806462624
1	1	none		300	5	10	2	sqrt	entropy		0.9531638936198088	0.8287452719256462	0.6352941176096886	0.9858945805420498	121.75203378525046	45.03897733164163	0.3699238091871407
1	2	none		300	5	10	2	sqrt	entropy		0.9763561950939756	0.8829464053047591	0.7309941520040354	0.9881129271843381	225.88295594845718	61.49483126683596	0.27224200582021124
1	3	none		300	5	10	2	sqrt	entropy		0.9669871514727734	0.8881150982775883	0.6705882352546713	0.9918276374369107	247.06138078186208	82.05551448833829	0.33212601564051714
1	1	none		300	5	10	2	log2	gini		0.9498711734136861	0.8175663000800021	0.6235294117280277	0.9873793615368421	129.5771010289677	49.40549715398791	0.38128261448889816
1	2	none		300	5	10	2	log2	gini		0.9751179583431089	0.8808198231451588	0.7251461987880031	0.9903417533358816	270.5267175292636	75.08044401864043	0.27753429309713784
1	3	none		300	5	10	2	log2	gini		0.9645616641901931	0.8868465224054649	0.6764705881955017	0.9910846953863962	232.43912820907823	75.87736580415029	0.32643971806462624
1	1	none		300	5	10	2	log2	entropy		0.9531638936198088	0.8287452719256462	0.6352941176096886	0.9858945805420498	121.75203378525046	45.03897733164163	0.3699238091871407
1	2	none		300	5	10	2	log2	entropy		0.9763561950939756	0.8829464053047591	0.7309941520040354	0.9881129271843381	225.88295594845718	61.49483126683596	0.27224200582021124
1	3	none		300	5	10	2	log2	entropy		0.9669871514727734	0.8881150982775883	0.6705882352546713	0.9918276374369107	247.06138078186208	82.05551448833829	0.33212601564051714
1	1	none		300	10	2	1	sqrt	gini		0.952622385256998	0.8312714054984637	0.6235294117280277	0.9873793615368421	129.5771010289677	49.40549715398791	0.38128261448889816
1	2	none		300	10	2	1	sqrt	gini		0.9756393211855791	0.8837218480551218	0.7426900584360999	0.9843982169317653	182.11567889297604	47.60286559294396	0.2613880587390938
1	3	none		300	10	2	1	sqrt	gini		0.9600471986714448	0.8789227526258572	0.6941176470179931	0.9895988112853671	215.90088632889817	66.73438957006701	0.3090973295468394
1	1	none		300	10	2	1	sqrt	entropy		0.9566050919254117	0.836754380124639	0.6294117646688581	0.9888641425316343	150.81890955995655	56.52112567403187	0.37476152248251976
1	2	none		300	10	2	1	sqrt	entropy		0.9759955857946004	0.8904219838549573	0.7543859648681646	0.9873699851338235	240.11324784581745	59.729570833104624	0.2487558223789716
1	3	none		300	10	2	1	sqrt	entropy		0.9611310200157328	0.8845102945130116	0.6941176470179931	0.9918276374369107	275.40175445393515	84.93465534757823	0.30840272881328795
1	1	none		300	10	2	1	log2	gini		0.952622385256998	0.8312714054984637	0.6235294117280277	0.9873793615368421	129.5771010289677	49.40549715398791	0.38128261448889816
1	2	none		300	10	2	1	log2	gini		0.9756393211855791	0.8837218480551218	0.7426900584360999	0.9843982169317653	182.11567889297604	47.60286559294396	0.2613880587390938
1	3	none		300	10	2	1	log2	gini		0.9600471986714448	0.8789227526258572	0.6941176470179931	0.9895988112853671	215.90088632889817	66.73438957006701	0.3090973295468394
1	1	none		300	10	2	1	log2	entropy		0.9566050919254117	0.836754380124639	0.6294117646688581	0.9888641425316343	150.81890955995655	56.52112567403187	0.37476152248251976
1	2	none		300	10	2	1	log2	entropy		0.9759955857946004	0.8904219838549573	0.7543859648681646	0.9873699851338235	240.11324784581745	59.729570833104624	0.2487558223789716
1	3	none		300	10	2	1	log2	entropy		0.9611310200157328	0.8845102945130116	0.6941176470179931	0.9918276374369107	275.40175445393515	84.93465534757823	0.30840272881328795
1	1	none		300	10	2	2	sqrt	gini		0.9549194287960173	0.8399335279262723	0.6294117646688581	0.9881217520342382	141.2865849554718	52.98855829559294	0.3750430863583198
1	2	none		300	10	2	2	sqrt	gini		0.977507538037764	0.8864291819078849	0.7543859648681646	0.9858841010327944	214.514879028477	53.44225204489301	0.24913073695298182
1	3	none		300	10	2	2	sqrt	gini		0.962691198321825	0.8841954391669161	0.6941176470179931	0.9910846953863962	252.26253167141152	77.85677534686725	0.30863391526433853
1	1	none		300	10	2	2	sqrt	entropy		0.9612384820297829	0.8410856274441963	0.6294117646688581	0.9881217520342382	141.2865849554718	52.98855829559294	0.3750430863583198
1	2	none		300	10	2	2	sqrt	entropy		0.9757609725154888	0.8835952983768312	0.7602339180841968	0.9843982169317653	200.05793745620312	48.72734273293476	0.2435661456472969
1	3	none		300	10	2	2	sqrt	entropy		0.9651516475832533	0.8856735697678747	0.6999999999588234	0.9910846953863962	259.3885917223476	78.51657852777291	0.3026986476642427
1	1	none		300	10	2	2	log2	gini		0.9549194287960173	0.8399335279262723	0.6294117646688581	0.9881217520342382	141.2865849554718	52.98855829559294	0.3750430863583198
1	2	none		300	10	2	2	log2	gini		0.977507538037764	0.8864291819078849	0.7543859648681646	0.9858841010327944	214.514879028477	53.44225204489301	0.24913073695298182
1	3	none		300	10	2	2	log2	gini		0.962691198321825	0.8841954391669161	0.6941176470179931	0.9910846953863962	252.26253167141152	77.85677534686725	0.30863391526433853
1	1	none		300	10	2	2	log2	entropy		0.9612384820297829	0.8410856274441963	0.6294117646688581	0.9881217520342382	141.2865849554718	52.98855829559294	0.3750430863583198
1	2	none		300	10	2	2	log2	entropy		0.9757609725154888	0.8835952983768312	0.7602339180841968	0.9843982169317653	200.05793745620312	48.72734273293476	0.2435661456472969
1	3	none		300	10	2	2	log2	entropy		0.9651516475832533	0.8856735697678747	0.6999999999588234	0.9910846953863962	259.3885917223476	78.51657852777291	0.3026986476642427
1	1	none		300	10	5	1	sqrt	gini		0.947578496877593	0.8365188572247625	0.6294117646688581	0.9873793615368421	132.87570941520866	49.87158674978024	0.37532507363844003
1	2	none		300	10	5	1	sqrt	gini		0.9764039866878688	0.896787404189995	0.7485380116521323	0.9858841010327944	207.90192730124303	53.02797102128919	0.2550624211647357
1	3	none		300	10	5	1	sqrt	gini		0.9607158465169129	0.8811690219164201	0.6999999999588234	0.9910846953863962	259.3885917223476	78.51657852777291	0.3026986476642427
1	1	none		300	10	5	1	sqrt	entropy		0.9621075156120354	0.8467453787664069	0.6352941176096886	0.9888641425316343	154.6837293038397	57.04936049341535	0.36881292688850326
1	2	none		300	10	5	1	sqrt	entropy		0.9761519946473414	0.8898010826726197	0.7602339180841968	0.9858841010327944	221.45041375345272	53.85653306849683	0.2431990527412279
1	3	none		300	10	5	1	sqrt	entropy		0.9638449436238092	0.88569317001651	0.6941176470179931	0.9910846953863962	252.26253167141152	77.85677534686725	0.30863391526433853
1	1	none		300	10	5	1	log2	gini		0.947578496877593	0.8365188572247625	0.6294117646688581	0.9873793615368421	132.87570941520866	49.87158674978024	0.37532507363844003
1	2	none		300	10	5	1	log2	gini		0.9764039866878688	0.896787404189995	0.7485380116521323	0.9858841010327944	207.90192730124303	53.02797102128919	0.2550624211647357
1	3	none		300	10	5	1	log2	gini		0.9607158465169129	0.8811690219164201	0.6999999999588234	0.9910846953863962	259.3885917223476	78.51657852777291	0.3026986476642427
1	1	none		300	10	5	1	log2	entropy		0.9621075156120354	0.8467453787664069	0.6352941176096886	0.9888641425316343	154.6837293038397	57.04936049341535	0.36881292688850326
1	2	none		300	10	5	1	log2	entropy		0.9761519946473414	0.8898010826726197	0.7602339180841968	0.9858841010327944	221.45041375345272	53.85653306849683	0.2431990527412279
1	3	none		300	10	5	1	log2	entropy		0.9638449436238092	0.88569317001651	0.6941176470179931	0.9910846953863962	252.26253167141152	77.85677534686725	0.30863391526433853
1	1	none		300	10	5	2	sqrt	gini		0.9545788025677978	0.8383822766125038	0.6352941176096886	0.9881217520342382	144.90713349730908	53.48377846657979	0.36909002149643416
1	2	none		300	10	5	2	sqrt	gini		0.9766299105862726	0.8893279101441475	0.7543859648681646	0.9821693907802217	169.18442377163854	42.30845578438325	0.25007298632672026
1	3	none		300	10	5	2	sqrt	gini		0.961978848002797	0.8851355842282135	0.6941176470179931	0.9910846953863962	252.26253167141152	77.85677534686725	0.30863391526433853
1	1	none		300	10	5	2	sqrt	entropy		0.960343246429975	0.8440805382687704	0.641176470550519	0.9888641425316343	158.67526444564865	57.57759531279882	0.3628643312944869
1	2	none		300	10	5	2	sqrt	entropy		0.9764170207589306	0.8832437589825154	0.7602339180841968	0.9858841010327944	221.45041375345272	53.85653306849683	0.2431990527412279
1	3	none		300	10	5	2	sqrt	entropy		0.9654750458875972	0.8872439612767516	0.6999999999588234	0.9910846953863962	259.3885917223476	78.51657852777291	0.3026986476642427
1	1	none		300	10	5	2	log2	gini		0.9545788025677978	0.8383822766125038	0.6352941176096886	0.9881217520342382	144.90713349730908	53.48377846657979	0.36909002149643416
1	2	none		300	10	5	2	log2	gini		0.9766299105862726	0.8893279101441475	0.7543859648681646	0.9821693907802217	169.18442377163854	42.30845578438325	0.25007298632672026
1	3	none		300	10	5	2	log2	gini		0.961978848002797	0.8851355842282135	0.6941176470179931	0.9910846953863962	252.26253167141152	77.85677534686725	0.30863391526433853
1	1	none		300	10	5	2	log2	entropy		0.960343246429975	0.8440805382687704	0.641176470550519	0.9888641425316343	158.67526444564865	57.57759531279882	0.3628643312944869
1	2	none		300	10	5	2	log2	entropy		0.9764170207589306	0.8832437589825154	0.7602339180841968	0.9858841010327944	221.45041375345272	53.85653306849683	0.2431990527412279
1	3	none		300	10	5	2	log2	entropy		0.9654750458875972	0.8872439612767516	0.6999999999588234	0.9910846953863962	259.3885917223476	78.51657852777291	0.3026986476642427
1	1	none		300	10	10	1	sqrt	gini		0.9539019171142844	0.8362516831464037	0.6352941176096886	0.9881217520342382	144.90713349730908	53.48377846657979	0.36909002149643416
1	2	none		300	10	10	1	sqrt	gini		0.9758609003936289	0.8874625750571333	0.7543859648681646	0.9858841010327944	214.514879028477	53.44225204489301	0.24913073695298182
1	3	none		300	10	10	1	sqrt	gini		0.9616423389563848	0.88400926227271	0.6941176470179931	0.9903417533358816	232.68318562837715	71.86779883337788	0.30886544858177883
1	1	none		300	10	10	1	sqrt	entropy		0.9592471286955763	0.8398341554328854	0.6352941176096886	0.9881217520342382	144.90713349730908	53.48377846657979	0.36909002149643416
1	2	none		300	10	10	1	sqrt	entropy		0.9771078265252036	0.8902219251593163	0.7602339180841968	0.9851411589822798	210.21936405759638	51.16370822868923	0.24338246077310768
1	3	none		300	10	10	1	sqrt	entropy		0.9626999388165369	0.886867600558	0.6941176470179931	0.9918276374369107	275.40175445393515	84.93465534757823	0.30840272881328795
1	1	none		300	10	10	1	log2	gini		0.9539019171142844	0.8362516831464037	0.6352941176096886	0.9881217520342382	144.90713349730908	53.48377846657979	0.36909002149643416
1	2	none		300	10	10	1	log2	gini		0.9758609003936289	0.8874625750571333	0.7543859648681646	0.9858841010327944	214.514879028477	53.44225204489301	0.24913073695298182
1	3	none		300	10	10	1	log2	gini		0.9616423389563848	0.88400926227271	0.6941176470179931	0.9903417533358816	232.68318562837715	71.86779883337788	0.30886544858177883
1	1	none		300	10	10	1	log2	entropy		0.9592471286955763	0.8398341554328854	0.6352941176096886	0.9881217520342382	144.90713349730908	53.48377846657979	0.36909002149643416
1	2	none		300	10	10	1	log2	entropy		0.9771078265252036	0.8902219251593163	0.7602339180841968	0.9851411589822798	210.21936405759638	51.16370822868923	0.24338246077310768
1	3	none		300	10	10	1	log2	entropy		0.9626999388165369	0.886867600558	0.6941176470179931	0.9918276374369107	275.40175445393515	84.93465534757823	0.30840272881328795
1	1	none		300	10	10	2	sqrt	gini		0.9527315603301455	0.8348231984541818	0.6294117646688581	0.9881217520342382	141.2865849554718	52.98855829559294	0.3750430863583198
1	2	none		300	10	10	2	sqrt	gini		0.9762910247386669	0.8834197955933408	0.7485380116521323	0.9858841010327944	207.90192730124303	53.02797102128919	0.2550624211647357
1	3	none		300	10	10	2	sqrt	gini		0.962088104186697	0.882157659132385	0.6941176470179931	0.9903417533358816	232.68318562837715	71.86779883337788	0.30886544858177883
1	1	none		300	10	10	2	sqrt	entropy		0.9581204419406961	0.8381915281266714	0.6294117646688581	0.986636971039446	125.39937490177024	47.100945116361885	0.37560748527864646
1	2	none		300	10	10	2	sqrt	entropy		0.9768949366978615	0.8912749725113415	0.7485380116521323	0.9858841010327944	207.90192730124303	53.02797102128919	0.2550624211647357
1	3	none		300	10	10	2	sqrt	entropy		0.9662791714011013	0.8885804355294568	0.6999999999588234	0.9910846953863962	259.3885917223476	78.51657852777291	0.3026986476642427
1	1	none		300	10	10	2	log2	gini		0.9527315603301455	0.8348231984541818	0.6294117646688581	0.9881217520342382	141.2865849554718	52.98855829559294	0.3750430863583198
1	2	none		300	10	10	2	log2	gini		0.9762910247386669	0.8834197955933408	0.7485380116521323	0.9858841010327944	207.90192730124303	53.02797102128919	0.2550624211647357
1	3	none		300	10	10	2	log2	gini		0.962088104186697	0.882157659132385	0.6941176470179931	0.9903417533358816	232.68318562837715	71.86779883337788	0.30886544858177883
1	1	none		300	10	10	2	log2	entropy		0.9581204419406961	0.8381915281266714	0.6294117646688581	0.986636971039446	125.39937490177024	47.100945116361885	0.37560748527864646
1	2	none		300	10	10	2	log2	entropy		0.9768949366978615	0.8912749725113415	0.7485380116521323	0.9858841010327944	207.90192730124303	53.02797102128919	0.2550624211647357
1	3	none		300	10	10	2	log2	entropy		0.9662791714011013	0.8885804355294568	0.6999999999588234	0.9910846953863962	259.3885917223476	78.51657852777291	0.3026986476642427
1	1	none		500	3	2	1	sqrt	gini		0.9411109655443468	0.7983170278252512	0.6235294117280277	0.9903489235264266	169.95655175602903	64.60717282301563	0.38013933829507834
1	2	none		500	3	2	1	sqrt	gini		0.9709427109129932	0.8651972693455632	0.6900584794918094	0.9940564635884543	372.3672892878406	116.10214368837666	0.3117946804262836
1	3	none		500	3	2	1	sqrt	gini		0.9606240713224369	0.868131731742645	0.6764705881955017	0.9918276374369107	253.7600145708153	82.77529970314828	0.3261951939337099
1	1	none		500	3	2	1	sqrt	entropy		0.9476265339097777	0.7960421256781036	0.6117647058463668	0.9910913140238227	175.30283064658974	68.6705110918906	0.391725045657146
1	2	none		500	3	2	1	sqrt	entropy		0.9713554564966156	0.8638261919773768	0.6959064327078417	0.9933135215379398	339.96315865447474	104.07651739122676	0.3061405665352535
1	3	none		500	3	2	1	sqrt	entropy		0.9632942924569531	0.8697501718800141	0.6764705881955017	0.9918276374369107	253.7600145708153	82.77529970314828	0.3261951939337099
1	1	none		500	3	2	1	log2	gini		0.9411109655443468	0.7983170278252512	0.6235294117280277	0.9903489235264266	169.95655175602903	64.60717282301563	0.38013933829507834
1	2	none		500	3	2	1	log2	gini		0.9709427109129932	0.8651972693455632	0.6900584794918094	0.9940564635884543	372.3672892878406	116.10214368837666	0.3117946804262836
1	3	none		500	3	2	1	log2	gini		0.9606240713224369	0.868131731742645	0.6764705881955017	0.9918276374369107	253.7600145708153	82.77529970314828	0.3261951939337099
1	1	none		500	3	2	1	log2	entropy		0.9476265339097777	0.7960421256781036	0.6117647058463668	0.9910913140238227	175.30283064658974	68.6705110918906	0.391725045657146
1	2	none		500	3	2	1	log2	entropy		0.9713554564966156	0.8638261919773768	0.6959064327078417	0.9933135215379398	339.96315865447474	104.07651739122676	0.3061405665352535
1	3	none		500	3	2	1	log2	entropy		0.9632942924569531	0.8697501718800141	0.6764705881955017	0.9918276374369107	253.7600145708153	82.77529970314828	0.3261951939337099
1	1	none		500	3	2	2	sqrt	gini		0.9412245076204202	0.7989034876349812	0.6176470587871972	0.9903489235264266	165.7631390806216	63.99767119260982	0.3860790154550109
1	2	none		500	3	2	2	sqrt	gini		0.9710904303850265	0.8660513636927109	0.6900584794918094	0.9940564635884543	372.3672892878406	116.10214368837666	0.3117946804262836
1	3	none		500	3	2	2	sqrt	gini		0.9604230399440609	0.8676740218560218	0.6764705881955017	0.9910846953863962	232.43912820907823	75.87736580415029	0.32643971806462624
1	1	none		500	3	2	2	sqrt	entropy		0.947373247740076	0.7957669755270288	0.6117647058463668	0.9910913140238227	175.30283064658974	68.6705110918906	0.391725045657146
1	2	none		500	3	2	2	sqrt	entropy		0.9713728352580311	0.8642012983185748	0.6959064327078417	0.9933135215379398	339.96315865447474	104.07651739122676	0.3061405665352535
1	3	none		500	3	2	2	sqrt	entropy		0.963298662704309	0.8689805560510131	0.6764705881955017	0.9918276374369107	253.7600145708153	82.77529970314828	0.3261951939337099
1	1	none		500	3	2	2	log2	gini		0.9412245076204202	0.7989034876349812	0.6176470587871972	0.9903489235264266	165.7631390806216	63.99767119260982	0.3860790154550109
1	2	none		500	3	2	2	log2	gini		0.9710904303850265	0.8660513636927109	0.6900584794918094	0.9940564635884543	372.3672892878406	116.10214368837666	0.3117946804262836
1	3	none		500	3	2	2	log2	gini		0.9604230399440609	0.8676740218560218	0.6764705881955017	0.9910846953863962	232.43912820907823	75.87736580415029	0.32643971806462624
1	1	none		500	3	2	2	log2	entropy		0.947373247740076	0.7957669755270288	0.6117647058463668	0.9910913140238227	175.30283064658974	68.6705110918906	0.391725045657146
1	2	none		500	3	2	2	log2	entropy		0.9713728352580311	0.8642012983185748	0.6959064327078417	0.9933135215379398	339.96315865447474	104.07651739122676	0.3061405665352535
1	3	none		500	3	2	2	log2	entropy		0.963298662704309	0.8689805560510131	0.6764705881955017	0.9918276374369107	253.7600145708153	82.77529970314828	0.3261951939337099
1	1	none		500	3	5	1	sqrt	gini		0.9411808375911612	0.7984575675415012	0.6235294117280277	0.9903489235264266	169.95655175602903	64.60717282301563	0.38013933829507834
1	2	none		500	3	5	1	sqrt	gini		0.9710252600297177	0.865975655386979	0.6900584794918094	0.9940564635884543	372.3672892878406	116.10214368837666	0.3117946804262836
1	3	none		500	3	5	1	sqrt	gini		0.9605759986015209	0.8689572844251867	0.6764705881955017	0.9918276374369107	253.7600145708153	82.77529970314828	0.3261951939337099
1	1	none		500	3	5	1	sqrt	entropy		0.9475566618629634	0.795869185295374	0.6117647058463668	0.9910913140238227	175.30283064658974	68.6705110918906	0.391725045657146
1	2	none		500	3	5	1	sqrt	entropy		0.9714119374712165	0.8638332482138636	0.6959064327078417	0.9933135215379398	339.96315865447474	104.07651739122676	0.3061405665352535
1	3	none		500	3	5	1	sqrt	entropy		0.9633773271567171	0.8701554364420493	0.6764705881955017	0.9918276374369107	253.7600145708153	82.77529970314828	0.3261951939337099
1	1	none		500	3	5	1	log2	gini		0.9411808375911612	0.7984575675415012	0.6235294117280277	0.9903489235264266	169.95655175602903	64.60717282301563	0.38013933829507834
1	2	none		500	3	5	1	log2	gini		0.9710252600297177	0.865975655386979	0.6900584794918094	0.9940564635884543	372.3672892878406	116.10214368837666	0.3117946804262836
1	3	none		500	3	5	1	log2	gini		0.9605759986015209	0.8689572844251867	0.6764705881955017	0.9918276374369107	253.7600145708153	82.77529970314828	0.3261951939337099
1	1	none		500	3	5	1	log2	entropy		0.9475566618629634	0.795869185295374	0.6117647058463668	0.9910913140238227	175.30283064658974	68.6705110918906	0.391725045657146
1	2	none		500	3	5	1	log2	entropy		0.9714119374712165	0.8638332482138636	0.6959064327078417	0.9933135215379398	339.96315865447474	104.07651739122676	0.3061405665352535
1	3	none		500	3	5	1	log2	entropy		0.9633773271567171	0.8701554364420493	0.6764705881955017	0.9918276374369107	253.7600145708153	82.77529970314828	0.3261951939337099
1	1	none		500	3	5	2	sqrt	gini		0.9412376086291978	0.7989019330867908	0.6176470587871972	0.9903489235264266	165.7631390806216	63.99767119260982	0.3860790154550109
1	2	none		500	3	5	2	sqrt	gini		0.9711078091464421	0.865902438999299	0.6900584794918094	0.9940564635884543	372.3672892878406	116.10214368837666	0.3117946804262836
1	3	none		500	3	5	2	sqrt	gini		0.9604536316755529	0.868628784298325	0.6764705881955017	0.9910846953863962	232.43912820907823	75.87736580415029	0.32643971806462624
1	1	none		500	3	5	2	sqrt	entropy		0.9473645137342241	0.7956587720833658	0.6117647058463668	0.9903489235264266	161.69679951332947	63.38816956220402	0.3920186926149434
1	2	none		500	3	5	2	sqrt	entropy		0.9714162821615704	0.8640963593892912	0.6959064327078417	0.9933135215379398	339.96315865447474	104.07651739122676	0.3061405665352535
1	3	none		500	3	5	2	sqrt	entropy		0.963346735425225	0.8694980679287686	0.6764705881955017	0.9918276374369107	253.7600145708153	82.77529970314828	0.3261951939337099
1	1	none		500	3	5	2	log2	gini		0.9412376086291978	0.7989019330867908	0.6176470587871972	0.9903489235264266	165.7631390806216	63.99767119260982	0.3860790154550109
1	2	none		500	3	5	2	log2	gini		0.9711078091464421	0.865902438999299	0.6900584794918094	0.9940564635884543	372.3672892878406	116.10214368837666	0.3117946804262836
1	3	none		500	3	5	2	log2	gini		0.9604536316755529	0.868628784298325	0.6764705881955017	0.9910846953863962	232.43912820907823	75.87736580415029	0.32643971806462624
1	1	none		500	3	5	2	log2	entropy		0.9473645137342241	0.7956587720833658	0.6117647058463668	0.9903489235264266	161.69679951332947	63.38816956220402	0.3920186926149434
1	2	none		500	3	5	2	log2	entropy		0.9714162821615704	0.8640963593892912	0.6959064327078417	0.9933135215379398	339.96315865447474	104.07651739122676	0.3061405665352535
1	3	none		500	3	5	2	log2	entropy		0.963346735425225	0.8694980679287686	0.6764705881955017	0.9918276374369107	253.7600145708153	82.77529970314828	0.3261951939337099
1	1	none		500	3	10	1	sqrt	gini		0.9410192584829031	0.7973346881141585	0.6235294117280277	0.9903489235264266	169.95655175602903	64.60717282301563	0.38013933829507834
1	2	none		500	3	10	1	sqrt	gini		0.9709905025068863	0.8652956244477186	0.6842105262757772	0.9940564635884543	362.3743820234446	115.11822721644127	0.3176775989237827
1	3	none		500	3	10	1	sqrt	gini		0.9606808845380648	0.8687169621257955	0.6764705881955017	0.9918276374369107	253.7600145708153	82.77529970314828	0.3261951939337099
1	1	none		500	3	10	1	sqrt	entropy		0.947574129874667	0.7963718661256183	0.6117647058463668	0.9910913140238227	175.30283064658974	68.6705110918906	0.391725045657146
1	2	none		500	3	10	1	sqrt	entropy		0.971433660922986	0.8638703385119968	0.6959064327078417	0.9940564635884543	382.74453912669105	117.08606016031204	0.3059117619287845
1	3	none		500	3	10	1	sqrt	entropy		0.963451621361769	0.8705375632530138	0.6764705881955017	0.9918276374369107	253.7600145708153	82.77529970314828	0.3261951939337099
1	1	none		500	3	10	1	log2	gini		0.9410192584829031	0.7973346881141585	0.6235294117280277	0.9903489235264266	169.95655175602903	64.60717282301563	0.38013933829507834
1	2	none		500	3	10	1	log2	gini		0.9709905025068863	0.8652956244477186	0.6842105262757772	0.9940564635884543	362.3743820234446	115.11822721644127	0.3176775989237827
1	3	none		500	3	10	1	log2	gini		0.9606808845380648	0.8687169621257955	0.6764705881955017	0.9918276374369107	253.7600145708153	82.77529970314828	0.3261951939337099
1	1	none		500	3	10	1	log2	entropy		0.947574129874667	0.7963718661256183	0.6117647058463668	0.9910913140238227	175.30283064658974	68.6705110918906	0.391725045657146
1	2	none		500	3	10	1	log2	entropy		0.971433660922986	0.8638703385119968	0.6959064327078417	0.9940564635884543	382.74453912669105	117.08606016031204	0.3059117619287845
1	3	none		500	3	10	1	log2	entropy		0.963451621361769	0.8705375632530138	0.6764705881955017	0.9918276374369107	253.7600145708153	82.77529970314828	0.3261951939337099
1	1	none		500	3	10	2	sqrt	gini		0.9410891305297174	0.7980327341701198	0.6176470587871972	0.9903489235264266	165.7631390806216	63.99767119260982	0.3860790154550109
1	2	none		500	3	10	2	sqrt	gini		0.9710556728621951	0.8659651024722483	0.6900584794918094	0.9940564635884543	372.3672892878406	116.10214368837666	0.3117946804262836
1	3	none		500	3	10	2	sqrt	gini		0.9605803688488768	0.868271177571572	0.6764705881955017	0.9918276374369107	253.7600145708153	82.77529970314828	0.3261951939337099
1	1	none		500	3	10	2	sqrt	entropy		0.947373247740076	0.7961846356886587	0.6117647058463668	0.9910913140238227	175.30283064658974	68.6705110918906	0.391725045657146
1	2	none		500	3	10	2	sqrt	entropy		0.9714249715422782	0.8638906194574446	0.6959064327078417	0.9933135215379398	339.96315865447474	104.07651739122676	0.3061405665352535
1	3	none		500	3	10	2	sqrt	entropy		0.9634909535879731	0.8704868628187272	0.6764705881955017	0.9918276374369107	253.7600145708153	82.77529970314828	0.3261951939337099
1	1	none		500	3	10	2	log2	gini		0.9410891305297174	0.7980327341701198	0.6176470587871972	0.9903489235264266	165.7631390806216	63.99767119260982	0.3860790154550109
1	2	none		500	3	10	2	log2	gini		0.9710556728621951	0.8659651024722483	0.6900584794918094	0.9940564635884543	372.3672892878406	116.10214368837666	0.3117946804262836
1	3	none		500	3	10	2	log2	gini		0.9605803688488768	0.868271177571572	0.6764705881955017	0.9918276374369107	253.7600145708153	82.77529970314828	0.3261951939337099
1	1	none		500	3	10	2	log2	entropy		0.947373247740076	0.7961846356886587	0.6117647058463668	0.9910913140238227	175.30283064658974	68.6705110918906	0.391725045657146
1	2	none		500	3	10	2	log2	entropy		0.9714249715422782	0.8638906194574446	0.6959064327078417	0.9933135215379398	339.96315865447474	104.07651739122676	0.3061405665352535
1	3	none		500	3	10	2	log2	entropy		0.9634909535879731	0.8704868628187272	0.6764705881955017	0.9918276374369107	253.7600145708153	82.77529970314828	0.3261951939337099
1	1	none		500	5	2	1	sqrt	gini		0.9476265339097777	0.8187171607549689	0.6294117646688581	0.9873793615368421	132.87570941520866	49.87158674978024	0.37532507363844003
1	2	none		500	5	2	1	sqrt	gini		0.9756914574698262	0.8833668442890883	0.7192982455719709	0.9903417533358816	262.7545287663929	74.47495656687721	0.283439278055395
1	3	none		500	5	2	1	sqrt	gini		0.9643912245433092	0.8862191967931489	0.6764705881955017	0.9910846953863962	232.43912820907823	75.87736580415029	0.32643971806462624
1	1	none		500	5	2	1	sqrt	entropy		0.9549325298047949	0.8223504168671443	0.6352941176096886	0.986636971039446	128.61280471255336	47.541140865112936	0.36964546170374124
1	2	none		500	5	2	1	sqrt	entropy		0.9760651008402631	0.8837302035762588	0.7192982455719709	0.9888558692348526	227.37895672230056	64.5449712750874	0.2838651823006077
1	3	none		500	5	2	1	sqrt	entropy		0.9656935582553973	0.8879342551708503	0.6764705881955017	0.9910846953863962	232.43912820907823	75.87736580415029	0.32643971806462624
1	1	none		500	5	2	1	log2	gini		0.9476265339097777	0.8187171607549689	0.6294117646688581	0.9873793615368421	132.87570941520866	49.87158674978024	0.37532507363844003
1	2	none		500	5	2	1	log2	gini		0.9756914574698262	0.8833668442890883	0.7192982455719709	0.9903417533358816	262.7545287663929	74.47495656687721	0.283439278055395
1	3	none		500	5	2	1	log2	gini		0.9643912245433092	0.8862191967931489	0.6764705881955017	0.9910846953863962	232.43912820907823	75.87736580415029	0.32643971806462624
1	1	none		500	5	2	1	log2	entropy		0.9549325298047949	0.8223504168671443	0.6352941176096886	0.986636971039446	128.61280471255336	47.541140865112936	0.36964546170374124
1	2	none		500	5	2	1	log2	entropy		0.9760651008402631	0.8837302035762588	0.7192982455719709	0.9888558692348526	227.37895672230056	64.5449712750874	0.2838651823006077
1	3	none		500	5	2	1	log2	entropy		0.9656935582553973	0.8879342551708503	0.6764705881955017	0.9910846953863962	232.43912820907823	75.87736580415029	0.32643971806462624
1	1	none		500	5	2	2	sqrt	gini		0.9466919952836369	0.8196225380521478	0.6294117646688581	0.9873793615368421	132.87570941520866	49.87158674978024	0.37532507363844003
1	2	none		500	5	2	2	sqrt	gini		0.9758522110129211	0.8857518939999197	0.7134502923559386	0.9903417533358816	255.2995721868965	73.86946911511399	0.2893442630136522
1	3	none		500	5	2	2	sqrt	gini		0.964247006380561	0.8854558308094694	0.6764705881955017	0.9903417533358816	214.398374811953	70.04065140541064	0.32668460907345476
1	1	none		500	5	2	2	sqrt	entropy		0.9557229573343815	0.8217295723249404	0.6352941176096886	0.9873793615368421	136.28072452068855	50.33767634557259	0.3693675327879818
1	2	none		500	5	2	2	sqrt	entropy		0.9760651008402632	0.8835917048595318	0.7251461987880031	0.9881129271843381	219.30832029666627	61.002872616701275	0.27816031029327704
1	3	none		500	5	2	2	sqrt	entropy		0.9658377764181452	0.8868718661805701	0.6764705881955017	0.9918276374369107	253.7600145708153	82.77529970314828	0.3261951939337099
1	1	none		500	5	2	2	log2	gini		0.9466919952836369	0.8196225380521478	0.6294117646688581	0.9873793615368421	132.87570941520866	49.87158674978024	0.37532507363844003
1	2	none		500	5	2	2	log2	gini		0.9758522110129211	0.8857518939999197	0.7134502923559386	0.9903417533358816	255.2995721868965	73.86946911511399	0.2893442630136522
1	3	none		500	5	2	2	log2	gini		0.964247006380561	0.8854558308094694	0.6764705881955017	0.9903417533358816	214.398374811953	70.04065140541064	0.32668460907345476
1	1	none		500	5	2	2	log2	entropy		0.9557229573343815	0.8217295723249404	0.6352941176096886	0.9873793615368421	136.28072452068855	50.33767634557259	0.3693675327879818
1	2	none		500	5	2	2	log2	entropy		0.9760651008402632	0.8835917048595318	0.7251461987880031	0.9881129271843381	219.30832029666627	61.002872616701275	0.27816031029327704
1	3	none		500	5	2	2	log2	entropy		0.9658377764181452	0.8868718661805701	0.6764705881955017	0.9918276374369107	253.7600145708153	82.77529970314828	0.3261951939337099
1	1	none		500	5	5	1	sqrt	gini		0.9471985676230403	0.8197419177601437	0.6294117646688581	0.9881217520342382	141.2865849554718	52.98855829559294	0.3750430863583198
1	2	none		500	5	5	1	sqrt	gini		0.975378639764344	0.8803611742268883	0.7251461987880031	0.9895988112853671	251.01494950158767	69.71756032002658	0.27774265217393407
1	3	none		500	5	5	1	sqrt	gini		0.9651035748623372	0.8865622794375168	0.6764705881955017	0.9910846953863962	232.43912820907823	75.87736580415029	0.32643971806462624
1	1	none		500	5	5	1	sqrt	entropy		0.9554303681383466	0.8235507136626978	0.6352941176096886	0.9873793615368421	136.28072452068855	50.33767634557259	0.3693675327879818
1	2	none		500	5	5	1	sqrt	entropy		0.9760694455306169	0.8828907276287689	0.7309941520040354	0.9873699851338235	212.43588736488837	57.87749111734944	0.2724468530760901
1	3	none		500	5	5	1	sqrt	entropy		0.9657678524604493	0.8879521892898395	0.6764705881955017	0.9910846953863962	232.43912820907823	75.87736580415029	0.32643971806462624
1	1	none		500	5	5	1	log2	gini		0.9471985676230403	0.8197419177601437	0.6294117646688581	0.9881217520342382	141.2865849554718	52.98855829559294	0.3750430863583198
1	2	none		500	5	5	1	log2	gini		0.975378639764344	0.8803611742268883	0.7251461987880031	0.9895988112853671	251.01494950158767	69.71756032002658	0.27774265217393407
1	3	none		500	5	5	1	log2	gini		0.9651035748623372	0.8865622794375168	0.6764705881955017	0.9910846953863962	232.43912820907823	75.87736580415029	0.32643971806462624
1	1	none		500	5	5	1	log2	entropy		0.9554303681383466	0.8235507136626978	0.6352941176096886	0.9873793615368421	136.28072452068855	50.33767634557259	0.3693675327879818
1	2	none		500	5	5	1	log2	entropy		0.9760694455306169	0.8828907276287689	0.7309941520040354	0.9873699851338235	212.43588736488837	57.87749111734944	0.2724468530760901
1	3	none		500	5	5	1	log2	entropy		0.9657678524604493	0.8879521892898395	0.6764705881955017	0.9910846953863962	232.43912820907823	75.87736580415029	0.32643971806462624
1	1	none		500	5	5	2	sqrt	gini		0.9471854666142626	0.8201622621002881	0.6294117646688581	0.9873793615368421	132.87570941520866	49.87158674978024	0.37532507363844003
1	2	none		500	5	5	2	sqrt	gini		0.9757044915408879	0.882930025595146	0.7134502923559386	0.9903417533358816	255.2995721868965	73.86946911511399	0.2893442630136522
1	3	none		500	5	5	2	sqrt	gini		0.9652215715409492	0.8868606348088806	0.6764705881955017	0.9910846953863962	232.43912820907823	75.87736580415029	0.32643971806462624
1	1	none		500	5	5	2	sqrt	entropy		0.9556792873051225	0.8215194979782753	0.6352941176096886	0.9873793615368421	136.28072452068855	50.33767634557259	0.3693675327879818
1	2	none		500	5	5	2	sqrt	entropy		0.9762171650026503	0.8839252078847828	0.7309941520040354	0.9881129271843381	225.88295594845718	61.49483126683596	0.27224200582021124
1	3	none		500	5	5	2	sqrt	entropy		0.9660038458176732	0.887123052309747	0.6764705881955017	0.9910846953863962	232.43912820907823	75.87736580415029	0.32643971806462624
1	1	none		500	5	5	2	log2	gini		0.9471854666142626	0.8201622621002881	0.6294117646688581	0.9873793615368421	132.87570941520866	49.87158674978024	0.37532507363844003
1	2	none		500	5	5	2	log2	gini		0.9757044915408879	0.882930025595146	0.7134502923559386	0.9903417533358816	255.2995721868965	73.86946911511399	0.2893442630136522
1	3	none		500	5	5	2	log2	gini		0.9652215715409492	0.8868606348088806	0.6764705881955017	0.9910846953863962	232.43912820907823	75.87736580415029	0.32643971806462624
1	1	none		500	5	5	2	log2	entropy		0.9556792873051225	0.8215194979782753	0.6352941176096886	0.9873793615368421	136.28072452068855	50.33767634557259	0.3693675327879818
1	2	none		500	5	5	2	log2	entropy		0.9762171650026503	0.8839252078847828	0.7309941520040354	0.9881129271843381	225.88295594845718	61.49483126683596	0.27224200582021124
1	3	none		500	5	5	2	log2	entropy		0.9660038458176732	0.887123052309747	0.6764705881955017	0.9910846953863962	232.43912820907823	75.87736580415029	0.32643971806462624
1	1	none		500	5	10	1	sqrt	gini		0.9481636752696624	0.8194561020382621	0.6294117646688581	0.9881217520342382	141.2865849554718	52.98855829559294	0.3750430863583198
1	2	none		500	5	10	1	sqrt	gini		0.9748920344447052	0.8798544090490737	0.7192982455719709	0.9910846953863962	284.8642563303077	80.6811959809473	0.28322680483560825
1	3	none		500	5	10	1	sqrt	gini		0.9647015121055852	0.886602151551852	0.6764705881955017	0.9910846953863962	232.43912820907823	75.87736580415029	0.32643971806462624
1	1	none		500	5	10	1	sqrt	entropy		0.9541508362810603	0.8262468570231377	0.6352941176096886	0.986636971039446	128.61280471255336	47.541140865112936	0.36964546170374124
1	2	none		500	5	10	1	sqrt	entropy		0.9762736459772512	0.8858615935769377	0.7251461987880031	0.9888558692348526	234.10474820805194	65.06972713911252	0.2779513243372438
1	3	none		500	5	10	1	sqrt	entropy		0.9659557730967572	0.8886080276893422	0.6764705881955017	0.9918276374369107	253.7600145708153	82.77529970314828	0.3261951939337099
1	1	none		500	5	10	1	log2	gini		0.9481636752696624	0.8194561020382621	0.6294117646688581	0.9881217520342382	141.2865849554718	52.98855829559294	0.3750430863583198
1	2	none		500	5	10	1	log2	gini		0.9748920344447052	0.8798544090490737	0.7192982455719709	0.9910846953863962	284.8642563303077	80.6811959809473	0.28322680483560825
1	3	none		500	5	10	1	log2	gini		0.9647015121055852	0.886602151551852	0.6764705881955017	0.9910846953863962	232.43912820907823	75.87736580415029	0.32643971806462624
1	1	none		500	5	10	1	log2	entropy		0.9541508362810603	0.8262468570231377	0.6352941176096886	0.986636971039446	128.61280471255336	47.541140865112936	0.36964546170374124
1	2	none		500	5	10	1	log2	entropy		0.9762736459772512	0.8858615935769377	0.7251461987880031	0.9888558692348526	234.10474820805194	65.06972713911252	0.2779513243372438
1	3	none		500	5	10	1	log2	entropy		0.9659557730967572	0.8886080276893422	0.6764705881955017	0.9918276374369107	253.7600145708153	82.77529970314828	0.3261951939337099
1	1	none		500	5	10	2	sqrt	gini		0.9482291803135507	0.8186543902229929	0.6235294117280277	0.9881217520342382	137.77917855257968	52.4933381246061	0.38099615122020525
1	2	none		500	5	10	2	sqrt	gini		0.975270022505496	0.8831229092684119	0.7192982455719709	0.9903417533358816	262.7545287663929	74.47495656687721	0.283439278055395
1	3	none		500	5	10	2	sqrt	gini		0.9649899484310812	0.8868162134889395	0.6764705881955017	0.9910846953863962	232.43912820907823	75.87736580415029	0.32643971806462624
1	1	none		500	5	10	2	sqrt	entropy		0.9541290012664309	0.8263880566380137	0.6352941176096886	0.986636971039446	128.61280471255336	47.541140865112936	0.36964546170374124
1	2	none		500	5	10	2	sqrt	entropy		0.9761128924341562	0.8854090134507038	0.7251461987880031	0.9881129271843381	219.30832029666627	61.002872616701275	0.27816031029327704
1	3	none		500	5	10	2	sqrt	entropy		0.9664408705532733	0.8888425566757785	0.6764705881955017	0.9918276374369107	253.7600145708153	82.77529970314828	0.3261951939337099
1	1	none		500	5	10	2	log2	gini		0.9482291803135507	0.8186543902229929	0.6235294117280277	0.9881217520342382	137.77917855257968	52.4933381246061	0.38099615122020525
1	2	none		500	5	10	2	log2	gini		0.975270022505496	0.8831229092684119	0.7192982455719709	0.9903417533358816	262.7545287663929	74.47495656687721	0.283439278055395
1	3	none		500	5	10	2	log2	gini		0.9649899484310812	0.8868162134889395	0.6764705881955017	0.9910846953863962	232.43912820907823	75.87736580415029	0.32643971806462624
1	1	none		500	5	10	2	log2	entropy		0.9541290012664309	0.8263880566380137	0.6352941176096886	0.986636971039446	128.61280471255336	47.541140865112936	0.36964546170374124
1	2	none		500	5	10	2	log2	entropy		0.9761128924341562	0.8854090134507038	0.7251461987880031	0.9881129271843381	219.30832029666627	61.002872616701275	0.27816031029327704
1	3	none		500	5	10	2	log2	entropy		0.9664408705532733	0.8888425566757785	0.6764705881955017	0.9918276374369107	253.7600145708153	82.77529970314828	0.3261951939337099
1	1	none		500	10	2	1	sqrt	gini		0.9531682606227346	0.8353340081354323	0.6235294117280277	0.9873793615368421	129.5771010289677	49.40549715398791	0.38128261448889816
1	2	none		500	10	2	1	sqrt	gini		0.9757131809215958	0.8839991295016324	0.7485380116521323	0.9873699851338235	232.71116308510148	59.26655090416583	0.25467858005325117
1	3	none		500	10	2	1	sqrt	gini		0.9609693208635608	0.8811710655217773	0.6941176470179931	0.9895988112853671	215.90088632889817	66.73438957006701	0.3090973295468394
1	1	none		500	10	2	1	sqrt	entropy		0.9554522031529761	0.8384363516817468	0.6235294117280277	0.9881217520342382	137.77917855257968	52.4933381246061	0.38099615122020525
1	2	none		500	10	2	1	sqrt	entropy		0.9763648844746835	0.8889482770966237	0.7543859648681646	0.986627043083309	226.6029981687846	56.41126382557647	0.24894313850838248
1	3	none		500	10	2	1	sqrt	entropy		0.9622017306179529	0.8858028056139194	0.6941176470179931	0.9918276374369107	275.40175445393515	84.93465534757823	0.30840272881328795
1	1	none		500	10	2	1	log2	gini		0.9531682606227346	0.8353340081354323	0.6235294117280277	0.9873793615368421	129.5771010289677	49.40549715398791	0.38128261448889816
1	2	none		500	10	2	1	log2	gini		0.9757131809215958	0.8839991295016324	0.7485380116521323	0.9873699851338235	232.71116308510148	59.26655090416583	0.25467858005325117
1	3	none		500	10	2	1	log2	gini		0.9609693208635608	0.8811710655217773	0.6941176470179931	0.9895988112853671	215.90088632889817	66.73438957006701	0.3090973295468394
1	1	none		500	10	2	1	log2	entropy		0.9554522031529761	0.8384363516817468	0.6235294117280277	0.9881217520342382	137.77917855257968	52.4933381246061	0.38099615122020525
1	2	none		500	10	2	1	log2	entropy		0.9763648844746835	0.8889482770966237	0.7543859648681646	0.986627043083309	226.6029981687846	56.41126382557647	0.24894313850838248
1	3	none		500	10	2	1	log2	entropy		0.9622017306179529	0.8858028056139194	0.6941176470179931	0.9918276374369107	275.40175445393515	84.93465534757823	0.30840272881328795
1	1	none		500	10	2	2	sqrt	gini		0.9538276780645443	0.8389586108002647	0.6294117646688581	0.9881217520342382	141.2865849554718	52.98855829559294	0.3750430863583198
1	2	none		500	10	2	2	sqrt	gini		0.9774684358245788	0.8841931304786563	0.7485380116521323	0.986627043083309	219.61740027044678	55.97396720677355	0.2548703560905041
1	3	none		500	10	2	2	sqrt	gini		0.9624508347172449	0.8835644393591462	0.6941176470179931	0.9903417533358816	232.68318562837715	71.86779883337788	0.30886544858177883
1	1	none		500	10	2	2	sqrt	entropy		0.9597493340320539	0.8395648508360004	0.6294117646688581	0.9881217520342382	141.2865849554718	52.98855829559294	0.3750430863583198
1	2	none		500	10	2	2	sqrt	entropy		0.9761997862412346	0.8814935343878988	0.7602339180841968	0.9851411589822798	210.21936405759638	51.16370822868923	0.24338246077310768
1	3	none		500	10	2	2	sqrt	entropy		0.9664321300585613	0.8879200124715005	0.6941176470179931	0.9910846953863962	252.26253167141152	77.85677534686725	0.30863391526433853
1	1	none		500	10	2	2	log2	gini		0.9538276780645443	0.8389586108002647	0.6294117646688581	0.9881217520342382	141.2865849554718	52.98855829559294	0.3750430863583198
1	2	none		500	10	2	2	log2	gini		0.9774684358245788	0.8841931304786563	0.7485380116521323	0.986627043083309	219.61740027044678	55.97396720677355	0.2548703560905041
1	3	none		500	10	2	2	log2	gini		0.9624508347172449	0.8835644393591462	0.6941176470179931	0.9903417533358816	232.68318562837715	71.86779883337788	0.30886544858177883
1	1	none		500	10	2	2	log2	entropy		0.9597493340320539	0.8395648508360004	0.6294117646688581	0.9881217520342382	141.2865849554718	52.98855829559294	0.3750430863583198
1	2	none		500	10	2	2	log2	entropy		0.9761997862412346	0.8814935343878988	0.7602339180841968	0.9851411589822798	210.21936405759638	51.16370822868923	0.24338246077310768
1	3	none		500	10	2	2	log2	entropy		0.9664321300585613	0.8879200124715005	0.6941176470179931	0.9910846953863962	252.26253167141152	77.85677534686725	0.30863391526433853
1	1	none		500	10	5	1	sqrt	gini		0.9501288265863138	0.8356750893744559	0.6294117646688581	0.9881217520342382	141.2865849554718	52.98855829559294	0.3750430863583198
1	2	none		500	10	5	1	sqrt	gini		0.9768514897943223	0.8951954174203623	0.7426900584360999	0.986627043083309	212.9493295370586	55.536670587970626	0.2607975736726259
1	3	none		500	10	5	1	sqrt	gini		0.961760335634997	0.8823315167236907	0.6941176470179931	0.9910846953863962	252.26253167141152	77.85677534686725	0.30863391526433853
1	1	none		500	10	5	1	sqrt	entropy		0.9609720948513035	0.8448795332050143	0.6294117646688581	0.9881217520342382	141.2865849554718	52.98855829559294	0.3750430863583198
1	2	none		500	10	5	1	sqrt	entropy		0.9767819747486596	0.8867786162568391	0.7543859648681646	0.9873699851338235	240.11324784581745	59.729570833104624	0.2487558223789716
1	3	none		500	10	5	1	sqrt	entropy		0.964216414649069	0.8869868253385799	0.6941176470179931	0.9918276374369107	275.40175445393515	84.93465534757823	0.30840272881328795
1	1	none		500	10	5	1	log2	gini		0.9501288265863138	0.8356750893744559	0.6294117646688581	0.9881217520342382	141.2865849554718	52.98855829559294	0.3750430863583198
1	2	none		500	10	5	1	log2	gini		0.9768514897943223	0.8951954174203623	0.7426900584360999	0.986627043083309	212.9493295370586	55.536670587970626	0.2607975736726259
1	3	none		500	10	5	1	log2	gini		0.961760335634997	0.8823315167236907	0.6941176470179931	0.9910846953863962	252.26253167141152	77.85677534686725	0.30863391526433853
1	1	none		500	10	5	1	log2	entropy		0.9609720948513035	0.8448795332050143	0.6294117646688581	0.9881217520342382	141.2865849554718	52.98855829559294	0.3750430863583198
1	2	none		500	10	5	1	log2	entropy		0.9767819747486596	0.8867786162568391	0.7543859648681646	0.9873699851338235	240.11324784581745	59.729570833104624	0.2487558223789716
1	3	none		500	10	5	1	log2	entropy		0.964216414649069	0.8869868253385799	0.6941176470179931	0.9918276374369107	275.40175445393515	84.93465534757823	0.30840272881328795
1	1	none		500	10	5	2	sqrt	gini		0.954766583693611	0.8355130080783068	0.6294117646688581	0.9881217520342382	141.2865849554718	52.98855829559294	0.3750430863583198
1	2	none		500	10	5	2	sqrt	gini		0.9766081871345028	0.8900695840785144	0.7485380116521323	0.9836552748812508	179.14576246420614	45.7968884912352	0.2556403571584783
1	3	none		500	10	5	2	sqrt	gini		0.962363429770125	0.8843228227732732	0.6941176470179931	0.9910846953863962	252.26253167141152	77.85677534686725	0.30863391526433853
1	1	none		500	10	5	2	sqrt	entropy		0.9589938425258745	0.8411095700668557	0.6470588234913495	0.9873793615368421	143.4312562326137	51.26985553715726	0.35745245108706547
1	2	none		500	10	5	2	sqrt	entropy		0.9767906641293674	0.887814394728437	0.7660818713002291	0.9851411589822798	217.13234676666872	51.55727521506376	0.23744630319472365
1	3	none		500	10	5	2	sqrt	entropy		0.9656760772659733	0.8873114111029948	0.6999999999588234	0.9910846953863962	259.3885917223476	78.51657852777291	0.3026986476642427
1	1	none		500	10	5	2	log2	gini		0.954766583693611	0.8355130080783068	0.6294117646688581	0.9881217520342382	141.2865849554718	52.98855829559294	0.3750430863583198
1	2	none		500	10	5	2	log2	gini		0.9766081871345028	0.8900695840785144	0.7485380116521323	0.9836552748812508	179.14576246420614	45.7968884912352	0.2556403571584783
1	3	none		500	10	5	2	log2	gini		0.962363429770125	0.8843228227732732	0.6941176470179931	0.9910846953863962	252.26253167141152	77.85677534686725	0.30863391526433853
1	1	none		500	10	5	2	log2	entropy		0.9589938425258745	0.8411095700668557	0.6470588234913495	0.9873793615368421	143.4312562326137	51.26985553715726	0.35745245108706547
1	2	none		500	10	5	2	log2	entropy		0.9767906641293674	0.887814394728437	0.7660818713002291	0.9851411589822798	217.13234676666872	51.55727521506376	0.23744630319472365
1	3	none		500	10	5	2	log2	entropy		0.9656760772659733	0.8873114111029948	0.6999999999588234	0.9910846953863962	259.3885917223476	78.51657852777291	0.3026986476642427
1	1	none		500	10	10	1	sqrt	gini		0.9533123717192892	0.8336593220336467	0.641176470550519	0.9881217520342382	148.64638854542633	53.97899863756664	0.3631369566345487
1	2	none		500	10	10	1	sqrt	gini		0.9758217981804436	0.8866279543981174	0.7602339180841968	0.986627043083309	233.92935692610678	56.84856044437938	0.24301592092626084
1	3	none		500	10	10	1	sqrt	gini		0.961939515776593	0.8843890631222373	0.6941176470179931	0.9895988112853671	215.90088632889817	66.73438957006701	0.3090973295468394
1	1	none		500	10	10	1	sqrt	entropy		0.9587754923795798	0.8379442805565239	0.6352941176096886	0.9873793615368421	136.28072452068855	50.33767634557259	0.3693675327879818
1	2	none		500	10	10	1	sqrt	entropy		0.9774467123728092	0.8870409425274942	0.7602339180841968	0.986627043083309	233.92935692610678	56.84856044437938	0.24301592092626084
1	3	none		500	10	10	1	sqrt	entropy		0.9624333537278209	0.88629827517215	0.6999999999588234	0.9910846953863962	259.3885917223476	78.51657852777291	0.3026986476642427
1	1	none		500	10	10	1	log2	gini		0.9533123717192892	0.8336593220336467	0.641176470550519	0.9881217520342382	148.64638854542633	53.97899863756664	0.3631369566345487
1	2	none		500	10	10	1	log2	gini		0.9758217981804436	0.8866279543981174	0.7602339180841968	0.986627043083309	233.92935692610678	56.84856044437938	0.24301592092626084
1	3	none		500	10	10	1	log2	gini		0.961939515776593	0.8843890631222373	0.6941176470179931	0.9895988112853671	215.90088632889817	66.73438957006701	0.3090973295468394
1	1	none		500	10	10	1	log2	entropy		0.9587754923795798	0.8379442805565239	0.6352941176096886	0.9873793615368421	136.28072452068855	50.33767634557259	0.3693675327879818
1	2	none		500	10	10	1	log2	entropy		0.9774467123728092	0.8870409425274942	0.7602339180841968	0.986627043083309	233.92935692610678	56.84856044437938	0.24301592092626084
1	3	none		500	10	10	1	log2	entropy		0.9624333537278209	0.88629827517215	0.6999999999588234	0.9910846953863962	259.3885917223476	78.51657852777291	0.3026986476642427
1	1	none		500	10	10	2	sqrt	gini		0.9528713044237741	0.8351728045792566	0.6352941176096886	0.986636971039446	128.61280471255336	47.541140865112936	0.36964546170374124
1	2	none		500	10	10	2	sqrt	gini		0.9760694455306169	0.8819122711169542	0.7485380116521323	0.9858841010327944	207.90192730124303	53.02797102128919	0.2550624211647357
1	3	none		500	10	10	2	sqrt	gini		0.962804824753081	0.8835580475343424	0.6941176470179931	0.9903417533358816	232.68318562837715	71.86779883337788	0.30886544858177883
1	1	none		500	10	10	2	sqrt	entropy		0.9570068561945937	0.83690106575183	0.641176470550519	0.9873793615368421	139.79737946260198	50.80376594136492	0.3634099919375237
1	2	none		500	10	10	2	sqrt	entropy		0.9770643796216643	0.8900148952599806	0.7543859648681646	0.986627043083309	226.6029981687846	56.41126382557647	0.24894313850838248
1	3	none		500	10	10	2	sqrt	entropy		0.9657197797395333	0.8882721023171992	0.6999999999588234	0.9910846953863962	259.3885917223476	78.51657852777291	0.3026986476642427
1	1	none		500	10	10	2	log2	gini		0.9528713044237741	0.8351728045792566	0.6352941176096886	0.986636971039446	128.61280471255336	47.541140865112936	0.36964546170374124
1	2	none		500	10	10	2	log2	gini		0.9760694455306169	0.8819122711169542	0.7485380116521323	0.9858841010327944	207.90192730124303	53.02797102128919	0.2550624211647357
1	3	none		500	10	10	2	log2	gini		0.962804824753081	0.8835580475343424	0.6941176470179931	0.9903417533358816	232.68318562837715	71.86779883337788	0.30886544858177883
1	1	none		500	10	10	2	log2	entropy		0.9570068561945937	0.83690106575183	0.641176470550519	0.9873793615368421	139.79737946260198	50.80376594136492	0.3634099919375237
1	2	none		500	10	10	2	log2	entropy		0.9770643796216643	0.8900148952599806	0.7543859648681646	0.986627043083309	226.6029981687846	56.41126382557647	0.24894313850838248
1	3	none		500	10	10	2	log2	entropy		0.9657197797395333	0.8882721023171992	0.6999999999588234	0.9910846953863962	259.3885917223476	78.51657852777291	0.3026986476642427
1	1	undersample	0.6	100	3	2	1	sqrt	gini		0.9455740425346086	0.7570534195934219	0.7117647058404843	0.9740163325837119	92.56672600040032	27.392762557708945	0.29592449485491384
1	2	undersample	0.6	100	3	2	1	sqrt	gini		0.9699043299184067	0.8047222435569494	0.8187134502445197	0.9606240713153	110.17647366250793	20.79222686728333	0.1887174736523992
1	3	undersample	0.6	100	3	2	1	sqrt	gini		0.9580281443929726	0.8125995199968201	0.811764705834602	0.9673105497699309	127.6107511098981	24.83261271741367	0.19459654633582063
1	1	undersample	0.6	100	3	2	1	sqrt	entropy		0.9454386654439059	0.7560933634610195	0.6882352940771626	0.9769858945732964	93.71389517280583	29.90492058098372	0.31910870409026243
1	2	undersample	0.6	100	3	2	1	sqrt	entropy		0.9704387268319387	0.8114500078803516	0.8128654970284873	0.9643387815678728	117.4622017488095	22.794096916083138	0.19405472911367544
1	3	undersample	0.6	100	3	2	1	sqrt	entropy		0.9568481776068525	0.8076606146432361	0.811764705834602	0.9710252600225036	144.52398253300416	28.01627991492827	0.1938521066099913
1	1	undersample	0.6	100	3	2	1	log2	gini		0.9455740425346086	0.7570534195934219	0.7117647058404843	0.9740163325837119	92.56672600040032	27.392762557708945	0.29592449485491384
1	2	undersample	0.6	100	3	2	1	log2	gini		0.9699043299184067	0.8047222435569494	0.8187134502445197	0.9606240713153	110.17647366250793	20.79222686728333	0.1887174736523992
1	3	undersample	0.6	100	3	2	1	log2	gini		0.9580281443929726	0.8125995199968201	0.811764705834602	0.9673105497699309	127.6107511098981	24.83261271741367	0.19459654633582063
1	1	undersample	0.6	100	3	2	1	log2	entropy		0.9454386654439059	0.7560933634610195	0.6882352940771626	0.9769858945732964	93.71389517280583	29.90492058098372	0.31910870409026243
1	2	undersample	0.6	100	3	2	1	log2	entropy		0.9704387268319387	0.8114500078803516	0.8128654970284873	0.9643387815678728	117.4622017488095	22.794096916083138	0.19405472911367544
1	3	undersample	0.6	100	3	2	1	log2	entropy		0.9568481776068525	0.8076606146432361	0.811764705834602	0.9710252600225036	144.52398253300416	28.01627991492827	0.1938521066099913
1	1	undersample	0.6	100	3	2	2	sqrt	gini		0.9455434735141273	0.7579392145926668	0.7117647058404843	0.9740163325837119	92.56672600040032	27.392762557708945	0.29592449485491384
1	2	undersample	0.6	100	3	2	2	sqrt	gini		0.9699390874412381	0.8047917194975236	0.824561403460552	0.9606240713153	114.66222988643392	20.94074277347821	0.182629813213963
1	3	undersample	0.6	100	3	2	2	sqrt	gini		0.9580106634035486	0.8121362815534231	0.811764705834602	0.9673105497699309	127.6107511098981	24.83261271741367	0.19459654633582063
1	1	undersample	0.6	100	3	2	2	sqrt	entropy		0.9454386654439059	0.7545014994515423	0.6882352940771626	0.9769858945732964	93.71389517280583	29.90492058098372	0.31910870409026243
1	2	undersample	0.6	100	3	2	2	sqrt	entropy		0.9704083139994613	0.8125076143684739	0.8128654970284873	0.9643387815678728	117.4622017488095	22.794096916083138	0.19405472911367544
1	3	undersample	0.6	100	3	2	2	sqrt	entropy		0.9567214404335286	0.8086164512249989	0.811764705834602	0.9710252600225036	144.52398253300416	28.01627991492827	0.1938521066099913
1	1	undersample	0.6	100	3	2	2	log2	gini		0.9455434735141273	0.7579392145926668	0.7117647058404843	0.9740163325837119	92.56672600040032	27.392762557708945	0.29592449485491384
1	2	undersample	0.6	100	3	2	2	log2	gini		0.9699390874412381	0.8047917194975236	0.824561403460552	0.9606240713153	114.66222988643392	20.94074277347821	0.182629813213963
1	3	undersample	0.6	100	3	2	2	log2	gini		0.9580106634035486	0.8121362815534231	0.811764705834602	0.9673105497699309	127.6107511098981	24.83261271741367	0.19459654633582063
1	1	undersample	0.6	100	3	2	2	log2	entropy		0.9454386654439059	0.7545014994515423	0.6882352940771626	0.9769858945732964	93.71389517280583	29.90492058098372	0.31910870409026243
1	2	undersample	0.6	100	3	2	2	log2	entropy		0.9704083139994613	0.8125076143684739	0.8128654970284873	0.9643387815678728	117.4622017488095	22.794096916083138	0.19405472911367544
1	3	undersample	0.6	100	3	2	2	log2	entropy		0.9567214404335286	0.8086164512249989	0.811764705834602	0.9710252600225036	144.52398253300416	28.01627991492827	0.1938521066099913
1	1	undersample	0.6	100	3	5	1	sqrt	gini		0.9455871435433862	0.7572246458045976	0.7117647058404843	0.9740163325837119	92.56672600040032	27.392762557708945	0.29592449485491384
1	2	undersample	0.6	100	3	5	1	sqrt	gini		0.9699477768219459	0.8041131551225467	0.8187134502445197	0.9606240713153	110.17647366250793	20.79222686728333	0.1887174736523992
1	3	undersample	0.6	100	3	5	1	sqrt	gini		0.9579451096932087	0.8146305584394057	0.811764705834602	0.9673105497699309	127.6107511098981	24.83261271741367	0.19459654633582063
1	1	undersample	0.6	100	3	5	1	sqrt	entropy		0.9454211974322022	0.7558872252727182	0.6882352940771626	0.9769858945732964	93.71389517280583	29.90492058098372	0.31910870409026243
1	2	undersample	0.6	100	3	5	1	sqrt	entropy		0.9704300374512308	0.8112961726626006	0.8128654970284873	0.9643387815678728	117.4622017488095	22.794096916083138	0.19405472911367544
1	3	undersample	0.6	100	3	5	1	sqrt	entropy		0.9568569181015645	0.8077503446203878	0.811764705834602	0.9710252600225036	144.52398253300416	28.01627991492827	0.1938521066099913
1	1	undersample	0.6	100	3	5	1	log2	gini		0.9455871435433862	0.7572246458045976	0.7117647058404843	0.9740163325837119	92.56672600040032	27.392762557708945	0.29592449485491384
1	2	undersample	0.6	100	3	5	1	log2	gini		0.9699477768219459	0.8041131551225467	0.8187134502445197	0.9606240713153	110.17647366250793	20.79222686728333	0.1887174736523992
1	3	undersample	0.6	100	3	5	1	log2	gini		0.9579451096932087	0.8146305584394057	0.811764705834602	0.9673105497699309	127.6107511098981	24.83261271741367	0.19459654633582063
1	1	undersample	0.6	100	3	5	1	log2	entropy		0.9454211974322022	0.7558872252727182	0.6882352940771626	0.9769858945732964	93.71389517280583	29.90492058098372	0.31910870409026243
1	2	undersample	0.6	100	3	5	1	log2	entropy		0.9704300374512308	0.8112961726626006	0.8128654970284873	0.9643387815678728	117.4622017488095	22.794096916083138	0.19405472911367544
1	3	undersample	0.6	100	3	5	1	log2	entropy		0.9568569181015645	0.8077503446203878	0.811764705834602	0.9710252600225036	144.52398253300416	28.01627991492827	0.1938521066099913
1	1	undersample	0.6	100	3	5	2	sqrt	gini		0.9455434735141273	0.7579392145926668	0.7117647058404843	0.9740163325837119	92.56672600040032	27.392762557708945	0.29592449485491384
1	2	undersample	0.6	100	3	5	2	sqrt	gini		0.9699564662026536	0.8046774269233696	0.824561403460552	0.9606240713153	114.66222988643392	20.94074277347821	0.182629813213963
1	3	undersample	0.6	100	3	5	2	sqrt	gini		0.9580849576086007	0.8150329724906441	0.811764705834602	0.9673105497699309	127.6107511098981	24.83261271741367	0.19459654633582063
1	1	undersample	0.6	100	3	5	2	sqrt	entropy		0.94543429844098	0.7543276368030346	0.6882352940771626	0.9769858945732964	93.71389517280583	29.90492058098372	0.31910870409026243
1	2	undersample	0.6	100	3	5	2	sqrt	entropy		0.9703952799283995	0.812738552370584	0.8128654970284873	0.9643387815678728	117.4622017488095	22.794096916083138	0.19405472911367544
1	3	undersample	0.6	100	3	5	2	sqrt	entropy		0.9567214404335286	0.8086164512249989	0.811764705834602	0.9710252600225036	144.52398253300416	28.01627991492827	0.1938521066099913
1	1	undersample	0.6	100	3	5	2	log2	gini		0.9455434735141273	0.7579392145926668	0.7117647058404843	0.9740163325837119	92.56672600040032	27.392762557708945	0.29592449485491384
1	2	undersample	0.6	100	3	5	2	log2	gini		0.9699564662026536	0.8046774269233696	0.824561403460552	0.9606240713153	114.66222988643392	20.94074277347821	0.182629813213963
1	3	undersample	0.6	100	3	5	2	log2	gini		0.9580849576086007	0.8150329724906441	0.811764705834602	0.9673105497699309	127.6107511098981	24.83261271741367	0.19459654633582063
1	1	undersample	0.6	100	3	5	2	log2	entropy		0.94543429844098	0.7543276368030346	0.6882352940771626	0.9769858945732964	93.71389517280583	29.90492058098372	0.31910870409026243
1	2	undersample	0.6	100	3	5	2	log2	entropy		0.9703952799283995	0.812738552370584	0.8128654970284873	0.9643387815678728	117.4622017488095	22.794096916083138	0.19405472911367544
1	3	undersample	0.6	100	3	5	2	log2	entropy		0.9567214404335286	0.8086164512249989	0.811764705834602	0.9710252600225036	144.52398253300416	28.01627991492827	0.1938521066099913
1	1	undersample	0.6	100	3	10	1	sqrt	gini		0.9456875846106818	0.7578166984406529	0.7176470587813149	0.9732739420863158	92.55899086078132	26.85195072836985	0.2901063370836461
1	2	undersample	0.6	100	3	10	1	sqrt	gini		0.9700868069132712	0.8058274639183423	0.8187134502445197	0.9598811292647855	108.05253711425884	20.407185725046695	0.18886353980695517
1	3	undersample	0.6	100	3	10	1	sqrt	gini		0.9579276287037848	0.8149461763903189	0.8176470587754325	0.9673105497699309	132.68177185371195	25.01255918638044	0.18851540426472654
1	1	undersample	0.6	100	3	10	1	sqrt	entropy		0.9454517664526836	0.7562113764393377	0.6882352940771626	0.9769858945732964	93.71389517280583	29.90492058098372	0.31910870409026243
1	2	undersample	0.6	100	3	10	1	sqrt	entropy		0.9704387268319385	0.8116659981697864	0.8128654970284873	0.9643387815678728	117.4622017488095	22.794096916083138	0.19405472911367544
1	3	undersample	0.6	100	3	10	1	sqrt	entropy		0.9566646272179006	0.8078437382717911	0.811764705834602	0.9710252600225036	144.52398253300416	28.01627991492827	0.1938521066099913
1	1	undersample	0.6	100	3	10	1	log2	gini		0.9456875846106818	0.7578166984406529	0.7176470587813149	0.9732739420863158	92.55899086078132	26.85195072836985	0.2901063370836461
1	2	undersample	0.6	100	3	10	1	log2	gini		0.9700868069132712	0.8058274639183423	0.8187134502445197	0.9598811292647855	108.05253711425884	20.407185725046695	0.18886353980695517
1	3	undersample	0.6	100	3	10	1	log2	gini		0.9579276287037848	0.8149461763903189	0.8176470587754325	0.9673105497699309	132.68177185371195	25.01255918638044	0.18851540426472654
1	1	undersample	0.6	100	3	10	1	log2	entropy		0.9454517664526836	0.7562113764393377	0.6882352940771626	0.9769858945732964	93.71389517280583	29.90492058098372	0.31910870409026243
1	2	undersample	0.6	100	3	10	1	log2	entropy		0.9704387268319385	0.8116659981697864	0.8128654970284873	0.9643387815678728	117.4622017488095	22.794096916083138	0.19405472911367544
1	3	undersample	0.6	100	3	10	1	log2	entropy		0.9566646272179006	0.8078437382717911	0.811764705834602	0.9710252600225036	144.52398253300416	28.01627991492827	0.1938521066099913
1	1	undersample	0.6	100	3	10	2	sqrt	gini		0.9456089785580156	0.7580125591770183	0.7176470587813149	0.9732739420863158	92.55899086078132	26.85195072836985	0.2901063370836461
1	2	undersample	0.6	100	3	10	2	sqrt	gini		0.9701997688624733	0.8075066189754099	0.8187134502445197	0.9598811292647855	108.05253711425884	20.407185725046695	0.18886353980695517
1	3	undersample	0.6	100	3	10	2	sqrt	gini		0.9580325146403286	0.8147176607275389	0.8176470587754325	0.9673105497699309	132.68177185371195	25.01255918638044	0.18851540426472654
1	1	undersample	0.6	100	3	10	2	sqrt	entropy		0.9454517664526836	0.7548019644303325	0.6882352940771626	0.9769858945732964	93.71389517280583	29.90492058098372	0.31910870409026243
1	2	undersample	0.6	100	3	10	2	sqrt	entropy		0.9703996246187534	0.8130189399662696	0.8128654970284873	0.9643387815678728	117.4622017488095	22.794096916083138	0.19405472911367544
1	3	undersample	0.6	100	3	10	2	sqrt	entropy		0.9566209247443406	0.8107600409921979	0.811764705834602	0.9710252600225036	144.52398253300416	28.01627991492827	0.1938521066099913
1	1	undersample	0.6	100	3	10	2	log2	gini		0.9456089785580156	0.7580125591770183	0.7176470587813149	0.9732739420863158	92.55899086078132	26.85195072836985	0.2901063370836461
1	2	undersample	0.6	100	3	10	2	log2	gini		0.9701997688624733	0.8075066189754099	0.8187134502445197	0.9598811292647855	108.05253711425884	20.407185725046695	0.18886353980695517
1	3	undersample	0.6	100	3	10	2	log2	gini		0.9580325146403286	0.8147176607275389	0.8176470587754325	0.9673105497699309	132.68177185371195	25.01255918638044	0.18851540426472654
1	1	undersample	0.6	100	3	10	2	log2	entropy		0.9454517664526836	0.7548019644303325	0.6882352940771626	0.9769858945732964	93.71389517280583	29.90492058098372	0.31910870409026243
1	2	undersample	0.6	100	3	10	2	log2	entropy		0.9703996246187534	0.8130189399662696	0.8128654970284873	0.9643387815678728	117.4622017488095	22.794096916083138	0.19405472911367544
1	3	undersample	0.6	100	3	10	2	log2	entropy		0.9566209247443406	0.8107600409921979	0.811764705834602	0.9710252600225036	144.52398253300416	28.01627991492827	0.1938521066099913
1	1	undersample	0.6	100	5	2	1	sqrt	gini		0.9514345604611556	0.7715421941833781	0.7117647058404843	0.968819599101939	76.72737881931808	22.827303596719037	0.2975118292936901
1	2	undersample	0.6	100	5	2	1	sqrt	gini		0.9725198335114656	0.8302945673718694	0.8596491227567457	0.950965824658611	118.7878476953644	17.531628531638503	0.14758771780022903
1	3	undersample	0.6	100	5	2	1	sqrt	gini		0.962743641290097	0.8407805624488952	0.8352941175979238	0.9576523031132419	114.68543104560294	19.7246599404209	0.1719892283940004
1	1	undersample	0.6	100	5	2	1	sqrt	entropy		0.9521463819380758	0.7730343843599887	0.7176470587813149	0.9703043800967313	83.04892833047596	24.166756560443254	0.2909941912048207
1	2	undersample	0.6	100	5	2	1	sqrt	entropy		0.9727501021002233	0.8300844633460539	0.8421052631086487	0.9576523031132419	120.6081525325933	19.885498531491216	0.16487689188370422
1	3	undersample	0.6	100	5	2	1	sqrt	entropy		0.9621449174023249	0.8447006232328943	0.8352941175979238	0.9628528974668437	131.4513867921978	22.486111588144748	0.17106027423794
1	1	undersample	0.6	100	5	2	1	log2	gini		0.9514345604611556	0.7715421941833781	0.7117647058404843	0.968819599101939	76.72737881931808	22.827303596719037	0.2975118292936901
1	2	undersample	0.6	100	5	2	1	log2	gini		0.9725198335114656	0.8302945673718694	0.8596491227567457	0.950965824658611	118.7878476953644	17.531628531638503	0.14758771780022903
1	3	undersample	0.6	100	5	2	1	log2	gini		0.962743641290097	0.8407805624488952	0.8352941175979238	0.9576523031132419	114.68543104560294	19.7246599404209	0.1719892283940004
1	1	undersample	0.6	100	5	2	1	log2	entropy		0.9521463819380758	0.7730343843599887	0.7176470587813149	0.9703043800967313	83.04892833047596	24.166756560443254	0.2909941912048207
1	2	undersample	0.6	100	5	2	1	log2	entropy		0.9727501021002233	0.8300844633460539	0.8421052631086487	0.9576523031132419	120.6081525325933	19.885498531491216	0.16487689188370422
1	3	undersample	0.6	100	5	2	1	log2	entropy		0.9621449174023249	0.8447006232328943	0.8352941175979238	0.9628528974668437	131.4513867921978	22.486111588144748	0.17106027423794
1	1	undersample	0.6	100	5	2	2	sqrt	gini		0.9526398532687017	0.7802726554680254	0.7117647058404843	0.9695619895993352	78.65900663320845	23.384066916025112	0.2972840254451256
1	2	undersample	0.6	100	5	2	2	sqrt	gini		0.9734322184857884	0.8471596089035716	0.8596491227567457	0.9524517087596401	122.6913733382365	18.079491807944123	0.1473574717530361
1	3	undersample	0.6	100	5	2	2	sqrt	gini		0.9618127786032689	0.8334979575274145	0.8470588234795847	0.9569093610627274	122.99200741922427	19.657601924553394	0.15982827752074513
1	1	undersample	0.6	100	5	2	2	sqrt	entropy		0.9522773920258526	0.7796446152695437	0.7176470587813149	0.9717891610915236	87.55369488098488	25.438690665054242	0.2905495858752402
1	2	undersample	0.6	100	5	2	2	sqrt	entropy		0.9728978215722565	0.8338096270359834	0.8421052631086487	0.9576523031132419	120.6081525325933	19.885498531491216	0.16487689188370422
1	3	undersample	0.6	100	5	2	2	sqrt	entropy		0.962520758674941	0.843122188321527	0.8294117646570934	0.9628528974668437	126.02478778730965	22.32775868963669	0.17716956974425593
1	1	undersample	0.6	100	5	2	2	log2	gini		0.9526398532687017	0.7802726554680254	0.7117647058404843	0.9695619895993352	78.65900663320845	23.384066916025112	0.2972840254451256
1	2	undersample	0.6	100	5	2	2	log2	gini		0.9734322184857884	0.8471596089035716	0.8596491227567457	0.9524517087596401	122.6913733382365	18.079491807944123	0.1473574717530361
1	3	undersample	0.6	100	5	2	2	log2	gini		0.9618127786032689	0.8334979575274145	0.8470588234795847	0.9569093610627274	122.99200741922427	19.657601924553394	0.15982827752074513
1	1	undersample	0.6	100	5	2	2	log2	entropy		0.9522773920258526	0.7796446152695437	0.7176470587813149	0.9717891610915236	87.55369488098488	25.438690665054242	0.2905495858752402
1	2	undersample	0.6	100	5	2	2	log2	entropy		0.9728978215722565	0.8338096270359834	0.8421052631086487	0.9576523031132419	120.6081525325933	19.885498531491216	0.16487689188370422
1	3	undersample	0.6	100	5	2	2	log2	entropy		0.962520758674941	0.843122188321527	0.8294117646570934	0.9628528974668437	126.02478778730965	22.32775868963669	0.17716956974425593
1	1	undersample	0.6	100	5	5	1	sqrt	gini		0.9510371631948993	0.7756468904377917	0.7117647058404843	0.968819599101939	76.72737881931808	22.827303596719037	0.2975118292936901
1	2	undersample	0.6	100	5	5	1	sqrt	gini		0.9718290277451925	0.8409570593039754	0.8596491227567457	0.9502228826080965	116.92347722148311	17.269962486757965	0.14770311085437057
1	3	undersample	0.6	100	5	5	1	sqrt	gini		0.961891443055677	0.8436136011888176	0.8352941175979238	0.9576523031132419	114.68543104560294	19.7246599404209	0.1719892283940004
1	1	undersample	0.6	100	5	5	1	sqrt	entropy		0.9513515874055634	0.7677707906232634	0.7117647058404843	0.9710467705941275	82.8194356680937	24.583249420309027	0.29682946271976834
1	2	undersample	0.6	100	5	5	1	sqrt	entropy		0.9720592963339503	0.8302550369128034	0.8421052631086487	0.9576523031132419	120.6081525325933	19.885498531491216	0.16487689188370422
1	3	undersample	0.6	100	5	5	1	sqrt	entropy		0.9614238265885849	0.8423937441385787	0.8352941175979238	0.9635958395173582	134.2375659195204	22.945011698486773	0.17092838505331187
1	1	undersample	0.6	100	5	5	1	log2	gini		0.9510371631948993	0.7756468904377917	0.7117647058404843	0.968819599101939	76.72737881931808	22.827303596719037	0.2975118292936901
1	2	undersample	0.6	100	5	5	1	log2	gini		0.9718290277451925	0.8409570593039754	0.8596491227567457	0.9502228826080965	116.92347722148311	17.269962486757965	0.14770311085437057
1	3	undersample	0.6	100	5	5	1	log2	gini		0.961891443055677	0.8436136011888176	0.8352941175979238	0.9576523031132419	114.68543104560294	19.7246599404209	0.1719892283940004
1	1	undersample	0.6	100	5	5	1	log2	entropy		0.9513515874055634	0.7677707906232634	0.7117647058404843	0.9710467705941275	82.8194356680937	24.583249420309027	0.29682946271976834
1	2	undersample	0.6	100	5	5	1	log2	entropy		0.9720592963339503	0.8302550369128034	0.8421052631086487	0.9576523031132419	120.6081525325933	19.885498531491216	0.16487689188370422
1	3	undersample	0.6	100	5	5	1	log2	entropy		0.9614238265885849	0.8423937441385787	0.8352941175979238	0.9635958395173582	134.2375659195204	22.945011698486773	0.17092838505331187
1	1	undersample	0.6	100	5	5	2	sqrt	gini		0.9517096816454867	0.780398200873482	0.7117647058404843	0.9695619895993352	78.65900663320845	23.384066916025112	0.2972840254451256
1	2	undersample	0.6	100	5	5	2	sqrt	gini		0.9729065109529644	0.8470563584850804	0.8538011695407134	0.9524517087596401	116.98246893913817	17.95650206775403	0.15349736640685427
1	3	undersample	0.6	100	5	5	2	sqrt	gini		0.9617384843982169	0.8347939114654679	0.8470588234795847	0.9569093610627274	122.99200741922427	19.657601924553394	0.15982827752074513
1	1	undersample	0.6	100	5	5	2	sqrt	entropy		0.9516485436045242	0.7738931588142195	0.7117647058404843	0.9710467705941275	82.8194356680937	24.583249420309027	0.29682946271976834
1	2	undersample	0.6	100	5	5	2	sqrt	entropy		0.9726892764352684	0.8327558790359236	0.8421052631086487	0.9576523031132419	120.6081525325933	19.885498531491216	0.16487689188370422
1	3	undersample	0.6	100	5	5	2	sqrt	entropy		0.9617078926667249	0.8344960985045387	0.8352941175979238	0.9606240713153	123.7236822598109	21.213313142487397	0.17145716582136744
1	1	undersample	0.6	100	5	5	2	log2	gini		0.9517096816454867	0.780398200873482	0.7117647058404843	0.9695619895993352	78.65900663320845	23.384066916025112	0.2972840254451256
1	2	undersample	0.6	100	5	5	2	log2	gini		0.9729065109529644	0.8470563584850804	0.8538011695407134	0.9524517087596401	116.98246893913817	17.95650206775403	0.15349736640685427
1	3	undersample	0.6	100	5	5	2	log2	gini		0.9617384843982169	0.8347939114654679	0.8470588234795847	0.9569093610627274	122.99200741922427	19.657601924553394	0.15982827752074513
1	1	undersample	0.6	100	5	5	2	log2	entropy		0.9516485436045242	0.7738931588142195	0.7117647058404843	0.9710467705941275	82.8194356680937	24.583249420309027	0.29682946271976834
1	2	undersample	0.6	100	5	5	2	log2	entropy		0.9726892764352684	0.8327558790359236	0.8421052631086487	0.9576523031132419	120.6081525325933	19.885498531491216	0.16487689188370422
1	3	undersample	0.6	100	5	5	2	log2	entropy		0.9617078926667249	0.8344960985045387	0.8352941175979238	0.9606240713153	123.7236822598109	21.213313142487397	0.17145716582136744
1	1	undersample	0.6	100	5	10	1	sqrt	gini		0.949722695314206	0.7733316030164649	0.705882352899654	0.9665924276097507	69.43997762129513	21.129405434189124	0.30428300042120987
1	2	undersample	0.6	100	5	10	1	sqrt	gini		0.9714727631361713	0.830555880309694	0.8538011695407134	0.9554234769616983	125.17063164587493	19.15360193685537	0.15301992514775548
1	3	undersample	0.6	100	5	10	1	sqrt	gini		0.9617865571191329	0.8448315718114582	0.8411764705387543	0.9606240713153	129.2096042492495	21.362702671659846	0.16533369561564837
1	1	undersample	0.6	100	5	10	1	sqrt	entropy		0.9521332809292983	0.7765164203607793	0.705882352899654	0.9703043800967313	78.41997177788247	23.77058022338681	0.3031189491691622
1	2	undersample	0.6	100	5	10	1	sqrt	entropy		0.9715640016336036	0.8309357396568975	0.847953216324681	0.9583952451637564	128.46836888547998	20.38115633298796	0.15864726255279663
1	3	undersample	0.6	100	5	10	1	sqrt	entropy		0.962573201643213	0.8378112339204059	0.8352941175979238	0.9658246656689018	143.3229324261568	24.44142506672096	0.17053393493804217
1	1	undersample	0.6	100	5	10	1	log2	gini		0.949722695314206	0.7733316030164649	0.705882352899654	0.9665924276097507	69.43997762129513	21.129405434189124	0.30428300042120987
1	2	undersample	0.6	100	5	10	1	log2	gini		0.9714727631361713	0.830555880309694	0.8538011695407134	0.9554234769616983	125.17063164587493	19.15360193685537	0.15301992514775548
1	3	undersample	0.6	100	5	10	1	log2	gini		0.9617865571191329	0.8448315718114582	0.8411764705387543	0.9606240713153	129.2096042492495	21.362702671659846	0.16533369561564837
1	1	undersample	0.6	100	5	10	1	log2	entropy		0.9521332809292983	0.7765164203607793	0.705882352899654	0.9703043800967313	78.41997177788247	23.77058022338681	0.3031189491691622
1	2	undersample	0.6	100	5	10	1	log2	entropy		0.9715640016336036	0.8309357396568975	0.847953216324681	0.9583952451637564	128.46836888547998	20.38115633298796	0.15864726255279663
1	3	undersample	0.6	100	5	10	1	log2	entropy		0.962573201643213	0.8378112339204059	0.8352941175979238	0.9658246656689018	143.3229324261568	24.44142506672096	0.17053393493804217
1	1	undersample	0.6	100	5	10	2	sqrt	gini		0.9505131228437923	0.7740814505294729	0.7117647058404843	0.968819599101939	76.72737881931808	22.827303596719037	0.2975118292936901
1	2	undersample	0.6	100	5	10	2	sqrt	gini		0.9723503905876628	0.8400288958404114	0.8538011695407134	0.9517087667091255	115.09289289723667	17.680248247036847	0.15361719260887927
1	3	undersample	0.6	100	5	10	2	sqrt	gini		0.962127436412901	0.8396794341258342	0.8411764705387543	0.9606240713153	129.2096042492495	21.362702671659846	0.16533369561564837
1	1	undersample	0.6	100	5	10	2	sqrt	entropy		0.9521289139263723	0.7767533998986081	0.7117647058404843	0.9703043800967313	80.68721580524223	23.968668391915028	0.2970565701869915
1	2	undersample	0.6	100	5	10	2	sqrt	entropy		0.9716291719889123	0.8301690112707325	0.847953216324681	0.9598811292647855	133.4330080639916	21.136013786655504	0.15840167855759535
1	3	undersample	0.6	100	5	10	2	sqrt	entropy		0.962962153657897	0.8392481204155985	0.8352941175979238	0.9643387815678728	137.13983581122767	23.423032641394006	0.17079669908776424
1	1	undersample	0.6	100	5	10	2	log2	gini		0.9505131228437923	0.7740814505294729	0.7117647058404843	0.968819599101939	76.72737881931808	22.827303596719037	0.2975118292936901
1	2	undersample	0.6	100	5	10	2	log2	gini		0.9723503905876628	0.8400288958404114	0.8538011695407134	0.9517087667091255	115.09289289723667	17.680248247036847	0.15361719260887927
1	3	undersample	0.6	100	5	10	2	log2	gini		0.962127436412901	0.8396794341258342	0.8411764705387543	0.9606240713153	129.2096042492495	21.362702671659846	0.16533369561564837
1	1	undersample	0.6	100	5	10	2	log2	entropy		0.9521289139263723	0.7767533998986081	0.7117647058404843	0.9703043800967313	80.68721580524223	23.968668391915028	0.2970565701869915
1	2	undersample	0.6	100	5	10	2	log2	entropy		0.9716291719889123	0.8301690112707325	0.847953216324681	0.9598811292647855	133.4330080639916	21.136013786655504	0.15840167855759535
1	3	undersample	0.6	100	5	10	2	log2	entropy		0.962962153657897	0.8392481204155985	0.8352941175979238	0.9643387815678728	137.13983581122767	23.423032641394006	0.17079669908776424
1	1	undersample	0.6	100	10	2	1	sqrt	gini		0.9546290231014455	0.7778831961454264	0.7411764705446366	0.9643652561175623	77.49713522561483	20.79925886368811	0.2683874446218505
1	2	undersample	0.6	100	10	2	1	sqrt	gini		0.9705668951973793	0.8302854469266399	0.8654970759727779	0.941307578001922	103.20085680503172	14.746314754875385	0.14288945052777738
1	3	undersample	0.6	100	10	2	1	sqrt	gini		0.962455204964601	0.8442692397248718	0.876470588183737	0.9554234769616983	152.07455879111913	19.662152447581388	0.12929283558759228
1	1	undersample	0.6	100	10	2	1	sqrt	entropy		0.9527250098257565	0.771980531936979	0.7529411764262975	0.9591685226357894	71.59132239487829	18.440209383267835	0.25757603087205777
1	2	undersample	0.6	100	10	2	1	sqrt	entropy		0.9722591520902304	0.8414503887471343	0.8713450291888102	0.9479940564565529	123.45711124971115	16.75471690872596	0.13571284395490057
1	3	undersample	0.6	100	10	2	1	sqrt	entropy		0.9606961804038109	0.8680130838361135	0.8588235293612456	0.9554234769616983	130.3860743258167	19.266270183536125	0.14776324066273866
1	1	undersample	0.6	100	10	2	1	log2	gini		0.9546290231014455	0.7778831961454264	0.7411764705446366	0.9643652561175623	77.49713522561483	20.79925886368811	0.2683874446218505
1	2	undersample	0.6	100	10	2	1	log2	gini		0.9705668951973793	0.8302854469266399	0.8654970759727779	0.941307578001922	103.20085680503172	14.746314754875385	0.14288945052777738
1	3	undersample	0.6	100	10	2	1	log2	gini		0.962455204964601	0.8442692397248718	0.876470588183737	0.9554234769616983	152.07455879111913	19.662152447581388	0.12929283558759228
1	1	undersample	0.6	100	10	2	1	log2	entropy		0.9527250098257565	0.771980531936979	0.7529411764262975	0.9591685226357894	71.59132239487829	18.440209383267835	0.25757603087205777
1	2	undersample	0.6	100	10	2	1	log2	entropy		0.9722591520902304	0.8414503887471343	0.8713450291888102	0.9479940564565529	123.45711124971115	16.75471690872596	0.13571284395490057
1	3	undersample	0.6	100	10	2	1	log2	entropy		0.9606961804038109	0.8680130838361135	0.8588235293612456	0.9554234769616983	130.3860743258167	19.266270183536125	0.14776324066273866
1	1	undersample	0.6	100	10	2	2	sqrt	gini		0.9547818682038517	0.788232139674874	0.747058823485467	0.9636228656201662	78.2372805139085	20.53648894715358	0.2624898006408842
1	2	undersample	0.6	100	10	2	2	sqrt	gini		0.9716074485371428	0.835234386004959	0.8771929824048424	0.9420505200524365	116.11718833464653	15.137199364456603	0.13036139111170805
1	3	undersample	0.6	100	10	2	2	sqrt	gini		0.962625644611485	0.8534453165575581	0.8588235293612456	0.9524517087596401	121.85673819381881	18.06212855049931	0.14822428041035593
1	1	undersample	0.6	100	10	2	2	sqrt	entropy		0.9567994235556138	0.8024180536966941	0.747058823485467	0.9613956941279779	73.55319892082791	19.351691815030613	0.2630978851148083
1	2	undersample	0.6	100	10	2	2	sqrt	entropy		0.9726501742220831	0.8410777795410785	0.8538011695407134	0.9479940564565529	106.45483083544293	16.417373615261678	0.15421914084942956
1	3	undersample	0.6	100	10	2	2	sqrt	entropy		0.9620094397342889	0.8597604420136173	0.8529411764204152	0.9524517087596401	116.18121919614659	17.938415341249314	0.15440029209154738
1	1	undersample	0.6	100	10	2	2	log2	gini		0.9547818682038517	0.788232139674874	0.747058823485467	0.9636228656201662	78.2372805139085	20.53648894715358	0.2624898006408842
1	2	undersample	0.6	100	10	2	2	log2	gini		0.9716074485371428	0.835234386004959	0.8771929824048424	0.9420505200524365	116.11718833464653	15.137199364456603	0.13036139111170805
1	3	undersample	0.6	100	10	2	2	log2	gini		0.962625644611485	0.8534453165575582	0.8588235293612456	0.9524517087596401	121.85673819381881	18.06212855049931	0.14822428041035593
1	1	undersample	0.6	100	10	2	2	log2	entropy		0.9567994235556138	0.8024300584986148	0.747058823485467	0.9613956941279779	73.55319892082791	19.351691815030613	0.2630978851148083
1	2	undersample	0.6	100	10	2	2	log2	entropy		0.9726501742220831	0.8410777795410785	0.8538011695407134	0.9479940564565529	106.45483083544293	16.417373615261678	0.15421914084942956
1	3	undersample	0.6	100	10	2	2	log2	entropy		0.962009439734289	0.8597604420136172	0.8529411764204152	0.9524517087596401	116.18121919614659	17.938415341249314	0.15440029209154738
1	1	undersample	0.6	100	10	5	1	sqrt	gini		0.9515262675225993	0.77862859565454	0.7529411764262975	0.9636228656201662	80.73078206891073	20.698193584532746	0.2563853866739111
1	2	undersample	0.6	100	10	5	1	sqrt	gini		0.9744249802316589	0.8510156680463045	0.8771929824048424	0.9390787518503784	110.10450423063376	14.398799516754407	0.13077392715513692
1	3	undersample	0.6	100	10	5	1	sqrt	gini		0.9599947557031727	0.864015268065716	0.8647058823020761	0.9524517087596401	128.02578054763512	18.185841759749305	0.1420482687291644
1	1	undersample	0.6	100	10	5	1	sqrt	entropy		0.9576269706100702	0.8076485263898974	0.747058823485467	0.962138084625374	75.05332964329591	19.73113665228775	0.26289487748951484
1	2	undersample	0.6	100	10	5	1	sqrt	entropy		0.9726458295317293	0.8454941610459693	0.8538011695407134	0.9494799405575819	109.7576193010566	16.900237449472648	0.15397779634359984
1	3	undersample	0.6	100	10	5	1	sqrt	entropy		0.9609387291320689	0.8603360625539045	0.8588235293612456	0.950965824658611	117.97976714554505	17.514791433402813	0.1484558808460617
1	1	undersample	0.6	100	10	5	1	log2	gini		0.9515262675225993	0.77862859565454	0.7529411764262975	0.9636228656201662	80.73078206891073	20.698193584532746	0.2563853866739111
1	2	undersample	0.6	100	10	5	1	log2	gini		0.9744249802316589	0.8510156680463045	0.8771929824048424	0.9390787518503784	110.10450423063376	14.398799516754407	0.13077392715513692
1	3	undersample	0.6	100	10	5	1	log2	gini		0.9599947557031727	0.864015268065716	0.8647058823020761	0.9524517087596401	128.02578054763512	18.185841759749305	0.1420482687291644
1	1	undersample	0.6	100	10	5	1	log2	entropy		0.9576269706100703	0.8076485263898973	0.747058823485467	0.962138084625374	75.05332964329591	19.73113665228775	0.26289487748951484
1	2	undersample	0.6	100	10	5	1	log2	entropy		0.9726458295317293	0.8454941610459693	0.8538011695407134	0.9494799405575819	109.7576193010566	16.900237449472648	0.15397779634359984
1	3	undersample	0.6	100	10	5	1	log2	entropy		0.9609387291320689	0.8603360625539045	0.8588235293612456	0.950965824658611	117.97976714554505	17.514791433402813	0.1484558808460617
1	1	undersample	0.6	100	10	5	2	sqrt	gini		0.9515874055635617	0.7763749002174531	0.758823529367128	0.9599109131331856	75.33737733548703	18.928426646479988	0.251248803217764
1	2	undersample	0.6	100	10	5	2	sqrt	gini		0.973243224455393	0.8515996932546971	0.8830409356208747	0.9405646359514075	119.47872148504395	14.857161240357097	0.12434984121779095
1	3	undersample	0.6	100	10	5	2	sqrt	gini		0.9614260117122628	0.848396583310457	0.8588235293612456	0.9546805349111838	128.1488714291213	18.95042975846785	0.14787823151029894
1	1	undersample	0.6	100	10	5	2	sqrt	entropy		0.9564151272981353	0.803648176321441	0.747058823485467	0.9636228656201662	78.2372805139085	20.53648894715358	0.2624898006408842
1	2	undersample	0.6	100	10	5	2	sqrt	entropy		0.9707689232988366	0.8363286149044737	0.8538011695407134	0.9457652303050093	101.83997565643195	15.74268715282663	0.15458257951216042
1	3	undersample	0.6	100	10	5	2	sqrt	entropy		0.962175509133817	0.8513203069118261	0.8470588234795847	0.9524517087596401	110.94227855555447	17.81470213199932	0.16057630377273893
1	1	undersample	0.6	100	10	5	2	log2	gini		0.9515874055635618	0.7763749002174531	0.758823529367128	0.9599109131331856	75.33737733548703	18.928426646479988	0.251248803217764
1	2	undersample	0.6	100	10	5	2	log2	gini		0.97324539680057	0.8524351151427506	0.8830409356208747	0.9405646359514075	119.47872148504395	14.857161240357097	0.12434984121779095
1	3	undersample	0.6	100	10	5	2	log2	gini		0.9614260117122628	0.848396583310457	0.8588235293612456	0.9546805349111838	128.1488714291213	18.95042975846785	0.14787823151029894
1	1	undersample	0.6	100	10	5	2	log2	entropy		0.9564151272981354	0.803648176321441	0.747058823485467	0.9636228656201662	78.2372805139085	20.53648894715358	0.2624898006408842
1	2	undersample	0.6	100	10	5	2	log2	entropy		0.9707689232988366	0.8363286149044737	0.8538011695407134	0.9457652303050093	101.83997565643195	15.74268715282663	0.15458257951216042
1	3	undersample	0.6	100	10	5	2	log2	entropy		0.962175509133817	0.8513203069118263	0.8470588234795847	0.9524517087596401	110.94227855555447	17.81470213199932	0.16057630377273893
1	1	undersample	0.6	100	10	10	1	sqrt	gini		0.9526660552862571	0.7851977155648996	0.7529411764262975	0.9606533036305818	74.4078854975696	19.136066164143088	0.25717792263683237
1	2	undersample	0.6	100	10	10	1	sqrt	gini		0.9730368516635819	0.8421301259325973	0.8771929824048424	0.9427934621029511	117.71796785172872	15.333786334799871	0.13025866346022735
1	3	undersample	0.6	100	10	10	1	sqrt	gini		0.9631238528100691	0.8558685060225435	0.8588235293612456	0.950965824658611	117.97976714554505	17.514791433402813	0.1484558808460617
1	1	undersample	0.6	100	10	10	1	sqrt	entropy		0.9560723175684527	0.797063981889607	0.7352941176038061	0.9584261321383933	64.0376813332116	17.686445321542827	0.2761880866538084
1	2	undersample	0.6	100	10	10	1	sqrt	entropy		0.9738971003536577	0.8463733116397265	0.8713450291888102	0.9472511144060384	121.62288853401155	16.518735025204137	0.13581928540001603
1	3	undersample	0.6	100	10	10	1	sqrt	entropy		0.962813565247793	0.8500312272454518	0.8529411764204152	0.950965824658611	112.4848193916657	17.394827108516495	0.15464154254540352
1	1	undersample	0.6	100	10	10	1	log2	gini		0.9526660552862571	0.7851977155648996	0.7529411764262975	0.9606533036305818	74.4078854975696	19.136066164143088	0.25717792263683237
1	2	undersample	0.6	100	10	10	1	log2	gini		0.9730368516635819	0.8421301259325973	0.8771929824048424	0.9427934621029511	117.71796785172872	15.333786334799871	0.13025866346022735
1	3	undersample	0.6	100	10	10	1	log2	gini		0.9631238528100691	0.8558685060225435	0.8588235293612456	0.950965824658611	117.97976714554505	17.514791433402813	0.1484558808460617
1	1	undersample	0.6	100	10	10	1	log2	entropy		0.9560723175684527	0.797063981889607	0.7352941176038061	0.9584261321383933	64.0376813332116	17.686445321542827	0.2761880866538084
1	2	undersample	0.6	100	10	10	1	log2	entropy		0.9738971003536577	0.8463733116397265	0.8713450291888102	0.9472511144060384	121.62288853401155	16.518735025204137	0.13581928540001603
1	3	undersample	0.6	100	10	10	1	log2	entropy		0.962813565247793	0.8500312272454518	0.8529411764204152	0.950965824658611	112.4848193916657	17.394827108516495	0.15464154254540352
1	1	undersample	0.6	100	10	10	2	sqrt	gini		0.952945543473514	0.7851003032456505	0.7235294117221452	0.9636228656201662	69.32433874818148	19.889670397636934	0.28690745650877625
1	2	undersample	0.6	100	10	10	2	sqrt	gini		0.9739492366379048	0.8457123356452411	0.8771929824048424	0.9398216939008929	111.55200226494806	14.576562444190051	0.13067054855769528
1	3	undersample	0.6	100	10	10	2	sqrt	gini		0.9614238265885849	0.8426277627785081	0.8647058823020761	0.9517087667091255	125.95782583782251	17.90605963680952	0.14215915730624215
1	1	undersample	0.6	100	10	10	2	sqrt	entropy		0.9547840517053146	0.7992198725412717	0.7352941176038061	0.9628804751227701	72.05553424064894	19.808818187936254	0.27491042396860194
1	2	undersample	0.6	100	10	10	2	sqrt	entropy		0.9741230242520617	0.8510037942576617	0.8654970759727779	0.9457652303050093	112.2120035128214	15.958340401495485	0.14221597315613427
1	3	undersample	0.6	100	10	10	2	sqrt	entropy		0.961922034787169	0.8228738357312426	0.8647058823020761	0.9494799405575819	120.11889482011897	17.11608657402288	0.14249286424476096
1	1	undersample	0.6	100	10	10	2	log2	gini		0.952945543473514	0.7851003032456505	0.7235294117221452	0.9636228656201662	69.32433874818148	19.889670397636934	0.28690745650877625
1	2	undersample	0.6	100	10	10	2	log2	gini		0.9739492366379048	0.8457123356452411	0.8771929824048424	0.9398216939008929	111.55200226494806	14.576562444190051	0.13067054855769528
1	3	undersample	0.6	100	10	10	2	log2	gini		0.9614238265885849	0.8426277627785081	0.8647058823020761	0.9517087667091255	125.95782583782251	17.90605963680952	0.14215915730624215
1	1	undersample	0.6	100	10	10	2	log2	entropy		0.9547840517053146	0.7992198725412717	0.7352941176038061	0.9628804751227701	72.05553424064894	19.808818187936254	0.27491042396860194
1	2	undersample	0.6	100	10	10	2	log2	entropy		0.9741230242520615	0.8510037942576617	0.8654970759727779	0.9457652303050093	112.2120035128214	15.958340401495485	0.14221597315613427
1	3	undersample	0.6	100	10	10	2	log2	entropy		0.961922034787169	0.8228738357312426	0.8647058823020761	0.9494799405575819	120.11889482011897	17.11608657402288	0.14249286424476096
1	1	undersample	0.6	300	3	2	1	sqrt	gini		0.9447224769640596	0.7568918411777672	0.7117647058404843	0.9710467705941275	82.8194356680937	24.583249420309027	0.29682946271976834
1	2	undersample	0.6	300	3	2	1	sqrt	gini		0.9683098285585187	0.8026768228832443	0.824561403460552	0.9621099554163292	119.34310039012443	21.761948155543333	0.18234775945131318
1	3	undersample	0.6	300	3	2	1	sqrt	gini		0.9584651691285727	0.8083025035584177	0.8176470587754325	0.9673105497699309	132.68177185371195	25.01255918638044	0.18851540426472654
1	1	undersample	0.6	300	3	2	1	sqrt	entropy		0.9462727630027512	0.7613655114934752	0.6941176470179931	0.9762435040759003	93.25116060212447	29.218002396297205	0.3133258747143137
1	2	undersample	0.6	300	3	2	1	sqrt	entropy		0.9691222856547013	0.8174343934611568	0.8128654970284873	0.9665676077194164	125.5825960713883	24.313702922286627	0.19360725472373078
1	3	undersample	0.6	300	3	2	1	sqrt	entropy		0.9592474434052968	0.814509294130521	0.8176470587754325	0.96879643387096	139.21346701337748	26.203633051356572	0.18822627021209026
1	1	undersample	0.6	300	3	2	1	log2	gini		0.9447224769640596	0.7568918411777672	0.7117647058404843	0.9710467705941275	82.8194356680937	24.583249420309027	0.29682946271976834
1	2	undersample	0.6	300	3	2	1	log2	gini		0.9683098285585187	0.8026768228832443	0.824561403460552	0.9621099554163292	119.34310039012443	21.761948155543333	0.18234775945131318
1	3	undersample	0.6	300	3	2	1	log2	gini		0.9584651691285727	0.8083025035584177	0.8176470587754325	0.9673105497699309	132.68177185371195	25.01255918638044	0.18851540426472654
1	1	undersample	0.6	300	3	2	1	log2	entropy		0.9462727630027512	0.7613655114934752	0.6941176470179931	0.9762435040759003	93.25116060212447	29.218002396297205	0.3133258747143137
1	2	undersample	0.6	300	3	2	1	log2	entropy		0.9691222856547013	0.8174343934611568	0.8128654970284873	0.9665676077194164	125.5825960713883	24.313702922286627	0.19360725472373078
1	3	undersample	0.6	300	3	2	1	log2	entropy		0.9592474434052968	0.814509294130521	0.8176470587754325	0.96879643387096	139.21346701337748	26.203633051356572	0.18822627021209026
1	1	undersample	0.6	300	3	2	2	sqrt	gini		0.9446482379143194	0.7569076700731976	0.705882352899654	0.9710467705941275	80.49227802619811	24.380082069727962	0.30288720685567017
1	2	undersample	0.6	300	3	2	2	sqrt	gini		0.9685227183858607	0.8037096418083873	0.824561403460552	0.9621099554163292	119.34310039012443	21.761948155543333	0.18234775945131318
1	3	undersample	0.6	300	3	2	2	sqrt	gini		0.9586006467966087	0.810958316537333	0.8176470587754325	0.9673105497699309	132.68177185371195	25.01255918638044	0.18851540426472654
1	1	undersample	0.6	300	3	2	2	sqrt	entropy		0.9461854229442335	0.7609596689931752	0.6941176470179931	0.9769858945732964	96.33246220502988	30.160518192787002	0.31308778514629915
1	2	undersample	0.6	300	3	2	2	sqrt	entropy		0.9690744940608083	0.8177510871596585	0.8128654970284873	0.9665676077194164	125.5825960713883	24.313702922286627	0.19360725472373078
1	3	undersample	0.6	300	3	2	2	sqrt	entropy		0.9592474434052968	0.814199037696682	0.8176470587754325	0.96879643387096	139.21346701337748	26.203633051356572	0.18822627021209026
1	1	undersample	0.6	300	3	2	2	log2	gini		0.9446482379143194	0.7569076700731976	0.705882352899654	0.9710467705941275	80.49227802619811	24.380082069727962	0.30288720685567017
1	2	undersample	0.6	300	3	2	2	log2	gini		0.9685227183858607	0.8037096418083873	0.824561403460552	0.9621099554163292	119.34310039012443	21.761948155543333	0.18234775945131318
1	3	undersample	0.6	300	3	2	2	log2	gini		0.9586006467966087	0.810958316537333	0.8176470587754325	0.9673105497699309	132.68177185371195	25.01255918638044	0.18851540426472654
1	1	undersample	0.6	300	3	2	2	log2	entropy		0.9461854229442335	0.7609596689931752	0.6941176470179931	0.9769858945732964	96.33246220502988	30.160518192787002	0.31308778514629915
1	2	undersample	0.6	300	3	2	2	log2	entropy		0.9690744940608083	0.8177510871596585	0.8128654970284873	0.9665676077194164	125.5825960713883	24.313702922286627	0.19360725472373078
1	3	undersample	0.6	300	3	2	2	log2	entropy		0.9592474434052968	0.814199037696682	0.8176470587754325	0.96879643387096	139.21346701337748	26.203633051356572	0.18822627021209026
1	1	undersample	0.6	300	3	5	1	sqrt	gini		0.9446962749465042	0.7569329761533377	0.705882352899654	0.9710467705941275	80.49227802619811	24.380082069727962	0.30288720685567017
1	2	undersample	0.6	300	3	5	1	sqrt	gini		0.9683923776752431	0.8029220133077858	0.824561403460552	0.9613670133658145	116.95765677971394	21.34344926095938	0.18248867734741409
1	3	undersample	0.6	300	3	5	1	sqrt	gini		0.9584258369023687	0.8089403177687732	0.8176470587754325	0.9673105497699309	132.68177185371195	25.01255918638044	0.18851540426472654
1	1	undersample	0.6	300	3	5	1	sqrt	entropy		0.946281497008603	0.7614654995940071	0.6941176470179931	0.9762435040759003	93.25116060212447	29.218002396297205	0.3133258747143137
1	2	undersample	0.6	300	3	5	1	sqrt	entropy		0.9691266303450553	0.8173371034329517	0.8128654970284873	0.9665676077194164	125.5825960713883	24.313702922286627	0.19360725472373078
1	3	undersample	0.6	300	3	5	1	sqrt	entropy		0.9593392185997728	0.8148124738680046	0.8176470587754325	0.96879643387096	139.21346701337748	26.203633051356572	0.18822627021209026
1	1	undersample	0.6	300	3	5	1	log2	gini		0.9446962749465042	0.7569329761533377	0.705882352899654	0.9710467705941275	80.49227802619811	24.380082069727962	0.30288720685567017
1	2	undersample	0.6	300	3	5	1	log2	gini		0.9683923776752431	0.8029220133077858	0.824561403460552	0.9613670133658145	116.95765677971394	21.34344926095938	0.18248867734741409
1	3	undersample	0.6	300	3	5	1	log2	gini		0.9584258369023687	0.8089403177687732	0.8176470587754325	0.9673105497699309	132.68177185371195	25.01255918638044	0.18851540426472654
1	1	undersample	0.6	300	3	5	1	log2	entropy		0.946281497008603	0.7614654995940071	0.6941176470179931	0.9762435040759003	93.25116060212447	29.218002396297205	0.3133258747143137
1	2	undersample	0.6	300	3	5	1	log2	entropy		0.9691266303450553	0.8173371034329517	0.8128654970284873	0.9665676077194164	125.5825960713883	24.313702922286627	0.19360725472373078
1	3	undersample	0.6	300	3	5	1	log2	entropy		0.9593392185997728	0.8148124738680046	0.8176470587754325	0.96879643387096	139.21346701337748	26.203633051356572	0.18822627021209026
1	1	undersample	0.6	300	3	5	2	sqrt	gini		0.9446220358967642	0.7568994153393148	0.705882352899654	0.9710467705941275	80.49227802619811	24.380082069727962	0.30288720685567017
1	2	undersample	0.6	300	3	5	2	sqrt	gini		0.9685400971472764	0.8042651397466389	0.824561403460552	0.9621099554163292	119.34310039012443	21.761948155543333	0.18234775945131318
1	3	undersample	0.6	300	3	5	2	sqrt	gini		0.9585919063018966	0.8119430887412316	0.8176470587754325	0.9673105497699309	132.68177185371195	25.01255918638044	0.18851540426472654
1	1	undersample	0.6	300	3	5	2	sqrt	entropy		0.9461854229442335	0.7609596689931752	0.6941176470179931	0.9769858945732964	96.33246220502988	30.160518192787002	0.31308778514629915
1	2	undersample	0.6	300	3	5	2	sqrt	entropy		0.9690440812283307	0.8175026688357772	0.8128654970284873	0.9665676077194164	125.5825960713883	24.313702922286627	0.19360725472373078
1	3	undersample	0.6	300	3	5	2	sqrt	entropy		0.9592561839000088	0.8142660735442153	0.8176470587754325	0.96879643387096	139.21346701337748	26.203633051356572	0.18822627021209026
1	1	undersample	0.6	300	3	5	2	log2	gini		0.9446220358967642	0.7568994153393148	0.705882352899654	0.9710467705941275	80.49227802619811	24.380082069727962	0.30288720685567017
1	2	undersample	0.6	300	3	5	2	log2	gini		0.9685400971472764	0.8042651397466389	0.824561403460552	0.9621099554163292	119.34310039012443	21.761948155543333	0.18234775945131318
1	3	undersample	0.6	300	3	5	2	log2	gini		0.9585919063018966	0.8119430887412316	0.8176470587754325	0.9673105497699309	132.68177185371195	25.01255918638044	0.18851540426472654
1	1	undersample	0.6	300	3	5	2	log2	entropy		0.9461854229442335	0.7609596689931752	0.6941176470179931	0.9769858945732964	96.33246220502988	30.160518192787002	0.31308778514629915
1	2	undersample	0.6	300	3	5	2	log2	entropy		0.9690440812283307	0.8175026688357772	0.8128654970284873	0.9665676077194164	125.5825960713883	24.313702922286627	0.19360725472373078
1	3	undersample	0.6	300	3	5	2	log2	entropy		0.9592561839000088	0.8142660735442153	0.8176470587754325	0.96879643387096	139.21346701337748	26.203633051356572	0.18822627021209026
1	1	undersample	0.6	300	3	10	1	sqrt	gini		0.9445914668762829	0.7579595604577702	0.705882352899654	0.9703043800967313	78.41997177788247	23.77058022338681	0.3031189491691622
1	2	undersample	0.6	300	3	10	1	sqrt	gini		0.9685922334315233	0.8044812277590636	0.824561403460552	0.9606240713153	114.66222988643392	20.94074277347821	0.182629813213963
1	3	undersample	0.6	300	3	10	1	sqrt	gini		0.9584607988812166	0.8083454136278249	0.8176470587754325	0.9665676077194164	129.6336473806843	24.456724704174018	0.1886603046508252
1	1	undersample	0.6	300	3	10	1	sqrt	entropy		0.9464299751080834	0.7615697503821791	0.6941176470179931	0.9762435040759003	93.25116060212447	29.218002396297205	0.3133258747143137
1	2	undersample	0.6	300	3	10	1	sqrt	entropy		0.9691657325582406	0.8188215357664225	0.8128654970284873	0.9673105497699309	128.53546665879668	24.866286910445247	0.19345855483684735
1	3	undersample	0.6	300	3	10	1	sqrt	entropy		0.9591469277161087	0.8158955268008359	0.8176470587754325	0.96879643387096	139.21346701337748	26.203633051356572	0.18822627021209026
1	1	undersample	0.6	300	3	10	1	log2	gini		0.9445914668762829	0.7579595604577702	0.705882352899654	0.9703043800967313	78.41997177788247	23.77058022338681	0.3031189491691622
1	2	undersample	0.6	300	3	10	1	log2	gini		0.9685922334315233	0.8044812277590636	0.824561403460552	0.9606240713153	114.66222988643392	20.94074277347821	0.182629813213963
1	3	undersample	0.6	300	3	10	1	log2	gini		0.9584607988812166	0.8083454136278249	0.8176470587754325	0.9665676077194164	129.6336473806843	24.456724704174018	0.1886603046508252
1	1	undersample	0.6	300	3	10	1	log2	entropy		0.9464299751080834	0.7615697503821791	0.6941176470179931	0.9762435040759003	93.25116060212447	29.218002396297205	0.3133258747143137
1	2	undersample	0.6	300	3	10	1	log2	entropy		0.9691657325582406	0.8188215357664225	0.8128654970284873	0.9673105497699309	128.53546665879668	24.866286910445247	0.19345855483684735
1	3	undersample	0.6	300	3	10	1	log2	entropy		0.9591469277161087	0.8158955268008359	0.8176470587754325	0.96879643387096	139.21346701337748	26.203633051356572	0.18822627021209026
1	1	undersample	0.6	300	3	10	2	sqrt	gini		0.944499759814839	0.757880875725725	0.705882352899654	0.9703043800967313	78.41997177788247	23.77058022338681	0.3031189491691622
1	2	undersample	0.6	300	3	10	2	sqrt	gini		0.9686183015736469	0.8046977634840173	0.824561403460552	0.9613670133658145	116.95765677971394	21.34344926095938	0.18248867734741409
1	3	undersample	0.6	300	3	10	2	sqrt	gini		0.9585700550651166	0.8091294603562071	0.8176470587754325	0.9665676077194164	129.6336473806843	24.456724704174018	0.1886603046508252
1	1	undersample	0.6	300	3	10	2	sqrt	entropy		0.9463295340407877	0.7611801536410043	0.6941176470179931	0.9762435040759003	93.25116060212447	29.218002396297205	0.3133258747143137
1	2	undersample	0.6	300	3	10	2	sqrt	entropy		0.969139664416117	0.8185343396498151	0.8128654970284873	0.9673105497699309	128.53546665879668	24.866286910445247	0.19345855483684735
1	3	undersample	0.6	300	3	10	2	sqrt	entropy		0.9590857442531248	0.8138622259662698	0.8176470587754325	0.9695393759214745	142.71827897174902	26.84274584263721	0.18808203552376024
1	1	undersample	0.6	300	3	10	2	log2	gini		0.944499759814839	0.757880875725725	0.705882352899654	0.9703043800967313	78.41997177788247	23.77058022338681	0.3031189491691622
1	2	undersample	0.6	300	3	10	2	log2	gini		0.9686183015736469	0.8046977634840173	0.824561403460552	0.9613670133658145	116.95765677971394	21.34344926095938	0.18248867734741409
1	3	undersample	0.6	300	3	10	2	log2	gini		0.9585700550651166	0.8091294603562071	0.8176470587754325	0.9665676077194164	129.6336473806843	24.456724704174018	0.1886603046508252
1	1	undersample	0.6	300	3	10	2	log2	entropy		0.9463295340407877	0.7611801536410043	0.6941176470179931	0.9762435040759003	93.25116060212447	29.218002396297205	0.3133258747143137
1	2	undersample	0.6	300	3	10	2	log2	entropy		0.969139664416117	0.8185343396498151	0.8128654970284873	0.9673105497699309	128.53546665879668	24.866286910445247	0.19345855483684735
1	3	undersample	0.6	300	3	10	2	log2	entropy		0.9590857442531248	0.8138622259662698	0.8176470587754325	0.9695393759214745	142.71827897174902	26.84274584263721	0.18808203552376024
1	1	undersample	0.6	300	5	2	1	sqrt	gini		0.9522031529761125	0.7786133654822541	0.7117647058404843	0.9680772086045429	74.8855941313944	22.296436237634698	0.29773998253465667
1	2	undersample	0.6	300	5	2	1	sqrt	gini		0.9720549516435963	0.8292775062257651	0.847953216324681	0.9539375928606691	115.49624674324579	18.40878679379263	0.15938860489340279
1	3	undersample	0.6	300	5	2	1	sqrt	gini		0.962520758674941	0.837065045603954	0.8470588234795847	0.9576523031132419	125.24692738217966	20.002472052257815	0.15970428351310217
1	1	undersample	0.6	300	5	2	1	sqrt	entropy		0.9540896982400978	0.776722743309111	0.7117647058404843	0.9703043800967313	80.68721580524223	23.968668391915028	0.2970565701869915
1	2	undersample	0.6	300	5	2	1	sqrt	entropy		0.9728022383844703	0.8438253138116515	0.847953216324681	0.9561664190122128	121.65250817421887	19.34482658655402	0.15901706968774673
1	3	undersample	0.6	300	5	2	1	sqrt	entropy		0.964120269207237	0.8479988146564362	0.8352941175979238	0.9628528974668437	131.4513867921978	22.486111588144748	0.17106027423794
1	1	undersample	0.6	300	5	2	1	log2	gini		0.9522031529761125	0.7786133654822541	0.7117647058404843	0.9680772086045429	74.8855941313944	22.296436237634698	0.29773998253465667
1	2	undersample	0.6	300	5	2	1	log2	gini		0.9720549516435963	0.8292775062257651	0.847953216324681	0.9539375928606691	115.49624674324579	18.40878679379263	0.15938860489340279
1	3	undersample	0.6	300	5	2	1	log2	gini		0.962520758674941	0.837065045603954	0.8470588234795847	0.9576523031132419	125.24692738217966	20.002472052257815	0.15970428351310217
1	1	undersample	0.6	300	5	2	1	log2	entropy		0.9540896982400978	0.776722743309111	0.7117647058404843	0.9703043800967313	80.68721580524223	23.968668391915028	0.2970565701869915
1	2	undersample	0.6	300	5	2	1	log2	entropy		0.9728022383844703	0.8438253138116515	0.847953216324681	0.9561664190122128	121.65250817421887	19.34482658655402	0.15901706968774673
1	3	undersample	0.6	300	5	2	1	log2	entropy		0.964120269207237	0.8479988146564362	0.8352941175979238	0.9628528974668437	131.4513867921978	22.486111588144748	0.17106027423794
1	1	undersample	0.6	300	5	2	2	sqrt	gini		0.9532031966461418	0.7744408131813201	0.7117647058404843	0.9673348181071468	73.12752690363455	21.789699205661535	0.29796848597245923
1	2	undersample	0.6	300	5	2	2	sqrt	gini		0.9723547352780167	0.838402070483824	0.847953216324681	0.9524517087596401	111.71271100460012	17.83351232756393	0.15963726106067258
1	3	undersample	0.6	300	5	2	2	sqrt	gini		0.961983218250153	0.8363846363173789	0.8529411764204152	0.9583952451637564	133.60710335319735	20.50104548788084	0.15344277091027286
1	1	undersample	0.6	300	5	2	2	sqrt	entropy		0.9537621730206559	0.7829714831339089	0.7117647058404843	0.9725315515889197	87.42964065098003	25.912073229175846	0.2963762879721842
1	2	undersample	0.6	300	5	2	2	sqrt	entropy		0.9731237454706604	0.8475209411702789	0.847953216324681	0.9569093610627274	123.84611853627716	19.67835800196588	0.15889360923120482
1	3	undersample	0.6	300	5	2	2	sqrt	entropy		0.9639454593129971	0.8452798532008499	0.8352941175979238	0.9606240713153	123.7236822598109	21.213313142487397	0.17145716582136744
1	1	undersample	0.6	300	5	2	2	log2	gini		0.9532031966461418	0.7744408131813201	0.7117647058404843	0.9673348181071468	73.12752690363455	21.789699205661535	0.29796848597245923
1	2	undersample	0.6	300	5	2	2	log2	gini		0.9723547352780167	0.838402070483824	0.847953216324681	0.9524517087596401	111.71271100460012	17.83351232756393	0.15963726106067258
1	3	undersample	0.6	300	5	2	2	log2	gini		0.961983218250153	0.8363846363173789	0.8529411764204152	0.9583952451637564	133.60710335319735	20.50104548788084	0.15344277091027286
1	1	undersample	0.6	300	5	2	2	log2	entropy		0.9537621730206559	0.7829714831339089	0.7117647058404843	0.9725315515889197	87.42964065098003	25.912073229175846	0.2963762879721842
1	2	undersample	0.6	300	5	2	2	log2	entropy		0.9731237454706604	0.8475209411702789	0.847953216324681	0.9569093610627274	123.84611853627716	19.67835800196588	0.15889360923120482
1	3	undersample	0.6	300	5	2	2	log2	entropy		0.9639454593129971	0.8452798532008499	0.8352941175979238	0.9606240713153	123.7236822598109	21.213313142487397	0.17145716582136744
1	1	undersample	0.6	300	5	5	1	sqrt	gini		0.9516398095986724	0.7743342522309954	0.7117647058404843	0.968819599101939	76.72737881931808	22.827303596719037	0.2975118292936901
1	2	undersample	0.6	300	5	5	1	sqrt	gini		0.9716335166792663	0.8379443031833369	0.8538011695407134	0.9524517087596401	116.98246893913817	17.95650206775403	0.15349736640685427
1	3	undersample	0.6	300	5	5	1	sqrt	gini		0.9618870728083209	0.8371587095654804	0.8470588234795847	0.9569093610627274	122.99200741922427	19.657601924553394	0.15982827752074513
1	1	undersample	0.6	300	5	5	1	sqrt	entropy		0.9533560417485479	0.7740250774214661	0.7117647058404843	0.9710467705941275	82.8194356680937	24.583249420309027	0.29682946271976834
1	2	undersample	0.6	300	5	5	1	sqrt	entropy		0.9727718255519928	0.8441927112694444	0.847953216324681	0.9569093610627274	123.84611853627716	19.67835800196588	0.15889360923120482
1	3	undersample	0.6	300	5	5	1	sqrt	entropy		0.963604580019229	0.8486673483217004	0.8352941175979238	0.9613670133658145	126.20051066124834	21.62126136647632	0.17132466414900432
1	1	undersample	0.6	300	5	5	1	log2	gini		0.9516398095986724	0.7743342522309954	0.7117647058404843	0.968819599101939	76.72737881931808	22.827303596719037	0.2975118292936901
1	2	undersample	0.6	300	5	5	1	log2	gini		0.9716335166792663	0.8379443031833369	0.8538011695407134	0.9524517087596401	116.98246893913817	17.95650206775403	0.15349736640685427
1	3	undersample	0.6	300	5	5	1	log2	gini		0.9618870728083209	0.8371587095654804	0.8470588234795847	0.9569093610627274	122.99200741922427	19.657601924553394	0.15982827752074513
1	1	undersample	0.6	300	5	5	1	log2	entropy		0.9533560417485479	0.7740250774214661	0.7117647058404843	0.9710467705941275	82.8194356680937	24.583249420309027	0.29682946271976834
1	2	undersample	0.6	300	5	5	1	log2	entropy		0.9727718255519928	0.8441927112694444	0.847953216324681	0.9569093610627274	123.84611853627716	19.67835800196588	0.15889360923120482
1	3	undersample	0.6	300	5	5	1	log2	entropy		0.963604580019229	0.8486673483217004	0.8352941175979238	0.9613670133658145	126.20051066124834	21.62126136647632	0.17132466414900432
1	1	undersample	0.6	300	5	5	2	sqrt	gini		0.9526354862657758	0.7784534402307954	0.7117647058404843	0.9703043800967313	80.68721580524223	23.968668391915028	0.2970565701869915
1	2	undersample	0.6	300	5	5	2	sqrt	gini		0.9720158494304111	0.8377943767063379	0.847953216324681	0.9539375928606691	115.49624674324579	18.40878679379263	0.15938860489340279
1	3	undersample	0.6	300	5	5	2	sqrt	gini		0.962144917402325	0.8362626311891553	0.8470588234795847	0.9576523031132419	125.24692738217966	20.002472052257815	0.15970428351310217
1	1	undersample	0.6	300	5	5	2	sqrt	entropy		0.9533866107690292	0.7797779828721064	0.7117647058404843	0.9710467705941275	82.8194356680937	24.583249420309027	0.29682946271976834
1	2	undersample	0.6	300	5	5	2	sqrt	entropy		0.9731280901610142	0.847069542516771	0.847953216324681	0.9576523031132419	126.11669766477027	20.02359227129324	0.15877034033471762
1	3	undersample	0.6	300	5	5	2	sqrt	entropy		0.9636133205139411	0.8465193058620814	0.8352941175979238	0.9613670133658145	126.20051066124834	21.62126136647632	0.17132466414900432
1	1	undersample	0.6	300	5	5	2	log2	gini		0.9526354862657758	0.7784534402307954	0.7117647058404843	0.9703043800967313	80.68721580524223	23.968668391915028	0.2970565701869915
1	2	undersample	0.6	300	5	5	2	log2	gini		0.9720158494304111	0.8377943767063379	0.847953216324681	0.9539375928606691	115.49624674324579	18.40878679379263	0.15938860489340279
1	3	undersample	0.6	300	5	5	2	log2	gini		0.962144917402325	0.8362626311891553	0.8470588234795847	0.9576523031132419	125.24692738217966	20.002472052257815	0.15970428351310217
1	1	undersample	0.6	300	5	5	2	log2	entropy		0.9533866107690292	0.7797779828721064	0.7117647058404843	0.9710467705941275	82.8194356680937	24.583249420309027	0.29682946271976834
1	2	undersample	0.6	300	5	5	2	log2	entropy		0.9731280901610142	0.847069542516771	0.847953216324681	0.9576523031132419	126.11669766477027	20.02359227129324	0.15877034033471762
1	3	undersample	0.6	300	5	5	2	log2	entropy		0.9636133205139411	0.8465193058620814	0.8352941175979238	0.9613670133658145	126.20051066124834	21.62126136647632	0.17132466414900432
1	1	undersample	0.6	300	5	10	1	sqrt	gini		0.9509847591597888	0.77398278884521	0.7117647058404843	0.9680772086045429	74.8855941313944	22.296436237634698	0.29773998253465667
1	2	undersample	0.6	300	5	10	1	sqrt	gini		0.9710209153393636	0.8349027547537426	0.847953216324681	0.9539375928606691	115.49624674324579	18.40878679379263	0.15938860489340279
1	3	undersample	0.6	300	5	10	1	sqrt	gini		0.962022550476357	0.8461459456593916	0.8411764705387543	0.9583952451637564	122.00393277334679	20.21827244666869	0.16571819257818451
1	1	undersample	0.6	300	5	10	1	sqrt	entropy		0.9536398969387309	0.7789685149942728	0.7117647058404843	0.9703043800967313	80.68721580524223	23.968668391915028	0.2970565701869915
1	2	undersample	0.6	300	5	10	1	sqrt	entropy		0.9728804428108407	0.8465941348475793	0.847953216324681	0.9561664190122128	121.65250817421887	19.34482658655402	0.15901706968774673
1	3	undersample	0.6	300	5	10	1	sqrt	entropy		0.9638842758500131	0.8447100513288219	0.8352941175979238	0.9621099554163292	128.77446956256992	22.04520755580815	0.17119236711242647
1	1	undersample	0.6	300	5	10	1	log2	gini		0.9509847591597888	0.77398278884521	0.7117647058404843	0.9680772086045429	74.8855941313944	22.296436237634698	0.29773998253465667
1	2	undersample	0.6	300	5	10	1	log2	gini		0.9710209153393636	0.8349027547537426	0.847953216324681	0.9539375928606691	115.49624674324579	18.40878679379263	0.15938860489340279
1	3	undersample	0.6	300	5	10	1	log2	gini		0.962022550476357	0.8461459456593916	0.8411764705387543	0.9583952451637564	122.00393277334679	20.21827244666869	0.16571819257818451
1	1	undersample	0.6	300	5	10	1	log2	entropy		0.9536398969387309	0.7789685149942728	0.7117647058404843	0.9703043800967313	80.68721580524223	23.968668391915028	0.2970565701869915
1	2	undersample	0.6	300	5	10	1	log2	entropy		0.9728804428108407	0.8465941348475793	0.847953216324681	0.9561664190122128	121.65250817421887	19.34482658655402	0.15901706968774673
1	3	undersample	0.6	300	5	10	1	log2	entropy		0.9638842758500131	0.8447100513288219	0.8352941175979238	0.9621099554163292	128.77446956256992	22.04520755580815	0.17119236711242647
1	1	undersample	0.6	300	5	10	2	sqrt	gini		0.9522555570112232	0.7752614557900499	0.7176470587813149	0.9680772086045429	77.07749335439627	22.480704305714326	0.29166365636172004
1	2	undersample	0.6	300	5	10	2	sqrt	gini		0.971646550750328	0.8377123864855993	0.847953216324681	0.9524517087596401	111.71271100460012	17.83351232756393	0.15963726106067258
1	3	undersample	0.6	300	5	10	2	sqrt	gini		0.962022550476357	0.8385010767242245	0.8529411764204152	0.959138187214271	136.14177732506204	20.873791678189782	0.15332391516332436
1	1	undersample	0.6	300	5	10	2	sqrt	entropy		0.9532599676841783	0.7780171884371766	0.705882352899654	0.9703043800967313	78.41997177788247	23.77058022338681	0.3031189491691622
1	2	undersample	0.6	300	5	10	2	sqrt	entropy		0.9728934768819026	0.8460248060010365	0.847953216324681	0.9554234769616983	119.53201814113822	19.022412882493345	0.15914072215121747
1	3	undersample	0.6	300	5	10	2	sqrt	entropy		0.9636220610086531	0.8419879785895844	0.8352941175979238	0.9613670133658145	126.20051066124834	21.62126136647632	0.17132466414900432
1	1	undersample	0.6	300	5	10	2	log2	gini		0.9522555570112232	0.7752614557900499	0.7176470587813149	0.9680772086045429	77.07749335439627	22.480704305714326	0.29166365636172004
1	2	undersample	0.6	300	5	10	2	log2	gini		0.971646550750328	0.8377123864855993	0.847953216324681	0.9524517087596401	111.71271100460012	17.83351232756393	0.15963726106067258
1	3	undersample	0.6	300	5	10	2	log2	gini		0.962022550476357	0.8385010767242245	0.8529411764204152	0.959138187214271	136.14177732506204	20.873791678189782	0.15332391516332436
1	1	undersample	0.6	300	5	10	2	log2	entropy		0.9532599676841783	0.7780171884371766	0.705882352899654	0.9703043800967313	78.41997177788247	23.77058022338681	0.3031189491691622
1	2	undersample	0.6	300	5	10	2	log2	entropy		0.9728934768819026	0.8460248060010365	0.847953216324681	0.9554234769616983	119.53201814113822	19.022412882493345	0.15914072215121747
1	3	undersample	0.6	300	5	10	2	log2	entropy		0.9636220610086531	0.8419879785895844	0.8352941175979238	0.9613670133658145	126.20051066124834	21.62126136647632	0.17132466414900432
1	1	undersample	0.6	300	10	2	1	sqrt	gini		0.9545526005502424	0.7841709821871538	0.7352941176038061	0.9613956941279779	69.17733068615718	19.046940762825407	0.2753349960475349
1	2	undersample	0.6	300	10	2	1	sqrt	gini		0.9727935490037625	0.851498442985883	0.8713450291888102	0.9427934621029511	111.6180371822348	15.231561092567873	0.13646145695537967
1	3	undersample	0.6	300	10	2	1	sqrt	gini		0.9636613932348571	0.853266336051929	0.876470588183737	0.950965824658611	137.60458030903797	17.874684408061775	0.129898895748036
1	1	undersample	0.6	300	10	2	1	sqrt	entropy		0.9559369404777501	0.7899175237072833	0.7411764705446366	0.9636228656201662	75.85711993443361	20.37478430977442	0.26859421460785715
1	2	undersample	0.6	300	10	2	1	sqrt	entropy		0.9734604589730891	0.8521921948671137	0.8654970759727779	0.9465081723555238	113.85987522138521	16.179983976717093	0.1421043436650404
1	3	undersample	0.6	300	10	2	1	sqrt	entropy		0.9635171750721091	0.8623719636761713	0.8705882352429065	0.9554234769616983	144.18783721619334	19.530191692899635	0.13544963727930778
1	1	undersample	0.6	300	10	2	1	log2	gini		0.9545526005502424	0.7841709821871538	0.7352941176038061	0.9613956941279779	69.17733068615718	19.046940762825407	0.2753349960475349
1	2	undersample	0.6	300	10	2	1	log2	gini		0.9727935490037625	0.851498442985883	0.8713450291888102	0.9427934621029511	111.6180371822348	15.231561092567873	0.13646145695537967
1	3	undersample	0.6	300	10	2	1	log2	gini		0.9636613932348571	0.853266336051929	0.876470588183737	0.950965824658611	137.60458030903797	17.874684408061775	0.129898895748036
1	1	undersample	0.6	300	10	2	1	log2	entropy		0.9559369404777501	0.7899175237072833	0.7411764705446366	0.9636228656201662	75.85711993443361	20.37478430977442	0.26859421460785715
1	2	undersample	0.6	300	10	2	1	log2	entropy		0.9734604589730891	0.8521921948671137	0.8654970759727779	0.9465081723555238	113.85987522138521	16.179983976717093	0.1421043436650404
1	3	undersample	0.6	300	10	2	1	log2	entropy		0.9635171750721091	0.8623719636761713	0.8705882352429065	0.9554234769616983	144.18783721619334	19.530191692899635	0.13544963727930778
1	1	undersample	0.6	300	10	2	2	sqrt	gini		0.9553823311061618	0.7962534290483279	0.7352941176038061	0.9628804751227701	72.05553424064894	19.808818187936254	0.27491042396860194
1	2	undersample	0.6	300	10	2	2	sqrt	gini		0.972710999887038	0.8493243971825798	0.8830409356208747	0.9420505200524365	122.73586759604675	15.238114026886313	0.12415370582363039
1	3	undersample	0.6	300	10	2	2	sqrt	gini		0.962699938816537	0.8543635973552689	0.8588235293612456	0.9517087667091255	119.88842982164941	17.784249707307414	0.14833999022991326
1	1	undersample	0.6	300	10	2	2	sqrt	entropy		0.9567710380365956	0.7957897328068749	0.7294117646629757	0.9613956941279779	67.13208791919939	18.894565236722805	0.28145355151389817
1	2	undersample	0.6	300	10	2	2	sqrt	entropy		0.9736407636227766	0.8509709348458037	0.847953216324681	0.9487369985070674	103.21346386800076	16.54122907784269	0.1602623090613697
1	3	undersample	0.6	300	10	2	2	sqrt	entropy		0.9646097369111092	0.8556272310106179	0.8705882352429065	0.9531946508101546	137.00140499328083	18.60018276351108	0.1357663550560614
1	1	undersample	0.6	300	10	2	2	log2	gini		0.9553823311061618	0.7962534290483279	0.7352941176038061	0.9628804751227701	72.05553424064894	19.808818187936254	0.27491042396860194
1	2	undersample	0.6	300	10	2	2	log2	gini		0.972710999887038	0.8493243971825798	0.8830409356208747	0.9420505200524365	122.73586759604675	15.238114026886313	0.12415370582363039
1	3	undersample	0.6	300	10	2	2	log2	gini		0.962699938816537	0.8543635973552689	0.8588235293612456	0.9517087667091255	119.88842982164941	17.784249707307414	0.14833999022991326
1	1	undersample	0.6	300	10	2	2	log2	entropy		0.9567710380365956	0.7957897328068749	0.7294117646629757	0.9613956941279779	67.13208791919939	18.894565236722805	0.28145355151389817
1	2	undersample	0.6	300	10	2	2	log2	entropy		0.9736407636227766	0.8509709348458037	0.847953216324681	0.9487369985070674	103.21346386800076	16.54122907784269	0.1602623090613697
1	3	undersample	0.6	300	10	2	2	log2	entropy		0.9646097369111092	0.8556272310106179	0.8705882352429065	0.9531946508101546	137.00140499328083	18.60018276351108	0.1357663550560614
1	1	undersample	0.6	300	10	5	1	sqrt	gini		0.9530154155203284	0.7864427057539428	0.7411764705446366	0.9628804751227701	74.28270523721045	19.967288733439748	0.2688013034373239
1	2	undersample	0.6	300	10	5	1	sqrt	gini		0.9735321463639286	0.8524203222207696	0.8713450291888102	0.9390787518503784	104.39908937654124	14.302807519976044	0.13700125701670182
1	3	undersample	0.6	300	10	5	1	sqrt	gini		0.9610698365527489	0.8587976816199857	0.8529411764204152	0.9524517087596401	116.18121919614659	17.938415341249314	0.15440029209154738
1	1	undersample	0.6	300	10	5	1	sqrt	entropy		0.9572514083584436	0.793568252952835	0.7411764705446366	0.962138084625374	72.77003227649715	19.575773371561073	0.26900871184831426
1	2	undersample	0.6	300	10	5	1	sqrt	entropy		0.9735799379578217	0.8541521077896029	0.8654970759727779	0.9435364041534656	107.5285786107315	15.328406023610347	0.1425519163962497
1	3	undersample	0.6	300	10	5	1	sqrt	entropy		0.9634603618564811	0.8563998888882736	0.8647058823020761	0.9539375928606691	132.36181457308376	18.77248168906313	0.14182700974592438
1	1	undersample	0.6	300	10	5	1	log2	gini		0.9530154155203284	0.7864427057539428	0.7411764705446366	0.9628804751227701	74.28270523721045	19.967288733439748	0.2688013034373239
1	2	undersample	0.6	300	10	5	1	log2	gini		0.9735321463639286	0.8524203222207696	0.8713450291888102	0.9390787518503784	104.39908937654124	14.302807519976044	0.13700125701670182
1	3	undersample	0.6	300	10	5	1	log2	gini		0.9610698365527489	0.8587976816199857	0.8529411764204152	0.9524517087596401	116.18121919614659	17.938415341249314	0.15440029209154738
1	1	undersample	0.6	300	10	5	1	log2	entropy		0.9572514083584436	0.793568252952835	0.7411764705446366	0.962138084625374	72.77003227649715	19.575773371561073	0.26900871184831426
1	2	undersample	0.6	300	10	5	1	log2	entropy		0.9735799379578217	0.8541521077896029	0.8654970759727779	0.9435364041534656	107.5285786107315	15.328406023610347	0.1425519163962497
1	3	undersample	0.6	300	10	5	1	log2	entropy		0.9634603618564811	0.8563998888882736	0.8647058823020761	0.9539375928606691	132.36181457308376	18.77248168906313	0.14182700974592438
1	1	undersample	0.6	300	10	5	2	sqrt	gini		0.9535307218655837	0.7800493176430715	0.747058823485467	0.9591685226357894	69.38010792172476	18.29614524746105	0.26370879351040855
1	2	undersample	0.6	300	10	5	2	sqrt	gini		0.9737450361912707	0.8563495092066579	0.8830409356208747	0.9398216939008929	117.91046594006811	14.673739527151318	0.1244481414864824
1	3	undersample	0.6	300	10	5	2	sqrt	gini		0.962678087579757	0.8530148471715413	0.8647058823020761	0.9554234769616983	136.98691746861988	19.39823093821788	0.14160643897102315
1	1	undersample	0.6	300	10	5	2	sqrt	entropy		0.9568016070570766	0.791656655915232	0.7352941176038061	0.9651076466149584	76.83212724188279	21.073210475591566	0.27427601530447865
1	2	undersample	0.6	300	10	5	2	sqrt	entropy		0.9731020220188907	0.8485649232740325	0.847953216324681	0.9442793462039801	94.51023453122555	15.217930989279607	0.16101885811265615
1	3	undersample	0.6	300	10	5	2	sqrt	entropy		0.9637925006555371	0.8502645910533039	0.8588235293612456	0.9561664190122128	132.69911459151578	19.59281706124712	0.14764842851113233
1	1	undersample	0.6	300	10	5	2	log2	gini		0.9535307218655837	0.7800493176430715	0.747058823485467	0.9591685226357894	69.38010792172476	18.29614524746105	0.26370879351040855
1	2	undersample	0.6	300	10	5	2	log2	gini		0.9737450361912707	0.8563495092066579	0.8830409356208747	0.9398216939008929	117.91046594006811	14.673739527151318	0.1244481414864824
1	3	undersample	0.6	300	10	5	2	log2	gini		0.962678087579757	0.8530148471715413	0.8647058823020761	0.9554234769616983	136.98691746861988	19.39823093821788	0.14160643897102315
1	1	undersample	0.6	300	10	5	2	log2	entropy		0.9568016070570766	0.791656655915232	0.7352941176038061	0.9651076466149584	76.83212724188279	21.073210475591566	0.27427601530447865
1	2	undersample	0.6	300	10	5	2	log2	entropy		0.9731020220188907	0.8485649232740325	0.847953216324681	0.9442793462039801	94.51023453122555	15.217930989279607	0.16101885811265615
1	3	undersample	0.6	300	10	5	2	log2	entropy		0.9637925006555371	0.8502645910533039	0.8588235293612456	0.9561664190122128	132.69911459151578	19.59281706124712	0.14764842851113233
1	1	undersample	0.6	300	10	10	1	sqrt	gini		0.9542774793659112	0.7838678462532487	0.7411764705446366	0.9613956941279779	71.31553902995694	19.199316288928014	0.26921644058117156
1	2	undersample	0.6	300	10	10	1	sqrt	gini		0.9736972445973775	0.8465449520567877	0.8830409356208747	0.9427934621029511	124.42789153869622	15.43601157703187	0.12405586996507502
1	3	undersample	0.6	300	10	10	1	sqrt	gini		0.9636089502665851	0.8678960933467466	0.8588235293612456	0.9472511144060384	109.24293079897055	16.281355650971364	0.14903806076480222
1	1	undersample	0.6	300	10	10	1	sqrt	entropy		0.9544521594829468	0.7857536715666704	0.7352941176038061	0.9613956941279779	69.17733068615718	19.046940762825407	0.2753349960475349
1	2	undersample	0.6	300	10	10	1	sqrt	entropy		0.973458286627912	0.8588025494394239	0.8596491227567457	0.9472511144060384	109.99117000760616	16.297007038288648	0.14816649315804142
1	3	undersample	0.6	300	10	10	1	sqrt	entropy		0.9641290097019491	0.8557124175653018	0.8705882352429065	0.950965824658611	130.46828465719275	17.754720083175453	0.13608455744737796
1	1	undersample	0.6	300	10	10	1	log2	gini		0.9542774793659112	0.7838678462532487	0.7411764705446366	0.9613956941279779	71.31553902995694	19.199316288928014	0.26921644058117156
1	2	undersample	0.6	300	10	10	1	log2	gini		0.9736972445973775	0.8465449520567877	0.8830409356208747	0.9427934621029511	124.42789153869622	15.43601157703187	0.12405586996507502
1	3	undersample	0.6	300	10	10	1	log2	gini		0.9636089502665851	0.8678960933467466	0.8588235293612456	0.9472511144060384	109.24293079897055	16.281355650971364	0.14903806076480222
1	1	undersample	0.6	300	10	10	1	log2	entropy		0.9544521594829468	0.7857536715666704	0.7352941176038061	0.9613956941279779	69.17733068615718	19.046940762825407	0.2753349960475349
1	2	undersample	0.6	300	10	10	1	log2	entropy		0.973458286627912	0.8588025494394239	0.8596491227567457	0.9472511144060384	109.99117000760616	16.297007038288648	0.14816649315804142
1	3	undersample	0.6	300	10	10	1	log2	entropy		0.9641290097019491	0.8557124175653018	0.8705882352429065	0.950965824658611	130.46828465719275	17.754720083175453	0.13608455744737796
1	1	undersample	0.6	300	10	10	2	sqrt	gini		0.9545788025677977	0.7793383990932359	0.7235294117221452	0.9628804751227701	67.88551193925198	19.491877096929276	0.28712866503115797
1	2	undersample	0.6	300	10	10	2	sqrt	gini		0.9731367795417221	0.8493389964925617	0.8713450291888102	0.9420505200524365	110.10020714358743	15.036284702026892	0.1365690763997857
1	3	undersample	0.6	300	10	10	2	sqrt	gini		0.9633904378987851	0.857806086151791	0.8647058823020761	0.9524517087596401	128.02578054763512	18.185841759749305	0.1420482687291644
1	1	undersample	0.6	300	10	10	2	sqrt	entropy		0.9549368968077209	0.7981988311820938	0.7294117646629757	0.9651076466149584	74.56056875679712	20.904624791786834	0.28037103786544587
1	2	undersample	0.6	300	10	10	2	sqrt	entropy		0.9732540861812778	0.8546361045802741	0.847953216324681	0.9450222882544947	95.8627634325022	15.423578667917539	0.16089227096139136
1	3	undersample	0.6	300	10	10	2	sqrt	entropy		0.9639148675815051	0.8483633674644029	0.8647058823020761	0.9546805349111838	134.63645534975754	19.080227222566947	0.14171663853327043
1	1	undersample	0.6	300	10	10	2	log2	gini		0.9545788025677977	0.7793383990932359	0.7235294117221452	0.9628804751227701	67.88551193925198	19.491877096929276	0.28712866503115797
1	2	undersample	0.6	300	10	10	2	log2	gini		0.9731367795417221	0.8493389964925617	0.8713450291888102	0.9420505200524365	110.10020714358743	15.036284702026892	0.1365690763997857
1	3	undersample	0.6	300	10	10	2	log2	gini		0.9633904378987851	0.857806086151791	0.8647058823020761	0.9524517087596401	128.02578054763512	18.185841759749305	0.1420482687291644
1	1	undersample	0.6	300	10	10	2	log2	entropy		0.9549368968077209	0.7981988311820938	0.7294117646629757	0.9651076466149584	74.56056875679712	20.904624791786834	0.28037103786544587
1	2	undersample	0.6	300	10	10	2	log2	entropy		0.9732540861812778	0.8546361045802741	0.847953216324681	0.9450222882544947	95.8627634325022	15.423578667917539	0.16089227096139136
1	3	undersample	0.6	300	10	10	2	log2	entropy		0.9639148675815051	0.8483633674644029	0.8647058823020761	0.9546805349111838	134.63645534975754	19.080227222566947	0.14171663853327043
1	1	undersample	0.6	500	3	2	1	sqrt	gini		0.9467837023450807	0.7615762415458099	0.705882352899654	0.9725315515889197	84.97294006227696	25.697923863645467	0.30242478364385145
1	2	undersample	0.6	500	3	2	1	sqrt	gini		0.9680839046601151	0.8041441301499411	0.8187134502445197	0.9613670133658145	112.38210005682944	21.1920772803852	0.18857163325696688
1	3	undersample	0.6	500	3	2	1	sqrt	gini		0.9589721178218688	0.8118328822084986	0.8176470587754325	0.9650817236183873	123.92652059623694	23.416013312898123	0.18895077470886365
1	1	undersample	0.6	500	3	2	1	sqrt	entropy		0.9482903183545133	0.766333992499043	0.6941176470179931	0.9769858945732964	96.33246220502988	30.160518192787002	0.31308778514629915
1	2	undersample	0.6	500	3	2	1	sqrt	entropy		0.9686356803350625	0.8166023029749626	0.8011695905964228	0.9658246656689018	113.87464257549135	23.442912025538547	0.20586594483711354
1	3	undersample	0.6	500	3	2	1	sqrt	entropy		0.9593610698365527	0.8161845284132042	0.811764705834602	0.9695393759214745	137.26366871891392	26.649632563193776	0.19414919795805347
1	1	undersample	0.6	500	3	2	1	log2	gini		0.9467837023450807	0.7615762415458099	0.705882352899654	0.9725315515889197	84.97294006227696	25.697923863645467	0.30242478364385145
1	2	undersample	0.6	500	3	2	1	log2	gini		0.9680839046601151	0.8041441301499411	0.8187134502445197	0.9613670133658145	112.38210005682944	21.1920772803852	0.18857163325696688
1	3	undersample	0.6	500	3	2	1	log2	gini		0.9589721178218688	0.8118328822084986	0.8176470587754325	0.9650817236183873	123.92652059623694	23.416013312898123	0.18895077470886365
1	1	undersample	0.6	500	3	2	1	log2	entropy		0.9482903183545133	0.766333992499043	0.6941176470179931	0.9769858945732964	96.33246220502988	30.160518192787002	0.31308778514629915
1	2	undersample	0.6	500	3	2	1	log2	entropy		0.9686356803350625	0.8166023029749626	0.8011695905964228	0.9658246656689018	113.87464257549135	23.442912025538547	0.20586594483711354
1	3	undersample	0.6	500	3	2	1	log2	entropy		0.9593610698365527	0.8161845284132042	0.811764705834602	0.9695393759214745	137.26366871891392	26.649632563193776	0.19414919795805347
1	1	undersample	0.6	500	3	2	2	sqrt	gini		0.94680553735971	0.7611427737579233	0.705882352899654	0.9725315515889197	84.97294006227696	25.697923863645467	0.30242478364385145
1	2	undersample	0.6	500	3	2	2	sqrt	gini		0.9680925940408227	0.8046130675462528	0.8128654970284873	0.9621099554163292	110.2971476823863	21.453268039861864	0.1945042767440153
1	3	undersample	0.6	500	3	2	2	sqrt	gini		0.9590507822742768	0.8120268552609325	0.8176470587754325	0.9650817236183873	123.92652059623694	23.416013312898123	0.18895077470886365
1	1	undersample	0.6	500	3	2	2	sqrt	entropy		0.94817677627844	0.7661229741366022	0.6941176470179931	0.9769858945732964	96.33246220502988	30.160518192787002	0.31308778514629915
1	2	undersample	0.6	500	3	2	2	sqrt	entropy		0.9685748546701077	0.8162422323966606	0.8011695905964228	0.9658246656689018	113.87464257549135	23.442912025538547	0.20586594483711354
1	3	undersample	0.6	500	3	2	2	sqrt	entropy		0.9592692946420768	0.8161201782156353	0.811764705834602	0.970282317971989	140.80307173384855	27.31587315291707	0.19400053854307867
1	1	undersample	0.6	500	3	2	2	log2	gini		0.94680553735971	0.7611427737579233	0.705882352899654	0.9725315515889197	84.97294006227696	25.697923863645467	0.30242478364385145
1	2	undersample	0.6	500	3	2	2	log2	gini		0.9680925940408227	0.8046130675462528	0.8128654970284873	0.9621099554163292	110.2971476823863	21.453268039861864	0.1945042767440153
1	3	undersample	0.6	500	3	2	2	log2	gini		0.9590507822742768	0.8120268552609325	0.8176470587754325	0.9650817236183873	123.92652059623694	23.416013312898123	0.18895077470886365
1	1	undersample	0.6	500	3	2	2	log2	entropy		0.94817677627844	0.7661229741366022	0.6941176470179931	0.9769858945732964	96.33246220502988	30.160518192787002	0.31308778514629915
1	2	undersample	0.6	500	3	2	2	log2	entropy		0.9685748546701077	0.8162422323966606	0.8011695905964228	0.9658246656689018	113.87464257549135	23.442912025538547	0.20586594483711354
1	3	undersample	0.6	500	3	2	2	log2	entropy		0.9592692946420768	0.8161201782156353	0.811764705834602	0.970282317971989	140.80307173384855	27.31587315291707	0.19400053854307867
1	1	undersample	0.6	500	3	5	1	sqrt	gini		0.9467880693480065	0.761477531869757	0.705882352899654	0.9725315515889197	84.97294006227696	25.697923863645467	0.30242478364385145
1	2	undersample	0.6	500	3	5	1	sqrt	gini		0.9680708705890532	0.8037960875266825	0.8187134502445197	0.9621099554163292	114.67422158101765	21.6076080977026	0.18842601809766418
1	3	undersample	0.6	500	3	5	1	sqrt	gini		0.9589983393060048	0.8118146736660147	0.8176470587754325	0.9650817236183873	123.92652059623694	23.416013312898123	0.18895077470886365
1	1	undersample	0.6	500	3	5	1	sqrt	entropy		0.9482859513515874	0.7660907270698971	0.6941176470179931	0.9769858945732964	96.33246220502988	30.160518192787002	0.31308778514629915
1	2	undersample	0.6	500	3	5	1	sqrt	entropy		0.9686530590964781	0.8170178577923566	0.8011695905964228	0.9658246656689018	113.87464257549135	23.442912025538547	0.20586594483711354
1	3	undersample	0.6	500	3	5	1	sqrt	entropy		0.9593392185997728	0.8158513607920591	0.811764705834602	0.9695393759214745	137.26366871891392	26.649632563193776	0.19414919795805347
1	1	undersample	0.6	500	3	5	1	log2	gini		0.9467880693480065	0.761477531869757	0.705882352899654	0.9725315515889197	84.97294006227696	25.697923863645467	0.30242478364385145
1	2	undersample	0.6	500	3	5	1	log2	gini		0.9680708705890532	0.8037960875266825	0.8187134502445197	0.9621099554163292	114.67422158101765	21.6076080977026	0.18842601809766418
1	3	undersample	0.6	500	3	5	1	log2	gini		0.9589983393060048	0.8118146736660147	0.8176470587754325	0.9650817236183873	123.92652059623694	23.416013312898123	0.18895077470886365
1	1	undersample	0.6	500	3	5	1	log2	entropy		0.9482859513515874	0.7660907270698971	0.6941176470179931	0.9769858945732964	96.33246220502988	30.160518192787002	0.31308778514629915
1	2	undersample	0.6	500	3	5	1	log2	entropy		0.9686530590964781	0.8170178577923566	0.8011695905964228	0.9658246656689018	113.87464257549135	23.442912025538547	0.20586594483711354
1	3	undersample	0.6	500	3	5	1	log2	entropy		0.9593392185997728	0.8158513607920591	0.811764705834602	0.9695393759214745	137.26366871891392	26.649632563193776	0.19414919795805347
1	1	undersample	0.6	500	3	5	2	sqrt	gini		0.9467924363509324	0.7611483758630003	0.705882352899654	0.9725315515889197	84.97294006227696	25.697923863645467	0.30242478364385145
1	2	undersample	0.6	500	3	5	2	sqrt	gini		0.9681186621829463	0.8047553408881489	0.8128654970284873	0.9621099554163292	110.2971476823863	21.453268039861864	0.1945042767440153
1	3	undersample	0.6	500	3	5	2	sqrt	gini		0.9590857442531247	0.8120057099054109	0.8176470587754325	0.9650817236183873	123.92652059623694	23.416013312898123	0.18895077470886365
1	1	undersample	0.6	500	3	5	2	sqrt	entropy		0.94817677627844	0.7661229741366022	0.6941176470179931	0.9769858945732964	96.33246220502988	30.160518192787002	0.31308778514629915
1	2	undersample	0.6	500	3	5	2	sqrt	entropy		0.9685661652893999	0.8161910523477912	0.8011695905964228	0.9658246656689018	113.87464257549135	23.442912025538547	0.20586594483711354
1	3	undersample	0.6	500	3	5	2	sqrt	entropy		0.9592692946420768	0.8161201782156353	0.811764705834602	0.970282317971989	140.80307173384855	27.31587315291707	0.19400053854307867
1	1	undersample	0.6	500	3	5	2	log2	gini		0.9467924363509324	0.7611483758630003	0.705882352899654	0.9725315515889197	84.97294006227696	25.697923863645467	0.30242478364385145
1	2	undersample	0.6	500	3	5	2	log2	gini		0.9681186621829463	0.8047553408881489	0.8128654970284873	0.9621099554163292	110.2971476823863	21.453268039861864	0.1945042767440153
1	3	undersample	0.6	500	3	5	2	log2	gini		0.9590857442531247	0.8120057099054109	0.8176470587754325	0.9650817236183873	123.92652059623694	23.416013312898123	0.18895077470886365
1	1	undersample	0.6	500	3	5	2	log2	entropy		0.94817677627844	0.7661229741366022	0.6941176470179931	0.9769858945732964	96.33246220502988	30.160518192787002	0.31308778514629915
1	2	undersample	0.6	500	3	5	2	log2	entropy		0.9685661652893999	0.8161910523477912	0.8011695905964228	0.9658246656689018	113.87464257549135	23.442912025538547	0.20586594483711354
1	3	undersample	0.6	500	3	5	2	log2	entropy		0.9592692946420768	0.8161201782156353	0.811764705834602	0.970282317971989	140.80307173384855	27.31587315291707	0.19400053854307867
1	1	undersample	0.6	500	3	10	1	sqrt	gini		0.9467400323158217	0.7615485067325434	0.705882352899654	0.9725315515889197	84.97294006227696	25.697923863645467	0.30242478364385145
1	2	undersample	0.6	500	3	10	1	sqrt	gini		0.9681012834215306	0.8039749391567569	0.8187134502445197	0.9621099554163292	114.67422158101765	21.6076080977026	0.18842601809766418
1	3	undersample	0.6	500	3	10	1	sqrt	gini		0.9588890831221047	0.8102981728192626	0.8176470587754325	0.9643387815678728	121.25130486596723	22.928179839111035	0.18909634541206047
1	1	undersample	0.6	500	3	10	1	sqrt	entropy		0.9483514563954758	0.7665210994626009	0.6941176470179931	0.9769858945732964	96.33246220502988	30.160518192787002	0.31308778514629915
1	2	undersample	0.6	500	3	10	1	sqrt	entropy		0.9686965060000174	0.8166625235403706	0.8011695905964228	0.9658246656689018	113.87464257549135	23.442912025538547	0.20586594483711354
1	3	undersample	0.6	500	3	10	1	sqrt	entropy		0.9593129971156368	0.8169844615184133	0.811764705834602	0.9695393759214745	137.26366871891392	26.649632563193776	0.19414919795805347
1	1	undersample	0.6	500	3	10	1	log2	gini		0.9467400323158217	0.7615485067325434	0.705882352899654	0.9725315515889197	84.97294006227696	25.697923863645467	0.30242478364385145
1	2	undersample	0.6	500	3	10	1	log2	gini		0.9681012834215306	0.8039749391567569	0.8187134502445197	0.9621099554163292	114.67422158101765	21.6076080977026	0.18842601809766418
1	3	undersample	0.6	500	3	10	1	log2	gini		0.9588890831221047	0.8102981728192626	0.8176470587754325	0.9643387815678728	121.25130486596723	22.928179839111035	0.18909634541206047
1	1	undersample	0.6	500	3	10	1	log2	entropy		0.9483514563954758	0.7665210994626009	0.6941176470179931	0.9769858945732964	96.33246220502988	30.160518192787002	0.31308778514629915
1	2	undersample	0.6	500	3	10	1	log2	entropy		0.9686965060000174	0.8166625235403706	0.8011695905964228	0.9658246656689018	113.87464257549135	23.442912025538547	0.20586594483711354
1	3	undersample	0.6	500	3	10	1	log2	entropy		0.9593129971156368	0.8169844615184133	0.811764705834602	0.9695393759214745	137.26366871891392	26.649632563193776	0.19414919795805347
1	1	undersample	0.6	500	3	10	2	sqrt	gini		0.9468186383684877	0.7618505689313447	0.705882352899654	0.9725315515889197	84.97294006227696	25.697923863645467	0.30242478364385145
1	2	undersample	0.6	500	3	10	2	sqrt	gini		0.9681403856347158	0.8046824799116759	0.8128654970284873	0.9621099554163292	110.2971476823863	21.453268039861864	0.1945042767440153
1	3	undersample	0.6	500	3	10	2	sqrt	gini		0.9589721178218688	0.8103977668718368	0.8176470587754325	0.9650817236183873	123.92652059623694	23.416013312898123	0.18895077470886365
1	1	undersample	0.6	500	3	10	2	sqrt	entropy		0.9482291803135506	0.7664109471013567	0.6941176470179931	0.9769858945732964	96.33246220502988	30.160518192787002	0.31308778514629915
1	2	undersample	0.6	500	3	10	2	sqrt	entropy		0.9687225741421408	0.8169039181647162	0.8011695905964228	0.9658246656689018	113.87464257549135	23.442912025538547	0.20586594483711354
1	3	undersample	0.6	500	3	10	2	sqrt	entropy		0.9592124814264488	0.8160124049840576	0.811764705834602	0.970282317971989	140.80307173384855	27.31587315291707	0.19400053854307867
1	1	undersample	0.6	500	3	10	2	log2	gini		0.9468186383684877	0.7618505689313447	0.705882352899654	0.9725315515889197	84.97294006227696	25.697923863645467	0.30242478364385145
1	2	undersample	0.6	500	3	10	2	log2	gini		0.9681403856347158	0.8046824799116759	0.8128654970284873	0.9621099554163292	110.2971476823863	21.453268039861864	0.1945042767440153
1	3	undersample	0.6	500	3	10	2	log2	gini		0.9589721178218688	0.8103977668718368	0.8176470587754325	0.9650817236183873	123.92652059623694	23.416013312898123	0.18895077470886365
1	1	undersample	0.6	500	3	10	2	log2	entropy		0.9482291803135506	0.7664109471013567	0.6941176470179931	0.9769858945732964	96.33246220502988	30.160518192787002	0.31308778514629915
1	2	undersample	0.6	500	3	10	2	log2	entropy		0.9687225741421408	0.8169039181647162	0.8011695905964228	0.9658246656689018	113.87464257549135	23.442912025538547	0.20586594483711354
1	3	undersample	0.6	500	3	10	2	log2	entropy		0.9592124814264488	0.8160124049840576	0.811764705834602	0.970282317971989	140.80307173384855	27.31587315291707	0.19400053854307867
1	1	undersample	0.6	500	5	2	1	sqrt	gini		0.9536660989562863	0.7743906069068828	0.7176470587813149	0.9695619895993352	80.96135353336666	23.57732366739722	0.2912170045189122
1	2	undersample	0.6	500	5	2	1	sqrt	gini		0.9727109998870381	0.8341748696194011	0.847953216324681	0.9546805349111838	117.48105235607599	18.710570117215138	0.15926456706988226
1	3	undersample	0.6	500	5	2	1	sqrt	gini		0.962315357049209	0.83990389861365	0.8411764705387543	0.959138187214271	124.31848181427915	20.58587731021475	0.16558982837148395
1	1	undersample	0.6	500	5	2	1	sqrt	entropy		0.9545526005502424	0.7791226010595145	0.705882352899654	0.9703043800967313	78.41997177788247	23.77058022338681	0.3031189491691622
1	2	undersample	0.6	500	5	2	1	sqrt	entropy		0.9725850038667745	0.8456631044196051	0.847953216324681	0.959138187214271	130.90555540235343	20.751722721014524	0.1585243754413336
1	3	undersample	0.6	500	5	2	1	sqrt	entropy		0.9634297701249891	0.84275398020445	0.8352941175979238	0.9621099554163292	128.77446956256992	22.04520755580815	0.17119236711242647
1	1	undersample	0.6	500	5	2	1	log2	gini		0.9536660989562863	0.7743906069068828	0.7176470587813149	0.9695619895993352	80.96135353336666	23.57732366739722	0.2912170045189122
1	2	undersample	0.6	500	5	2	1	log2	gini		0.9727109998870381	0.8341748696194011	0.847953216324681	0.9546805349111838	117.48105235607599	18.710570117215138	0.15926456706988226
1	3	undersample	0.6	500	5	2	1	log2	gini		0.962315357049209	0.83990389861365	0.8411764705387543	0.959138187214271	124.31848181427915	20.58587731021475	0.16558982837148395
1	1	undersample	0.6	500	5	2	1	log2	entropy		0.9545526005502424	0.7791226010595145	0.705882352899654	0.9703043800967313	78.41997177788247	23.77058022338681	0.3031189491691622
1	2	undersample	0.6	500	5	2	1	log2	entropy		0.9725850038667745	0.8456631044196051	0.847953216324681	0.959138187214271	130.90555540235343	20.751722721014524	0.1585243754413336
1	3	undersample	0.6	500	5	2	1	log2	entropy		0.9634297701249891	0.84275398020445	0.8352941175979238	0.9621099554163292	128.77446956256992	22.04520755580815	0.17119236711242647
1	1	undersample	0.6	500	5	2	2	sqrt	gini		0.9541421022752086	0.7754269889693602	0.7117647058404843	0.968819599101939	76.72737881931808	22.827303596719037	0.2975118292936901
1	2	undersample	0.6	500	5	2	2	sqrt	gini		0.9729152003336722	0.8379247507713669	0.847953216324681	0.9531946508101546	113.57445081892973	18.11658389128757	0.15951283607284258
1	3	undersample	0.6	500	5	2	2	sqrt	gini		0.962092474434053	0.8362309986774794	0.8411764705387543	0.9576523031132419	119.77059596026464	19.863565996339357	0.16584675595355122
1	1	undersample	0.6	500	5	2	2	sqrt	entropy		0.9546967116467969	0.7834838327106395	0.705882352899654	0.9703043800967313	78.41997177788247	23.77058022338681	0.3031189491691622
1	2	undersample	0.6	500	5	2	2	sqrt	entropy		0.9728934768819026	0.8476240924446692	0.847953216324681	0.9598811292647855	133.4330080639916	21.136013786655504	0.15840167855759535
1	3	undersample	0.6	500	5	2	2	sqrt	entropy		0.9636657634822131	0.8402351835391199	0.8352941175979238	0.9613670133658145	126.20051066124834	21.62126136647632	0.17132466414900432
1	1	undersample	0.6	500	5	2	2	log2	gini		0.9541421022752086	0.7754269889693602	0.7117647058404843	0.968819599101939	76.72737881931808	22.827303596719037	0.2975118292936901
1	2	undersample	0.6	500	5	2	2	log2	gini		0.9729152003336722	0.8379247507713669	0.847953216324681	0.9531946508101546	113.57445081892973	18.11658389128757	0.15951283607284258
1	3	undersample	0.6	500	5	2	2	log2	gini		0.962092474434053	0.8362309986774794	0.8411764705387543	0.9576523031132419	119.77059596026464	19.863565996339357	0.16584675595355122
1	1	undersample	0.6	500	5	2	2	log2	entropy		0.9546967116467969	0.7834838327106395	0.705882352899654	0.9703043800967313	78.41997177788247	23.77058022338681	0.3031189491691622
1	2	undersample	0.6	500	5	2	2	log2	entropy		0.9728934768819026	0.8476240924446692	0.847953216324681	0.9598811292647855	133.4330080639916	21.136013786655504	0.15840167855759535
1	3	undersample	0.6	500	5	2	2	log2	entropy		0.9636657634822131	0.8402351835391199	0.8352941175979238	0.9613670133658145	126.20051066124834	21.62126136647632	0.17132466414900432
1	1	undersample	0.6	500	5	5	1	sqrt	gini		0.953958688152321	0.7758029125016699	0.7117647058404843	0.968819599101939	76.72737881931808	22.827303596719037	0.2975118292936901
1	2	undersample	0.6	500	5	5	1	sqrt	gini		0.97218094766386	0.8352158661868464	0.847953216324681	0.9539375928606691	115.49624674324579	18.40878679379263	0.15938860489340279
1	3	undersample	0.6	500	5	5	1	sqrt	gini		0.961856481076829	0.84118527343336	0.8411764705387543	0.9569093610627274	117.61427074353286	19.52109080007733	0.16597551896148632
1	1	undersample	0.6	500	5	5	1	sqrt	entropy		0.9541159002576531	0.7768072604906406	0.6999999999588234	0.9703043800967313	76.2416392781142	23.572492054858582	0.30918132815133303
1	2	undersample	0.6	500	5	5	1	sqrt	entropy		0.9724981100596961	0.8449221260243778	0.847953216324681	0.959138187214271	130.90555540235343	20.751722721014524	0.1585243754413336
1	3	undersample	0.6	500	5	5	1	sqrt	entropy		0.963311773446377	0.8417253898080318	0.8352941175979238	0.9621099554163292	128.77446956256992	22.04520755580815	0.17119236711242647
1	1	undersample	0.6	500	5	5	1	log2	gini		0.953958688152321	0.7758029125016699	0.7117647058404843	0.968819599101939	76.72737881931808	22.827303596719037	0.2975118292936901
1	2	undersample	0.6	500	5	5	1	log2	gini		0.97218094766386	0.8352158661868464	0.847953216324681	0.9539375928606691	115.49624674324579	18.40878679379263	0.15938860489340279
1	3	undersample	0.6	500	5	5	1	log2	gini		0.961856481076829	0.84118527343336	0.8411764705387543	0.9569093610627274	117.61427074353286	19.52109080007733	0.16597551896148632
1	1	undersample	0.6	500	5	5	1	log2	entropy		0.9541159002576531	0.7768072604906406	0.6999999999588234	0.9703043800967313	76.2416392781142	23.572492054858582	0.30918132815133303
1	2	undersample	0.6	500	5	5	1	log2	entropy		0.9724981100596961	0.8449221260243778	0.847953216324681	0.959138187214271	130.90555540235343	20.751722721014524	0.1585243754413336
1	3	undersample	0.6	500	5	5	1	log2	entropy		0.963311773446377	0.8417253898080318	0.8352941175979238	0.9621099554163292	128.77446956256992	22.04520755580815	0.17119236711242647
1	1	undersample	0.6	500	5	5	2	sqrt	gini		0.9539281191318398	0.7753714967387365	0.7117647058404843	0.968819599101939	76.72737881931808	22.827303596719037	0.2975118292936901
1	2	undersample	0.6	500	5	5	2	sqrt	gini		0.972550246343943	0.835593842902763	0.847953216324681	0.9524517087596401	111.71271100460012	17.83351232756393	0.15963726106067258
1	3	undersample	0.6	500	5	5	2	sqrt	gini		0.9620706231972729	0.8379097845986467	0.8529411764204152	0.9569093610627274	128.79996300080478	19.794113049029463	0.1536810360800038
1	1	undersample	0.6	500	5	5	2	sqrt	entropy		0.954203240316171	0.7773009690513364	0.705882352899654	0.9703043800967313	78.41997177788247	23.77058022338681	0.3031189491691622
1	2	undersample	0.6	500	5	5	2	sqrt	entropy		0.9728413405976556	0.8463208031262951	0.847953216324681	0.9598811292647855	133.4330080639916	21.136013786655504	0.15840167855759535
1	3	undersample	0.6	500	5	5	2	sqrt	entropy		0.963438510619701	0.8391573555776903	0.8352941175979238	0.9613670133658145	126.20051066124834	21.62126136647632	0.17132466414900432
1	1	undersample	0.6	500	5	5	2	log2	gini		0.9539281191318398	0.7753714967387365	0.7117647058404843	0.968819599101939	76.72737881931808	22.827303596719037	0.2975118292936901
1	2	undersample	0.6	500	5	5	2	log2	gini		0.972550246343943	0.835593842902763	0.847953216324681	0.9524517087596401	111.71271100460012	17.83351232756393	0.15963726106067258
1	3	undersample	0.6	500	5	5	2	log2	gini		0.9620706231972729	0.8379097845986467	0.8529411764204152	0.9569093610627274	128.79996300080478	19.794113049029463	0.1536810360800038
1	1	undersample	0.6	500	5	5	2	log2	entropy		0.954203240316171	0.7773009690513364	0.705882352899654	0.9703043800967313	78.41997177788247	23.77058022338681	0.3031189491691622
1	2	undersample	0.6	500	5	5	2	log2	entropy		0.9728413405976556	0.8463208031262951	0.847953216324681	0.9598811292647855	133.4330080639916	21.136013786655504	0.15840167855759535
1	3	undersample	0.6	500	5	5	2	log2	entropy		0.963438510619701	0.8391573555776903	0.8352941175979238	0.9613670133658145	126.20051066124834	21.62126136647632	0.17132466414900432
1	1	undersample	0.6	500	5	10	1	sqrt	gini		0.9533211057251408	0.7792083209053157	0.705882352899654	0.968819599101939	74.57140293598654	22.63864819509326	0.3035834992780364
1	2	undersample	0.6	500	5	10	1	sqrt	gini		0.9715335888011261	0.8307346928993729	0.847953216324681	0.9561664190122128	121.65250817421887	19.34482658655402	0.15901706968774673
1	3	undersample	0.6	500	5	10	1	sqrt	gini		0.962337208285989	0.8479473088605683	0.8470588234795847	0.9561664190122128	120.8135254036542	19.32442230698346	0.15995246421526665
1	1	undersample	0.6	500	5	10	1	sqrt	entropy		0.9541901393073934	0.7764253732474039	0.6999999999588234	0.968819599101939	72.49997512376414	22.449992793467484	0.30965516926238285
1	2	undersample	0.6	500	5	10	1	sqrt	entropy		0.9726849317449145	0.8454855567474994	0.847953216324681	0.959138187214271	130.90555540235343	20.751722721014524	0.1585243754413336
1	3	undersample	0.6	500	5	10	1	sqrt	entropy		0.9634210296302771	0.8431687124441353	0.8352941175979238	0.9613670133658145	126.20051066124834	21.62126136647632	0.17132466414900432
1	1	undersample	0.6	500	5	10	1	log2	gini		0.9533211057251408	0.7792083209053157	0.705882352899654	0.968819599101939	74.57140293598654	22.63864819509326	0.3035834992780364
1	2	undersample	0.6	500	5	10	1	log2	gini		0.9715335888011261	0.8307346928993729	0.847953216324681	0.9561664190122128	121.65250817421887	19.34482658655402	0.15901706968774673
1	3	undersample	0.6	500	5	10	1	log2	gini		0.962337208285989	0.8479473088605683	0.8470588234795847	0.9561664190122128	120.8135254036542	19.32442230698346	0.15995246421526665
1	1	undersample	0.6	500	5	10	1	log2	entropy		0.9541901393073934	0.7764253732474039	0.6999999999588234	0.968819599101939	72.49997512376414	22.449992793467484	0.30965516926238285
1	2	undersample	0.6	500	5	10	1	log2	entropy		0.9726849317449145	0.8454855567474994	0.847953216324681	0.959138187214271	130.90555540235343	20.751722721014524	0.1585243754413336
1	3	undersample	0.6	500	5	10	1	log2	entropy		0.9634210296302771	0.8431687124441353	0.8352941175979238	0.9613670133658145	126.20051066124834	21.62126136647632	0.17132466414900432
1	1	undersample	0.6	500	5	10	2	sqrt	gini		0.9541945063103192	0.7817894675732674	0.705882352899654	0.968819599101939	74.57140293598654	22.63864819509326	0.3035834992780364
1	2	undersample	0.6	500	5	10	2	sqrt	gini		0.9720506069532424	0.8348083052361639	0.847953216324681	0.9546805349111838	117.48105235607599	18.710570117215138	0.15926456706988226
1	3	undersample	0.6	500	5	10	2	sqrt	gini		0.962555720653789	0.8462817207421045	0.8470588234795847	0.9583952451637564	127.58238018157428	20.359658967274765	0.15958048174422873
1	1	undersample	0.6	500	5	10	2	sqrt	entropy		0.9539019171142843	0.7744691880146195	0.6999999999588234	0.968819599101939	72.49997512376414	22.449992793467484	0.30965516926238285
1	2	undersample	0.6	500	5	10	2	sqrt	entropy		0.9728152724555321	0.8464596497018118	0.847953216324681	0.959138187214271	130.90555540235343	20.751722721014524	0.1585243754413336
1	3	undersample	0.6	500	5	10	2	sqrt	entropy		0.9637007254610611	0.8433221232339607	0.8352941175979238	0.9621099554163292	128.77446956256992	22.04520755580815	0.17119236711242647
1	1	undersample	0.6	500	5	10	2	log2	gini		0.9541945063103192	0.7817894675732674	0.705882352899654	0.968819599101939	74.57140293598654	22.63864819509326	0.3035834992780364
1	2	undersample	0.6	500	5	10	2	log2	gini		0.9720506069532424	0.8348083052361639	0.847953216324681	0.9546805349111838	117.48105235607599	18.710570117215138	0.15926456706988226
1	3	undersample	0.6	500	5	10	2	log2	gini		0.962555720653789	0.8462817207421045	0.8470588234795847	0.9583952451637564	127.58238018157428	20.359658967274765	0.15958048174422873
1	1	undersample	0.6	500	5	10	2	log2	entropy		0.9539019171142843	0.7744691880146195	0.6999999999588234	0.968819599101939	72.49997512376414	22.449992793467484	0.30965516926238285
1	2	undersample	0.6	500	5	10	2	log2	entropy		0.9728152724555321	0.8464596497018118	0.847953216324681	0.959138187214271	130.90555540235343	20.751722721014524	0.1585243754413336
1	3	undersample	0.6	500	5	10	2	log2	entropy		0.9637007254610611	0.8433221232339607	0.8352941175979238	0.9621099554163292	128.77446956256992	22.04520755580815	0.17119236711242647
1	1	undersample	0.6	500	10	2	1	sqrt	gini		0.9546967116467969	0.7867869157973859	0.7352941176038061	0.9606533036305818	67.8196874793536	18.68756461342098	0.27554777424937527
1	2	undersample	0.6	500	10	2	1	sqrt	gini		0.9728413405976556	0.8525524498289975	0.8654970759727779	0.9427934621029511	106.04853522919908	15.129335850335874	0.142664250450532
1	3	undersample	0.6	500	10	2	1	sqrt	gini		0.9633292544358011	0.8557854997320414	0.8647058823020761	0.9517087667091255	125.95782583782251	17.90605963680952	0.14215915730624215
1	1	undersample	0.6	500	10	2	1	sqrt	entropy		0.9572208393379623	0.7947205616908516	0.747058823485467	0.9643652561175623	79.92875438597355	20.96433234673325	0.26228772997274025
1	2	undersample	0.6	500	10	2	1	sqrt	entropy		0.973349669369064	0.8521021493954931	0.8654970759727779	0.9487369985070674	119.09007667516659	16.883461403591163	0.14177050417678538
1	3	undersample	0.6	500	10	2	1	sqrt	entropy		0.9636788742242811	0.8603974697383422	0.8588235293612456	0.9539375928606691	125.98383635211353	18.644777731994672	0.14799340147132709
1	1	undersample	0.6	500	10	2	1	log2	gini		0.9546967116467969	0.7867869157973859	0.7352941176038061	0.9606533036305818	67.8196874793536	18.68756461342098	0.27554777424937527
1	2	undersample	0.6	500	10	2	1	log2	gini		0.9728413405976556	0.8525524498289975	0.8654970759727779	0.9427934621029511	106.04853522919908	15.129335850335874	0.142664250450532
1	3	undersample	0.6	500	10	2	1	log2	gini		0.9633292544358011	0.8557854997320414	0.8647058823020761	0.9517087667091255	125.95782583782251	17.90605963680952	0.14215915730624215
1	1	undersample	0.6	500	10	2	1	log2	entropy		0.9572208393379623	0.7947205616908516	0.747058823485467	0.9643652561175623	79.92875438597355	20.96433234673325	0.26228772997274025
1	2	undersample	0.6	500	10	2	1	log2	entropy		0.973349669369064	0.8521021493954931	0.8654970759727779	0.9487369985070674	119.09007667516659	16.883461403591163	0.14177050417678538
1	3	undersample	0.6	500	10	2	1	log2	entropy		0.9636788742242811	0.8603974697383422	0.8588235293612456	0.9539375928606691	125.98383635211353	18.644777731994672	0.14799340147132709
1	1	undersample	0.6	500	10	2	2	sqrt	gini		0.9556923883139	0.7944128956345518	0.747058823485467	0.962138084625374	75.05332964329591	19.73113665228775	0.26289487748951484
1	2	undersample	0.6	500	10	2	2	sqrt	gini		0.9730542304249976	0.8487669474622971	0.8654970759727779	0.9420505200524365	104.60644167139937	14.935370039597181	0.14277676168786335
1	3	undersample	0.6	500	10	2	2	sqrt	gini		0.9633336246831571	0.8566536020199355	0.8588235293612456	0.9524517087596401	121.85673819381881	18.06212855049931	0.14822428041035593
1	1	undersample	0.6	500	10	2	2	sqrt	entropy		0.9575614655661819	0.8019907562538899	0.7352941176038061	0.962138084625374	70.58821478895612	19.420410090834398	0.27512254620711374
1	2	undersample	0.6	500	10	2	2	sqrt	entropy		0.9736972445973775	0.8511954918337574	0.847953216324681	0.9479940564565529	101.65931579210506	16.304925850773582	0.1603879064809393
1	3	undersample	0.6	500	10	2	2	sqrt	entropy		0.964098417970457	0.8540191749492355	0.8647058823020761	0.9539375928606691	132.36181457308376	18.77248168906313	0.14182700974592438
1	1	undersample	0.6	500	10	2	2	log2	gini		0.9556923883139	0.7944128956345518	0.747058823485467	0.962138084625374	75.05332964329591	19.73113665228775	0.26289487748951484
1	2	undersample	0.6	500	10	2	2	log2	gini		0.9730542304249976	0.8487669474622971	0.8654970759727779	0.9420505200524365	104.60644167139937	14.935370039597181	0.14277676168786335
1	3	undersample	0.6	500	10	2	2	log2	gini		0.9633336246831571	0.8566536020199355	0.8588235293612456	0.9524517087596401	121.85673819381881	18.06212855049931	0.14822428041035593
1	1	undersample	0.6	500	10	2	2	log2	entropy		0.9575614655661819	0.8019907562538899	0.7352941176038061	0.962138084625374	70.58821478895612	19.420410090834398	0.27512254620711374
1	2	undersample	0.6	500	10	2	2	log2	entropy		0.9736972445973775	0.8511954918337574	0.847953216324681	0.9479940564565529	101.65931579210506	16.304925850773582	0.1603879064809393
1	3	undersample	0.6	500	10	2	2	log2	entropy		0.964098417970457	0.8540191749492355	0.8647058823020761	0.9539375928606691	132.36181457308376	18.77248168906313	0.14182700974592438
1	1	undersample	0.6	500	10	5	1	sqrt	gini		0.9538975501113585	0.7906597850026612	0.7411764705446366	0.9643652561175623	77.49713522561483	20.79925886368811	0.2683874446218505
1	2	undersample	0.6	500	10	5	1	sqrt	gini		0.9733540140594179	0.8504563080151686	0.8713450291888102	0.9420505200524365	110.10020714358743	15.036284702026892	0.1365690763997857
1	3	undersample	0.6	500	10	5	1	sqrt	gini		0.962385281006905	0.8602242287272021	0.8588235293612456	0.9546805349111838	128.1488714291213	18.95042975846785	0.14787823151029894
1	1	undersample	0.6	500	10	5	1	sqrt	entropy		0.9579020917944016	0.7959020106320354	0.7411764705446366	0.9628804751227701	74.28270523721045	19.967288733439748	0.2688013034373239
1	2	undersample	0.6	500	10	5	1	sqrt	entropy		0.9735755932674678	0.8564014674625205	0.8596491227567457	0.9479940564565529	111.64997210523312	16.529821379749773	0.1480503752179199
1	3	undersample	0.6	500	10	5	1	sqrt	entropy		0.963429770124989	0.8561865654932227	0.8588235293612456	0.9554234769616983	130.3860743258167	19.266270183536125	0.14776324066273866
1	1	undersample	0.6	500	10	5	1	log2	gini		0.9538975501113585	0.7906597850026612	0.7411764705446366	0.9643652561175623	77.49713522561483	20.79925886368811	0.2683874446218505
1	2	undersample	0.6	500	10	5	1	log2	gini		0.9733540140594179	0.8504563080151686	0.8713450291888102	0.9420505200524365	110.10020714358743	15.036284702026892	0.1365690763997857
1	3	undersample	0.6	500	10	5	1	log2	gini		0.962385281006905	0.8602242287272021	0.8588235293612456	0.9546805349111838	128.1488714291213	18.95042975846785	0.14787823151029894
1	1	undersample	0.6	500	10	5	1	log2	entropy		0.9579020917944016	0.7959020106320354	0.7411764705446366	0.9628804751227701	74.28270523721045	19.967288733439748	0.2688013034373239
1	2	undersample	0.6	500	10	5	1	log2	entropy		0.9735755932674678	0.8564014674625205	0.8596491227567457	0.9479940564565529	111.64997210523312	16.529821379749773	0.1480503752179199
1	3	undersample	0.6	500	10	5	1	log2	entropy		0.963429770124989	0.8561865654932227	0.8588235293612456	0.9554234769616983	130.3860743258167	19.266270183536125	0.14776324066273866
1	1	undersample	0.6	500	10	5	2	sqrt	gini		0.9548451897462772	0.7862265855961831	0.747058823485467	0.9628804751227701	76.61346557848175	20.125759278943235	0.2626921829060459
1	2	undersample	0.6	500	10	5	2	sqrt	gini		0.9737624149526863	0.8522094292784269	0.8771929824048424	0.941307578001922	114.5569348743673	14.945589278589917	0.13046428092206858
1	3	undersample	0.6	500	10	5	2	sqrt	gini		0.9631020015732891	0.8542852900189987	0.8647058823020761	0.9539375928606691	132.36181457308376	18.77248168906313	0.14182700974592438
1	1	undersample	0.6	500	10	5	2	sqrt	entropy		0.9575745665749597	0.7941659433962943	0.7411764705446366	0.9628804751227701	74.28270523721045	19.967288733439748	0.2688013034373239
1	2	undersample	0.6	500	10	5	2	sqrt	entropy		0.9732367074198621	0.8525769526487845	0.8596491227567457	0.9465081723555238	108.37844573739471	16.070659760658195	0.14828279338692107
1	3	undersample	0.6	500	10	5	2	sqrt	entropy		0.963665763482213	0.8514815229239192	0.8588235293612456	0.9554234769616983	130.3860743258167	19.266270183536125	0.14776324066273866
1	1	undersample	0.6	500	10	5	2	log2	gini		0.9548451897462772	0.7862265855961831	0.747058823485467	0.9628804751227701	76.61346557848175	20.125759278943235	0.2626921829060459
1	2	undersample	0.6	500	10	5	2	log2	gini		0.9737624149526863	0.8522094292784269	0.8771929824048424	0.941307578001922	114.5569348743673	14.945589278589917	0.13046428092206858
1	3	undersample	0.6	500	10	5	2	log2	gini		0.9631020015732891	0.8542852900189987	0.8647058823020761	0.9539375928606691	132.36181457308376	18.77248168906313	0.14182700974592438
1	1	undersample	0.6	500	10	5	2	log2	entropy		0.9575745665749597	0.7941659433962943	0.7411764705446366	0.9628804751227701	74.28270523721045	19.967288733439748	0.2688013034373239
1	2	undersample	0.6	500	10	5	2	log2	entropy		0.9732367074198621	0.8525769526487845	0.8596491227567457	0.9465081723555238	108.37844573739471	16.070659760658195	0.14828279338692107
1	3	undersample	0.6	500	10	5	2	log2	entropy		0.963665763482213	0.8514815229239192	0.8588235293612456	0.9554234769616983	130.3860743258167	19.266270183536125	0.14776324066273866
1	1	undersample	0.6	500	10	10	1	sqrt	gini		0.9538538800820998	0.7872549206340904	0.7352941176038061	0.9613956941279779	69.17733068615718	19.046940762825407	0.2753349960475349
1	2	undersample	0.6	500	10	10	1	sqrt	gini		0.9731324348513681	0.8430049241024515	0.8654970759727779	0.9435364041534656	107.5285786107315	15.328406023610347	0.1425519163962497
1	3	undersample	0.6	500	10	10	1	sqrt	gini		0.9636351717507211	0.867903909175579	0.8588235293612456	0.9502228826080965	116.12807946323345	17.253376688445417	0.14857195268287463
1	1	undersample	0.6	500	10	10	1	sqrt	entropy		0.9552644220271629	0.7913117419054899	0.7294117646629757	0.962138084625374	68.50125892791455	19.265046810107723	0.28123638056591316
1	2	undersample	0.6	500	10	10	1	sqrt	entropy		0.9734278737954345	0.861403965064776	0.8538011695407134	0.9472511144060384	104.87321381049007	16.186143044830903	0.15434009703705415
1	3	undersample	0.6	500	10	10	1	sqrt	entropy		0.9641945634122892	0.8576662718355974	0.8647058823020761	0.9539375928606691	132.36181457308376	18.77248168906313	0.14182700974592438
1	1	undersample	0.6	500	10	10	1	log2	gini		0.9538538800820998	0.7872549206340904	0.7352941176038061	0.9613956941279779	69.17733068615718	19.046940762825407	0.2753349960475349
1	2	undersample	0.6	500	10	10	1	log2	gini		0.9731324348513681	0.8430049241024515	0.8654970759727779	0.9435364041534656	107.5285786107315	15.328406023610347	0.1425519163962497
1	3	undersample	0.6	500	10	10	1	log2	gini		0.9636351717507211	0.867903909175579	0.8588235293612456	0.9502228826080965	116.12807946323345	17.253376688445417	0.14857195268287463
1	1	undersample	0.6	500	10	10	1	log2	entropy		0.9552644220271629	0.7913117419054899	0.7294117646629757	0.962138084625374	68.50125892791455	19.265046810107723	0.28123638056591316
1	2	undersample	0.6	500	10	10	1	log2	entropy		0.9734278737954345	0.861403965064776	0.8538011695407134	0.9472511144060384	104.87321381049007	16.186143044830903	0.15434009703705415
1	3	undersample	0.6	500	10	10	1	log2	entropy		0.9641945634122892	0.8576662718355974	0.8647058823020761	0.9539375928606691	132.36181457308376	18.77248168906313	0.14182700974592438
1	1	undersample	0.6	500	10	10	2	sqrt	gini		0.9551639809598672	0.7842301586234232	0.7294117646629757	0.9643652561175623	72.95106461009318	20.46911189759782	0.2805868739200711
1	2	undersample	0.6	500	10	10	2	sqrt	gini		0.973188915825969	0.8445250423356643	0.847953216324681	0.9435364041534656	93.19329848945661	15.017695090699325	0.16114564461376332
1	3	undersample	0.6	500	10	10	2	sqrt	gini		0.963167555283629	0.8559734275257241	0.8529411764204152	0.9517087667091255	114.30458545515303	17.66243977780531	0.15452082315358423
1	1	undersample	0.6	500	10	10	2	sqrt	entropy		0.9551465129481638	0.7937258868421266	0.7352941176038061	0.9643652561175623	75.1735880239774	20.63418538064296	0.27448715927096085
1	2	undersample	0.6	500	10	10	2	sqrt	entropy		0.9732584308716317	0.8523000809817004	0.847953216324681	0.9465081723555238	98.68053195571916	15.852011328540396	0.16063969283068252
1	3	undersample	0.6	500	10	10	2	sqrt	entropy		0.9638362031290971	0.8523466657864508	0.8705882352429065	0.9539375928606691	139.31960895295646	18.900185646131586	0.13566061802052182
1	1	undersample	0.6	500	10	10	2	log2	gini		0.9551639809598672	0.7842301586234232	0.7294117646629757	0.9643652561175623	72.95106461009318	20.46911189759782	0.2805868739200711
1	2	undersample	0.6	500	10	10	2	log2	gini		0.973188915825969	0.8445250423356643	0.847953216324681	0.9435364041534656	93.19329848945661	15.017695090699325	0.16114564461376332
1	3	undersample	0.6	500	10	10	2	log2	gini		0.963167555283629	0.8559734275257241	0.8529411764204152	0.9517087667091255	114.30458545515303	17.66243977780531	0.15452082315358423
1	1	undersample	0.6	500	10	10	2	log2	entropy		0.9551465129481638	0.7937258868421266	0.7352941176038061	0.9643652561175623	75.1735880239774	20.63418538064296	0.27448715927096085
1	2	undersample	0.6	500	10	10	2	log2	entropy		0.9732584308716317	0.8523000809817004	0.847953216324681	0.9465081723555238	98.68053195571916	15.852011328540396	0.16063969283068252
1	3	undersample	0.6	500	10	10	2	log2	entropy		0.9638362031290971	0.8523466657864508	0.8705882352429065	0.9539375928606691	139.31960895295646	18.900185646131586	0.13566061802052182
1	1	undersample	0.8	100	3	2	1	sqrt	gini		0.9481200052404036	0.7503252332700145	0.7411764705446366	0.962138084625374	72.77003227649715	19.575773371561073	0.26900871184831426
1	2	undersample	0.8	100	3	2	1	sqrt	gini		0.9677667422642788	0.7844351866152242	0.8362573098926165	0.9479940564565529	93.09589601199818	16.0800303217974	0.17272543774395863
1	3	undersample	0.8	100	3	2	1	sqrt	gini		0.9558517612096845	0.8020176120001627	0.8470588234795847	0.9502228826080965	105.72672410846351	17.017029062576302	0.1609529487346221
1	1	undersample	0.8	100	3	2	1	sqrt	entropy		0.9458447967160137	0.755326178223996	0.7294117646629757	0.9651076466149584	74.56056875679712	20.904624791786834	0.28037103786544587
1	2	undersample	0.8	100	3	2	1	sqrt	entropy		0.9702910073599055	0.8143541790111144	0.8362573098926165	0.9554234769616983	109.46306538317536	18.7600347737693	0.17138231615814123
1	3	undersample	0.8	100	3	2	1	sqrt	entropy		0.9560484223407045	0.8077769895348789	0.8352941175979238	0.9539375928606691	105.02762193201501	18.133961903720845	0.1726589683729376
1	1	undersample	0.8	100	3	2	1	log2	gini		0.9481200052404036	0.7503252332700145	0.7411764705446366	0.962138084625374	72.77003227649715	19.575773371561073	0.26900871184831426
1	2	undersample	0.8	100	3	2	1	log2	gini		0.9677667422642788	0.7844351866152242	0.8362573098926165	0.9479940564565529	93.09589601199818	16.0800303217974	0.17272543774395863
1	3	undersample	0.8	100	3	2	1	log2	gini		0.9558517612096845	0.8020176120001627	0.8470588234795847	0.9502228826080965	105.72672410846351	17.017029062576302	0.1609529487346221
1	1	undersample	0.8	100	3	2	1	log2	entropy		0.9458447967160137	0.755326178223996	0.7294117646629757	0.9651076466149584	74.56056875679712	20.904624791786834	0.28037103786544587
1	2	undersample	0.8	100	3	2	1	log2	entropy		0.9702910073599055	0.8143541790111144	0.8362573098926165	0.9554234769616983	109.46306538317536	18.7600347737693	0.17138231615814123
1	3	undersample	0.8	100	3	2	1	log2	entropy		0.9560484223407045	0.8077769895348789	0.8352941175979238	0.9539375928606691	105.02762193201501	18.133961903720845	0.1726589683729376
1	1	undersample	0.8	100	3	2	2	sqrt	gini		0.9483121533691428	0.7509834843271537	0.7411764705446366	0.962138084625374	72.77003227649715	19.575773371561073	0.26900871184831426
1	2	undersample	0.8	100	3	2	2	sqrt	gini		0.9676624696957847	0.7817058532902689	0.8362573098926165	0.9479940564565529	93.09589601199818	16.0800303217974	0.17272543774395863
1	3	undersample	0.8	100	3	2	2	sqrt	gini		0.9559129446726684	0.8012504222218662	0.8529411764204152	0.9517087667091255	114.30458545515303	17.66243977780531	0.15452082315358423
1	1	undersample	0.8	100	3	2	2	sqrt	entropy		0.9459015677540503	0.7574211130063291	0.7294117646629757	0.9658500371123546	76.24005132415242	21.35907302365265	0.28015553361105494
1	2	undersample	0.8	100	3	2	2	sqrt	entropy		0.9704561055933544	0.8176267434130946	0.8362573098926165	0.9569093610627274	113.41376128090306	19.406932374352557	0.17111619455198107
1	3	undersample	0.8	100	3	2	2	sqrt	entropy		0.9560964950616204	0.8055000402428137	0.8294117646570934	0.9539375928606691	100.6918533804814	18.00625794665239	0.17882536009834016
1	1	undersample	0.8	100	3	2	2	log2	gini		0.9483121533691428	0.7509834843271537	0.7411764705446366	0.962138084625374	72.77003227649715	19.575773371561073	0.26900871184831426
1	2	undersample	0.8	100	3	2	2	log2	gini		0.9676624696957847	0.7817058532902689	0.8362573098926165	0.9479940564565529	93.09589601199818	16.0800303217974	0.17272543774395863
1	3	undersample	0.8	100	3	2	2	log2	gini		0.9559129446726684	0.8012504222218662	0.8529411764204152	0.9517087667091255	114.30458545515303	17.66243977780531	0.15452082315358423
1	1	undersample	0.8	100	3	2	2	log2	entropy		0.9459015677540503	0.7574211130063291	0.7294117646629757	0.9658500371123546	76.24005132415242	21.35907302365265	0.28015553361105494
1	2	undersample	0.8	100	3	2	2	log2	entropy		0.9704561055933544	0.8176267434130946	0.8362573098926165	0.9569093610627274	113.41376128090306	19.406932374352557	0.17111619455198107
1	3	undersample	0.8	100	3	2	2	log2	entropy		0.9560964950616204	0.8055000402428137	0.8294117646570934	0.9539375928606691	100.6918533804814	18.00625794665239	0.17882536009834016
1	1	undersample	0.8	100	3	5	1	sqrt	gini		0.9479540591292197	0.7504111291589428	0.7411764705446366	0.962138084625374	72.77003227649715	19.575773371561073	0.26900871184831426
1	2	undersample	0.8	100	3	5	1	sqrt	gini		0.9679970108530365	0.7840235144861027	0.8362573098926165	0.9479940564565529	93.09589601199818	16.0800303217974	0.17272543774395863
1	3	undersample	0.8	100	3	5	1	sqrt	gini		0.9560964950616204	0.8063122952552927	0.8470588234795847	0.9517087667091255	109.15026755149361	17.5406298483032	0.1607016560772553
1	1	undersample	0.8	100	3	5	1	sqrt	entropy		0.945875365736495	0.7555673263942404	0.7294117646629757	0.9658500371123546	76.24005132415242	21.35907302365265	0.28015553361105494
1	2	undersample	0.8	100	3	5	1	sqrt	entropy		0.970312730811675	0.8144484259177105	0.8362573098926165	0.9554234769616983	109.46306538317536	18.7600347737693	0.17138231615814123
1	3	undersample	0.8	100	3	5	1	sqrt	entropy		0.9561533082772485	0.810450390541883	0.8294117646570934	0.9539375928606691	100.6918533804814	18.00625794665239	0.17882536009834016
1	1	undersample	0.8	100	3	5	1	log2	gini		0.9479540591292197	0.7504111291589428	0.7411764705446366	0.962138084625374	72.77003227649715	19.575773371561073	0.26900871184831426
1	2	undersample	0.8	100	3	5	1	log2	gini		0.9679970108530365	0.7840235144861027	0.8362573098926165	0.9479940564565529	93.09589601199818	16.0800303217974	0.17272543774395863
1	3	undersample	0.8	100	3	5	1	log2	gini		0.9560964950616204	0.8063122952552927	0.8470588234795847	0.9517087667091255	109.15026755149361	17.5406298483032	0.1607016560772553
1	1	undersample	0.8	100	3	5	1	log2	entropy		0.945875365736495	0.7555673263942404	0.7294117646629757	0.9658500371123546	76.24005132415242	21.35907302365265	0.28015553361105494
1	2	undersample	0.8	100	3	5	1	log2	entropy		0.970312730811675	0.8144484259177105	0.8362573098926165	0.9554234769616983	109.46306538317536	18.7600347737693	0.17138231615814123
1	3	undersample	0.8	100	3	5	1	log2	entropy		0.9561533082772485	0.810450390541883	0.8294117646570934	0.9539375928606691	100.6918533804814	18.00625794665239	0.17882536009834016
1	1	undersample	0.8	100	3	5	2	sqrt	gini		0.9481898772872178	0.7508409698099041	0.7411764705446366	0.962138084625374	72.77003227649715	19.575773371561073	0.26900871184831426
1	2	undersample	0.8	100	3	5	2	sqrt	gini		0.9677493635028631	0.78105736723925	0.8362573098926165	0.9479940564565529	93.09589601199818	16.0800303217974	0.17272543774395863
1	3	undersample	0.8	100	3	5	2	sqrt	gini		0.9559697578882964	0.8038195738071807	0.8529411764204152	0.9517087667091255	114.30458545515303	17.66243977780531	0.15452082315358423
1	1	undersample	0.8	100	3	5	2	sqrt	entropy		0.9459015677540503	0.7574211130063291	0.7294117646629757	0.9658500371123546	76.24005132415242	21.35907302365265	0.28015553361105494
1	2	undersample	0.8	100	3	5	2	sqrt	entropy		0.9704256927608769	0.8172426466718663	0.8362573098926165	0.9569093610627274	113.41376128090306	19.406932374352557	0.17111619455198107
1	3	undersample	0.8	100	3	5	2	sqrt	entropy		0.9561882702560965	0.8100264708440988	0.8294117646570934	0.9539375928606691	100.6918533804814	18.00625794665239	0.17882536009834016
1	1	undersample	0.8	100	3	5	2	log2	gini		0.9481898772872178	0.7508409698099041	0.7411764705446366	0.962138084625374	72.77003227649715	19.575773371561073	0.26900871184831426
1	2	undersample	0.8	100	3	5	2	log2	gini		0.9677493635028631	0.78105736723925	0.8362573098926165	0.9479940564565529	93.09589601199818	16.0800303217974	0.17272543774395863
1	3	undersample	0.8	100	3	5	2	log2	gini		0.9559697578882964	0.8038195738071807	0.8529411764204152	0.9517087667091255	114.30458545515303	17.66243977780531	0.15452082315358423
1	1	undersample	0.8	100	3	5	2	log2	entropy		0.9459015677540503	0.7574211130063291	0.7294117646629757	0.9658500371123546	76.24005132415242	21.35907302365265	0.28015553361105494
1	2	undersample	0.8	100	3	5	2	log2	entropy		0.9704256927608769	0.8172426466718663	0.8362573098926165	0.9569093610627274	113.41376128090306	19.406932374352557	0.17111619455198107
1	3	undersample	0.8	100	3	5	2	log2	entropy		0.9561882702560965	0.8100264708440988	0.8294117646570934	0.9539375928606691	100.6918533804814	18.00625794665239	0.17882536009834016
1	1	undersample	0.8	100	3	10	1	sqrt	gini		0.9479758941438491	0.751943830298237	0.7411764705446366	0.962138084625374	72.77003227649715	19.575773371561073	0.26900871184831426
1	2	undersample	0.8	100	3	10	1	sqrt	gini		0.9680057002337444	0.7829006897806148	0.8362573098926165	0.9479940564565529	93.09589601199818	16.0800303217974	0.17272543774395863
1	3	undersample	0.8	100	3	10	1	sqrt	gini		0.9562188619875884	0.8060044608385486	0.8470588234795847	0.9524517087596401	110.94227855555447	17.81470213199932	0.16057630377273893
1	1	undersample	0.8	100	3	10	1	sqrt	entropy		0.9459059347569762	0.7558044969205826	0.7294117646629757	0.9658500371123546	76.24005132415242	21.35907302365265	0.28015553361105494
1	2	undersample	0.8	100	3	10	1	sqrt	entropy		0.9704952078065396	0.8158996739233737	0.8362573098926165	0.9554234769616983	109.46306538317536	18.7600347737693	0.17138231615814123
1	3	undersample	0.8	100	3	10	1	sqrt	entropy		0.9564067826238966	0.8148857974142686	0.8294117646570934	0.9539375928606691	100.6918533804814	18.00625794665239	0.17882536009834016
1	1	undersample	0.8	100	3	10	1	log2	gini		0.9479758941438491	0.751943830298237	0.7411764705446366	0.962138084625374	72.77003227649715	19.575773371561073	0.26900871184831426
1	2	undersample	0.8	100	3	10	1	log2	gini		0.9680057002337444	0.7829006897806148	0.8362573098926165	0.9479940564565529	93.09589601199818	16.0800303217974	0.17272543774395863
1	3	undersample	0.8	100	3	10	1	log2	gini		0.9562188619875884	0.8060044608385486	0.8470588234795847	0.9524517087596401	110.94227855555447	17.81470213199932	0.16057630377273893
1	1	undersample	0.8	100	3	10	1	log2	entropy		0.9459059347569762	0.7558044969205826	0.7294117646629757	0.9658500371123546	76.24005132415242	21.35907302365265	0.28015553361105494
1	2	undersample	0.8	100	3	10	1	log2	entropy		0.9704952078065396	0.8158996739233737	0.8362573098926165	0.9554234769616983	109.46306538317536	18.7600347737693	0.17138231615814123
1	3	undersample	0.8	100	3	10	1	log2	entropy		0.9564067826238966	0.8148857974142686	0.8294117646570934	0.9539375928606691	100.6918533804814	18.00625794665239	0.17882536009834016
1	1	undersample	0.8	100	3	10	2	sqrt	gini		0.9481724092755144	0.7520794848581033	0.7411764705446366	0.9628804751227701	74.28270523721045	19.967288733439748	0.2688013034373239
1	2	undersample	0.8	100	3	10	2	sqrt	gini		0.967862325452065	0.7808455148954846	0.8362573098926165	0.9479940564565529	93.09589601199818	16.0800303217974	0.17272543774395863
1	3	undersample	0.8	100	3	10	2	sqrt	gini		0.9561358272878245	0.8038877017055261	0.8529411764204152	0.9531946508101546	118.11742859870998	18.223152031818287	0.15427994891892716
1	1	undersample	0.8	100	3	10	2	sqrt	entropy		0.9459146687628281	0.7572905527431703	0.7294117646629757	0.9658500371123546	76.24005132415242	21.35907302365265	0.28015553361105494
1	2	undersample	0.8	100	3	10	2	sqrt	entropy		0.9704865184258318	0.816886212022423	0.8362573098926165	0.9561664190122128	111.40493286597719	19.078001392256724	0.17124915196671486
1	3	undersample	0.8	100	3	10	2	sqrt	entropy		0.9563761908924046	0.8124965328793539	0.8294117646570934	0.9539375928606691	100.6918533804814	18.00625794665239	0.17882536009834016
1	1	undersample	0.8	100	3	10	2	log2	gini		0.9481724092755144	0.7520794848581033	0.7411764705446366	0.9628804751227701	74.28270523721045	19.967288733439748	0.2688013034373239
1	2	undersample	0.8	100	3	10	2	log2	gini		0.967862325452065	0.7808455148954846	0.8362573098926165	0.9479940564565529	93.09589601199818	16.0800303217974	0.17272543774395863
1	3	undersample	0.8	100	3	10	2	log2	gini		0.9561358272878245	0.8038877017055261	0.8529411764204152	0.9531946508101546	118.11742859870998	18.223152031818287	0.15427994891892716
1	1	undersample	0.8	100	3	10	2	log2	entropy		0.9459146687628281	0.7572905527431703	0.7294117646629757	0.9658500371123546	76.24005132415242	21.35907302365265	0.28015553361105494
1	2	undersample	0.8	100	3	10	2	log2	entropy		0.9704865184258318	0.816886212022423	0.8362573098926165	0.9561664190122128	111.40493286597719	19.078001392256724	0.17124915196671486
1	3	undersample	0.8	100	3	10	2	log2	entropy		0.9563761908924046	0.8124965328793539	0.8294117646570934	0.9539375928606691	100.6918533804814	18.00625794665239	0.17882536009834016
1	1	undersample	0.8	100	5	2	1	sqrt	gini		0.9523516310755928	0.7624580367230118	0.7529411764262975	0.9591685226357894	71.59132239487829	18.440209383267835	0.25757603087205777
1	2	undersample	0.8	100	5	2	1	sqrt	gini		0.9713771799483851	0.8211262089112552	0.8888888888369071	0.9309063892947185	107.78492269585875	12.864992162278744	0.11935798405433015
1	3	undersample	0.8	100	5	2	1	sqrt	gini		0.9632986627043091	0.8550893055128227	0.8705882352429065	0.9435364041534656	112.41624096239318	15.418573117861573	0.13715608938442594
1	1	undersample	0.8	100	5	2	1	sqrt	entropy		0.9554827721734575	0.7805988836843443	0.7529411764262975	0.9569413511436011	67.73068840220805	17.486405671327688	0.2581755096032767
1	2	undersample	0.8	100	5	2	1	sqrt	entropy		0.9726632082931449	0.8382750576077709	0.847953216324681	0.9353640415978057	80.7051115766989	13.118906350227974	0.16255358907111078
1	3	undersample	0.8	100	5	2	1	sqrt	entropy		0.9631282230574251	0.8385954894867562	0.8705882352429065	0.9442793462039801	114.00482084648756	15.624154055844048	0.13704817743483358
1	1	undersample	0.8	100	5	2	1	log2	gini		0.9523516310755928	0.7624580367230118	0.7529411764262975	0.9591685226357894	71.59132239487829	18.440209383267835	0.25757603087205777
1	2	undersample	0.8	100	5	2	1	log2	gini		0.9713771799483851	0.8211262089112552	0.8888888888369071	0.9309063892947185	107.78492269585875	12.864992162278744	0.11935798405433015
1	3	undersample	0.8	100	5	2	1	log2	gini		0.9632986627043091	0.8550893055128227	0.8705882352429065	0.9435364041534656	112.41624096239318	15.418573117861573	0.13715608938442594
1	1	undersample	0.8	100	5	2	1	log2	entropy		0.9554827721734575	0.7805988836843443	0.7529411764262975	0.9569413511436011	67.73068840220805	17.486405671327688	0.2581755096032767
1	2	undersample	0.8	100	5	2	1	log2	entropy		0.9726632082931449	0.8382750576077709	0.847953216324681	0.9353640415978057	80.7051115766989	13.118906350227974	0.16255358907111078
1	3	undersample	0.8	100	5	2	1	log2	entropy		0.9631282230574251	0.8385954894867562	0.8705882352429065	0.9442793462039801	114.00482084648756	15.624154055844048	0.13704817743483358
1	1	undersample	0.8	100	5	2	2	sqrt	gini		0.9528101663828115	0.7665811353100439	0.7529411764262975	0.9584261321383933	70.25848447990386	18.110920009259857	0.2577755475476461
1	2	undersample	0.8	100	5	2	2	sqrt	gini		0.9714249715422782	0.825621550237502	0.8888888888369071	0.9301634472442039	106.55316838990173	12.72813056314306	0.11945331790638379
1	3	undersample	0.8	100	5	2	2	sqrt	gini		0.963381697404073	0.8460727053336904	0.876470588183737	0.9427934621029511	116.933181451881	15.321158510754177	0.13102489089230118
1	1	undersample	0.8	100	5	2	2	sqrt	entropy		0.9548233547316477	0.7750412625313982	0.7529411764262975	0.956198960646205	66.53105635064767	17.190025981901773	0.2583759564254065
1	2	undersample	0.8	100	5	2	2	sqrt	entropy		0.9729369237854418	0.8418197904468584	0.8538011695407134	0.9361069836483202	85.56277269739824	13.362979002453635	0.1561774791250102
1	3	undersample	0.8	100	5	2	2	sqrt	entropy		0.962192990123241	0.8244845024869155	0.876470588183737	0.9420505200524365	115.34307379749134	15.124733435563025	0.13112822282408468
1	1	undersample	0.8	100	5	2	2	log2	gini		0.9528101663828115	0.7665811353100439	0.7529411764262975	0.9584261321383933	70.25848447990386	18.110920009259857	0.2577755475476461
1	2	undersample	0.8	100	5	2	2	log2	gini		0.9714249715422782	0.825621550237502	0.8888888888369071	0.9301634472442039	106.55316838990173	12.72813056314306	0.11945331790638379
1	3	undersample	0.8	100	5	2	2	log2	gini		0.963381697404073	0.8460727053336904	0.876470588183737	0.9427934621029511	116.933181451881	15.321158510754177	0.13102489089230118
1	1	undersample	0.8	100	5	2	2	log2	entropy		0.9548233547316477	0.7750412625313982	0.7529411764262975	0.956198960646205	66.53105635064767	17.190025981901773	0.2583759564254065
1	2	undersample	0.8	100	5	2	2	log2	entropy		0.9729369237854418	0.8418197904468584	0.8538011695407134	0.9361069836483202	85.56277269739824	13.362979002453635	0.1561774791250102
1	3	undersample	0.8	100	5	2	2	log2	entropy		0.962192990123241	0.8244845024869155	0.876470588183737	0.9420505200524365	115.34307379749134	15.124733435563025	0.13112822282408468
1	1	undersample	0.8	100	5	5	1	sqrt	gini		0.9519367657976332	0.7668441468346029	0.747058823485467	0.9576837416409972	66.84208760723179	17.65417539059846	0.26411764434879115
1	2	undersample	0.8	100	5	5	1	sqrt	gini		0.9701650113396418	0.8111533902834727	0.8596491227567457	0.9323922733957475	84.47113660166676	12.715247779832847	0.1505277121471879
1	3	undersample	0.8	100	5	5	1	sqrt	gini		0.962734900795385	0.8451688960259018	0.8705882352429065	0.9450222882544947	115.63633531421853	15.835291234382263	0.13694043515811608
1	1	undersample	0.8	100	5	5	1	sqrt	entropy		0.9550635398925718	0.7701419777591095	0.7529411764262975	0.956198960646205	66.53105635064767	17.190025981901773	0.2583759564254065
1	2	undersample	0.8	100	5	5	1	sqrt	entropy		0.9727805149327007	0.838240895743147	0.847953216324681	0.9375928677493494	83.78661229557595	13.587438644746474	0.16216717008377945
1	3	undersample	0.8	100	5	5	1	sqrt	entropy		0.9629097106896249	0.831607697331342	0.876470588183737	0.9442793462039801	120.24060535013018	15.729722664329483	0.13081871482699084
1	1	undersample	0.8	100	5	5	1	log2	gini		0.9519367657976332	0.7668441468346029	0.747058823485467	0.9576837416409972	66.84208760723179	17.65417539059846	0.26411764434879115
1	2	undersample	0.8	100	5	5	1	log2	gini		0.9701650113396418	0.8111533902834727	0.8596491227567457	0.9323922733957475	84.47113660166676	12.715247779832847	0.1505277121471879
1	3	undersample	0.8	100	5	5	1	log2	gini		0.962734900795385	0.8451688960259018	0.8705882352429065	0.9450222882544947	115.63633531421853	15.835291234382263	0.13694043515811608
1	1	undersample	0.8	100	5	5	1	log2	entropy		0.9550635398925718	0.7701419777591095	0.7529411764262975	0.956198960646205	66.53105635064767	17.190025981901773	0.2583759564254065
1	2	undersample	0.8	100	5	5	1	log2	entropy		0.9727805149327007	0.838240895743147	0.847953216324681	0.9375928677493494	83.78661229557595	13.587438644746474	0.16216717008377945
1	3	undersample	0.8	100	5	5	1	log2	entropy		0.9629097106896249	0.831607697331342	0.876470588183737	0.9442793462039801	120.24060535013018	15.729722664329483	0.13081871482699084
1	1	undersample	0.8	100	5	5	2	sqrt	gini		0.9525830822306651	0.7691260393177622	0.758823529367128	0.9584261321383933	72.53438806206837	18.2524115718322	0.25163803451225863
1	2	undersample	0.8	100	5	5	2	sqrt	gini		0.9707863020602522	0.8200411541300385	0.8654970759727779	0.9301634472442039	85.70581061273744	12.39317975884982	0.14460138482080775
1	3	undersample	0.8	100	5	5	2	sqrt	gini		0.9640940477231011	0.850498620694782	0.8823529411245674	0.9435364041534656	125.32891636968932	15.626932214048892	0.12468735399150939
1	1	undersample	0.8	100	5	5	2	sqrt	entropy		0.9548189877287218	0.7751892553408429	0.7529411764262975	0.9569413511436011	67.73068840220805	17.486405671327688	0.2581755096032767
1	2	undersample	0.8	100	5	5	2	sqrt	entropy		0.9727023105063303	0.835092196079792	0.8538011695407134	0.9346210995472911	83.48543728928604	13.059274980703465	0.1564257740017256
1	3	undersample	0.8	100	5	5	2	sqrt	entropy		0.962756752032165	0.8240991660035332	0.8705882352429065	0.9420505200524365	109.36127962569438	15.023225157471996	0.13737242390797247
1	1	undersample	0.8	100	5	5	2	log2	gini		0.9525830822306651	0.7691260393177622	0.758823529367128	0.9584261321383933	72.53438806206837	18.2524115718322	0.25163803451225863
1	2	undersample	0.8	100	5	5	2	log2	gini		0.9707863020602522	0.8200411541300385	0.8654970759727779	0.9301634472442039	85.70581061273744	12.39317975884982	0.14460138482080775
1	3	undersample	0.8	100	5	5	2	log2	gini		0.9640940477231011	0.850498620694782	0.8823529411245674	0.9435364041534656	125.32891636968932	15.626932214048892	0.12468735399150939
1	1	undersample	0.8	100	5	5	2	log2	entropy		0.9548189877287218	0.7751892553408429	0.7529411764262975	0.9569413511436011	67.73068840220805	17.486405671327688	0.2581755096032767
1	2	undersample	0.8	100	5	5	2	log2	entropy		0.9727023105063303	0.835092196079792	0.8538011695407134	0.9346210995472911	83.48543728928604	13.059274980703465	0.1564257740017256
1	3	undersample	0.8	100	5	5	2	log2	entropy		0.962756752032165	0.8240991660035332	0.8705882352429065	0.9420505200524365	109.36127962569438	15.023225157471996	0.13737242390797247
1	1	undersample	0.8	100	5	10	1	sqrt	gini		0.9522511900082973	0.7747589828787986	0.758823529367128	0.9569413511436011	69.9247083487719	17.62301821563494	0.25202847366180503
1	2	undersample	0.8	100	5	10	1	sqrt	gini		0.9705343100197249	0.8129469741293454	0.8830409356208747	0.9301634472442039	100.55955309153164	12.644392862069749	0.12574033463498988
1	3	undersample	0.8	100	5	10	1	sqrt	gini		0.9631282230574251	0.849960854568201	0.8705882352429065	0.9435364041534656	112.41624096239318	15.418573117861573	0.13715608938442594
1	1	undersample	0.8	100	5	10	1	sqrt	entropy		0.9549150617930914	0.790346665469343	0.7529411764262975	0.9584261321383933	70.25848447990386	18.110920009259857	0.2577755475476461
1	2	undersample	0.8	100	5	10	1	sqrt	entropy		0.9719854365979337	0.8361432297805819	0.8596491227567457	0.9353640415978057	88.63647553303402	13.299856782644913	0.1500494668396807
1	3	undersample	0.8	100	5	10	1	sqrt	entropy		0.962328467791277	0.8249105055206091	0.8647058823020761	0.9435364041534656	106.80203420447275	15.314393569767915	0.1433904570808842
1	1	undersample	0.8	100	5	10	1	log2	gini		0.9522511900082973	0.7747589828787986	0.758823529367128	0.9569413511436011	69.9247083487719	17.62301821563494	0.25202847366180503
1	2	undersample	0.8	100	5	10	1	log2	gini		0.9705343100197249	0.8129469741293454	0.8830409356208747	0.9301634472442039	100.55955309153164	12.644392862069749	0.12574033463498988
1	3	undersample	0.8	100	5	10	1	log2	gini		0.9631282230574251	0.849960854568201	0.8705882352429065	0.9435364041534656	112.41624096239318	15.418573117861573	0.13715608938442594
1	1	undersample	0.8	100	5	10	1	log2	entropy		0.9549150617930914	0.790346665469343	0.7529411764262975	0.9584261321383933	70.25848447990386	18.110920009259857	0.2577755475476461
1	2	undersample	0.8	100	5	10	1	log2	entropy		0.9719854365979337	0.8361432297805819	0.8596491227567457	0.9353640415978057	88.63647553303402	13.299856782644913	0.1500494668396807
1	3	undersample	0.8	100	5	10	1	log2	entropy		0.962328467791277	0.8249105055206091	0.8647058823020761	0.9435364041534656	106.80203420447275	15.314393569767915	0.1433904570808842
1	1	undersample	0.8	100	5	10	2	sqrt	gini		0.9522511900082974	0.7696777106800898	0.7647058823079584	0.9584261321383933	74.92408681867737	18.393903134404542	0.24550052147687132
1	2	undersample	0.8	100	5	10	2	sqrt	gini		0.9708036808216678	0.8168790331314503	0.8654970759727779	0.9286775631431748	83.78621520855278	12.134988550101248	0.1448327470340297
1	3	undersample	0.8	100	5	10	2	sqrt	gini		0.962883489205489	0.845137169287248	0.876470588183737	0.9450222882544947	121.96135966335008	15.942286445425388	0.13071586992648557
1	1	undersample	0.8	100	5	10	2	sqrt	entropy		0.9545263985326871	0.7862064011100863	0.747058823485467	0.9576837416409972	66.84208760723179	17.65417539059846	0.26411764434879115
1	2	undersample	0.8	100	5	10	2	sqrt	entropy		0.9721375007603208	0.8388103304738646	0.8596491227567457	0.9331352154462621	85.47776018195316	12.85652828957491	0.15040786524389646
1	3	undersample	0.8	100	5	10	2	sqrt	entropy		0.9609649506162049	0.8228015083623986	0.8705882352429065	0.941307578001922	107.8918045424407	14.833057782840138	0.13748084728796348
1	1	undersample	0.8	100	5	10	2	log2	gini		0.9522511900082974	0.7696777106800898	0.7647058823079584	0.9584261321383933	74.92408681867737	18.393903134404542	0.24550052147687132
1	2	undersample	0.8	100	5	10	2	log2	gini		0.9708036808216678	0.8168790331314503	0.8654970759727779	0.9286775631431748	83.78621520855278	12.134988550101248	0.1448327470340297
1	3	undersample	0.8	100	5	10	2	log2	gini		0.962883489205489	0.845137169287248	0.876470588183737	0.9450222882544947	121.96135966335008	15.942286445425388	0.13071586992648557
1	1	undersample	0.8	100	5	10	2	log2	entropy		0.9545263985326871	0.7862064011100863	0.747058823485467	0.9576837416409972	66.84208760723179	17.65417539059846	0.26411764434879115
1	2	undersample	0.8	100	5	10	2	log2	entropy		0.9721375007603208	0.8388103304738646	0.8596491227567457	0.9331352154462621	85.47776018195316	12.85652828957491	0.15040786524389646
1	3	undersample	0.8	100	5	10	2	log2	entropy		0.9609649506162049	0.8228015083623986	0.8705882352429065	0.941307578001922	107.8918045424407	14.833057782840138	0.13748084728796348
1	1	undersample	0.8	100	10	2	1	sqrt	gini		0.9542119743220226	0.7732752451992595	0.7647058823079584	0.9532293986566205	66.23807906011645	16.35013655677187	0.24683891994440235
1	2	undersample	0.8	100	10	2	1	sqrt	gini		0.9702975243954364	0.837879093228189	0.8830409356208747	0.9167904903349422	83.18480576937826	10.612258539351844	0.12757447239734182
1	3	undersample	0.8	100	10	2	1	sqrt	gini		0.9638165370159951	0.8332843934838606	0.8823529411245674	0.9368499256988347	111.26468052193067	13.972316124181106	0.12557727165522492
1	1	undersample	0.8	100	10	2	1	sqrt	entropy		0.9547840517053147	0.7949313784373161	0.7823529411304498	0.9502598366670361	68.67283584568693	15.72879402517013	0.22903951969867042
1	2	undersample	0.8	100	10	2	1	sqrt	entropy		0.9717138934508136	0.8648344596729587	0.8830409356208747	0.9234769687895731	91.11308862767939	11.53954314482411	0.12665076343584306
1	3	undersample	0.8	100	10	2	1	sqrt	entropy		0.9625229437986189	0.8571477735625961	0.8882352940653979	0.9368499256988347	117.9015206172189	14.065464898342315	0.11929840807560306
1	1	undersample	0.8	100	10	2	1	log2	gini		0.9542119743220228	0.7732752451992596	0.7647058823079584	0.9532293986566205	66.23807906011645	16.35013655677187	0.24683891994440235
1	2	undersample	0.8	100	10	2	1	log2	gini		0.9702975243954364	0.837879093228189	0.8830409356208747	0.9167904903349422	83.18480576937826	10.612258539351844	0.12757447239734182
1	3	undersample	0.8	100	10	2	1	log2	gini		0.9638165370159951	0.8332843934838606	0.8823529411245674	0.9368499256988347	111.26468052193067	13.972316124181106	0.12557727165522492
1	1	undersample	0.8	100	10	2	1	log2	entropy		0.9547840517053147	0.7949313784373161	0.7823529411304498	0.9502598366670361	68.67283584568693	15.72879402517013	0.22903951969867042
1	2	undersample	0.8	100	10	2	1	log2	entropy		0.9717138934508136	0.8648344596729587	0.8830409356208747	0.9234769687895731	91.11308862767939	11.53954314482411	0.12665076343584306
1	3	undersample	0.8	100	10	2	1	log2	entropy		0.9625229437986189	0.857147773562596	0.8882352940653979	0.9368499256988347	117.9015206172189	14.065464898342315	0.11929840807560306
1	1	undersample	0.8	100	10	2	2	sqrt	gini		0.9558452334163063	0.7759348689316594	0.7705882352487889	0.9517446176618283	66.24929385626702	15.968955963481543	0.2410434039589085
1	2	undersample	0.8	100	10	2	2	sqrt	gini		0.9714553843747556	0.8271487626542138	0.8888888888369071	0.9212481426380295	93.58488697528533	11.287210305138156	0.12060931774454252
1	3	undersample	0.8	100	10	2	2	sqrt	gini		0.9636308015033651	0.8513232311899303	0.8823529411245674	0.9346210995472911	107.21588525558882	13.495987238312999	0.12587674050334483
1	1	undersample	0.8	100	10	2	2	sqrt	entropy		0.9550242368662387	0.7883776293552154	0.7705882352487889	0.9532293986566205	68.45907966710834	16.475906837977806	0.24066794694733498
1	2	undersample	0.8	100	10	2	2	sqrt	entropy		0.9715835527401963	0.8528023050583581	0.8713450291888102	0.9279346210926603	87.20757387777346	12.091033468357043	0.13864658834825055
1	3	undersample	0.8	100	10	2	2	sqrt	entropy		0.962664976837689	0.848002639408106	0.8823529411245674	0.9368499256988347	111.26468052193067	13.972316124181106	0.12557727165522492
1	1	undersample	0.8	100	10	2	2	log2	gini		0.9558452334163063	0.7759290359348452	0.7705882352487889	0.9517446176618283	66.24929385626702	15.968955963481543	0.2410434039589085
1	2	undersample	0.8	100	10	2	2	log2	gini		0.9714553843747556	0.8271487626542138	0.8888888888369071	0.9212481426380295	93.58488697528533	11.287210305138156	0.12060931774454252
1	3	undersample	0.8	100	10	2	2	log2	gini		0.963630801503365	0.8513232311899305	0.8823529411245674	0.9346210995472911	107.21588525558882	13.495987238312999	0.12587674050334483
1	1	undersample	0.8	100	10	2	2	log2	entropy		0.9550264203677017	0.7884269099836009	0.7705882352487889	0.9532293986566205	68.45907966710834	16.475906837977806	0.24066794694733498
1	2	undersample	0.8	100	10	2	2	log2	entropy		0.9715835527401961	0.852802305058358	0.8713450291888102	0.9279346210926603	87.20757387777346	12.091033468357043	0.13864658834825055
1	3	undersample	0.8	100	10	2	2	log2	entropy		0.962664976837689	0.848002639408106	0.8823529411245674	0.9368499256988347	111.26468052193067	13.972316124181106	0.12557727165522492
1	1	undersample	0.8	100	10	5	1	sqrt	gini		0.9524433381370365	0.7708321660505204	0.758823529367128	0.9524870081592244	63.074298895171964	15.970860605904852	0.25320709472657105
1	2	undersample	0.8	100	10	5	1	sqrt	gini		0.969300417959212	0.8176665252851297	0.8888888888369071	0.921991084688544	94.55236195254295	11.39470753234911	0.12051213054354623
1	3	undersample	0.8	100	10	5	1	sqrt	gini		0.9626780875797571	0.8599063558174828	0.8823529411245674	0.931649331345233	102.22823885271092	12.909205270385842	0.126278261202395
1	1	undersample	0.8	100	10	5	1	sqrt	entropy		0.9532053801476046	0.7635226300654668	0.7823529411304498	0.9510022271644322	69.76779668455404	15.967109037483516	0.22886072226128537
1	2	undersample	0.8	100	10	5	1	sqrt	entropy		0.9717855808416535	0.8515243073721511	0.8830409356208747	0.9279346210926603	97.21595916754504	12.253329219610157	0.12604235304959338
1	3	undersample	0.8	100	10	5	1	sqrt	entropy		0.9601957870815488	0.8530622989241011	0.876470588183737	0.9353640415978057	102.67704360567946	13.560106081028138	0.13206559692479927
1	1	undersample	0.8	100	10	5	1	log2	gini		0.9524433381370365	0.7708321660505204	0.758823529367128	0.9524870081592244	63.074298895171964	15.970860605904852	0.25320709472657105
1	2	undersample	0.8	100	10	5	1	log2	gini		0.969300417959212	0.8176665252851297	0.8888888888369071	0.921991084688544	94.55236195254295	11.39470753234911	0.12051213054354623
1	3	undersample	0.8	100	10	5	1	log2	gini		0.9626780875797571	0.8599063558174828	0.8823529411245674	0.931649331345233	102.22823885271092	12.909205270385842	0.126278261202395
1	1	undersample	0.8	100	10	5	1	log2	entropy		0.9532053801476048	0.7635226300654668	0.7823529411304498	0.9510022271644322	69.76779668455404	15.967109037483516	0.22886072226128537
1	2	undersample	0.8	100	10	5	1	log2	entropy		0.9717855808416535	0.8515243073721511	0.8830409356208747	0.9279346210926603	97.21595916754504	12.253329219610157	0.12604235304959338
1	3	undersample	0.8	100	10	5	1	log2	entropy		0.9601957870815488	0.8530622989241011	0.876470588183737	0.9353640415978057	102.67704360567946	13.560106081028138	0.13206559692479927
1	1	undersample	0.8	100	10	5	2	sqrt	gini		0.9556094152583082	0.7641352420683813	0.7647058823079584	0.9539717891540166	67.35885428088775	16.613848379383743	0.24664682740171215
1	2	undersample	0.8	100	10	5	2	sqrt	gini		0.9709666067099398	0.836187012275242	0.8830409356208747	0.921991084688544	89.23379196528798	11.31974235121523	0.12685487425302627
1	3	undersample	0.8	100	10	5	2	sqrt	gini		0.962660606590333	0.850857567751253	0.8823529411245674	0.9331352154462621	104.66664376909998	13.196076455681593	0.1260771811707881
1	1	undersample	0.8	100	10	5	2	sqrt	entropy		0.9520328398620027	0.7708716997708039	0.7823529411304498	0.9547141796514127	75.78110609041887	17.27588817756668	0.22797090608763018
1	2	undersample	0.8	100	10	5	2	sqrt	entropy		0.9707080976338816	0.842920696300705	0.8771929824048424	0.9271916790421457	90.9620806928251	12.047975428974098	0.1324505159467357
1	3	undersample	0.8	100	10	5	2	sqrt	entropy		0.9615177869067391	0.8368351391964018	0.876470588183737	0.9368499256988347	105.25992038747953	13.8791673500199	0.13185613523484668
1	1	undersample	0.8	100	10	5	2	log2	gini		0.9556094152583082	0.7641352420683813	0.7647058823079584	0.9539717891540166	67.35885428088775	16.613848379383743	0.24664682740171215
1	2	undersample	0.8	100	10	5	2	log2	gini		0.9709666067099398	0.836187012275242	0.8830409356208747	0.921991084688544	89.23379196528798	11.31974235121523	0.12685487425302627
1	3	undersample	0.8	100	10	5	2	log2	gini		0.962660606590333	0.8508575677512529	0.8823529411245674	0.9331352154462621	104.66664376909998	13.196076455681593	0.1260771811707881
1	1	undersample	0.8	100	10	5	2	log2	entropy		0.9520328398620027	0.7708716997708039	0.7823529411304498	0.9547141796514127	75.78110609041887	17.27588817756668	0.22797090608763018
1	2	undersample	0.8	100	10	5	2	log2	entropy		0.9707080976338816	0.842920696300705	0.8771929824048424	0.9271916790421457	90.9620806928251	12.047975428974098	0.1324505159467357
1	3	undersample	0.8	100	10	5	2	log2	entropy		0.9615177869067391	0.8368351391964018	0.876470588183737	0.9368499256988347	105.25992038747953	13.8791673500199	0.13185613523484668
1	1	undersample	0.8	100	10	10	1	sqrt	gini		0.9555046071880867	0.7860989430180682	0.7764705881896193	0.9502598366670361	66.36290673883663	15.610532415958323	0.2352297769861507
1	2	undersample	0.8	100	10	10	1	sqrt	gini		0.97121642640529	0.8199213594941722	0.8888888888369071	0.921991084688544	94.55236195254295	11.39470753234911	0.12051213054354623
1	3	undersample	0.8	100	10	10	1	sqrt	gini		0.961537453019841	0.8542523595997878	0.8823529411245674	0.9368499256988347	111.26468052193067	13.972316124181106	0.12557727165522492
1	1	undersample	0.8	100	10	10	1	sqrt	entropy		0.9526660552862571	0.7922083730765427	0.7823529411304498	0.9547141796514127	75.78110609041887	17.27588817756668	0.22797090608763018
1	2	undersample	0.8	100	10	10	1	sqrt	entropy		0.9728847875011948	0.8401523398076854	0.8771929824048424	0.9309063892947185	96.23653889401659	12.69571594961718	0.13192198236922603
1	3	undersample	0.8	100	10	10	1	sqrt	entropy		0.9604492614281969	0.8506485146041337	0.876470588183737	0.9405646359514075	112.28211654267962	14.74661516333963	0.1313353764124416
1	1	undersample	0.8	100	10	10	1	log2	gini		0.9555046071880867	0.7860989430180682	0.7764705881896193	0.9502598366670361	66.36290673883663	15.610532415958323	0.2352297769861507
1	2	undersample	0.8	100	10	10	1	log2	gini		0.97121642640529	0.8199213594941722	0.8888888888369071	0.921991084688544	94.55236195254295	11.39470753234911	0.12051213054354623
1	3	undersample	0.8	100	10	10	1	log2	gini		0.961537453019841	0.8542523595997878	0.8823529411245674	0.9368499256988347	111.26468052193067	13.972316124181106	0.12557727165522492
1	1	undersample	0.8	100	10	10	1	log2	entropy		0.9526660552862571	0.7922083730765427	0.7823529411304498	0.9547141796514127	75.78110609041887	17.27588817756668	0.22797090608763018
1	2	undersample	0.8	100	10	10	1	log2	entropy		0.9728847875011948	0.8401523398076854	0.8771929824048424	0.9309063892947185	96.23653889401659	12.69571594961718	0.13192198236922603
1	3	undersample	0.8	100	10	10	1	log2	entropy		0.9604492614281969	0.8506485146041337	0.876470588183737	0.9405646359514075	112.28211654267962	14.74661516333963	0.1313353764124416
1	1	undersample	0.8	100	10	10	2	sqrt	gini		0.9563649067644876	0.7739204503460673	0.7823529411304498	0.9502598366670361	68.67283584568693	15.72879402517013	0.22903951969867042
1	2	undersample	0.8	100	10	10	2	sqrt	gini		0.9714119374712165	0.8096537425602495	0.8888888888369071	0.9212481426380295	93.58488697528533	11.287210305138156	0.12060931774454252
1	3	undersample	0.8	100	10	10	2	sqrt	gini		0.9611266497683769	0.855735133660041	0.8823529411245674	0.9331352154462621	104.66664376909998	13.196076455681593	0.1260771811707881
1	1	undersample	0.8	100	10	10	2	sqrt	entropy		0.9533342067339184	0.7827079546774232	0.7647058823079584	0.9524870081592244	65.15232805761407	16.094665726880855	0.24703131192986835
1	2	undersample	0.8	100	10	10	2	sqrt	entropy		0.9718246830548386	0.8317113532709206	0.8771929824048424	0.9286775631431748	93.00593325506475	12.298974881859372	0.1322385951235029
1	3	undersample	0.8	100	10	10	2	sqrt	entropy		0.9628441569792849	0.8543354327253362	0.876470588183737	0.9353640415978057	102.67704360567946	13.560106081028138	0.13206559692479927
1	1	undersample	0.8	100	10	10	2	log2	gini		0.9563649067644876	0.7739204503460673	0.7823529411304498	0.9502598366670361	68.67283584568693	15.72879402517013	0.22903951969867042
1	2	undersample	0.8	100	10	10	2	log2	gini		0.9714119374712165	0.8096537425602495	0.8888888888369071	0.9212481426380295	93.58488697528533	11.287210305138156	0.12060931774454252
1	3	undersample	0.8	100	10	10	2	log2	gini		0.9611266497683769	0.855735133660041	0.8823529411245674	0.9331352154462621	104.66664376909998	13.196076455681593	0.1260771811707881
1	1	undersample	0.8	100	10	10	2	log2	entropy		0.9533342067339184	0.7827079546774232	0.7647058823079584	0.9524870081592244	65.15232805761407	16.094665726880855	0.24703131192986835
1	2	undersample	0.8	100	10	10	2	log2	entropy		0.9718246830548386	0.8317113532709206	0.8771929824048424	0.9286775631431748	93.00593325506475	12.298974881859372	0.1322385951235029
1	3	undersample	0.8	100	10	10	2	log2	entropy		0.9628441569792849	0.8543354327253362	0.876470588183737	0.9353640415978057	102.67704360567946	13.560106081028138	0.13206559692479927
1	1	undersample	0.8	300	3	2	1	sqrt	gini		0.9471810996113368	0.7520359660607644	0.7411764705446366	0.9628804751227701	74.28270523721045	19.967288733439748	0.2688013034373239
1	2	undersample	0.8	300	3	2	1	sqrt	gini		0.9679492192591435	0.799394134995367	0.8421052631086487	0.9465081723555238	94.3703480202557	15.742687112481496	0.1668181425525632
1	3	undersample	0.8	300	3	2	1	sqrt	gini		0.9583209509658246	0.8093137861199309	0.8470588234795847	0.9539375928606691	114.69972094572044	18.38936981785776	0.16032618492213233
1	1	undersample	0.8	300	3	2	1	sqrt	entropy		0.9461286519061968	0.7609821956807711	0.7352941176038061	0.9651076466149584	76.83212724188279	21.073210475591566	0.27427601530447865
1	2	undersample	0.8	300	3	2	1	sqrt	entropy		0.9689050511370055	0.8188434603545136	0.847953216324681	0.9546805349111838	117.48105235607599	18.710570117215138	0.15926456706988226
1	3	undersample	0.8	300	3	2	1	sqrt	entropy		0.9591862599423127	0.813569863898816	0.8235294117162629	0.9569093610627274	103.63215526937516	19.111557426649135	0.18441724328371015
1	1	undersample	0.8	300	3	2	1	log2	gini		0.9471810996113368	0.7520359660607644	0.7411764705446366	0.9628804751227701	74.28270523721045	19.967288733439748	0.2688013034373239
1	2	undersample	0.8	300	3	2	1	log2	gini		0.9679492192591435	0.799394134995367	0.8421052631086487	0.9465081723555238	94.3703480202557	15.742687112481496	0.1668181425525632
1	3	undersample	0.8	300	3	2	1	log2	gini		0.9583209509658246	0.8093137861199309	0.8470588234795847	0.9539375928606691	114.69972094572044	18.38936981785776	0.16032618492213233
1	1	undersample	0.8	300	3	2	1	log2	entropy		0.9461286519061968	0.7609821956807711	0.7352941176038061	0.9651076466149584	76.83212724188279	21.073210475591566	0.27427601530447865
1	2	undersample	0.8	300	3	2	1	log2	entropy		0.9689050511370055	0.8188434603545136	0.847953216324681	0.9546805349111838	117.48105235607599	18.710570117215138	0.15926456706988226
1	3	undersample	0.8	300	3	2	1	log2	entropy		0.9591862599423127	0.813569863898816	0.8235294117162629	0.9569093610627274	103.63215526937516	19.111557426649135	0.18441724328371015
1	1	undersample	0.8	300	3	2	2	sqrt	gini		0.9473776147430019	0.7523674843191116	0.7411764705446366	0.9628804751227701	74.28270523721045	19.967288733439748	0.2688013034373239
1	2	undersample	0.8	300	3	2	2	sqrt	gini		0.9679361851880817	0.7998361249092433	0.8421052631086487	0.9472511144060384	95.77462494696479	15.964415057915408	0.16668730479507965
1	3	undersample	0.8	300	3	2	2	sqrt	gini		0.9582903592343327	0.8083610002532731	0.8470588234795847	0.9539375928606691	114.69972094572044	18.38936981785776	0.16032618492213233
1	1	undersample	0.8	300	3	2	2	sqrt	entropy		0.946320800034936	0.7617592851603561	0.7294117646629757	0.9658500371123546	76.24005132415242	21.35907302365265	0.28015553361105494
1	2	undersample	0.8	300	3	2	2	sqrt	entropy		0.9689615321116065	0.8201455983469409	0.847953216324681	0.9546805349111838	117.48105235607599	18.710570117215138	0.15926456706988226
1	3	undersample	0.8	300	3	2	2	sqrt	entropy		0.9591250764793288	0.8135106176580249	0.8235294117162629	0.9569093610627274	103.63215526937516	19.111557426649135	0.18441724328371015
1	1	undersample	0.8	300	3	2	2	log2	gini		0.9473776147430019	0.7523674843191116	0.7411764705446366	0.9628804751227701	74.28270523721045	19.967288733439748	0.2688013034373239
1	2	undersample	0.8	300	3	2	2	log2	gini		0.9679361851880817	0.7998361249092433	0.8421052631086487	0.9472511144060384	95.77462494696479	15.964415057915408	0.16668730479507965
1	3	undersample	0.8	300	3	2	2	log2	gini		0.9582903592343327	0.8083610002532731	0.8470588234795847	0.9539375928606691	114.69972094572044	18.38936981785776	0.16032618492213233
1	1	undersample	0.8	300	3	2	2	log2	entropy		0.946320800034936	0.7617592851603561	0.7294117646629757	0.9658500371123546	76.24005132415242	21.35907302365265	0.28015553361105494
1	2	undersample	0.8	300	3	2	2	log2	entropy		0.9689615321116065	0.8201455983469409	0.847953216324681	0.9546805349111838	117.48105235607599	18.710570117215138	0.15926456706988226
1	3	undersample	0.8	300	3	2	2	log2	entropy		0.9591250764793288	0.8135106176580249	0.8235294117162629	0.9569093610627274	103.63215526937516	19.111557426649135	0.18441724328371015
1	1	undersample	0.8	300	3	5	1	sqrt	gini		0.9471548975937815	0.7515339348854253	0.7411764705446366	0.9628804751227701	74.28270523721045	19.967288733439748	0.2688013034373239
1	2	undersample	0.8	300	3	5	1	sqrt	gini		0.9680534918276374	0.8004295485436402	0.8421052631086487	0.9465081723555238	94.3703480202557	15.742687112481496	0.1668181425525632
1	3	undersample	0.8	300	3	5	1	sqrt	gini		0.9581286600821606	0.8114650861889022	0.8470588234795847	0.9531946508101546	112.79117878566721	18.09747512125402	0.16045114687321582
1	1	undersample	0.8	300	3	5	1	sqrt	entropy		0.9461068168915674	0.7606061217928707	0.7352941176038061	0.9651076466149584	76.83212724188279	21.073210475591566	0.27427601530447865
1	2	undersample	0.8	300	3	5	1	sqrt	entropy		0.9689354639694829	0.8191946433097063	0.847953216324681	0.9546805349111838	117.48105235607599	18.710570117215138	0.15926456706988226
1	3	undersample	0.8	300	3	5	1	sqrt	entropy		0.9590682632637008	0.8146986482590818	0.8235294117162629	0.9569093610627274	103.63215526937516	19.111557426649135	0.18441724328371015
1	1	undersample	0.8	300	3	5	1	log2	gini		0.9471548975937815	0.7515339348854253	0.7411764705446366	0.9628804751227701	74.28270523721045	19.967288733439748	0.2688013034373239
1	2	undersample	0.8	300	3	5	1	log2	gini		0.9680534918276374	0.8004295485436402	0.8421052631086487	0.9465081723555238	94.3703480202557	15.742687112481496	0.1668181425525632
1	3	undersample	0.8	300	3	5	1	log2	gini		0.9581286600821606	0.8114650861889022	0.8470588234795847	0.9531946508101546	112.79117878566721	18.09747512125402	0.16045114687321582
1	1	undersample	0.8	300	3	5	1	log2	entropy		0.9461068168915674	0.7606061217928707	0.7352941176038061	0.9651076466149584	76.83212724188279	21.073210475591566	0.27427601530447865
1	2	undersample	0.8	300	3	5	1	log2	entropy		0.9689354639694829	0.8191946433097063	0.847953216324681	0.9546805349111838	117.48105235607599	18.710570117215138	0.15926456706988226
1	3	undersample	0.8	300	3	5	1	log2	entropy		0.9590682632637008	0.8146986482590818	0.8235294117162629	0.9569093610627274	103.63215526937516	19.111557426649135	0.18441724328371015
1	1	undersample	0.8	300	3	5	2	sqrt	gini		0.9473426787195947	0.7520805962871994	0.7411764705446366	0.9628804751227701	74.28270523721045	19.967288733439748	0.2688013034373239
1	2	undersample	0.8	300	3	5	2	sqrt	gini		0.9679709427109129	0.7994970587043481	0.8421052631086487	0.9465081723555238	94.3703480202557	15.742687112481496	0.1668181425525632
1	3	undersample	0.8	300	3	5	2	sqrt	gini		0.9581155493400927	0.8101228405176781	0.8470588234795847	0.9531946508101546	112.79117878566721	18.09747512125402	0.16045114687321582
1	1	undersample	0.8	300	3	5	2	sqrt	entropy		0.946312066029084	0.7617216451100777	0.7294117646629757	0.9651076466149584	74.56056875679712	20.904624791786834	0.28037103786544587
1	2	undersample	0.8	300	3	5	2	sqrt	entropy		0.9689658768019604	0.8203990242849448	0.847953216324681	0.9546805349111838	117.48105235607599	18.710570117215138	0.15926456706988226
1	3	undersample	0.8	300	3	5	2	sqrt	entropy		0.9590333012848528	0.8139756569329838	0.8235294117162629	0.9569093610627274	103.63215526937516	19.111557426649135	0.18441724328371015
1	1	undersample	0.8	300	3	5	2	log2	gini		0.9473426787195947	0.7520805962871994	0.7411764705446366	0.9628804751227701	74.28270523721045	19.967288733439748	0.2688013034373239
1	2	undersample	0.8	300	3	5	2	log2	gini		0.9679709427109129	0.7994970587043481	0.8421052631086487	0.9465081723555238	94.3703480202557	15.742687112481496	0.1668181425525632
1	3	undersample	0.8	300	3	5	2	log2	gini		0.9581155493400927	0.8101228405176781	0.8470588234795847	0.9531946508101546	112.79117878566721	18.09747512125402	0.16045114687321582
1	1	undersample	0.8	300	3	5	2	log2	entropy		0.946312066029084	0.7617216451100777	0.7294117646629757	0.9651076466149584	74.56056875679712	20.904624791786834	0.28037103786544587
1	2	undersample	0.8	300	3	5	2	log2	entropy		0.9689658768019604	0.8203990242849448	0.847953216324681	0.9546805349111838	117.48105235607599	18.710570117215138	0.15926456706988226
1	3	undersample	0.8	300	3	5	2	log2	entropy		0.9590333012848528	0.8139756569329838	0.8235294117162629	0.9569093610627274	103.63215526937516	19.111557426649135	0.18441724328371015
1	1	undersample	0.8	300	3	10	1	sqrt	gini		0.947089392549893	0.7516195436471417	0.7411764705446366	0.9628804751227701	74.28270523721045	19.967288733439748	0.2688013034373239
1	2	undersample	0.8	300	3	10	1	sqrt	gini		0.9679014276652503	0.7986585056442839	0.8421052631086487	0.9457652303050093	93.00454442689863	15.52703390415777	0.1669491858681867
1	3	undersample	0.8	300	3	10	1	sqrt	gini		0.9582772484922647	0.8130290782354369	0.8470588234795847	0.9531946508101546	112.79117878566721	18.09747512125402	0.16045114687321582
1	1	undersample	0.8	300	3	10	1	sqrt	entropy		0.9462378269793441	0.7615126584520848	0.7352941176038061	0.9651076466149584	76.83212724188279	21.073210475591566	0.27427601530447865
1	2	undersample	0.8	300	3	10	1	sqrt	entropy		0.9688355360913428	0.8183955280559474	0.847953216324681	0.9546805349111838	117.48105235607599	18.710570117215138	0.15926456706988226
1	3	undersample	0.8	300	3	10	1	sqrt	entropy		0.9591862599423127	0.8166579548632976	0.8235294117162629	0.9569093610627274	103.63215526937516	19.111557426649135	0.18441724328371015
1	1	undersample	0.8	300	3	10	1	log2	gini		0.947089392549893	0.7516195436471417	0.7411764705446366	0.9628804751227701	74.28270523721045	19.967288733439748	0.2688013034373239
1	2	undersample	0.8	300	3	10	1	log2	gini		0.9679014276652503	0.7986585056442839	0.8421052631086487	0.9457652303050093	93.00454442689863	15.52703390415777	0.1669491858681867
1	3	undersample	0.8	300	3	10	1	log2	gini		0.9582772484922647	0.8130290782354369	0.8470588234795847	0.9531946508101546	112.79117878566721	18.09747512125402	0.16045114687321582
1	1	undersample	0.8	300	3	10	1	log2	entropy		0.9462378269793441	0.7615126584520848	0.7352941176038061	0.9651076466149584	76.83212724188279	21.073210475591566	0.27427601530447865
1	2	undersample	0.8	300	3	10	1	log2	entropy		0.9688355360913428	0.8183955280559474	0.847953216324681	0.9546805349111838	117.48105235607599	18.710570117215138	0.15926456706988226
1	3	undersample	0.8	300	3	10	1	log2	entropy		0.9591862599423127	0.8166579548632976	0.8235294117162629	0.9569093610627274	103.63215526937516	19.111557426649135	0.18441724328371015
1	1	undersample	0.8	300	3	10	2	sqrt	gini		0.9473164767020394	0.7522364832582079	0.7411764705446366	0.9628804751227701	74.28270523721045	19.967288733439748	0.2688013034373239
1	2	undersample	0.8	300	3	10	2	sqrt	gini		0.967914461736312	0.7993353699506319	0.8421052631086487	0.9472511144060384	95.77462494696479	15.964415057915408	0.16668730479507965
1	3	undersample	0.8	300	3	10	2	sqrt	gini		0.9582772484922647	0.8123453592291295	0.8470588234795847	0.9539375928606691	114.69972094572044	18.38936981785776	0.16032618492213233
1	1	undersample	0.8	300	3	10	2	sqrt	entropy		0.9463906720817502	0.7620339022868461	0.7294117646629757	0.9651076466149584	74.56056875679712	20.904624791786834	0.28037103786544587
1	2	undersample	0.8	300	3	10	2	sqrt	entropy		0.9688398807816967	0.8194142146148398	0.847953216324681	0.9546805349111838	117.48105235607599	18.710570117215138	0.15926456706988226
1	3	undersample	0.8	300	3	10	2	sqrt	entropy		0.9591512979634647	0.8155812025501029	0.8235294117162629	0.9569093610627274	103.63215526937516	19.111557426649135	0.18441724328371015
1	1	undersample	0.8	300	3	10	2	log2	gini		0.9473164767020394	0.7522364832582079	0.7411764705446366	0.9628804751227701	74.28270523721045	19.967288733439748	0.2688013034373239
1	2	undersample	0.8	300	3	10	2	log2	gini		0.967914461736312	0.7993353699506319	0.8421052631086487	0.9472511144060384	95.77462494696479	15.964415057915408	0.16668730479507965
1	3	undersample	0.8	300	3	10	2	log2	gini		0.9582772484922647	0.8123453592291295	0.8470588234795847	0.9539375928606691	114.69972094572044	18.38936981785776	0.16032618492213233
1	1	undersample	0.8	300	3	10	2	log2	entropy		0.9463906720817502	0.7620339022868461	0.7294117646629757	0.9651076466149584	74.56056875679712	20.904624791786834	0.28037103786544587
1	2	undersample	0.8	300	3	10	2	log2	entropy		0.9688398807816967	0.8194142146148398	0.847953216324681	0.9546805349111838	117.48105235607599	18.710570117215138	0.15926456706988226
1	3	undersample	0.8	300	3	10	2	log2	entropy		0.9591512979634647	0.8155812025501029	0.8235294117162629	0.9569093610627274	103.63215526937516	19.111557426649135	0.18441724328371015
1	1	undersample	0.8	300	5	2	1	sqrt	gini		0.9527621293506265	0.7629943287646046	0.7529411764262975	0.956198960646205	66.53105635064767	17.190025981901773	0.2583759564254065
1	2	undersample	0.8	300	5	2	1	sqrt	gini		0.9710773963139647	0.8308336520135196	0.8713450291888102	0.9294205051936894	89.18610623238911	12.345581505282842	0.13842493113505072
1	3	undersample	0.8	300	5	2	1	sqrt	gini		0.9627305305480289	0.8404076712633008	0.8823529411245674	0.9442793462039801	127.09996825377442	15.835291272814914	0.12458925221914821
1	1	undersample	0.8	300	5	2	1	sqrt	entropy		0.9546312066029085	0.7769134789319885	0.758823529367128	0.9576837416409972	71.20665628352594	17.932193900686627	0.2518331027540297
1	2	undersample	0.8	300	5	2	1	sqrt	entropy		0.971107809146442	0.8417780125818923	0.8538011695407134	0.9346210995472911	83.48543728928604	13.059274980703465	0.1564257740017256
1	3	undersample	0.8	300	5	2	1	sqrt	entropy		0.963289922209597	0.8400778829242642	0.8705882352429065	0.9457652303050093	117.31254880020393	16.052212992086996	0.13683286215441604
1	1	undersample	0.8	300	5	2	1	log2	gini		0.9527621293506265	0.7629943287646046	0.7529411764262975	0.956198960646205	66.53105635064767	17.190025981901773	0.2583759564254065
1	2	undersample	0.8	300	5	2	1	log2	gini		0.9710773963139647	0.8308336520135196	0.8713450291888102	0.9294205051936894	89.18610623238911	12.345581505282842	0.13842493113505072
1	3	undersample	0.8	300	5	2	1	log2	gini		0.9627305305480289	0.8404076712633008	0.8823529411245674	0.9442793462039801	127.09996825377442	15.835291272814914	0.12458925221914821
1	1	undersample	0.8	300	5	2	1	log2	entropy		0.9546312066029085	0.7769134789319885	0.758823529367128	0.9576837416409972	71.20665628352594	17.932193900686627	0.2518331027540297
1	2	undersample	0.8	300	5	2	1	log2	entropy		0.971107809146442	0.8417780125818923	0.8538011695407134	0.9346210995472911	83.48543728928604	13.059274980703465	0.1564257740017256
1	3	undersample	0.8	300	5	2	1	log2	entropy		0.963289922209597	0.8400778829242642	0.8705882352429065	0.9457652303050093	117.31254880020393	16.052212992086996	0.13683286215441604
1	1	undersample	0.8	300	5	2	2	sqrt	gini		0.9540853312371719	0.7720250372819581	0.758823529367128	0.956198960646205	68.68621626628104	17.32432305988538	0.252224147940552
1	2	undersample	0.8	300	5	2	2	sqrt	gini		0.9710904303850265	0.8277753787429425	0.8771929824048424	0.9309063892947185	96.23653889401659	12.69571594961718	0.13192198236922603
1	3	undersample	0.8	300	5	2	2	sqrt	gini		0.9633467354252251	0.8415236558749838	0.8823529411245674	0.9435364041534656	125.32891636968932	15.626932214048892	0.12468735399150939
1	1	undersample	0.8	300	5	2	2	sqrt	entropy		0.9547272806672781	0.775869251802056	0.7529411764262975	0.956198960646205	66.53105635064767	17.190025981901773	0.2583759564254065
1	2	undersample	0.8	300	5	2	2	sqrt	entropy		0.9715422781818339	0.8386447612702648	0.8538011695407134	0.9361069836483202	85.56277269739824	13.362979002453635	0.1561774791250102
1	3	undersample	0.8	300	5	2	2	sqrt	entropy		0.9634122891355651	0.8377583953647432	0.8647058823020761	0.9435364041534656	106.80203420447275	15.314393569767915	0.1433904570808842
1	1	undersample	0.8	300	5	2	2	log2	gini		0.9540853312371719	0.7720250372819581	0.758823529367128	0.956198960646205	68.68621626628104	17.32432305988538	0.252224147940552
1	2	undersample	0.8	300	5	2	2	log2	gini		0.9710904303850265	0.8277753787429425	0.8771929824048424	0.9309063892947185	96.23653889401659	12.69571594961718	0.13192198236922603
1	3	undersample	0.8	300	5	2	2	log2	gini		0.9633467354252251	0.8415236558749838	0.8823529411245674	0.9435364041534656	125.32891636968932	15.626932214048892	0.12468735399150939
1	1	undersample	0.8	300	5	2	2	log2	entropy		0.9547272806672781	0.775869251802056	0.7529411764262975	0.956198960646205	66.53105635064767	17.190025981901773	0.2583759564254065
1	2	undersample	0.8	300	5	2	2	log2	entropy		0.9715422781818339	0.8386447612702648	0.8538011695407134	0.9361069836483202	85.56277269739824	13.362979002453635	0.1561774791250102
1	3	undersample	0.8	300	5	2	2	log2	entropy		0.9634122891355651	0.8377583953647432	0.8647058823020761	0.9435364041534656	106.80203420447275	15.314393569767915	0.1433904570808842
1	1	undersample	0.8	300	5	5	1	sqrt	gini		0.9527970653740336	0.7639198345780116	0.7529411764262975	0.9569413511436011	67.73068840220805	17.486405671327688	0.2581755096032767
1	2	undersample	0.8	300	5	5	1	sqrt	gini		0.9708254042734373	0.8263732155192418	0.8654970759727779	0.9301634472442039	85.70581061273744	12.39317975884982	0.14460138482080775
1	3	undersample	0.8	300	5	5	1	sqrt	gini		0.9624857966960929	0.8339571137834733	0.8823529411245674	0.9465081723555238	132.70829916474284	16.4950949524106	0.12429587093758736
1	1	undersample	0.8	300	5	5	1	sqrt	entropy		0.9548320887374996	0.7694298680579894	0.7529411764262975	0.9569413511436011	67.73068840220805	17.486405671327688	0.2581755096032767
1	2	undersample	0.8	300	5	5	1	sqrt	entropy		0.9719072321715632	0.8413319450899073	0.8538011695407134	0.9368499256988347	86.63809925577762	13.520190495216156	0.1560536270413798
1	3	undersample	0.8	300	5	5	1	sqrt	entropy		0.963268070972817	0.8398567845002335	0.8647058823020761	0.9465081723555238	113.09055178669931	16.16519305336239	0.1429402515689032
1	1	undersample	0.8	300	5	5	1	log2	gini		0.9527970653740336	0.7639198345780116	0.7529411764262975	0.9569413511436011	67.73068840220805	17.486405671327688	0.2581755096032767
1	2	undersample	0.8	300	5	5	1	log2	gini		0.9708254042734373	0.8263732155192418	0.8654970759727779	0.9301634472442039	85.70581061273744	12.39317975884982	0.14460138482080775
1	3	undersample	0.8	300	5	5	1	log2	gini		0.9624857966960929	0.8339571137834733	0.8823529411245674	0.9465081723555238	132.70829916474284	16.4950949524106	0.12429587093758736
1	1	undersample	0.8	300	5	5	1	log2	entropy		0.9548320887374996	0.7694298680579894	0.7529411764262975	0.9569413511436011	67.73068840220805	17.486405671327688	0.2581755096032767
1	2	undersample	0.8	300	5	5	1	log2	entropy		0.9719072321715632	0.8413319450899073	0.8538011695407134	0.9368499256988347	86.63809925577762	13.520190495216156	0.1560536270413798
1	3	undersample	0.8	300	5	5	1	log2	entropy		0.963268070972817	0.8398567845002335	0.8647058823020761	0.9465081723555238	113.09055178669931	16.16519305336239	0.1429402515689032
1	1	undersample	0.8	300	5	5	2	sqrt	gini		0.9537490720118783	0.7708162260911678	0.758823529367128	0.956198960646205	68.68621626628104	17.32432305988538	0.252224147940552
1	2	undersample	0.8	300	5	5	2	sqrt	gini		0.9712120817149361	0.8261654515339351	0.8654970759727779	0.9301634472442039	85.70581061273744	12.39317975884982	0.14460138482080775
1	3	undersample	0.8	300	5	5	2	sqrt	gini		0.9634210296302771	0.8365139125818196	0.8823529411245674	0.9435364041534656	125.32891636968932	15.626932214048892	0.12468735399150939
1	1	undersample	0.8	300	5	5	2	sqrt	entropy		0.9548364557404254	0.7744716358954733	0.7529411764262975	0.9584261321383933	70.25848447990386	18.110920009259857	0.2577755475476461
1	2	undersample	0.8	300	5	5	2	sqrt	entropy		0.9719028874812092	0.8387995302295693	0.8538011695407134	0.9346210995472911	83.48543728928604	13.059274980703465	0.1564257740017256
1	3	undersample	0.8	300	5	5	2	sqrt	entropy		0.963320513941089	0.8370722835168027	0.8647058823020761	0.9450222882544947	109.86131304374636	15.72829602333914	0.1431650003897465
1	1	undersample	0.8	300	5	5	2	log2	gini		0.9537490720118783	0.7708162260911678	0.758823529367128	0.956198960646205	68.68621626628104	17.32432305988538	0.252224147940552
1	2	undersample	0.8	300	5	5	2	log2	gini		0.9712120817149361	0.8261654515339351	0.8654970759727779	0.9301634472442039	85.70581061273744	12.39317975884982	0.14460138482080775
1	3	undersample	0.8	300	5	5	2	log2	gini		0.9634210296302771	0.8365139125818196	0.8823529411245674	0.9435364041534656	125.32891636968932	15.626932214048892	0.12468735399150939
1	1	undersample	0.8	300	5	5	2	log2	entropy		0.9548364557404254	0.7744716358954733	0.7529411764262975	0.9584261321383933	70.25848447990386	18.110920009259857	0.2577755475476461
1	2	undersample	0.8	300	5	5	2	log2	entropy		0.9719028874812092	0.8387995302295693	0.8538011695407134	0.9346210995472911	83.48543728928604	13.059274980703465	0.1564257740017256
1	3	undersample	0.8	300	5	5	2	log2	entropy		0.963320513941089	0.8370722835168027	0.8647058823020761	0.9450222882544947	109.86131304374636	15.72829602333914	0.1431650003897465
1	1	undersample	0.8	300	5	10	1	sqrt	gini		0.9530547185466615	0.7727786940013843	0.758823529367128	0.9554565701488089	67.48900724392841	17.03558440709058	0.252420126297429
1	2	undersample	0.8	300	5	10	1	sqrt	gini		0.9709122980805158	0.8247573365877959	0.8713450291888102	0.931649331345233	92.31519813910762	12.748154756295746	0.13809377101627263
1	3	undersample	0.8	300	5	10	1	sqrt	gini		0.962874748710777	0.842305206918734	0.876470588183737	0.9442793462039801	120.24060535013018	15.729722664329483	0.13081871482699084
1	1	undersample	0.8	300	5	10	1	sqrt	entropy		0.9547229136643521	0.7860179228230096	0.7647058823079584	0.9576837416409972	73.55261194033143	18.07120315573071	0.24569083195664912
1	2	undersample	0.8	300	5	10	1	sqrt	entropy		0.9714727631361713	0.8378270085556153	0.8538011695407134	0.9361069836483202	85.56277269739824	13.362979002453635	0.1561774791250102
1	3	undersample	0.8	300	5	10	1	sqrt	entropy		0.9630145966261691	0.8344926716634578	0.8647058823020761	0.9457652303050093	111.45381434572701	15.943752093491815	0.1430525377040623
1	1	undersample	0.8	300	5	10	1	log2	gini		0.9530547185466615	0.7727786940013843	0.758823529367128	0.9554565701488089	67.48900724392841	17.03558440709058	0.252420126297429
1	2	undersample	0.8	300	5	10	1	log2	gini		0.9709122980805158	0.8247573365877959	0.8713450291888102	0.931649331345233	92.31519813910762	12.748154756295746	0.13809377101627263
1	3	undersample	0.8	300	5	10	1	log2	gini		0.962874748710777	0.842305206918734	0.876470588183737	0.9442793462039801	120.24060535013018	15.729722664329483	0.13081871482699084
1	1	undersample	0.8	300	5	10	1	log2	entropy		0.9547229136643521	0.7860179228230096	0.7647058823079584	0.9576837416409972	73.55261194033143	18.07120315573071	0.24569083195664912
1	2	undersample	0.8	300	5	10	1	log2	entropy		0.9714727631361713	0.8378270085556153	0.8538011695407134	0.9361069836483202	85.56277269739824	13.362979002453635	0.1561774791250102
1	3	undersample	0.8	300	5	10	1	log2	entropy		0.9630145966261691	0.8344926716634578	0.8647058823020761	0.9457652303050093	111.45381434572701	15.943752093491815	0.1430525377040623
1	1	undersample	0.8	300	5	10	2	sqrt	gini		0.953591859906546	0.771978249324116	0.7647058823079584	0.956198960646205	70.94913417328999	17.458620137868987	0.24607233945569756
1	2	undersample	0.8	300	5	10	2	sqrt	gini		0.9710643622429029	0.8266103621993073	0.8654970759727779	0.9301634472442039	85.70581061273744	12.39317975884982	0.14460138482080775
1	3	undersample	0.8	300	5	10	2	sqrt	gini		0.9628266759898609	0.8397581387030151	0.8823529411245674	0.9457652303050093	130.787637903327	16.26913478927736	0.12439351105512338
1	1	undersample	0.8	300	5	10	2	sqrt	entropy		0.9543429844097996	0.7844179241305634	0.7647058823079584	0.9576837416409972	73.55261194033143	18.07120315573071	0.24569083195664912
1	2	undersample	0.8	300	5	10	2	sqrt	entropy		0.9714944865879408	0.836062623118417	0.8538011695407134	0.9353640415978057	84.51216628595203	13.209381566436443	0.15630152795539567
1	3	undersample	0.8	300	5	10	2	sqrt	entropy		0.962704309063893	0.8374354771838298	0.8647058823020761	0.9450222882544947	109.86131304374636	15.72829602333914	0.1431650003897465
1	1	undersample	0.8	300	5	10	2	log2	gini		0.953591859906546	0.771978249324116	0.7647058823079584	0.956198960646205	70.94913417328999	17.458620137868987	0.24607233945569756
1	2	undersample	0.8	300	5	10	2	log2	gini		0.9710643622429029	0.8266103621993073	0.8654970759727779	0.9301634472442039	85.70581061273744	12.39317975884982	0.14460138482080775
1	3	undersample	0.8	300	5	10	2	log2	gini		0.9628266759898609	0.8397581387030151	0.8823529411245674	0.9457652303050093	130.787637903327	16.26913478927736	0.12439351105512338
1	1	undersample	0.8	300	5	10	2	log2	entropy		0.9543429844097996	0.7844179241305634	0.7647058823079584	0.9576837416409972	73.55261194033143	18.07120315573071	0.24569083195664912
1	2	undersample	0.8	300	5	10	2	log2	entropy		0.9714944865879408	0.836062623118417	0.8538011695407134	0.9353640415978057	84.51216628595203	13.209381566436443	0.15630152795539567
1	3	undersample	0.8	300	5	10	2	log2	entropy		0.962704309063893	0.8374354771838298	0.8647058823020761	0.9450222882544947	109.86131304374636	15.72829602333914	0.1431650003897465
1	1	undersample	0.8	300	10	2	1	sqrt	gini		0.9548539237521289	0.7776779954165421	0.7705882352487889	0.9517446176618283	66.24929385626702	15.968955963481543	0.2410434039589085
1	2	undersample	0.8	300	10	2	1	sqrt	gini		0.9710035365779479	0.8418435619337938	0.8888888888369071	0.9212481426380295	93.58488697528533	11.287210305138156	0.12060931774454252
1	3	undersample	0.8	300	10	2	1	sqrt	gini		0.9629687090289311	0.8486258864522724	0.8823529411245674	0.9323922733957475	103.43404348368281	13.051064647963198	0.12617764107502602
1	1	undersample	0.8	300	10	2	1	sqrt	entropy		0.9567142669985589	0.7967896435374603	0.7705882352487889	0.9532293986566205	68.45907966710834	16.475906837977806	0.24066794694733498
1	2	undersample	0.8	300	10	2	1	sqrt	entropy		0.9724633525368648	0.8576211596094375	0.8888888888369071	0.9234769687895731	96.54366966532238	11.615963960352747	0.12031822526721708
1	3	undersample	0.8	300	10	2	1	sqrt	entropy		0.963447251114413	0.8625563192522376	0.876470588183737	0.9361069836483202	103.9534652734609	13.717781708436705	0.13196078296010563
1	1	undersample	0.8	300	10	2	1	log2	gini		0.9548539237521289	0.7776779954165421	0.7705882352487889	0.9517446176618283	66.24929385626702	15.968955963481543	0.2410434039589085
1	2	undersample	0.8	300	10	2	1	log2	gini		0.9710035365779479	0.8418435619337938	0.8888888888369071	0.9212481426380295	93.58488697528533	11.287210305138156	0.12060931774454252
1	3	undersample	0.8	300	10	2	1	log2	gini		0.9629687090289311	0.8486258864522724	0.8823529411245674	0.9323922733957475	103.43404348368281	13.051064647963198	0.12617764107502602
1	1	undersample	0.8	300	10	2	1	log2	entropy		0.9567142669985589	0.7967896435374603	0.7705882352487889	0.9532293986566205	68.45907966710834	16.475906837977806	0.24066794694733498
1	2	undersample	0.8	300	10	2	1	log2	entropy		0.9724633525368648	0.8576211596094375	0.8888888888369071	0.9234769687895731	96.54366966532238	11.615963960352747	0.12031822526721708
1	3	undersample	0.8	300	10	2	1	log2	entropy		0.963447251114413	0.8625563192522376	0.876470588183737	0.9361069836483202	103.9534652734609	13.717781708436705	0.13196078296010563
1	1	undersample	0.8	300	10	2	2	sqrt	gini		0.9561814926416	0.7777239981592273	0.7764705881896193	0.9517446176618283	68.51172446713943	16.09085639068369	0.23486280385898287
1	2	undersample	0.8	300	10	2	2	sqrt	gini		0.9723851481104941	0.8319054611063424	0.8947368420529394	0.9205052005875148	98.42521366180424	11.255286334612123	0.11435367962759946
1	3	undersample	0.8	300	10	2	2	sqrt	gini		0.9636264312560091	0.860585796536274	0.8823529411245674	0.9368499256988347	111.26468052193067	13.972316124181106	0.12557727165522492
1	1	undersample	0.8	300	10	2	2	sqrt	entropy		0.9563692737674134	0.7861672845279332	0.758823529367128	0.9532293986566205	64.12541994184005	16.22436627556593	0.25300989294146964
1	2	undersample	0.8	300	10	2	2	sqrt	entropy		0.9722243945673992	0.8525015906843684	0.8888888888369071	0.9234769687895731	96.54366966532238	11.615963960352747	0.12031822526721708
1	3	undersample	0.8	300	10	2	2	sqrt	entropy		0.961677300935233	0.8495672049129033	0.876470588183737	0.9368499256988347	105.25992038747953	13.8791673500199	0.13185613523484668
1	1	undersample	0.8	300	10	2	2	log2	gini		0.9561814926416	0.7777239981592273	0.7764705881896193	0.9517446176618283	68.51172446713943	16.09085639068369	0.23486280385898287
1	2	undersample	0.8	300	10	2	2	log2	gini		0.9723851481104941	0.8319054611063424	0.8947368420529394	0.9205052005875148	98.42521366180424	11.255286334612123	0.11435367962759946
1	3	undersample	0.8	300	10	2	2	log2	gini		0.9636264312560091	0.860585796536274	0.8823529411245674	0.9368499256988347	111.26468052193067	13.972316124181106	0.12557727165522492
1	1	undersample	0.8	300	10	2	2	log2	entropy		0.9563692737674134	0.7861672845279332	0.758823529367128	0.9532293986566205	64.12541994184005	16.22436627556593	0.25300989294146964
1	2	undersample	0.8	300	10	2	2	log2	entropy		0.9722243945673992	0.8525015906843684	0.8888888888369071	0.9234769687895731	96.54366966532238	11.615963960352747	0.12031822526721708
1	3	undersample	0.8	300	10	2	2	log2	entropy		0.961677300935233	0.8495672049129033	0.876470588183737	0.9368499256988347	105.25992038747953	13.8791673500199	0.13185613523484668
1	1	undersample	0.8	300	10	5	1	sqrt	gini		0.9547054456526486	0.7811185187035814	0.7647058823079584	0.9532293986566205	66.23807906011645	16.35013655677187	0.24683891994440235
1	2	undersample	0.8	300	10	5	1	sqrt	gini		0.9707602339181286	0.830971385417728	0.8947368420529394	0.921991084688544	100.46188410851461	11.469672713482984	0.11416938683406631
1	3	undersample	0.8	300	10	5	1	sqrt	gini		0.9624726859540249	0.8688498491740771	0.8823529411245674	0.9323922733957475	103.43404348368281	13.051064647963198	0.12617764107502602
1	1	undersample	0.8	300	10	5	1	sqrt	entropy		0.9571334992794445	0.7889530866806107	0.7941176470121107	0.9547141796514127	81.31613833877272	17.535675969710542	0.21564815441054822
1	2	undersample	0.8	300	10	5	1	sqrt	entropy		0.9718464065066084	0.8476013257893653	0.8830409356208747	0.9249628528906021	93.06681287069628	11.768048919197124	0.12644730839637866
1	3	undersample	0.8	300	10	5	1	sqrt	entropy		0.962424613233109	0.8583653740631637	0.876470588183737	0.9353640415978057	102.67704360567946	13.560106081028138	0.13206559692479927
1	1	undersample	0.8	300	10	5	1	log2	gini		0.9547054456526486	0.7811185187035814	0.7647058823079584	0.9532293986566205	66.23807906011645	16.35013655677187	0.24683891994440235
1	2	undersample	0.8	300	10	5	1	log2	gini		0.9707602339181286	0.830971385417728	0.8947368420529394	0.921991084688544	100.46188410851461	11.469672713482984	0.11416938683406631
1	3	undersample	0.8	300	10	5	1	log2	gini		0.9624726859540249	0.8688498491740771	0.8823529411245674	0.9323922733957475	103.43404348368281	13.051064647963198	0.12617764107502602
1	1	undersample	0.8	300	10	5	1	log2	entropy		0.9571334992794445	0.7889530866806107	0.7941176470121107	0.9547141796514127	81.31613833877272	17.535675969710542	0.21564815441054822
1	2	undersample	0.8	300	10	5	1	log2	entropy		0.9718464065066084	0.8476013257893653	0.8830409356208747	0.9249628528906021	93.06681287069628	11.768048919197124	0.12644730839637866
1	3	undersample	0.8	300	10	5	1	log2	entropy		0.962424613233109	0.8583653740631637	0.876470588183737	0.9353640415978057	102.67704360567946	13.560106081028138	0.13206559692479927
1	1	undersample	0.8	300	10	5	2	sqrt	gini		0.9553168260622735	0.7600348163313696	0.758823529367128	0.9517446176618283	62.055520027844935	15.725155109077244	0.2534046041587599
1	2	undersample	0.8	300	10	5	2	sqrt	gini		0.9723112883744776	0.840496436151734	0.8947368420529394	0.9227340267390585	101.50959438256763	11.579958013751632	0.11407746301313494
1	3	undersample	0.8	300	10	5	2	sqrt	gini		0.9631806660256971	0.8609735696528739	0.8823529411245674	0.9338781574967766	105.92694293313248	13.344346955215046	0.1259768811072871
1	1	undersample	0.8	300	10	5	2	sqrt	entropy		0.9552906240447181	0.7846910918886629	0.7705882352487889	0.9547141796514127	70.81376943351017	17.01610038542282	0.24029365776471215
1	2	undersample	0.8	300	10	5	2	sqrt	entropy		0.9715944144660811	0.8461195147876679	0.8830409356208747	0.9257057949411167	94.07298085188823	11.885729392537547	0.1263458258064666
1	3	undersample	0.8	300	10	5	2	sqrt	entropy		0.9635171750721091	0.8573981983052306	0.876470588183737	0.9353640415978057	102.67704360567946	13.560106081028138	0.13206559692479927
1	1	undersample	0.8	300	10	5	2	log2	gini		0.9553168260622735	0.7600348163313696	0.758823529367128	0.9517446176618283	62.055520027844935	15.725155109077244	0.2534046041587599
1	2	undersample	0.8	300	10	5	2	log2	gini		0.9723112883744776	0.840496436151734	0.8947368420529394	0.9227340267390585	101.50959438256763	11.579958013751632	0.11407746301313494
1	3	undersample	0.8	300	10	5	2	log2	gini		0.9631806660256971	0.8609735696528739	0.8823529411245674	0.9338781574967766	105.92694293313248	13.344346955215046	0.1259768811072871
1	1	undersample	0.8	300	10	5	2	log2	entropy		0.9552906240447181	0.7846910918886629	0.7705882352487889	0.9547141796514127	70.81376943351017	17.01610038542282	0.24029365776471215
1	2	undersample	0.8	300	10	5	2	log2	entropy		0.9715944144660811	0.8461195147876679	0.8830409356208747	0.9257057949411167	94.07298085188823	11.885729392537547	0.1263458258064666
1	3	undersample	0.8	300	10	5	2	log2	entropy		0.9635171750721091	0.8573981983052306	0.876470588183737	0.9353640415978057	102.67704360567946	13.560106081028138	0.13206559692479927
1	1	undersample	0.8	300	10	10	1	sqrt	gini		0.954447792480021	0.7854109439761727	0.7764705881896193	0.9524870081592244	69.63649623618484	16.34227596883287	0.23467974633646285
1	2	undersample	0.8	300	10	10	1	sqrt	gini		0.9723373565166009	0.8388785778658125	0.8771929824048424	0.9227340267390585	85.30218122841183	11.352900013481992	0.13309037350476144
1	3	undersample	0.8	300	10	10	1	sqrt	gini		0.9612927191679048	0.8556782751293166	0.8823529411245674	0.9368499256988347	111.26468052193067	13.972316124181106	0.12557727165522492
1	1	undersample	0.8	300	10	10	1	sqrt	entropy		0.9577885497183283	0.8015560323546048	0.7705882352487889	0.9539717891540166	69.61743512083967	16.74164721307131	0.24048065671821084
1	2	undersample	0.8	300	10	10	1	sqrt	entropy		0.9732497414909239	0.849880635244751	0.8713450291888102	0.9264487369916312	85.30898221344587	11.846770199200593	0.13886895657094778
1	3	undersample	0.8	300	10	10	1	sqrt	entropy		0.962437723975177	0.8583388389933359	0.876470588183737	0.9390787518503784	109.37047425133794	14.386941681853308	0.13154318555012182
1	1	undersample	0.8	300	10	10	1	log2	gini		0.954447792480021	0.7854109439761727	0.7764705881896193	0.9524870081592244	69.63649623618484	16.34227596883287	0.23467974633646285
1	2	undersample	0.8	300	10	10	1	log2	gini		0.9723373565166009	0.8388785778658125	0.8771929824048424	0.9227340267390585	85.30218122841183	11.352900013481992	0.13309037350476144
1	3	undersample	0.8	300	10	10	1	log2	gini		0.9612927191679048	0.8556782751293166	0.8823529411245674	0.9368499256988347	111.26468052193067	13.972316124181106	0.12557727165522492
1	1	undersample	0.8	300	10	10	1	log2	entropy		0.9577885497183283	0.8015560323546048	0.7705882352487889	0.9539717891540166	69.61743512083967	16.74164721307131	0.24048065671821084
1	2	undersample	0.8	300	10	10	1	log2	entropy		0.9732497414909239	0.849880635244751	0.8713450291888102	0.9264487369916312	85.30898221344587	11.846770199200593	0.13886895657094778
1	3	undersample	0.8	300	10	10	1	log2	entropy		0.962437723975177	0.8583388389933359	0.876470588183737	0.9390787518503784	109.37047425133794	14.386941681853308	0.13154318555012182
1	1	undersample	0.8	300	10	10	2	sqrt	gini		0.9545132975239093	0.7798505734229286	0.7882352940712802	0.9517446176618283	73.4136574403114	16.33465724508799	0.22250160365913146
1	2	undersample	0.8	300	10	10	2	sqrt	gini		0.9721331560699669	0.8347446336124646	0.9005847952689716	0.9234769687895731	109.32150722178353	11.76880559141002	0.10765314892996537
1	3	undersample	0.8	300	10	10	2	sqrt	gini		0.962734900795385	0.8647496687313739	0.8823529411245674	0.9323922733957475	103.43404348368281	13.051064647963198	0.12617764107502602
1	1	undersample	0.8	300	10	10	2	sqrt	entropy		0.956465347831783	0.7946980486759598	0.758823529367128	0.9517446176618283	62.055520027844935	15.725155109077244	0.2534046041587599
1	2	undersample	0.8	300	10	10	2	sqrt	entropy		0.9730455410442898	0.8505137900511903	0.8830409356208747	0.9234769687895731	91.11308862767939	11.53954314482411	0.12665076343584306
1	3	undersample	0.8	300	10	10	2	sqrt	entropy		0.9631238528100691	0.8581392260313498	0.876470588183737	0.9353640415978057	102.67704360567946	13.560106081028138	0.13206559692479927
1	1	undersample	0.8	300	10	10	2	log2	gini		0.9545132975239093	0.7798505734229286	0.7882352940712802	0.9517446176618283	73.4136574403114	16.33465724508799	0.22250160365913146
1	2	undersample	0.8	300	10	10	2	log2	gini		0.9721331560699669	0.8347446336124646	0.9005847952689716	0.9234769687895731	109.32150722178353	11.76880559141002	0.10765314892996537
1	3	undersample	0.8	300	10	10	2	log2	gini		0.962734900795385	0.8647496687313739	0.8823529411245674	0.9323922733957475	103.43404348368281	13.051064647963198	0.12617764107502602
1	1	undersample	0.8	300	10	10	2	log2	entropy		0.956465347831783	0.7946980486759598	0.758823529367128	0.9517446176618283	62.055520027844935	15.725155109077244	0.2534046041587599
1	2	undersample	0.8	300	10	10	2	log2	entropy		0.9730455410442898	0.8505137900511903	0.8830409356208747	0.9234769687895731	91.11308862767939	11.53954314482411	0.12665076343584306
1	3	undersample	0.8	300	10	10	2	log2	entropy		0.9631238528100691	0.8581392260313498	0.876470588183737	0.9353640415978057	102.67704360567946	13.560106081028138	0.13206559692479927
1	1	undersample	0.8	500	3	2	1	sqrt	gini		0.9488449277261016	0.7542238586382081	0.7352941176038061	0.9636228656201662	73.58274426572756	20.213079672395256	0.27469862857483024
1	2	undersample	0.8	500	3	2	1	sqrt	gini		0.9677754316449867	0.794533786839106	0.8421052631086487	0.9487369985070674	98.70528981362763	16.427151635926535	0.16642624402289777
1	3	undersample	0.8	500	3	2	1	sqrt	gini		0.9584826501179965	0.8050868923611716	0.8411764705387543	0.9554234769616983	113.51725278330788	18.870387919490863	0.16623364573788493
1	1	undersample	0.8	500	3	2	1	sqrt	entropy		0.9482029782959955	0.7626217746419833	0.7352941176038061	0.9665924276097507	80.37034417382752	22.009797327280335	0.27385470038517457
1	2	undersample	0.8	500	3	2	1	sqrt	entropy		0.969361243624167	0.8196003185860369	0.847953216324681	0.9554234769616983	119.53201814113822	19.022412882493345	0.15914072215121747
1	3	undersample	0.8	500	3	2	1	sqrt	entropy		0.9596320251726247	0.8150511742087018	0.8235294117162629	0.9569093610627274	103.63215526937516	19.111557426649135	0.18441724328371015
1	1	undersample	0.8	500	3	2	1	log2	gini		0.9488449277261016	0.7542238586382081	0.7352941176038061	0.9636228656201662	73.58274426572756	20.213079672395256	0.27469862857483024
1	2	undersample	0.8	500	3	2	1	log2	gini		0.9677754316449867	0.794533786839106	0.8421052631086487	0.9487369985070674	98.70528981362763	16.427151635926535	0.16642624402289777
1	3	undersample	0.8	500	3	2	1	log2	gini		0.9584826501179965	0.8050868923611716	0.8411764705387543	0.9554234769616983	113.51725278330788	18.870387919490863	0.16623364573788493
1	1	undersample	0.8	500	3	2	1	log2	entropy		0.9482029782959955	0.7626217746419833	0.7352941176038061	0.9665924276097507	80.37034417382752	22.009797327280335	0.27385470038517457
1	2	undersample	0.8	500	3	2	1	log2	entropy		0.969361243624167	0.8196003185860369	0.847953216324681	0.9554234769616983	119.53201814113822	19.022412882493345	0.15914072215121747
1	3	undersample	0.8	500	3	2	1	log2	entropy		0.9596320251726247	0.8150511742087018	0.8235294117162629	0.9569093610627274	103.63215526937516	19.111557426649135	0.18441724328371015
1	1	undersample	0.8	500	3	2	2	sqrt	gini		0.9488230927114719	0.7529993521210134	0.7352941176038061	0.9628804751227701	72.05553424064894	19.808818187936254	0.27491042396860194
1	2	undersample	0.8	500	3	2	2	sqrt	gini		0.9679448745687895	0.7960279877675108	0.8421052631086487	0.9487369985070674	98.70528981362763	16.427151635926535	0.16642624402289777
1	3	undersample	0.8	500	3	2	2	sqrt	gini		0.9584302071497246	0.8049016019978538	0.8411764705387543	0.9561664190122128	115.53104128016294	19.190224929851635	0.16610448206733378
1	1	undersample	0.8	500	3	2	2	sqrt	entropy		0.9482466483252545	0.7624712233993397	0.7352941176038061	0.9665924276097507	80.37034417382752	22.009797327280335	0.27385470038517457
1	2	undersample	0.8	500	3	2	2	sqrt	entropy		0.9693351754820434	0.8207018568157287	0.847953216324681	0.9554234769616983	119.53201814113822	19.022412882493345	0.15914072215121747
1	3	undersample	0.8	500	3	2	2	sqrt	entropy		0.9596320251726247	0.8144508253448256	0.8235294117162629	0.9569093610627274	103.63215526937516	19.111557426649135	0.18441724328371015
1	1	undersample	0.8	500	3	2	2	log2	gini		0.9488230927114719	0.7529993521210134	0.7352941176038061	0.9628804751227701	72.05553424064894	19.808818187936254	0.27491042396860194
1	2	undersample	0.8	500	3	2	2	log2	gini		0.9679448745687895	0.7960279877675108	0.8421052631086487	0.9487369985070674	98.70528981362763	16.427151635926535	0.16642624402289777
1	3	undersample	0.8	500	3	2	2	log2	gini		0.9584302071497246	0.8049016019978538	0.8411764705387543	0.9561664190122128	115.53104128016294	19.190224929851635	0.16610448206733378
1	1	undersample	0.8	500	3	2	2	log2	entropy		0.9482466483252545	0.7624712233993397	0.7352941176038061	0.9665924276097507	80.37034417382752	22.009797327280335	0.27385470038517457
1	2	undersample	0.8	500	3	2	2	log2	entropy		0.9693351754820434	0.8207018568157287	0.847953216324681	0.9554234769616983	119.53201814113822	19.022412882493345	0.15914072215121747
1	3	undersample	0.8	500	3	2	2	log2	entropy		0.9596320251726247	0.8144508253448256	0.8235294117162629	0.9569093610627274	103.63215526937516	19.111557426649135	0.18441724328371015
1	1	undersample	0.8	500	3	5	1	sqrt	gini		0.9488143587056204	0.7542332982816607	0.7352941176038061	0.9636228656201662	73.58274426572756	20.213079672395256	0.27469862857483024
1	2	undersample	0.8	500	3	5	1	sqrt	gini		0.967914461736312	0.7959032407807162	0.8421052631086487	0.9487369985070674	98.70528981362763	16.427151635926535	0.16642624402289777
1	3	undersample	0.8	500	3	5	1	sqrt	gini		0.9584389476444366	0.8076717117928562	0.8411764705387543	0.9554234769616983	113.51725278330788	18.870387919490863	0.16623364573788493
1	1	undersample	0.8	500	3	5	1	sqrt	entropy		0.9481593082667366	0.7620516732311999	0.7352941176038061	0.9665924276097507	80.37034417382752	22.009797327280335	0.27385470038517457
1	2	undersample	0.8	500	3	5	1	sqrt	entropy		0.9693699330048748	0.8197424102937073	0.847953216324681	0.9554234769616983	119.53201814113822	19.022412882493345	0.15914072215121747
1	3	undersample	0.8	500	3	5	1	sqrt	entropy		0.9596189144305567	0.8170128018118583	0.8235294117162629	0.9569093610627274	103.63215526937516	19.111557426649135	0.18441724328371015
1	1	undersample	0.8	500	3	5	1	log2	gini		0.9488143587056204	0.7542332982816607	0.7352941176038061	0.9636228656201662	73.58274426572756	20.213079672395256	0.27469862857483024
1	2	undersample	0.8	500	3	5	1	log2	gini		0.967914461736312	0.7959032407807162	0.8421052631086487	0.9487369985070674	98.70528981362763	16.427151635926535	0.16642624402289777
1	3	undersample	0.8	500	3	5	1	log2	gini		0.9584389476444366	0.8076717117928562	0.8411764705387543	0.9554234769616983	113.51725278330788	18.870387919490863	0.16623364573788493
1	1	undersample	0.8	500	3	5	1	log2	entropy		0.9481593082667366	0.7620516732311999	0.7352941176038061	0.9665924276097507	80.37034417382752	22.009797327280335	0.27385470038517457
1	2	undersample	0.8	500	3	5	1	log2	entropy		0.9693699330048748	0.8197424102937073	0.847953216324681	0.9554234769616983	119.53201814113822	19.022412882493345	0.15914072215121747
1	3	undersample	0.8	500	3	5	1	log2	entropy		0.9596189144305567	0.8170128018118583	0.8235294117162629	0.9569093610627274	103.63215526937516	19.111557426649135	0.18441724328371015
1	1	undersample	0.8	500	3	5	2	sqrt	gini		0.948823092711472	0.7530014403454495	0.7352941176038061	0.9628804751227701	72.05553424064894	19.808818187936254	0.27491042396860194
1	2	undersample	0.8	500	3	5	2	sqrt	gini		0.9679448745687895	0.7960388231906385	0.8421052631086487	0.9487369985070674	98.70528981362763	16.427151635926535	0.16642624402289777
1	3	undersample	0.8	500	3	5	2	sqrt	gini		0.9583821344288086	0.8058190923907126	0.8411764705387543	0.9561664190122128	115.53104128016294	19.190224929851635	0.16610448206733378
1	1	undersample	0.8	500	3	5	2	sqrt	entropy		0.9482466483252543	0.7625798708849915	0.7352941176038061	0.9665924276097507	80.37034417382752	22.009797327280335	0.27385470038517457
1	2	undersample	0.8	500	3	5	2	sqrt	entropy		0.9693438648627513	0.820831428807034	0.847953216324681	0.9554234769616983	119.53201814113822	19.022412882493345	0.15914072215121747
1	3	undersample	0.8	500	3	5	2	sqrt	entropy		0.9595752119569968	0.8154155596686347	0.8235294117162629	0.9569093610627274	103.63215526937516	19.111557426649135	0.18441724328371015
1	1	undersample	0.8	500	3	5	2	log2	gini		0.948823092711472	0.7530014403454495	0.7352941176038061	0.9628804751227701	72.05553424064894	19.808818187936254	0.27491042396860194
1	2	undersample	0.8	500	3	5	2	log2	gini		0.9679448745687895	0.7960388231906385	0.8421052631086487	0.9487369985070674	98.70528981362763	16.427151635926535	0.16642624402289777
1	3	undersample	0.8	500	3	5	2	log2	gini		0.9583821344288086	0.8058190923907126	0.8411764705387543	0.9561664190122128	115.53104128016294	19.190224929851635	0.16610448206733378
1	1	undersample	0.8	500	3	5	2	log2	entropy		0.9482466483252543	0.7625798708849915	0.7352941176038061	0.9665924276097507	80.37034417382752	22.009797327280335	0.27385470038517457
1	2	undersample	0.8	500	3	5	2	log2	entropy		0.9693438648627513	0.820831428807034	0.847953216324681	0.9554234769616983	119.53201814113822	19.022412882493345	0.15914072215121747
1	3	undersample	0.8	500	3	5	2	log2	entropy		0.9595752119569968	0.8154155596686347	0.8235294117162629	0.9569093610627274	103.63215526937516	19.111557426649135	0.18441724328371015
1	1	undersample	0.8	500	3	10	1	sqrt	gini		0.9487663216734354	0.7533136071863664	0.7411764705446366	0.9636228656201662	75.85711993443361	20.37478430977442	0.26859421460785715
1	2	undersample	0.8	500	3	10	1	sqrt	gini		0.9677232953607396	0.7951494339802183	0.8421052631086487	0.9487369985070674	98.70528981362763	16.427151635926535	0.16642624402289777
1	3	undersample	0.8	500	3	10	1	sqrt	gini		0.9585088716021326	0.8110474315096138	0.8411764705387543	0.9554234769616983	113.51725278330788	18.870387919490863	0.16623364573788493
1	1	undersample	0.8	500	3	10	1	sqrt	entropy		0.9482553823311062	0.7625639815930588	0.7352941176038061	0.9665924276097507	80.37034417382752	22.009797327280335	0.27385470038517457
1	2	undersample	0.8	500	3	10	1	sqrt	entropy		0.9692656604363807	0.8199201422678855	0.847953216324681	0.9554234769616983	119.53201814113822	19.022412882493345	0.15914072215121747
1	3	undersample	0.8	500	3	10	1	sqrt	entropy		0.9596757276461848	0.8181504839263106	0.8235294117162629	0.9569093610627274	103.63215526937516	19.111557426649135	0.18441724328371015
1	1	undersample	0.8	500	3	10	1	log2	gini		0.9487663216734354	0.7533136071863664	0.7411764705446366	0.9636228656201662	75.85711993443361	20.37478430977442	0.26859421460785715
1	2	undersample	0.8	500	3	10	1	log2	gini		0.9677232953607396	0.7951494339802183	0.8421052631086487	0.9487369985070674	98.70528981362763	16.427151635926535	0.16642624402289777
1	3	undersample	0.8	500	3	10	1	log2	gini		0.9585088716021326	0.8110474315096138	0.8411764705387543	0.9554234769616983	113.51725278330788	18.870387919490863	0.16623364573788493
1	1	undersample	0.8	500	3	10	1	log2	entropy		0.9482553823311062	0.7625639815930588	0.7352941176038061	0.9665924276097507	80.37034417382752	22.009797327280335	0.27385470038517457
1	2	undersample	0.8	500	3	10	1	log2	entropy		0.9692656604363807	0.8199201422678855	0.847953216324681	0.9554234769616983	119.53201814113822	19.022412882493345	0.15914072215121747
1	3	undersample	0.8	500	3	10	1	log2	entropy		0.9596757276461848	0.8181504839263106	0.8235294117162629	0.9569093610627274	103.63215526937516	19.111557426649135	0.18441724328371015
1	1	undersample	0.8	500	3	10	2	sqrt	gini		0.9488361937202499	0.7531487987945801	0.7352941176038061	0.9628804751227701	72.05553424064894	19.808818187936254	0.27491042396860194
1	2	undersample	0.8	500	3	10	2	sqrt	gini		0.9676928825282622	0.7949546577215686	0.8421052631086487	0.9487369985070674	98.70528981362763	16.427151635926535	0.16642624402289777
1	3	undersample	0.8	500	3	10	2	sqrt	gini		0.9585132418494886	0.8091587799584603	0.8411764705387543	0.9554234769616983	113.51725278330788	18.870387919490863	0.16623364573788493
1	1	undersample	0.8	500	3	10	2	sqrt	entropy		0.9482684833398839	0.7619940582301942	0.7352941176038061	0.9665924276097507	80.37034417382752	22.009797327280335	0.27385470038517457
1	2	undersample	0.8	500	3	10	2	sqrt	entropy		0.9692395922942573	0.8197669004438072	0.847953216324681	0.9554234769616983	119.53201814113822	19.022412882493345	0.15914072215121747
1	3	undersample	0.8	500	3	10	2	sqrt	entropy		0.9596451359146928	0.8175016235617911	0.8235294117162629	0.9569093610627274	103.63215526937516	19.111557426649135	0.18441724328371015
1	1	undersample	0.8	500	3	10	2	log2	gini		0.9488361937202499	0.7531487987945801	0.7352941176038061	0.9628804751227701	72.05553424064894	19.808818187936254	0.27491042396860194
1	2	undersample	0.8	500	3	10	2	log2	gini		0.9676928825282622	0.7949546577215686	0.8421052631086487	0.9487369985070674	98.70528981362763	16.427151635926535	0.16642624402289777
1	3	undersample	0.8	500	3	10	2	log2	gini		0.9585132418494886	0.8091587799584603	0.8411764705387543	0.9554234769616983	113.51725278330788	18.870387919490863	0.16623364573788493
1	1	undersample	0.8	500	3	10	2	log2	entropy		0.9482684833398839	0.7619940582301942	0.7352941176038061	0.9665924276097507	80.37034417382752	22.009797327280335	0.27385470038517457
1	2	undersample	0.8	500	3	10	2	log2	entropy		0.9692395922942573	0.8197669004438072	0.847953216324681	0.9554234769616983	119.53201814113822	19.022412882493345	0.15914072215121747
1	3	undersample	0.8	500	3	10	2	log2	entropy		0.9596451359146928	0.8175016235617911	0.8235294117162629	0.9569093610627274	103.63215526937516	19.111557426649135	0.18441724328371015
1	1	undersample	0.8	500	5	2	1	sqrt	gini		0.9533778767631773	0.7645427458916655	0.7529411764262975	0.9569413511436011	67.73068840220805	17.486405671327688	0.2581755096032767
1	2	undersample	0.8	500	5	2	1	sqrt	gini		0.9712381498570598	0.8314432408943973	0.8654970759727779	0.9309063892947185	86.69656952653061	12.526439736955618	0.1444859806841218
1	3	undersample	0.8	500	5	2	1	sqrt	gini		0.962866008216065	0.8433160158561588	0.8705882352429065	0.9479940564565529	122.62854008611151	16.740164845080564	0.13651115480164716
1	1	undersample	0.8	500	5	2	1	sqrt	entropy		0.9548582907550548	0.7772746109190215	0.747058823485467	0.956198960646205	64.47613642727755	17.055728903918162	0.2645277649102611
1	2	undersample	0.8	500	5	2	1	sqrt	entropy		0.9718203383644848	0.8439600014912204	0.847953216324681	0.9375928677493494	83.78661229557595	13.587438644746474	0.16216717008377945
1	3	undersample	0.8	500	5	2	1	sqrt	entropy		0.962984004894677	0.8396007679607896	0.8647058823020761	0.9494799405575819	120.11889482011897	17.11608657402288	0.14249286424476096
1	1	undersample	0.8	500	5	2	1	log2	gini		0.9533778767631773	0.7645427458916655	0.7529411764262975	0.9569413511436011	67.73068840220805	17.486405671327688	0.2581755096032767
1	2	undersample	0.8	500	5	2	1	log2	gini		0.9712381498570598	0.8314432408943973	0.8654970759727779	0.9309063892947185	86.69656952653061	12.526439736955618	0.1444859806841218
1	3	undersample	0.8	500	5	2	1	log2	gini		0.962866008216065	0.8433160158561588	0.8705882352429065	0.9479940564565529	122.62854008611151	16.740164845080564	0.13651115480164716
1	1	undersample	0.8	500	5	2	1	log2	entropy		0.9548582907550548	0.7772746109190215	0.747058823485467	0.956198960646205	64.47613642727755	17.055728903918162	0.2645277649102611
1	2	undersample	0.8	500	5	2	1	log2	entropy		0.9718203383644848	0.8439600014912204	0.847953216324681	0.9375928677493494	83.78661229557595	13.587438644746474	0.16216717008377945
1	3	undersample	0.8	500	5	2	1	log2	entropy		0.962984004894677	0.8396007679607896	0.8647058823020761	0.9494799405575819	120.11889482011897	17.11608657402288	0.14249286424476096
1	1	undersample	0.8	500	5	2	2	sqrt	gini		0.9544739944975764	0.7689423235405942	0.758823529367128	0.9569413511436011	69.9247083487719	17.62301821563494	0.25202847366180503
1	2	undersample	0.8	500	5	2	2	sqrt	gini		0.9713467671159077	0.829704291917292	0.8596491227567457	0.9331352154462621	85.47776018195316	12.85652828957491	0.15040786524389646
1	3	undersample	0.8	500	5	2	2	sqrt	gini		0.9631413337994931	0.8423549948496011	0.8823529411245674	0.9472511144060384	134.68306355000567	16.72742018935414	0.1241983839810184
1	1	undersample	0.8	500	5	2	2	sqrt	entropy		0.9551115769247565	0.7760408135913373	0.7529411764262975	0.9569413511436011	67.73068840220805	17.486405671327688	0.2581755096032767
1	2	undersample	0.8	500	5	2	2	sqrt	entropy		0.9718681299583778	0.8396908801610309	0.847953216324681	0.9390787518503784	85.96621034441529	13.918839532862593	0.1619105764629616
1	3	undersample	0.8	500	5	2	2	sqrt	entropy		0.9629577834105411	0.8317987007639942	0.8647058823020761	0.9472511144060384	114.77339449894232	16.39287178556706	0.1428281415688562
1	1	undersample	0.8	500	5	2	2	log2	gini		0.9544739944975764	0.7689423235405942	0.758823529367128	0.9569413511436011	69.9247083487719	17.62301821563494	0.25202847366180503
1	2	undersample	0.8	500	5	2	2	log2	gini		0.9713467671159077	0.829704291917292	0.8596491227567457	0.9331352154462621	85.47776018195316	12.85652828957491	0.15040786524389646
1	3	undersample	0.8	500	5	2	2	log2	gini		0.9631413337994931	0.8423549948496011	0.8823529411245674	0.9472511144060384	134.68306355000567	16.72742018935414	0.1241983839810184
1	1	undersample	0.8	500	5	2	2	log2	entropy		0.9551115769247565	0.7760408135913373	0.7529411764262975	0.9569413511436011	67.73068840220805	17.486405671327688	0.2581755096032767
1	2	undersample	0.8	500	5	2	2	log2	entropy		0.9718681299583778	0.8396908801610309	0.847953216324681	0.9390787518503784	85.96621034441529	13.918839532862593	0.1619105764629616
1	3	undersample	0.8	500	5	2	2	log2	entropy		0.9629577834105411	0.8317987007639942	0.8647058823020761	0.9472511144060384	114.77339449894232	16.39287178556706	0.1428281415688562
1	1	undersample	0.8	500	5	5	1	sqrt	gini		0.953072186558365	0.7660060238107742	0.747058823485467	0.956198960646205	64.47613642727755	17.055728903918162	0.2645277649102611
1	2	undersample	0.8	500	5	5	1	sqrt	gini		0.9712294604763518	0.8292072583170371	0.8596491227567457	0.9323922733957475	84.47113660166676	12.715247779832847	0.1505277121471879
1	3	undersample	0.8	500	5	5	1	sqrt	gini		0.962682457827113	0.8408829983972224	0.876470588183737	0.9472511144060384	127.41445426267144	16.61590405475845	0.13040830317696428
1	1	undersample	0.8	500	5	5	1	sqrt	entropy		0.9549980348486833	0.7729606461511713	0.747058823485467	0.9576837416409972	66.84208760723179	17.65417539059846	0.26411764434879115
1	2	undersample	0.8	500	5	5	1	sqrt	entropy		0.971911576861917	0.8392554177198106	0.847953216324681	0.9383358097998639	84.86328121340182	13.75114269823626	0.16203877169236575
1	3	undersample	0.8	500	5	5	1	sqrt	entropy		0.9629796346473211	0.8394401882403337	0.8647058823020761	0.9487369985070674	118.28541404372105	16.86802739673788	0.1426044483189527
1	1	undersample	0.8	500	5	5	1	log2	gini		0.953072186558365	0.7660060238107742	0.747058823485467	0.956198960646205	64.47613642727755	17.055728903918162	0.2645277649102611
1	2	undersample	0.8	500	5	5	1	log2	gini		0.9712294604763518	0.8292072583170371	0.8596491227567457	0.9323922733957475	84.47113660166676	12.715247779832847	0.1505277121471879
1	3	undersample	0.8	500	5	5	1	log2	gini		0.962682457827113	0.8408829983972224	0.876470588183737	0.9472511144060384	127.41445426267144	16.61590405475845	0.13040830317696428
1	1	undersample	0.8	500	5	5	1	log2	entropy		0.9549980348486833	0.7729606461511713	0.747058823485467	0.9576837416409972	66.84208760723179	17.65417539059846	0.26411764434879115
1	2	undersample	0.8	500	5	5	1	log2	entropy		0.971911576861917	0.8392554177198106	0.847953216324681	0.9383358097998639	84.86328121340182	13.75114269823626	0.16203877169236575
1	3	undersample	0.8	500	5	5	1	log2	entropy		0.9629796346473211	0.8394401882403337	0.8647058823020761	0.9487369985070674	118.28541404372105	16.86802739673788	0.1426044483189527
1	1	undersample	0.8	500	5	5	2	sqrt	gini		0.9543560854185773	0.7697434127980326	0.7529411764262975	0.956198960646205	66.53105635064767	17.190025981901773	0.2583759564254065
1	2	undersample	0.8	500	5	5	2	sqrt	gini		0.9714901418975869	0.8306170505341419	0.8596491227567457	0.931649331345233	83.48639613948005	12.5770385850703	0.15064775019386373
1	3	undersample	0.8	500	5	5	2	sqrt	gini		0.9631457040468491	0.8397811838297571	0.8823529411245674	0.9442793462039801	127.09996825377442	15.835291272814914	0.12458925221914821
1	1	undersample	0.8	500	5	5	2	sqrt	entropy		0.9552644220271628	0.7762006683659304	0.747058823485467	0.9576837416409972	66.84208760723179	17.65417539059846	0.26411764434879115
1	2	undersample	0.8	500	5	5	2	sqrt	entropy		0.9718898534101474	0.8397077052266915	0.847953216324681	0.9383358097998639	84.86328121340182	13.75114269823626	0.16203877169236575
1	3	undersample	0.8	500	5	5	2	sqrt	entropy		0.9632637007254611	0.8368674558152261	0.8647058823020761	0.9465081723555238	113.09055178669931	16.16519305336239	0.1429402515689032
1	1	undersample	0.8	500	5	5	2	log2	gini		0.9543560854185773	0.7697434127980326	0.7529411764262975	0.956198960646205	66.53105635064767	17.190025981901773	0.2583759564254065
1	2	undersample	0.8	500	5	5	2	log2	gini		0.9714901418975869	0.8306170505341419	0.8596491227567457	0.931649331345233	83.48639613948005	12.5770385850703	0.15064775019386373
1	3	undersample	0.8	500	5	5	2	log2	gini		0.9631457040468491	0.8397811838297571	0.8823529411245674	0.9442793462039801	127.09996825377442	15.835291272814914	0.12458925221914821
1	1	undersample	0.8	500	5	5	2	log2	entropy		0.9552644220271628	0.7762006683659304	0.747058823485467	0.9576837416409972	66.84208760723179	17.65417539059846	0.26411764434879115
1	2	undersample	0.8	500	5	5	2	log2	entropy		0.9718898534101474	0.8397077052266915	0.847953216324681	0.9383358097998639	84.86328121340182	13.75114269823626	0.16203877169236575
1	3	undersample	0.8	500	5	5	2	log2	entropy		0.9632637007254611	0.8368674558152261	0.8647058823020761	0.9465081723555238	113.09055178669931	16.16519305336239	0.1429402515689032
1	1	undersample	0.8	500	5	10	1	sqrt	gini		0.9533473077426963	0.7698392111569219	0.758823529367128	0.956198960646205	68.68621626628104	17.32432305988538	0.252224147940552
1	2	undersample	0.8	500	5	10	1	sqrt	gini		0.9714944865879408	0.8279620936426445	0.8538011695407134	0.9309063892947185	78.68299516004015	12.357163524294057	0.15704997899901757
1	3	undersample	0.8	500	5	10	1	sqrt	gini		0.962708679311249	0.8437700792164715	0.876470588183737	0.9472511144060384	127.41445426267144	16.61590405475845	0.13040830317696428
1	1	undersample	0.8	500	5	10	1	sqrt	entropy		0.9550460718808681	0.7815659181115734	0.7529411764262975	0.9576837416409972	68.97241279649708	17.793184645642544	0.2579753735514104
1	2	undersample	0.8	500	5	10	1	sqrt	entropy		0.9718681299583778	0.8407580065353156	0.847953216324681	0.9361069836483202	81.70839088426709	13.27145174901217	0.1624245782875119
1	3	undersample	0.8	500	5	10	1	sqrt	entropy		0.9632462197360371	0.8424846542137739	0.8529411764204152	0.9494799405575819	109.00585482669548	16.883214647845698	0.15488354808674423
1	1	undersample	0.8	500	5	10	1	log2	gini		0.9533473077426963	0.7698392111569219	0.758823529367128	0.956198960646205	68.68621626628104	17.32432305988538	0.252224147940552
1	2	undersample	0.8	500	5	10	1	log2	gini		0.9714944865879408	0.8279620936426445	0.8538011695407134	0.9309063892947185	78.68299516004015	12.357163524294057	0.15704997899901757
1	3	undersample	0.8	500	5	10	1	log2	gini		0.962708679311249	0.8437700792164715	0.876470588183737	0.9472511144060384	127.41445426267144	16.61590405475845	0.13040830317696428
1	1	undersample	0.8	500	5	10	1	log2	entropy		0.9550460718808681	0.7815659181115734	0.7529411764262975	0.9576837416409972	68.97241279649708	17.793184645642544	0.2579753735514104
1	2	undersample	0.8	500	5	10	1	log2	entropy		0.9718681299583778	0.8407580065353156	0.847953216324681	0.9361069836483202	81.70839088426709	13.27145174901217	0.1624245782875119
1	3	undersample	0.8	500	5	10	1	log2	entropy		0.9632462197360371	0.8424846542137739	0.8529411764204152	0.9494799405575819	109.00585482669548	16.883214647845698	0.15488354808674423
1	1	undersample	0.8	500	5	10	2	sqrt	gini		0.9542818463688371	0.770034364264421	0.758823529367128	0.9569413511436011	69.9247083487719	17.62301821563494	0.25202847366180503
1	2	undersample	0.8	500	5	10	2	sqrt	gini		0.9714336609229859	0.8269316769043489	0.8538011695407134	0.931649331345233	79.60172322567519	12.491480499457577	0.15692473978265928
1	3	undersample	0.8	500	5	10	2	sqrt	gini		0.962573201643213	0.8395939773262333	0.876470588183737	0.9465081723555238	125.54626445569508	16.385127652727864	0.13051066448135926
1	1	undersample	0.8	500	5	10	2	sqrt	entropy		0.954687977640945	0.7803363579186688	0.7529411764262975	0.956198960646205	66.53105635064767	17.190025981901773	0.2583759564254065
1	2	undersample	0.8	500	5	10	2	sqrt	entropy		0.9717725467705915	0.8384499870747666	0.847953216324681	0.9353640415978057	80.7051115766989	13.118906350227974	0.16255358907111078
1	3	undersample	0.8	500	5	10	2	sqrt	entropy		0.9630932610785771	0.841971766270123	0.8529411764204152	0.9487369985070674	107.34200219388941	16.63853042535369	0.15500483512390492
1	1	undersample	0.8	500	5	10	2	log2	gini		0.9542818463688371	0.770034364264421	0.758823529367128	0.9569413511436011	69.9247083487719	17.62301821563494	0.25202847366180503
1	2	undersample	0.8	500	5	10	2	log2	gini		0.9714336609229859	0.8269316769043489	0.8538011695407134	0.931649331345233	79.60172322567519	12.491480499457577	0.15692473978265928
1	3	undersample	0.8	500	5	10	2	log2	gini		0.962573201643213	0.8395939773262333	0.876470588183737	0.9465081723555238	125.54626445569508	16.385127652727864	0.13051066448135926
1	1	undersample	0.8	500	5	10	2	log2	entropy		0.954687977640945	0.7803363579186688	0.7529411764262975	0.956198960646205	66.53105635064767	17.190025981901773	0.2583759564254065
1	2	undersample	0.8	500	5	10	2	log2	entropy		0.9717725467705915	0.8384499870747666	0.847953216324681	0.9353640415978057	80.7051115766989	13.118906350227974	0.16255358907111078
1	3	undersample	0.8	500	5	10	2	log2	entropy		0.9630932610785771	0.841971766270123	0.8529411764204152	0.9487369985070674	107.34200219388941	16.63853042535369	0.15500483512390492
1	1	undersample	0.8	500	10	2	1	sqrt	gini		0.9557535263548627	0.771094931205838	0.7764705881896193	0.9495174461696398	65.33589825634905	15.38096580829064	0.23541369393260012
1	2	undersample	0.8	500	10	2	1	sqrt	gini		0.9716595848213898	0.8463000940859525	0.8888888888369071	0.9227340267390585	95.53844221540471	11.504272013661753	0.12041509984367707
1	3	undersample	0.8	500	10	2	1	sqrt	gini		0.9631762957783411	0.8535124146606318	0.8823529411245674	0.9338781574967766	105.92694293313248	13.344346955215046	0.1259768811072871
1	1	undersample	0.8	500	10	2	1	sqrt	entropy		0.957434822481331	0.7915084875925604	0.7705882352487889	0.9495174461696398	63.17834146786144	15.264443340046014	0.24160879113972242
1	2	undersample	0.8	500	10	2	1	sqrt	entropy		0.972020194120765	0.8573762152795324	0.8888888888369071	0.9234769687895731	96.54366966532238	11.615963960352747	0.12031822526721708
1	3	undersample	0.8	500	10	2	1	sqrt	entropy		0.962756752032165	0.8598760743461715	0.876470588183737	0.9353640415978057	102.67704360567946	13.560106081028138	0.13206559692479927
1	1	undersample	0.8	500	10	2	1	log2	gini		0.9557535263548627	0.771094931205838	0.7764705881896193	0.9495174461696398	65.33589825634905	15.38096580829064	0.23541369393260012
1	2	undersample	0.8	500	10	2	1	log2	gini		0.9716595848213898	0.8463000940859525	0.8888888888369071	0.9227340267390585	95.53844221540471	11.504272013661753	0.12041509984367707
1	3	undersample	0.8	500	10	2	1	log2	gini		0.9631762957783411	0.8535124146606318	0.8823529411245674	0.9338781574967766	105.92694293313248	13.344346955215046	0.1259768811072871
1	1	undersample	0.8	500	10	2	1	log2	entropy		0.957434822481331	0.7915084875925604	0.7705882352487889	0.9495174461696398	63.17834146786144	15.264443340046014	0.24160879113972242
1	2	undersample	0.8	500	10	2	1	log2	entropy		0.972020194120765	0.8573762152795324	0.8888888888369071	0.9234769687895731	96.54366966532238	11.615963960352747	0.12031822526721708
1	3	undersample	0.8	500	10	2	1	log2	entropy		0.962756752032165	0.8598760743461715	0.876470588183737	0.9353640415978057	102.67704360567946	13.560106081028138	0.13206559692479927
1	1	undersample	0.8	500	10	2	2	sqrt	gini		0.9563954757849688	0.779812738207145	0.7647058823079584	0.9502598366670361	62.08953787708365	15.374009197534713	0.2476102915611111
1	2	undersample	0.8	500	10	2	2	sqrt	gini		0.9721700859379752	0.8332250729158298	0.8888888888369071	0.9205052005875148	92.63549564017578	11.181722371640802	0.1207066618256033
1	3	undersample	0.8	500	10	2	2	sqrt	gini		0.9637881304081811	0.8582840276060565	0.8823529411245674	0.9353640415978057	108.53445843143426	13.651113504390741	0.12577675897899407
1	1	undersample	0.8	500	10	2	2	sqrt	entropy		0.9567579370278178	0.7836833753994367	0.758823529367128	0.9524870081592244	63.074298895171964	15.970860605904852	0.25320709472657105
1	2	undersample	0.8	500	10	2	2	sqrt	entropy		0.972871753430133	0.853019695174757	0.8771929824048424	0.9242199108400876	87.11482877910674	11.575505866702226	0.13287640184549337
1	3	undersample	0.8	500	10	2	2	sqrt	entropy		0.961991958744865	0.8496804570482447	0.8823529411245674	0.9375928677493494	112.67854552524582	14.138653194224226	0.1254777651018843
1	1	undersample	0.8	500	10	2	2	log2	gini		0.9563954757849688	0.779812738207145	0.7647058823079584	0.9502598366670361	62.08953787708365	15.374009197534713	0.2476102915611111
1	2	undersample	0.8	500	10	2	2	log2	gini		0.9721700859379752	0.8332250729158298	0.8888888888369071	0.9205052005875148	92.63549564017578	11.181722371640802	0.1207066618256033
1	3	undersample	0.8	500	10	2	2	log2	gini		0.9637881304081811	0.8582840276060565	0.8823529411245674	0.9353640415978057	108.53445843143426	13.651113504390741	0.12577675897899407
1	1	undersample	0.8	500	10	2	2	log2	entropy		0.9567579370278178	0.7836833753994367	0.758823529367128	0.9524870081592244	63.074298895171964	15.970860605904852	0.25320709472657105
1	2	undersample	0.8	500	10	2	2	log2	entropy		0.972871753430133	0.853019695174757	0.8771929824048424	0.9242199108400876	87.11482877910674	11.575505866702226	0.13287640184549337
1	3	undersample	0.8	500	10	2	2	log2	entropy		0.961991958744865	0.8496804570482447	0.8823529411245674	0.9375928677493494	112.67854552524582	14.138653194224226	0.1254777651018843
1	1	undersample	0.8	500	10	5	1	sqrt	gini		0.9554347351412725	0.7750001631298306	0.7705882352487889	0.9510022271644322	65.1946233453757	15.727002134664215	0.24123157210990326
1	2	undersample	0.8	500	10	5	1	sqrt	gini		0.9710296047200716	0.8298565669149894	0.9005847952689716	0.921991084688544	107.06664410030247	11.544637894616859	0.1078266431245864
1	3	undersample	0.8	500	10	5	1	sqrt	gini		0.962870378463421	0.8670145118424558	0.8823529411245674	0.9331352154462621	104.66664376909998	13.196076455681593	0.1260771811707881
1	1	undersample	0.8	500	10	5	1	sqrt	entropy		0.9568365430804839	0.7842235902388667	0.7823529411304498	0.9532293986566205	73.261243125814	16.727447400389682	0.22832600095320035
1	2	undersample	0.8	500	10	5	1	sqrt	entropy		0.9720419175725346	0.8508054723384337	0.8888888888369071	0.9234769687895731	96.54366966532238	11.615963960352747	0.12031822526721708
1	3	undersample	0.8	500	10	5	1	sqrt	entropy		0.9631151123153571	0.8628604888321537	0.876470588183737	0.9353640415978057	102.67704360567946	13.560106081028138	0.13206559692479927
1	1	undersample	0.8	500	10	5	1	log2	gini		0.9554347351412725	0.7750001631298306	0.7705882352487889	0.9510022271644322	65.1946233453757	15.727002134664215	0.24123157210990326
1	2	undersample	0.8	500	10	5	1	log2	gini		0.9710296047200716	0.8298565669149894	0.9005847952689716	0.921991084688544	107.06664410030247	11.544637894616859	0.1078266431245864
1	3	undersample	0.8	500	10	5	1	log2	gini		0.962870378463421	0.8670145118424558	0.8823529411245674	0.9331352154462621	104.66664376909998	13.196076455681593	0.1260771811707881
1	1	undersample	0.8	500	10	5	1	log2	entropy		0.9568365430804839	0.7842235902388667	0.7823529411304498	0.9532293986566205	73.261243125814	16.727447400389682	0.22832600095320035
1	2	undersample	0.8	500	10	5	1	log2	entropy		0.9720419175725346	0.8508054723384337	0.8888888888369071	0.9234769687895731	96.54366966532238	11.615963960352747	0.12031822526721708
1	3	undersample	0.8	500	10	5	1	log2	entropy		0.9631151123153571	0.8628604888321537	0.876470588183737	0.9353640415978057	102.67704360567946	13.560106081028138	0.13206559692479927
1	1	undersample	0.8	500	10	5	2	sqrt	gini		0.9554827721734573	0.7640027871554029	0.7647058823079584	0.9524870081592244	65.15232805761407	16.094665726880855	0.24703131192986835
1	2	undersample	0.8	500	10	5	2	sqrt	gini		0.9722678414709384	0.8389526450094382	0.8947368420529394	0.9234769687895731	102.57764854276522	11.692384775881383	0.11398568709859122
1	3	undersample	0.8	500	10	5	2	sqrt	gini		0.963307403199021	0.8593418034214482	0.8823529411245674	0.9346210995472911	107.21588525558882	13.495987238312999	0.12587674050334483
1	1	undersample	0.8	500	10	5	2	sqrt	entropy		0.9565177518668938	0.7884123897914821	0.7647058823079584	0.9547141796514127	68.51637622208513	16.88620648935089	0.2464550336032532
1	2	undersample	0.8	500	10	5	2	sqrt	entropy		0.9723199777551854	0.850444016104189	0.8771929824048424	0.9242199108400876	87.11482877910674	11.575505866702226	0.13287640184549337
1	3	undersample	0.8	500	10	5	2	sqrt	entropy		0.963643912245433	0.8574933292520905	0.876470588183737	0.9361069836483202	103.9534652734609	13.717781708436705	0.13196078296010563
1	1	undersample	0.8	500	10	5	2	log2	gini		0.9554827721734573	0.7640027871554029	0.7647058823079584	0.9524870081592244	65.15232805761407	16.094665726880855	0.24703131192986835
1	2	undersample	0.8	500	10	5	2	log2	gini		0.9722678414709384	0.8389526450094382	0.8947368420529394	0.9234769687895731	102.57764854276522	11.692384775881383	0.11398568709859122
1	3	undersample	0.8	500	10	5	2	log2	gini		0.963307403199021	0.8593418034214482	0.8823529411245674	0.9346210995472911	107.21588525558882	13.495987238312999	0.12587674050334483
1	1	undersample	0.8	500	10	5	2	log2	entropy		0.9565177518668938	0.7884123897914821	0.7647058823079584	0.9547141796514127	68.51637622208513	16.88620648935089	0.2464550336032532
1	2	undersample	0.8	500	10	5	2	log2	entropy		0.9723199777551854	0.850444016104189	0.8771929824048424	0.9242199108400876	87.11482877910674	11.575505866702226	0.13287640184549337
1	3	undersample	0.8	500	10	5	2	log2	entropy		0.963643912245433	0.8574933292520905	0.876470588183737	0.9361069836483202	103.9534652734609	13.717781708436705	0.13196078296010563
1	1	undersample	0.8	500	10	10	1	sqrt	gini		0.9545482335473165	0.7807170734958442	0.7647058823079584	0.9517446176618283	64.0999847713342	15.847055536279392	0.24722400405883427
1	2	undersample	0.8	500	10	10	1	sqrt	gini		0.972715344577392	0.8416154148589218	0.8888888888369071	0.9234769687895731	96.54366966532238	11.615963960352747	0.12031822526721708
1	3	undersample	0.8	500	10	10	1	sqrt	gini		0.9616248579669608	0.8593175314609158	0.8823529411245674	0.9361069836483202	109.88369609492712	13.809847357486616	0.12567693615547393
1	1	undersample	0.8	500	10	10	1	sqrt	entropy		0.9572164723350365	0.7928905195137331	0.7764705881896193	0.9524870081592244	69.63649623618484	16.34227596883287	0.23467974633646285
1	2	undersample	0.8	500	10	10	1	sqrt	entropy		0.9733192565365866	0.8500644783709956	0.8947368420529394	0.9249628528906021	104.77720561665446	11.923917116802384	0.1138025775630631
1	3	undersample	0.8	500	10	10	1	sqrt	entropy		0.9634035486408531	0.8603660235291667	0.876470588183737	0.9361069836483202	103.9534652734609	13.717781708436705	0.13196078296010563
1	1	undersample	0.8	500	10	10	1	log2	gini		0.9545482335473165	0.7807170734958442	0.7647058823079584	0.9517446176618283	64.0999847713342	15.847055536279392	0.24722400405883427
1	2	undersample	0.8	500	10	10	1	log2	gini		0.972715344577392	0.8416154148589218	0.8888888888369071	0.9234769687895731	96.54366966532238	11.615963960352747	0.12031822526721708
1	3	undersample	0.8	500	10	10	1	log2	gini		0.9616248579669608	0.8593175314609158	0.8823529411245674	0.9361069836483202	109.88369609492712	13.809847357486616	0.12567693615547393
1	1	undersample	0.8	500	10	10	1	log2	entropy		0.9572164723350365	0.7928905195137331	0.7764705881896193	0.9524870081592244	69.63649623618484	16.34227596883287	0.23467974633646285
1	2	undersample	0.8	500	10	10	1	log2	entropy		0.9733192565365866	0.8500644783709956	0.8947368420529394	0.9249628528906021	104.77720561665446	11.923917116802384	0.1138025775630631
1	3	undersample	0.8	500	10	10	1	log2	entropy		0.9634035486408531	0.8603660235291667	0.876470588183737	0.9361069836483202	103.9534652734609	13.717781708436705	0.13196078296010563
1	1	undersample	0.8	500	10	10	2	sqrt	gini		0.955823398401677	0.774488053724188	0.7764705881896193	0.9510022271644322	67.42103668413051	15.847055586073864	0.23504614718559438
1	2	undersample	0.8	500	10	10	2	sqrt	gini		0.9721548795217365	0.8357978095323593	0.8947368420529394	0.921991084688544	100.46188410851461	11.469672713482984	0.11416938683406631
1	3	undersample	0.8	500	10	10	2	sqrt	gini		0.963254960230749	0.8649395545560961	0.8823529411245674	0.9338781574967766	105.92694293313248	13.344346955215046	0.1259768811072871
1	1	undersample	0.8	500	10	10	2	sqrt	entropy		0.9568059740600028	0.7901265405190522	0.7647058823079584	0.9524870081592244	65.15232805761407	16.094665726880855	0.24703131192986835
1	2	undersample	0.8	500	10	10	2	sqrt	entropy		0.9732584308716317	0.8520082791576474	0.9005847952689716	0.9242199108400876	110.48209852991153	11.884186023147619	0.1075666110298326
1	3	undersample	0.8	500	10	10	2	sqrt	entropy		0.963875535355301	0.8607894124480723	0.876470588183737	0.9361069836483202	103.9534652734609	13.717781708436705	0.13196078296010563
1	1	undersample	0.8	500	10	10	2	log2	gini		0.955823398401677	0.774488053724188	0.7764705881896193	0.9510022271644322	67.42103668413051	15.847055586073864	0.23504614718559438
1	2	undersample	0.8	500	10	10	2	log2	gini		0.9721548795217365	0.8357978095323593	0.8947368420529394	0.921991084688544	100.46188410851461	11.469672713482984	0.11416938683406631
1	3	undersample	0.8	500	10	10	2	log2	gini		0.963254960230749	0.8649395545560961	0.8823529411245674	0.9338781574967766	105.92694293313248	13.344346955215046	0.1259768811072871
1	1	undersample	0.8	500	10	10	2	log2	entropy		0.9568059740600028	0.7901265405190522	0.7647058823079584	0.9524870081592244	65.15232805761407	16.094665726880855	0.24703131192986835
1	2	undersample	0.8	500	10	10	2	log2	entropy		0.9732584308716317	0.8520082791576474	0.9005847952689716	0.9242199108400876	110.48209852991153	11.884186023147619	0.1075666110298326
1	3	undersample	0.8	500	10	10	2	log2	entropy		0.963875535355301	0.8607894124480723	0.876470588183737	0.9361069836483202	103.9534652734609	13.717781708436705	0.13196078296010563
1	1	undersample	1.0	100	3	2	1	sqrt	gini		0.9441110965544347	0.7403683075933344	0.7764705881896193	0.9450631031852632	59.756743961454	14.133860699658678	0.23652326357018824
1	2	undersample	1.0	100	3	2	1	sqrt	gini		0.9676059887211838	0.7862990471427763	0.8771929824048424	0.9234769687895731	86.19970574495946	11.463122329295473	0.13298330160446892
1	3	undersample	1.0	100	3	2	1	sqrt	gini		0.9542828424088803	0.804038599417927	0.876470588183737	0.9450222882544947	121.96135966335008	15.942286445425388	0.13071586992648557
1	1	undersample	1.0	100	3	2	1	sqrt	entropy		0.9422463863050788	0.7474558889105382	0.7823529411304498	0.9480326651748476	65.57566086529452	15.054702982473493	0.22957759217466744
1	2	undersample	1.0	100	3	2	1	sqrt	entropy		0.968183832538255	0.7945038127171126	0.8830409356208747	0.9227340267390585	90.1644052175508	11.428586013571872	0.1267527366742193
1	3	undersample	1.0	100	3	2	1	sqrt	entropy		0.9555021414212045	0.8104633759149011	0.8529411764204152	0.9442793462039801	98.29064370391625	15.30744823038775	0.15573656525836152
1	1	undersample	1.0	100	3	2	1	log2	gini		0.9441110965544347	0.7403683075933344	0.7764705881896193	0.9450631031852632	59.756743961454	14.133860699658678	0.23652326357018824
1	2	undersample	1.0	100	3	2	1	log2	gini		0.9676059887211838	0.7862990471427763	0.8771929824048424	0.9234769687895731	86.19970574495946	11.463122329295473	0.13298330160446892
1	3	undersample	1.0	100	3	2	1	log2	gini		0.9542828424088803	0.804038599417927	0.876470588183737	0.9450222882544947	121.96135966335008	15.942286445425388	0.13071586992648557
1	1	undersample	1.0	100	3	2	1	log2	entropy		0.9422463863050788	0.7474558889105382	0.7823529411304498	0.9480326651748476	65.57566086529452	15.054702982473493	0.22957759217466744
1	2	undersample	1.0	100	3	2	1	log2	entropy		0.968183832538255	0.7945038127171126	0.8830409356208747	0.9227340267390585	90.1644052175508	11.428586013571872	0.1267527366742193
1	3	undersample	1.0	100	3	2	1	log2	entropy		0.9555021414212045	0.8104633759149011	0.8529411764204152	0.9442793462039801	98.29064370391625	15.30744823038775	0.15573656525836152
1	1	undersample	1.0	100	3	2	2	sqrt	gini		0.9442726756626927	0.7414053559450596	0.7764705881896193	0.9450631031852632	59.756743961454	14.133860699658678	0.23652326357018824
1	2	undersample	1.0	100	3	2	2	sqrt	gini		0.9676798484572005	0.7862346629580667	0.8771929824048424	0.9234769687895731	86.19970574495946	11.463122329295473	0.13298330160446892
1	3	undersample	1.0	100	3	2	2	sqrt	gini		0.9549296390175683	0.8086776903997719	0.876470588183737	0.9479940564565529	129.33602091099198	16.853274067006787	0.13030610231348363
1	1	undersample	1.0	100	3	2	2	sqrt	entropy		0.9423206253548189	0.7472949235194362	0.7823529411304498	0.9487750556722437	66.57812813532911	15.272887041043814	0.2293979539980204
1	2	undersample	1.0	100	3	2	2	sqrt	entropy		0.9683532754620578	0.7937893220812856	0.8830409356208747	0.9234769687895731	91.11308862767939	11.53954314482411	0.12665076343584306
1	3	undersample	1.0	100	3	2	2	sqrt	entropy		0.9562057512455205	0.8169679366430719	0.8470588234795847	0.9450222882544947	95.20164096067413	15.40731039020977	0.16183869608463797
1	1	undersample	1.0	100	3	2	2	log2	gini		0.9442726756626927	0.7414053559450596	0.7764705881896193	0.9450631031852632	59.756743961454	14.133860699658678	0.23652326357018824
1	2	undersample	1.0	100	3	2	2	log2	gini		0.9676798484572005	0.7862346629580667	0.8771929824048424	0.9234769687895731	86.19970574495946	11.463122329295473	0.13298330160446892
1	3	undersample	1.0	100	3	2	2	log2	gini		0.9549296390175683	0.8086776903997719	0.876470588183737	0.9479940564565529	129.33602091099198	16.853274067006787	0.13030610231348363
1	1	undersample	1.0	100	3	2	2	log2	entropy		0.9423206253548189	0.7472949235194362	0.7823529411304498	0.9487750556722437	66.57812813532911	15.272887041043814	0.2293979539980204
1	2	undersample	1.0	100	3	2	2	log2	entropy		0.9683532754620578	0.7937893220812856	0.8830409356208747	0.9234769687895731	91.11308862767939	11.53954314482411	0.12665076343584306
1	3	undersample	1.0	100	3	2	2	log2	entropy		0.9562057512455205	0.8169679366430719	0.8470588234795847	0.9450222882544947	95.20164096067413	15.40731039020977	0.16183869608463797
1	1	undersample	1.0	100	3	5	1	sqrt	gini		0.9441329315690642	0.7401765610096935	0.7764705881896193	0.9450631031852632	59.756743961454	14.133860699658678	0.23652326357018824
1	2	undersample	1.0	100	3	5	1	sqrt	gini		0.967484337391274	0.7851619743221708	0.8771929824048424	0.9234769687895731	86.19970574495946	11.463122329295473	0.13298330160446892
1	3	undersample	1.0	100	3	5	1	sqrt	gini		0.9548116423389563	0.8106629870943569	0.876470588183737	0.9494799405575819	133.34870417239077	17.348958500200062	0.1301021804027777
1	1	undersample	1.0	100	3	5	1	sqrt	entropy		0.9422551203109306	0.7475609739385596	0.7823529411304498	0.9480326651748476	65.57566086529452	15.054702982473493	0.22957759217466744
1	2	undersample	1.0	100	3	5	1	sqrt	entropy		0.9682837604163951	0.7955675969247411	0.8830409356208747	0.9234769687895731	91.11308862767939	11.53954314482411	0.12665076343584306
1	3	undersample	1.0	100	3	5	1	sqrt	entropy		0.9557862074993445	0.8183455023442574	0.8470588234795847	0.9457652303050093	96.58164210072445	15.618369397706266	0.16171156435300132
1	1	undersample	1.0	100	3	5	1	log2	gini		0.9441329315690642	0.7401765610096935	0.7764705881896193	0.9450631031852632	59.756743961454	14.133860699658678	0.23652326357018824
1	2	undersample	1.0	100	3	5	1	log2	gini		0.967484337391274	0.7851619743221708	0.8771929824048424	0.9234769687895731	86.19970574495946	11.463122329295473	0.13298330160446892
1	3	undersample	1.0	100	3	5	1	log2	gini		0.9548116423389563	0.8106629870943569	0.876470588183737	0.9494799405575819	133.34870417239077	17.348958500200062	0.1301021804027777
1	1	undersample	1.0	100	3	5	1	log2	entropy		0.9422551203109306	0.7475609739385596	0.7823529411304498	0.9480326651748476	65.57566086529452	15.054702982473493	0.22957759217466744
1	2	undersample	1.0	100	3	5	1	log2	entropy		0.9682837604163951	0.7955675969247411	0.8830409356208747	0.9234769687895731	91.11308862767939	11.53954314482411	0.12665076343584306
1	3	undersample	1.0	100	3	5	1	log2	entropy		0.9557862074993445	0.8183455023442574	0.8470588234795847	0.9457652303050093	96.58164210072445	15.618369397706266	0.16171156435300132
1	1	undersample	1.0	100	3	5	2	sqrt	gini		0.9443076116860999	0.7418923027280725	0.7764705881896193	0.9450631031852632	59.756743961454	14.133860699658678	0.23652326357018824
1	2	undersample	1.0	100	3	5	2	sqrt	gini		0.9676798484572005	0.785897038132788	0.8771929824048424	0.9234769687895731	86.19970574495946	11.463122329295473	0.13298330160446892
1	3	undersample	1.0	100	3	5	2	sqrt	gini		0.9549820819858403	0.809676837104648	0.876470588183737	0.9479940564565529	129.33602091099198	16.853274067006787	0.13030610231348363
1	1	undersample	1.0	100	3	5	2	sqrt	entropy		0.9423293593606706	0.7475335813504332	0.7823529411304498	0.9487750556722437	66.57812813532911	15.272887041043814	0.2293979539980204
1	2	undersample	1.0	100	3	5	2	sqrt	entropy		0.9683315520102882	0.7934511116986034	0.8830409356208747	0.9234769687895731	91.11308862767939	11.53954314482411	0.12665076343584306
1	3	undersample	1.0	100	3	5	2	sqrt	entropy		0.9562188619875884	0.8186165417229408	0.8470588234795847	0.9450222882544947	95.20164096067413	15.40731039020977	0.16183869608463797
1	1	undersample	1.0	100	3	5	2	log2	gini		0.9443076116860999	0.7418923027280725	0.7764705881896193	0.9450631031852632	59.756743961454	14.133860699658678	0.23652326357018824
1	2	undersample	1.0	100	3	5	2	log2	gini		0.9676798484572005	0.785897038132788	0.8771929824048424	0.9234769687895731	86.19970574495946	11.463122329295473	0.13298330160446892
1	3	undersample	1.0	100	3	5	2	log2	gini		0.9549820819858403	0.809676837104648	0.876470588183737	0.9479940564565529	129.33602091099198	16.853274067006787	0.13030610231348363
1	1	undersample	1.0	100	3	5	2	log2	entropy		0.9423293593606706	0.7475335813504332	0.7823529411304498	0.9487750556722437	66.57812813532911	15.272887041043814	0.2293979539980204
1	2	undersample	1.0	100	3	5	2	log2	entropy		0.9683315520102882	0.7934511116986034	0.8830409356208747	0.9234769687895731	91.11308862767939	11.53954314482411	0.12665076343584306
1	3	undersample	1.0	100	3	5	2	log2	entropy		0.9562188619875884	0.8186165417229408	0.8470588234795847	0.9450222882544947	95.20164096067413	15.40731039020977	0.16183869608463797
1	1	undersample	1.0	100	3	10	1	sqrt	gini		0.9439582514520285	0.7387612157206909	0.7764705881896193	0.9450631031852632	59.756743961454	14.133860699658678	0.23652326357018824
1	2	undersample	1.0	100	3	10	1	sqrt	gini		0.9673713754420722	0.7830204444008121	0.8713450291888102	0.9249628528906021	83.48558228814154	11.612180721591864	0.13909203922969413
1	3	undersample	1.0	100	3	10	1	sqrt	gini		0.9537890044576524	0.806133745115591	0.8705882352429065	0.9487369985070674	124.50326163063087	16.982775882429973	0.13640425491647662
1	1	undersample	1.0	100	3	10	1	sqrt	entropy		0.9423293593606707	0.7474318420362069	0.7823529411304498	0.9480326651748476	65.57566086529452	15.054702982473493	0.22957759217466744
1	2	undersample	1.0	100	3	10	1	sqrt	entropy		0.9683836882945352	0.7955400307034263	0.8771929824048424	0.9242199108400876	87.11482877910674	11.575505866702226	0.13287640184549337
1	3	undersample	1.0	100	3	10	1	sqrt	entropy		0.9557818372519884	0.81883644113234	0.8470588234795847	0.9457652303050093	96.58164210072445	15.618369397706266	0.16171156435300132
1	1	undersample	1.0	100	3	10	1	log2	gini		0.9439582514520285	0.7387612157206909	0.7764705881896193	0.9450631031852632	59.756743961454	14.133860699658678	0.23652326357018824
[truncated: 18,737 more rows]
