# Supplementary material for: Risk prediction for cardiovascular related diseases using PRS and EHR in the Framingham Heart Study
Source: PLoS One. 2026 Apr 17;21(4):e0345914. doi: 10.1371/journal.pone.0345914 (PMC13089760; doi:10.1371/journal.pone.0345914)
Supplement: S1 File — (ZIP) [file pone.0345914.s003.zip › rf/prs_ehr_model/dia/dia_rf_nested_cv_outer_test_results.csv]

outer_fold	AUC	AUPRC	sensitivity	specificity	DOR	LR+	LR-
1	0.9643346871042404	0.8791096424870405	0.7352941176038061	0.9873793615368421	217.32008316229246	58.26119947404234	0.26808933833019305
2	0.9691078213022402	0.8702452783941151	0.6999999999588234	0.9821826280550693	128.6249248289228	39.287477931514104	0.3054421738051086
3	0.9637913505904434	0.8756643509140416	0.7485380116521323	0.9784546805276491	135.18517788586254	34.74247226586759	0.2569991137885622
4	0.9692640503452497	0.8767180274141866	0.705882352899654	0.9903417533358816	246.0920468524657	73.08589711868936	0.29698600825399496
