# Supplementary material for: Risk prediction for cardiovascular related diseases using PRS and EHR in the Framingham Heart Study
Source: PLoS One. 2026 Apr 17;21(4):e0345914. doi: 10.1371/journal.pone.0345914 (PMC13089760; doi:10.1371/journal.pone.0345914)
Supplement: S1 File — (ZIP) [file pone.0345914.s003.zip › rf/prs_ehr_model/stroke/stroke_rf_nested_cv_all_results.csv]

outer_fold	inner_fold	sampling_method	sampling_ratio	n_estimators	max_depth	min_samples_split	min_samples_leaf	max_features	criterion	class_weight	AUC	AUPRC	sensitivity	specificity	DOR	LR+	LR-
1	1	none		100	3	2	1	sqrt	gini		0.7880501760563381	0.1317406894935435	0.0	0.9999999999929579	0.0	0.0	0.9999999900070423
1	2	none		100	3	2	1	sqrt	gini		0.7389744718309859	0.10021693694133794	0.0	0.9999999999929579	0.0	0.0	0.9999999900070423
1	3	none		100	3	2	1	sqrt	gini		0.7653829225352113	0.12095989426430008	0.0	0.9999999999929579	0.0	0.0	0.9999999900070423
1	1	none		100	3	2	1	sqrt	entropy		0.7912852112676056	0.12804656731386377	0.0	0.9999999999929579	0.0	0.0	0.9999999900070423
1	2	none		100	3	2	1	sqrt	entropy		0.7325264084507043	0.09808326050805233	0.0	0.9999999999929579	0.0	0.0	0.9999999900070423
1	3	none		100	3	2	1	sqrt	entropy		0.7760783450704225	0.13787054556383788	0.0	0.9999999999929579	0.0	0.0	0.9999999900070423
1	1	none		100	3	2	1	log2	gini		0.7880501760563381	0.1317406894935435	0.0	0.9999999999929579	0.0	0.0	0.9999999900070423
1	2	none		100	3	2	1	log2	gini		0.7389744718309859	0.10021693694133794	0.0	0.9999999999929579	0.0	0.0	0.9999999900070423
1	3	none		100	3	2	1	log2	gini		0.7653829225352113	0.12095989426430008	0.0	0.9999999999929579	0.0	0.0	0.9999999900070423
1	1	none		100	3	2	1	log2	entropy		0.7912852112676056	0.12804656731386377	0.0	0.9999999999929579	0.0	0.0	0.9999999900070423
1	2	none		100	3	2	1	log2	entropy		0.7325264084507043	0.09808326050805233	0.0	0.9999999999929579	0.0	0.0	0.9999999900070423
1	3	none		100	3	2	1	log2	entropy		0.7760783450704225	0.13787054556383788	0.0	0.9999999999929579	0.0	0.0	0.9999999900070423
1	1	none		100	3	2	2	sqrt	gini		0.7921764964788732	0.12994994306754692	0.0	0.9999999999929579	0.0	0.0	0.9999999900070423
1	2	none		100	3	2	2	sqrt	gini		0.734650088028169	0.09577824768498874	0.0	0.9999999999929579	0.0	0.0	0.9999999900070423
1	3	none		100	3	2	2	sqrt	gini		0.7668243838028168	0.12317702109204891	0.0	0.9999999999929579	0.0	0.0	0.9999999900070423
1	1	none		100	3	2	2	sqrt	entropy		0.7882592429577464	0.12636377285730946	0.0	0.9999999999929579	0.0	0.0	0.9999999900070423
1	2	none		100	3	2	2	sqrt	entropy		0.7300946302816902	0.09747187058889042	0.0	0.9999999999929579	0.0	0.0	0.9999999900070423
1	3	none		100	3	2	2	sqrt	entropy		0.7755611795774647	0.13548574841625466	0.0	0.9999999999929579	0.0	0.0	0.9999999900070423
1	1	none		100	3	2	2	log2	gini		0.7921764964788732	0.12994994306754692	0.0	0.9999999999929579	0.0	0.0	0.9999999900070423
1	2	none		100	3	2	2	log2	gini		0.734650088028169	0.09577824768498874	0.0	0.9999999999929579	0.0	0.0	0.9999999900070423
1	3	none		100	3	2	2	log2	gini		0.7668243838028168	0.12317702109204891	0.0	0.9999999999929579	0.0	0.0	0.9999999900070423
1	1	none		100	3	2	2	log2	entropy		0.7882592429577464	0.12636377285730946	0.0	0.9999999999929579	0.0	0.0	0.9999999900070423
1	2	none		100	3	2	2	log2	entropy		0.7300946302816902	0.09747187058889042	0.0	0.9999999999929579	0.0	0.0	0.9999999900070423
1	3	none		100	3	2	2	log2	entropy		0.7755611795774647	0.13548574841625466	0.0	0.9999999999929579	0.0	0.0	0.9999999900070423
1	1	none		100	3	5	1	sqrt	gini		0.7894586267605633	0.12833869299853132	0.0	0.9999999999929579	0.0	0.0	0.9999999900070423
1	2	none		100	3	5	1	sqrt	gini		0.7398547535211268	0.10011632284419966	0.0	0.9999999999929579	0.0	0.0	0.9999999900070423
1	3	none		100	3	5	1	sqrt	gini		0.7640074823943662	0.12187719049403324	0.0	0.9999999999929579	0.0	0.0	0.9999999900070423
1	1	none		100	3	5	1	sqrt	entropy		0.7877640845070422	0.1264733983514991	0.0	0.9999999999929579	0.0	0.0	0.9999999900070423
1	2	none		100	3	5	1	sqrt	entropy		0.7330765845070423	0.09904960149469962	0.0	0.9999999999929579	0.0	0.0	0.9999999900070423
1	3	none		100	3	5	1	sqrt	entropy		0.7771456866197183	0.13444121251970234	0.0	0.9999999999929579	0.0	0.0	0.9999999900070423
1	1	none		100	3	5	1	log2	gini		0.7894586267605633	0.12833869299853132	0.0	0.9999999999929579	0.0	0.0	0.9999999900070423
1	2	none		100	3	5	1	log2	gini		0.7398547535211268	0.10011632284419966	0.0	0.9999999999929579	0.0	0.0	0.9999999900070423
1	3	none		100	3	5	1	log2	gini		0.7640074823943662	0.12187719049403324	0.0	0.9999999999929579	0.0	0.0	0.9999999900070423
1	1	none		100	3	5	1	log2	entropy		0.7877640845070422	0.1264733983514991	0.0	0.9999999999929579	0.0	0.0	0.9999999900070423
1	2	none		100	3	5	1	log2	entropy		0.7330765845070423	0.09904960149469962	0.0	0.9999999999929579	0.0	0.0	0.9999999900070423
1	3	none		100	3	5	1	log2	entropy		0.7771456866197183	0.13444121251970234	0.0	0.9999999999929579	0.0	0.0	0.9999999900070423
1	1	none		100	3	5	2	sqrt	gini		0.7925396126760563	0.12913355899382836	0.0	0.9999999999929579	0.0	0.0	0.9999999900070423
1	2	none		100	3	5	2	sqrt	gini		0.735288292253521	0.09520936097416716	0.0	0.9999999999929579	0.0	0.0	0.9999999900070423
1	3	none		100	3	5	2	sqrt	gini		0.7675946302816902	0.1230525279631074	0.0	0.9999999999929579	0.0	0.0	0.9999999900070423
1	1	none		100	3	5	2	sqrt	entropy		0.7881492077464789	0.12731756756507842	0.0	0.9999999999929579	0.0	0.0	0.9999999900070423
1	2	none		100	3	5	2	sqrt	entropy		0.7304797535211268	0.09775270076944866	0.0	0.9999999999929579	0.0	0.0	0.9999999900070423
1	3	none		100	3	5	2	sqrt	entropy		0.7768045774647887	0.13186486766720393	0.0	0.9999999999929579	0.0	0.0	0.9999999900070423
1	1	none		100	3	5	2	log2	gini		0.7925396126760563	0.12913355899382836	0.0	0.9999999999929579	0.0	0.0	0.9999999900070423
1	2	none		100	3	5	2	log2	gini		0.735288292253521	0.09520936097416716	0.0	0.9999999999929579	0.0	0.0	0.9999999900070423
1	3	none		100	3	5	2	log2	gini		0.7675946302816902	0.1230525279631074	0.0	0.9999999999929579	0.0	0.0	0.9999999900070423
1	1	none		100	3	5	2	log2	entropy		0.7881492077464789	0.12731756756507842	0.0	0.9999999999929579	0.0	0.0	0.9999999900070423
1	2	none		100	3	5	2	log2	entropy		0.7304797535211268	0.09775270076944866	0.0	0.9999999999929579	0.0	0.0	0.9999999900070423
1	3	none		100	3	5	2	log2	entropy		0.7768045774647887	0.13186486766720393	0.0	0.9999999999929579	0.0	0.0	0.9999999900070423
1	1	none		100	3	10	1	sqrt	gini		0.789381602112676	0.12841449745317407	0.0	0.9999999999929579	0.0	0.0	0.9999999900070423
1	2	none		100	3	10	1	sqrt	gini		0.740944102112676	0.098718943221205	0.0	0.9999999999929579	0.0	0.0	0.9999999900070423
1	3	none		100	3	10	1	sqrt	gini		0.7634463028169014	0.12107638984227333	0.0	0.9999999999929579	0.0	0.0	0.9999999900070423
1	1	none		100	3	10	1	sqrt	entropy		0.78828125	0.12686734343746386	0.0	0.9999999999929579	0.0	0.0	0.9999999900070423
1	2	none		100	3	10	1	sqrt	entropy		0.7332086267605634	0.09988417567420727	0.0	0.9999999999929579	0.0	0.0	0.9999999900070423
1	3	none		100	3	10	1	sqrt	entropy		0.7765735035211268	0.13784459594729404	0.0	0.9999999999929579	0.0	0.0	0.9999999900070423
1	1	none		100	3	10	1	log2	gini		0.789381602112676	0.12841449745317407	0.0	0.9999999999929579	0.0	0.0	0.9999999900070423
1	2	none		100	3	10	1	log2	gini		0.740944102112676	0.098718943221205	0.0	0.9999999999929579	0.0	0.0	0.9999999900070423
1	3	none		100	3	10	1	log2	gini		0.7634463028169014	0.12107638984227333	0.0	0.9999999999929579	0.0	0.0	0.9999999900070423
1	1	none		100	3	10	1	log2	entropy		0.78828125	0.12686734343746386	0.0	0.9999999999929579	0.0	0.0	0.9999999900070423
1	2	none		100	3	10	1	log2	entropy		0.7332086267605634	0.09988417567420727	0.0	0.9999999999929579	0.0	0.0	0.9999999900070423
1	3	none		100	3	10	1	log2	entropy		0.7765735035211268	0.13784459594729404	0.0	0.9999999999929579	0.0	0.0	0.9999999900070423
1	1	none		100	3	10	2	sqrt	gini		0.7930237676056338	0.12979837946568365	0.0	0.9999999999929579	0.0	0.0	0.9999999900070423
1	2	none		100	3	10	2	sqrt	gini		0.7377530809859154	0.09601297374157843	0.0	0.9999999999929579	0.0	0.0	0.9999999900070423
1	3	none		100	3	10	2	sqrt	gini		0.7652398767605635	0.12202455982641519	0.0	0.9999999999929579	0.0	0.0	0.9999999900070423
1	1	none		100	3	10	2	sqrt	entropy		0.7887984154929578	0.1270037169604639	0.0	0.9999999999929579	0.0	0.0	0.9999999900070423
1	2	none		100	3	10	2	sqrt	entropy		0.7298855633802817	0.0976804570916748	0.0	0.9999999999929579	0.0	0.0	0.9999999900070423
1	3	none		100	3	10	2	sqrt	entropy		0.7761773767605633	0.13465335796399588	0.0	0.9999999999929579	0.0	0.0	0.9999999900070423
1	1	none		100	3	10	2	log2	gini		0.7930237676056338	0.12979837946568365	0.0	0.9999999999929579	0.0	0.0	0.9999999900070423
1	2	none		100	3	10	2	log2	gini		0.7377530809859154	0.09601297374157843	0.0	0.9999999999929579	0.0	0.0	0.9999999900070423
1	3	none		100	3	10	2	log2	gini		0.7652398767605635	0.12202455982641519	0.0	0.9999999999929579	0.0	0.0	0.9999999900070423
1	1	none		100	3	10	2	log2	entropy		0.7887984154929578	0.1270037169604639	0.0	0.9999999999929579	0.0	0.0	0.9999999900070423
1	2	none		100	3	10	2	log2	entropy		0.7298855633802817	0.0976804570916748	0.0	0.9999999999929579	0.0	0.0	0.9999999900070423
1	3	none		100	3	10	2	log2	entropy		0.7761773767605633	0.13465335796399588	0.0	0.9999999999929579	0.0	0.0	0.9999999900070423
1	1	none		100	5	2	1	sqrt	gini		0.772194102112676	0.12149429164660736	0.0	0.9999999999929579	0.0	0.0	0.9999999900070423
1	2	none		100	5	2	1	sqrt	gini		0.7422645246478873	0.09826479154306705	0.0	0.9999999999929579	0.0	0.0	0.9999999900070423
1	3	none		100	5	2	1	sqrt	gini		0.7499889964788733	0.10374719718949765	0.0	0.9999999999929579	0.0	0.0	0.9999999900070423
1	1	none		100	5	2	1	sqrt	entropy		0.7890404929577465	0.12699142358936094	0.0	0.9999999999929579	0.0	0.0	0.9999999900070423
1	2	none		100	5	2	1	sqrt	entropy		0.7363446302816902	0.09837587268771196	0.0	0.9999999999929579	0.0	0.0	0.9999999900070423
1	3	none		100	5	2	1	sqrt	entropy		0.7782900528169014	0.1358447677298746	0.0	0.9999999999929579	0.0	0.0	0.9999999900070423
1	1	none		100	5	2	1	log2	gini		0.772194102112676	0.12149429164660736	0.0	0.9999999999929579	0.0	0.0	0.9999999900070423
1	2	none		100	5	2	1	log2	gini		0.7422645246478873	0.09826479154306705	0.0	0.9999999999929579	0.0	0.0	0.9999999900070423
1	3	none		100	5	2	1	log2	gini		0.7499889964788733	0.10374719718949765	0.0	0.9999999999929579	0.0	0.0	0.9999999900070423
1	1	none		100	5	2	1	log2	entropy		0.7890404929577465	0.12699142358936094	0.0	0.9999999999929579	0.0	0.0	0.9999999900070423
1	2	none		100	5	2	1	log2	entropy		0.7363446302816902	0.09837587268771196	0.0	0.9999999999929579	0.0	0.0	0.9999999900070423
1	3	none		100	5	2	1	log2	entropy		0.7782900528169014	0.1358447677298746	0.0	0.9999999999929579	0.0	0.0	0.9999999900070423
1	1	none		100	5	2	2	sqrt	gini		0.7754511443661972	0.12306604576432296	0.0	0.9999999999929579	0.0	0.0	0.9999999900070423
1	2	none		100	5	2	2	sqrt	gini		0.7319432218309859	0.0917950824315446	0.0	0.9999999999929579	0.0	0.0	0.9999999900070423
1	3	none		100	5	2	2	sqrt	gini		0.75078125	0.11120117377979213	0.0	0.9999999999929579	0.0	0.0	0.9999999900070423
1	1	none		100	5	2	2	sqrt	entropy		0.7899867957746478	0.12414248123442562	0.0	0.9999999999929579	0.0	0.0	0.9999999900070423
1	2	none		100	5	2	2	sqrt	entropy		0.7372029049295775	0.09950020826192091	0.0	0.9999999999929579	0.0	0.0	0.9999999900070423
1	3	none		100	5	2	2	sqrt	entropy		0.7787081866197183	0.14556985959632907	0.0	0.9999999999929579	0.0	0.0	0.9999999900070423
1	1	none		100	5	2	2	log2	gini		0.7754511443661972	0.12306604576432296	0.0	0.9999999999929579	0.0	0.0	0.9999999900070423
1	2	none		100	5	2	2	log2	gini		0.7319432218309859	0.0917950824315446	0.0	0.9999999999929579	0.0	0.0	0.9999999900070423
1	3	none		100	5	2	2	log2	gini		0.75078125	0.11120117377979213	0.0	0.9999999999929579	0.0	0.0	0.9999999900070423
1	1	none		100	5	2	2	log2	entropy		0.7899867957746478	0.12414248123442562	0.0	0.9999999999929579	0.0	0.0	0.9999999900070423
1	2	none		100	5	2	2	log2	entropy		0.7372029049295775	0.09950020826192091	0.0	0.9999999999929579	0.0	0.0	0.9999999900070423
1	3	none		100	5	2	2	log2	entropy		0.7787081866197183	0.14556985959632907	0.0	0.9999999999929579	0.0	0.0	0.9999999900070423
1	1	none		100	5	5	1	sqrt	gini		0.7752530809859154	0.11933751814772209	0.0	0.9999999999929579	0.0	0.0	0.9999999900070423
1	2	none		100	5	5	1	sqrt	gini		0.7357504401408451	0.09768541776365128	0.0	0.9999999999929579	0.0	0.0	0.9999999900070423
1	3	none		100	5	5	1	sqrt	gini		0.7585387323943662	0.11802608750052947	0.0	0.9999999999929579	0.0	0.0	0.9999999900070423
1	1	none		100	5	5	1	sqrt	entropy		0.7889194542253521	0.1225350716263272	0.0	0.9999999999929579	0.0	0.0	0.9999999900070423
1	2	none		100	5	5	1	sqrt	entropy		0.7367517605633803	0.0960715849226559	0.0	0.9999999999929579	0.0	0.0	0.9999999900070423
1	3	none		100	5	5	1	sqrt	entropy		0.7811179577464789	0.13918917139792458	0.0	0.9999999999929579	0.0	0.0	0.9999999900070423
1	1	none		100	5	5	1	log2	gini		0.7752530809859154	0.11933751814772209	0.0	0.9999999999929579	0.0	0.0	0.9999999900070423
1	2	none		100	5	5	1	log2	gini		0.7357504401408451	0.09768541776365128	0.0	0.9999999999929579	0.0	0.0	0.9999999900070423
1	3	none		100	5	5	1	log2	gini		0.7585387323943662	0.11802608750052947	0.0	0.9999999999929579	0.0	0.0	0.9999999900070423
1	1	none		100	5	5	1	log2	entropy		0.7889194542253521	0.1225350716263272	0.0	0.9999999999929579	0.0	0.0	0.9999999900070423
1	2	none		100	5	5	1	log2	entropy		0.7367517605633803	0.0960715849226559	0.0	0.9999999999929579	0.0	0.0	0.9999999900070423
1	3	none		100	5	5	1	log2	entropy		0.7811179577464789	0.13918917139792458	0.0	0.9999999999929579	0.0	0.0	0.9999999900070423
1	1	none		100	5	5	2	sqrt	gini		0.7777068661971831	0.12360597344186464	0.0	0.9999999999929579	0.0	0.0	0.9999999900070423
1	2	none		100	5	5	2	sqrt	gini		0.7321632922535211	0.09313658005484368	0.0	0.9999999999929579	0.0	0.0	0.9999999900070423
1	3	none		100	5	5	2	sqrt	gini		0.7487345950704225	0.10829842027738319	0.0	0.9999999999929579	0.0	0.0	0.9999999900070423
1	1	none		100	5	5	2	sqrt	entropy		0.7928587147887324	0.1254196831479355	0.0	0.9999999999929579	0.0	0.0	0.9999999900070423
1	2	none		100	5	5	2	sqrt	entropy		0.7408120598591549	0.09915889008518329	0.0	0.9999999999929579	0.0	0.0	0.9999999900070423
1	3	none		100	5	5	2	sqrt	entropy		0.7833956866197183	0.14279820798358536	0.0	0.9999999999929579	0.0	0.0	0.9999999900070423
1	1	none		100	5	5	2	log2	gini		0.7777068661971831	0.12360597344186464	0.0	0.9999999999929579	0.0	0.0	0.9999999900070423
1	2	none		100	5	5	2	log2	gini		0.7321632922535211	0.09313658005484368	0.0	0.9999999999929579	0.0	0.0	0.9999999900070423
1	3	none		100	5	5	2	log2	gini		0.7487345950704225	0.10829842027738319	0.0	0.9999999999929579	0.0	0.0	0.9999999900070423
1	1	none		100	5	5	2	log2	entropy		0.7928587147887324	0.1254196831479355	0.0	0.9999999999929579	0.0	0.0	0.9999999900070423
1	2	none		100	5	5	2	log2	entropy		0.7408120598591549	0.09915889008518329	0.0	0.9999999999929579	0.0	0.0	0.9999999900070423
1	3	none		100	5	5	2	log2	entropy		0.7833956866197183	0.14279820798358536	0.0	0.9999999999929579	0.0	0.0	0.9999999900070423
1	1	none		100	5	10	1	sqrt	gini		0.7690360915492959	0.12157885762068645	0.0	0.9999999999929579	0.0	0.0	0.9999999900070423
1	2	none		100	5	10	1	sqrt	gini		0.7344740316901408	0.09655795914430906	0.0	0.9999999999929579	0.0	0.0	0.9999999900070423
1	3	none		100	5	10	1	sqrt	gini		0.7548305457746478	0.11491205805845582	0.0	0.9999999999929579	0.0	0.0	0.9999999900070423
1	1	none		100	5	10	1	sqrt	entropy		0.7877530809859156	0.12381831551266932	0.0	0.9999999999929579	0.0	0.0	0.9999999900070423
1	2	none		100	5	10	1	sqrt	entropy		0.7383142605633802	0.10113940854863605	0.0	0.9999999999929579	0.0	0.0	0.9999999900070423
1	3	none		100	5	10	1	sqrt	entropy		0.7781360035211267	0.15296568031397523	0.0	0.9999999999929579	0.0	0.0	0.9999999900070423
1	1	none		100	5	10	1	log2	gini		0.7690360915492959	0.12157885762068645	0.0	0.9999999999929579	0.0	0.0	0.9999999900070423
1	2	none		100	5	10	1	log2	gini		0.7344740316901408	0.09655795914430906	0.0	0.9999999999929579	0.0	0.0	0.9999999900070423
1	3	none		100	5	10	1	log2	gini		0.7548305457746478	0.11491205805845582	0.0	0.9999999999929579	0.0	0.0	0.9999999900070423
1	1	none		100	5	10	1	log2	entropy		0.7877530809859156	0.12381831551266932	0.0	0.9999999999929579	0.0	0.0	0.9999999900070423
1	2	none		100	5	10	1	log2	entropy		0.7383142605633802	0.10113940854863605	0.0	0.9999999999929579	0.0	0.0	0.9999999900070423
1	3	none		100	5	10	1	log2	entropy		0.7781360035211267	0.15296568031397523	0.0	0.9999999999929579	0.0	0.0	0.9999999900070423
1	1	none		100	5	10	2	sqrt	gini		0.7736575704225352	0.12014994514269511	0.0	0.9999999999929579	0.0	0.0	0.9999999900070423
1	2	none		100	5	10	2	sqrt	gini		0.7334286971830986	0.09684717406383703	0.0	0.9999999999929579	0.0	0.0	0.9999999900070423
1	3	none		100	5	10	2	sqrt	gini		0.7488996478873239	0.11407674448691463	0.0	0.9999999999929579	0.0	0.0	0.9999999900070423
1	1	none		100	5	10	2	sqrt	entropy		0.7892715669014084	0.12364979115225469	0.0	0.9999999999929579	0.0	0.0	0.9999999900070423
1	2	none		100	5	10	2	sqrt	entropy		0.7438380281690141	0.10512401997414762	0.0	0.9999999999929579	0.0	0.0	0.9999999900070423
1	3	none		100	5	10	2	sqrt	entropy		0.7783560739436619	0.14491026664934575	0.0	0.9999999999929579	0.0	0.0	0.9999999900070423
1	1	none		100	5	10	2	log2	gini		0.7736575704225352	0.12014994514269511	0.0	0.9999999999929579	0.0	0.0	0.9999999900070423
1	2	none		100	5	10	2	log2	gini		0.7334286971830986	0.09684717406383703	0.0	0.9999999999929579	0.0	0.0	0.9999999900070423
1	3	none		100	5	10	2	log2	gini		0.7488996478873239	0.11407674448691463	0.0	0.9999999999929579	0.0	0.0	0.9999999900070423
1	1	none		100	5	10	2	log2	entropy		0.7892715669014084	0.12364979115225469	0.0	0.9999999999929579	0.0	0.0	0.9999999900070423
1	2	none		100	5	10	2	log2	entropy		0.7438380281690141	0.10512401997414762	0.0	0.9999999999929579	0.0	0.0	0.9999999900070423
1	3	none		100	5	10	2	log2	entropy		0.7783560739436619	0.14491026664934575	0.0	0.9999999999929579	0.0	0.0	0.9999999900070423
1	1	none		100	10	2	1	sqrt	gini		0.7542583626760564	0.10593069444095594	0.0	0.9992957746408501	0.0	0.0	1.000704711627902
1	2	none		100	10	2	1	sqrt	gini		0.725	0.09083493986244671	0.0	0.9999999999929579	0.0	0.0	0.9999999900070423
1	3	none		100	10	2	1	sqrt	gini		0.7129951584507042	0.09104735404016788	0.0	0.9999999999929579	0.0	0.0	0.9999999900070423
1	1	none		100	10	2	1	sqrt	entropy		0.7427706866197183	0.1050254148880614	0.0	0.9999999999929579	0.0	0.0	0.9999999900070423
1	2	none		100	10	2	1	sqrt	entropy		0.7203235035211268	0.09558060541061546	0.0	0.9999999999929579	0.0	0.0	0.9999999900070423
1	3	none		100	10	2	1	sqrt	entropy		0.7541043133802816	0.12783840233920735	0.0	0.9999999999929579	0.0	0.0	0.9999999900070423
1	1	none		100	10	2	1	log2	gini		0.7542583626760564	0.10593069444095594	0.0	0.9992957746408501	0.0	0.0	1.000704711627902
1	2	none		100	10	2	1	log2	gini		0.725	0.09083493986244671	0.0	0.9999999999929579	0.0	0.0	0.9999999900070423
1	3	none		100	10	2	1	log2	gini		0.7129951584507042	0.09104735404016788	0.0	0.9999999999929579	0.0	0.0	0.9999999900070423
1	1	none		100	10	2	1	log2	entropy		0.7427706866197183	0.1050254148880614	0.0	0.9999999999929579	0.0	0.0	0.9999999900070423
1	2	none		100	10	2	1	log2	entropy		0.7203235035211268	0.09558060541061546	0.0	0.9999999999929579	0.0	0.0	0.9999999900070423
1	3	none		100	10	2	1	log2	entropy		0.7541043133802816	0.12783840233920735	0.0	0.9999999999929579	0.0	0.0	0.9999999900070423
1	1	none		100	10	2	2	sqrt	gini		0.7620598591549296	0.11658457054435437	0.015624999997558595	0.9999999999929579	1586184.5726670336	1561400.438981821	0.9843749901656237
1	2	none		100	10	2	2	sqrt	gini		0.7322183098591548	0.09476240467056687	0.0	0.9999999999929579	0.0	0.0	0.9999999900070423
1	3	none		100	10	2	2	sqrt	gini		0.730556778169014	0.11160677558049324	0.0	0.9999999999929579	0.0	0.0	0.9999999900070423
1	1	none		100	10	2	2	sqrt	entropy		0.7808978873239437	0.12488178183742954	0.0	0.9999999999929579	0.0	0.0	0.9999999900070423
1	2	none		100	10	2	2	sqrt	entropy		0.7279049295774647	0.09556240879301311	0.0	0.9999999999929579	0.0	0.0	0.9999999900070423
1	3	none		100	10	2	2	sqrt	entropy		0.7497249119718309	0.12188813634682168	0.0	0.9999999999929579	0.0	0.0	0.9999999900070423
1	1	none		100	10	2	2	log2	gini		0.7620598591549296	0.11658457054435437	0.015624999997558595	0.9999999999929579	1586184.5726670336	1561400.438981821	0.9843749901656237
1	2	none		100	10	2	2	log2	gini		0.7322183098591548	0.09476240467056687	0.0	0.9999999999929579	0.0	0.0	0.9999999900070423
1	3	none		100	10	2	2	log2	gini		0.730556778169014	0.11160677558049324	0.0	0.9999999999929579	0.0	0.0	0.9999999900070423
1	1	none		100	10	2	2	log2	entropy		0.7808978873239437	0.12488178183742954	0.0	0.9999999999929579	0.0	0.0	0.9999999900070423
1	2	none		100	10	2	2	log2	entropy		0.7279049295774647	0.09556240879301311	0.0	0.9999999999929579	0.0	0.0	0.9999999900070423
1	3	none		100	10	2	2	log2	entropy		0.7497249119718309	0.12188813634682168	0.0	0.9999999999929579	0.0	0.0	0.9999999900070423
1	1	none		100	10	5	1	sqrt	gini		0.7566021126760564	0.11370832244255133	0.0	0.9999999999929579	0.0	0.0	0.9999999900070423
1	2	none		100	10	5	1	sqrt	gini		0.7202574823943663	0.09298881815317633	0.0	0.9999999999929579	0.0	0.0	0.9999999900070423
1	3	none		100	10	5	1	sqrt	gini		0.7359264964788732	0.10358630312861801	0.0	0.9999999999929579	0.0	0.0	0.9999999900070423
1	1	none		100	10	5	1	sqrt	entropy		0.7598041373239437	0.11651926800203134	0.0	0.9999999999929579	0.0	0.0	0.9999999900070423
1	2	none		100	10	5	1	sqrt	entropy		0.7265349911971831	0.09771591867871884	0.0	0.9999999999929579	0.0	0.0	0.9999999900070423
1	3	none		100	10	5	1	sqrt	entropy		0.7675616197183098	0.12835557662772168	0.0	0.9999999999929579	0.0	0.0	0.9999999900070423
1	1	none		100	10	5	1	log2	gini		0.7566021126760564	0.11370832244255133	0.0	0.9999999999929579	0.0	0.0	0.9999999900070423
1	2	none		100	10	5	1	log2	gini		0.7202574823943663	0.09298881815317633	0.0	0.9999999999929579	0.0	0.0	0.9999999900070423
1	3	none		100	10	5	1	log2	gini		0.7359264964788732	0.10358630312861801	0.0	0.9999999999929579	0.0	0.0	0.9999999900070423
1	1	none		100	10	5	1	log2	entropy		0.7598041373239437	0.11651926800203134	0.0	0.9999999999929579	0.0	0.0	0.9999999900070423
1	2	none		100	10	5	1	log2	entropy		0.7265349911971831	0.09771591867871884	0.0	0.9999999999929579	0.0	0.0	0.9999999900070423
1	3	none		100	10	5	1	log2	entropy		0.7675616197183098	0.12835557662772168	0.0	0.9999999999929579	0.0	0.0	0.9999999900070423
1	1	none		100	10	5	2	sqrt	gini		0.7645136443661972	0.11352088383523139	0.0	0.9999999999929579	0.0	0.0	0.9999999900070423
1	2	none		100	10	5	2	sqrt	gini		0.729412411971831	0.08871033292190589	0.0	0.9999999999929579	0.0	0.0	0.9999999900070423
1	3	none		100	10	5	2	sqrt	gini		0.7199163732394367	0.10357409955950639	0.0	0.9999999999929579	0.0	0.0	0.9999999900070423
1	1	none		100	10	5	2	sqrt	entropy		0.7810519366197184	0.11957310575320557	0.0	0.9999999999929579	0.0	0.0	0.9999999900070423
1	2	none		100	10	5	2	sqrt	entropy		0.7308318661971831	0.09897715784478002	0.0	0.9999999999929579	0.0	0.0	0.9999999900070423
1	3	none		100	10	5	2	sqrt	entropy		0.7518155809859156	0.11510981650841728	0.0	0.9999999999929579	0.0	0.0	0.9999999900070423
1	1	none		100	10	5	2	log2	gini		0.7645136443661972	0.11352088383523139	0.0	0.9999999999929579	0.0	0.0	0.9999999900070423
1	2	none		100	10	5	2	log2	gini		0.729412411971831	0.08871033292190589	0.0	0.9999999999929579	0.0	0.0	0.9999999900070423
1	3	none		100	10	5	2	log2	gini		0.7199163732394367	0.10357409955950639	0.0	0.9999999999929579	0.0	0.0	0.9999999900070423
1	1	none		100	10	5	2	log2	entropy		0.7810519366197184	0.11957310575320557	0.0	0.9999999999929579	0.0	0.0	0.9999999900070423
1	2	none		100	10	5	2	log2	entropy		0.7308318661971831	0.09897715784478002	0.0	0.9999999999929579	0.0	0.0	0.9999999900070423
1	3	none		100	10	5	2	log2	entropy		0.7518155809859156	0.11510981650841728	0.0	0.9999999999929579	0.0	0.0	0.9999999900070423
1	1	none		100	10	10	1	sqrt	gini		0.761487676056338	0.11000838207762881	0.0	0.9999999999929579	0.0	0.0	0.9999999900070423
1	2	none		100	10	10	1	sqrt	gini		0.7184639084507042	0.0932700512039745	0.0	0.9999999999929579	0.0	0.0	0.9999999900070423
1	3	none		100	10	10	1	sqrt	gini		0.7322733274647887	0.10621656775129037	0.0	0.9999999999929579	0.0	0.0	0.9999999900070423
1	1	none		100	10	10	1	sqrt	entropy		0.7683208626760563	0.1164608639492248	0.0	0.9999999999929579	0.0	0.0	0.9999999900070423
1	2	none		100	10	10	1	sqrt	entropy		0.7376760563380282	0.10156146884641443	0.0	0.9999999999929579	0.0	0.0	0.9999999900070423
1	3	none		100	10	10	1	sqrt	entropy		0.7673635563380283	0.131117278915439	0.0	0.9999999999929579	0.0	0.0	0.9999999900070423
1	1	none		100	10	10	1	log2	gini		0.761487676056338	0.11000838207762881	0.0	0.9999999999929579	0.0	0.0	0.9999999900070423
1	2	none		100	10	10	1	log2	gini		0.7184639084507042	0.0932700512039745	0.0	0.9999999999929579	0.0	0.0	0.9999999900070423
1	3	none		100	10	10	1	log2	gini		0.7322733274647887	0.10621656775129037	0.0	0.9999999999929579	0.0	0.0	0.9999999900070423
1	1	none		100	10	10	1	log2	entropy		0.7683208626760563	0.1164608639492248	0.0	0.9999999999929579	0.0	0.0	0.9999999900070423
1	2	none		100	10	10	1	log2	entropy		0.7376760563380282	0.10156146884641443	0.0	0.9999999999929579	0.0	0.0	0.9999999900070423
1	3	none		100	10	10	1	log2	entropy		0.7673635563380283	0.131117278915439	0.0	0.9999999999929579	0.0	0.0	0.9999999900070423
1	1	none		100	10	10	2	sqrt	gini		0.7574273767605634	0.12208537728971776	0.0	0.9999999999929579	0.0	0.0	0.9999999900070423
1	2	none		100	10	10	2	sqrt	gini		0.7175286091549294	0.09102870286748119	0.0	0.9999999999929579	0.0	0.0	0.9999999900070423
1	3	none		100	10	10	2	sqrt	gini		0.7148107394366198	0.10711687458167309	0.0	0.9999999999929579	0.0	0.0	0.9999999900070423
1	1	none		100	10	10	2	sqrt	entropy		0.7735915492957747	0.11887312557195598	0.0	0.9999999999929579	0.0	0.0	0.9999999900070423
1	2	none		100	10	10	2	sqrt	entropy		0.7247579225352113	0.09969146679724095	0.0	0.9999999999929579	0.0	0.0	0.9999999900070423
1	3	none		100	10	10	2	sqrt	entropy		0.7556668133802817	0.12668919397569128	0.0	0.9999999999929579	0.0	0.0	0.9999999900070423
1	1	none		100	10	10	2	log2	gini		0.7574273767605634	0.12208537728971776	0.0	0.9999999999929579	0.0	0.0	0.9999999900070423
1	2	none		100	10	10	2	log2	gini		0.7175286091549294	0.09102870286748119	0.0	0.9999999999929579	0.0	0.0	0.9999999900070423
1	3	none		100	10	10	2	log2	gini		0.7148107394366198	0.10711687458167309	0.0	0.9999999999929579	0.0	0.0	0.9999999900070423
1	1	none		100	10	10	2	log2	entropy		0.7735915492957747	0.11887312557195598	0.0	0.9999999999929579	0.0	0.0	0.9999999900070423
1	2	none		100	10	10	2	log2	entropy		0.7247579225352113	0.09969146679724095	0.0	0.9999999999929579	0.0	0.0	0.9999999900070423
1	3	none		100	10	10	2	log2	entropy		0.7556668133802817	0.12668919397569128	0.0	0.9999999999929579	0.0	0.0	0.9999999900070423
1	1	none		300	3	2	1	sqrt	gini		0.7873239436619718	0.13100608562816232	0.0	0.9999999999929579	0.0	0.0	0.9999999900070423
1	2	none		300	3	2	1	sqrt	gini		0.7374339788732394	0.09662155152357528	0.0	0.9999999999929579	0.0	0.0	0.9999999900070423
1	3	none		300	3	2	1	sqrt	gini		0.7677816901408451	0.11854277246707783	0.0	0.9999999999929579	0.0	0.0	0.9999999900070423
1	1	none		300	3	2	1	sqrt	entropy		0.7910981514084507	0.1259152630028228	0.0	0.9999999999929579	0.0	0.0	0.9999999900070423
1	2	none		300	3	2	1	sqrt	entropy		0.7341879401408451	0.09858354303437246	0.0	0.9999999999929579	0.0	0.0	0.9999999900070423
1	3	none		300	3	2	1	sqrt	entropy		0.7797755281690141	0.13148887845260496	0.0	0.9999999999929579	0.0	0.0	0.9999999900070423
1	1	none		300	3	2	1	log2	gini		0.7873239436619718	0.13100608562816232	0.0	0.9999999999929579	0.0	0.0	0.9999999900070423
1	2	none		300	3	2	1	log2	gini		0.7374339788732394	0.09662155152357528	0.0	0.9999999999929579	0.0	0.0	0.9999999900070423
1	3	none		300	3	2	1	log2	gini		0.7677816901408451	0.11854277246707783	0.0	0.9999999999929579	0.0	0.0	0.9999999900070423
1	1	none		300	3	2	1	log2	entropy		0.7910981514084507	0.1259152630028228	0.0	0.9999999999929579	0.0	0.0	0.9999999900070423
1	2	none		300	3	2	1	log2	entropy		0.7341879401408451	0.09858354303437246	0.0	0.9999999999929579	0.0	0.0	0.9999999900070423
1	3	none		300	3	2	1	log2	entropy		0.7797755281690141	0.13148887845260496	0.0	0.9999999999929579	0.0	0.0	0.9999999900070423
1	1	none		300	3	2	2	sqrt	gini		0.7882812499999999	0.13191906095430533	0.0	0.9999999999929579	0.0	0.0	0.9999999900070423
1	2	none		300	3	2	2	sqrt	gini		0.7356404049295775	0.09367354563592901	0.0	0.9999999999929579	0.0	0.0	0.9999999900070423
1	3	none		300	3	2	2	sqrt	gini		0.7670334507042255	0.11684530339741317	0.0	0.9999999999929579	0.0	0.0	0.9999999900070423
1	1	none		300	3	2	2	sqrt	entropy		0.7907350352112676	0.12694446935943599	0.0	0.9999999999929579	0.0	0.0	0.9999999900070423
1	2	none		300	3	2	2	sqrt	entropy		0.733824823943662	0.0983263401660081	0.0	0.9999999999929579	0.0	0.0	0.9999999900070423
1	3	none		300	3	2	2	sqrt	entropy		0.7778169014084506	0.13036816483612382	0.0	0.9999999999929579	0.0	0.0	0.9999999900070423
1	1	none		300	3	2	2	log2	gini		0.7882812499999999	0.13191906095430533	0.0	0.9999999999929579	0.0	0.0	0.9999999900070423
1	2	none		300	3	2	2	log2	gini		0.7356404049295775	0.09367354563592901	0.0	0.9999999999929579	0.0	0.0	0.9999999900070423
1	3	none		300	3	2	2	log2	gini		0.7670334507042255	0.11684530339741317	0.0	0.9999999999929579	0.0	0.0	0.9999999900070423
1	1	none		300	3	2	2	log2	entropy		0.7907350352112676	0.12694446935943599	0.0	0.9999999999929579	0.0	0.0	0.9999999900070423
1	2	none		300	3	2	2	log2	entropy		0.733824823943662	0.0983263401660081	0.0	0.9999999999929579	0.0	0.0	0.9999999900070423
1	3	none		300	3	2	2	log2	entropy		0.7778169014084506	0.13036816483612382	0.0	0.9999999999929579	0.0	0.0	0.9999999900070423
1	1	none		300	3	5	1	sqrt	gini		0.7861465669014084	0.12777445996378625	0.0	0.9999999999929579	0.0	0.0	0.9999999900070423
1	2	none		300	3	5	1	sqrt	gini		0.7380831866197184	0.0961826633706532	0.0	0.9999999999929579	0.0	0.0	0.9999999900070423
1	3	none		300	3	5	1	sqrt	gini		0.7665823063380282	0.11685078959147595	0.0	0.9999999999929579	0.0	0.0	0.9999999900070423
1	1	none		300	3	5	1	sqrt	entropy		0.7903169014084507	0.12439777493023049	0.0	0.9999999999929579	0.0	0.0	0.9999999900070423
1	2	none		300	3	5	1	sqrt	entropy		0.7355303697183099	0.1001685822854543	0.0	0.9999999999929579	0.0	0.0	0.9999999900070423
1	3	none		300	3	5	1	sqrt	entropy		0.7798305457746478	0.12979397385175007	0.0	0.9999999999929579	0.0	0.0	0.9999999900070423
1	1	none		300	3	5	1	log2	gini		0.7861465669014084	0.12777445996378625	0.0	0.9999999999929579	0.0	0.0	0.9999999900070423
1	2	none		300	3	5	1	log2	gini		0.7380831866197184	0.0961826633706532	0.0	0.9999999999929579	0.0	0.0	0.9999999900070423
1	3	none		300	3	5	1	log2	gini		0.7665823063380282	0.11685078959147595	0.0	0.9999999999929579	0.0	0.0	0.9999999900070423
1	1	none		300	3	5	1	log2	entropy		0.7903169014084507	0.12439777493023049	0.0	0.9999999999929579	0.0	0.0	0.9999999900070423
1	2	none		300	3	5	1	log2	entropy		0.7355303697183099	0.1001685822854543	0.0	0.9999999999929579	0.0	0.0	0.9999999900070423
1	3	none		300	3	5	1	log2	entropy		0.7798305457746478	0.12979397385175007	0.0	0.9999999999929579	0.0	0.0	0.9999999900070423
1	1	none		300	3	5	2	sqrt	gini		0.7879401408450705	0.13036747074836377	0.0	0.9999999999929579	0.0	0.0	0.9999999900070423
1	2	none		300	3	5	2	sqrt	gini		0.7361795774647887	0.09416967012793902	0.0	0.9999999999929579	0.0	0.0	0.9999999900070423
1	3	none		300	3	5	2	sqrt	gini		0.7678477112676056	0.11696950095555135	0.0	0.9999999999929579	0.0	0.0	0.9999999900070423
1	1	none		300	3	5	2	sqrt	entropy		0.7909661091549296	0.12936867495724552	0.0	0.9999999999929579	0.0	0.0	0.9999999900070423
1	2	none		300	3	5	2	sqrt	entropy		0.7338798415492958	0.0976701402757102	0.0	0.9999999999929579	0.0	0.0	0.9999999900070423
1	3	none		300	3	5	2	sqrt	entropy		0.7780479753521127	0.12900403258978083	0.0	0.9999999999929579	0.0	0.0	0.9999999900070423
1	1	none		300	3	5	2	log2	gini		0.7879401408450705	0.13036747074836377	0.0	0.9999999999929579	0.0	0.0	0.9999999900070423
1	2	none		300	3	5	2	log2	gini		0.7361795774647887	0.09416967012793902	0.0	0.9999999999929579	0.0	0.0	0.9999999900070423
1	3	none		300	3	5	2	log2	gini		0.7678477112676056	0.11696950095555135	0.0	0.9999999999929579	0.0	0.0	0.9999999900070423
1	1	none		300	3	5	2	log2	entropy		0.7909661091549296	0.12936867495724552	0.0	0.9999999999929579	0.0	0.0	0.9999999900070423
1	2	none		300	3	5	2	log2	entropy		0.7338798415492958	0.0976701402757102	0.0	0.9999999999929579	0.0	0.0	0.9999999900070423
1	3	none		300	3	5	2	log2	entropy		0.7780479753521127	0.12900403258978083	0.0	0.9999999999929579	0.0	0.0	0.9999999900070423
1	1	none		300	3	10	1	sqrt	gini		0.786949823943662	0.12681754225948172	0.0	0.9999999999929579	0.0	0.0	0.9999999900070423
1	2	none		300	3	10	1	sqrt	gini		0.7376980633802817	0.09541958722502764	0.0	0.9999999999929579	0.0	0.0	0.9999999900070423
1	3	none		300	3	10	1	sqrt	gini		0.766769366197183	0.11823719910287488	0.0	0.9999999999929579	0.0	0.0	0.9999999900070423
1	1	none		300	3	10	1	sqrt	entropy		0.7905369718309859	0.12607727242757416	0.0	0.9999999999929579	0.0	0.0	0.9999999900070423
1	2	none		300	3	10	1	sqrt	entropy		0.7347931338028169	0.1001753653600556	0.0	0.9999999999929579	0.0	0.0	0.9999999900070423
1	3	none		300	3	10	1	sqrt	entropy		0.7792803697183098	0.13185868676913798	0.0	0.9999999999929579	0.0	0.0	0.9999999900070423
1	1	none		300	3	10	1	log2	gini		0.786949823943662	0.12681754225948172	0.0	0.9999999999929579	0.0	0.0	0.9999999900070423
1	2	none		300	3	10	1	log2	gini		0.7376980633802817	0.09541958722502764	0.0	0.9999999999929579	0.0	0.0	0.9999999900070423
1	3	none		300	3	10	1	log2	gini		0.766769366197183	0.11823719910287488	0.0	0.9999999999929579	0.0	0.0	0.9999999900070423
1	1	none		300	3	10	1	log2	entropy		0.7905369718309859	0.12607727242757416	0.0	0.9999999999929579	0.0	0.0	0.9999999900070423
1	2	none		300	3	10	1	log2	entropy		0.7347931338028169	0.1001753653600556	0.0	0.9999999999929579	0.0	0.0	0.9999999900070423
1	3	none		300	3	10	1	log2	entropy		0.7792803697183098	0.13185868676913798	0.0	0.9999999999929579	0.0	0.0	0.9999999900070423
1	1	none		300	3	10	2	sqrt	gini		0.788556338028169	0.1305989407600705	0.0	0.9999999999929579	0.0	0.0	0.9999999900070423
1	2	none		300	3	10	2	sqrt	gini		0.73671875	0.09393747677493769	0.0	0.9999999999929579	0.0	0.0	0.9999999900070423
1	3	none		300	3	10	2	sqrt	gini		0.7662742077464789	0.11835494221482294	0.0	0.9999999999929579	0.0	0.0	0.9999999900070423
1	1	none		300	3	10	2	sqrt	entropy		0.7911421654929578	0.12805008394391187	0.0	0.9999999999929579	0.0	0.0	0.9999999900070423
1	2	none		300	3	10	2	sqrt	entropy		0.7331866197183099	0.09761063974201728	0.0	0.9999999999929579	0.0	0.0	0.9999999900070423
1	3	none		300	3	10	2	sqrt	entropy		0.7776298415492957	0.13299711485620241	0.0	0.9999999999929579	0.0	0.0	0.9999999900070423
1	1	none		300	3	10	2	log2	gini		0.788556338028169	0.1305989407600705	0.0	0.9999999999929579	0.0	0.0	0.9999999900070423
1	2	none		300	3	10	2	log2	gini		0.73671875	0.09393747677493769	0.0	0.9999999999929579	0.0	0.0	0.9999999900070423
1	3	none		300	3	10	2	log2	gini		0.7662742077464789	0.11835494221482294	0.0	0.9999999999929579	0.0	0.0	0.9999999900070423
1	1	none		300	3	10	2	log2	entropy		0.7911421654929578	0.12805008394391187	0.0	0.9999999999929579	0.0	0.0	0.9999999900070423
1	2	none		300	3	10	2	log2	entropy		0.7331866197183099	0.09761063974201728	0.0	0.9999999999929579	0.0	0.0	0.9999999900070423
1	3	none		300	3	10	2	log2	entropy		0.7776298415492957	0.13299711485620241	0.0	0.9999999999929579	0.0	0.0	0.9999999900070423
1	1	none		300	5	2	1	sqrt	gini		0.7811069542253521	0.12646234027679065	0.0	0.9999999999929579	0.0	0.0	0.9999999900070423
1	2	none		300	5	2	1	sqrt	gini		0.738556338028169	0.09731817822113945	0.0	0.9999999999929579	0.0	0.0	0.9999999900070423
1	3	none		300	5	2	1	sqrt	gini		0.7596610915492957	0.11206185255419622	0.0	0.9999999999929579	0.0	0.0	0.9999999900070423
1	1	none		300	5	2	1	sqrt	entropy		0.7889194542253521	0.12295246181937845	0.0	0.9999999999929579	0.0	0.0	0.9999999900070423
1	2	none		300	5	2	1	sqrt	entropy		0.7370818661971832	0.10001742341319886	0.0	0.9999999999929579	0.0	0.0	0.9999999900070423
1	3	none		300	5	2	1	sqrt	entropy		0.7773657570422535	0.12787398058427224	0.0	0.9999999999929579	0.0	0.0	0.9999999900070423
1	1	none		300	5	2	1	log2	gini		0.7811069542253521	0.12646234027679065	0.0	0.9999999999929579	0.0	0.0	0.9999999900070423
1	2	none		300	5	2	1	log2	gini		0.738556338028169	0.09731817822113945	0.0	0.9999999999929579	0.0	0.0	0.9999999900070423
1	3	none		300	5	2	1	log2	gini		0.7596610915492957	0.11206185255419622	0.0	0.9999999999929579	0.0	0.0	0.9999999900070423
1	1	none		300	5	2	1	log2	entropy		0.7889194542253521	0.12295246181937845	0.0	0.9999999999929579	0.0	0.0	0.9999999900070423
1	2	none		300	5	2	1	log2	entropy		0.7370818661971832	0.10001742341319886	0.0	0.9999999999929579	0.0	0.0	0.9999999900070423
1	3	none		300	5	2	1	log2	entropy		0.7773657570422535	0.12787398058427224	0.0	0.9999999999929579	0.0	0.0	0.9999999900070423
1	1	none		300	5	2	2	sqrt	gini		0.7797095070422535	0.1261837157745794	0.0	0.9999999999929579	0.0	0.0	0.9999999900070423
1	2	none		300	5	2	2	sqrt	gini		0.7381712147887324	0.09579606607419341	0.0	0.9999999999929579	0.0	0.0	0.9999999900070423
1	3	none		300	5	2	2	sqrt	gini		0.757075264084507	0.1093954623525866	0.0	0.9999999999929579	0.0	0.0	0.9999999900070423
1	1	none		300	5	2	2	sqrt	entropy		0.7876980633802817	0.12453879967793322	0.0	0.9999999999929579	0.0	0.0	0.9999999900070423
1	2	none		300	5	2	2	sqrt	entropy		0.7380611795774646	0.10055370133452222	0.0	0.9999999999929579	0.0	0.0	0.9999999900070423
1	3	none		300	5	2	2	sqrt	entropy		0.7789942781690141	0.13990149653663922	0.0	0.9999999999929579	0.0	0.0	0.9999999900070423
1	1	none		300	5	2	2	log2	gini		0.7797095070422535	0.1261837157745794	0.0	0.9999999999929579	0.0	0.0	0.9999999900070423
1	2	none		300	5	2	2	log2	gini		0.7381712147887324	0.09579606607419341	0.0	0.9999999999929579	0.0	0.0	0.9999999900070423
1	3	none		300	5	2	2	log2	gini		0.757075264084507	0.1093954623525866	0.0	0.9999999999929579	0.0	0.0	0.9999999900070423
1	1	none		300	5	2	2	log2	entropy		0.7876980633802817	0.12453879967793322	0.0	0.9999999999929579	0.0	0.0	0.9999999900070423
1	2	none		300	5	2	2	log2	entropy		0.7380611795774646	0.10055370133452222	0.0	0.9999999999929579	0.0	0.0	0.9999999900070423
1	3	none		300	5	2	2	log2	entropy		0.7789942781690141	0.13990149653663922	0.0	0.9999999999929579	0.0	0.0	0.9999999900070423
1	1	none		300	5	5	1	sqrt	gini		0.7834617077464788	0.1284517716666345	0.0	0.9999999999929579	0.0	0.0	0.9999999900070423
1	2	none		300	5	5	1	sqrt	gini		0.7383802816901409	0.09582219550798865	0.0	0.9999999999929579	0.0	0.0	0.9999999900070423
1	3	none		300	5	5	1	sqrt	gini		0.7602882922535211	0.11307413350347378	0.0	0.9999999999929579	0.0	0.0	0.9999999900070423
1	1	none		300	5	5	1	sqrt	entropy		0.7875990316901409	0.12420213954413103	0.0	0.9999999999929579	0.0	0.0	0.9999999900070423
1	2	none		300	5	5	1	sqrt	entropy		0.7366857394366197	0.09955349624926486	0.0	0.9999999999929579	0.0	0.0	0.9999999900070423
1	3	none		300	5	5	1	sqrt	entropy		0.7813600352112676	0.13547446506696786	0.0	0.9999999999929579	0.0	0.0	0.9999999900070423
1	1	none		300	5	5	1	log2	gini		0.7834617077464788	0.1284517716666345	0.0	0.9999999999929579	0.0	0.0	0.9999999900070423
1	2	none		300	5	5	1	log2	gini		0.7383802816901409	0.09582219550798865	0.0	0.9999999999929579	0.0	0.0	0.9999999900070423
1	3	none		300	5	5	1	log2	gini		0.7602882922535211	0.11307413350347378	0.0	0.9999999999929579	0.0	0.0	0.9999999900070423
1	1	none		300	5	5	1	log2	entropy		0.7875990316901409	0.12420213954413103	0.0	0.9999999999929579	0.0	0.0	0.9999999900070423
1	2	none		300	5	5	1	log2	entropy		0.7366857394366197	0.09955349624926486	0.0	0.9999999999929579	0.0	0.0	0.9999999900070423
1	3	none		300	5	5	1	log2	entropy		0.7813600352112676	0.13547446506696786	0.0	0.9999999999929579	0.0	0.0	0.9999999900070423
1	1	none		300	5	5	2	sqrt	gini		0.7817451584507042	0.125312960773613	0.0	0.9999999999929579	0.0	0.0	0.9999999900070423
1	2	none		300	5	5	2	sqrt	gini		0.7392825704225352	0.0957048107086731	0.0	0.9999999999929579	0.0	0.0	0.9999999900070423
1	3	none		300	5	5	2	sqrt	gini		0.7553917253521126	0.11034568315899877	0.0	0.9999999999929579	0.0	0.0	0.9999999900070423
1	1	none		300	5	5	2	sqrt	entropy		0.789018485915493	0.12349817838740508	0.0	0.9999999999929579	0.0	0.0	0.9999999900070423
1	2	none		300	5	5	2	sqrt	entropy		0.7387103873239437	0.0999051462852506	0.0	0.9999999999929579	0.0	0.0	0.9999999900070423
1	3	none		300	5	5	2	sqrt	entropy		0.7804467429577464	0.13930066499727764	0.0	0.9999999999929579	0.0	0.0	0.9999999900070423
1	1	none		300	5	5	2	log2	gini		0.7817451584507042	0.125312960773613	0.0	0.9999999999929579	0.0	0.0	0.9999999900070423
1	2	none		300	5	5	2	log2	gini		0.7392825704225352	0.0957048107086731	0.0	0.9999999999929579	0.0	0.0	0.9999999900070423
1	3	none		300	5	5	2	log2	gini		0.7553917253521126	0.11034568315899877	0.0	0.9999999999929579	0.0	0.0	0.9999999900070423
1	1	none		300	5	5	2	log2	entropy		0.789018485915493	0.12349817838740508	0.0	0.9999999999929579	0.0	0.0	0.9999999900070423
1	2	none		300	5	5	2	log2	entropy		0.7387103873239437	0.0999051462852506	0.0	0.9999999999929579	0.0	0.0	0.9999999900070423
1	3	none		300	5	5	2	log2	entropy		0.7804467429577464	0.13930066499727764	0.0	0.9999999999929579	0.0	0.0	0.9999999900070423
1	1	none		300	5	10	1	sqrt	gini		0.7799515845070423	0.1258846896383168	0.0	0.9999999999929579	0.0	0.0	0.9999999900070423
1	2	none		300	5	10	1	sqrt	gini		0.734286971830986	0.09522071307597303	0.0	0.9999999999929579	0.0	0.0	0.9999999900070423
1	3	none		300	5	10	1	sqrt	gini		0.7623459507042254	0.11163217908318984	0.0	0.9999999999929579	0.0	0.0	0.9999999900070423
1	1	none		300	5	10	1	sqrt	entropy		0.7871808978873239	0.12267401739065578	0.0	0.9999999999929579	0.0	0.0	0.9999999900070423
1	2	none		300	5	10	1	sqrt	entropy		0.7391615316901408	0.10266897580117793	0.0	0.9999999999929579	0.0	0.0	0.9999999900070423
1	3	none		300	5	10	1	sqrt	entropy		0.7810739436619718	0.13680958221732026	0.0	0.9999999999929579	0.0	0.0	0.9999999900070423
1	1	none		300	5	10	1	log2	gini		0.7799515845070423	0.1258846896383168	0.0	0.9999999999929579	0.0	0.0	0.9999999900070423
1	2	none		300	5	10	1	log2	gini		0.734286971830986	0.09522071307597303	0.0	0.9999999999929579	0.0	0.0	0.9999999900070423
1	3	none		300	5	10	1	log2	gini		0.7623459507042254	0.11163217908318984	0.0	0.9999999999929579	0.0	0.0	0.9999999900070423
1	1	none		300	5	10	1	log2	entropy		0.7871808978873239	0.12267401739065578	0.0	0.9999999999929579	0.0	0.0	0.9999999900070423
1	2	none		300	5	10	1	log2	entropy		0.7391615316901408	0.10266897580117793	0.0	0.9999999999929579	0.0	0.0	0.9999999900070423
1	3	none		300	5	10	1	log2	entropy		0.7810739436619718	0.13680958221732026	0.0	0.9999999999929579	0.0	0.0	0.9999999900070423
1	1	none		300	5	10	2	sqrt	gini		0.7787632042253522	0.12388775056018146	0.0	0.9999999999929579	0.0	0.0	0.9999999900070423
1	2	none		300	5	10	2	sqrt	gini		0.7350682218309859	0.09530576109372124	0.0	0.9999999999929579	0.0	0.0	0.9999999900070423
1	3	none		300	5	10	2	sqrt	gini		0.7570862676056338	0.10963534160828205	0.0	0.9999999999929579	0.0	0.0	0.9999999900070423
1	1	none		300	5	10	2	sqrt	entropy		0.7875000000000001	0.12393890688873437	0.0	0.9999999999929579	0.0	0.0	0.9999999900070423
1	2	none		300	5	10	2	sqrt	entropy		0.7409441021126761	0.10261466631304753	0.0	0.9999999999929579	0.0	0.0	0.9999999900070423
1	3	none		300	5	10	2	sqrt	entropy		0.7788402288732393	0.13356822615407976	0.0	0.9999999999929579	0.0	0.0	0.9999999900070423
1	1	none		300	5	10	2	log2	gini		0.7787632042253522	0.12388775056018146	0.0	0.9999999999929579	0.0	0.0	0.9999999900070423
1	2	none		300	5	10	2	log2	gini		0.7350682218309859	0.09530576109372124	0.0	0.9999999999929579	0.0	0.0	0.9999999900070423
1	3	none		300	5	10	2	log2	gini		0.7570862676056338	0.10963534160828205	0.0	0.9999999999929579	0.0	0.0	0.9999999900070423
1	1	none		300	5	10	2	log2	entropy		0.7875000000000001	0.12393890688873437	0.0	0.9999999999929579	0.0	0.0	0.9999999900070423
1	2	none		300	5	10	2	log2	entropy		0.7409441021126761	0.10261466631304753	0.0	0.9999999999929579	0.0	0.0	0.9999999900070423
1	3	none		300	5	10	2	log2	entropy		0.7788402288732393	0.13356822615407976	0.0	0.9999999999929579	0.0	0.0	0.9999999900070423
1	1	none		300	10	2	1	sqrt	gini		0.7584176936619719	0.10980528191280425	0.0	0.9999999999929579	0.0	0.0	0.9999999900070423
1	2	none		300	10	2	1	sqrt	gini		0.7265074823943662	0.08954828327913891	0.0	0.9999999999929579	0.0	0.0	0.9999999900070423
1	3	none		300	10	2	1	sqrt	gini		0.7441241197183098	0.10589745460553414	0.0	0.9999999999929579	0.0	0.0	0.9999999900070423
1	1	none		300	10	2	1	sqrt	entropy		0.7611795774647887	0.1128759273582082	0.0	0.9999999999929579	0.0	0.0	0.9999999900070423
1	2	none		300	10	2	1	sqrt	entropy		0.7178587147887324	0.09277778898826794	0.0	0.9999999999929579	0.0	0.0	0.9999999900070423
1	3	none		300	10	2	1	sqrt	entropy		0.7647007042253521	0.12007908489698392	0.0	0.9999999999929579	0.0	0.0	0.9999999900070423
1	1	none		300	10	2	1	log2	gini		0.7584176936619719	0.10980528191280425	0.0	0.9999999999929579	0.0	0.0	0.9999999900070423
1	2	none		300	10	2	1	log2	gini		0.7265074823943662	0.08954828327913891	0.0	0.9999999999929579	0.0	0.0	0.9999999900070423
1	3	none		300	10	2	1	log2	gini		0.7441241197183098	0.10589745460553414	0.0	0.9999999999929579	0.0	0.0	0.9999999900070423
1	1	none		300	10	2	1	log2	entropy		0.7611795774647887	0.1128759273582082	0.0	0.9999999999929579	0.0	0.0	0.9999999900070423
1	2	none		300	10	2	1	log2	entropy		0.7178587147887324	0.09277778898826794	0.0	0.9999999999929579	0.0	0.0	0.9999999900070423
1	3	none		300	10	2	1	log2	entropy		0.7647007042253521	0.12007908489698392	0.0	0.9999999999929579	0.0	0.0	0.9999999900070423
1	1	none		300	10	2	2	sqrt	gini		0.771599911971831	0.11892885106347444	0.0	0.9999999999929579	0.0	0.0	0.9999999900070423
1	2	none		300	10	2	2	sqrt	gini		0.7195422535211268	0.0924899660020729	0.0	0.9999999999929579	0.0	0.0	0.9999999900070423
1	3	none		300	10	2	2	sqrt	gini		0.7474691901408451	0.11408305747569211	0.0	0.9999999999929579	0.0	0.0	0.9999999900070423
1	1	none		300	10	2	2	sqrt	entropy		0.7777838908450705	0.11728553270093485	0.0	0.9999999999929579	0.0	0.0	0.9999999900070423
1	2	none		300	10	2	2	sqrt	entropy		0.7308098591549296	0.09445941977402582	0.0	0.9999999999929579	0.0	0.0	0.9999999900070423
1	3	none		300	10	2	2	sqrt	entropy		0.7619718309859155	0.11364806587262107	0.0	0.9999999999929579	0.0	0.0	0.9999999900070423
1	1	none		300	10	2	2	log2	gini		0.771599911971831	0.11892885106347444	0.0	0.9999999999929579	0.0	0.0	0.9999999900070423
1	2	none		300	10	2	2	log2	gini		0.7195422535211268	0.0924899660020729	0.0	0.9999999999929579	0.0	0.0	0.9999999900070423
1	3	none		300	10	2	2	log2	gini		0.7474691901408451	0.11408305747569211	0.0	0.9999999999929579	0.0	0.0	0.9999999900070423
1	1	none		300	10	2	2	log2	entropy		0.7777838908450705	0.11728553270093485	0.0	0.9999999999929579	0.0	0.0	0.9999999900070423
1	2	none		300	10	2	2	log2	entropy		0.7308098591549296	0.09445941977402582	0.0	0.9999999999929579	0.0	0.0	0.9999999900070423
1	3	none		300	10	2	2	log2	entropy		0.7619718309859155	0.11364806587262107	0.0	0.9999999999929579	0.0	0.0	0.9999999900070423
1	1	none		300	10	5	1	sqrt	gini		0.7682768485915493	0.12441458962340828	0.0	0.9999999999929579	0.0	0.0	0.9999999900070423
1	2	none		300	10	5	1	sqrt	gini		0.7147557218309859	0.08958349727647547	0.0	0.9999999999929579	0.0	0.0	0.9999999900070423
1	3	none		300	10	5	1	sqrt	gini		0.7502200704225351	0.10609406516088976	0.0	0.9999999999929579	0.0	0.0	0.9999999900070423
1	1	none		300	10	5	1	sqrt	entropy		0.7721280809859155	0.11928927524726879	0.0	0.9999999999929579	0.0	0.0	0.9999999900070423
1	2	none		300	10	5	1	sqrt	entropy		0.7306227992957747	0.09951400675398571	0.0	0.9999999999929579	0.0	0.0	0.9999999900070423
1	3	none		300	10	5	1	sqrt	entropy		0.7700264084507042	0.11991600490976674	0.0	0.9999999999929579	0.0	0.0	0.9999999900070423
1	1	none		300	10	5	1	log2	gini		0.7682768485915493	0.12441458962340828	0.0	0.9999999999929579	0.0	0.0	0.9999999900070423
1	2	none		300	10	5	1	log2	gini		0.7147557218309859	0.08958349727647547	0.0	0.9999999999929579	0.0	0.0	0.9999999900070423
1	3	none		300	10	5	1	log2	gini		0.7502200704225351	0.10609406516088976	0.0	0.9999999999929579	0.0	0.0	0.9999999900070423
1	1	none		300	10	5	1	log2	entropy		0.7721280809859155	0.11928927524726879	0.0	0.9999999999929579	0.0	0.0	0.9999999900070423
1	2	none		300	10	5	1	log2	entropy		0.7306227992957747	0.09951400675398571	0.0	0.9999999999929579	0.0	0.0	0.9999999900070423
1	3	none		300	10	5	1	log2	entropy		0.7700264084507042	0.11991600490976674	0.0	0.9999999999929579	0.0	0.0	0.9999999900070423
1	1	none		300	10	5	2	sqrt	gini		0.7698393485915493	0.11755936776749067	0.0	0.9999999999929579	0.0	0.0	0.9999999900070423
1	2	none		300	10	5	2	sqrt	gini		0.7204225352112676	0.09003342967077693	0.0	0.9999999999929579	0.0	0.0	0.9999999900070423
1	3	none		300	10	5	2	sqrt	gini		0.7382262323943661	0.11560592325321169	0.0	0.9999999999929579	0.0	0.0	0.9999999900070423
1	1	none		300	10	5	2	sqrt	entropy		0.7831536091549296	0.12174887776734433	0.0	0.9999999999929579	0.0	0.0	0.9999999900070423
1	2	none		300	10	5	2	sqrt	entropy		0.7348481514084506	0.10097093095061983	0.0	0.9999999999929579	0.0	0.0	0.9999999900070423
1	3	none		300	10	5	2	sqrt	entropy		0.7549185739436621	0.11523508318373052	0.0	0.9999999999929579	0.0	0.0	0.9999999900070423
1	1	none		300	10	5	2	log2	gini		0.7698393485915493	0.11755936776749067	0.0	0.9999999999929579	0.0	0.0	0.9999999900070423
1	2	none		300	10	5	2	log2	gini		0.7204225352112676	0.09003342967077693	0.0	0.9999999999929579	0.0	0.0	0.9999999900070423
1	3	none		300	10	5	2	log2	gini		0.7382262323943661	0.11560592325321169	0.0	0.9999999999929579	0.0	0.0	0.9999999900070423
1	1	none		300	10	5	2	log2	entropy		0.7831536091549296	0.12174887776734433	0.0	0.9999999999929579	0.0	0.0	0.9999999900070423
1	2	none		300	10	5	2	log2	entropy		0.7348481514084506	0.10097093095061983	0.0	0.9999999999929579	0.0	0.0	0.9999999900070423
1	3	none		300	10	5	2	log2	entropy		0.7549185739436621	0.11523508318373052	0.0	0.9999999999929579	0.0	0.0	0.9999999900070423
1	1	none		300	10	10	1	sqrt	gini		0.765030809859155	0.12050505571730018	0.0	0.9999999999929579	0.0	0.0	0.9999999900070423
1	2	none		300	10	10	1	sqrt	gini		0.7211927816901408	0.0935335706628379	0.0	0.9999999999929579	0.0	0.0	0.9999999900070423
1	3	none		300	10	10	1	sqrt	gini		0.74453125	0.10817097413665848	0.0	0.9999999999929579	0.0	0.0	0.9999999900070423
1	1	none		300	10	10	1	sqrt	entropy		0.7644036091549296	0.1143022053955042	0.0	0.9999999999929579	0.0	0.0	0.9999999900070423
1	2	none		300	10	10	1	sqrt	entropy		0.7310079225352113	0.09733619857375342	0.0	0.9999999999929579	0.0	0.0	0.9999999900070423
1	3	none		300	10	10	1	sqrt	entropy		0.7675066021126761	0.12554737059213295	0.0	0.9999999999929579	0.0	0.0	0.9999999900070423
1	1	none		300	10	10	1	log2	gini		0.765030809859155	0.12050505571730018	0.0	0.9999999999929579	0.0	0.0	0.9999999900070423
1	2	none		300	10	10	1	log2	gini		0.7211927816901408	0.0935335706628379	0.0	0.9999999999929579	0.0	0.0	0.9999999900070423
1	3	none		300	10	10	1	log2	gini		0.74453125	0.10817097413665848	0.0	0.9999999999929579	0.0	0.0	0.9999999900070423
1	1	none		300	10	10	1	log2	entropy		0.7644036091549296	0.1143022053955042	0.0	0.9999999999929579	0.0	0.0	0.9999999900070423
1	2	none		300	10	10	1	log2	entropy		0.7310079225352113	0.09733619857375342	0.0	0.9999999999929579	0.0	0.0	0.9999999900070423
1	3	none		300	10	10	1	log2	entropy		0.7675066021126761	0.12554737059213295	0.0	0.9999999999929579	0.0	0.0	0.9999999900070423
1	1	none		300	10	10	2	sqrt	gini		0.7636883802816902	0.11781724379513263	0.0	0.9999999999929579	0.0	0.0	0.9999999900070423
1	2	none		300	10	10	2	sqrt	gini		0.7276078345070423	0.0924044950628426	0.0	0.9999999999929579	0.0	0.0	0.9999999900070423
1	3	none		300	10	10	2	sqrt	gini		0.7370048415492958	0.10506002177544896	0.0	0.9999999999929579	0.0	0.0	0.9999999900070423
1	1	none		300	10	10	2	sqrt	entropy		0.7759683098591549	0.11733812043345378	0.0	0.9999999999929579	0.0	0.0	0.9999999900070423
1	2	none		300	10	10	2	sqrt	entropy		0.7269696302816901	0.09566322271156588	0.0	0.9999999999929579	0.0	0.0	0.9999999900070423
1	3	none		300	10	10	2	sqrt	entropy		0.7595510563380282	0.12935942657449478	0.0	0.9999999999929579	0.0	0.0	0.9999999900070423
1	1	none		300	10	10	2	log2	gini		0.7636883802816902	0.11781724379513263	0.0	0.9999999999929579	0.0	0.0	0.9999999900070423
1	2	none		300	10	10	2	log2	gini		0.7276078345070423	0.0924044950628426	0.0	0.9999999999929579	0.0	0.0	0.9999999900070423
1	3	none		300	10	10	2	log2	gini		0.7370048415492958	0.10506002177544896	0.0	0.9999999999929579	0.0	0.0	0.9999999900070423
1	1	none		300	10	10	2	log2	entropy		0.7759683098591549	0.11733812043345378	0.0	0.9999999999929579	0.0	0.0	0.9999999900070423
1	2	none		300	10	10	2	log2	entropy		0.7269696302816901	0.09566322271156588	0.0	0.9999999999929579	0.0	0.0	0.9999999900070423
1	3	none		300	10	10	2	log2	entropy		0.7595510563380282	0.12935942657449478	0.0	0.9999999999929579	0.0	0.0	0.9999999900070423
1	1	none		500	3	2	1	sqrt	gini		0.7853323063380282	0.12996522767253785	0.0	0.9999999999929579	0.0	0.0	0.9999999900070423
1	2	none		500	3	2	1	sqrt	gini		0.740580985915493	0.09577428159076033	0.0	0.9999999999929579	0.0	0.0	0.9999999900070423
1	3	none		500	3	2	1	sqrt	gini		0.7687169894366197	0.11786337001278879	0.0	0.9999999999929579	0.0	0.0	0.9999999900070423
1	1	none		500	3	2	1	sqrt	entropy		0.7903829225352113	0.12554408477545373	0.0	0.9999999999929579	0.0	0.0	0.9999999900070423
1	2	none		500	3	2	1	sqrt	entropy		0.735618397887324	0.0985748941096782	0.0	0.9999999999929579	0.0	0.0	0.9999999900070423
1	3	none		500	3	2	1	sqrt	entropy		0.7800836267605633	0.13238676434070967	0.0	0.9999999999929579	0.0	0.0	0.9999999900070423
1	1	none		500	3	2	1	log2	gini		0.7853323063380282	0.12996522767253785	0.0	0.9999999999929579	0.0	0.0	0.9999999900070423
1	2	none		500	3	2	1	log2	gini		0.740580985915493	0.09577428159076033	0.0	0.9999999999929579	0.0	0.0	0.9999999900070423
1	3	none		500	3	2	1	log2	gini		0.7687169894366197	0.11786337001278879	0.0	0.9999999999929579	0.0	0.0	0.9999999900070423
1	1	none		500	3	2	1	log2	entropy		0.7903829225352113	0.12554408477545373	0.0	0.9999999999929579	0.0	0.0	0.9999999900070423
1	2	none		500	3	2	1	log2	entropy		0.735618397887324	0.0985748941096782	0.0	0.9999999999929579	0.0	0.0	0.9999999900070423
1	3	none		500	3	2	1	log2	entropy		0.7800836267605633	0.13238676434070967	0.0	0.9999999999929579	0.0	0.0	0.9999999900070423
1	1	none		500	3	2	2	sqrt	gini		0.7847491197183099	0.12972326415610955	0.0	0.9999999999929579	0.0	0.0	0.9999999900070423
1	2	none		500	3	2	2	sqrt	gini		0.7404709507042253	0.0956930711353123	0.0	0.9999999999929579	0.0	0.0	0.9999999900070423
1	3	none		500	3	2	2	sqrt	gini		0.7680347711267606	0.115653712211241	0.0	0.9999999999929579	0.0	0.0	0.9999999900070423
1	1	none		500	3	2	2	sqrt	entropy		0.7900088028169014	0.1269340778981325	0.0	0.9999999999929579	0.0	0.0	0.9999999900070423
1	2	none		500	3	2	2	sqrt	entropy		0.7349031690140845	0.09886452014762936	0.0	0.9999999999929579	0.0	0.0	0.9999999900070423
1	3	none		500	3	2	2	sqrt	entropy		0.7778829225352113	0.1306649822174266	0.0	0.9999999999929579	0.0	0.0	0.9999999900070423
1	1	none		500	3	2	2	log2	gini		0.7847491197183099	0.12972326415610955	0.0	0.9999999999929579	0.0	0.0	0.9999999900070423
1	2	none		500	3	2	2	log2	gini		0.7404709507042253	0.0956930711353123	0.0	0.9999999999929579	0.0	0.0	0.9999999900070423
1	3	none		500	3	2	2	log2	gini		0.7680347711267606	0.115653712211241	0.0	0.9999999999929579	0.0	0.0	0.9999999900070423
1	1	none		500	3	2	2	log2	entropy		0.7900088028169014	0.1269340778981325	0.0	0.9999999999929579	0.0	0.0	0.9999999900070423
1	2	none		500	3	2	2	log2	entropy		0.7349031690140845	0.09886452014762936	0.0	0.9999999999929579	0.0	0.0	0.9999999900070423
1	3	none		500	3	2	2	log2	entropy		0.7778829225352113	0.1306649822174266	0.0	0.9999999999929579	0.0	0.0	0.9999999900070423
1	1	none		500	3	5	1	sqrt	gini		0.7839898767605634	0.12736577832130977	0.0	0.9999999999929579	0.0	0.0	0.9999999900070423
1	2	none		500	3	5	1	sqrt	gini		0.7418904049295775	0.09665138849763963	0.0	0.9999999999929579	0.0	0.0	0.9999999900070423
1	3	none		500	3	5	1	sqrt	gini		0.7677706866197184	0.11640635178692818	0.0	0.9999999999929579	0.0	0.0	0.9999999900070423
1	1	none		500	3	5	1	sqrt	entropy		0.7898987676056338	0.12554970992117004	0.0	0.9999999999929579	0.0	0.0	0.9999999900070423
1	2	none		500	3	5	1	sqrt	entropy		0.7358824823943662	0.09876323633235665	0.0	0.9999999999929579	0.0	0.0	0.9999999900070423
1	3	none		500	3	5	1	sqrt	entropy		0.7796654929577466	0.13244094305333562	0.0	0.9999999999929579	0.0	0.0	0.9999999900070423
1	1	none		500	3	5	1	log2	gini		0.7839898767605634	0.12736577832130977	0.0	0.9999999999929579	0.0	0.0	0.9999999900070423
1	2	none		500	3	5	1	log2	gini		0.7418904049295775	0.09665138849763963	0.0	0.9999999999929579	0.0	0.0	0.9999999900070423
1	3	none		500	3	5	1	log2	gini		0.7677706866197184	0.11640635178692818	0.0	0.9999999999929579	0.0	0.0	0.9999999900070423
1	1	none		500	3	5	1	log2	entropy		0.7898987676056338	0.12554970992117004	0.0	0.9999999999929579	0.0	0.0	0.9999999900070423
1	2	none		500	3	5	1	log2	entropy		0.7358824823943662	0.09876323633235665	0.0	0.9999999999929579	0.0	0.0	0.9999999900070423
1	3	none		500	3	5	1	log2	entropy		0.7796654929577466	0.13244094305333562	0.0	0.9999999999929579	0.0	0.0	0.9999999900070423
1	1	none		500	3	5	2	sqrt	gini		0.7849691901408451	0.12864710894950948	0.0	0.9999999999929579	0.0	0.0	0.9999999900070423
1	2	none		500	3	5	2	sqrt	gini		0.7412411971830986	0.09605007273757397	0.0	0.9999999999929579	0.0	0.0	0.9999999900070423
1	3	none		500	3	5	2	sqrt	gini		0.7685519366197183	0.11583041963952796	0.0	0.9999999999929579	0.0	0.0	0.9999999900070423
1	1	none		500	3	5	2	sqrt	entropy		0.7900858274647887	0.12752480646922362	0.0	0.9999999999929579	0.0	0.0	0.9999999900070423
1	2	none		500	3	5	2	sqrt	entropy		0.7348371478873239	0.09830247749942644	0.0	0.9999999999929579	0.0	0.0	0.9999999900070423
1	3	none		500	3	5	2	sqrt	entropy		0.7779929577464788	0.13323599756817037	0.0	0.9999999999929579	0.0	0.0	0.9999999900070423
1	1	none		500	3	5	2	log2	gini		0.7849691901408451	0.12864710894950948	0.0	0.9999999999929579	0.0	0.0	0.9999999900070423
1	2	none		500	3	5	2	log2	gini		0.7412411971830986	0.09605007273757397	0.0	0.9999999999929579	0.0	0.0	0.9999999900070423
1	3	none		500	3	5	2	log2	gini		0.7685519366197183	0.11583041963952796	0.0	0.9999999999929579	0.0	0.0	0.9999999900070423
1	1	none		500	3	5	2	log2	entropy		0.7900858274647887	0.12752480646922362	0.0	0.9999999999929579	0.0	0.0	0.9999999900070423
1	2	none		500	3	5	2	log2	entropy		0.7348371478873239	0.09830247749942644	0.0	0.9999999999929579	0.0	0.0	0.9999999900070423
1	3	none		500	3	5	2	log2	entropy		0.7779929577464788	0.13323599756817037	0.0	0.9999999999929579	0.0	0.0	0.9999999900070423
1	1	none		500	3	10	1	sqrt	gini		0.7840228873239437	0.12850453003856346	0.0	0.9999999999929579	0.0	0.0	0.9999999900070423
1	2	none		500	3	10	1	sqrt	gini		0.7411201584507042	0.09629658045035965	0.0	0.9999999999929579	0.0	0.0	0.9999999900070423
1	3	none		500	3	10	1	sqrt	gini		0.767418573943662	0.1162198287064897	0.0	0.9999999999929579	0.0	0.0	0.9999999900070423
1	1	none		500	3	10	1	sqrt	entropy		0.7905259683098592	0.12649505575970238	0.0	0.9999999999929579	0.0	0.0	0.9999999900070423
1	2	none		500	3	10	1	sqrt	entropy		0.7361795774647887	0.09934878305871761	0.0	0.9999999999929579	0.0	0.0	0.9999999900070423
1	3	none		500	3	10	1	sqrt	entropy		0.7794234154929578	0.1357770822802066	0.0	0.9999999999929579	0.0	0.0	0.9999999900070423
1	1	none		500	3	10	1	log2	gini		0.7840228873239437	0.12850453003856346	0.0	0.9999999999929579	0.0	0.0	0.9999999900070423
1	2	none		500	3	10	1	log2	gini		0.7411201584507042	0.09629658045035965	0.0	0.9999999999929579	0.0	0.0	0.9999999900070423
1	3	none		500	3	10	1	log2	gini		0.767418573943662	0.1162198287064897	0.0	0.9999999999929579	0.0	0.0	0.9999999900070423
1	1	none		500	3	10	1	log2	entropy		0.7905259683098592	0.12649505575970238	0.0	0.9999999999929579	0.0	0.0	0.9999999900070423
1	2	none		500	3	10	1	log2	entropy		0.7361795774647887	0.09934878305871761	0.0	0.9999999999929579	0.0	0.0	0.9999999900070423
1	3	none		500	3	10	1	log2	entropy		0.7794234154929578	0.1357770822802066	0.0	0.9999999999929579	0.0	0.0	0.9999999900070423
1	1	none		500	3	10	2	sqrt	gini		0.7854533450704225	0.1326427604491529	0.0	0.9999999999929579	0.0	0.0	0.9999999900070423
1	2	none		500	3	10	2	sqrt	gini		0.7414502640845071	0.09597295026018113	0.0	0.9999999999929579	0.0	0.0	0.9999999900070423
1	3	none		500	3	10	2	sqrt	gini		0.767462588028169	0.11622567174761494	0.0	0.9999999999929579	0.0	0.0	0.9999999900070423
1	1	none		500	3	10	2	sqrt	entropy		0.7910211267605634	0.1285331420240081	0.0	0.9999999999929579	0.0	0.0	0.9999999900070423
1	2	none		500	3	10	2	sqrt	entropy		0.7348371478873239	0.0983859950675412	0.0	0.9999999999929579	0.0	0.0	0.9999999900070423
1	3	none		500	3	10	2	sqrt	entropy		0.7781360035211268	0.13582325148086302	0.0	0.9999999999929579	0.0	0.0	0.9999999900070423
1	1	none		500	3	10	2	log2	gini		0.7854533450704225	0.1326427604491529	0.0	0.9999999999929579	0.0	0.0	0.9999999900070423
1	2	none		500	3	10	2	log2	gini		0.7414502640845071	0.09597295026018113	0.0	0.9999999999929579	0.0	0.0	0.9999999900070423
1	3	none		500	3	10	2	log2	gini		0.767462588028169	0.11622567174761494	0.0	0.9999999999929579	0.0	0.0	0.9999999900070423
1	1	none		500	3	10	2	log2	entropy		0.7910211267605634	0.1285331420240081	0.0	0.9999999999929579	0.0	0.0	0.9999999900070423
1	2	none		500	3	10	2	log2	entropy		0.7348371478873239	0.0983859950675412	0.0	0.9999999999929579	0.0	0.0	0.9999999900070423
1	3	none		500	3	10	2	log2	entropy		0.7781360035211268	0.13582325148086302	0.0	0.9999999999929579	0.0	0.0	0.9999999900070423
1	1	none		500	5	2	1	sqrt	gini		0.7818331866197183	0.12658318790914974	0.0	0.9999999999929579	0.0	0.0	0.9999999900070423
1	2	none		500	5	2	1	sqrt	gini		0.7397337147887324	0.09449594312859202	0.0	0.9999999999929579	0.0	0.0	0.9999999900070423
1	3	none		500	5	2	1	sqrt	gini		0.7634242957746479	0.11281096537326465	0.0	0.9999999999929579	0.0	0.0	0.9999999900070423
1	1	none		500	5	2	1	sqrt	entropy		0.7863116197183099	0.12415480248261641	0.0	0.9999999999929579	0.0	0.0	0.9999999900070423
1	2	none		500	5	2	1	sqrt	entropy		0.7344300176056338	0.09836379999507427	0.0	0.9999999999929579	0.0	0.0	0.9999999900070423
1	3	none		500	5	2	1	sqrt	entropy		0.7785321302816901	0.12848711026644402	0.0	0.9999999999929579	0.0	0.0	0.9999999900070423
1	1	none		500	5	2	1	log2	gini		0.7818331866197183	0.12658318790914974	0.0	0.9999999999929579	0.0	0.0	0.9999999900070423
1	2	none		500	5	2	1	log2	gini		0.7397337147887324	0.09449594312859202	0.0	0.9999999999929579	0.0	0.0	0.9999999900070423
1	3	none		500	5	2	1	log2	gini		0.7634242957746479	0.11281096537326465	0.0	0.9999999999929579	0.0	0.0	0.9999999900070423
1	1	none		500	5	2	1	log2	entropy		0.7863116197183099	0.12415480248261641	0.0	0.9999999999929579	0.0	0.0	0.9999999900070423
1	2	none		500	5	2	1	log2	entropy		0.7344300176056338	0.09836379999507427	0.0	0.9999999999929579	0.0	0.0	0.9999999900070423
1	3	none		500	5	2	1	log2	entropy		0.7785321302816901	0.12848711026644402	0.0	0.9999999999929579	0.0	0.0	0.9999999900070423
1	1	none		500	5	2	2	sqrt	gini		0.7778829225352113	0.12337299959061017	0.0	0.9999999999929579	0.0	0.0	0.9999999900070423
1	2	none		500	5	2	2	sqrt	gini		0.7394476232394367	0.09447171816291415	0.0	0.9999999999929579	0.0	0.0	0.9999999900070423
1	3	none		500	5	2	2	sqrt	gini		0.7589898767605634	0.10768992380938061	0.0	0.9999999999929579	0.0	0.0	0.9999999900070423
1	1	none		500	5	2	2	sqrt	entropy		0.7834947183098592	0.1242140045042079	0.0	0.9999999999929579	0.0	0.0	0.9999999900070423
1	2	none		500	5	2	2	sqrt	entropy		0.7361355633802817	0.10218761419986545	0.0	0.9999999999929579	0.0	0.0	0.9999999900070423
1	3	none		500	5	2	2	sqrt	entropy		0.7782790492957746	0.1347043571422202	0.0	0.9999999999929579	0.0	0.0	0.9999999900070423
1	1	none		500	5	2	2	log2	gini		0.7778829225352113	0.12337299959061017	0.0	0.9999999999929579	0.0	0.0	0.9999999900070423
1	2	none		500	5	2	2	log2	gini		0.7394476232394367	0.09447171816291415	0.0	0.9999999999929579	0.0	0.0	0.9999999900070423
1	3	none		500	5	2	2	log2	gini		0.7589898767605634	0.10768992380938061	0.0	0.9999999999929579	0.0	0.0	0.9999999900070423
1	1	none		500	5	2	2	log2	entropy		0.7834947183098592	0.1242140045042079	0.0	0.9999999999929579	0.0	0.0	0.9999999900070423
1	2	none		500	5	2	2	log2	entropy		0.7361355633802817	0.10218761419986545	0.0	0.9999999999929579	0.0	0.0	0.9999999900070423
1	3	none		500	5	2	2	log2	entropy		0.7782790492957746	0.1347043571422202	0.0	0.9999999999929579	0.0	0.0	0.9999999900070423
1	1	none		500	5	5	1	sqrt	gini		0.7800616197183099	0.12509025425528353	0.0	0.9999999999929579	0.0	0.0	0.9999999900070423
1	2	none		500	5	5	1	sqrt	gini		0.7407240316901408	0.09687397173558766	0.0	0.9999999999929579	0.0	0.0	0.9999999900070423
1	3	none		500	5	5	1	sqrt	gini		0.762962147887324	0.11305161471829522	0.0	0.9999999999929579	0.0	0.0	0.9999999900070423
1	1	none		500	5	5	1	sqrt	entropy		0.7839458626760564	0.1221616159858497	0.0	0.9999999999929579	0.0	0.0	0.9999999900070423
1	2	none		500	5	5	1	sqrt	entropy		0.7355413732394367	0.09885724217513177	0.0	0.9999999999929579	0.0	0.0	0.9999999900070423
1	3	none		500	5	5	1	sqrt	entropy		0.78046875	0.13390109588719037	0.0	0.9999999999929579	0.0	0.0	0.9999999900070423
1	1	none		500	5	5	1	log2	gini		0.7800616197183099	0.12509025425528353	0.0	0.9999999999929579	0.0	0.0	0.9999999900070423
1	2	none		500	5	5	1	log2	gini		0.7407240316901408	0.09687397173558766	0.0	0.9999999999929579	0.0	0.0	0.9999999900070423
1	3	none		500	5	5	1	log2	gini		0.762962147887324	0.11305161471829522	0.0	0.9999999999929579	0.0	0.0	0.9999999900070423
1	1	none		500	5	5	1	log2	entropy		0.7839458626760564	0.1221616159858497	0.0	0.9999999999929579	0.0	0.0	0.9999999900070423
1	2	none		500	5	5	1	log2	entropy		0.7355413732394367	0.09885724217513177	0.0	0.9999999999929579	0.0	0.0	0.9999999900070423
1	3	none		500	5	5	1	log2	entropy		0.78046875	0.13390109588719037	0.0	0.9999999999929579	0.0	0.0	0.9999999900070423
1	1	none		500	5	5	2	sqrt	gini		0.7793353873239436	0.12355858850077411	0.0	0.9999999999929579	0.0	0.0	0.9999999900070423
1	2	none		500	5	5	2	sqrt	gini		0.7422095070422535	0.09679944772375812	0.0	0.9999999999929579	0.0	0.0	0.9999999900070423
1	3	none		500	5	5	2	sqrt	gini		0.7577684859154931	0.10920611382859867	0.0	0.9999999999929579	0.0	0.0	0.9999999900070423
1	1	none		500	5	5	2	sqrt	entropy		0.7844850352112677	0.12224262837652174	0.0	0.9999999999929579	0.0	0.0	0.9999999900070423
1	2	none		500	5	5	2	sqrt	entropy		0.7369058098591549	0.10155487429747045	0.0	0.9999999999929579	0.0	0.0	0.9999999900070423
1	3	none		500	5	5	2	sqrt	entropy		0.7794894366197183	0.13281731855414136	0.0	0.9999999999929579	0.0	0.0	0.9999999900070423
1	1	none		500	5	5	2	log2	gini		0.7793353873239436	0.12355858850077411	0.0	0.9999999999929579	0.0	0.0	0.9999999900070423
1	2	none		500	5	5	2	log2	gini		0.7422095070422535	0.09679944772375812	0.0	0.9999999999929579	0.0	0.0	0.9999999900070423
1	3	none		500	5	5	2	log2	gini		0.7577684859154931	0.10920611382859867	0.0	0.9999999999929579	0.0	0.0	0.9999999900070423
1	1	none		500	5	5	2	log2	entropy		0.7844850352112677	0.12224262837652174	0.0	0.9999999999929579	0.0	0.0	0.9999999900070423
1	2	none		500	5	5	2	log2	entropy		0.7369058098591549	0.10155487429747045	0.0	0.9999999999929579	0.0	0.0	0.9999999900070423
1	3	none		500	5	5	2	log2	entropy		0.7794894366197183	0.13281731855414136	0.0	0.9999999999929579	0.0	0.0	0.9999999900070423
1	1	none		500	5	10	1	sqrt	gini		0.779137323943662	0.12486540902199342	0.0	0.9999999999929579	0.0	0.0	0.9999999900070423
1	2	none		500	5	10	1	sqrt	gini		0.7376100352112678	0.0961347626309651	0.0	0.9999999999929579	0.0	0.0	0.9999999900070423
1	3	none		500	5	10	1	sqrt	gini		0.763325264084507	0.11153246370752384	0.0	0.9999999999929579	0.0	0.0	0.9999999900070423
1	1	none		500	5	10	1	sqrt	entropy		0.7838798415492958	0.12264483854691303	0.0	0.9999999999929579	0.0	0.0	0.9999999900070423
1	2	none		500	5	10	1	sqrt	entropy		0.7369718309859155	0.10153919426832764	0.0	0.9999999999929579	0.0	0.0	0.9999999900070423
1	3	none		500	5	10	1	sqrt	entropy		0.7814150528169014	0.134059176078858	0.0	0.9999999999929579	0.0	0.0	0.9999999900070423
1	1	none		500	5	10	1	log2	gini		0.779137323943662	0.12486540902199342	0.0	0.9999999999929579	0.0	0.0	0.9999999900070423
1	2	none		500	5	10	1	log2	gini		0.7376100352112678	0.0961347626309651	0.0	0.9999999999929579	0.0	0.0	0.9999999900070423
1	3	none		500	5	10	1	log2	gini		0.763325264084507	0.11153246370752384	0.0	0.9999999999929579	0.0	0.0	0.9999999900070423
1	1	none		500	5	10	1	log2	entropy		0.7838798415492958	0.12264483854691303	0.0	0.9999999999929579	0.0	0.0	0.9999999900070423
1	2	none		500	5	10	1	log2	entropy		0.7369718309859155	0.10153919426832764	0.0	0.9999999999929579	0.0	0.0	0.9999999900070423
1	3	none		500	5	10	1	log2	entropy		0.7814150528169014	0.134059176078858	0.0	0.9999999999929579	0.0	0.0	0.9999999900070423
1	1	none		500	5	10	2	sqrt	gini		0.7764634683098592	0.12298861815335384	0.0	0.9999999999929579	0.0	0.0	0.9999999900070423
1	2	none		500	5	10	2	sqrt	gini		0.7384132922535211	0.095873992145275	0.0	0.9999999999929579	0.0	0.0	0.9999999900070423
1	3	none		500	5	10	2	sqrt	gini		0.7587147887323944	0.11042331763651832	0.0	0.9999999999929579	0.0	0.0	0.9999999900070423
1	1	none		500	5	10	2	sqrt	entropy		0.7854863556338029	0.1231447915184571	0.0	0.9999999999929579	0.0	0.0	0.9999999900070423
1	2	none		500	5	10	2	sqrt	entropy		0.7395246478873239	0.10209022171900532	0.0	0.9999999999929579	0.0	0.0	0.9999999900070423
1	3	none		500	5	10	2	sqrt	entropy		0.7801496478873239	0.13395395108001174	0.0	0.9999999999929579	0.0	0.0	0.9999999900070423
1	1	none		500	5	10	2	log2	gini		0.7764634683098592	0.12298861815335384	0.0	0.9999999999929579	0.0	0.0	0.9999999900070423
1	2	none		500	5	10	2	log2	gini		0.7384132922535211	0.095873992145275	0.0	0.9999999999929579	0.0	0.0	0.9999999900070423
1	3	none		500	5	10	2	log2	gini		0.7587147887323944	0.11042331763651832	0.0	0.9999999999929579	0.0	0.0	0.9999999900070423
1	1	none		500	5	10	2	log2	entropy		0.7854863556338029	0.1231447915184571	0.0	0.9999999999929579	0.0	0.0	0.9999999900070423
1	2	none		500	5	10	2	log2	entropy		0.7395246478873239	0.10209022171900532	0.0	0.9999999999929579	0.0	0.0	0.9999999900070423
1	3	none		500	5	10	2	log2	entropy		0.7801496478873239	0.13395395108001174	0.0	0.9999999999929579	0.0	0.0	0.9999999900070423
1	1	none		500	10	2	1	sqrt	gini		0.762962147887324	0.12259809818006313	0.0	0.9999999999929579	0.0	0.0	0.9999999900070423
1	2	none		500	10	2	1	sqrt	gini		0.7303257042253521	0.09267765654604809	0.0	0.9999999999929579	0.0	0.0	0.9999999900070423
1	3	none		500	10	2	1	sqrt	gini		0.7459397007042253	0.10376095101625776	0.0	0.9999999999929579	0.0	0.0	0.9999999900070423
1	1	none		500	10	2	1	sqrt	entropy		0.7643926056338027	0.11566307222567351	0.0	0.9999999999929579	0.0	0.0	0.9999999900070423
1	2	none		500	10	2	1	sqrt	entropy		0.7205105633802817	0.09275053185212441	0.0	0.9999999999929579	0.0	0.0	0.9999999900070423
1	3	none		500	10	2	1	sqrt	entropy		0.7608824823943662	0.11758587368400156	0.0	0.9999999999929579	0.0	0.0	0.9999999900070423
1	1	none		500	10	2	1	log2	gini		0.762962147887324	0.12259809818006313	0.0	0.9999999999929579	0.0	0.0	0.9999999900070423
1	2	none		500	10	2	1	log2	gini		0.7303257042253521	0.09267765654604809	0.0	0.9999999999929579	0.0	0.0	0.9999999900070423
1	3	none		500	10	2	1	log2	gini		0.7459397007042253	0.10376095101625776	0.0	0.9999999999929579	0.0	0.0	0.9999999900070423
1	1	none		500	10	2	1	log2	entropy		0.7643926056338027	0.11566307222567351	0.0	0.9999999999929579	0.0	0.0	0.9999999900070423
1	2	none		500	10	2	1	log2	entropy		0.7205105633802817	0.09275053185212441	0.0	0.9999999999929579	0.0	0.0	0.9999999900070423
1	3	none		500	10	2	1	log2	entropy		0.7608824823943662	0.11758587368400156	0.0	0.9999999999929579	0.0	0.0	0.9999999900070423
1	1	none		500	10	2	2	sqrt	gini		0.7690911091549295	0.11733297712306734	0.0	0.9999999999929579	0.0	0.0	0.9999999900070423
1	2	none		500	10	2	2	sqrt	gini		0.7200044014084507	0.09192152546288204	0.0	0.9999999999929579	0.0	0.0	0.9999999900070423
1	3	none		500	10	2	2	sqrt	gini		0.7457086267605634	0.11087270613596224	0.0	0.9999999999929579	0.0	0.0	0.9999999900070423
1	1	none		500	10	2	2	sqrt	entropy		0.7734925176056339	0.11747965803946696	0.0	0.9999999999929579	0.0	0.0	0.9999999900070423
1	2	none		500	10	2	2	sqrt	entropy		0.7269476232394366	0.09519101890091816	0.0	0.9999999999929579	0.0	0.0	0.9999999900070423
1	3	none		500	10	2	2	sqrt	entropy		0.7601232394366197	0.111959052254144	0.0	0.9999999999929579	0.0	0.0	0.9999999900070423
1	1	none		500	10	2	2	log2	gini		0.7690911091549295	0.11733297712306734	0.0	0.9999999999929579	0.0	0.0	0.9999999900070423
1	2	none		500	10	2	2	log2	gini		0.7200044014084507	0.09192152546288204	0.0	0.9999999999929579	0.0	0.0	0.9999999900070423
1	3	none		500	10	2	2	log2	gini		0.7457086267605634	0.11087270613596224	0.0	0.9999999999929579	0.0	0.0	0.9999999900070423
1	1	none		500	10	2	2	log2	entropy		0.7734925176056339	0.11747965803946696	0.0	0.9999999999929579	0.0	0.0	0.9999999900070423
1	2	none		500	10	2	2	log2	entropy		0.7269476232394366	0.09519101890091816	0.0	0.9999999999929579	0.0	0.0	0.9999999900070423
1	3	none		500	10	2	2	log2	entropy		0.7601232394366197	0.111959052254144	0.0	0.9999999999929579	0.0	0.0	0.9999999900070423
1	1	none		500	10	5	1	sqrt	gini		0.7666153169014085	0.12244500446092459	0.0	0.9999999999929579	0.0	0.0	0.9999999900070423
1	2	none		500	10	5	1	sqrt	gini		0.7165933098591549	0.09028138212622971	0.0	0.9999999999929579	0.0	0.0	0.9999999900070423
1	3	none		500	10	5	1	sqrt	gini		0.7483274647887325	0.10239387984383357	0.0	0.9999999999929579	0.0	0.0	0.9999999900070423
1	1	none		500	10	5	1	sqrt	entropy		0.769850352112676	0.1193697076168706	0.0	0.9999999999929579	0.0	0.0	0.9999999900070423
1	2	none		500	10	5	1	sqrt	entropy		0.7308428697183099	0.09746040250143329	0.0	0.9999999999929579	0.0	0.0	0.9999999900070423
1	3	none		500	10	5	1	sqrt	entropy		0.7610695422535212	0.11199845258018902	0.0	0.9999999999929579	0.0	0.0	0.9999999900070423
1	1	none		500	10	5	1	log2	gini		0.7666153169014085	0.12244500446092459	0.0	0.9999999999929579	0.0	0.0	0.9999999900070423
1	2	none		500	10	5	1	log2	gini		0.7165933098591549	0.09028138212622971	0.0	0.9999999999929579	0.0	0.0	0.9999999900070423
1	3	none		500	10	5	1	log2	gini		0.7483274647887325	0.10239387984383357	0.0	0.9999999999929579	0.0	0.0	0.9999999900070423
1	1	none		500	10	5	1	log2	entropy		0.769850352112676	0.1193697076168706	0.0	0.9999999999929579	0.0	0.0	0.9999999900070423
1	2	none		500	10	5	1	log2	entropy		0.7308428697183099	0.09746040250143329	0.0	0.9999999999929579	0.0	0.0	0.9999999900070423
1	3	none		500	10	5	1	log2	entropy		0.7610695422535212	0.11199845258018902	0.0	0.9999999999929579	0.0	0.0	0.9999999900070423
1	1	none		500	10	5	2	sqrt	gini		0.7677926936619719	0.11886236007268428	0.0	0.9999999999929579	0.0	0.0	0.9999999900070423
1	2	none		500	10	5	2	sqrt	gini		0.7242407570422535	0.090082166600576	0.0	0.9999999999929579	0.0	0.0	0.9999999900070423
1	3	none		500	10	5	2	sqrt	gini		0.7456095950704225	0.10938274817328131	0.0	0.9999999999929579	0.0	0.0	0.9999999900070423
1	1	none		500	10	5	2	sqrt	entropy		0.7792803697183098	0.11946819051371182	0.0	0.9999999999929579	0.0	0.0	0.9999999900070423
1	2	none		500	10	5	2	sqrt	entropy		0.7311949823943662	0.09778924241675387	0.0	0.9999999999929579	0.0	0.0	0.9999999900070423
1	3	none		500	10	5	2	sqrt	entropy		0.7607394366197182	0.11016704134872136	0.0	0.9999999999929579	0.0	0.0	0.9999999900070423
1	1	none		500	10	5	2	log2	gini		0.7677926936619719	0.11886236007268428	0.0	0.9999999999929579	0.0	0.0	0.9999999900070423
1	2	none		500	10	5	2	log2	gini		0.7242407570422535	0.090082166600576	0.0	0.9999999999929579	0.0	0.0	0.9999999900070423
1	3	none		500	10	5	2	log2	gini		0.7456095950704225	0.10938274817328131	0.0	0.9999999999929579	0.0	0.0	0.9999999900070423
1	1	none		500	10	5	2	log2	entropy		0.7792803697183098	0.11946819051371182	0.0	0.9999999999929579	0.0	0.0	0.9999999900070423
1	2	none		500	10	5	2	log2	entropy		0.7311949823943662	0.09778924241675387	0.0	0.9999999999929579	0.0	0.0	0.9999999900070423
1	3	none		500	10	5	2	log2	entropy		0.7607394366197182	0.11016704134872136	0.0	0.9999999999929579	0.0	0.0	0.9999999900070423
1	1	none		500	10	10	1	sqrt	gini		0.7645356514084507	0.11972397299653514	0.0	0.9999999999929579	0.0	0.0	0.9999999900070423
1	2	none		500	10	10	1	sqrt	gini		0.7219080105633803	0.09065820237049138	0.0	0.9999999999929579	0.0	0.0	0.9999999900070423
1	3	none		500	10	10	1	sqrt	gini		0.7452024647887324	0.10403422884094946	0.0	0.9999999999929579	0.0	0.0	0.9999999900070423
1	1	none		500	10	10	1	sqrt	entropy		0.7674955985915494	0.11883797256748606	0.0	0.9999999999929579	0.0	0.0	0.9999999900070423
1	2	none		500	10	10	1	sqrt	entropy		0.7253080985915493	0.09578468179236911	0.0	0.9999999999929579	0.0	0.0	0.9999999900070423
1	3	none		500	10	10	1	sqrt	entropy		0.7654489436619718	0.12015328871159574	0.0	0.9999999999929579	0.0	0.0	0.9999999900070423
1	1	none		500	10	10	1	log2	gini		0.7645356514084507	0.11972397299653514	0.0	0.9999999999929579	0.0	0.0	0.9999999900070423
1	2	none		500	10	10	1	log2	gini		0.7219080105633803	0.09065820237049138	0.0	0.9999999999929579	0.0	0.0	0.9999999900070423
1	3	none		500	10	10	1	log2	gini		0.7452024647887324	0.10403422884094946	0.0	0.9999999999929579	0.0	0.0	0.9999999900070423
1	1	none		500	10	10	1	log2	entropy		0.7674955985915494	0.11883797256748606	0.0	0.9999999999929579	0.0	0.0	0.9999999900070423
1	2	none		500	10	10	1	log2	entropy		0.7253080985915493	0.09578468179236911	0.0	0.9999999999929579	0.0	0.0	0.9999999900070423
1	3	none		500	10	10	1	log2	entropy		0.7654489436619718	0.12015328871159574	0.0	0.9999999999929579	0.0	0.0	0.9999999900070423
1	1	none		500	10	10	2	sqrt	gini		0.7637213908450704	0.11787439805723567	0.0	0.9999999999929579	0.0	0.0	0.9999999900070423
1	2	none		500	10	10	2	sqrt	gini		0.7263094190140845	0.09097713641024135	0.0	0.9999999999929579	0.0	0.0	0.9999999900070423
1	3	none		500	10	10	2	sqrt	gini		0.7424735915492958	0.10613184817204478	0.0	0.9999999999929579	0.0	0.0	0.9999999900070423
1	1	none		500	10	10	2	sqrt	entropy		0.7763644366197182	0.12096861555009361	0.0	0.9999999999929579	0.0	0.0	0.9999999900070423
1	2	none		500	10	10	2	sqrt	entropy		0.7284771126760563	0.09836239832491235	0.0	0.9999999999929579	0.0	0.0	0.9999999900070423
1	3	none		500	10	10	2	sqrt	entropy		0.7568992077464789	0.12199277968383586	0.0	0.9999999999929579	0.0	0.0	0.9999999900070423
1	1	none		500	10	10	2	log2	gini		0.7637213908450704	0.11787439805723567	0.0	0.9999999999929579	0.0	0.0	0.9999999900070423
1	2	none		500	10	10	2	log2	gini		0.7263094190140845	0.09097713641024135	0.0	0.9999999999929579	0.0	0.0	0.9999999900070423
1	3	none		500	10	10	2	log2	gini		0.7424735915492958	0.10613184817204478	0.0	0.9999999999929579	0.0	0.0	0.9999999900070423
1	1	none		500	10	10	2	log2	entropy		0.7763644366197182	0.12096861555009361	0.0	0.9999999999929579	0.0	0.0	0.9999999900070423
1	2	none		500	10	10	2	log2	entropy		0.7284771126760563	0.09836239832491235	0.0	0.9999999999929579	0.0	0.0	0.9999999900070423
1	3	none		500	10	10	2	log2	entropy		0.7568992077464789	0.12199277968383586	0.0	0.9999999999929579	0.0	0.0	0.9999999900070423
1	1	undersample	0.6	100	3	2	1	sqrt	gini		0.790768045774648	0.12932043247324515	0.3281249999487305	0.8929577464725849	4.074051017249041	3.065378002443799	0.7524152124568022
1	2	undersample	0.6	100	3	2	1	sqrt	gini		0.7154599471830987	0.10142077852063616	0.3593749999438477	0.8739436619656765	3.8892216465940765	2.8509075944830213	0.7330277918429877
1	3	undersample	0.6	100	3	2	1	sqrt	gini		0.776793573943662	0.11356019598391585	0.42187499993408206	0.8676056337967071	4.782058275006669	3.1865024182468953	0.6663453657770133
1	1	undersample	0.6	100	3	2	1	sqrt	entropy		0.7871258802816902	0.1300030459425376	0.3593749999438477	0.8915492957683694	4.611656196938502	3.313717226207375	0.7185525196545788
1	2	undersample	0.6	100	3	2	1	sqrt	entropy		0.7153719190140845	0.09651611287161398	0.2968749999536133	0.8838028168951846	3.2114475301303633	2.554924022009877	0.7955677201401103
1	3	undersample	0.6	100	3	2	1	sqrt	entropy		0.7852222711267606	0.12450762332030514	0.48437499992431643	0.8711267605572457	6.34989183690487	3.7585379589538213	0.5919058138298822
1	1	undersample	0.6	100	3	2	1	log2	gini		0.790768045774648	0.12932043247324515	0.3281249999487305	0.8929577464725849	4.074051017249041	3.065378002443799	0.7524152124568022
1	2	undersample	0.6	100	3	2	1	log2	gini		0.7154599471830987	0.10142077852063616	0.3593749999438477	0.8739436619656765	3.8892216465940765	2.8509075944830213	0.7330277918429877
1	3	undersample	0.6	100	3	2	1	log2	gini		0.776793573943662	0.11356019598391585	0.42187499993408206	0.8676056337967071	4.782058275006669	3.1865024182468953	0.6663453657770133
1	1	undersample	0.6	100	3	2	1	log2	entropy		0.7871258802816902	0.1300030459425376	0.3593749999438477	0.8915492957683694	4.611656196938502	3.313717226207375	0.7185525196545788
1	2	undersample	0.6	100	3	2	1	log2	entropy		0.7153719190140845	0.09651611287161398	0.2968749999536133	0.8838028168951846	3.2114475301303633	2.554924022009877	0.7955677201401103
1	3	undersample	0.6	100	3	2	1	log2	entropy		0.7852222711267606	0.12450762332030514	0.48437499992431643	0.8711267605572457	6.34989183690487	3.7585379589538213	0.5919058138298822
1	1	undersample	0.6	100	3	2	2	sqrt	gini		0.790580985915493	0.1292551995353019	0.2812499999560547	0.8887323943599386	3.1254812777623755	2.5276896457084845	0.8087361240772875
1	2	undersample	0.6	100	3	2	2	sqrt	gini		0.7158340669014085	0.09935710168502537	0.3437499999462891	0.8746478873177842	3.6548953665604933	2.742275061569885	0.750301923855511
1	3	undersample	0.6	100	3	2	2	sqrt	gini		0.7780149647887324	0.1149155910488126	0.4062499999365235	0.8669014084445994	4.456418474951089	3.0522484473093967	0.6849106339320414
1	1	undersample	0.6	100	3	2	2	sqrt	entropy		0.7859375	0.12937256414139223	0.3593749999438477	0.890140845064154	4.54534041078745	3.2712336758950475	0.7196894698311328
1	2	undersample	0.6	100	3	2	2	sqrt	entropy		0.7145136443661972	0.09669304613526795	0.3124999999511719	0.8816901408388614	3.3874455951319065	2.6413688238091577	0.7797523873831683
1	3	undersample	0.6	100	3	2	2	sqrt	entropy		0.7846720950704226	0.12389951569580442	0.48437499992431643	0.8718309859093534	6.3899428543506644	3.779189264808209	0.5914276992846151
1	1	undersample	0.6	100	3	2	2	log2	gini		0.790580985915493	0.1292551995353019	0.2812499999560547	0.8887323943599386	3.1254812777623755	2.5276896457084845	0.8087361240772875
1	2	undersample	0.6	100	3	2	2	log2	gini		0.7158340669014085	0.09935710168502537	0.3437499999462891	0.8746478873177842	3.6548953665604933	2.742275061569885	0.750301923855511
1	3	undersample	0.6	100	3	2	2	log2	gini		0.7780149647887324	0.1149155910488126	0.4062499999365235	0.8669014084445994	4.456418474951089	3.0522484473093967	0.6849106339320414
1	1	undersample	0.6	100	3	2	2	log2	entropy		0.7859375	0.12937256414139223	0.3593749999438477	0.890140845064154	4.54534041078745	3.2712336758950475	0.7196894698311328
1	2	undersample	0.6	100	3	2	2	log2	entropy		0.7145136443661972	0.09669304613526795	0.3124999999511719	0.8816901408388614	3.3874455951319065	2.6413688238091577	0.7797523873831683
1	3	undersample	0.6	100	3	2	2	log2	entropy		0.7846720950704226	0.12389951569580442	0.48437499992431643	0.8718309859093534	6.3899428543506644	3.779189264808209	0.5914276992846151
1	1	undersample	0.6	100	3	5	1	sqrt	gini		0.7911861795774648	0.12963158984679934	0.3281249999487305	0.8943661971768003	4.134883319448423	3.106249705271138	0.7512303066236621
1	2	undersample	0.6	100	3	5	1	sqrt	gini		0.7150638204225352	0.10039987311088709	0.3437499999462891	0.8739436619656765	3.631550648434462	2.726955090375064	0.7509065184689439
1	3	undersample	0.6	100	3	5	1	sqrt	gini		0.7766505281690141	0.11447880208235482	0.42187499993408206	0.8676056337967071	4.782058275006669	3.1865024182468953	0.6663453657770133
1	1	undersample	0.6	100	3	5	1	sqrt	entropy		0.7864216549295775	0.1294947108638207	0.3437499999462891	0.8929577464725849	4.36967376539305	3.2113483835125507	0.7349171842642018
1	2	undersample	0.6	100	3	5	1	sqrt	entropy		0.7159110915492957	0.09690613634105064	0.2968749999536133	0.8845070422472923	3.2336040510254596	2.570502825672285	0.7949343063573512
1	3	undersample	0.6	100	3	5	1	sqrt	entropy		0.7841769366197184	0.12453917683334832	0.48437499992431643	0.8718309859093534	6.3899428543506644	3.779189264808209	0.5914276992846151
1	1	undersample	0.6	100	3	5	1	log2	gini		0.7911861795774648	0.12963158984679934	0.3281249999487305	0.8943661971768003	4.134883319448423	3.106249705271138	0.7512303066236621
1	2	undersample	0.6	100	3	5	1	log2	gini		0.7150638204225352	0.10039987311088709	0.3437499999462891	0.8739436619656765	3.631550648434462	2.726955090375064	0.7509065184689439
1	3	undersample	0.6	100	3	5	1	log2	gini		0.7766505281690141	0.11447880208235482	0.42187499993408206	0.8676056337967071	4.782058275006669	3.1865024182468953	0.6663453657770133
1	1	undersample	0.6	100	3	5	1	log2	entropy		0.7864216549295775	0.1294947108638207	0.3437499999462891	0.8929577464725849	4.36967376539305	3.2113483835125507	0.7349171842642018
1	2	undersample	0.6	100	3	5	1	log2	entropy		0.7159110915492957	0.09690613634105064	0.2968749999536133	0.8845070422472923	3.2336040510254596	2.570502825672285	0.7949343063573512
1	3	undersample	0.6	100	3	5	1	log2	entropy		0.7841769366197184	0.12453917683334832	0.48437499992431643	0.8718309859093534	6.3899428543506644	3.779189264808209	0.5914276992846151
1	1	undersample	0.6	100	3	5	2	sqrt	gini		0.7917033450704225	0.13006726634985744	0.2968749999536133	0.8880281690078309	3.3485671307671216	2.6513362406390697	0.7917823067641486
1	2	undersample	0.6	100	3	5	2	sqrt	gini		0.7162301936619718	0.09963377245127933	0.3437499999462891	0.8732394366135688	3.608465316044847	2.7118053410689695	0.7515120882349678
1	3	undersample	0.6	100	3	5	2	sqrt	gini		0.7790602992957747	0.11573241877643796	0.4062499999365235	0.8676056337967071	4.483762244060364	3.068483810163677	0.6843546999823356
1	1	undersample	0.6	100	3	5	2	sqrt	entropy		0.7859264964788732	0.12894238873624206	0.3593749999438477	0.8915492957683694	4.611656196938502	3.313717226207375	0.7185525196545788
1	2	undersample	0.6	100	3	5	2	sqrt	entropy		0.7153169014084507	0.09682308167901568	0.2968749999536133	0.8838028168951846	3.2114475301303633	2.554924022009877	0.7955677201401103
1	3	undersample	0.6	100	3	5	2	sqrt	entropy		0.7835827464788733	0.12434531190068367	0.48437499992431643	0.8718309859093534	6.3899428543506644	3.779189264808209	0.5914276992846151
1	1	undersample	0.6	100	3	5	2	log2	gini		0.7917033450704225	0.13006726634985744	0.2968749999536133	0.8880281690078309	3.3485671307671216	2.6513362406390697	0.7917823067641486
1	2	undersample	0.6	100	3	5	2	log2	gini		0.7162301936619718	0.09963377245127933	0.3437499999462891	0.8732394366135688	3.608465316044847	2.7118053410689695	0.7515120882349678
1	3	undersample	0.6	100	3	5	2	log2	gini		0.7790602992957747	0.11573241877643796	0.4062499999365235	0.8676056337967071	4.483762244060364	3.068483810163677	0.6843546999823356
1	1	undersample	0.6	100	3	5	2	log2	entropy		0.7859264964788732	0.12894238873624206	0.3593749999438477	0.8915492957683694	4.611656196938502	3.313717226207375	0.7185525196545788
1	2	undersample	0.6	100	3	5	2	log2	entropy		0.7153169014084507	0.09682308167901568	0.2968749999536133	0.8838028168951846	3.2114475301303633	2.554924022009877	0.7955677201401103
1	3	undersample	0.6	100	3	5	2	log2	entropy		0.7835827464788733	0.12434531190068367	0.48437499992431643	0.8718309859093534	6.3899428543506644	3.779189264808209	0.5914276992846151
1	1	undersample	0.6	100	3	10	1	sqrt	gini		0.7874339788732395	0.12486217395385023	0.3124999999511719	0.8880281690078309	3.6049167665193003	2.7908802533042834	0.7741871443955219
1	2	undersample	0.6	100	3	10	1	sqrt	gini		0.7168904049295775	0.10069381588595178	0.3437499999462891	0.8732394366135688	3.608465316044847	2.7118053410689695	0.7515120882349678
1	3	undersample	0.6	100	3	10	1	sqrt	gini		0.7778279049295775	0.11815392773147848	0.4374999999316407	0.8683098591488148	5.128341834762568	3.322192260422208	0.647810211600803
1	1	undersample	0.6	100	3	10	1	sqrt	entropy		0.784011883802817	0.12553101802592256	0.3281249999487305	0.8929577464725849	4.074051017249041	3.065378002443799	0.7524152124568022
1	2	undersample	0.6	100	3	10	1	sqrt	entropy		0.7151078345070422	0.0952585634152293	0.2812499999560547	0.880281690134646	2.877237607980452	2.3492645091609514	0.8164999907802318
1	3	undersample	0.6	100	3	10	1	sqrt	entropy		0.7826144366197183	0.12479990634554007	0.48437499992431643	0.8697183098530302	6.271088753830245	3.7179051192753607	0.5928643657440914
1	1	undersample	0.6	100	3	10	1	log2	gini		0.7874339788732395	0.12486217395385023	0.3124999999511719	0.8880281690078309	3.6049167665193003	2.7908802533042834	0.7741871443955219
1	2	undersample	0.6	100	3	10	1	log2	gini		0.7168904049295775	0.10069381588595178	0.3437499999462891	0.8732394366135688	3.608465316044847	2.7118053410689695	0.7515120882349678
1	3	undersample	0.6	100	3	10	1	log2	gini		0.7778279049295775	0.11815392773147848	0.4374999999316407	0.8683098591488148	5.128341834762568	3.322192260422208	0.647810211600803
1	1	undersample	0.6	100	3	10	1	log2	entropy		0.784011883802817	0.12553101802592256	0.3281249999487305	0.8929577464725849	4.074051017249041	3.065378002443799	0.7524152124568022
1	2	undersample	0.6	100	3	10	1	log2	entropy		0.7151078345070422	0.0952585634152293	0.2812499999560547	0.880281690134646	2.877237607980452	2.3492645091609514	0.8164999907802318
1	3	undersample	0.6	100	3	10	1	log2	entropy		0.7826144366197183	0.12479990634554007	0.48437499992431643	0.8697183098530302	6.271088753830245	3.7179051192753607	0.5928643657440914
1	1	undersample	0.6	100	3	10	2	sqrt	gini		0.7895026408450704	0.12625607713700418	0.2968749999536133	0.8880281690078309	3.3485671307671216	2.6513362406390697	0.7917823067641486
1	2	undersample	0.6	100	3	10	2	sqrt	gini		0.7160541373239437	0.10030169045801032	0.3281249999487305	0.872535211261461	3.343055108768411	2.574240129008434	0.7700262220703381
1	3	undersample	0.6	100	3	10	2	sqrt	gini		0.7786201584507042	0.11972682658217798	0.4374999999316407	0.8697183098530302	5.192191771353256	3.358107849668068	0.6467611262499491
1	1	undersample	0.6	100	3	10	2	sqrt	entropy		0.7842649647887324	0.12474060595345322	0.3281249999487305	0.890140845064154	3.9570658202847393	2.986778573643304	0.7547962732289668
1	2	undersample	0.6	100	3	10	2	sqrt	entropy		0.7140514964788732	0.0954173207539887	0.3124999999511719	0.880281690134646	3.342245704346265	2.610293899067724	0.7809999911888087
1	3	undersample	0.6	100	3	10	2	sqrt	entropy		0.7818221830985915	0.12607936343385467	0.48437499992431643	0.8718309859093534	6.3899428543506644	3.779189264808209	0.5914276992846151
1	1	undersample	0.6	100	3	10	2	log2	gini		0.7895026408450704	0.12625607713700418	0.2968749999536133	0.8880281690078309	3.3485671307671216	2.6513362406390697	0.7917823067641486
1	2	undersample	0.6	100	3	10	2	log2	gini		0.7160541373239437	0.10030169045801032	0.3281249999487305	0.872535211261461	3.343055108768411	2.574240129008434	0.7700262220703381
1	3	undersample	0.6	100	3	10	2	log2	gini		0.7786201584507042	0.11972682658217798	0.4374999999316407	0.8697183098530302	5.192191771353256	3.358107849668068	0.6467611262499491
1	1	undersample	0.6	100	3	10	2	log2	entropy		0.7842649647887324	0.12474060595345322	0.3281249999487305	0.890140845064154	3.9570658202847393	2.986778573643304	0.7547962732289668
1	2	undersample	0.6	100	3	10	2	log2	entropy		0.7140514964788732	0.0954173207539887	0.3124999999511719	0.880281690134646	3.342245704346265	2.610293899067724	0.7809999911888087
1	3	undersample	0.6	100	3	10	2	log2	entropy		0.7818221830985915	0.12607936343385467	0.48437499992431643	0.8718309859093534	6.3899428543506644	3.779189264808209	0.5914276992846151
1	1	undersample	0.6	100	5	2	1	sqrt	gini		0.7873459507042253	0.10865557081315091	0.45312499992919925	0.852816901402445	4.800956591435643	3.0786481155808847	0.6412572180017779
1	2	undersample	0.6	100	5	2	1	sqrt	gini		0.7131712147887324	0.09237716752269012	0.3593749999438477	0.8443661971771524	3.0434828587612683	2.309106186024701	0.7587051620621593
1	3	undersample	0.6	100	5	2	1	sqrt	gini		0.767693661971831	0.11204183285956373	0.45312499992919925	0.8352112675997521	4.1995113294341975	2.7497327385909918	0.654774444189046
1	1	undersample	0.6	100	5	2	1	sqrt	entropy		0.7783890845070423	0.11704621505248562	0.4374999999316407	0.8612676056277376	4.828538831595611	3.1535530715498274	0.6531071061558252
1	2	undersample	0.6	100	5	2	1	sqrt	entropy		0.7122469190140845	0.09444945853377983	0.3593749999438477	0.838028169008183	2.9024388410282267	2.2187498625887923	0.7644432682613849
1	3	undersample	0.6	100	5	2	1	sqrt	entropy		0.7712588028169014	0.11990397232891936	0.5312499999169923	0.8387323943602907	5.89432274119284	3.29421376889373	0.5588790866385184
1	1	undersample	0.6	100	5	2	1	log2	gini		0.7873459507042253	0.10865557081315091	0.45312499992919925	0.852816901402445	4.800956591435643	3.0786481155808847	0.6412572180017779
1	2	undersample	0.6	100	5	2	1	log2	gini		0.7131712147887324	0.09237716752269012	0.3593749999438477	0.8443661971771524	3.0434828587612683	2.309106186024701	0.7587051620621593
1	3	undersample	0.6	100	5	2	1	log2	gini		0.767693661971831	0.11204183285956373	0.45312499992919925	0.8352112675997521	4.1995113294341975	2.7497327385909918	0.654774444189046
1	1	undersample	0.6	100	5	2	1	log2	entropy		0.7783890845070423	0.11704621505248562	0.4374999999316407	0.8612676056277376	4.828538831595611	3.1535530715498274	0.6531071061558252
1	2	undersample	0.6	100	5	2	1	log2	entropy		0.7122469190140845	0.09444945853377983	0.3593749999438477	0.838028169008183	2.9024388410282267	2.2187498625887923	0.7644432682613849
1	3	undersample	0.6	100	5	2	1	log2	entropy		0.7712588028169014	0.11990397232891936	0.5312499999169923	0.8387323943602907	5.89432274119284	3.29421376889373	0.5588790866385184
1	1	undersample	0.6	100	5	2	2	sqrt	gini		0.7847491197183099	0.10725309363241162	0.4374999999316407	0.8591549295714145	4.744444088790011	3.106249778837479	0.6547131072178435
1	2	undersample	0.6	100	5	2	2	sqrt	gini		0.7149977992957747	0.09887513708096252	0.3749999999414063	0.8464788732334756	3.3082566585398374	2.442660390873134	0.7383527367760766
1	3	undersample	0.6	100	5	2	2	sqrt	gini		0.769575264084507	0.10495164192632618	0.4374999999316407	0.8408450704166138	4.109144270708708	2.748893632059852	0.6689698413763178
1	1	undersample	0.6	100	5	2	2	sqrt	entropy		0.7808208626760564	0.11111573341138398	0.4374999999316407	0.8633802816840608	4.915234442543995	3.2023193525894182	0.6515089648052755
1	2	undersample	0.6	100	5	2	2	sqrt	entropy		0.7144366197183099	0.09569228675281596	0.3749999999414063	0.8394366197123984	3.1368419042141915	2.3355261698803518	0.744546971071213
1	3	undersample	0.6	100	5	2	2	sqrt	entropy		0.7766615316901408	0.1191631514048121	0.5468749999145508	0.8443661971771524	6.547822905640363	3.5138572396028054	0.5366451146834932
1	1	undersample	0.6	100	5	2	2	log2	gini		0.7847491197183099	0.10725309363241162	0.4374999999316407	0.8591549295714145	4.744444088790011	3.106249778837479	0.6547131072178435
1	2	undersample	0.6	100	5	2	2	log2	gini		0.7149977992957747	0.09887513708096252	0.3749999999414063	0.8464788732334756	3.3082566585398374	2.442660390873134	0.7383527367760766
1	3	undersample	0.6	100	5	2	2	log2	gini		0.769575264084507	0.10495164192632618	0.4374999999316407	0.8408450704166138	4.109144270708708	2.748893632059852	0.6689698413763178
1	1	undersample	0.6	100	5	2	2	log2	entropy		0.7808208626760564	0.11111573341138398	0.4374999999316407	0.8633802816840608	4.915234442543995	3.2023193525894182	0.6515089648052755
1	2	undersample	0.6	100	5	2	2	log2	entropy		0.7144366197183099	0.09569228675281596	0.3749999999414063	0.8394366197123984	3.1368419042141915	2.3355261698803518	0.744546971071213
1	3	undersample	0.6	100	5	2	2	log2	entropy		0.7766615316901408	0.1191631514048121	0.5468749999145508	0.8443661971771524	6.547822905640363	3.5138572396028054	0.5366451146834932
1	1	undersample	0.6	100	5	5	1	sqrt	gini		0.7846941021126761	0.10853614595582037	0.42187499993408206	0.8612676056277376	4.530250720355577	3.0409261761373334	0.6712489702106699
1	2	undersample	0.6	100	5	5	1	sqrt	gini		0.7177706866197183	0.09718830784363926	0.3749999999414063	0.8436619718250447	3.2378376244497296	2.3986484947556392	0.7408180213437705
1	3	undersample	0.6	100	5	5	1	sqrt	gini		0.7678367077464789	0.11071699723511415	0.46874999992675787	0.8330985915434289	4.404318407931289	2.8085441349842686	0.6376796205023377
1	1	undersample	0.6	100	5	5	1	sqrt	entropy		0.7751100352112676	0.10949795748965468	0.46874999992675787	0.8570422535150913	5.289770685390065	3.2789406566844206	0.6198644135638796
1	2	undersample	0.6	100	5	5	1	sqrt	entropy		0.7117737676056338	0.09508287768917494	0.3906249999389649	0.8387323943602907	3.3338929671859483	2.4222160065395073	0.7265428125741861
1	3	undersample	0.6	100	5	5	1	sqrt	entropy		0.7756051936619718	0.12153579854878063	0.5312499999169923	0.8450704225292601	6.181817742173005	3.4289770507349	0.5546874935383299
1	1	undersample	0.6	100	5	5	1	log2	gini		0.7846941021126761	0.10853614595582037	0.42187499993408206	0.8612676056277376	4.530250720355577	3.0409261761373334	0.6712489702106699
1	2	undersample	0.6	100	5	5	1	log2	gini		0.7177706866197183	0.09718830784363926	0.3749999999414063	0.8436619718250447	3.2378376244497296	2.3986484947556392	0.7408180213437705
1	3	undersample	0.6	100	5	5	1	log2	gini		0.7678367077464789	0.11071699723511415	0.46874999992675787	0.8330985915434289	4.404318407931289	2.8085441349842686	0.6376796205023377
1	1	undersample	0.6	100	5	5	1	log2	entropy		0.7751100352112676	0.10949795748965468	0.46874999992675787	0.8570422535150913	5.289770685390065	3.2789406566844206	0.6198644135638796
1	2	undersample	0.6	100	5	5	1	log2	entropy		0.7117737676056338	0.09508287768917494	0.3906249999389649	0.8387323943602907	3.3338929671859483	2.4222160065395073	0.7265428125741861
1	3	undersample	0.6	100	5	5	1	log2	entropy		0.7756051936619718	0.12153579854878063	0.5312499999169923	0.8450704225292601	6.181817742173005	3.4289770507349	0.5546874935383299
1	1	undersample	0.6	100	5	5	2	sqrt	gini		0.7804577464788732	0.10428627849786289	0.4062499999365235	0.8626760563319531	4.298245287057269	2.958333117312886	0.6882652982226178
1	2	undersample	0.6	100	5	5	2	sqrt	gini		0.7179027288732394	0.10172866843043098	0.3593749999438477	0.8394366197123984	2.932819667520354	2.2382125794686702	0.76316064534334
1	3	undersample	0.6	100	5	5	2	sqrt	gini		0.7660871478873239	0.10486978161565454	0.45312499992919925	0.838028169008183	4.2869562411171485	2.7975541745684773	0.6525735217138333
1	1	undersample	0.6	100	5	5	2	sqrt	entropy		0.7790713028169014	0.1054141811442586	0.45312499992919925	0.8619718309798453	5.174343625177651	3.2828441492590765	0.634446479654302
1	2	undersample	0.6	100	5	5	2	sqrt	entropy		0.714524647887324	0.10155019586011368	0.3906249999389649	0.8394366197123984	3.35132681956603	2.432839760292033	0.7259332967990862
1	3	undersample	0.6	100	5	5	2	sqrt	entropy		0.7792363556338028	0.1201845727081221	0.5312499999169923	0.8471830985855833	6.282948855839217	3.4763822603135943	0.5533042329722678
1	1	undersample	0.6	100	5	5	2	log2	gini		0.7804577464788732	0.10428627849786289	0.4062499999365235	0.8626760563319531	4.298245287057269	2.958333117312886	0.6882652982226178
1	2	undersample	0.6	100	5	5	2	log2	gini		0.7179027288732394	0.10172866843043098	0.3593749999438477	0.8394366197123984	2.932819667520354	2.2382125794686702	0.76316064534334
1	3	undersample	0.6	100	5	5	2	log2	gini		0.7660871478873239	0.10486978161565454	0.45312499992919925	0.838028169008183	4.2869562411171485	2.7975541745684773	0.6525735217138333
1	1	undersample	0.6	100	5	5	2	log2	entropy		0.7790713028169014	0.1054141811442586	0.45312499992919925	0.8619718309798453	5.174343625177651	3.2828441492590765	0.634446479654302
1	2	undersample	0.6	100	5	5	2	log2	entropy		0.714524647887324	0.10155019586011368	0.3906249999389649	0.8394366197123984	3.35132681956603	2.432839760292033	0.7259332967990862
1	3	undersample	0.6	100	5	5	2	log2	entropy		0.7792363556338028	0.1201845727081221	0.5312499999169923	0.8471830985855833	6.282948855839217	3.4763822603135943	0.5533042329722678
1	1	undersample	0.6	100	5	10	1	sqrt	gini		0.7842539612676056	0.11883875240912757	0.3906249999389649	0.8443661971771524	3.477781413693105	2.509898028287718	0.7216951541657151
1	2	undersample	0.6	100	5	10	1	sqrt	gini		0.7122799295774648	0.10778724531249417	0.3593749999438477	0.842957746472937	3.011155879174523	2.2883967148239477	0.7599728398450527
1	3	undersample	0.6	100	5	10	1	sqrt	gini		0.7711927816901408	0.11635226332483328	0.48437499992431643	0.8401408450645061	4.936990723708755	3.030010823087752	0.6137363716660271
1	1	undersample	0.6	100	5	10	1	sqrt	entropy		0.7725572183098591	0.11907385225179072	0.3906249999389649	0.8570422535150913	3.84299580517154	2.732450547237017	0.7110209449435219
1	2	undersample	0.6	100	5	10	1	sqrt	entropy		0.7060849471830986	0.09863090609399236	0.3749999999414063	0.8345070422476444	3.025531727047202	2.265957309452314	0.7489451387801114
1	3	undersample	0.6	100	5	10	1	sqrt	entropy		0.7757482394366197	0.12386213274006685	0.49999999992187505	0.8457746478813678	5.484017879366607	3.242008921575872	0.5911740147554257
1	1	undersample	0.6	100	5	10	1	log2	gini		0.7842539612676056	0.11883875240912757	0.3906249999389649	0.8443661971771524	3.477781413693105	2.509898028287718	0.7216951541657151
1	2	undersample	0.6	100	5	10	1	log2	gini		0.7122799295774648	0.10778724531249417	0.3593749999438477	0.842957746472937	3.011155879174523	2.2883967148239477	0.7599728398450527
1	3	undersample	0.6	100	5	10	1	log2	gini		0.7711927816901408	0.11635226332483328	0.48437499992431643	0.8401408450645061	4.936990723708755	3.030010823087752	0.6137363716660271
1	1	undersample	0.6	100	5	10	1	log2	entropy		0.7725572183098591	0.11907385225179072	0.3906249999389649	0.8570422535150913	3.84299580517154	2.732450547237017	0.7110209449435219
1	2	undersample	0.6	100	5	10	1	log2	entropy		0.7060849471830986	0.09863090609399236	0.3749999999414063	0.8345070422476444	3.025531727047202	2.265957309452314	0.7489451387801114
1	3	undersample	0.6	100	5	10	1	log2	entropy		0.7757482394366197	0.12386213274006685	0.49999999992187505	0.8457746478813678	5.484017879366607	3.242008921575872	0.5911740147554257
1	1	undersample	0.6	100	5	10	2	sqrt	gini		0.7855633802816901	0.13115048368605353	0.3749999999414063	0.8471830985855833	3.3262670566329375	2.4539168896331254	0.737738977234879
1	2	undersample	0.6	100	5	10	2	sqrt	gini		0.7110145246478873	0.10747678215984577	0.3593749999438477	0.8323943661913212	2.78602155601196	2.144170039727737	0.7696171651079345
1	3	undersample	0.6	100	5	10	2	sqrt	gini		0.7724911971830986	0.1164548564847555	0.46874999992675787	0.8387323943602907	4.5890056041943525	2.906659207847409	0.6333962981654817
1	1	undersample	0.6	100	5	10	2	sqrt	entropy		0.7734485035211267	0.1161978702805279	0.3906249999389649	0.8542253521066604	3.7563480540562684	2.679649574103459	0.7133656141491936
1	2	undersample	0.6	100	5	10	2	sqrt	entropy		0.7091769366197184	0.09816886617032423	0.3749999999414063	0.8366197183039675	3.0724135997470805	2.2952584797626043	0.7470538631997374
1	3	undersample	0.6	100	5	10	2	sqrt	entropy		0.7768265845070422	0.12457853052305465	0.5156249999194337	0.842957746472937	5.7140166716824	3.2833518082256643	0.5746136106597616
1	1	undersample	0.6	100	5	10	2	log2	gini		0.7855633802816901	0.13115048368605353	0.3749999999414063	0.8471830985855833	3.3262670566329375	2.4539168896331254	0.737738977234879
1	2	undersample	0.6	100	5	10	2	log2	gini		0.7110145246478873	0.10747678215984577	0.3593749999438477	0.8323943661913212	2.78602155601196	2.144170039727737	0.7696171651079345
1	3	undersample	0.6	100	5	10	2	log2	gini		0.7724911971830986	0.1164548564847555	0.46874999992675787	0.8387323943602907	4.5890056041943525	2.906659207847409	0.6333962981654817
1	1	undersample	0.6	100	5	10	2	log2	entropy		0.7734485035211267	0.1161978702805279	0.3906249999389649	0.8542253521066604	3.7563480540562684	2.679649574103459	0.7133656141491936
1	2	undersample	0.6	100	5	10	2	log2	entropy		0.7091769366197184	0.09816886617032423	0.3749999999414063	0.8366197183039675	3.0724135997470805	2.2952584797626043	0.7470538631997374
1	3	undersample	0.6	100	5	10	2	log2	entropy		0.7768265845070422	0.12457853052305465	0.5156249999194337	0.842957746472937	5.7140166716824	3.2833518082256643	0.5746136106597616
1	1	undersample	0.6	100	10	2	1	sqrt	gini		0.7674955985915493	0.1009450019245644	0.46874999992675787	0.8309859154871058	4.338235020328857	2.77343733537558	0.6393008398569866
1	2	undersample	0.6	100	10	2	1	sqrt	gini		0.70392275528169	0.08883029114460651	0.4374999999316407	0.8126760563323051	3.374268817424131	2.335526190674728	0.692157703876998
1	3	undersample	0.6	100	10	2	1	sqrt	gini		0.7722381161971832	0.11393772849371728	0.5468749999145508	0.8211267605575978	5.540320046196315	3.057332505667073	0.5518331837820221
1	1	undersample	0.6	100	10	2	1	sqrt	entropy		0.7708736795774649	0.1101140786073948	0.5468749999145508	0.8281690140786749	5.816845298681271	3.1826330108971974	0.5471407247929173
1	2	undersample	0.6	100	10	2	1	sqrt	entropy		0.7166593309859155	0.0985666032528758	0.4062499999365235	0.8147887323886283	3.010005835814763	2.1934409457989736	0.7287164993503024
1	3	undersample	0.6	100	10	2	1	sqrt	entropy		0.7729753521126761	0.12011587613181064	0.5468749999145508	0.8091549295717666	5.117062941381158	2.865544129759222	0.559997817383725
1	1	undersample	0.6	100	10	2	1	log2	gini		0.7674955985915493	0.1009450019245644	0.46874999992675787	0.8309859154871058	4.338235020328857	2.77343733537558	0.6393008398569866
1	2	undersample	0.6	100	10	2	1	log2	gini		0.7039227552816901	0.08883029114460651	0.4374999999316407	0.8126760563323051	3.374268817424131	2.335526190674728	0.692157703876998
1	3	undersample	0.6	100	10	2	1	log2	gini		0.7722381161971832	0.11393772849371728	0.5468749999145508	0.8211267605575978	5.540320046196315	3.057332505667073	0.5518331837820221
1	1	undersample	0.6	100	10	2	1	log2	entropy		0.7708736795774649	0.1101140786073948	0.5468749999145508	0.8281690140786749	5.816845298681271	3.1826330108971974	0.5471407247929173
1	2	undersample	0.6	100	10	2	1	log2	entropy		0.7166593309859155	0.0985666032528758	0.4062499999365235	0.8147887323886283	3.010005835814763	2.1934409457989736	0.7287164993503024
1	3	undersample	0.6	100	10	2	1	log2	entropy		0.7729753521126761	0.12011587613181064	0.5468749999145508	0.8091549295717666	5.117062941381158	2.865544129759222	0.559997817383725
1	1	undersample	0.6	100	10	2	2	sqrt	gini		0.7599471830985915	0.10050390481512604	0.3749999999414063	0.8352112675997521	3.041025451366441	2.2756408871097866	0.7483136504750414
1	2	undersample	0.6	100	10	2	2	sqrt	gini		0.7114766725352113	0.09368182138530835	0.42187499993408206	0.823239436613921	3.398621528860222	2.3867030517751604	0.7022561934365669
1	3	undersample	0.6	100	10	2	2	sqrt	gini		0.7660101232394366	0.10449193403133211	0.5624999999121094	0.8190140845012747	5.818231989647942	3.1079764813870625	0.534178841396251
1	1	undersample	0.6	100	10	2	2	sqrt	entropy		0.762312940140845	0.11541864313405643	0.46874999992675787	0.8373239436560752	4.5416345376947636	2.8814933288080673	0.6344617250630443
1	2	undersample	0.6	100	10	2	2	sqrt	entropy		0.7065030809859155	0.10141880701703711	0.3906249999389649	0.8267605633744595	3.0592034869598264	2.2548271051875743	0.7370634494262884
1	3	undersample	0.6	100	10	2	2	sqrt	entropy		0.772425176056338	0.10733598264226786	0.5312499999169923	0.8225352112618132	5.252909726640769	2.993551418051889	0.5698844109847601
1	1	undersample	0.6	100	10	2	2	log2	gini		0.7599471830985915	0.10050390481512604	0.3749999999414063	0.8352112675997521	3.041025451366441	2.2756408871097866	0.7483136504750414
1	2	undersample	0.6	100	10	2	2	log2	gini		0.7114766725352113	0.09368182138530835	0.42187499993408206	0.823239436613921	3.398621528860222	2.3867030517751604	0.7022561934365669
1	3	undersample	0.6	100	10	2	2	log2	gini		0.7660101232394366	0.10449193403133211	0.5624999999121094	0.8190140845012747	5.818231989647942	3.1079764813870625	0.534178841396251
1	1	undersample	0.6	100	10	2	2	log2	entropy		0.762312940140845	0.11541864313405643	0.46874999992675787	0.8373239436560752	4.5416345376947636	2.8814933288080673	0.6344617250630443
1	2	undersample	0.6	100	10	2	2	log2	entropy		0.7065030809859155	0.10141880701703711	0.3906249999389649	0.8267605633744595	3.0592034869598264	2.2548271051875743	0.7370634494262884
1	3	undersample	0.6	100	10	2	2	log2	entropy		0.772425176056338	0.10733598264226786	0.5312499999169923	0.8225352112618132	5.252909726640769	2.993551418051889	0.5698844109847601
1	1	undersample	0.6	100	10	5	1	sqrt	gini		0.7628301056338027	0.0971160706151391	0.4374999999316407	0.8373239436560752	4.003366744205538	2.689393773554196	0.6717830029969525
1	2	undersample	0.6	100	10	5	1	sqrt	gini		0.7074603873239437	0.09568867464061524	0.42187499993408206	0.815492957740736	3.2252938145403673	2.2864979672499217	0.7089270207535586
1	3	undersample	0.6	100	10	5	1	sqrt	gini		0.7562389964788733	0.10118895989490928	0.5468749999145508	0.810563380275982	5.164081224767647	2.8868492894498234	0.559024754289937
1	1	undersample	0.6	100	10	5	1	sqrt	entropy		0.7560739436619718	0.10598669874934312	0.46874999992675787	0.8309859154871058	4.338235020328857	2.77343733537558	0.6393008398569866
1	2	undersample	0.6	100	10	5	1	sqrt	entropy		0.7086707746478873	0.10964884641297233	0.42187499993408206	0.8197183098533823	3.3179896732254757	2.3400877603826893	0.7052727578045631
1	3	undersample	0.6	100	10	5	1	sqrt	entropy		0.7733604753521126	0.10853179758915997	0.578124999909668	0.8161971830928437	6.08528414149617	3.1453542344138943	0.5168787685874129
1	1	undersample	0.6	100	10	5	1	log2	gini		0.7628301056338027	0.0971160706151391	0.4374999999316407	0.8373239436560752	4.003366744205538	2.689393773554196	0.6717830029969525
1	2	undersample	0.6	100	10	5	1	log2	gini		0.7074603873239437	0.09568867464061524	0.42187499993408206	0.815492957740736	3.2252938145403673	2.2864979672499217	0.7089270207535586
1	3	undersample	0.6	100	10	5	1	log2	gini		0.7562389964788733	0.10118895989490928	0.5468749999145508	0.810563380275982	5.164081224767647	2.8868492894498234	0.559024754289937
1	1	undersample	0.6	100	10	5	1	log2	entropy		0.7560739436619718	0.10598669874934312	0.46874999992675787	0.8309859154871058	4.338235020328857	2.77343733537558	0.6393008398569866
1	2	undersample	0.6	100	10	5	1	log2	entropy		0.7086707746478873	0.10964884641297233	0.42187499993408206	0.8197183098533823	3.3179896732254757	2.3400877603826893	0.7052727578045631
1	3	undersample	0.6	100	10	5	1	log2	entropy		0.7733604753521126	0.10853179758915997	0.578124999909668	0.8161971830928437	6.08528414149617	3.1453542344138943	0.5168787685874129
1	1	undersample	0.6	100	10	5	2	sqrt	gini		0.7720180457746478	0.10445424747746444	0.46874999992675787	0.8408450704166138	4.661634252511134	2.9452431772069843	0.6318048501990681
1	2	undersample	0.6	100	10	5	2	sqrt	gini		0.7185629401408451	0.09573324534340756	0.42187499993408206	0.8246478873181363	3.4317809746593753	2.405873356317892	0.7010567806527569
1	3	undersample	0.6	100	10	5	2	sqrt	gini		0.7646126760563381	0.10812957091667172	0.49999999992187505	0.8133802816844129	4.358490313644647	2.6792451389509035	0.6147186072614139
1	1	undersample	0.6	100	10	5	2	sqrt	entropy		0.7565250880281691	0.10316135828875117	0.4062499999365235	0.8352112675997521	3.4678360385472233	2.4652776277022688	0.7108979679606433
1	2	undersample	0.6	100	10	5	2	sqrt	entropy		0.7144256161971831	0.11976841656378373	0.4374999999316407	0.823239436613921	3.6223990766255505	2.4750994611001667	0.6832762963217893
1	3	undersample	0.6	100	10	5	2	sqrt	entropy		0.7728323063380281	0.1112473161208809	0.5156249999194337	0.8176056337970592	4.771826841137805	2.8269786089551596	0.5924310867413664
1	1	undersample	0.6	100	10	5	2	log2	gini		0.7720180457746478	0.10445424747746444	0.46874999992675787	0.8408450704166138	4.661634252511134	2.9452431772069843	0.6318048501990681
1	2	undersample	0.6	100	10	5	2	log2	gini		0.7185629401408451	0.09573324534340756	0.42187499993408206	0.8246478873181363	3.4317809746593753	2.405873356317892	0.7010567806527569
1	3	undersample	0.6	100	10	5	2	log2	gini		0.7646126760563381	0.10812957091667172	0.49999999992187505	0.8133802816844129	4.358490313644647	2.6792451389509035	0.6147186072614139
1	1	undersample	0.6	100	10	5	2	log2	entropy		0.7565250880281691	0.10316135828875117	0.4062499999365235	0.8352112675997521	3.4678360385472233	2.4652776277022688	0.7108979679606433
1	2	undersample	0.6	100	10	5	2	log2	entropy		0.7144256161971831	0.11976841656378373	0.4374999999316407	0.823239436613921	3.6223990766255505	2.4750994611001667	0.6832762963217893
1	3	undersample	0.6	100	10	5	2	log2	entropy		0.7728323063380281	0.1112473161208809	0.5156249999194337	0.8176056337970592	4.771826841137805	2.8269786089551596	0.5924310867413664
1	1	undersample	0.6	100	10	10	1	sqrt	gini		0.7786201584507042	0.10649036451626269	0.46874999992675787	0.8288732394307826	4.273783321212919	2.739197370274441	0.6409303237112197
1	2	undersample	0.6	100	10	10	1	sqrt	gini		0.7143375880281692	0.10504690737170572	0.42187499993408206	0.8140845070365206	3.195331516732627	2.2691760138849406	0.7101535380754364
1	3	undersample	0.6	100	10	10	1	sqrt	gini		0.7738116197183098	0.10951019986625121	0.5312499999169923	0.8091549295717666	4.8051657745362455	2.7836714403375304	0.5793080869420222
1	1	undersample	0.6	100	10	10	1	sqrt	entropy		0.7694432218309859	0.10517552694194057	0.49999999992187505	0.8239436619660286	4.679999712205192	2.8399998381506606	0.6068375995716611
1	2	undersample	0.6	100	10	10	1	sqrt	entropy		0.7184639084507042	0.10431013785666035	0.4062499999365235	0.8183098591491669	3.0815991718547475	2.2359494889189295	0.7255808862244626
1	3	undersample	0.6	100	10	10	1	sqrt	entropy		0.7672425176056338	0.10794553821442363	0.5624999999121094	0.8091549295717666	5.45123847686643	2.9474168191809142	0.5406875478254276
1	1	undersample	0.6	100	10	10	1	log2	gini		0.7786201584507042	0.10649036451626269	0.46874999992675787	0.8288732394307826	4.273783321212919	2.739197370274441	0.6409303237112197
1	2	undersample	0.6	100	10	10	1	log2	gini		0.7143375880281692	0.10504690737170572	0.42187499993408206	0.8140845070365206	3.195331516732627	2.2691760138849406	0.7101535380754364
1	3	undersample	0.6	100	10	10	1	log2	gini		0.7738116197183098	0.10951019986625121	0.5312499999169923	0.8091549295717666	4.8051657745362455	2.7836714403375304	0.5793080869420222
1	1	undersample	0.6	100	10	10	1	log2	entropy		0.7694432218309859	0.10517552694194057	0.49999999992187505	0.8239436619660286	4.679999712205192	2.8399998381506606	0.6068375995716611
1	2	undersample	0.6	100	10	10	1	log2	entropy		0.7184639084507042	0.10431013785666035	0.4062499999365235	0.8183098591491669	3.0815991718547475	2.2359494889189295	0.7255808862244626
1	3	undersample	0.6	100	10	10	1	log2	entropy		0.7672425176056338	0.10794553821442363	0.5624999999121094	0.8091549295717666	5.45123847686643	2.9474168191809142	0.5406875478254276
1	1	undersample	0.6	100	10	10	2	sqrt	gini		0.7749009683098591	0.10749101995389046	0.5312499999169923	0.8345070422476444	5.71489323628873	3.210106188390778	0.5617088541318925
1	2	undersample	0.6	100	10	10	2	sqrt	gini		0.7140735035211268	0.10355239857596082	0.3906249999389649	0.8084507042196588	2.7055051345699077	2.0392921725694655	0.7537565238583807
1	3	undersample	0.6	100	10	10	2	sqrt	gini		0.7740867077464788	0.1103687975179018	0.5156249999194337	0.8246478873181363	5.006218110240803	2.94051187994409	0.5873718973343868
1	1	undersample	0.6	100	10	10	2	sqrt	entropy		0.7681338028169014	0.10438097096702527	0.48437499992431643	0.8183098591491669	4.230913539300418	2.6659397752494924	0.6301097170095257
1	2	undersample	0.6	100	10	10	2	sqrt	entropy		0.7120598591549295	0.11305193739321107	0.3749999999414063	0.8253521126702441	2.835483704700708	2.1471772960046693	0.7572525506283845
1	3	undersample	0.6	100	10	10	2	sqrt	entropy		0.7721170774647887	0.10823367097892303	0.5624999999121094	0.8112676056280897	5.5266521226570084	2.980410289288024	0.5392795073536549
1	1	undersample	0.6	100	10	10	2	log2	gini		0.7749009683098591	0.10749101995389046	0.5312499999169923	0.8345070422476444	5.71489323628873	3.210106188390778	0.5617088541318925
1	2	undersample	0.6	100	10	10	2	log2	gini		0.7140735035211268	0.10355239857596082	0.3906249999389649	0.8084507042196588	2.7055051345699077	2.0392921725694655	0.7537565238583807
1	3	undersample	0.6	100	10	10	2	log2	gini		0.7740867077464788	0.1103687975179018	0.5156249999194337	0.8246478873181363	5.006218110240803	2.94051187994409	0.5873718973343868
1	1	undersample	0.6	100	10	10	2	log2	entropy		0.7681338028169014	0.10438097096702527	0.48437499992431643	0.8183098591491669	4.230913539300418	2.6659397752494924	0.6301097170095257
1	2	undersample	0.6	100	10	10	2	log2	entropy		0.7120598591549295	0.11305193739321107	0.3749999999414063	0.8253521126702441	2.835483704700708	2.1471772960046693	0.7572525506283845
1	3	undersample	0.6	100	10	10	2	log2	entropy		0.7721170774647887	0.10823367097892303	0.5624999999121094	0.8112676056280897	5.5266521226570084	2.980410289288024	0.5392795073536549
1	1	undersample	0.6	300	3	2	1	sqrt	gini		0.792462588028169	0.13083887765512398	0.3124999999511719	0.890140845064154	3.682983340354485	2.8445510225174324	0.772349674927884
1	2	undersample	0.6	300	3	2	1	sqrt	gini		0.725044014084507	0.10365807328608673	0.3593749999438477	0.8654929577403839	3.6096281234592302	2.6717929945428236	0.7401851013633148
1	3	undersample	0.6	300	3	2	1	sqrt	gini		0.787268926056338	0.11984447655681994	0.4374999999316407	0.8654929577403839	5.004653475622301	3.2526175585738724	0.649918625609317
1	1	undersample	0.6	300	3	2	1	sqrt	entropy		0.7883912852112676	0.12870418683753884	0.3281249999487305	0.8922535211204772	4.044231261213463	3.045342853961811	0.7530090681821566
1	2	undersample	0.6	300	3	2	1	sqrt	entropy		0.7234925176056338	0.09730150987809434	0.3124999999511719	0.8795774647825383	3.3200422491904655	2.5950290237334914	0.781625291414837
1	3	undersample	0.6	300	3	2	1	sqrt	entropy		0.7941021126760563	0.1258058468719989	0.46874999992675787	0.8732394366135688	6.078430860596848	3.6979163741849588	0.6083669286052465
1	1	undersample	0.6	300	3	2	1	log2	gini		0.792462588028169	0.13083887765512398	0.3124999999511719	0.890140845064154	3.682983340354485	2.8445510225174324	0.772349674927884
1	2	undersample	0.6	300	3	2	1	log2	gini		0.725044014084507	0.10365807328608673	0.3593749999438477	0.8654929577403839	3.6096281234592302	2.6717929945428236	0.7401851013633148
1	3	undersample	0.6	300	3	2	1	log2	gini		0.787268926056338	0.11984447655681994	0.4374999999316407	0.8654929577403839	5.004653475622301	3.2526175585738724	0.649918625609317
1	1	undersample	0.6	300	3	2	1	log2	entropy		0.7883912852112676	0.12870418683753884	0.3281249999487305	0.8922535211204772	4.044231261213463	3.045342853961811	0.7530090681821566
1	2	undersample	0.6	300	3	2	1	log2	entropy		0.7234925176056338	0.09730150987809434	0.3124999999511719	0.8795774647825383	3.3200422491904655	2.5950290237334914	0.781625291414837
1	3	undersample	0.6	300	3	2	1	log2	entropy		0.7941021126760563	0.1258058468719989	0.46874999992675787	0.8732394366135688	6.078430860596848	3.6979163741849588	0.6083669286052465
1	1	undersample	0.6	300	3	2	2	sqrt	gini		0.7938490316901409	0.13125047048780492	0.3281249999487305	0.8873239436557231	3.8459298826481367	2.912109115933801	0.7571924518471337
1	2	undersample	0.6	300	3	2	2	sqrt	gini		0.725418133802817	0.1029237949822056	0.3437499999462891	0.8683098591488148	3.4537812434098645	2.6102939189031633	0.7557785801709457
1	3	undersample	0.6	300	3	2	2	sqrt	gini		0.7869278169014085	0.12163551146282632	0.4374999999316407	0.8676056337967071	5.096926307412001	3.3045210263301135	0.6483360315716912
1	1	undersample	0.6	300	3	2	2	sqrt	entropy		0.7881382042253521	0.12856387176328535	0.3281249999487305	0.8894366197120462	3.928750931763051	2.9677545080171153	0.7553938949746065
1	2	undersample	0.6	300	3	2	2	sqrt	entropy		0.7229533450704225	0.09831838145323274	0.3124999999511719	0.8781690140783228	3.276405400843975	2.5650286906631887	0.7828789005287332
1	3	undersample	0.6	300	3	2	2	sqrt	entropy		0.7942891725352113	0.12820650419090243	0.46874999992675787	0.8718309859093534	6.001938737200654	3.6572799336853636	0.6093497507726573
1	1	undersample	0.6	300	3	2	2	log2	gini		0.7938490316901409	0.13125047048780492	0.3281249999487305	0.8873239436557231	3.8459298826481367	2.912109115933801	0.7571924518471337
1	2	undersample	0.6	300	3	2	2	log2	gini		0.725418133802817	0.1029237949822056	0.3437499999462891	0.8683098591488148	3.4537812434098645	2.6102939189031633	0.7557785801709457
1	3	undersample	0.6	300	3	2	2	log2	gini		0.7869278169014085	0.12163551146282632	0.4374999999316407	0.8676056337967071	5.096926307412001	3.3045210263301135	0.6483360315716912
1	1	undersample	0.6	300	3	2	2	log2	entropy		0.7881382042253521	0.12856387176328535	0.3281249999487305	0.8894366197120462	3.928750931763051	2.9677545080171153	0.7553938949746065
1	2	undersample	0.6	300	3	2	2	log2	entropy		0.7229533450704225	0.09831838145323274	0.3124999999511719	0.8781690140783228	3.276405400843975	2.5650286906631887	0.7828789005287332
1	3	undersample	0.6	300	3	2	2	log2	entropy		0.7942891725352113	0.12820650419090243	0.46874999992675787	0.8718309859093534	6.001938737200654	3.6572799336853636	0.6093497507726573
1	1	undersample	0.6	300	3	5	1	sqrt	gini		0.79296875	0.12975952597201423	0.3124999999511719	0.8908450704162617	3.7096770719912806	2.8629029629157303	0.7717391218320279
1	2	undersample	0.6	300	3	5	1	sqrt	gini		0.7252750880281691	0.10398994757662938	0.3593749999438477	0.8697183098530302	3.7448909363523013	2.758445733655913	0.7365890604263787
1	3	undersample	0.6	300	3	5	1	sqrt	gini		0.7871919014084507	0.12099081184100231	0.4374999999316407	0.8640845070361685	4.9447319128914575	3.218911679619534	0.65097798765999
1	1	undersample	0.6	300	3	5	1	sqrt	entropy		0.7885013204225352	0.12951982547550175	0.3281249999487305	0.8922535211204772	4.044231261213463	3.045342853961811	0.7530090681821566
1	2	undersample	0.6	300	3	5	1	sqrt	entropy		0.7241857394366198	0.09756534620427211	0.3124999999511719	0.880281690134646	3.342245704346265	2.610293899067724	0.7809999911888087
1	3	undersample	0.6	300	3	5	1	sqrt	entropy		0.7935079225352112	0.12615208113447463	0.46874999992675787	0.8711267605572457	5.964319660071685	3.6372947989875692	0.6098423536374735
1	1	undersample	0.6	300	3	5	1	log2	gini		0.79296875	0.12975952597201423	0.3124999999511719	0.8908450704162617	3.7096770719912806	2.8629029629157303	0.7717391218320279
1	2	undersample	0.6	300	3	5	1	log2	gini		0.7252750880281691	0.10398994757662938	0.3593749999438477	0.8697183098530302	3.7448909363523013	2.758445733655913	0.7365890604263787
1	3	undersample	0.6	300	3	5	1	log2	gini		0.7871919014084507	0.12099081184100231	0.4374999999316407	0.8640845070361685	4.9447319128914575	3.218911679619534	0.65097798765999
1	1	undersample	0.6	300	3	5	1	log2	entropy		0.7885013204225352	0.12951982547550175	0.3281249999487305	0.8922535211204772	4.044231261213463	3.045342853961811	0.7530090681821566
1	2	undersample	0.6	300	3	5	1	log2	entropy		0.7241857394366198	0.09756534620427211	0.3124999999511719	0.880281690134646	3.342245704346265	2.610293899067724	0.7809999911888087
1	3	undersample	0.6	300	3	5	1	log2	entropy		0.7935079225352112	0.12615208113447463	0.46874999992675787	0.8711267605572457	5.964319660071685	3.6372947989875692	0.6098423536374735
1	1	undersample	0.6	300	3	5	2	sqrt	gini		0.7941021126760563	0.13011948762442055	0.3281249999487305	0.8866197183036154	3.819008754821342	2.8940214832697735	0.7577938755511106
1	2	undersample	0.6	300	3	5	2	sqrt	gini		0.7255391725352113	0.10252093024085239	0.3437499999462891	0.8697183098530302	3.4967822212228388	2.6385133104534817	0.7545546472616647
1	3	undersample	0.6	300	3	5	2	sqrt	gini		0.7871148767605634	0.12136919051059722	0.4374999999316407	0.8669014084445994	5.0658432194792	3.287036789410119	0.6488627058398413
1	1	undersample	0.6	300	3	5	2	sqrt	entropy		0.7883472711267605	0.12861333172811948	0.3281249999487305	0.890140845064154	3.9570658202847393	2.986778573643304	0.7547962732289668
1	2	undersample	0.6	300	3	5	2	sqrt	entropy		0.7233054577464788	0.09861032244128297	0.3124999999511719	0.8795774647825383	3.3200422491904655	2.5950290237334914	0.781625291414837
1	3	undersample	0.6	300	3	5	2	sqrt	entropy		0.7933318661971831	0.12759891197531806	0.46874999992675787	0.872535211261461	6.039973494707125	3.6774858985834764	0.6088579430698413
1	1	undersample	0.6	300	3	5	2	log2	gini		0.7941021126760563	0.13011948762442055	0.3281249999487305	0.8866197183036154	3.819008754821342	2.8940214832697735	0.7577938755511106
1	2	undersample	0.6	300	3	5	2	log2	gini		0.7255391725352113	0.10252093024085239	0.3437499999462891	0.8697183098530302	3.4967822212228388	2.6385133104534817	0.7545546472616647
1	3	undersample	0.6	300	3	5	2	log2	gini		0.7871148767605634	0.12136919051059722	0.4374999999316407	0.8669014084445994	5.0658432194792	3.287036789410119	0.6488627058398413
1	1	undersample	0.6	300	3	5	2	log2	entropy		0.7883472711267605	0.12861333172811948	0.3281249999487305	0.890140845064154	3.9570658202847393	2.986778573643304	0.7547962732289668
1	2	undersample	0.6	300	3	5	2	log2	entropy		0.7233054577464788	0.09861032244128297	0.3124999999511719	0.8795774647825383	3.3200422491904655	2.5950290237334914	0.781625291414837
1	3	undersample	0.6	300	3	5	2	log2	entropy		0.7933318661971831	0.12759891197531806	0.46874999992675787	0.872535211261461	6.039973494707125	3.6774858985834764	0.6088579430698413
1	1	undersample	0.6	300	3	10	1	sqrt	gini		0.7917693661971832	0.12811579685826893	0.3124999999511719	0.8894366197120462	3.656629656223623	2.826432864778205	0.7729611948536514
1	2	undersample	0.6	300	3	10	1	sqrt	gini		0.7237235915492958	0.10093412444014234	0.3593749999438477	0.8697183098530302	3.7448909363523013	2.758445733655913	0.7365890604263787
1	3	undersample	0.6	300	3	10	1	sqrt	gini		0.7870708626760563	0.12146293974479187	0.4374999999316407	0.8654929577403839	5.004653475622301	3.2526175585738724	0.649918625609317
1	1	undersample	0.6	300	3	10	1	sqrt	entropy		0.7885783450704225	0.1281582886157571	0.3281249999487305	0.8915492957683694	4.014798774700983	3.025567902189343	0.7536038620682042
1	2	undersample	0.6	300	3	10	1	sqrt	entropy		0.7223481514084507	0.09550609896321419	0.3124999999511719	0.8809859154867536	3.364711922262824	2.625739423799006	0.7803756906433861
1	3	undersample	0.6	300	3	10	1	sqrt	entropy		0.7933098591549296	0.12680902476188377	0.46874999992675787	0.872535211261461	6.039973494707125	3.6774858985834764	0.6088579430698413
1	1	undersample	0.6	300	3	10	1	log2	gini		0.7917693661971832	0.12811579685826893	0.3124999999511719	0.8894366197120462	3.656629656223623	2.826432864778205	0.7729611948536514
1	2	undersample	0.6	300	3	10	1	log2	gini		0.7237235915492958	0.10093412444014234	0.3593749999438477	0.8697183098530302	3.7448909363523013	2.758445733655913	0.7365890604263787
1	3	undersample	0.6	300	3	10	1	log2	gini		0.7870708626760563	0.12146293974479187	0.4374999999316407	0.8654929577403839	5.004653475622301	3.2526175585738724	0.649918625609317
1	1	undersample	0.6	300	3	10	1	log2	entropy		0.7885783450704225	0.1281582886157571	0.3281249999487305	0.8915492957683694	4.014798774700983	3.025567902189343	0.7536038620682042
1	2	undersample	0.6	300	3	10	1	log2	entropy		0.7223481514084507	0.09550609896321419	0.3124999999511719	0.8809859154867536	3.364711922262824	2.625739423799006	0.7803756906433861
1	3	undersample	0.6	300	3	10	1	log2	entropy		0.7933098591549296	0.12680902476188377	0.46874999992675787	0.872535211261461	6.039973494707125	3.6774858985834764	0.6088579430698413
1	1	undersample	0.6	300	3	10	2	sqrt	gini		0.7932108274647887	0.12970930410121306	0.3281249999487305	0.8894366197120462	3.928750931763051	2.9677545080171153	0.7553938949746065
1	2	undersample	0.6	300	3	10	2	sqrt	gini		0.7240757042253521	0.10113315755400824	0.3593749999438477	0.8704225352051379	3.768292383081644	2.773437285398445	0.7359931145914564
1	3	undersample	0.6	300	3	10	2	sqrt	gini		0.786256602112676	0.12223412733836071	0.4374999999316407	0.8669014084445994	5.0658432194792	3.287036789410119	0.6488627058398413
1	1	undersample	0.6	300	3	10	2	sqrt	entropy		0.789106514084507	0.12856842315020986	0.3124999999511719	0.8922535211204772	3.7641113481728357	2.9003265275826764	0.770520906973018
1	2	undersample	0.6	300	3	10	2	sqrt	entropy		0.7225792253521126	0.09703047610956159	0.3281249999487305	0.8809859154867536	3.615109087474317	2.7570263949889564	0.7626398794964309
1	3	undersample	0.6	300	3	10	2	sqrt	entropy		0.7927046654929578	0.12913995371029666	0.45312499992919925	0.872535211261461	5.6718227320246895	3.5549030352973605	0.6267655296254521
1	1	undersample	0.6	300	3	10	2	log2	gini		0.7932108274647887	0.12970930410121306	0.3281249999487305	0.8894366197120462	3.928750931763051	2.9677545080171153	0.7553938949746065
1	2	undersample	0.6	300	3	10	2	log2	gini		0.7240757042253521	0.10113315755400824	0.3593749999438477	0.8704225352051379	3.768292383081644	2.773437285398445	0.7359931145914564
1	3	undersample	0.6	300	3	10	2	log2	gini		0.786256602112676	0.12223412733836071	0.4374999999316407	0.8669014084445994	5.0658432194792	3.287036789410119	0.6488627058398413
1	1	undersample	0.6	300	3	10	2	log2	entropy		0.789106514084507	0.12856842315020986	0.3124999999511719	0.8922535211204772	3.7641113481728357	2.9003265275826764	0.770520906973018
1	2	undersample	0.6	300	3	10	2	log2	entropy		0.7225792253521126	0.09703047610956159	0.3281249999487305	0.8809859154867536	3.615109087474317	2.7570263949889564	0.7626398794964309
1	3	undersample	0.6	300	3	10	2	log2	entropy		0.7927046654929578	0.12913995371029666	0.45312499992919925	0.872535211261461	5.6718227320246895	3.5549030352973605	0.6267655296254521
1	1	undersample	0.6	300	5	2	1	sqrt	gini		0.7893595950704225	0.11179420685694427	0.46874999992675787	0.8556338028108759	5.229554849584914	3.2469509939585866	0.6208847664960926
1	2	undersample	0.6	300	5	2	1	sqrt	gini		0.7241857394366197	0.09950080597813962	0.3749999999414063	0.8366197183039675	3.0724135997470805	2.2952584797626043	0.7470538631997374
1	3	undersample	0.6	300	5	2	1	sqrt	gini		0.7749229753521127	0.11371052273091757	0.46874999992675787	0.8401408450645061	4.637211403090607	2.932268538472018	0.6323344435290587
1	1	undersample	0.6	300	5	2	1	sqrt	entropy		0.7826254401408451	0.1142634084162335	0.45312499992919925	0.8633802816840608	5.236229342576349	3.316687900896183	0.6334114935657116
1	2	undersample	0.6	300	5	2	1	sqrt	entropy		0.7204665492957746	0.098701278337454	0.3906249999389649	0.8366197183039675	3.2824931609752612	2.3908942497527126	0.7283775166244132
1	3	undersample	0.6	300	5	2	1	sqrt	entropy		0.7790272887323944	0.13097573582609445	0.46874999992675787	0.8457746478813678	4.838839310227211	3.0393833639773797	0.6281223906660934
1	1	undersample	0.6	300	5	2	1	log2	gini		0.7893595950704225	0.11179420685694427	0.46874999992675787	0.8556338028108759	5.229554849584914	3.2469509939585866	0.6208847664960926
1	2	undersample	0.6	300	5	2	1	log2	gini		0.7241857394366197	0.09950080597813962	0.3749999999414063	0.8366197183039675	3.0724135997470805	2.2952584797626043	0.7470538631997374
1	3	undersample	0.6	300	5	2	1	log2	gini		0.7749229753521127	0.11371052273091757	0.46874999992675787	0.8401408450645061	4.637211403090607	2.932268538472018	0.6323344435290587
1	1	undersample	0.6	300	5	2	1	log2	entropy		0.7826254401408451	0.1142634084162335	0.45312499992919925	0.8633802816840608	5.236229342576349	3.316687900896183	0.6334114935657116
1	2	undersample	0.6	300	5	2	1	log2	entropy		0.7204665492957746	0.098701278337454	0.3906249999389649	0.8366197183039675	3.2824931609752612	2.3908942497527126	0.7283775166244132
1	3	undersample	0.6	300	5	2	1	log2	entropy		0.7790272887323944	0.13097573582609445	0.46874999992675787	0.8457746478813678	4.838839310227211	3.0393833639773797	0.6281223906660934
1	1	undersample	0.6	300	5	2	2	sqrt	gini		0.7868177816901409	0.10935105283763748	0.4374999999316407	0.8584507042193068	4.716970350221851	3.090795800930831	0.6552501975374424
1	2	undersample	0.6	300	5	2	2	sqrt	gini		0.723393485915493	0.1068321403502122	0.3906249999389649	0.8316901408392136	3.1675783916988203	2.3208680625008435	0.7326947414805235
1	3	undersample	0.6	300	5	2	2	sqrt	gini		0.7756712147887324	0.11166624718667703	0.48437499992431643	0.8338028168955367	4.712891323257745	2.9144595698428093	0.6184015974082129
1	1	undersample	0.6	300	5	2	2	sqrt	entropy		0.7839678697183099	0.12236043373548187	0.42187499993408206	0.8619718309798453	4.5570873532473515	3.0564411044825888	0.6707005641956182
1	2	undersample	0.6	300	5	2	2	sqrt	entropy		0.7209176936619718	0.10251132101810725	0.3593749999438477	0.8366197183039675	2.872581821857114	2.1996227097724956	0.7657302097750618
1	3	undersample	0.6	300	5	2	2	sqrt	entropy		0.780193661971831	0.11815342114482855	0.46874999992675787	0.847887323937691	4.918300308097126	3.0815970190332878	0.6265573016712646
1	1	undersample	0.6	300	5	2	2	log2	gini		0.7868177816901409	0.10935105283763748	0.4374999999316407	0.8584507042193068	4.716970350221851	3.090795800930831	0.6552501975374424
1	2	undersample	0.6	300	5	2	2	log2	gini		0.723393485915493	0.1068321403502122	0.3906249999389649	0.8316901408392136	3.1675783916988203	2.3208680625008435	0.7326947414805235
1	3	undersample	0.6	300	5	2	2	log2	gini		0.7756712147887324	0.11166624718667703	0.48437499992431643	0.8338028168955367	4.712891323257745	2.9144595698428093	0.6184015974082129
1	1	undersample	0.6	300	5	2	2	log2	entropy		0.7839678697183099	0.12236043373548187	0.42187499993408206	0.8619718309798453	4.5570873532473515	3.0564411044825888	0.6707005641956182
1	2	undersample	0.6	300	5	2	2	log2	entropy		0.7209176936619718	0.10251132101810725	0.3593749999438477	0.8366197183039675	2.872581821857114	2.1996227097724956	0.7657302097750618
1	3	undersample	0.6	300	5	2	2	log2	entropy		0.780193661971831	0.11815342114482855	0.46874999992675787	0.847887323937691	4.918300308097126	3.0815970190332878	0.6265573016712646
1	1	undersample	0.6	300	5	5	1	sqrt	gini		0.7876870598591549	0.10950302341474995	0.4062499999365235	0.8598591549235222	4.198095429015841	2.8988691393014854	0.6905200575681321
1	2	undersample	0.6	300	5	5	1	sqrt	gini		0.7275418133802817	0.10292442323951274	0.3749999999414063	0.838028169008183	3.104347628935161	2.3152172479187403	0.7457983105034596
1	3	undersample	0.6	300	5	5	1	sqrt	gini		0.7792693661971831	0.11838464342114381	0.49999999992187505	0.8401408450645061	5.255506251544864	3.1277531077034864	0.5951382998029954
1	1	undersample	0.6	300	5	5	1	sqrt	entropy		0.7818992077464789	0.11359817622480278	0.4374999999316407	0.8626760563319531	4.886039510331795	3.1858972032600312	0.6520408088520128
1	2	undersample	0.6	300	5	5	1	sqrt	entropy		0.7201364436619718	0.09875588752876446	0.3906249999389649	0.8330985915434289	3.1997185080422104	2.3404534458202235	0.7314560352545122
1	3	undersample	0.6	300	5	5	1	sqrt	entropy		0.7805017605633803	0.12188330804173185	0.48437499992431643	0.8443661971771524	5.096530567716498	3.1122735550767704	0.6106651304763819
1	1	undersample	0.6	300	5	5	1	log2	gini		0.7876870598591549	0.10950302341474995	0.4062499999365235	0.8598591549235222	4.198095429015841	2.8988691393014854	0.6905200575681321
1	2	undersample	0.6	300	5	5	1	log2	gini		0.7275418133802817	0.10292442323951274	0.3749999999414063	0.838028169008183	3.104347628935161	2.3152172479187403	0.7457983105034596
1	3	undersample	0.6	300	5	5	1	log2	gini		0.7792693661971831	0.11838464342114381	0.49999999992187505	0.8401408450645061	5.255506251544864	3.1277531077034864	0.5951382998029954
1	1	undersample	0.6	300	5	5	1	log2	entropy		0.7818992077464789	0.11359817622480278	0.4374999999316407	0.8626760563319531	4.886039510331795	3.1858972032600312	0.6520408088520128
1	2	undersample	0.6	300	5	5	1	log2	entropy		0.7201364436619718	0.09875588752876446	0.3906249999389649	0.8330985915434289	3.1997185080422104	2.3404534458202235	0.7314560352545122
1	3	undersample	0.6	300	5	5	1	log2	entropy		0.7805017605633803	0.12188330804173185	0.48437499992431643	0.8443661971771524	5.096530567716498	3.1122735550767704	0.6106651304763819
1	1	undersample	0.6	300	5	5	2	sqrt	gini		0.7839678697183098	0.10760271609317512	0.4062499999365235	0.8584507042193068	4.149515273889589	2.870024672292914	0.6916529862794107
1	2	undersample	0.6	300	5	5	2	sqrt	gini		0.7253631161971832	0.10744070809162523	0.3593749999438477	0.8323943661913212	2.78602155601196	2.144170039727737	0.7696171651079345
1	3	undersample	0.6	300	5	5	2	sqrt	gini		0.7769586267605634	0.11901605209500823	0.46874999992675787	0.8373239436560752	4.5416345376947636	2.8814933288080673	0.6344617250630443
1	1	undersample	0.6	300	5	5	2	sqrt	entropy		0.7813160211267606	0.12005042199519214	0.42187499993408206	0.8626760563319531	4.584199233635821	3.0721151602864585	0.6701530535373152
1	2	undersample	0.6	300	5	5	2	sqrt	entropy		0.7211157570422535	0.10206481949057591	0.3906249999389649	0.8387323943602907	3.3338929671859483	2.4222160065395073	0.7265428125741861
1	3	undersample	0.6	300	5	5	2	sqrt	entropy		0.7822293133802817	0.11855839439976867	0.48437499992431643	0.8415492957687215	4.989225250473675	3.0569442509253126	0.6127091978344403
1	1	undersample	0.6	300	5	5	2	log2	gini		0.7839678697183098	0.10760271609317512	0.4062499999365235	0.8584507042193068	4.149515273889589	2.870024672292914	0.6916529862794107
1	2	undersample	0.6	300	5	5	2	log2	gini		0.7253631161971832	0.10744070809162523	0.3593749999438477	0.8323943661913212	2.78602155601196	2.144170039727737	0.7696171651079345
1	3	undersample	0.6	300	5	5	2	log2	gini		0.7769586267605634	0.11901605209500823	0.46874999992675787	0.8373239436560752	4.5416345376947636	2.8814933288080673	0.6344617250630443
1	1	undersample	0.6	300	5	5	2	log2	entropy		0.7813160211267606	0.12005042199519214	0.42187499993408206	0.8626760563319531	4.584199233635821	3.0721151602864585	0.6701530535373152
1	2	undersample	0.6	300	5	5	2	log2	entropy		0.7211157570422535	0.10206481949057591	0.3906249999389649	0.8387323943602907	3.3338929671859483	2.4222160065395073	0.7265428125741861
1	3	undersample	0.6	300	5	5	2	log2	entropy		0.7822293133802817	0.11855839439976867	0.48437499992431643	0.8415492957687215	4.989225250473675	3.0569442509253126	0.6127091978344403
1	1	undersample	0.6	300	5	10	1	sqrt	gini		0.7862455985915493	0.11387601939395535	0.45312499992919925	0.8584507042193068	5.025017391270664	3.2011813652497887	0.6370488031664582
1	2	undersample	0.6	300	5	10	1	sqrt	gini		0.7225682218309859	0.10334078582315682	0.3593749999438477	0.8345070422476444	2.828749176633001	2.1715424215584678	0.7676687672449333
1	3	undersample	0.6	300	5	10	1	sqrt	gini		0.7779819542253521	0.11738799503429473	0.46874999992675787	0.838028169008183	4.565217090371626	2.894021559898425	0.633928563955908
1	1	undersample	0.6	300	5	10	1	sqrt	entropy		0.781569102112676	0.12154332919241363	0.42187499993408206	0.8633802816840608	4.611590617925251	3.087950804282653	0.6696064360448395
1	2	undersample	0.6	300	5	10	1	sqrt	entropy		0.7156029929577464	0.09767019082940213	0.3593749999438477	0.8330985915434289	2.8001439060135134	2.1532171701546057	0.7689666011553818
1	3	undersample	0.6	300	5	10	1	sqrt	entropy		0.7804907570422537	0.12194451164506309	0.49999999992187505	0.8387323943602907	5.200873012859397	3.100436488370569	0.5961376924020001
1	1	undersample	0.6	300	5	10	1	log2	gini		0.7862455985915493	0.11387601939395535	0.45312499992919925	0.8584507042193068	5.025017391270664	3.2011813652497887	0.6370488031664582
1	2	undersample	0.6	300	5	10	1	log2	gini		0.7225682218309859	0.10334078582315682	0.3593749999438477	0.8345070422476444	2.828749176633001	2.1715424215584678	0.7676687672449333
1	3	undersample	0.6	300	5	10	1	log2	gini		0.7779819542253521	0.11738799503429473	0.46874999992675787	0.838028169008183	4.565217090371626	2.894021559898425	0.633928563955908
1	1	undersample	0.6	300	5	10	1	log2	entropy		0.781569102112676	0.12154332919241363	0.42187499993408206	0.8633802816840608	4.611590617925251	3.087950804282653	0.6696064360448395
1	2	undersample	0.6	300	5	10	1	log2	entropy		0.7156029929577464	0.09767019082940213	0.3593749999438477	0.8330985915434289	2.8001439060135134	2.1532171701546057	0.7689666011553818
1	3	undersample	0.6	300	5	10	1	log2	entropy		0.7804907570422537	0.12194451164506309	0.49999999992187505	0.8387323943602907	5.200873012859397	3.100436488370569	0.5961376924020001
1	1	undersample	0.6	300	5	10	2	sqrt	gini		0.7861135563380282	0.12397603617673644	0.42187499993408206	0.8563380281629835	4.349761208430579	2.9365806773617837	0.6751130678559039
1	2	undersample	0.6	300	5	10	2	sqrt	gini		0.7219410211267606	0.10853923135309988	0.3749999999414063	0.8359154929518599	3.056652169019309	2.2854075856004528	0.7476832261772124
1	3	undersample	0.6	300	5	10	2	sqrt	gini		0.7805127640845071	0.12587966860828334	0.49999999992187505	0.8387323943602907	5.200873012859397	3.100436488370569	0.5961376924020001
1	1	undersample	0.6	300	5	10	2	sqrt	entropy		0.7801166373239437	0.11961499405320436	0.42187499993408206	0.8619718309798453	4.5570873532473515	3.0564411044825888	0.6707005641956182
1	2	undersample	0.6	300	5	10	2	sqrt	entropy		0.7172535211267606	0.09801232946196066	0.3593749999438477	0.8323943661913212	2.78602155601196	2.144170039727737	0.7696171651079345
1	3	undersample	0.6	300	5	10	2	sqrt	entropy		0.7811509683098592	0.1227269236817711	0.49999999992187505	0.8415492957687215	5.311110747745115	3.1555553557938714	0.5941422524511443
1	1	undersample	0.6	300	5	10	2	log2	gini		0.7861135563380282	0.12397603617673644	0.42187499993408206	0.8563380281629835	4.349761208430579	2.9365806773617837	0.6751130678559039
1	2	undersample	0.6	300	5	10	2	log2	gini		0.7219410211267606	0.10853923135309988	0.3749999999414063	0.8359154929518599	3.056652169019309	2.2854075856004528	0.7476832261772124
1	3	undersample	0.6	300	5	10	2	log2	gini		0.7805127640845071	0.12587966860828334	0.49999999992187505	0.8387323943602907	5.200873012859397	3.100436488370569	0.5961376924020001
1	1	undersample	0.6	300	5	10	2	log2	entropy		0.7801166373239437	0.11961499405320436	0.42187499993408206	0.8619718309798453	4.5570873532473515	3.0564411044825888	0.6707005641956182
1	2	undersample	0.6	300	5	10	2	log2	entropy		0.7172535211267606	0.09801232946196066	0.3593749999438477	0.8323943661913212	2.78602155601196	2.144170039727737	0.7696171651079345
1	3	undersample	0.6	300	5	10	2	log2	entropy		0.7811509683098592	0.1227269236817711	0.49999999992187505	0.8415492957687215	5.311110747745115	3.1555553557938714	0.5941422524511443
1	1	undersample	0.6	300	10	2	1	sqrt	gini		0.767924735915493	0.10389024961939487	0.46874999992675787	0.8345070422476444	4.4493113526247035	2.8324466368153924	0.63660336799118
1	2	undersample	0.6	300	10	2	1	sqrt	gini		0.7156910211267605	0.1006447782279171	0.4374999999316407	0.82042253520549	3.5533766988018924	2.436274373677828	0.6856223093277755
1	3	undersample	0.6	300	10	2	1	sqrt	gini		0.7707306338028169	0.11100705156358041	0.5468749999145508	0.82042253520549	5.513860374910861	3.0453429670972842	0.5523068603288512
1	1	undersample	0.6	300	10	2	1	sqrt	entropy		0.7741527288732394	0.10759629303680138	0.46874999992675787	0.8408450704166138	4.661634252511134	2.9452431772069843	0.6318048501990681
1	2	undersample	0.6	300	10	2	1	sqrt	entropy		0.7191351232394366	0.10123600596782098	0.45312499992919925	0.8197183098533823	3.767410493578192	2.5134275944851105	0.6671499060416469
1	3	undersample	0.6	300	10	2	1	sqrt	entropy		0.7683318661971831	0.11047111244376735	0.5468749999145508	0.8176056337970592	5.410064907515395	2.9983106458615327	0.5542097263187691
1	1	undersample	0.6	300	10	2	1	log2	gini		0.767924735915493	0.10389024961939487	0.46874999992675787	0.8345070422476444	4.4493113526247035	2.8324466368153924	0.63660336799118
1	2	undersample	0.6	300	10	2	1	log2	gini		0.7156910211267605	0.1006447782279171	0.4374999999316407	0.82042253520549	3.5533766988018924	2.436274373677828	0.6856223093277755
1	3	undersample	0.6	300	10	2	1	log2	gini		0.7707306338028169	0.11100705156358041	0.5468749999145508	0.82042253520549	5.513860374910861	3.0453429670972842	0.5523068603288512
1	1	undersample	0.6	300	10	2	1	log2	entropy		0.7741527288732394	0.10759629303680138	0.46874999992675787	0.8408450704166138	4.661634252511134	2.9452431772069843	0.6318048501990681
1	2	undersample	0.6	300	10	2	1	log2	entropy		0.7191351232394366	0.10123600596782098	0.45312499992919925	0.8197183098533823	3.767410493578192	2.5134275944851105	0.6671499060416469
1	3	undersample	0.6	300	10	2	1	log2	entropy		0.7683318661971831	0.11047111244376735	0.5468749999145508	0.8176056337970592	5.410064907515395	2.9983106458615327	0.5542097263187691
1	1	undersample	0.6	300	10	2	2	sqrt	gini		0.7687610035211268	0.10675623427403229	0.4374999999316407	0.8387323943602907	4.045123462126156	2.7128819273242484	0.6706549039289634
1	2	undersample	0.6	300	10	2	2	sqrt	gini		0.7144036091549296	0.10338862088146432	0.42187499993408206	0.8176056337970592	3.2711048953102613	2.3129824982360394	0.7070951680091586
1	3	undersample	0.6	300	10	2	2	sqrt	gini		0.7688270246478873	0.10684293087900543	0.5468749999145508	0.8176056337970592	5.410064907515395	2.9983106458615327	0.5542097263187691
1	1	undersample	0.6	300	10	2	2	sqrt	entropy		0.7706095950704226	0.1121068854788117	0.4374999999316407	0.842957746472937	4.174887612147057	2.785874261524806	0.6672932252524071
1	2	undersample	0.6	300	10	2	2	sqrt	entropy		0.7113226232394367	0.10043590123001411	0.4062499999365235	0.8211267605575978	3.1409032579716087	2.2711612899241116	0.7230917580001467
1	3	undersample	0.6	300	10	2	2	sqrt	entropy		0.773118397887324	0.1067314599706299	0.5624999999121094	0.8161971830928437	5.7093592564666755	3.060344660510816	0.5360224266761529
1	1	undersample	0.6	300	10	2	2	log2	gini		0.7687610035211268	0.10675623427403229	0.4374999999316407	0.8387323943602907	4.045123462126156	2.7128819273242484	0.6706549039289634
1	2	undersample	0.6	300	10	2	2	log2	gini		0.7144036091549296	0.10338862088146432	0.42187499993408206	0.8176056337970592	3.2711048953102613	2.3129824982360394	0.7070951680091586
1	3	undersample	0.6	300	10	2	2	log2	gini		0.7688270246478873	0.10684293087900543	0.5468749999145508	0.8176056337970592	5.410064907515395	2.9983106458615327	0.5542097263187691
1	1	undersample	0.6	300	10	2	2	log2	entropy		0.7706095950704226	0.1121068854788117	0.4374999999316407	0.842957746472937	4.174887612147057	2.785874261524806	0.6672932252524071
1	2	undersample	0.6	300	10	2	2	log2	entropy		0.7113226232394367	0.10043590123001411	0.4062499999365235	0.8211267605575978	3.1409032579716087	2.2711612899241116	0.7230917580001467
1	3	undersample	0.6	300	10	2	2	log2	entropy		0.773118397887324	0.1067314599706299	0.5624999999121094	0.8161971830928437	5.7093592564666755	3.060344660510816	0.5360224266761529
1	1	undersample	0.6	300	10	5	1	sqrt	gini		0.7716769366197184	0.1022182342192432	0.46874999992675787	0.8436619718250447	4.761525906755907	2.998310618444549	0.6296953181699856
1	2	undersample	0.6	300	10	5	1	sqrt	gini		0.7167143485915493	0.09685503787333506	0.4374999999316407	0.8112676056280897	3.3432833968839835	2.3180968916684637	0.6933593665425278
1	3	undersample	0.6	300	10	5	1	sqrt	gini		0.7598591549295775	0.10954980804633725	0.5468749999145508	0.8176056337970592	5.410064907515395	2.9983106458615327	0.5542097263187691
1	1	undersample	0.6	300	10	5	1	sqrt	entropy		0.7662962147887324	0.10536125789321654	0.45312499992919925	0.8387323943602907	4.309294788394949	2.8097705675858284	0.6520256010472226
1	2	undersample	0.6	300	10	5	1	sqrt	entropy		0.7130831866197183	0.09493715073869217	0.42187499993408206	0.8126760563323051	3.165819779769839	2.2521145410077734	0.7113843067571296
1	3	undersample	0.6	300	10	5	1	sqrt	entropy		0.768430897887324	0.10565396168638092	0.5312499999169923	0.8161971830928437	5.032694462079391	2.89032551270466	0.5743097428536325
1	1	undersample	0.6	300	10	5	1	log2	gini		0.7716769366197184	0.1022182342192432	0.46874999992675787	0.8436619718250447	4.761525906755907	2.998310618444549	0.6296953181699856
1	2	undersample	0.6	300	10	5	1	log2	gini		0.7167143485915493	0.09685503787333506	0.4374999999316407	0.8112676056280897	3.3432833968839835	2.3180968916684637	0.6933593665425278
1	3	undersample	0.6	300	10	5	1	log2	gini		0.7598591549295775	0.10954980804633725	0.5468749999145508	0.8176056337970592	5.410064907515395	2.9983106458615327	0.5542097263187691
1	1	undersample	0.6	300	10	5	1	log2	entropy		0.7662962147887324	0.10536125789321654	0.45312499992919925	0.8387323943602907	4.309294788394949	2.8097705675858284	0.6520256010472226
1	2	undersample	0.6	300	10	5	1	log2	entropy		0.7130831866197183	0.09493715073869217	0.42187499993408206	0.8126760563323051	3.165819779769839	2.2521145410077734	0.7113843067571296
1	3	undersample	0.6	300	10	5	1	log2	entropy		0.768430897887324	0.10565396168638092	0.5312499999169923	0.8161971830928437	5.032694462079391	2.89032551270466	0.5743097428536325
1	1	undersample	0.6	300	10	5	2	sqrt	gini		0.7737015845070423	0.10774903593857803	0.45312499992919925	0.8443661971771524	4.4952808829061235	2.911481712813753	0.6476751383728262
1	2	undersample	0.6	300	10	5	2	sqrt	gini		0.7173415492957746	0.09546818153075907	0.4374999999316407	0.8197183098533823	3.5364581276562985	2.4267576774339004	0.686211331923105
1	3	undersample	0.6	300	10	5	2	sqrt	gini		0.7639964788732395	0.10982478698612302	0.5312499999169923	0.823239436613921	5.278352924482434	3.0054779170502024	0.5693969136331242
1	1	undersample	0.6	300	10	5	2	sqrt	entropy		0.768661971830986	0.10626923615434032	0.45312499992919925	0.8450704225292601	4.5194802099141755	2.924715719744473	0.6471354090972357
1	2	undersample	0.6	300	10	5	2	sqrt	entropy		0.717605633802817	0.10193826260644566	0.42187499993408206	0.8133802816844129	3.180519965731682	2.260613085989825	0.7107683896159943
1	3	undersample	0.6	300	10	5	2	sqrt	entropy		0.772381161971831	0.1057698555847901	0.48437499992431643	0.8119718309801974	4.056633522214815	2.5760766415405403	0.635028179614247
1	1	undersample	0.6	300	10	5	2	log2	gini		0.7737015845070423	0.10774903593857803	0.45312499992919925	0.8443661971771524	4.4952808829061235	2.911481712813753	0.6476751383728262
1	2	undersample	0.6	300	10	5	2	log2	gini		0.7173415492957746	0.09546818153075907	0.4374999999316407	0.8197183098533823	3.5364581276562985	2.4267576774339004	0.686211331923105
1	3	undersample	0.6	300	10	5	2	log2	gini		0.7639964788732395	0.10982478698612302	0.5312499999169923	0.823239436613921	5.278352924482434	3.0054779170502024	0.5693969136331242
1	1	undersample	0.6	300	10	5	2	log2	entropy		0.768661971830986	0.10626923615434032	0.45312499992919925	0.8450704225292601	4.5194802099141755	2.924715719744473	0.6471354090972357
1	2	undersample	0.6	300	10	5	2	log2	entropy		0.717605633802817	0.10193826260644566	0.42187499993408206	0.8133802816844129	3.180519965731682	2.260613085989825	0.7107683896159943
1	3	undersample	0.6	300	10	5	2	log2	entropy		0.772381161971831	0.1057698555847901	0.48437499992431643	0.8119718309801974	4.056633522214815	2.5760766415405403	0.635028179614247
1	1	undersample	0.6	300	10	10	1	sqrt	gini		0.77618838028169	0.10527444221208082	0.48437499992431643	0.8338028168955367	4.712891323257745	2.9144595698428093	0.6184015974082129
1	2	undersample	0.6	300	10	10	1	sqrt	gini		0.7181117957746479	0.10534803709626776	0.4062499999365235	0.8190140845012747	3.096252126994454	2.2446496810017678	0.7249569989696343
1	3	undersample	0.6	300	10	10	1	sqrt	gini		0.7718529929577465	0.10969974970109314	0.5156249999194337	0.8084507042196588	4.492883994890006	2.691865667791695	0.5991398010552811
1	1	undersample	0.6	300	10	10	1	sqrt	entropy		0.7749449823943662	0.10918476267343938	0.48437499992431643	0.8373239436560752	4.8352351519205214	2.977543106435003	0.6158010860960903
1	2	undersample	0.6	300	10	10	1	sqrt	entropy		0.7206095950704225	0.10171822082375943	0.4062499999365235	0.8140845070365206	2.9960125928437935	2.185132457815128	0.7293468769371526
1	3	undersample	0.6	300	10	10	1	sqrt	entropy		0.7715669014084507	0.1100790516726285	0.5312499999169923	0.8091549295717666	4.8051657745362455	2.7836714403375304	0.5793080869420222
1	1	undersample	0.6	300	10	10	1	log2	gini		0.77618838028169	0.10527444221208082	0.48437499992431643	0.8338028168955367	4.712891323257745	2.9144595698428093	0.6184015974082129
1	2	undersample	0.6	300	10	10	1	log2	gini		0.7181117957746479	0.10534803709626776	0.4062499999365235	0.8190140845012747	3.096252126994454	2.2446496810017678	0.7249569989696343
1	3	undersample	0.6	300	10	10	1	log2	gini		0.7718529929577465	0.10969974970109314	0.5156249999194337	0.8084507042196588	4.492883994890006	2.691865667791695	0.5991398010552811
1	1	undersample	0.6	300	10	10	1	log2	entropy		0.7749449823943662	0.10918476267343938	0.48437499992431643	0.8373239436560752	4.8352351519205214	2.977543106435003	0.6158010860960903
1	2	undersample	0.6	300	10	10	1	log2	entropy		0.7206095950704225	0.10171822082375943	0.4062499999365235	0.8140845070365206	2.9960125928437935	2.185132457815128	0.7293468769371526
1	3	undersample	0.6	300	10	10	1	log2	entropy		0.7715669014084507	0.1100790516726285	0.5312499999169923	0.8091549295717666	4.8051657745362455	2.7836714403375304	0.5793080869420222
1	1	undersample	0.6	300	10	10	2	sqrt	gini		0.7839788732394366	0.1108179244257026	0.5312499999169923	0.8345070422476444	5.71489323628873	3.210106188390778	0.5617088541318925
1	2	undersample	0.6	300	10	10	2	sqrt	gini		0.7177706866197183	0.10327697906613488	0.3906249999389649	0.8140845070365206	2.806915152092137	2.101088901745315	0.748540215798869
1	3	undersample	0.6	300	10	10	2	sqrt	gini		0.7699713908450704	0.11035334817582748	0.5156249999194337	0.8260563380223518	5.055373849944451	2.964321691367373	0.5863704107355396
1	1	undersample	0.6	300	10	10	2	sqrt	entropy		0.7729203345070422	0.10790682654920625	0.46874999992675787	0.8366197183039675	4.518255282873256	2.869073099703255	0.6349957837477913
1	2	undersample	0.6	300	10	10	2	sqrt	entropy		0.7185959507042253	0.10530888399449068	0.3749999999414063	0.8176056337970592	2.689575139051284	2.05598444287648	0.7644272086430547
1	3	undersample	0.6	300	10	10	2	sqrt	entropy		0.7723591549295774	0.11010661757294601	0.5312499999169923	0.815492957740736	5.009160006273439	2.8792937365369387	0.5748056925391343
1	1	undersample	0.6	300	10	10	2	log2	gini		0.7839788732394366	0.1108179244257026	0.5312499999169923	0.8345070422476444	5.71489323628873	3.210106188390778	0.5617088541318925
1	2	undersample	0.6	300	10	10	2	log2	gini		0.7177706866197183	0.10327697906613488	0.3906249999389649	0.8140845070365206	2.806915152092137	2.101088901745315	0.748540215798869
1	3	undersample	0.6	300	10	10	2	log2	gini		0.7699713908450704	0.11035334817582748	0.5156249999194337	0.8260563380223518	5.055373849944451	2.964321691367373	0.5863704107355396
1	1	undersample	0.6	300	10	10	2	log2	entropy		0.7729203345070422	0.10790682654920625	0.46874999992675787	0.8366197183039675	4.518255282873256	2.869073099703255	0.6349957837477913
1	2	undersample	0.6	300	10	10	2	log2	entropy		0.7185959507042253	0.10530888399449068	0.3749999999414063	0.8176056337970592	2.689575139051284	2.05598444287648	0.7644272086430547
1	3	undersample	0.6	300	10	10	2	log2	entropy		0.7723591549295774	0.11010661757294601	0.5312499999169923	0.815492957740736	5.009160006273439	2.8792937365369387	0.5748056925391343
1	1	undersample	0.6	500	3	2	1	sqrt	gini		0.7936839788732395	0.12750290585680077	0.3124999999511719	0.8894366197120462	3.656629656223623	2.826432864778205	0.7729611948536514
1	2	undersample	0.6	500	3	2	1	sqrt	gini		0.7282680457746479	0.10425282962500788	0.3593749999438477	0.8647887323882762	3.587906230702675	2.657877407059479	0.7407878579535462
1	3	undersample	0.6	500	3	2	1	sqrt	gini		0.7888094190140844	0.12078362572291677	0.45312499992919925	0.8676056337967071	5.429786798521336	3.4225396344133316	0.6303266973663689
1	1	undersample	0.6	500	3	2	1	sqrt	entropy		0.7886223591549297	0.12678524388590373	0.2968749999536133	0.895070422528908	3.6016402168457287	2.829278253241986	0.7855527056790337
1	2	undersample	0.6	500	3	2	1	sqrt	entropy		0.7269916373239437	0.10214473798315293	0.3281249999487305	0.8760563380219997	3.4519024633031776	2.647371944950702	0.7669312614060267
1	3	undersample	0.6	500	3	2	1	sqrt	entropy		0.7936949823943662	0.12378823605263962	0.46874999992675787	0.8718309859093534	6.001938737200654	3.6572799336853636	0.6093497507726573
1	1	undersample	0.6	500	3	2	1	log2	gini		0.7936839788732395	0.12750290585680077	0.3124999999511719	0.8894366197120462	3.656629656223623	2.826432864778205	0.7729611948536514
1	2	undersample	0.6	500	3	2	1	log2	gini		0.7282680457746479	0.10425282962500788	0.3593749999438477	0.8647887323882762	3.587906230702675	2.657877407059479	0.7407878579535462
1	3	undersample	0.6	500	3	2	1	log2	gini		0.7888094190140844	0.12078362572291677	0.45312499992919925	0.8676056337967071	5.429786798521336	3.4225396344133316	0.6303266973663689
1	1	undersample	0.6	500	3	2	1	log2	entropy		0.7886223591549297	0.12678524388590373	0.2968749999536133	0.895070422528908	3.6016402168457287	2.829278253241986	0.7855527056790337
1	2	undersample	0.6	500	3	2	1	log2	entropy		0.7269916373239437	0.10214473798315293	0.3281249999487305	0.8760563380219997	3.4519024633031776	2.647371944950702	0.7669312614060267
1	3	undersample	0.6	500	3	2	1	log2	entropy		0.7936949823943662	0.12378823605263962	0.46874999992675787	0.8718309859093534	6.001938737200654	3.6572799336853636	0.6093497507726573
1	1	undersample	0.6	500	3	2	2	sqrt	gini		0.7951474471830986	0.12740779603436025	0.3124999999511719	0.8880281690078309	3.6049167665193003	2.7908802533042834	0.7741871443955219
1	2	undersample	0.6	500	3	2	2	sqrt	gini		0.729412411971831	0.10486917012761585	0.3593749999438477	0.8640845070361685	3.566409435263744	2.644106022544617	0.741391597032096
1	3	undersample	0.6	500	3	2	2	sqrt	gini		0.7884463028169014	0.12159090786975094	0.45312499992919925	0.8690140845009225	5.4970809675796115	3.459341133047082	0.6293050981927659
1	1	undersample	0.6	500	3	2	2	sqrt	entropy		0.788743397887324	0.126478129592823	0.2968749999536133	0.8943661971768003	3.574814469865498	2.81041640000722	0.7861712511096601
1	2	undersample	0.6	500	3	2	2	sqrt	entropy		0.7271786971830986	0.10358518963342914	0.3281249999487305	0.8746478873177842	3.4076297191579012	2.6176261951348905	0.7681662553716267
1	3	undersample	0.6	500	3	2	2	sqrt	entropy		0.7939920774647887	0.12460962836927122	0.45312499992919925	0.8739436619656765	5.744452828313647	3.594622619130766	0.625755432087251
1	1	undersample	0.6	500	3	2	2	log2	gini		0.7951474471830986	0.12740779603436025	0.3124999999511719	0.8880281690078309	3.6049167665193003	2.7908802533042834	0.7741871443955219
1	2	undersample	0.6	500	3	2	2	log2	gini		0.729412411971831	0.10486917012761585	0.3593749999438477	0.8640845070361685	3.566409435263744	2.644106022544617	0.741391597032096
1	3	undersample	0.6	500	3	2	2	log2	gini		0.7884463028169014	0.12159090786975094	0.45312499992919925	0.8690140845009225	5.4970809675796115	3.459341133047082	0.6293050981927659
1	1	undersample	0.6	500	3	2	2	log2	entropy		0.788743397887324	0.126478129592823	0.2968749999536133	0.8943661971768003	3.574814469865498	2.81041640000722	0.7861712511096601
1	2	undersample	0.6	500	3	2	2	log2	entropy		0.7271786971830986	0.10358518963342914	0.3281249999487305	0.8746478873177842	3.4076297191579012	2.6176261951348905	0.7681662553716267
1	3	undersample	0.6	500	3	2	2	log2	entropy		0.7939920774647887	0.12460962836927122	0.45312499992919925	0.8739436619656765	5.744452828313647	3.594622619130766	0.625755432087251
1	1	undersample	0.6	500	3	5	1	sqrt	gini		0.7944872359154929	0.12777395966139155	0.3124999999511719	0.8894366197120462	3.656629656223623	2.826432864778205	0.7729611948536514
1	2	undersample	0.6	500	3	5	1	sqrt	gini		0.7288402288732394	0.10494836756204345	0.3593749999438477	0.8633802816840608	3.5451342562563437	2.6304766110555935	0.7419963210030951
1	3	undersample	0.6	500	3	5	1	sqrt	gini		0.7886223591549296	0.12079355236917214	0.45312499992919925	0.8676056337967071	5.429786798521336	3.4225396344133316	0.6303266973663689
1	1	undersample	0.6	500	3	5	1	sqrt	entropy		0.7892605633802817	0.12730555283662195	0.2812499999560547	0.895070422528908	3.337904549732798	2.6803688714924077	0.8030094324680218
1	2	undersample	0.6	500	3	5	1	sqrt	entropy		0.7271786971830986	0.10037029382001848	0.3281249999487305	0.875352112669892	3.429641026991612	2.6324150425076907	0.7675482616092807
1	3	undersample	0.6	500	3	5	1	sqrt	entropy		0.7938490316901409	0.125482528847506	0.48437499992431643	0.8711267605572457	6.34989183690487	3.7585379589538213	0.5919058138298822
1	1	undersample	0.6	500	3	5	1	log2	gini		0.7944872359154929	0.12777395966139155	0.3124999999511719	0.8894366197120462	3.656629656223623	2.826432864778205	0.7729611948536514
1	2	undersample	0.6	500	3	5	1	log2	gini		0.7288402288732394	0.10494836756204345	0.3593749999438477	0.8633802816840608	3.5451342562563437	2.6304766110555935	0.7419963210030951
1	3	undersample	0.6	500	3	5	1	log2	gini		0.7886223591549296	0.12079355236917214	0.45312499992919925	0.8676056337967071	5.429786798521336	3.4225396344133316	0.6303266973663689
1	1	undersample	0.6	500	3	5	1	log2	entropy		0.7892605633802817	0.12730555283662195	0.2812499999560547	0.895070422528908	3.337904549732798	2.6803688714924077	0.8030094324680218
1	2	undersample	0.6	500	3	5	1	log2	entropy		0.7271786971830986	0.10037029382001848	0.3281249999487305	0.875352112669892	3.429641026991612	2.6324150425076907	0.7675482616092807
1	3	undersample	0.6	500	3	5	1	log2	entropy		0.7938490316901409	0.125482528847506	0.48437499992431643	0.8711267605572457	6.34989183690487	3.7585379589538213	0.5919058138298822
1	1	undersample	0.6	500	3	5	2	sqrt	gini		0.7957746478873239	0.12798714330144212	0.3124999999511719	0.8859154929515077	3.529741547016468	2.7391972901839257	0.7760333776284075
1	2	undersample	0.6	500	3	5	2	sqrt	gini		0.7292143485915493	0.1047477943010471	0.3593749999438477	0.8647887323882762	3.587906230702675	2.657877407059479	0.7407878579535462
1	3	undersample	0.6	500	3	5	2	sqrt	gini		0.7887103873239437	0.12282085321295974	0.45312499992919925	0.8690140845009225	5.4970809675796115	3.459341133047082	0.6293050981927659
1	1	undersample	0.6	500	3	5	2	sqrt	entropy		0.7891945422535211	0.1267735467932654	0.2968749999536133	0.8936619718246925	3.548344030758794	2.7918043726196	0.7867907713951704
1	2	undersample	0.6	500	3	5	2	sqrt	entropy		0.7270906690140846	0.10376665546532032	0.3281249999487305	0.8732394366135688	3.364340813693516	2.5885414619294713	0.7694052331886829
1	3	undersample	0.6	500	3	5	2	sqrt	entropy		0.7936069542253521	0.1246548043696171	0.46874999992675787	0.8732394366135688	6.078430860596848	3.6979163741849588	0.6083669286052465
1	1	undersample	0.6	500	3	5	2	log2	gini		0.7957746478873239	0.12798714330144212	0.3124999999511719	0.8859154929515077	3.529741547016468	2.7391972901839257	0.7760333776284075
1	2	undersample	0.6	500	3	5	2	log2	gini		0.7292143485915493	0.1047477943010471	0.3593749999438477	0.8647887323882762	3.587906230702675	2.657877407059479	0.7407878579535462
1	3	undersample	0.6	500	3	5	2	log2	gini		0.7887103873239437	0.12282085321295974	0.45312499992919925	0.8690140845009225	5.4970809675796115	3.459341133047082	0.6293050981927659
1	1	undersample	0.6	500	3	5	2	log2	entropy		0.7891945422535211	0.1267735467932654	0.2968749999536133	0.8936619718246925	3.548344030758794	2.7918043726196	0.7867907713951704
1	2	undersample	0.6	500	3	5	2	log2	entropy		0.7270906690140846	0.10376665546532032	0.3281249999487305	0.8732394366135688	3.364340813693516	2.5885414619294713	0.7694052331886829
1	3	undersample	0.6	500	3	5	2	log2	entropy		0.7936069542253521	0.1246548043696171	0.46874999992675787	0.8732394366135688	6.078430860596848	3.6979163741849588	0.6083669286052465
1	1	undersample	0.6	500	3	10	1	sqrt	gini		0.7931338028169015	0.12613883374545184	0.3124999999511719	0.8894366197120462	3.656629656223623	2.826432864778205	0.7729611948536514
1	2	undersample	0.6	500	3	10	1	sqrt	gini		0.72890625	0.10541329791293261	0.3593749999438477	0.8647887323882762	3.587906230702675	2.657877407059479	0.7407878579535462
1	3	undersample	0.6	500	3	10	1	sqrt	gini		0.7880501760563381	0.12063171312995913	0.46874999992675787	0.8676056337967071	5.782227318193928	3.5405582424965503	0.6123173631610468
1	1	undersample	0.6	500	3	10	1	sqrt	entropy		0.78946963028169	0.1269845014251906	0.2812499999560547	0.8943661971768003	3.3130431595031236	2.6624997473752607	0.8036417233526592
1	2	undersample	0.6	500	3	10	1	sqrt	entropy		0.7264524647887325	0.10112323816983404	0.3281249999487305	0.8746478873177842	3.4076297191579012	2.6176261951348905	0.7681662553716267
1	3	undersample	0.6	500	3	10	1	sqrt	entropy		0.7936949823943662	0.12529088468627797	0.4374999999316407	0.8732394366135688	5.358024245062117	3.4513886159059615	0.6441532185126769
1	1	undersample	0.6	500	3	10	1	log2	gini		0.7931338028169015	0.12613883374545184	0.3124999999511719	0.8894366197120462	3.656629656223623	2.826432864778205	0.7729611948536514
1	2	undersample	0.6	500	3	10	1	log2	gini		0.72890625	0.10541329791293261	0.3593749999438477	0.8647887323882762	3.587906230702675	2.657877407059479	0.7407878579535462
1	3	undersample	0.6	500	3	10	1	log2	gini		0.7880501760563381	0.12063171312995913	0.46874999992675787	0.8676056337967071	5.782227318193928	3.5405582424965503	0.6123173631610468
1	1	undersample	0.6	500	3	10	1	log2	entropy		0.78946963028169	0.1269845014251906	0.2812499999560547	0.8943661971768003	3.3130431595031236	2.6624997473752607	0.8036417233526592
1	2	undersample	0.6	500	3	10	1	log2	entropy		0.7264524647887325	0.10112323816983404	0.3281249999487305	0.8746478873177842	3.4076297191579012	2.6176261951348905	0.7681662553716267
1	3	undersample	0.6	500	3	10	1	log2	entropy		0.7936949823943662	0.12529088468627797	0.4374999999316407	0.8732394366135688	5.358024245062117	3.4513886159059615	0.6441532185126769
1	1	undersample	0.6	500	3	10	2	sqrt	gini		0.7936729753521126	0.12628876038150405	0.3124999999511719	0.8887323943599386	3.6306095630010686	2.808544050787205	0.773573683907658
1	2	undersample	0.6	500	3	10	2	sqrt	gini		0.7293573943661972	0.10455597737702924	0.3593749999438477	0.8640845070361685	3.566409435263744	2.644106022544617	0.741391597032096
1	3	undersample	0.6	500	3	10	2	sqrt	gini		0.7876980633802816	0.1221043251223016	0.46874999992675787	0.8697183098530302	5.890301583896801	3.59797269607293	0.6108299525793772
1	1	undersample	0.6	500	3	10	2	sqrt	entropy		0.7896456866197183	0.12671748054495724	0.2968749999536133	0.895070422528908	3.6016402168457287	2.829278253241986	0.7855527056790337
1	2	undersample	0.6	500	3	10	2	sqrt	entropy		0.7266725352112676	0.10244274930054967	0.3281249999487305	0.8746478873177842	3.4076297191579012	2.6176261951348905	0.7681662553716267
1	3	undersample	0.6	500	3	10	2	sqrt	entropy		0.7933978873239436	0.12392865589298831	0.46874999992675787	0.875352112669892	6.196410237099262	3.7605929178681294	0.6068986254958614
1	1	undersample	0.6	500	3	10	2	log2	gini		0.7936729753521126	0.12628876038150405	0.3124999999511719	0.8887323943599386	3.6306095630010686	2.808544050787205	0.773573683907658
1	2	undersample	0.6	500	3	10	2	log2	gini		0.7293573943661972	0.10455597737702924	0.3593749999438477	0.8640845070361685	3.566409435263744	2.644106022544617	0.741391597032096
1	3	undersample	0.6	500	3	10	2	log2	gini		0.7876980633802816	0.1221043251223016	0.46874999992675787	0.8697183098530302	5.890301583896801	3.59797269607293	0.6108299525793772
1	1	undersample	0.6	500	3	10	2	log2	entropy		0.7896456866197183	0.12671748054495724	0.2968749999536133	0.895070422528908	3.6016402168457287	2.829278253241986	0.7855527056790337
1	2	undersample	0.6	500	3	10	2	log2	entropy		0.7266725352112676	0.10244274930054967	0.3281249999487305	0.8746478873177842	3.4076297191579012	2.6176261951348905	0.7681662553716267
1	3	undersample	0.6	500	3	10	2	log2	entropy		0.7933978873239436	0.12392865589298831	0.46874999992675787	0.875352112669892	6.196410237099262	3.7605929178681294	0.6068986254958614
1	1	undersample	0.6	500	5	2	1	sqrt	gini		0.7887103873239436	0.11096015516146807	0.45312499992919925	0.8584507042193068	5.025017391270664	3.2011813652497887	0.6370488031664582
1	2	undersample	0.6	500	5	2	1	sqrt	gini		0.7279049295774648	0.10062868632203553	0.3906249999389649	0.8316901408392136	3.1675783916988203	2.3208680625008435	0.7326947414805235
1	3	undersample	0.6	500	5	2	1	sqrt	gini		0.7776078345070423	0.11662005371336819	0.48437499992431643	0.8436619718250447	5.06934172046551	3.0982543057260337	0.6111748676410215
1	1	undersample	0.6	500	5	2	1	sqrt	entropy		0.782394366197183	0.11285345588209533	0.42187499993408206	0.8654929577403839	4.695485695332356	3.1364526457676627	0.6679719207601166
1	2	undersample	0.6	500	5	2	1	sqrt	entropy		0.7244718309859155	0.10359730702630554	0.3906249999389649	0.838028169008183	3.3166107135127842	2.4116846332486874	0.7271533527455344
1	3	undersample	0.6	500	5	2	1	sqrt	entropy		0.7799955985915493	0.11805051087118186	0.46874999992675787	0.8408450704166138	4.661634252511134	2.9452431772069843	0.6318048501990681
1	1	undersample	0.6	500	5	2	1	log2	gini		0.7887103873239436	0.11096015516146807	0.45312499992919925	0.8584507042193068	5.025017391270664	3.2011813652497887	0.6370488031664582
1	2	undersample	0.6	500	5	2	1	log2	gini		0.7279049295774648	0.10062868632203553	0.3906249999389649	0.8316901408392136	3.1675783916988203	2.3208680625008435	0.7326947414805235
1	3	undersample	0.6	500	5	2	1	log2	gini		0.7776078345070423	0.11662005371336819	0.48437499992431643	0.8436619718250447	5.06934172046551	3.0982543057260337	0.6111748676410215
1	1	undersample	0.6	500	5	2	1	log2	entropy		0.782394366197183	0.11285345588209533	0.42187499993408206	0.8654929577403839	4.695485695332356	3.1364526457676627	0.6679719207601166
1	2	undersample	0.6	500	5	2	1	log2	entropy		0.7244718309859155	0.10359730702630554	0.3906249999389649	0.838028169008183	3.3166107135127842	2.4116846332486874	0.7271533527455344
1	3	undersample	0.6	500	5	2	1	log2	entropy		0.7799955985915493	0.11805051087118186	0.46874999992675787	0.8408450704166138	4.661634252511134	2.9452431772069843	0.6318048501990681
1	1	undersample	0.6	500	5	2	2	sqrt	gini		0.7865096830985916	0.1087406798675466	0.4062499999365235	0.86056338027563	4.2227535380306644	2.9135098914795496	0.6899549838778342
1	2	undersample	0.6	500	5	2	2	sqrt	gini		0.7272007042253521	0.10620769925091696	0.4062499999365235	0.8323943661913212	3.398053747831852	2.423844392735703	0.713303714016211
1	3	undersample	0.6	500	5	2	2	sqrt	gini		0.7762433978873239	0.11133492218360581	0.48437499992431643	0.8373239436560752	4.8352351519205214	2.977543106435003	0.6158010860960903
1	1	undersample	0.6	500	5	2	2	sqrt	entropy		0.7841659330985915	0.12184055928018334	0.4062499999365235	0.8647887323882762	4.376096153065595	3.004557068849846	0.6865838683604097
1	2	undersample	0.6	500	5	2	2	sqrt	entropy		0.7251430457746478	0.10502179313976867	0.3906249999389649	0.8366197183039675	3.2824931609752612	2.3908942497527126	0.7283775166244132
1	3	undersample	0.6	500	5	2	2	sqrt	entropy		0.7818661971830986	0.11575225693388423	0.48437499992431643	0.842957746472937	5.042396719362559	3.084360789545321	0.6116854564968198
1	1	undersample	0.6	500	5	2	2	log2	gini		0.7865096830985916	0.1087406798675466	0.4062499999365235	0.86056338027563	4.2227535380306644	2.9135098914795496	0.6899549838778342
1	2	undersample	0.6	500	5	2	2	log2	gini		0.7272007042253521	0.10620769925091696	0.4062499999365235	0.8323943661913212	3.398053747831852	2.423844392735703	0.713303714016211
1	3	undersample	0.6	500	5	2	2	log2	gini		0.7762433978873239	0.11133492218360581	0.48437499992431643	0.8373239436560752	4.8352351519205214	2.977543106435003	0.6158010860960903
1	1	undersample	0.6	500	5	2	2	log2	entropy		0.7841659330985915	0.12184055928018334	0.4062499999365235	0.8647887323882762	4.376096153065595	3.004557068849846	0.6865838683604097
1	2	undersample	0.6	500	5	2	2	log2	entropy		0.7251430457746478	0.10502179313976867	0.3906249999389649	0.8366197183039675	3.2824931609752612	2.3908942497527126	0.7283775166244132
1	3	undersample	0.6	500	5	2	2	log2	entropy		0.7818661971830986	0.11575225693388423	0.48437499992431643	0.842957746472937	5.042396719362559	3.084360789545321	0.6116854564968198
1	1	undersample	0.6	500	5	5	1	sqrt	gini		0.7879951584507041	0.10966795980311908	0.42187499993408206	0.8640845070361685	4.639265850735551	3.1039505482045504	0.6690607095344112
1	2	undersample	0.6	500	5	5	1	sqrt	gini		0.7296104753521127	0.10708725813829634	0.3906249999389649	0.8330985915434289	3.1997185080422104	2.3404534458202235	0.7314560352545122
1	3	undersample	0.6	500	5	5	1	sqrt	gini		0.7795554577464789	0.11920154537039993	0.49999999992187505	0.8415492957687215	5.311110747745115	3.1555553557938714	0.5941422524511443
1	1	undersample	0.6	500	5	5	1	sqrt	entropy		0.7819322183098592	0.11291429992018609	0.4062499999365235	0.8619718309798453	4.272824596077211	2.943239582094345	0.6888276064662763
1	2	undersample	0.6	500	5	5	1	sqrt	entropy		0.7245708626760563	0.10251202342199088	0.3906249999389649	0.8394366197123984	3.35132681956603	2.432839760292033	0.7259332967990862
1	3	undersample	0.6	500	5	5	1	sqrt	entropy		0.7833296654929577	0.11710448953793454	0.49999999992187505	0.8422535211208293	5.339285347358492	3.1696426555957182	0.5936454779984711
1	1	undersample	0.6	500	5	5	1	log2	gini		0.7879951584507041	0.10966795980311908	0.42187499993408206	0.8640845070361685	4.639265850735551	3.1039505482045504	0.6690607095344112
1	2	undersample	0.6	500	5	5	1	log2	gini		0.7296104753521127	0.10708725813829634	0.3906249999389649	0.8330985915434289	3.1997185080422104	2.3404534458202235	0.7314560352545122
1	3	undersample	0.6	500	5	5	1	log2	gini		0.7795554577464789	0.11920154537039993	0.49999999992187505	0.8415492957687215	5.311110747745115	3.1555553557938714	0.5941422524511443
1	1	undersample	0.6	500	5	5	1	log2	entropy		0.7819322183098592	0.11291429992018609	0.4062499999365235	0.8619718309798453	4.272824596077211	2.943239582094345	0.6888276064662763
1	2	undersample	0.6	500	5	5	1	log2	entropy		0.7245708626760563	0.10251202342199088	0.3906249999389649	0.8394366197123984	3.35132681956603	2.432839760292033	0.7259332967990862
1	3	undersample	0.6	500	5	5	1	log2	entropy		0.7833296654929577	0.11710448953793454	0.49999999992187505	0.8422535211208293	5.339285347358492	3.1696426555957182	0.5936454779984711
1	1	undersample	0.6	500	5	5	2	sqrt	gini		0.7864106514084507	0.10891780065805913	0.4062499999365235	0.86056338027563	4.2227535380306644	2.9135098914795496	0.6899549838778342
1	2	undersample	0.6	500	5	5	2	sqrt	gini		0.7269696302816901	0.10653791132328157	0.4062499999365235	0.8323943661913212	3.398053747831852	2.423844392735703	0.713303714016211
1	3	undersample	0.6	500	5	5	2	sqrt	gini		0.7762984154929577	0.11752821856412551	0.49999999992187505	0.838028169008183	5.173912697225028	3.08695633055832	0.5966386484400575
1	1	undersample	0.6	500	5	5	2	sqrt	entropy		0.7808868838028169	0.11918361289942248	0.4062499999365235	0.8647887323882762	4.376096153065595	3.004557068849846	0.6865838683604097
1	2	undersample	0.6	500	5	5	2	sqrt	entropy		0.7258032570422535	0.10604811224536773	0.3749999999414063	0.8387323943602907	3.120523818379809	2.3253273662779272	0.7451721154559269
1	3	undersample	0.6	500	5	5	2	sqrt	entropy		0.782625440140845	0.115522286775626	0.49999999992187505	0.842957746472937	5.367712633947682	3.1838562988854924	0.5931495335782907
1	1	undersample	0.6	500	5	5	2	log2	gini		0.7864106514084507	0.10891780065805913	0.4062499999365235	0.86056338027563	4.2227535380306644	2.9135098914795496	0.6899549838778342
1	2	undersample	0.6	500	5	5	2	log2	gini		0.7269696302816901	0.10653791132328157	0.4062499999365235	0.8323943661913212	3.398053747831852	2.423844392735703	0.713303714016211
1	3	undersample	0.6	500	5	5	2	log2	gini		0.7762984154929577	0.11752821856412551	0.49999999992187505	0.838028169008183	5.173912697225028	3.08695633055832	0.5966386484400575
1	1	undersample	0.6	500	5	5	2	log2	entropy		0.7808868838028169	0.11918361289942248	0.4062499999365235	0.8647887323882762	4.376096153065595	3.004557068849846	0.6865838683604097
1	2	undersample	0.6	500	5	5	2	log2	entropy		0.7258032570422535	0.10604811224536773	0.3749999999414063	0.8387323943602907	3.120523818379809	2.3253273662779272	0.7451721154559269
1	3	undersample	0.6	500	5	5	2	log2	entropy		0.782625440140845	0.115522286775626	0.49999999992187505	0.842957746472937	5.367712633947682	3.1838562988854924	0.5931495335782907
1	1	undersample	0.6	500	5	10	1	sqrt	gini		0.7868727992957747	0.10967348264725114	0.4374999999316407	0.8640845070361685	4.9447319128914575	3.218911679619534	0.65097798765999
1	2	undersample	0.6	500	5	10	1	sqrt	gini		0.7262984154929577	0.10529057936660019	0.3906249999389649	0.8309859154871058	3.151709209242282	2.31119777947965	0.7333156692200687
1	3	undersample	0.6	500	5	10	1	sqrt	gini		0.77853213028169	0.11450286469198229	0.48437499992431643	0.8366197183039675	4.810344510942776	2.9647088696933634	0.6163194371724671
1	1	undersample	0.6	500	5	10	1	sqrt	entropy		0.7811729753521126	0.12030130698557445	0.42187499993408206	0.8633802816840608	4.611590617925251	3.087950804282653	0.6696064360448395
1	2	undersample	0.6	500	5	10	1	sqrt	entropy		0.7200704225352113	0.10315910788054762	0.3749999999414063	0.8338028168955367	3.010169305468468	2.2563557960073366	0.7495776937883865
1	3	undersample	0.6	500	5	10	1	sqrt	entropy		0.7840008802816901	0.12130936015602145	0.49999999992187505	0.8415492957687215	5.311110747745115	3.1555553557938714	0.5941422524511443
1	1	undersample	0.6	500	5	10	1	log2	gini		0.7868727992957747	0.10967348264725114	0.4374999999316407	0.8640845070361685	4.9447319128914575	3.218911679619534	0.65097798765999
1	2	undersample	0.6	500	5	10	1	log2	gini		0.7262984154929577	0.10529057936660019	0.3906249999389649	0.8309859154871058	3.151709209242282	2.31119777947965	0.7333156692200687
1	3	undersample	0.6	500	5	10	1	log2	gini		0.77853213028169	0.11450286469198229	0.48437499992431643	0.8366197183039675	4.810344510942776	2.9647088696933634	0.6163194371724671
1	1	undersample	0.6	500	5	10	1	log2	entropy		0.7811729753521126	0.12030130698557445	0.42187499993408206	0.8633802816840608	4.611590617925251	3.087950804282653	0.6696064360448395
1	2	undersample	0.6	500	5	10	1	log2	entropy		0.7200704225352113	0.10315910788054762	0.3749999999414063	0.8338028168955367	3.010169305468468	2.2563557960073366	0.7495776937883865
1	3	undersample	0.6	500	5	10	1	log2	entropy		0.7840008802816901	0.12130936015602145	0.49999999992187505	0.8415492957687215	5.311110747745115	3.1555553557938714	0.5941422524511443
1	1	undersample	0.6	500	5	10	2	sqrt	gini		0.7870268485915493	0.11390014229769106	0.4062499999365235	0.8640845070361685	4.349876949507543	2.988989416789567	0.6871434314088324
1	2	undersample	0.6	500	5	10	2	sqrt	gini		0.7260233274647887	0.11149510193263228	0.3906249999389649	0.8309859154871058	3.151709209242282	2.31119777947965	0.7333156692200687
1	3	undersample	0.6	500	5	10	2	sqrt	gini		0.7800396126760563	0.11950608546179395	0.49999999992187505	0.8373239436560752	5.147185804222355	3.0735928840619384	0.5971404471291363
1	1	undersample	0.6	500	5	10	2	sqrt	entropy		0.7820752640845071	0.12098145373262113	0.42187499993408206	0.8612676056277376	4.530250720355577	3.0409261761373334	0.6712489702106699
1	2	undersample	0.6	500	5	10	2	sqrt	entropy		0.7202794894366197	0.10330483316782756	0.3749999999414063	0.8345070422476444	3.025531727047202	2.265957309452314	0.7489451387801114
1	3	undersample	0.6	500	5	10	2	sqrt	entropy		0.7838028169014084	0.12292221150061407	0.49999999992187505	0.8422535211208293	5.339285347358492	3.1696426555957182	0.5936454779984711
1	1	undersample	0.6	500	5	10	2	log2	gini		0.7870268485915493	0.11390014229769106	0.4062499999365235	0.8640845070361685	4.349876949507543	2.988989416789567	0.6871434314088324
1	2	undersample	0.6	500	5	10	2	log2	gini		0.7260233274647887	0.11149510193263228	0.3906249999389649	0.8309859154871058	3.151709209242282	2.31119777947965	0.7333156692200687
1	3	undersample	0.6	500	5	10	2	log2	gini		0.7800396126760563	0.11950608546179395	0.49999999992187505	0.8373239436560752	5.147185804222355	3.0735928840619384	0.5971404471291363
1	1	undersample	0.6	500	5	10	2	log2	entropy		0.7820752640845071	0.12098145373262113	0.42187499993408206	0.8612676056277376	4.530250720355577	3.0409261761373334	0.6712489702106699
1	2	undersample	0.6	500	5	10	2	log2	entropy		0.7202794894366197	0.10330483316782756	0.3749999999414063	0.8345070422476444	3.025531727047202	2.265957309452314	0.7489451387801114
1	3	undersample	0.6	500	5	10	2	log2	entropy		0.7838028169014084	0.12292221150061407	0.49999999992187505	0.8422535211208293	5.339285347358492	3.1696426555957182	0.5936454779984711
1	1	undersample	0.6	500	10	2	1	sqrt	gini		0.7698283450704225	0.10215376765163733	0.49999999992187505	0.8302816901349981	4.89211587027616	2.9460579171393357	0.6022052515391202
1	2	undersample	0.6	500	10	2	1	sqrt	gini		0.7197183098591549	0.10313864056451558	0.46874999992675787	0.8225352112618132	4.089635608928887	2.6413688982810783	0.6458689990907333
1	3	undersample	0.6	500	10	2	1	sqrt	gini		0.7688050176056338	0.11295734965901436	0.5468749999145508	0.82042253520549	5.513860374910861	3.0453429670972842	0.5523068603288512
1	1	undersample	0.6	500	10	2	1	sqrt	entropy		0.7714348591549296	0.10630362951829023	0.46874999992675787	0.8422535211208293	4.711134134776999	2.971539989620986	0.630748320361781
1	2	undersample	0.6	500	10	2	1	sqrt	entropy		0.7194432218309859	0.10489176811027658	0.4374999999316407	0.82042253520549	3.5533766988018924	2.436274373677828	0.6856223093277755
1	3	undersample	0.6	500	10	2	1	sqrt	entropy		0.7699273767605634	0.11155534143360338	0.5468749999145508	0.8112676056280897	5.187853528480612	2.8976211145855792	0.5585394897522641
1	1	undersample	0.6	500	10	2	1	log2	gini		0.7698283450704225	0.10215376765163733	0.49999999992187505	0.8302816901349981	4.89211587027616	2.9460579171393357	0.6022052515391202
1	2	undersample	0.6	500	10	2	1	log2	gini		0.7197183098591549	0.10313864056451558	0.46874999992675787	0.8225352112618132	4.089635608928887	2.6413688982810783	0.6458689990907333
1	3	undersample	0.6	500	10	2	1	log2	gini		0.7688050176056338	0.11295734965901436	0.5468749999145508	0.82042253520549	5.513860374910861	3.0453429670972842	0.5523068603288512
1	1	undersample	0.6	500	10	2	1	log2	entropy		0.7714348591549296	0.10630362951829023	0.46874999992675787	0.8422535211208293	4.711134134776999	2.971539989620986	0.630748320361781
1	2	undersample	0.6	500	10	2	1	log2	entropy		0.7194432218309859	0.10489176811027658	0.4374999999316407	0.82042253520549	3.5533766988018924	2.436274373677828	0.6856223093277755
1	3	undersample	0.6	500	10	2	1	log2	entropy		0.7699273767605634	0.11155534143360338	0.5468749999145508	0.8112676056280897	5.187853528480612	2.8976211145855792	0.5585394897522641
1	1	undersample	0.6	500	10	2	2	sqrt	gini		0.7760233274647887	0.10940455591981295	0.45312499992919925	0.8422535211208293	4.423979294317442	2.8724886566336196	0.6492997415434358
1	2	undersample	0.6	500	10	2	2	sqrt	gini		0.7175946302816901	0.10412877694462551	0.4062499999365235	0.8112676056280897	2.9410838927674434	2.1525185422635733	0.7318793313397461
1	3	undersample	0.6	500	10	2	2	sqrt	gini		0.7708516725352113	0.10779410372344156	0.5468749999145508	0.8140845070365206	5.284743675333567	2.941524462443441	0.556606827181706
1	1	undersample	0.6	500	10	2	2	sqrt	entropy		0.7752420774647888	0.11113079015193936	0.45312499992919925	0.842957746472937	4.447533331817066	2.8853697708649775	0.648757302333878
1	2	undersample	0.6	500	10	2	2	sqrt	entropy		0.7159991197183099	0.10264338862659926	0.4062499999365235	0.8169014084449514	3.0526314066752764	2.218749878405731	0.7268318877371218
1	3	undersample	0.6	500	10	2	2	sqrt	entropy		0.7732284330985916	0.10779641629796452	0.5624999999121094	0.8161971830928437	5.7093592564666755	3.060344660510816	0.5360224266761529
1	1	undersample	0.6	500	10	2	2	log2	gini		0.7760233274647887	0.10940455591981295	0.45312499992919925	0.8422535211208293	4.423979294317442	2.8724886566336196	0.6492997415434358
1	2	undersample	0.6	500	10	2	2	log2	gini		0.7175946302816901	0.10412877694462551	0.4062499999365235	0.8112676056280897	2.9410838927674434	2.1525185422635733	0.7318793313397461
1	3	undersample	0.6	500	10	2	2	log2	gini		0.7708516725352113	0.10779410372344156	0.5468749999145508	0.8140845070365206	5.284743675333567	2.941524462443441	0.556606827181706
1	1	undersample	0.6	500	10	2	2	log2	entropy		0.7752420774647888	0.11113079015193936	0.45312499992919925	0.842957746472937	4.447533331817066	2.8853697708649775	0.648757302333878
1	2	undersample	0.6	500	10	2	2	log2	entropy		0.7159991197183099	0.10264338862659926	0.4062499999365235	0.8169014084449514	3.0526314066752764	2.218749878405731	0.7268318877371218
1	3	undersample	0.6	500	10	2	2	log2	entropy		0.7732284330985916	0.10779641629796452	0.5624999999121094	0.8161971830928437	5.7093592564666755	3.060344660510816	0.5360224266761529
1	1	undersample	0.6	500	10	5	1	sqrt	gini		0.7732504401408451	0.10297576964218576	0.46874999992675787	0.8422535211208293	4.711134134776999	2.971539989620986	0.630748320361781
1	2	undersample	0.6	500	10	5	1	sqrt	gini		0.7178257042253521	0.10092791046723064	0.4062499999365235	0.815492957740736	3.0241058974285124	2.2018128573517766	0.7280872104984765
1	3	undersample	0.6	500	10	5	1	sqrt	gini		0.7633582746478873	0.10996584283300918	0.5312499999169923	0.8112676056280897	4.871641506850874	2.8148319398831343	0.5777994721508731
1	1	undersample	0.6	500	10	5	1	sqrt	entropy		0.7677706866197183	0.10554984761890042	0.4374999999316407	0.8408450704166138	4.109144270708708	2.748893632059852	0.6689698413763178
1	2	undersample	0.6	500	10	5	1	sqrt	entropy		0.7150198063380282	0.09963548865989964	0.4062499999365235	0.810563380275982	2.9276069626235506	2.144516615019869	0.732515195216645
1	3	undersample	0.6	500	10	5	1	sqrt	entropy		0.7698283450704224	0.10707461839827115	0.5468749999145508	0.8183098591491669	5.435712043371226	3.009932004313943	0.5537327816375762
1	1	undersample	0.6	500	10	5	1	log2	gini		0.7732504401408451	0.10297576964218576	0.46874999992675787	0.8422535211208293	4.711134134776999	2.971539989620986	0.630748320361781
1	2	undersample	0.6	500	10	5	1	log2	gini		0.7178257042253521	0.10092791046723064	0.4062499999365235	0.815492957740736	3.0241058974285124	2.2018128573517766	0.7280872104984765
1	3	undersample	0.6	500	10	5	1	log2	gini		0.7633582746478873	0.10996584283300918	0.5312499999169923	0.8112676056280897	4.871641506850874	2.8148319398831343	0.5777994721508731
1	1	undersample	0.6	500	10	5	1	log2	entropy		0.7677706866197183	0.10554984761890042	0.4374999999316407	0.8408450704166138	4.109144270708708	2.748893632059852	0.6689698413763178
1	2	undersample	0.6	500	10	5	1	log2	entropy		0.7150198063380282	0.09963548865989964	0.4062499999365235	0.810563380275982	2.9276069626235506	2.144516615019869	0.732515195216645
1	3	undersample	0.6	500	10	5	1	log2	entropy		0.7698283450704224	0.10707461839827115	0.5468749999145508	0.8183098591491669	5.435712043371226	3.009932004313943	0.5537327816375762
1	1	undersample	0.6	500	10	5	2	sqrt	gini		0.7779269366197183	0.10725706207357964	0.42187499993408206	0.842957746472937	3.9169794987268247	2.6863787521846345	0.6858291481709363
1	2	undersample	0.6	500	10	5	2	sqrt	gini		0.7188160211267606	0.09998750969371228	0.4062499999365235	0.8197183098533823	3.1110195583397693	2.2534178433314787	0.7243341836860212
1	3	undersample	0.6	500	10	5	2	sqrt	gini		0.7682218309859155	0.10870887556275878	0.5468749999145508	0.815492957740736	5.334298177861454	2.9639788464350834	0.5556455027942167
1	1	undersample	0.6	500	10	5	2	sqrt	entropy		0.7710387323943662	0.1066737896265545	0.4062499999365235	0.8457746478813678	3.752222769773457	2.634132248780396	0.702019142487429
1	2	undersample	0.6	500	10	5	2	sqrt	entropy		0.71796875	0.10268302817639434	0.4374999999316407	0.815492957740736	3.4376588379932898	2.371183077148067	0.6897668310086409
1	3	undersample	0.6	500	10	5	2	sqrt	entropy		0.7716659330985915	0.10602173558952048	0.5156249999194337	0.8133802816844129	4.639683234624094	2.7629715495431197	0.5955086507904979
1	1	undersample	0.6	500	10	5	2	log2	gini		0.7779269366197183	0.10725706207357964	0.42187499993408206	0.842957746472937	3.9169794987268247	2.6863787521846345	0.6858291481709363
1	2	undersample	0.6	500	10	5	2	log2	gini		0.7188160211267606	0.09998750969371228	0.4062499999365235	0.8197183098533823	3.1110195583397693	2.2534178433314787	0.7243341836860212
1	3	undersample	0.6	500	10	5	2	log2	gini		0.7682218309859155	0.10870887556275878	0.5468749999145508	0.815492957740736	5.334298177861454	2.9639788464350834	0.5556455027942167
1	1	undersample	0.6	500	10	5	2	log2	entropy		0.7710387323943662	0.1066737896265545	0.4062499999365235	0.8457746478813678	3.752222769773457	2.634132248780396	0.702019142487429
1	2	undersample	0.6	500	10	5	2	log2	entropy		0.71796875	0.10268302817639434	0.4374999999316407	0.815492957740736	3.4376588379932898	2.371183077148067	0.6897668310086409
1	3	undersample	0.6	500	10	5	2	log2	entropy		0.7716659330985915	0.10602173558952048	0.5156249999194337	0.8133802816844129	4.639683234624094	2.7629715495431197	0.5955086507904979
1	1	undersample	0.6	500	10	10	1	sqrt	gini		0.7793023767605634	0.10701307667857418	0.48437499992431643	0.8359154929518599	4.785667523522517	2.9519847980672513	0.6168386616289113
1	2	undersample	0.6	500	10	10	1	sqrt	gini		0.7194432218309859	0.10264677297070862	0.4062499999365235	0.8161971830928437	3.038314005485463	2.210248921480034	0.7274590075635515
1	3	undersample	0.6	500	10	10	1	sqrt	gini		0.7730193661971831	0.11074218197485096	0.5156249999194337	0.8147887323886283	4.683061173934588	2.7839827388986973	0.5944792495053091
1	1	undersample	0.6	500	10	10	1	sqrt	entropy		0.773668573943662	0.10601428811375846	0.48437499992431643	0.8408450704166138	4.962992423986226	3.04341794978055	0.6132223546104434
1	2	undersample	0.6	500	10	10	1	sqrt	entropy		0.7215338908450704	0.10335324796754095	0.4374999999316407	0.8119718309801974	3.3587180820250833	2.326778902036617	0.6927580141071391
1	3	undersample	0.6	500	10	10	1	sqrt	entropy		0.7746148767605634	0.11023713339149199	0.5468749999145508	0.8084507042196588	5.093813091678126	2.8550090415972518	0.5604856203545063
1	1	undersample	0.6	500	10	10	1	log2	gini		0.7793023767605634	0.10701307667857418	0.48437499992431643	0.8359154929518599	4.785667523522517	2.9519847980672513	0.6168386616289113
1	2	undersample	0.6	500	10	10	1	log2	gini		0.7194432218309859	0.10264677297070862	0.4062499999365235	0.8161971830928437	3.038314005485463	2.210248921480034	0.7274590075635515
1	3	undersample	0.6	500	10	10	1	log2	gini		0.7730193661971831	0.11074218197485096	0.5156249999194337	0.8147887323886283	4.683061173934588	2.7839827388986973	0.5944792495053091
1	1	undersample	0.6	500	10	10	1	log2	entropy		0.773668573943662	0.10601428811375846	0.48437499992431643	0.8408450704166138	4.962992423986226	3.04341794978055	0.6132223546104434
1	2	undersample	0.6	500	10	10	1	log2	entropy		0.7215338908450704	0.10335324796754095	0.4374999999316407	0.8119718309801974	3.3587180820250833	2.326778902036617	0.6927580141071391
1	3	undersample	0.6	500	10	10	1	log2	entropy		0.7746148767605634	0.11023713339149199	0.5468749999145508	0.8084507042196588	5.093813091678126	2.8550090415972518	0.5604856203545063
1	1	undersample	0.6	500	10	10	2	sqrt	gini		0.7841549295774648	0.10950882572112797	0.46874999992675787	0.8394366197123984	4.6130027891778544	2.9194077123504396	0.6328649254384515
1	2	undersample	0.6	500	10	10	2	sqrt	gini		0.7214898767605634	0.10735877473136896	0.4062499999365235	0.8169014084449514	3.0526314066752764	2.218749878405731	0.7268318877371218
1	3	undersample	0.6	500	10	10	2	sqrt	gini		0.771919014084507	0.10906333579952981	0.5312499999169923	0.8239436619660286	5.303999667895123	3.0174998280350773	0.5689102496102845
1	1	undersample	0.6	500	10	10	2	sqrt	entropy		0.773206426056338	0.10646698576494497	0.45312499992919925	0.8387323943602907	4.309294788394949	2.8097705675858284	0.6520256010472226
1	2	undersample	0.6	500	10	10	2	sqrt	entropy		0.7213578345070422	0.10552932739481022	0.42187499993408206	0.8183098591491669	3.2866120053251344	2.321947546185042	0.7064866523814752
1	3	undersample	0.6	500	10	10	2	sqrt	entropy		0.7749119718309859	0.11122707075597699	0.5312499999169923	0.8126760563323051	4.91679169090915	2.8359960886764557	0.5767980865962093
1	1	undersample	0.6	500	10	10	2	log2	gini		0.7841549295774648	0.10950882572112797	0.46874999992675787	0.8394366197123984	4.6130027891778544	2.9194077123504396	0.6328649254384515
1	2	undersample	0.6	500	10	10	2	log2	gini		0.7214898767605634	0.10735877473136896	0.4062499999365235	0.8169014084449514	3.0526314066752764	2.218749878405731	0.7268318877371218
1	3	undersample	0.6	500	10	10	2	log2	gini		0.771919014084507	0.10906333579952981	0.5312499999169923	0.8239436619660286	5.303999667895123	3.0174998280350773	0.5689102496102845
1	1	undersample	0.6	500	10	10	2	log2	entropy		0.773206426056338	0.10646698576494497	0.45312499992919925	0.8387323943602907	4.309294788394949	2.8097705675858284	0.6520256010472226
1	2	undersample	0.6	500	10	10	2	log2	entropy		0.7213578345070422	0.10552932739481022	0.42187499993408206	0.8183098591491669	3.2866120053251344	2.321947546185042	0.7064866523814752
1	3	undersample	0.6	500	10	10	2	log2	entropy		0.7749119718309859	0.11122707075597699	0.5312499999169923	0.8126760563323051	4.91679169090915	2.8359960886764557	0.5767980865962093
1	1	undersample	0.8	100	3	2	1	sqrt	gini		0.794069102112676	0.13237195405919622	0.5312499999169923	0.8063380281633357	4.718787610731525	2.7431816760248364	0.581331870626765
1	2	undersample	0.8	100	3	2	1	sqrt	gini		0.7302596830985916	0.09827052262881741	0.5156249999194337	0.7654929577410882	3.474861799808382	2.198761167106175	0.6327621813560486
1	3	undersample	0.8	100	3	2	1	sqrt	gini		0.7792033450704225	0.12318075217244233	0.6406249998999024	0.7514084506989338	5.388224890682431	2.577018309475461	0.4782685036122957
1	1	undersample	0.8	100	3	2	1	sqrt	entropy		0.7908890845070422	0.1352094239216463	0.5312499999169923	0.8112676056280897	4.871641506850874	2.8148319398831343	0.5777994721508731
1	2	undersample	0.8	100	3	2	1	sqrt	entropy		0.7234485035211268	0.09553281201415535	0.46874999992675787	0.763380281684765	2.8466385306209623	1.9810267016377812	0.6959178876635443
1	3	undersample	0.8	100	3	2	1	sqrt	entropy		0.7841549295774648	0.13111503618093653	0.6874999998925782	0.7528169014031493	6.70028455327027	2.7813389183233914	0.4151075718064887
1	1	undersample	0.8	100	3	2	1	log2	gini		0.794069102112676	0.13237195405919622	0.5312499999169923	0.8063380281633357	4.718787610731525	2.7431816760248364	0.581331870626765
1	2	undersample	0.8	100	3	2	1	log2	gini		0.7302596830985916	0.09827052262881741	0.5156249999194337	0.7654929577410882	3.474861799808382	2.198761167106175	0.6327621813560486
1	3	undersample	0.8	100	3	2	1	log2	gini		0.7792033450704225	0.12318075217244233	0.6406249998999024	0.7514084506989338	5.388224890682431	2.577018309475461	0.4782685036122957
1	1	undersample	0.8	100	3	2	1	log2	entropy		0.7908890845070422	0.1352094239216463	0.5312499999169923	0.8112676056280897	4.871641506850874	2.8148319398831343	0.5777994721508731
1	2	undersample	0.8	100	3	2	1	log2	entropy		0.7234485035211268	0.09553281201415535	0.46874999992675787	0.763380281684765	2.8466385306209623	1.9810267016377812	0.6959178876635443
1	3	undersample	0.8	100	3	2	1	log2	entropy		0.7841549295774648	0.13111503618093653	0.6874999998925782	0.7528169014031493	6.70028455327027	2.7813389183233914	0.4151075718064887
1	1	undersample	0.8	100	3	2	2	sqrt	gini		0.7896236795774648	0.13802546229029594	0.5624999999121094	0.8049295774591203	5.305311710749088	2.883573858863669	0.5435258026343947
1	2	undersample	0.8	100	3	2	2	sqrt	gini		0.7306778169014084	0.10132785341392782	0.48437499992431643	0.763380281684765	3.030663646405331	2.0470609250257072	0.6754497145029897
1	3	undersample	0.8	100	3	2	2	sqrt	gini		0.7776518485915492	0.12203340282234934	0.6406249998999024	0.7464788732341798	5.248792022356105	2.5269096221024507	0.4814268804806326
1	1	undersample	0.8	100	3	2	2	sqrt	entropy		0.789381602112676	0.13472391501553602	0.5312499999169923	0.8133802816844129	4.93962235000397	2.8466979601353355	0.5762986943195817
1	2	undersample	0.8	100	3	2	2	sqrt	entropy		0.7228873239436621	0.09780427443279356	0.48437499992431643	0.763380281684765	3.030663646405331	2.0470609250257072	0.6754497145029897
1	3	undersample	0.8	100	3	2	2	sqrt	entropy		0.7820862676056337	0.1290696923640861	0.6874999998925782	0.7521126760510415	6.67499965529605	2.773437387624406	0.4154962493030124
1	1	undersample	0.8	100	3	2	2	log2	gini		0.7896236795774648	0.13802546229029594	0.5624999999121094	0.8049295774591203	5.305311710749088	2.883573858863669	0.5435258026343947
1	2	undersample	0.8	100	3	2	2	log2	gini		0.7306778169014084	0.10132785341392782	0.48437499992431643	0.763380281684765	3.030663646405331	2.0470609250257072	0.6754497145029897
1	3	undersample	0.8	100	3	2	2	log2	gini		0.7776518485915492	0.12203340282234934	0.6406249998999024	0.7464788732341798	5.248792022356105	2.5269096221024507	0.4814268804806326
1	1	undersample	0.8	100	3	2	2	log2	entropy		0.789381602112676	0.13472391501553602	0.5312499999169923	0.8133802816844129	4.93962235000397	2.8466979601353355	0.5762986943195817
1	2	undersample	0.8	100	3	2	2	log2	entropy		0.7228873239436621	0.09780427443279356	0.48437499992431643	0.763380281684765	3.030663646405331	2.0470609250257072	0.6754497145029897
1	3	undersample	0.8	100	3	2	2	log2	entropy		0.7820862676056337	0.1290696923640861	0.6874999998925782	0.7521126760510415	6.67499965529605	2.773437387624406	0.4154962493030124
1	1	undersample	0.8	100	3	5	1	sqrt	gini		0.7931117957746479	0.1345908923677472	0.5312499999169923	0.8042253521070125	4.655635230095387	2.713578997580878	0.5828590121243086
1	2	undersample	0.8	100	3	5	1	sqrt	gini		0.7317451584507043	0.09949473142040544	0.5312499999169923	0.7640845070368727	3.6706465974509843	2.251865575786364	0.613479254756823
1	3	undersample	0.8	100	3	5	1	sqrt	gini		0.7797755281690141	0.1231600859891193	0.656249999897461	0.7499999999947183	5.727272446822154	2.624999894534391	0.4583333273621686
1	1	undersample	0.8	100	3	5	1	sqrt	entropy		0.7891615316901409	0.13604726772465114	0.5312499999169923	0.8112676056280897	4.871641506850874	2.8148319398831343	0.5777994721508731
1	2	undersample	0.8	100	3	5	1	sqrt	entropy		0.7250770246478874	0.09639100857399902	0.46874999992675787	0.7619718309805495	2.8245734934053917	1.9693046506416116	0.697204242337353
1	3	undersample	0.8	100	3	5	1	sqrt	entropy		0.7847931338028169	0.13059579843236246	0.6874999998925782	0.7549295774594724	6.777011140189207	2.805315976985047	0.4139458901843585
1	1	undersample	0.8	100	3	5	1	log2	gini		0.7931117957746479	0.1345908923677472	0.5312499999169923	0.8042253521070125	4.655635230095387	2.713578997580878	0.5828590121243086
1	2	undersample	0.8	100	3	5	1	log2	gini		0.7317451584507043	0.09949473142040544	0.5312499999169923	0.7640845070368727	3.6706465974509843	2.251865575786364	0.613479254756823
1	3	undersample	0.8	100	3	5	1	log2	gini		0.7797755281690141	0.1231600859891193	0.656249999897461	0.7499999999947183	5.727272446822154	2.624999894534391	0.4583333273621686
1	1	undersample	0.8	100	3	5	1	log2	entropy		0.7891615316901409	0.13604726772465114	0.5312499999169923	0.8112676056280897	4.871641506850874	2.8148319398831343	0.5777994721508731
1	2	undersample	0.8	100	3	5	1	log2	entropy		0.7250770246478874	0.09639100857399902	0.46874999992675787	0.7619718309805495	2.8245734934053917	1.9693046506416116	0.697204242337353
1	3	undersample	0.8	100	3	5	1	log2	entropy		0.7847931338028169	0.13059579843236246	0.6874999998925782	0.7549295774594724	6.777011140189207	2.805315976985047	0.4139458901843585
1	1	undersample	0.8	100	3	5	2	sqrt	gini		0.7877860915492958	0.13866166962197782	0.5468749999145508	0.805633802811228	5.002498464495522	2.813632101095721	0.5624453602614903
1	2	undersample	0.8	100	3	5	2	sqrt	gini		0.7306338028169014	0.10028854571851806	0.49999999992187505	0.7591549295721187	3.1520466453367324	2.0760233052449464	0.6586270786302716
1	3	undersample	0.8	100	3	5	2	sqrt	gini		0.778036971830986	0.12211776544840072	0.6406249998999024	0.748591549290503	5.307879420366155	2.5481441558967495	0.4800681969226377
1	1	undersample	0.8	100	3	5	2	sqrt	entropy		0.7877530809859155	0.13489253566130152	0.5468749999145508	0.8119718309801974	5.211803901874688	2.9084736275457708	0.5580550669570573
1	2	undersample	0.8	100	3	5	2	sqrt	entropy		0.7246148767605635	0.0986276143354872	0.46874999992675787	0.7605633802763341	2.8027680448518217	1.9577205061219862	0.6984953612876685
1	3	undersample	0.8	100	3	5	2	sqrt	entropy		0.7830105633802816	0.1295005459441886	0.6874999998925782	0.753521126755257	6.72571393636962	2.789285600624537	0.4147196208099489
1	1	undersample	0.8	100	3	5	2	log2	gini		0.7877860915492958	0.13866166962197782	0.5468749999145508	0.805633802811228	5.002498464495522	2.813632101095721	0.5624453602614903
1	2	undersample	0.8	100	3	5	2	log2	gini		0.7306338028169014	0.10028854571851806	0.49999999992187505	0.7591549295721187	3.1520466453367324	2.0760233052449464	0.6586270786302716
1	3	undersample	0.8	100	3	5	2	log2	gini		0.778036971830986	0.12211776544840072	0.6406249998999024	0.748591549290503	5.307879420366155	2.5481441558967495	0.4800681969226377
1	1	undersample	0.8	100	3	5	2	log2	entropy		0.7877530809859155	0.13489253566130152	0.5468749999145508	0.8119718309801974	5.211803901874688	2.9084736275457708	0.5580550669570573
1	2	undersample	0.8	100	3	5	2	log2	entropy		0.7246148767605635	0.0986276143354872	0.46874999992675787	0.7605633802763341	2.8027680448518217	1.9577205061219862	0.6984953612876685
1	3	undersample	0.8	100	3	5	2	log2	entropy		0.7830105633802816	0.1295005459441886	0.6874999998925782	0.753521126755257	6.72571393636962	2.789285600624537	0.4147196208099489
1	1	undersample	0.8	100	3	10	1	sqrt	gini		0.7932548415492957	0.1296543649309997	0.5312499999169923	0.8021126760506894	4.593831298798569	2.6846084047656804	0.584394198265286
1	2	undersample	0.8	100	3	10	1	sqrt	gini		0.7328785211267606	0.10149525546869254	0.5312499999169923	0.7619718309805495	3.6280077244491165	2.231878604060493	0.6151802138512008
1	3	undersample	0.8	100	3	10	1	sqrt	gini		0.7793133802816902	0.13110193600340167	0.656249999897461	0.7478873239383952	5.663280578368952	2.6030026895873997	0.45962805425830927
1	1	undersample	0.8	100	3	10	1	sqrt	entropy		0.7910101232394366	0.1370945381402794	0.5312499999169923	0.8084507042196588	4.783333058513675	2.7734373546944737	0.5798127107048936
1	2	undersample	0.8	100	3	10	1	sqrt	entropy		0.7244608274647887	0.09728305729236067	0.48437499992431643	0.7640845070368727	3.0425145639852853	2.0531715543934492	0.6748271802120561
1	3	undersample	0.8	100	3	10	1	sqrt	entropy		0.7842759683098591	0.131404581864398	0.6874999998925782	0.7598591549242264	6.961289951357929	2.862903106077663	0.4112604210526098
1	1	undersample	0.8	100	3	10	1	log2	gini		0.7932548415492957	0.1296543649309997	0.5312499999169923	0.8021126760506894	4.593831298798569	2.6846084047656804	0.584394198265286
1	2	undersample	0.8	100	3	10	1	log2	gini		0.7328785211267606	0.10149525546869254	0.5312499999169923	0.7619718309805495	3.6280077244491165	2.231878604060493	0.6151802138512008
1	3	undersample	0.8	100	3	10	1	log2	gini		0.7793133802816902	0.13110193600340167	0.656249999897461	0.7478873239383952	5.663280578368952	2.6030026895873997	0.45962805425830927
1	1	undersample	0.8	100	3	10	1	log2	entropy		0.7910101232394366	0.1370945381402794	0.5312499999169923	0.8084507042196588	4.783333058513675	2.7734373546944737	0.5798127107048936
1	2	undersample	0.8	100	3	10	1	log2	entropy		0.7244608274647887	0.09728305729236067	0.48437499992431643	0.7640845070368727	3.0425145639852853	2.0531715543934492	0.6748271802120561
1	3	undersample	0.8	100	3	10	1	log2	entropy		0.7842759683098591	0.131404581864398	0.6874999998925782	0.7598591549242264	6.961289951357929	2.862903106077663	0.4112604210526098
1	1	undersample	0.8	100	3	10	2	sqrt	gini		0.7887544014084508	0.13678615576420372	0.5312499999169923	0.7985915492901509	4.4937060486500275	2.6376746937275684	0.5869708922288992
1	2	undersample	0.8	100	3	10	2	sqrt	gini		0.7325704225352113	0.1015064017473311	0.5312499999169923	0.7598591549242264	3.5861190955148254	2.2122433092418308	0.6168906314760996
1	3	undersample	0.8	100	3	10	2	sqrt	gini		0.7778499119718311	0.1303327354368576	0.6406249998999024	0.7422535211215335	5.133523163825081	2.4854848758074537	0.48416745092082963
1	1	undersample	0.8	100	3	10	2	sqrt	entropy		0.7906580105633803	0.13533499769543858	0.5312499999169923	0.8084507042196588	4.783333058513675	2.7734373546944737	0.5798127107048936
1	2	undersample	0.8	100	3	10	2	sqrt	entropy		0.7242517605633804	0.09866265532429094	0.48437499992431643	0.7640845070368727	3.0425145639852853	2.0531715543934492	0.6748271802120561
1	3	undersample	0.8	100	3	10	2	sqrt	entropy		0.7824713908450703	0.1300147213259645	0.7031249998901368	0.7570422535157956	7.3798623016735405	2.894021619498489	0.3921511577585377
1	1	undersample	0.8	100	3	10	2	log2	gini		0.7887544014084508	0.13678615576420372	0.5312499999169923	0.7985915492901509	4.4937060486500275	2.6376746937275684	0.5869708922288992
1	2	undersample	0.8	100	3	10	2	log2	gini		0.7325704225352113	0.1015064017473311	0.5312499999169923	0.7598591549242264	3.5861190955148254	2.2122433092418308	0.6168906314760996
1	3	undersample	0.8	100	3	10	2	log2	gini		0.7778499119718311	0.1303327354368576	0.6406249998999024	0.7422535211215335	5.133523163825081	2.4854848758074537	0.48416745092082963
1	1	undersample	0.8	100	3	10	2	log2	entropy		0.7906580105633803	0.13533499769543858	0.5312499999169923	0.8084507042196588	4.783333058513675	2.7734373546944737	0.5798127107048936
1	2	undersample	0.8	100	3	10	2	log2	entropy		0.7242517605633804	0.09866265532429094	0.48437499992431643	0.7640845070368727	3.0425145639852853	2.0531715543934492	0.6748271802120561
1	3	undersample	0.8	100	3	10	2	log2	entropy		0.7824713908450703	0.1300147213259645	0.7031249998901368	0.7570422535157956	7.3798623016735405	2.894021619498489	0.3921511577585377
1	1	undersample	0.8	100	5	2	1	sqrt	gini		0.7954555457746479	0.1244345303012197	0.6718749998950196	0.7823943661916734	7.362150909507327	3.0875807636994317	0.4193856833457035
1	2	undersample	0.8	100	5	2	1	sqrt	gini		0.7202574823943662	0.11048325480543801	0.5156249999194337	0.745774647882072	3.122777101567862	2.028220141467435	0.6494924371071343
1	3	undersample	0.8	100	5	2	1	sqrt	gini		0.7684419014084507	0.11223609289822753	0.656249999897461	0.7253521126709482	5.041957819077351	2.389422989505786	0.4739077606015074
1	1	undersample	0.8	100	5	2	1	sqrt	entropy		0.7821522887323944	0.12625772663455542	0.6406249998999024	0.7852112676001042	6.516749455967406	2.9825818278091147	0.4576793664992693
1	2	undersample	0.8	100	5	2	1	sqrt	entropy		0.7158340669014084	0.10271469438532783	0.5312499999169923	0.7429577464736412	3.2757989503049485	2.066780741146541	0.630924162240223
1	3	undersample	0.8	100	5	2	1	sqrt	entropy		0.7818221830985916	0.12323692896706645	0.656249999897461	0.726056338023056	5.059826838081916	2.3955654648328335	0.47344810225613937
1	1	undersample	0.8	100	5	2	1	log2	gini		0.7954555457746479	0.1244345303012197	0.6718749998950196	0.7823943661916734	7.362150909507327	3.0875807636994317	0.4193856833457035
1	2	undersample	0.8	100	5	2	1	log2	gini		0.7202574823943662	0.11048325480543801	0.5156249999194337	0.745774647882072	3.122777101567862	2.028220141467435	0.6494924371071343
1	3	undersample	0.8	100	5	2	1	log2	gini		0.7684419014084507	0.11223609289822753	0.656249999897461	0.7253521126709482	5.041957819077351	2.389422989505786	0.4739077606015074
1	1	undersample	0.8	100	5	2	1	log2	entropy		0.7821522887323944	0.12625772663455542	0.6406249998999024	0.7852112676001042	6.516749455967406	2.9825818278091147	0.4576793664992693
1	2	undersample	0.8	100	5	2	1	log2	entropy		0.7158340669014084	0.10271469438532783	0.5312499999169923	0.7429577464736412	3.2757989503049485	2.066780741146541	0.630924162240223
1	3	undersample	0.8	100	5	2	1	log2	entropy		0.7818221830985916	0.12323692896706645	0.656249999897461	0.726056338023056	5.059826838081916	2.3955654648328335	0.47344810225613937
1	1	undersample	0.8	100	5	2	2	sqrt	gini		0.7912411971830986	0.11840003406536774	0.7031249998901368	0.785915492952212	8.694597807417384	3.284333727567907	0.3777441709632681
1	2	undersample	0.8	100	5	2	2	sqrt	gini		0.7188600352112677	0.10196185688845175	0.5312499999169923	0.7373239436567794	3.1812331148197353	2.022453005759744	0.63574497716808
1	3	undersample	0.8	100	5	2	2	sqrt	gini		0.7705215669014085	0.10900235603618406	0.6406249998999024	0.7253521126709482	4.707915069430674	2.3325319659461243	0.495449022437239
1	1	undersample	0.8	100	5	2	2	sqrt	entropy		0.7872469190140845	0.12760173328213886	0.6718749998950196	0.785915492952212	7.516916853889536	3.1383633396760002	0.41750671525426336
1	2	undersample	0.8	100	5	2	2	sqrt	entropy		0.7198283450704226	0.10218522038233717	0.5156249999194337	0.7450704225299644	3.1112099937415536	2.0226173236170166	0.6501063240904896
1	3	undersample	0.8	100	5	2	2	sqrt	entropy		0.7766725352112677	0.11241708592092055	0.6406249998999024	0.7288732394314869	4.792207581802292	2.3628245877624168	0.4930555489317328
1	1	undersample	0.8	100	5	2	2	log2	gini		0.7912411971830986	0.11840003406536774	0.7031249998901368	0.785915492952212	8.694597807417384	3.284333727567907	0.3777441709632681
1	2	undersample	0.8	100	5	2	2	log2	gini		0.7188600352112677	0.10196185688845175	0.5312499999169923	0.7373239436567794	3.1812331148197353	2.022453005759744	0.63574497716808
1	3	undersample	0.8	100	5	2	2	log2	gini		0.7705215669014085	0.10900235603618406	0.6406249998999024	0.7253521126709482	4.707915069430674	2.3325319659461243	0.495449022437239
1	1	undersample	0.8	100	5	2	2	log2	entropy		0.7872469190140845	0.12760173328213886	0.6718749998950196	0.785915492952212	7.516916853889536	3.1383633396760002	0.41750671525426336
1	2	undersample	0.8	100	5	2	2	log2	entropy		0.7198283450704226	0.10218522038233717	0.5156249999194337	0.7450704225299644	3.1112099937415536	2.0226173236170166	0.6501063240904896
1	3	undersample	0.8	100	5	2	2	log2	entropy		0.7766725352112677	0.11241708592092055	0.6406249998999024	0.7288732394314869	4.792207581802292	2.3628245877624168	0.4930555489317328
1	1	undersample	0.8	100	5	5	1	sqrt	gini		0.7982724471830985	0.12103804533200882	0.7187499998876954	0.7788732394311347	9.001414882100294	3.2503979415909567	0.36109854885595444
1	2	undersample	0.8	100	5	5	1	sqrt	gini		0.7217099471830986	0.09890665508080092	0.5312499999169923	0.7366197183046718	3.169696841428805	2.0170453776075585	0.6363527639448844
1	3	undersample	0.8	100	5	5	1	sqrt	gini		0.7721720950704226	0.11628584298262415	0.656249999897461	0.7288732394314869	5.132231174791379	2.420454455756622	0.47161835116141276
1	1	undersample	0.8	100	5	5	1	sqrt	entropy		0.7832636443661972	0.12246717674051415	0.7031249998901368	0.783098591543781	8.550922246076842	3.2416800447621825	0.37910296292779894
1	2	undersample	0.8	100	5	5	1	sqrt	entropy		0.7199713908450704	0.10825027062982659	0.5468749999145508	0.7422535211215335	3.4755981201934794	2.1217553817868504	0.6104720032800441
1	3	undersample	0.8	100	5	5	1	sqrt	entropy		0.7815801056338028	0.11085127091444229	0.6406249998999024	0.7295774647835945	4.809329498367482	2.3689777765653477	0.4925796265937274
1	1	undersample	0.8	100	5	5	1	log2	gini		0.7982724471830985	0.12103804533200882	0.7187499998876954	0.7788732394311347	9.001414882100294	3.2503979415909567	0.36109854885595444
1	2	undersample	0.8	100	5	5	1	log2	gini		0.7217099471830986	0.09890665508080092	0.5312499999169923	0.7366197183046718	3.169696841428805	2.0170453776075585	0.6363527639448844
1	3	undersample	0.8	100	5	5	1	log2	gini		0.7721720950704226	0.11628584298262415	0.656249999897461	0.7288732394314869	5.132231174791379	2.420454455756622	0.47161835116141276
1	1	undersample	0.8	100	5	5	1	log2	entropy		0.7832636443661972	0.12246717674051415	0.7031249998901368	0.783098591543781	8.550922246076842	3.2416800447621825	0.37910296292779894
1	2	undersample	0.8	100	5	5	1	log2	entropy		0.7199713908450704	0.10825027062982659	0.5468749999145508	0.7422535211215335	3.4755981201934794	2.1217553817868504	0.6104720032800441
1	3	undersample	0.8	100	5	5	1	log2	entropy		0.7815801056338028	0.11085127091444229	0.6406249998999024	0.7295774647835945	4.809329498367482	2.3689777765653477	0.4925796265937274
1	1	undersample	0.8	100	5	5	2	sqrt	gini		0.7902508802816902	0.11840778573854586	0.6874999998925782	0.7753521126705961	7.5931030157776	3.0603446908051346	0.40304268340822696
1	2	undersample	0.8	100	5	5	2	sqrt	gini		0.7201914612676056	0.10017351839446835	0.5312499999169923	0.7387323943609949	3.204492232053329	2.033355716963496	0.6345328799925561
1	3	undersample	0.8	100	5	5	2	sqrt	gini		0.7738006161971831	0.11056307239937431	0.656249999897461	0.7204225352061943	4.919395252862165	2.34729210706785	0.4771505311568966
1	1	undersample	0.8	100	5	5	2	sqrt	entropy		0.7849801936619719	0.1263645216197019	0.6718749998950196	0.7809859154874579	7.301637922827928	3.067724939759728	0.4201420145954344
1	2	undersample	0.8	100	5	5	2	sqrt	entropy		0.7201254401408451	0.10482141693108259	0.5312499999169923	0.7408450704173181	3.2398549388066002	2.0499319857551854	0.6327233756063559
1	3	undersample	0.8	100	5	5	2	sqrt	entropy		0.7774097711267606	0.10641572552537507	0.6406249998999024	0.7387323943609949	5.040313844143949	2.451987776338333	0.48647520804364563
1	1	undersample	0.8	100	5	5	2	log2	gini		0.7902508802816902	0.11840778573854586	0.6874999998925782	0.7753521126705961	7.5931030157776	3.0603446908051346	0.40304268340822696
1	2	undersample	0.8	100	5	5	2	log2	gini		0.7201914612676056	0.10017351839446835	0.5312499999169923	0.7387323943609949	3.204492232053329	2.033355716963496	0.6345328799925561
1	3	undersample	0.8	100	5	5	2	log2	gini		0.7738006161971831	0.11056307239937431	0.656249999897461	0.7204225352061943	4.919395252862165	2.34729210706785	0.4771505311568966
1	1	undersample	0.8	100	5	5	2	log2	entropy		0.7849801936619719	0.1263645216197019	0.6718749998950196	0.7809859154874579	7.301637922827928	3.067724939759728	0.4201420145954344
1	2	undersample	0.8	100	5	5	2	log2	entropy		0.7201254401408451	0.10482141693108259	0.5312499999169923	0.7408450704173181	3.2398549388066002	2.0499319857551854	0.6327233756063559
1	3	undersample	0.8	100	5	5	2	log2	entropy		0.7774097711267606	0.10641572552537507	0.6406249998999024	0.7387323943609949	5.040313844143949	2.451987776338333	0.48647520804364563
1	1	undersample	0.8	100	5	10	1	sqrt	gini		0.7866197183098591	0.11505675720702704	0.6718749998950196	0.778169014079027	7.182917205997206	3.0287697041867605	0.4216628906468237
1	2	undersample	0.8	100	5	10	1	sqrt	gini		0.7269256161971831	0.1007554181982144	0.5312499999169923	0.7408450704173181	3.2398549388066002	2.0499319857551854	0.6327233756063559
1	3	undersample	0.8	100	5	10	1	sqrt	gini		0.7825484154929577	0.12669170951606037	0.6874999998925782	0.7239436619667329	5.7693874891161565	2.490433582819579	0.4316634183132718
1	1	undersample	0.8	100	5	10	1	sqrt	entropy		0.7798635563380282	0.1196083637520865	0.656249999897461	0.7816901408395657	6.835776741651941	3.0060482488548774	0.4397522467608656
1	2	undersample	0.8	100	5	10	1	sqrt	entropy		0.7241967429577465	0.10151093601393399	0.5156249999194337	0.7401408450652104	3.0319956807255837	1.9842478907712462	0.6544362424607547
1	3	undersample	0.8	100	5	10	1	sqrt	entropy		0.785200264084507	0.1148333268459384	0.656249999897461	0.7401408450652104	5.4375459381636055	2.5254064064361317	0.4644386237431154
1	1	undersample	0.8	100	5	10	1	log2	gini		0.7866197183098591	0.11505675720702704	0.6718749998950196	0.778169014079027	7.182917205997206	3.0287697041867605	0.4216628906468237
1	2	undersample	0.8	100	5	10	1	log2	gini		0.7269256161971831	0.1007554181982144	0.5312499999169923	0.7408450704173181	3.2398549388066002	2.0499319857551854	0.6327233756063559
1	3	undersample	0.8	100	5	10	1	log2	gini		0.7825484154929577	0.12669170951606037	0.6874999998925782	0.7239436619667329	5.7693874891161565	2.490433582819579	0.4316634183132718
1	1	undersample	0.8	100	5	10	1	log2	entropy		0.7798635563380282	0.1196083637520865	0.656249999897461	0.7816901408395657	6.835776741651941	3.0060482488548774	0.4397522467608656
1	2	undersample	0.8	100	5	10	1	log2	entropy		0.7241967429577465	0.10151093601393399	0.5156249999194337	0.7401408450652104	3.0319956807255837	1.9842478907712462	0.6544362424607547
1	3	undersample	0.8	100	5	10	1	log2	entropy		0.785200264084507	0.1148333268459384	0.656249999897461	0.7401408450652104	5.4375459381636055	2.5254064064361317	0.4644386237431154
1	1	undersample	0.8	100	5	10	2	sqrt	gini		0.7839018485915492	0.11546254493522097	0.6718749998950196	0.7795774647832425	7.241898265015556	3.048122864357256	0.4209010787493748
1	2	undersample	0.8	100	5	10	2	sqrt	gini		0.7284771126760564	0.10809426466051378	0.5468749999145508	0.7366197183046718	3.375437811012688	2.0763702416548395	0.6151410051537923
1	3	undersample	0.8	100	5	10	2	sqrt	gini		0.7791813380281689	0.12128900166866097	0.6718749998950196	0.7253521126709482	5.4078141632100545	2.4463140130654475	0.4523664987657758
1	1	undersample	0.8	100	5	10	2	sqrt	entropy		0.7818882042253522	0.1199921451435646	0.656249999897461	0.7809859154874579	6.807658197717777	2.9963824993001995	0.44014877718568995
1	2	undersample	0.8	100	5	10	2	sqrt	entropy		0.722150088028169	0.10698869225959898	0.5156249999194337	0.7415492957694257	3.054319994721425	1.9950612303567632	0.6531932486646759
1	3	undersample	0.8	100	5	10	2	sqrt	entropy		0.7832196302816901	0.11700624025439764	0.656249999897461	0.7366197183046718	5.339328872852926	2.491644289985808	0.4666586936161466
1	1	undersample	0.8	100	5	10	2	log2	gini		0.7839018485915492	0.11546254493522097	0.6718749998950196	0.7795774647832425	7.241898265015556	3.048122864357256	0.4209010787493748
1	2	undersample	0.8	100	5	10	2	log2	gini		0.7284771126760564	0.10809426466051378	0.5468749999145508	0.7366197183046718	3.375437811012688	2.0763702416548395	0.6151410051537923
1	3	undersample	0.8	100	5	10	2	log2	gini		0.7791813380281689	0.12128900166866097	0.6718749998950196	0.7253521126709482	5.4078141632100545	2.4463140130654475	0.4523664987657758
1	1	undersample	0.8	100	5	10	2	log2	entropy		0.7818882042253522	0.1199921451435646	0.656249999897461	0.7809859154874579	6.807658197717777	2.9963824993001995	0.44014877718568995
1	2	undersample	0.8	100	5	10	2	log2	entropy		0.722150088028169	0.10698869225959898	0.5156249999194337	0.7415492957694257	3.054319994721425	1.9950612303567632	0.6531932486646759
1	3	undersample	0.8	100	5	10	2	log2	entropy		0.7832196302816901	0.11700624025439764	0.656249999897461	0.7366197183046718	5.339328872852926	2.491644289985808	0.4666586936161466
1	1	undersample	0.8	100	10	2	1	sqrt	gini		0.7868177816901409	0.13114396174898288	0.656249999897461	0.7584507042200109	5.994433832999643	2.716836621733845	0.4532265494087519
1	2	undersample	0.8	100	10	2	1	sqrt	gini		0.7170059419014084	0.10262883615322574	0.5624999999121094	0.7422535211215335	3.702575954402571	2.1823769641236175	0.5894212445535084
1	3	undersample	0.8	100	10	2	1	sqrt	gini		0.7525418133802817	0.11779242269040259	0.6874999998925782	0.7183098591498711	5.609999747048775	2.4406249129326403	0.43504901370389015
1	1	undersample	0.8	100	10	2	1	sqrt	entropy		0.7718199823943662	0.10455824513072137	0.6718749998950196	0.7669014084453035	6.736728166241236	2.8823639241669348	0.42785812128261524
1	2	undersample	0.8	100	10	2	1	sqrt	entropy		0.7177981954225352	0.09707776826781114	0.5156249999194337	0.7429577464736412	3.0768889587237958	2.00599307228929	0.6519549676412202
1	3	undersample	0.8	100	10	2	1	sqrt	entropy		0.75546875	0.11659316583166218	0.656249999897461	0.7140845070372248	4.768024877044978	2.295258540013137	0.48138559498359695
1	1	undersample	0.8	100	10	2	1	log2	gini		0.7868177816901409	0.13114396174898288	0.656249999897461	0.7584507042200109	5.994433832999643	2.716836621733845	0.4532265494087519
1	2	undersample	0.8	100	10	2	1	log2	gini		0.7170059419014084	0.10262883615322574	0.5624999999121094	0.7422535211215335	3.702575954402571	2.1823769641236175	0.5894212445535084
1	3	undersample	0.8	100	10	2	1	log2	gini		0.7525418133802816	0.11779242269040259	0.6874999998925782	0.7183098591498711	5.609999747048775	2.4406249129326403	0.43504901370389015
1	1	undersample	0.8	100	10	2	1	log2	entropy		0.7718199823943662	0.10455824513072137	0.6718749998950196	0.7669014084453035	6.736728166241236	2.8823639241669348	0.42785812128261524
1	2	undersample	0.8	100	10	2	1	log2	entropy		0.7177981954225352	0.09707776826781114	0.5156249999194337	0.7429577464736412	3.0768889587237958	2.00599307228929	0.6519549676412202
1	3	undersample	0.8	100	10	2	1	log2	entropy		0.75546875	0.11659316583166218	0.656249999897461	0.7140845070372248	4.768024877044978	2.295258540013137	0.48138559498359695
1	1	undersample	0.8	100	10	2	2	sqrt	gini		0.7845070422535211	0.11493309921441923	0.656249999897461	0.7661971830931958	6.256297590532612	2.8068522890830914	0.44864429575210824
1	2	undersample	0.8	100	10	2	2	sqrt	gini		0.7182988556338028	0.09619130732542303	0.5312499999169923	0.7471830985862875	3.3494891799323994	2.1013230362886945	0.6273562593912342
1	3	undersample	0.8	100	10	2	2	sqrt	gini		0.7680237676056338	0.13144875380608978	0.6406249998999024	0.708450704220363	4.3316528392620794	2.197312726184671	0.507268879664527
1	1	undersample	0.8	100	10	2	2	sqrt	entropy		0.7754951584507043	0.1079601230610022	0.6718749998950196	0.7725352112621653	6.954297125507168	2.9537537395814435	0.4247379162452825
1	2	undersample	0.8	100	10	2	2	sqrt	entropy		0.7166593309859155	0.09440730713767254	0.5156249999194337	0.7387323943609949	3.0099120601325433	1.973551137052805	0.6556839759852577
1	3	undersample	0.8	100	10	2	2	sqrt	entropy		0.7652673855633803	0.11058685273757411	0.7187499998876954	0.7218309859104097	6.631504602066076	2.58386066615457	0.3896341411019319
1	1	undersample	0.8	100	10	2	2	log2	gini		0.7845070422535211	0.11493309921441923	0.656249999897461	0.7661971830931958	6.256297590532612	2.8068522890830914	0.44864429575210824
1	2	undersample	0.8	100	10	2	2	log2	gini		0.7182988556338028	0.09619130732542303	0.5312499999169923	0.7471830985862875	3.3494891799323994	2.1013230362886945	0.6273562593912342
1	3	undersample	0.8	100	10	2	2	log2	gini		0.7680237676056337	0.13144875380608978	0.6406249998999024	0.708450704220363	4.3316528392620794	2.197312726184671	0.507268879664527
1	1	undersample	0.8	100	10	2	2	log2	entropy		0.7754951584507043	0.1079601230610022	0.6718749998950196	0.7725352112621653	6.954297125507168	2.9537537395814435	0.4247379162452825
1	2	undersample	0.8	100	10	2	2	log2	entropy		0.7166593309859155	0.09440730713767254	0.5156249999194337	0.7387323943609949	3.0099120601325433	1.973551137052805	0.6556839759852577
1	3	undersample	0.8	100	10	2	2	log2	entropy		0.7652673855633803	0.11058685273757411	0.7187499998876954	0.7218309859104097	6.631504602066076	2.58386066615457	0.3896341411019319
1	1	undersample	0.8	100	10	5	1	sqrt	gini		0.7802596830985916	0.1088437212965641	0.7031249998901368	0.7556338028115801	7.323676233470786	2.8773413802997254	0.3928821011929624
1	2	undersample	0.8	100	10	5	1	sqrt	gini		0.7174735915492958	0.10595484094192083	0.578124999909668	0.7323943661920255	3.750487173895545	2.160361760996762	0.5760216268778682
1	3	undersample	0.8	100	10	5	1	sqrt	gini		0.7617297535211268	0.13491878058930076	0.656249999897461	0.7077464788682554	4.62321996307135	2.245481850488338	0.48569651069865905
1	1	undersample	0.8	100	10	5	1	sqrt	entropy		0.7810079225352112	0.11204518553276356	0.6874999998925782	0.7718309859100576	7.441974891144119	3.0131171513516715	0.40488138175761706
1	2	undersample	0.8	100	10	5	1	sqrt	entropy		0.7181007922535212	0.10110452687814794	0.48437499992431643	0.735915492952564	2.6177776759981954	1.8341665968903087	0.7006578853237176
1	3	undersample	0.8	100	10	5	1	sqrt	entropy		0.762224911971831	0.12793952208631015	0.656249999897461	0.7288732394314869	5.132231174791379	2.420454455756622	0.47161835116141276
1	1	undersample	0.8	100	10	5	1	log2	gini		0.7802596830985916	0.1088437212965641	0.7031249998901368	0.7556338028115801	7.323676233470786	2.8773413802997254	0.3928821011929624
1	2	undersample	0.8	100	10	5	1	log2	gini		0.7174735915492957	0.10595484094192084	0.578124999909668	0.7323943661920255	3.750487173895545	2.160361760996762	0.5760216268778682
1	3	undersample	0.8	100	10	5	1	log2	gini		0.7617297535211268	0.13491878058930076	0.656249999897461	0.7077464788682554	4.62321996307135	2.245481850488338	0.48569651069865905
1	1	undersample	0.8	100	10	5	1	log2	entropy		0.7810079225352112	0.11204518553276356	0.6874999998925782	0.7718309859100576	7.441974891144119	3.0131171513516715	0.40488138175761706
1	2	undersample	0.8	100	10	5	1	log2	entropy		0.7181007922535212	0.10110452687814794	0.48437499992431643	0.735915492952564	2.6177776759981954	1.8341665968903087	0.7006578853237176
1	3	undersample	0.8	100	10	5	1	log2	entropy		0.7622249119718308	0.12793952208631015	0.656249999897461	0.7288732394314869	5.132231174791379	2.420454455756622	0.47161835116141276
1	1	undersample	0.8	100	10	5	2	sqrt	gini		0.7824933978873239	0.11121082572621635	0.656249999897461	0.7640845070368727	6.183174712317005	2.7817162995008022	0.44988478687620165
1	2	undersample	0.8	100	10	5	2	sqrt	gini		0.7234154929577465	0.1077974271636162	0.578124999909668	0.7373239436567794	3.846589053537679	2.200904741562074	0.5721704794724635
1	3	undersample	0.8	100	10	5	2	sqrt	gini		0.7660101232394366	0.1215991971385763	0.6718749998950196	0.7218309859104097	5.313441595471605	2.415348014014055	0.45457316458284325
1	1	undersample	0.8	100	10	5	2	sqrt	entropy		0.784099911971831	0.11829346913424223	0.6718749998950196	0.7669014084453035	6.736728166241236	2.8823639241669348	0.42785812128261524
1	2	undersample	0.8	100	10	5	2	sqrt	entropy		0.719069102112676	0.09930060942455467	0.5156249999194337	0.7507042253468261	3.205576681242996	2.0683261878526475	0.6452274774456075
1	3	undersample	0.8	100	10	5	2	sqrt	entropy		0.7729863556338028	0.1184111840207291	0.6874999998925782	0.7239436619667329	5.7693874891161565	2.490433582819579	0.4316634183132718
1	1	undersample	0.8	100	10	5	2	log2	gini		0.7824933978873239	0.11121082572621635	0.656249999897461	0.7640845070368727	6.183174712317005	2.7817162995008022	0.44988478687620165
1	2	undersample	0.8	100	10	5	2	log2	gini		0.7234154929577465	0.1077974271636162	0.578124999909668	0.7373239436567794	3.846589053537679	2.200904741562074	0.5721704794724635
1	3	undersample	0.8	100	10	5	2	log2	gini		0.7660101232394366	0.1215991971385763	0.6718749998950196	0.7218309859104097	5.313441595471605	2.415348014014055	0.45457316458284325
1	1	undersample	0.8	100	10	5	2	log2	entropy		0.784099911971831	0.11829346913424223	0.6718749998950196	0.7669014084453035	6.736728166241236	2.8823639241669348	0.42785812128261524
1	2	undersample	0.8	100	10	5	2	log2	entropy		0.719069102112676	0.09930060942455467	0.5156249999194337	0.7507042253468261	3.205576681242996	2.0683261878526475	0.6452274774456075
1	3	undersample	0.8	100	10	5	2	log2	entropy		0.7729863556338028	0.1184111840207291	0.6874999998925782	0.7239436619667329	5.7693874891161565	2.490433582819579	0.4316634183132718
1	1	undersample	0.8	100	10	10	1	sqrt	gini		0.7754951584507043	0.10548301409546783	0.6718749998950196	0.7619718309805495	6.5548038253027725	2.8226699992529767	0.4306261497573586
1	2	undersample	0.8	100	10	10	1	sqrt	gini		0.7274867957746479	0.10329254781416933	0.5937499999072267	0.748591549290503	4.351863625499828	2.3616945835140606	0.5426857877983653
1	3	undersample	0.8	100	10	10	1	sqrt	gini		0.7656800176056338	0.10831996630833333	0.6874999998925782	0.7063380281640399	5.291606486972653	2.3411270181940553	0.44242272569617275
1	1	undersample	0.8	100	10	10	1	sqrt	entropy		0.7665382922535211	0.11092489839913791	0.6718749998950196	0.7612676056284419	6.529427947968555	2.814343539427213	0.4310245088175812
1	2	undersample	0.8	100	10	10	1	sqrt	entropy		0.7180017605633803	0.09588726318842128	0.5624999999121094	0.7345070422483486	3.557029031085258	2.1187001850771643	0.5956375759071197
1	3	undersample	0.8	100	10	10	1	sqrt	entropy		0.7702574823943662	0.1118426992722697	0.7031249998901368	0.7267605633751637	6.299511364200369	2.573292431145722	0.40849078910698183
1	1	undersample	0.8	100	10	10	1	log2	gini		0.7754951584507043	0.10548301409546783	0.6718749998950196	0.7619718309805495	6.5548038253027725	2.8226699992529767	0.4306261497573586
1	2	undersample	0.8	100	10	10	1	log2	gini		0.7274867957746479	0.10329254781416933	0.5937499999072267	0.748591549290503	4.351863625499828	2.3616945835140606	0.5426857877983653
1	3	undersample	0.8	100	10	10	1	log2	gini		0.7656800176056338	0.10831996630833333	0.6874999998925782	0.7063380281640399	5.291606486972653	2.3411270181940553	0.44242272569617275
1	1	undersample	0.8	100	10	10	1	log2	entropy		0.7665382922535211	0.11092489839913791	0.6718749998950196	0.7612676056284419	6.529427947968555	2.814343539427213	0.4310245088175812
1	2	undersample	0.8	100	10	10	1	log2	entropy		0.7180017605633803	0.09588726318842128	0.5624999999121094	0.7345070422483486	3.557029031085258	2.1187001850771643	0.5956375759071197
1	3	undersample	0.8	100	10	10	1	log2	entropy		0.7702574823943662	0.1118426992722697	0.7031249998901368	0.7267605633751637	6.299511364200369	2.573292431145722	0.40849078910698183
1	1	undersample	0.8	100	10	10	2	sqrt	gini		0.7755391725352113	0.11865150508181385	0.656249999897461	0.7598591549242264	6.040788814392887	2.7327711467104967	0.4523864631373077
1	2	undersample	0.8	100	10	10	2	sqrt	gini		0.7256602112676057	0.10178013675135544	0.5937499999072267	0.7443661971778567	4.25577433946357	2.3226583109345045	0.5457663125694597
1	3	undersample	0.8	100	10	10	2	sqrt	gini		0.762224911971831	0.10863816328744497	0.6874999998925782	0.7190140845019788	5.629573680298438	2.446741767133172	0.4346229128149056
1	1	undersample	0.8	100	10	10	2	sqrt	entropy		0.7696963028169015	0.10829361443726704	0.6406249998999024	0.7690140845016267	5.934782299179287	2.773437379432081	0.46731913325073315
1	2	undersample	0.8	100	10	10	2	sqrt	entropy		0.715162852112676	0.09632956951674063	0.48437499992431643	0.735915492952564	2.6177776759981954	1.8341665968903087	0.7006578853237176
1	3	undersample	0.8	100	10	10	2	sqrt	entropy		0.7753961267605634	0.1147680138961185	0.6874999998925782	0.726056338023056	5.830848057970794	2.509640010777254	0.4304073657069635
1	1	undersample	0.8	100	10	10	2	log2	gini		0.7755391725352113	0.11865150508181385	0.656249999897461	0.7598591549242264	6.040788814392887	2.7327711467104967	0.4523864631373077
1	2	undersample	0.8	100	10	10	2	log2	gini		0.7256602112676057	0.10178013675135544	0.5937499999072267	0.7443661971778567	4.25577433946357	2.3226583109345045	0.5457663125694597
1	3	undersample	0.8	100	10	10	2	log2	gini		0.762224911971831	0.10863816328744497	0.6874999998925782	0.7190140845019788	5.629573680298438	2.446741767133172	0.4346229128149056
1	1	undersample	0.8	100	10	10	2	log2	entropy		0.7696963028169015	0.10829361443726704	0.6406249998999024	0.7690140845016267	5.934782299179287	2.773437379432081	0.46731913325073315
1	2	undersample	0.8	100	10	10	2	log2	entropy		0.715162852112676	0.09632956951674063	0.48437499992431643	0.735915492952564	2.6177776759981954	1.8341665968903087	0.7006578853237176
1	3	undersample	0.8	100	10	10	2	log2	entropy		0.7753961267605634	0.1147680138961185	0.6874999998925782	0.726056338023056	5.830848057970794	2.509640010777254	0.4304073657069635
1	1	undersample	0.8	300	3	2	1	sqrt	gini		0.7934639084507042	0.12663027976275412	0.6249999999023438	0.800704225346474	6.6961126758412375	3.1360422448919376	0.46833772514690064
1	2	undersample	0.8	300	3	2	1	sqrt	gini		0.7351672535211268	0.10259263745489916	0.5312499999169923	0.7605633802763341	3.5999998372632507	2.2187499069382515	0.6163194364544652
1	3	undersample	0.8	300	3	2	1	sqrt	gini		0.7842979753521127	0.12988000816531609	0.6406249998999024	0.7521126760510415	5.40859657597078	2.584339383922742	0.477820686667302
1	1	undersample	0.8	300	3	2	1	sqrt	entropy		0.7900418133802817	0.1214606046941501	0.5624999999121094	0.8042253521070125	5.2816029855267335	2.8732012915562235	0.5440017446623072
1	2	undersample	0.8	300	3	2	1	sqrt	entropy		0.7290052816901409	0.09837824274393385	0.5156249999194337	0.7577464788679033	3.3297072800915677	2.12845194664375	0.6392309396302681
1	3	undersample	0.8	300	3	2	1	sqrt	entropy		0.7870818661971831	0.11921474702543453	0.6718749998950196	0.7542253521073646	6.283667301813412	2.733703326681153	0.4350490139819396
1	1	undersample	0.8	300	3	2	1	log2	gini		0.7934639084507042	0.12663027976275412	0.6249999999023438	0.800704225346474	6.6961126758412375	3.1360422448919376	0.46833772514690064
1	2	undersample	0.8	300	3	2	1	log2	gini		0.7351672535211268	0.10259263745489916	0.5312499999169923	0.7605633802763341	3.5999998372632507	2.2187499069382515	0.6163194364544652
1	3	undersample	0.8	300	3	2	1	log2	gini		0.7842979753521127	0.12988000816531609	0.6406249998999024	0.7521126760510415	5.40859657597078	2.584339383922742	0.477820686667302
1	1	undersample	0.8	300	3	2	1	log2	entropy		0.7900418133802817	0.1214606046941501	0.5624999999121094	0.8042253521070125	5.2816029855267335	2.8732012915562235	0.5440017446623072
1	2	undersample	0.8	300	3	2	1	log2	entropy		0.7290052816901409	0.09837824274393385	0.5156249999194337	0.7577464788679033	3.3297072800915677	2.12845194664375	0.6392309396302681
1	3	undersample	0.8	300	3	2	1	log2	entropy		0.7870818661971831	0.11921474702543453	0.6718749998950196	0.7542253521073646	6.283667301813412	2.733703326681153	0.4350490139819396
1	1	undersample	0.8	300	3	2	2	sqrt	gini		0.7927706866197184	0.12537056674422575	0.578124999909668	0.8014084506985817	5.5300758587103696	2.9111257393986287	0.5264169531259836
1	2	undersample	0.8	300	3	2	2	sqrt	gini		0.7345400528169015	0.10330822475268313	0.5468749999145508	0.7598591549242264	3.818889501158721	2.2773092889254136	0.5963276104337507
1	3	undersample	0.8	300	3	2	2	sqrt	gini		0.7835497359154929	0.12965007844399018	0.6406249998999024	0.7556338028115801	5.512216243140405	2.621577702050861	0.4755941224532113
1	1	undersample	0.8	300	3	2	2	sqrt	entropy		0.7884903169014085	0.1210984095056884	0.5624999999121094	0.8063380281633357	5.353246442444187	2.904545304026297	0.5425764125978991
1	2	undersample	0.8	300	3	2	2	sqrt	entropy		0.7276958626760563	0.09985756025701685	0.49999999992187505	0.7584507042200109	3.139941553667172	2.069970759416263	0.6592386172281792
1	3	undersample	0.8	300	3	2	2	sqrt	entropy		0.7863226232394366	0.11681631583797104	0.6718749998950196	0.7577464788679033	6.4047615737604335	2.773437385020644	0.4330274107837956
1	1	undersample	0.8	300	3	2	2	log2	gini		0.7927706866197184	0.12537056674422575	0.578124999909668	0.8014084506985817	5.5300758587103696	2.9111257393986287	0.5264169531259836
1	2	undersample	0.8	300	3	2	2	log2	gini		0.7345400528169015	0.10330822475268313	0.5468749999145508	0.7598591549242264	3.818889501158721	2.2773092889254136	0.5963276104337507
1	3	undersample	0.8	300	3	2	2	log2	gini		0.7835497359154929	0.12965007844399018	0.6406249998999024	0.7556338028115801	5.512216243140405	2.621577702050861	0.4755941224532113
1	1	undersample	0.8	300	3	2	2	log2	entropy		0.7884903169014085	0.1210984095056884	0.5624999999121094	0.8063380281633357	5.353246442444187	2.904545304026297	0.5425764125978991
1	2	undersample	0.8	300	3	2	2	log2	entropy		0.7276958626760563	0.09985756025701685	0.49999999992187505	0.7584507042200109	3.139941553667172	2.069970759416263	0.6592386172281792
1	3	undersample	0.8	300	3	2	2	log2	entropy		0.7863226232394366	0.11681631583797104	0.6718749998950196	0.7577464788679033	6.4047615737604335	2.773437385020644	0.4330274107837956
1	1	undersample	0.8	300	3	5	1	sqrt	gini		0.7930897887323944	0.12667526827409617	0.5937499999072267	0.8014084506985817	5.897981108950656	2.9898048134364297	0.5069200289433534
1	2	undersample	0.8	300	3	5	1	sqrt	gini		0.7355743838028169	0.10238984776028509	0.5468749999145508	0.7605633802763341	3.83367122410555	2.284007257142317	0.5957754552461645
1	3	undersample	0.8	300	3	5	1	sqrt	gini		0.7845840669014086	0.12964198867620458	0.656249999897461	0.7528169014031493	5.814296526166088	2.6549144220359646	0.4566183289663821
1	1	undersample	0.8	300	3	5	1	sqrt	entropy		0.7892715669014084	0.12150468565711947	0.5624999999121094	0.8042253521070125	5.2816029855267335	2.8732012915562235	0.5440017446623072
1	2	undersample	0.8	300	3	5	1	sqrt	entropy		0.7287632042253521	0.0987499818783193	0.5312499999169923	0.7598591549242264	3.5861190955148254	2.2122433092418308	0.6168906314760996
1	3	undersample	0.8	300	3	5	1	sqrt	entropy		0.7874009683098591	0.11989919571556548	0.6718749998950196	0.7549295774594724	6.307607778578031	2.7415587956899325	0.43464318468322766
1	1	undersample	0.8	300	3	5	1	log2	gini		0.7930897887323944	0.12667526827409617	0.5937499999072267	0.8014084506985817	5.897981108950656	2.9898048134364297	0.5069200289433534
1	2	undersample	0.8	300	3	5	1	log2	gini		0.7355743838028169	0.10238984776028509	0.5468749999145508	0.7605633802763341	3.83367122410555	2.284007257142317	0.5957754552461645
1	3	undersample	0.8	300	3	5	1	log2	gini		0.7845840669014086	0.12964198867620458	0.656249999897461	0.7528169014031493	5.814296526166088	2.6549144220359646	0.4566183289663821
1	1	undersample	0.8	300	3	5	1	log2	entropy		0.7892715669014084	0.12150468565711947	0.5624999999121094	0.8042253521070125	5.2816029855267335	2.8732012915562235	0.5440017446623072
1	2	undersample	0.8	300	3	5	1	log2	entropy		0.7287632042253521	0.0987499818783193	0.5312499999169923	0.7598591549242264	3.5861190955148254	2.2122433092418308	0.6168906314760996
1	3	undersample	0.8	300	3	5	1	log2	entropy		0.7874009683098591	0.11989919571556548	0.6718749998950196	0.7549295774594724	6.307607778578031	2.7415587956899325	0.43464318468322766
1	1	undersample	0.8	300	3	5	2	sqrt	gini		0.7922645246478873	0.12522205605140238	0.578124999909668	0.8014084506985817	5.5300758587103696	2.9111257393986287	0.5264169531259836
1	2	undersample	0.8	300	3	5	2	sqrt	gini		0.7346720950704225	0.10318634966193709	0.5468749999145508	0.7591549295721187	3.8041942210324424	2.27065049011166	0.5968807900279793
1	3	undersample	0.8	300	3	5	2	sqrt	gini		0.7837808098591549	0.13005438638304762	0.656249999897461	0.7556338028115801	5.903326924256388	2.685518621613077	0.45491611713814906
1	1	undersample	0.8	300	3	5	2	sqrt	entropy		0.7880831866197183	0.12109053671582949	0.5624999999121094	0.8077464788675511	5.401883514493261	2.9258240230947297	0.541630333424611
1	2	undersample	0.8	300	3	5	2	sqrt	entropy		0.7275308098591549	0.10006122640098256	0.5156249999194337	0.7598591549242264	3.3683661351559118	2.1471773295582475	0.6374536525184485
1	3	undersample	0.8	300	3	5	2	sqrt	entropy		0.7868287852112676	0.11732693434436721	0.6718749998950196	0.7577464788679033	6.4047615737604335	2.773437385020644	0.4330274107837956
1	1	undersample	0.8	300	3	5	2	log2	gini		0.7922645246478873	0.12522205605140238	0.578124999909668	0.8014084506985817	5.5300758587103696	2.9111257393986287	0.5264169531259836
1	2	undersample	0.8	300	3	5	2	log2	gini		0.7346720950704225	0.10318634966193709	0.5468749999145508	0.7591549295721187	3.8041942210324424	2.27065049011166	0.5968807900279793
1	3	undersample	0.8	300	3	5	2	log2	gini		0.7837808098591549	0.13005438638304762	0.656249999897461	0.7556338028115801	5.903326924256388	2.685518621613077	0.45491611713814906
1	1	undersample	0.8	300	3	5	2	log2	entropy		0.7880831866197183	0.12109053671582949	0.5624999999121094	0.8077464788675511	5.401883514493261	2.9258240230947297	0.541630333424611
1	2	undersample	0.8	300	3	5	2	log2	entropy		0.7275308098591549	0.10006122640098256	0.5156249999194337	0.7598591549242264	3.3683661351559118	2.1471773295582475	0.6374536525184485
1	3	undersample	0.8	300	3	5	2	log2	entropy		0.7868287852112676	0.11732693434436721	0.6718749998950196	0.7577464788679033	6.4047615737604335	2.773437385020644	0.4330274107837956
1	1	undersample	0.8	300	3	10	1	sqrt	gini		0.7926386443661972	0.12392075420902479	0.5624999999121094	0.800704225346474	5.165572651712984	2.822438020402744	0.5463940126388607
1	2	undersample	0.8	300	3	10	1	sqrt	gini		0.7357064260563381	0.10313959195597203	0.5468749999145508	0.7563380281636878	3.7462625386489377	2.2444001965063705	0.5991038097007402
1	3	undersample	0.8	300	3	10	1	sqrt	gini		0.7841439260563381	0.1296217234222469	0.656249999897461	0.7521126760510415	5.792355085714319	2.6473720518232966	0.4570458742125387
1	1	undersample	0.8	300	3	10	1	sqrt	entropy		0.7894696302816901	0.12846764243322095	0.5312499999169923	0.8035211267549048	4.634886240026083	2.7038529084791825	0.5833698438551328
1	2	undersample	0.8	300	3	10	1	sqrt	entropy		0.729368397887324	0.09916673490267958	0.5312499999169923	0.7619718309805495	3.6280077244491165	2.231878604060493	0.6151802138512008
1	3	undersample	0.8	300	3	10	1	sqrt	entropy		0.7876650528169014	0.12419201398163165	0.6874999998925782	0.7598591549242264	6.961289951357929	2.862903106077663	0.4112604210526098
1	1	undersample	0.8	300	3	10	1	log2	gini		0.7926386443661972	0.12392075420902479	0.5624999999121094	0.800704225346474	5.165572651712984	2.822438020402744	0.5463940126388607
1	2	undersample	0.8	300	3	10	1	log2	gini		0.7357064260563381	0.10313959195597203	0.5468749999145508	0.7563380281636878	3.7462625386489377	2.2444001965063705	0.5991038097007402
1	3	undersample	0.8	300	3	10	1	log2	gini		0.7841439260563381	0.1296217234222469	0.656249999897461	0.7521126760510415	5.792355085714319	2.6473720518232966	0.4570458742125387
1	1	undersample	0.8	300	3	10	1	log2	entropy		0.7894696302816901	0.12846764243322095	0.5312499999169923	0.8035211267549048	4.634886240026083	2.7038529084791825	0.5833698438551328
1	2	undersample	0.8	300	3	10	1	log2	entropy		0.729368397887324	0.09916673490267958	0.5312499999169923	0.7619718309805495	3.6280077244491165	2.231878604060493	0.6151802138512008
1	3	undersample	0.8	300	3	10	1	log2	entropy		0.7876650528169014	0.12419201398163165	0.6874999998925782	0.7598591549242264	6.961289951357929	2.862903106077663	0.4112604210526098
1	1	undersample	0.8	300	3	10	2	sqrt	gini		0.7926056338028169	0.12425650347942116	0.578124999909668	0.800704225346474	5.505692657897485	2.9008390765250422	0.5268799407658706
1	2	undersample	0.8	300	3	10	2	sqrt	gini		0.7355633802816901	0.10411650325878058	0.5468749999145508	0.7570422535157956	3.7606195208102005	2.25090570405438	0.5985465038386127
1	3	undersample	0.8	300	3	10	2	sqrt	gini		0.7834727112676055	0.12874287335351825	0.6249999999023438	0.7542253521073646	5.114612935080632	2.5429798387731655	0.4971988730926216
1	1	undersample	0.8	300	3	10	2	sqrt	entropy		0.788787411971831	0.12759544269918122	0.5468749999145508	0.8049295774591203	4.980081877295644	2.8034745850063443	0.5629374384358332
1	2	undersample	0.8	300	3	10	2	sqrt	entropy		0.7283340669014085	0.10063395774872017	0.5312499999169923	0.7598591549242264	3.5861190955148254	2.2122433092418308	0.6168906314760996
1	3	undersample	0.8	300	3	10	2	sqrt	entropy		0.7872139084507043	0.11855655590593353	0.6874999998925782	0.7563380281636878	6.828901375241318	2.8215316756080084	0.41317504123703763
1	1	undersample	0.8	300	3	10	2	log2	gini		0.7926056338028169	0.12425650347942116	0.578124999909668	0.800704225346474	5.505692657897485	2.9008390765250422	0.5268799407658706
1	2	undersample	0.8	300	3	10	2	log2	gini		0.7355633802816901	0.10411650325878058	0.5468749999145508	0.7570422535157956	3.7606195208102005	2.25090570405438	0.5985465038386127
1	3	undersample	0.8	300	3	10	2	log2	gini		0.7834727112676055	0.12874287335351825	0.6249999999023438	0.7542253521073646	5.114612935080632	2.5429798387731655	0.4971988730926216
1	1	undersample	0.8	300	3	10	2	log2	entropy		0.788787411971831	0.12759544269918122	0.5468749999145508	0.8049295774591203	4.980081877295644	2.8034745850063443	0.5629374384358332
1	2	undersample	0.8	300	3	10	2	log2	entropy		0.7283340669014085	0.10063395774872017	0.5312499999169923	0.7598591549242264	3.5861190955148254	2.2122433092418308	0.6168906314760996
1	3	undersample	0.8	300	3	10	2	log2	entropy		0.7872139084507043	0.11855655590593353	0.6874999998925782	0.7563380281636878	6.828901375241318	2.8215316756080084	0.41317504123703763
1	1	undersample	0.8	300	5	2	1	sqrt	gini		0.7901738556338028	0.11800391493493599	0.6874999998925782	0.7816901408395657	7.877418893537049	3.1491934035622524	0.39977476980077675
1	2	undersample	0.8	300	5	2	1	sqrt	gini		0.7303477112676057	0.11457218449273261	0.5312499999169923	0.7408450704173181	3.2398549388066002	2.0499319857551854	0.6327233756063559
1	3	undersample	0.8	300	5	2	1	sqrt	gini		0.775088028169014	0.11338419970673742	0.6406249998999024	0.7345070422483486	4.931726222784177	2.412964099671215	0.48927372310454975
1	1	undersample	0.8	300	5	2	1	sqrt	entropy		0.7791483274647888	0.12060632987650717	0.6406249998999024	0.7788732394311347	6.278869776734665	2.897093817504983	0.46140370126021674
1	2	undersample	0.8	300	5	2	1	sqrt	entropy		0.7246808978873239	0.09875392635273166	0.5312499999169923	0.735915492952564	3.158222094826869	2.011666590137758	0.6369617139499542
1	3	undersample	0.8	300	5	2	1	sqrt	entropy		0.7825484154929577	0.11987407520942367	0.6718749998950196	0.7394366197131026	5.810810532513678	2.5785471978824086	0.443749994143908
1	1	undersample	0.8	300	5	2	1	log2	gini		0.7901738556338028	0.11800391493493599	0.6874999998925782	0.7816901408395657	7.877418893537049	3.1491934035622524	0.39977476980077675
1	2	undersample	0.8	300	5	2	1	log2	gini		0.7303477112676057	0.11457218449273261	0.5312499999169923	0.7408450704173181	3.2398549388066002	2.0499319857551854	0.6327233756063559
1	3	undersample	0.8	300	5	2	1	log2	gini		0.775088028169014	0.11338419970673742	0.6406249998999024	0.7345070422483486	4.931726222784177	2.412964099671215	0.48927372310454975
1	1	undersample	0.8	300	5	2	1	log2	entropy		0.7791483274647888	0.12060632987650717	0.6406249998999024	0.7788732394311347	6.278869776734665	2.897093817504983	0.46140370126021674
1	2	undersample	0.8	300	5	2	1	log2	entropy		0.7246808978873239	0.09875392635273166	0.5312499999169923	0.735915492952564	3.158222094826869	2.011666590137758	0.6369617139499542
1	3	undersample	0.8	300	5	2	1	log2	entropy		0.7825484154929577	0.11987407520942367	0.6718749998950196	0.7394366197131026	5.810810532513678	2.5785471978824086	0.443749994143908
1	1	undersample	0.8	300	5	2	2	sqrt	gini		0.7910541373239436	0.12004968303765534	0.7031249998901368	0.7767605633748116	8.240909362316946	3.1496449687525887	0.3821962780886558
1	2	undersample	0.8	300	5	2	2	sqrt	gini		0.7302706866197183	0.10555194999212385	0.5312499999169923	0.735915492952564	3.158222094826869	2.011666590137758	0.6369617139499542
1	3	undersample	0.8	300	5	2	2	sqrt	gini		0.7774427816901408	0.1150572315115456	0.656249999897461	0.7323943661920255	5.224880145035478	2.4523025395098377	0.46935095527332615
1	1	undersample	0.8	300	5	2	2	sqrt	entropy		0.7834507042253521	0.12350133751157207	0.6718749998950196	0.7795774647832425	7.241898265015556	3.048122864357256	0.4209010787493748
1	2	undersample	0.8	300	5	2	2	sqrt	entropy		0.7270576584507042	0.10331730962987368	0.5312499999169923	0.7450704225299644	3.3123387188757207	2.0839087576660176	0.6291351523524
1	3	undersample	0.8	300	5	2	2	sqrt	entropy		0.7818661971830986	0.11308885416428052	0.6874999998925782	0.7387323943609949	6.2204848709916964	2.6314015160704063	0.4230219200655412
1	1	undersample	0.8	300	5	2	2	log2	gini		0.7910541373239436	0.12004968303765534	0.7031249998901368	0.7767605633748116	8.240909362316946	3.1496449687525887	0.3821962780886558
1	2	undersample	0.8	300	5	2	2	log2	gini		0.7302706866197183	0.10555194999212385	0.5312499999169923	0.735915492952564	3.158222094826869	2.011666590137758	0.6369617139499542
1	3	undersample	0.8	300	5	2	2	log2	gini		0.7774427816901408	0.1150572315115456	0.656249999897461	0.7323943661920255	5.224880145035478	2.4523025395098377	0.46935095527332615
1	1	undersample	0.8	300	5	2	2	log2	entropy		0.7834507042253521	0.12350133751157207	0.6718749998950196	0.7795774647832425	7.241898265015556	3.048122864357256	0.4209010787493748
1	2	undersample	0.8	300	5	2	2	log2	entropy		0.7270576584507042	0.10331730962987368	0.5312499999169923	0.7450704225299644	3.3123387188757207	2.0839087576660176	0.6291351523524
1	3	undersample	0.8	300	5	2	2	log2	entropy		0.7818661971830986	0.11308885416428052	0.6874999998925782	0.7387323943609949	6.2204848709916964	2.6314015160704063	0.4230219200655412
1	1	undersample	0.8	300	5	5	1	sqrt	gini		0.793661971830986	0.12099180349396496	0.6874999998925782	0.7802816901353502	7.81282005813	3.12900626727935	0.40049638489947226
1	2	undersample	0.8	300	5	5	1	sqrt	gini		0.7324273767605634	0.10765724868637704	0.5312499999169923	0.7415492957694257	3.2517709825847856	2.055517631276665	0.6321224987145478
1	3	undersample	0.8	300	5	5	1	sqrt	gini		0.7796324823943661	0.12240515111612399	0.6718749998950196	0.7302816901357023	5.5440753378754595	2.491024711384297	0.44931291588438754
1	1	undersample	0.8	300	5	5	1	sqrt	entropy		0.7812169894366198	0.12258968832738845	0.6406249998999024	0.7802816901353502	6.330545917934115	2.91566493087394	0.4605708426043559
1	2	undersample	0.8	300	5	5	1	sqrt	entropy		0.7264854753521127	0.11470407940920391	0.5468749999145508	0.7422535211215335	3.4755981201934794	2.1217553817868504	0.6104720032800441
1	3	undersample	0.8	300	5	5	1	sqrt	entropy		0.7835497359154929	0.11417325627176733	0.6874999998925782	0.7380281690088872	6.1978491601199925	2.6243278563511763	0.42342556693036343
1	1	undersample	0.8	300	5	5	1	log2	gini		0.793661971830986	0.12099180349396496	0.6874999998925782	0.7802816901353502	7.81282005813	3.12900626727935	0.40049638489947226
1	2	undersample	0.8	300	5	5	1	log2	gini		0.7324273767605634	0.10765724868637704	0.5312499999169923	0.7415492957694257	3.2517709825847856	2.055517631276665	0.6321224987145478
1	3	undersample	0.8	300	5	5	1	log2	gini		0.7796324823943661	0.12240515111612399	0.6718749998950196	0.7302816901357023	5.5440753378754595	2.491024711384297	0.44931291588438754
1	1	undersample	0.8	300	5	5	1	log2	entropy		0.7812169894366198	0.12258968832738845	0.6406249998999024	0.7802816901353502	6.330545917934115	2.91566493087394	0.4605708426043559
1	2	undersample	0.8	300	5	5	1	log2	entropy		0.7264854753521127	0.11470407940920391	0.5468749999145508	0.7422535211215335	3.4755981201934794	2.1217553817868504	0.6104720032800441
1	3	undersample	0.8	300	5	5	1	log2	entropy		0.7835497359154929	0.11417325627176733	0.6874999998925782	0.7380281690088872	6.1978491601199925	2.6243278563511763	0.42342556693036343
1	1	undersample	0.8	300	5	5	2	sqrt	gini		0.788787411971831	0.11946122396276866	0.6874999998925782	0.7739436619663808	7.532086800998245	3.0412771234822067	0.4037761550701024
1	2	undersample	0.8	300	5	5	2	sqrt	gini		0.7319542253521126	0.1089552442887484	0.5312499999169923	0.7401408450652104	3.22800348062897	2.0443766147340114	0.6333253959365724
1	3	undersample	0.8	300	5	5	2	sqrt	gini		0.7793023767605634	0.11546307807507868	0.6718749998950196	0.735915492952564	5.706031476656232	2.544166569880106	0.445873199828664
1	1	undersample	0.8	300	5	5	2	sqrt	entropy		0.7812720070422535	0.12295394170333246	0.656249999897461	0.7816901408395657	6.835776741651941	3.0060482488548774	0.4397522467608656
1	2	undersample	0.8	300	5	5	2	sqrt	entropy		0.727662852112676	0.11001812461746781	0.5312499999169923	0.7450704225299644	3.3123387188757207	2.0839087576660176	0.6291351523524
1	3	undersample	0.8	300	5	5	2	sqrt	entropy		0.7811729753521127	0.11130589287049236	0.6874999998925782	0.7387323943609949	6.2204848709916964	2.6314015160704063	0.4230219200655412
1	1	undersample	0.8	300	5	5	2	log2	gini		0.788787411971831	0.11946122396276866	0.6874999998925782	0.7739436619663808	7.532086800998245	3.0412771234822067	0.4037761550701024
1	2	undersample	0.8	300	5	5	2	log2	gini		0.7319542253521126	0.1089552442887484	0.5312499999169923	0.7401408450652104	3.22800348062897	2.0443766147340114	0.6333253959365724
1	3	undersample	0.8	300	5	5	2	log2	gini		0.7793023767605634	0.11546307807507868	0.6718749998950196	0.735915492952564	5.706031476656232	2.544166569880106	0.445873199828664
1	1	undersample	0.8	300	5	5	2	log2	entropy		0.7812720070422535	0.12295394170333246	0.656249999897461	0.7816901408395657	6.835776741651941	3.0060482488548774	0.4397522467608656
1	2	undersample	0.8	300	5	5	2	log2	entropy		0.727662852112676	0.11001812461746781	0.5312499999169923	0.7450704225299644	3.3123387188757207	2.0839087576660176	0.6291351523524
1	3	undersample	0.8	300	5	5	2	log2	entropy		0.7811729753521127	0.11130589287049236	0.6874999998925782	0.7387323943609949	6.2204848709916964	2.6314015160704063	0.4230219200655412
1	1	undersample	0.8	300	5	10	1	sqrt	gini		0.790162852112676	0.11678601220145313	0.6874999998925782	0.7767605633748116	7.6548891512124175	3.0796528583358644	0.40231187166168214
1	2	undersample	0.8	300	5	10	1	sqrt	gini		0.7333516725352113	0.11162333374216467	0.5156249999194337	0.7422535211215335	3.065573644805814	2.0005122171133163	0.6525735207331156
1	3	undersample	0.8	300	5	10	1	sqrt	gini		0.7816901408450704	0.12763765698255516	0.6874999998925782	0.7281690140793792	5.893263972417815	2.5291449842362335	0.42915860160697467
1	1	undersample	0.8	300	5	10	1	sqrt	entropy		0.7792803697183099	0.11505683767522516	0.6249999999023438	0.7767605633748116	5.799158472395765	2.799684416668968	0.4827742459537874
1	2	undersample	0.8	300	5	10	1	sqrt	entropy		0.7260673415492958	0.1014799487919202	0.5312499999169923	0.7436619718257489	3.287911950511518	2.0724587099939655	0.6303266961855296
1	3	undersample	0.8	300	5	10	1	sqrt	entropy		0.779962588028169	0.1245836951874567	0.656249999897461	0.7394366197131026	5.417690163887753	2.518580983978166	0.4648809462359365
1	1	undersample	0.8	300	5	10	1	log2	gini		0.790162852112676	0.11678601220145313	0.6874999998925782	0.7767605633748116	7.6548891512124175	3.0796528583358644	0.40231187166168214
1	2	undersample	0.8	300	5	10	1	log2	gini		0.7333516725352113	0.11162333374216467	0.5156249999194337	0.7422535211215335	3.065573644805814	2.0005122171133163	0.6525735207331156
1	3	undersample	0.8	300	5	10	1	log2	gini		0.7816901408450704	0.12763765698255516	0.6874999998925782	0.7281690140793792	5.893263972417815	2.5291449842362335	0.42915860160697467
1	1	undersample	0.8	300	5	10	1	log2	entropy		0.7792803697183099	0.11505683767522516	0.6249999999023438	0.7767605633748116	5.799158472395765	2.799684416668968	0.4827742459537874
1	2	undersample	0.8	300	5	10	1	log2	entropy		0.7260673415492958	0.1014799487919202	0.5312499999169923	0.7436619718257489	3.287911950511518	2.0724587099939655	0.6303266961855296
1	3	undersample	0.8	300	5	10	1	log2	entropy		0.779962588028169	0.1245836951874567	0.656249999897461	0.7394366197131026	5.417690163887753	2.518580983978166	0.4648809462359365
1	1	undersample	0.8	300	5	10	2	sqrt	gini		0.7879731514084507	0.11690354553610154	0.7031249998901368	0.7767605633748116	8.240909362316946	3.1496449687525887	0.3821962780886558
1	2	undersample	0.8	300	5	10	2	sqrt	gini		0.7327574823943663	0.11087513652219116	0.5156249999194337	0.7408450704173181	3.043127505776354	1.9896398685270917	0.6538141547862042
1	3	undersample	0.8	300	5	10	2	sqrt	gini		0.7803036971830986	0.12139878866426346	0.6718749998950196	0.7281690140793792	5.485072534657609	2.471664416412683	0.4506165316765943
1	1	undersample	0.8	300	5	10	2	sqrt	entropy		0.7827464788732394	0.11806140942458904	0.6406249998999024	0.7802816901353502	6.330545917934115	2.91566493087394	0.4605708426043559
1	2	undersample	0.8	300	5	10	2	sqrt	entropy		0.7271566901408452	0.10623600654564899	0.5468749999145508	0.7464788732341798	3.5536396943104904	2.157117970087458	0.6070165014209761
1	3	undersample	0.8	300	5	10	2	sqrt	entropy		0.7794344190140845	0.11814284499845977	0.656249999897461	0.735915492952564	5.319999754387248	2.4849999054642895	0.46710525695325184
1	1	undersample	0.8	300	5	10	2	log2	gini		0.7879731514084507	0.11690354553610154	0.7031249998901368	0.7767605633748116	8.240909362316946	3.1496449687525887	0.3821962780886558
1	2	undersample	0.8	300	5	10	2	log2	gini		0.7327574823943663	0.11087513652219116	0.5156249999194337	0.7408450704173181	3.043127505776354	1.9896398685270917	0.6538141547862042
1	3	undersample	0.8	300	5	10	2	log2	gini		0.7803036971830986	0.12139878866426346	0.6718749998950196	0.7281690140793792	5.485072534657609	2.471664416412683	0.4506165316765943
1	1	undersample	0.8	300	5	10	2	log2	entropy		0.7827464788732394	0.11806140942458904	0.6406249998999024	0.7802816901353502	6.330545917934115	2.91566493087394	0.4605708426043559
1	2	undersample	0.8	300	5	10	2	log2	entropy		0.7271566901408452	0.10623600654564899	0.5468749999145508	0.7464788732341798	3.5536396943104904	2.157117970087458	0.6070165014209761
1	3	undersample	0.8	300	5	10	2	log2	entropy		0.7794344190140845	0.11814284499845977	0.656249999897461	0.735915492952564	5.319999754387248	2.4849999054642895	0.46710525695325184
1	1	undersample	0.8	300	10	2	1	sqrt	gini		0.781844190140845	0.1211197611003417	0.6406249998999024	0.7619718309805495	5.706457133686247	2.691383022543536	0.4716381640004347
1	2	undersample	0.8	300	10	2	1	sqrt	gini		0.7252420774647886	0.10581188560154683	0.5468749999145508	0.7323943661920255	3.303085166509977	2.0435854495915313	0.6186898955196851
1	3	undersample	0.8	300	10	2	1	sqrt	gini		0.7594960387323944	0.11120354576419654	0.656249999897461	0.7225352112625174	4.971388799826668	2.3651648889643764	0.47575535418451925
1	1	undersample	0.8	300	10	2	1	sqrt	entropy		0.7709837147887324	0.10552172689984958	0.656249999897461	0.7711267605579498	6.43216748713116	2.867307566512359	0.445776250063032
1	2	undersample	0.8	300	10	2	1	sqrt	entropy		0.7216549295774648	0.1007198456460738	0.5312499999169923	0.7345070422483486	3.135455223577681	2.0009946192395445	0.6381831170281477
1	3	undersample	0.8	300	10	2	1	sqrt	entropy		0.7668243838028169	0.11298727006626255	0.6874999998925782	0.7218309859104097	5.708860498486758	2.471518898060893	0.4329268234225396
1	1	undersample	0.8	300	10	2	1	log2	gini		0.781844190140845	0.1211197611003417	0.6406249998999024	0.7619718309805495	5.706457133686247	2.691383022543536	0.4716381640004347
1	2	undersample	0.8	300	10	2	1	log2	gini		0.7252420774647886	0.10581188560154683	0.5468749999145508	0.7323943661920255	3.303085166509977	2.0435854495915313	0.6186898955196851
1	3	undersample	0.8	300	10	2	1	log2	gini		0.7594960387323944	0.11120354576419654	0.656249999897461	0.7225352112625174	4.971388799826668	2.3651648889643764	0.47575535418451925
1	1	undersample	0.8	300	10	2	1	log2	entropy		0.7709837147887324	0.10552172689984958	0.656249999897461	0.7711267605579498	6.43216748713116	2.867307566512359	0.445776250063032
1	2	undersample	0.8	300	10	2	1	log2	entropy		0.7216549295774648	0.1007198456460738	0.5312499999169923	0.7345070422483486	3.135455223577681	2.0009946192395445	0.6381831170281477
1	3	undersample	0.8	300	10	2	1	log2	entropy		0.7668243838028169	0.11298727006626255	0.6874999998925782	0.7218309859104097	5.708860498486758	2.471518898060893	0.4329268234225396
1	1	undersample	0.8	300	10	2	2	sqrt	gini		0.7800286091549296	0.1135937702084122	0.6718749998950196	0.7690140845016267	6.817072801026048	2.9087270076970606	0.42668268689877215
1	2	undersample	0.8	300	10	2	2	sqrt	gini		0.7303147007042254	0.10979708435083078	0.5468749999145508	0.7352112676004563	3.351063693193855	2.065325719510246	0.6163194361821198
1	3	undersample	0.8	300	10	2	2	sqrt	gini		0.7666263204225352	0.1241508410701989	0.656249999897461	0.726056338023056	5.059826838081916	2.3955654648328335	0.47344810225613937
1	1	undersample	0.8	300	10	2	2	sqrt	entropy		0.7757042253521127	0.10878933228262379	0.656249999897461	0.7725352112621653	6.483816143122863	2.8850617921493167	0.4449635312949505
1	2	undersample	0.8	300	10	2	2	sqrt	entropy		0.7230523767605633	0.10614384176704604	0.5156249999194337	0.7401408450652104	3.0319956807255837	1.9842478907712462	0.6544362424607547
1	3	undersample	0.8	300	10	2	2	sqrt	entropy		0.7710277288732394	0.11331729586279664	0.7187499998876954	0.7246478873188406	6.725489867445984	2.6102940223924223	0.3881195283294341
1	1	undersample	0.8	300	10	2	2	log2	gini		0.7800286091549296	0.1135937702084122	0.6718749998950196	0.7690140845016267	6.817072801026048	2.9087270076970606	0.42668268689877215
1	2	undersample	0.8	300	10	2	2	log2	gini		0.7303147007042254	0.10979708435083078	0.5468749999145508	0.7352112676004563	3.351063693193855	2.065325719510246	0.6163194361821198
1	3	undersample	0.8	300	10	2	2	log2	gini		0.7666263204225352	0.1241508410701989	0.656249999897461	0.726056338023056	5.059826838081916	2.3955654648328335	0.47344810225613937
1	1	undersample	0.8	300	10	2	2	log2	entropy		0.7757042253521127	0.10878933228262379	0.656249999897461	0.7725352112621653	6.483816143122863	2.8850617921493167	0.4449635312949505
1	2	undersample	0.8	300	10	2	2	log2	entropy		0.7230523767605633	0.10614384176704604	0.5156249999194337	0.7401408450652104	3.0319956807255837	1.9842478907712462	0.6544362424607547
1	3	undersample	0.8	300	10	2	2	log2	entropy		0.7710277288732394	0.11331729586279664	0.7187499998876954	0.7246478873188406	6.725489867445984	2.6102940223924223	0.3881195283294341
1	1	undersample	0.8	300	10	5	1	sqrt	gini		0.7817561619718311	0.10752391299674571	0.7031249998901368	0.7626760563326572	7.611275543709624	2.962722426560059	0.3892543810079061
1	2	undersample	0.8	300	10	5	1	sqrt	gini		0.7209397007042253	0.10983355769341696	0.5468749999145508	0.7366197183046718	3.375437811012688	2.0763702416548395	0.6151410051537923
1	3	undersample	0.8	300	10	5	1	sqrt	gini		0.7682438380281691	0.12240099091871576	0.656249999897461	0.7253521126709482	5.041957819077351	2.389422989505786	0.4739077606015074
1	1	undersample	0.8	300	10	5	1	sqrt	entropy		0.7801386443661972	0.10999029403428805	0.6874999998925782	0.7725352112621653	7.471826204943293	3.0224456870135694	0.40451230119561465
1	2	undersample	0.8	300	10	5	1	sqrt	entropy		0.7208076584507042	0.1026523622096078	0.5468749999145508	0.7373239436567794	3.3877228891587765	2.0819369176938536	0.6145534779362078
1	3	undersample	0.8	300	10	5	1	sqrt	entropy		0.765074823943662	0.1214137486145351	0.656249999897461	0.7204225352061943	4.919395252862165	2.34729210706785	0.4771505311568966
1	1	undersample	0.8	300	10	5	1	log2	gini		0.7817561619718311	0.10752391299674571	0.7031249998901368	0.7626760563326572	7.611275543709624	2.962722426560059	0.3892543810079061
1	2	undersample	0.8	300	10	5	1	log2	gini		0.7209397007042253	0.10983355769341696	0.5468749999145508	0.7366197183046718	3.375437811012688	2.0763702416548395	0.6151410051537923
1	3	undersample	0.8	300	10	5	1	log2	gini		0.7682438380281691	0.12240099091871576	0.656249999897461	0.7253521126709482	5.041957819077351	2.389422989505786	0.4739077606015074
1	1	undersample	0.8	300	10	5	1	log2	entropy		0.7801386443661972	0.10999029403428805	0.6874999998925782	0.7725352112621653	7.471826204943293	3.0224456870135694	0.40451230119561465
1	2	undersample	0.8	300	10	5	1	log2	entropy		0.7208076584507042	0.1026523622096078	0.5468749999145508	0.7373239436567794	3.3877228891587765	2.0819369176938536	0.6145534779362078
1	3	undersample	0.8	300	10	5	1	log2	entropy		0.765074823943662	0.1214137486145351	0.656249999897461	0.7204225352061943	4.919395252862165	2.34729210706785	0.4771505311568966
1	1	undersample	0.8	300	10	5	2	sqrt	gini		0.7800506161971832	0.11514841206389857	0.7031249998901368	0.7669014084453035	7.792176378355557	3.01642736250028	0.3871097287989131
1	2	undersample	0.8	300	10	5	2	sqrt	gini		0.7270576584507042	0.10634712498114535	0.5468749999145508	0.7373239436567794	3.3877228891587765	2.0819369176938536	0.6145534779362078
1	3	undersample	0.8	300	10	5	2	sqrt	gini		0.7658890845070423	0.1182374152408711	0.6249999999023438	0.7274647887272714	4.4487508863062155	2.293281569199088	0.5154888604283446
1	1	undersample	0.8	300	10	5	2	sqrt	entropy		0.7793794014084507	0.11198028921708524	0.6874999998925782	0.7704225352058421	7.382821674204326	2.9946317708607935	0.4056215670894312
1	2	undersample	0.8	300	10	5	2	sqrt	entropy		0.7217429577464789	0.1044717543348981	0.5156249999194337	0.7450704225299644	3.1112099937415536	2.0226173236170166	0.6501063240904896
1	3	undersample	0.8	300	10	5	2	sqrt	entropy		0.7696742957746479	0.1257536996724315	0.6874999998925782	0.726056338023056	5.830848057970794	2.509640010777254	0.4304073657069635
1	1	undersample	0.8	300	10	5	2	log2	gini		0.7800506161971832	0.11514841206389857	0.7031249998901368	0.7669014084453035	7.792176378355557	3.01642736250028	0.3871097287989131
1	2	undersample	0.8	300	10	5	2	log2	gini		0.7270576584507042	0.10634712498114535	0.5468749999145508	0.7373239436567794	3.3877228891587765	2.0819369176938536	0.6145534779362078
1	3	undersample	0.8	300	10	5	2	log2	gini		0.7658890845070423	0.1182374152408711	0.6249999999023438	0.7274647887272714	4.4487508863062155	2.293281569199088	0.5154888604283446
1	1	undersample	0.8	300	10	5	2	log2	entropy		0.7793794014084507	0.11198028921708524	0.6874999998925782	0.7704225352058421	7.382821674204326	2.9946317708607935	0.4056215670894312
1	2	undersample	0.8	300	10	5	2	log2	entropy		0.7217429577464789	0.1044717543348981	0.5156249999194337	0.7450704225299644	3.1112099937415536	2.0226173236170166	0.6501063240904896
1	3	undersample	0.8	300	10	5	2	log2	entropy		0.7696742957746479	0.1257536996724315	0.6874999998925782	0.726056338023056	5.830848057970794	2.509640010777254	0.4304073657069635
1	1	undersample	0.8	300	10	10	1	sqrt	gini		0.7808428697183099	0.11089260368692098	0.6874999998925782	0.7598591549242264	6.961289951357929	2.862903106077663	0.4112604210526098
1	2	undersample	0.8	300	10	10	1	sqrt	gini		0.7277838908450703	0.11044163501333014	0.5312499999169923	0.7345070422483486	3.135455223577681	2.0009946192395445	0.6381831170281477
1	3	undersample	0.8	300	10	10	1	sqrt	gini		0.7694432218309859	0.11393327567667315	0.6718749998950196	0.7288732394314869	5.504637966378002	2.4780843237508274	0.45018115339109266
1	1	undersample	0.8	300	10	10	1	sqrt	entropy		0.7758912852112675	0.11108795531612921	0.6718749998950196	0.7661971830931958	6.7102692905146295	2.8736821054898316	0.428251373227191
1	2	undersample	0.8	300	10	10	1	sqrt	entropy		0.7219850352112676	0.09998333199381518	0.5624999999121094	0.735915492952564	3.582856994229897	2.1299999189693906	0.5944975997007786
1	3	undersample	0.8	300	10	10	1	sqrt	entropy		0.7695092429577464	0.10900110552854506	0.6874999998925782	0.7323943661920255	6.021052344510162	2.569078850915068	0.42668268663150943
1	1	undersample	0.8	300	10	10	1	log2	gini		0.7808428697183099	0.11089260368692098	0.6874999998925782	0.7598591549242264	6.961289951357929	2.862903106077663	0.4112604210526098
1	2	undersample	0.8	300	10	10	1	log2	gini		0.7277838908450703	0.11044163501333014	0.5312499999169923	0.7345070422483486	3.135455223577681	2.0009946192395445	0.6381831170281477
1	3	undersample	0.8	300	10	10	1	log2	gini		0.7694432218309859	0.11393327567667315	0.6718749998950196	0.7288732394314869	5.504637966378002	2.4780843237508274	0.45018115339109266
1	1	undersample	0.8	300	10	10	1	log2	entropy		0.7758912852112675	0.11108795531612921	0.6718749998950196	0.7661971830931958	6.7102692905146295	2.8736821054898316	0.428251373227191
1	2	undersample	0.8	300	10	10	1	log2	entropy		0.7219850352112676	0.09998333199381518	0.5624999999121094	0.735915492952564	3.582856994229897	2.1299999189693906	0.5944975997007786
1	3	undersample	0.8	300	10	10	1	log2	entropy		0.7695092429577464	0.10900110552854506	0.6874999998925782	0.7323943661920255	6.021052344510162	2.569078850915068	0.42668268663150943
1	1	undersample	0.8	300	10	10	2	sqrt	gini		0.777387764084507	0.11339268281226987	0.6874999998925782	0.7626760563326572	7.070029292091161	2.8968841504142797	0.4097414536817501
1	2	undersample	0.8	300	10	10	2	sqrt	gini		0.7265074823943661	0.11614896740339062	0.5312499999169923	0.7380281690088872	3.192831411183427	2.0278897071804547	0.6351383502896887
1	3	undersample	0.8	300	10	10	2	sqrt	gini		0.7691461267605635	0.11552599413923738	0.6874999998925782	0.7274647887272714	5.872351146651224	2.522609726118997	0.42957405039275165
1	1	undersample	0.8	300	10	10	2	sqrt	entropy		0.7744938380281691	0.11080551366013493	0.656249999897461	0.7711267605579498	6.43216748713116	2.867307566512359	0.445776250063032
1	2	undersample	0.8	300	10	10	2	sqrt	entropy		0.7237786091549295	0.09988686841802122	0.5468749999145508	0.7323943661920255	3.303085166509977	2.0435854495915313	0.6186898955196851
1	3	undersample	0.8	300	10	10	2	sqrt	entropy		0.7741857394366197	0.10932611167233584	0.6874999998925782	0.7274647887272714	5.872351146651224	2.522609726118997	0.42957405039275165
1	1	undersample	0.8	300	10	10	2	log2	gini		0.777387764084507	0.11339268281226987	0.6874999998925782	0.7626760563326572	7.070029292091161	2.8968841504142797	0.4097414536817501
1	2	undersample	0.8	300	10	10	2	log2	gini		0.7265074823943661	0.11614896740339062	0.5312499999169923	0.7380281690088872	3.192831411183427	2.0278897071804547	0.6351383502896887
1	3	undersample	0.8	300	10	10	2	log2	gini		0.7691461267605635	0.11552599413923738	0.6874999998925782	0.7274647887272714	5.872351146651224	2.522609726118997	0.42957405039275165
1	1	undersample	0.8	300	10	10	2	log2	entropy		0.7744938380281691	0.11080551366013493	0.656249999897461	0.7711267605579498	6.43216748713116	2.867307566512359	0.445776250063032
1	2	undersample	0.8	300	10	10	2	log2	entropy		0.7237786091549295	0.09988686841802122	0.5468749999145508	0.7323943661920255	3.303085166509977	2.0435854495915313	0.6186898955196851
1	3	undersample	0.8	300	10	10	2	log2	entropy		0.7741857394366197	0.10932611167233584	0.6874999998925782	0.7274647887272714	5.872351146651224	2.522609726118997	0.42957405039275165
1	1	undersample	0.8	500	3	2	1	sqrt	gini		0.7929137323943662	0.12470464494571015	0.6093749999047852	0.7943661971775046	6.026301027499779	2.963398827948602	0.4917442315215808
1	2	undersample	0.8	500	3	2	1	sqrt	gini		0.7365206866197183	0.10593967096871819	0.5312499999169923	0.7521126760510415	3.4386362142212876	2.143110708618859	0.6232443738506445
1	3	undersample	0.8	500	3	2	1	sqrt	gini		0.7850352112676057	0.11689646763347586	0.6718749998950196	0.7549295774594724	6.307607778578031	2.7415587956899325	0.43464318468322766
1	1	undersample	0.8	500	3	2	1	sqrt	entropy		0.7897007042253521	0.12316358777124606	0.578124999909668	0.7999999999943662	5.4814811697576244	2.890624854935672	0.5273437435248318
1	2	undersample	0.8	500	3	2	1	sqrt	entropy		0.7324383802816901	0.10271635659745101	0.5624999999121094	0.7521126760510415	3.900973851905833	2.2691760444199685	0.5816947489411181
1	3	undersample	0.8	500	3	2	1	sqrt	entropy		0.788006161971831	0.11773398129511314	0.6718749998950196	0.7542253521073646	6.283667301813412	2.733703326681153	0.4350490139819396
1	1	undersample	0.8	500	3	2	1	log2	gini		0.7929137323943662	0.12470464494571015	0.6093749999047852	0.7943661971775046	6.026301027499779	2.963398827948602	0.4917442315215808
1	2	undersample	0.8	500	3	2	1	log2	gini		0.7365206866197183	0.10593967096871819	0.5312499999169923	0.7521126760510415	3.4386362142212876	2.143110708618859	0.6232443738506445
1	3	undersample	0.8	500	3	2	1	log2	gini		0.7850352112676057	0.11689646763347586	0.6718749998950196	0.7549295774594724	6.307607778578031	2.7415587956899325	0.43464318468322766
1	1	undersample	0.8	500	3	2	1	log2	entropy		0.7897007042253521	0.12316358777124606	0.578124999909668	0.7999999999943662	5.4814811697576244	2.890624854935672	0.5273437435248318
1	2	undersample	0.8	500	3	2	1	log2	entropy		0.7324383802816901	0.10271635659745101	0.5624999999121094	0.7521126760510415	3.900973851905833	2.2691760444199685	0.5816947489411181
1	3	undersample	0.8	500	3	2	1	log2	entropy		0.788006161971831	0.11773398129511314	0.6718749998950196	0.7542253521073646	6.283667301813412	2.733703326681153	0.4350490139819396
1	1	undersample	0.8	500	3	2	2	sqrt	gini		0.7928367077464789	0.12476002055329198	0.6093749999047852	0.7929577464732891	5.974693540446627	2.943239653222631	0.4926176670905332
1	2	undersample	0.8	500	3	2	2	sqrt	gini		0.7373239436619718	0.11006395509152672	0.5312499999169923	0.7521126760510415	3.4386362142212876	2.143110708618859	0.6232443738506445
1	3	undersample	0.8	500	3	2	2	sqrt	gini		0.7850902288732394	0.12013211647500545	0.6718749998950196	0.7528169014031493	6.236195587185917	2.7181266701796782	0.43586295038643535
1	1	undersample	0.8	500	3	2	2	sqrt	entropy		0.7887103873239437	0.1311376897169221	0.578124999909668	0.7985915492901509	5.433566126769814	2.870410696115295	0.528273803025575
1	2	undersample	0.8	500	3	2	2	sqrt	entropy		0.731756161971831	0.10592165038377092	0.5312499999169923	0.7514084506989338	3.4256844597544878	2.137039573711358	0.6238284829092726
1	3	undersample	0.8	500	3	2	2	sqrt	entropy		0.7873239436619719	0.11669667359877052	0.6718749998950196	0.7549295774594724	6.307607778578031	2.7415587956899325	0.43464318468322766
1	1	undersample	0.8	500	3	2	2	log2	gini		0.7928367077464789	0.12476002055329198	0.6093749999047852	0.7929577464732891	5.974693540446627	2.943239653222631	0.4926176670905332
1	2	undersample	0.8	500	3	2	2	log2	gini		0.7373239436619718	0.11006395509152672	0.5312499999169923	0.7521126760510415	3.4386362142212876	2.143110708618859	0.6232443738506445
1	3	undersample	0.8	500	3	2	2	log2	gini		0.7850902288732394	0.12013211647500545	0.6718749998950196	0.7528169014031493	6.236195587185917	2.7181266701796782	0.43586295038643535
1	1	undersample	0.8	500	3	2	2	log2	entropy		0.7887103873239437	0.1311376897169221	0.578124999909668	0.7985915492901509	5.433566126769814	2.870410696115295	0.528273803025575
1	2	undersample	0.8	500	3	2	2	log2	entropy		0.731756161971831	0.10592165038377092	0.5312499999169923	0.7514084506989338	3.4256844597544878	2.137039573711358	0.6238284829092726
1	3	undersample	0.8	500	3	2	2	log2	entropy		0.7873239436619719	0.11669667359877052	0.6718749998950196	0.7549295774594724	6.307607778578031	2.7415587956899325	0.43464318468322766
1	1	undersample	0.8	500	3	5	1	sqrt	gini		0.7925836267605634	0.12461747927252517	0.6093749999047852	0.7943661971775046	6.026301027499779	2.963398827948602	0.4917442315215808
1	2	undersample	0.8	500	3	5	1	sqrt	gini		0.7363996478873239	0.10535901230965736	0.5312499999169923	0.7514084506989338	3.4256844597544878	2.137039573711358	0.6238284829092726
1	3	undersample	0.8	500	3	5	1	sqrt	gini		0.7856734154929578	0.11744979333973997	0.6718749998950196	0.753521126755257	6.259863627767362	2.7258927460648885	0.43545560184007825
1	1	undersample	0.8	500	3	5	1	sqrt	entropy		0.7897667253521127	0.13091584882597862	0.578124999909668	0.7992957746422585	5.457439586789064	2.8804823120907246	0.5278083635573668
1	2	undersample	0.8	500	3	5	1	sqrt	entropy		0.7321522887323945	0.10301795986588899	0.5468749999145508	0.7542253521073646	3.70368524196084	2.2251073589265196	0.6007819716104249
1	3	undersample	0.8	500	3	5	1	sqrt	entropy		0.7881051936619718	0.11934999731117824	0.6718749998950196	0.7542253521073646	6.283667301813412	2.733703326681153	0.4350490139819396
1	1	undersample	0.8	500	3	5	1	log2	gini		0.7925836267605634	0.12461747927252517	0.6093749999047852	0.7943661971775046	6.026301027499779	2.963398827948602	0.4917442315215808
1	2	undersample	0.8	500	3	5	1	log2	gini		0.7363996478873239	0.10535901230965736	0.5312499999169923	0.7514084506989338	3.4256844597544878	2.137039573711358	0.6238284829092726
1	3	undersample	0.8	500	3	5	1	log2	gini		0.7856734154929578	0.11744979333973997	0.6718749998950196	0.753521126755257	6.259863627767362	2.7258927460648885	0.43545560184007825
1	1	undersample	0.8	500	3	5	1	log2	entropy		0.7897667253521127	0.13091584882597862	0.578124999909668	0.7992957746422585	5.457439586789064	2.8804823120907246	0.5278083635573668
1	2	undersample	0.8	500	3	5	1	log2	entropy		0.7321522887323945	0.10301795986588899	0.5468749999145508	0.7542253521073646	3.70368524196084	2.2251073589265196	0.6007819716104249
1	3	undersample	0.8	500	3	5	1	log2	entropy		0.7881051936619718	0.11934999731117824	0.6718749998950196	0.7542253521073646	6.283667301813412	2.733703326681153	0.4350490139819396
1	1	undersample	0.8	500	3	5	2	sqrt	gini		0.7924515845070422	0.12453643513063156	0.6093749999047852	0.7929577464732891	5.974693540446627	2.943239653222631	0.4926176670905332
1	2	undersample	0.8	500	3	5	2	sqrt	gini		0.7373019366197183	0.11011852721289317	0.5312499999169923	0.7528169014031493	3.451661767855756	2.1492164368862574	0.6226613576059561
1	3	undersample	0.8	500	3	5	2	sqrt	gini		0.7850022007042253	0.12037523657431061	0.6874999998925782	0.7542253521073646	6.751289046586529	2.797277822650482	0.4143323942783791
1	1	undersample	0.8	500	3	5	2	sqrt	entropy		0.7886223591549295	0.13018740718671482	0.578124999909668	0.7992957746422585	5.457439586789064	2.8804823120907246	0.5278083635573668
1	2	undersample	0.8	500	3	5	2	sqrt	entropy		0.7321412852112676	0.10673816879438584	0.5468749999145508	0.7514084506989338	3.648041258329214	2.1998936788205152	0.6030342001525617
1	3	undersample	0.8	500	3	5	2	sqrt	entropy		0.7874339788732395	0.11671314042593577	0.6718749998950196	0.7542253521073646	6.283667301813412	2.733703326681153	0.4350490139819396
1	1	undersample	0.8	500	3	5	2	log2	gini		0.7924515845070422	0.12453643513063156	0.6093749999047852	0.7929577464732891	5.974693540446627	2.943239653222631	0.4926176670905332
1	2	undersample	0.8	500	3	5	2	log2	gini		0.7373019366197183	0.11011852721289317	0.5312499999169923	0.7528169014031493	3.451661767855756	2.1492164368862574	0.6226613576059561
1	3	undersample	0.8	500	3	5	2	log2	gini		0.7850022007042253	0.12037523657431061	0.6874999998925782	0.7542253521073646	6.751289046586529	2.797277822650482	0.4143323942783791
1	1	undersample	0.8	500	3	5	2	log2	entropy		0.7886223591549295	0.13018740718671482	0.578124999909668	0.7992957746422585	5.457439586789064	2.8804823120907246	0.5278083635573668
1	2	undersample	0.8	500	3	5	2	log2	entropy		0.7321412852112676	0.10673816879438584	0.5468749999145508	0.7514084506989338	3.648041258329214	2.1998936788205152	0.6030342001525617
1	3	undersample	0.8	500	3	5	2	log2	entropy		0.7874339788732395	0.11671314042593577	0.6718749998950196	0.7542253521073646	6.283667301813412	2.733703326681153	0.4350490139819396
1	1	undersample	0.8	500	3	10	1	sqrt	gini		0.7928477112676056	0.12407549743450975	0.578124999909668	0.7957746478817199	5.339718732129119	2.8308188263847396	0.5301437987649984
1	2	undersample	0.8	500	3	10	1	sqrt	gini		0.7375660211267605	0.10819437942510542	0.5468749999145508	0.7492957746426107	3.6071288630268747	2.1813552496827895	0.6047344845287964
1	3	undersample	0.8	500	3	10	1	sqrt	gini		0.7855083626760563	0.12135073785230986	0.6718749998950196	0.7528169014031493	6.236195587185917	2.7181266701796782	0.43586295038643535
1	1	undersample	0.8	500	3	10	1	sqrt	entropy		0.7899867957746479	0.1308112166531904	0.578124999909668	0.8014084506985817	5.5300758587103696	2.9111257393986287	0.5264169531259836
1	2	undersample	0.8	500	3	10	1	sqrt	entropy		0.7332636443661972	0.10291933891647086	0.5624999999121094	0.7528169014031493	3.9157507404612604	2.2756409331736838	0.5811506004460627
1	3	undersample	0.8	500	3	10	1	sqrt	entropy		0.7887654049295775	0.12025390094776506	0.6874999998925782	0.7556338028115801	6.802881487927326	2.813400460737509	0.41356010650802466
1	1	undersample	0.8	500	3	10	1	log2	gini		0.7928477112676056	0.12407549743450975	0.578124999909668	0.7957746478817199	5.339718732129119	2.8308188263847396	0.5301437987649984
1	2	undersample	0.8	500	3	10	1	log2	gini		0.7375660211267605	0.10819437942510542	0.5468749999145508	0.7492957746426107	3.6071288630268747	2.1813552496827895	0.6047344845287964
1	3	undersample	0.8	500	3	10	1	log2	gini		0.7855083626760563	0.12135073785230986	0.6718749998950196	0.7528169014031493	6.236195587185917	2.7181266701796782	0.43586295038643535
1	1	undersample	0.8	500	3	10	1	log2	entropy		0.7899867957746479	0.1308112166531904	0.578124999909668	0.8014084506985817	5.5300758587103696	2.9111257393986287	0.5264169531259836
1	2	undersample	0.8	500	3	10	1	log2	entropy		0.7332636443661972	0.10291933891647086	0.5624999999121094	0.7528169014031493	3.9157507404612604	2.2756409331736838	0.5811506004460627
1	3	undersample	0.8	500	3	10	1	log2	entropy		0.7887654049295775	0.12025390094776506	0.6874999998925782	0.7556338028115801	6.802881487927326	2.813400460737509	0.41356010650802466
1	1	undersample	0.8	500	3	10	2	sqrt	gini		0.7928807218309859	0.1236908102008423	0.5937499999072267	0.7929577464732891	5.597592571936067	2.8677719698066664	0.5123223737662725
1	2	undersample	0.8	500	3	10	2	sqrt	gini		0.7383582746478873	0.1085813348955122	0.5468749999145508	0.7492957746426107	3.6071288630268747	2.1813552496827895	0.6047344845287964
1	3	undersample	0.8	500	3	10	2	sqrt	gini		0.7850792253521126	0.12066192543916984	0.6718749998950196	0.753521126755257	6.259863627767362	2.7258927460648885	0.43545560184007825
1	1	undersample	0.8	500	3	10	2	sqrt	entropy		0.7894586267605633	0.1295660704263093	0.578124999909668	0.7985915492901509	5.433566126769814	2.870410696115295	0.528273803025575
1	2	undersample	0.8	500	3	10	2	sqrt	entropy		0.7327904929577466	0.10612983603070532	0.5624999999121094	0.7521126760510415	3.900973851905833	2.2691760444199685	0.5816947489411181
1	3	undersample	0.8	500	3	10	2	sqrt	entropy		0.7884242957746479	0.11867863447612109	0.6874999998925782	0.7549295774594724	6.777011140189207	2.805315976985047	0.4139458901843585
1	1	undersample	0.8	500	3	10	2	log2	gini		0.7928807218309859	0.1236908102008423	0.5937499999072267	0.7929577464732891	5.597592571936067	2.8677719698066664	0.5123223737662725
1	2	undersample	0.8	500	3	10	2	log2	gini		0.7383582746478873	0.1085813348955122	0.5468749999145508	0.7492957746426107	3.6071288630268747	2.1813552496827895	0.6047344845287964
1	3	undersample	0.8	500	3	10	2	log2	gini		0.7850792253521126	0.12066192543916984	0.6718749998950196	0.753521126755257	6.259863627767362	2.7258927460648885	0.43545560184007825
1	1	undersample	0.8	500	3	10	2	log2	entropy		0.7894586267605633	0.1295660704263093	0.578124999909668	0.7985915492901509	5.433566126769814	2.870410696115295	0.528273803025575
1	2	undersample	0.8	500	3	10	2	log2	entropy		0.7327904929577466	0.10612983603070532	0.5624999999121094	0.7521126760510415	3.900973851905833	2.2691760444199685	0.5816947489411181
1	3	undersample	0.8	500	3	10	2	log2	entropy		0.7884242957746479	0.11867863447612109	0.6874999998925782	0.7549295774594724	6.777011140189207	2.805315976985047	0.4139458901843585
1	1	undersample	0.8	500	5	2	1	sqrt	gini		0.7893816021126762	0.11776342899475759	0.6874999998925782	0.7739436619663808	7.532086800998245	3.0412771234822067	0.4037761550701024
1	2	undersample	0.8	500	5	2	1	sqrt	gini		0.7343529929577465	0.12843774551862436	0.5156249999194337	0.7415492957694257	3.054319994721425	1.9950612303567632	0.6531932486646759
1	3	undersample	0.8	500	5	2	1	sqrt	gini		0.7753741197183099	0.11290259040094819	0.6406249998999024	0.7345070422483486	4.931726222784177	2.412964099671215	0.48927372310454975
1	1	undersample	0.8	500	5	2	1	sqrt	entropy		0.7799405809859155	0.11483983086371895	0.6093749999047852	0.7774647887269193	5.450126296642078	2.738330572655732	0.5024343233736811
1	2	undersample	0.8	500	5	2	1	sqrt	entropy		0.7309529049295775	0.10194214404752844	0.5312499999169923	0.7373239436567794	3.1812331148197353	2.022453005759744	0.63574497716808
1	3	undersample	0.8	500	5	2	1	sqrt	entropy		0.7798085387323943	0.11416315880320599	0.6718749998950196	0.7429577464736412	5.91846024731793	2.613869760861802	0.44164691363124847
1	1	undersample	0.8	500	5	2	1	log2	gini		0.7893816021126762	0.11776342899475759	0.6874999998925782	0.7739436619663808	7.532086800998245	3.0412771234822067	0.4037761550701024
1	2	undersample	0.8	500	5	2	1	log2	gini		0.7343529929577465	0.12843774551862436	0.5156249999194337	0.7415492957694257	3.054319994721425	1.9950612303567632	0.6531932486646759
1	3	undersample	0.8	500	5	2	1	log2	gini		0.7753741197183099	0.11290259040094819	0.6406249998999024	0.7345070422483486	4.931726222784177	2.412964099671215	0.48927372310454975
1	1	undersample	0.8	500	5	2	1	log2	entropy		0.7799405809859155	0.11483983086371895	0.6093749999047852	0.7774647887269193	5.450126296642078	2.738330572655732	0.5024343233736811
1	2	undersample	0.8	500	5	2	1	log2	entropy		0.7309529049295775	0.10194214404752844	0.5312499999169923	0.7373239436567794	3.1812331148197353	2.022453005759744	0.63574497716808
1	3	undersample	0.8	500	5	2	1	log2	entropy		0.7798085387323943	0.11416315880320599	0.6718749998950196	0.7429577464736412	5.91846024731793	2.613869760861802	0.44164691363124847
1	1	undersample	0.8	500	5	2	2	sqrt	gini		0.7897447183098592	0.11921302444741222	0.7031249998901368	0.7774647887269193	8.274483190837909	3.1596121992181523	0.38185008581223123
1	2	undersample	0.8	500	5	2	2	sqrt	gini		0.7337037852112676	0.10758779202871918	0.5156249999194337	0.7345070422483486	2.9450670521293185	1.9421418363207341	0.6594558875886618
1	3	undersample	0.8	500	5	2	2	sqrt	gini		0.7759242957746479	0.11257149956048694	0.6406249998999024	0.735915492952564	4.967536007265752	2.425833241048473	0.48833731407783965
1	1	undersample	0.8	500	5	2	2	sqrt	entropy		0.7826144366197182	0.12484449617059025	0.6249999999023438	0.7795774647832425	5.894568373101886	2.8354631296346566	0.4810298042563672
1	2	undersample	0.8	500	5	2	2	sqrt	entropy		0.7314590669014085	0.11513088561227838	0.5468749999145508	0.7394366197131026	3.4249765585480336	2.0988174866484717	0.6127976108801362
1	3	undersample	0.8	500	5	2	2	sqrt	entropy		0.7803367077464789	0.11140323449592886	0.6718749998950196	0.7415492957694257	5.8750483732422785	2.5996252395557824	0.44248574916339567
1	1	undersample	0.8	500	5	2	2	log2	gini		0.7897447183098592	0.11921302444741222	0.7031249998901368	0.7774647887269193	8.274483190837909	3.1596121992181523	0.38185008581223123
1	2	undersample	0.8	500	5	2	2	log2	gini		0.7337037852112676	0.10758779202871918	0.5156249999194337	0.7345070422483486	2.9450670521293185	1.9421418363207341	0.6594558875886618
1	3	undersample	0.8	500	5	2	2	log2	gini		0.7759242957746479	0.11257149956048694	0.6406249998999024	0.735915492952564	4.967536007265752	2.425833241048473	0.48833731407783965
1	1	undersample	0.8	500	5	2	2	log2	entropy		0.7826144366197182	0.12484449617059025	0.6249999999023438	0.7795774647832425	5.894568373101886	2.8354631296346566	0.4810298042563672
1	2	undersample	0.8	500	5	2	2	log2	entropy		0.7314590669014085	0.11513088561227838	0.5468749999145508	0.7394366197131026	3.4249765585480336	2.0988174866484717	0.6127976108801362
1	3	undersample	0.8	500	5	2	2	log2	entropy		0.7803367077464789	0.11140323449592886	0.6718749998950196	0.7415492957694257	5.8750483732422785	2.5996252395557824	0.44248574916339567
1	1	undersample	0.8	500	5	5	1	sqrt	gini		0.7895246478873239	0.11797439863669792	0.7031249998901368	0.7760563380227039	8.207546689940418	3.1397404252682843	0.38254309866321456
1	2	undersample	0.8	500	5	5	1	sqrt	gini		0.7363666373239437	0.11017585191809612	0.5312499999169923	0.7345070422483486	3.135455223577681	2.0009946192395445	0.6381831170281477
1	3	undersample	0.8	500	5	5	1	sqrt	gini		0.7771456866197183	0.11631905621252184	0.656249999897461	0.7373239436567794	5.358761632700319	2.498324301232625	0.4662129833131026
1	1	undersample	0.8	500	5	5	1	sqrt	entropy		0.7808098591549295	0.12237857929194673	0.5937499999072267	0.7802816901353502	5.190335034158809	2.70232359446853	0.5206453003092394
1	2	undersample	0.8	500	5	5	1	sqrt	entropy		0.7325264084507042	0.11385342256986114	0.5468749999145508	0.7373239436567794	3.3877228891587765	2.0819369176938536	0.6145534779362078
1	3	undersample	0.8	500	5	5	1	sqrt	entropy		0.7803697183098591	0.11310312179495878	0.656249999897461	0.7380281690088872	5.3782988697469944	2.505040226517032	0.4657681236022284
1	1	undersample	0.8	500	5	5	1	log2	gini		0.7895246478873239	0.11797439863669792	0.7031249998901368	0.7760563380227039	8.207546689940418	3.1397404252682843	0.38254309866321456
1	2	undersample	0.8	500	5	5	1	log2	gini		0.7363666373239437	0.11017585191809612	0.5312499999169923	0.7345070422483486	3.135455223577681	2.0009946192395445	0.6381831170281477
1	3	undersample	0.8	500	5	5	1	log2	gini		0.7771456866197183	0.11631905621252184	0.656249999897461	0.7373239436567794	5.358761632700319	2.498324301232625	0.4662129833131026
1	1	undersample	0.8	500	5	5	1	log2	entropy		0.7808098591549295	0.12237857929194673	0.5937499999072267	0.7802816901353502	5.190335034158809	2.70232359446853	0.5206453003092394
1	2	undersample	0.8	500	5	5	1	log2	entropy		0.7325264084507042	0.11385342256986114	0.5468749999145508	0.7373239436567794	3.3877228891587765	2.0819369176938536	0.6145534779362078
1	3	undersample	0.8	500	5	5	1	log2	entropy		0.7803697183098591	0.11310312179495878	0.656249999897461	0.7380281690088872	5.3782988697469944	2.505040226517032	0.4657681236022284
1	1	undersample	0.8	500	5	5	2	sqrt	gini		0.7872139084507043	0.11711033820197699	0.6874999998925782	0.7753521126705961	7.5931030157776	3.0603446908051346	0.40304268340822696
1	2	undersample	0.8	500	5	5	2	sqrt	gini		0.7351232394366197	0.10838415400956207	0.5468749999145508	0.7323943661920255	3.303085166509977	2.0435854495915313	0.6186898955196851
1	3	undersample	0.8	500	5	5	2	sqrt	gini		0.7785431338028169	0.11345767451001126	0.6406249998999024	0.7429577464736412	5.152471469347754	2.492294423147299	0.48370852443324286
1	1	undersample	0.8	500	5	5	2	sqrt	entropy		0.7817231514084507	0.12439706764193569	0.6093749999047852	0.7838028168958888	5.655634873784522	2.818607360972243	0.4983715121852971
1	2	undersample	0.8	500	5	5	2	sqrt	entropy		0.7321852992957747	0.11717174755716761	0.5624999999121094	0.7366197183046718	3.5958745638855967	2.135695105702121	0.5939292463627001
1	3	undersample	0.8	500	5	5	2	sqrt	entropy		0.7793573943661971	0.10959803248261998	0.6718749998950196	0.7415492957694257	5.8750483732422785	2.5996252395557824	0.44248574916339567
1	1	undersample	0.8	500	5	5	2	log2	gini		0.7872139084507043	0.11711033820197699	0.6874999998925782	0.7753521126705961	7.5931030157776	3.0603446908051346	0.40304268340822696
1	2	undersample	0.8	500	5	5	2	log2	gini		0.7351232394366197	0.10838415400956207	0.5468749999145508	0.7323943661920255	3.303085166509977	2.0435854495915313	0.6186898955196851
1	3	undersample	0.8	500	5	5	2	log2	gini		0.7785431338028169	0.11345767451001126	0.6406249998999024	0.7429577464736412	5.152471469347754	2.492294423147299	0.48370852443324286
1	1	undersample	0.8	500	5	5	2	log2	entropy		0.7817231514084507	0.12439706764193569	0.6093749999047852	0.7838028168958888	5.655634873784522	2.818607360972243	0.4983715121852971
1	2	undersample	0.8	500	5	5	2	log2	entropy		0.7321852992957747	0.11717174755716761	0.5624999999121094	0.7366197183046718	3.5958745638855967	2.135695105702121	0.5939292463627001
1	3	undersample	0.8	500	5	5	2	log2	entropy		0.7793573943661971	0.10959803248261998	0.6718749998950196	0.7415492957694257	5.8750483732422785	2.5996252395557824	0.44248574916339567
1	1	undersample	0.8	500	5	10	1	sqrt	gini		0.7884903169014084	0.11886696001834497	0.6874999998925782	0.7760563380227039	7.623898935487818	3.0699684158178777	0.40267694595068176
1	2	undersample	0.8	500	5	10	1	sqrt	gini		0.7357834507042254	0.11668712719882078	0.5156249999194337	0.7352112676004563	2.9557308366957695	1.9473071069668038	0.6588242248696781
1	3	undersample	0.8	500	5	10	1	sqrt	gini		0.7797645246478873	0.11873008418941658	0.656249999897461	0.73098591548781	5.187529513063695	2.4394632596758754	0.470255292361674
1	1	undersample	0.8	500	5	10	1	sqrt	entropy		0.7797975352112676	0.11508060187179167	0.578124999909668	0.778169014079027	4.807172006084184	2.6061506756955843	0.5421380022028329
1	2	undersample	0.8	500	5	10	1	sqrt	entropy		0.7321852992957747	0.10840988390614953	0.5312499999169923	0.7352112676004563	3.146808384108718	2.006316413238525	0.6375718305258988
1	3	undersample	0.8	500	5	10	1	sqrt	entropy		0.7798855633802817	0.1124630022994542	0.656249999897461	0.7387323943609949	5.397941428822018	2.5117923562490243	0.4653241120509441
1	1	undersample	0.8	500	5	10	1	log2	gini		0.7884903169014084	0.11886696001834497	0.6874999998925782	0.7760563380227039	7.623898935487818	3.0699684158178777	0.40267694595068176
1	2	undersample	0.8	500	5	10	1	log2	gini		0.7357834507042254	0.11668712719882078	0.5156249999194337	0.7352112676004563	2.9557308366957695	1.9473071069668038	0.6588242248696781
1	3	undersample	0.8	500	5	10	1	log2	gini		0.7797645246478873	0.11873008418941658	0.656249999897461	0.73098591548781	5.187529513063695	2.4394632596758754	0.470255292361674
1	1	undersample	0.8	500	5	10	1	log2	entropy		0.7797975352112676	0.11508060187179167	0.578124999909668	0.778169014079027	4.807172006084184	2.6061506756955843	0.5421380022028329
1	2	undersample	0.8	500	5	10	1	log2	entropy		0.7321852992957747	0.10840988390614953	0.5312499999169923	0.7352112676004563	3.146808384108718	2.006316413238525	0.6375718305258988
1	3	undersample	0.8	500	5	10	1	log2	entropy		0.7798855633802817	0.1124630022994542	0.656249999897461	0.7387323943609949	5.397941428822018	2.5117923562490243	0.4653241120509441
1	1	undersample	0.8	500	5	10	2	sqrt	gini		0.7874009683098592	0.11768607844680026	0.6718749998950196	0.778169014079027	7.182917205997206	3.0287697041867605	0.4216628906468237
1	2	undersample	0.8	500	5	10	2	sqrt	gini		0.7351342429577465	0.11482391214572327	0.5156249999194337	0.7380281690088872	2.998959296689727	1.9682458922633823	0.6563096286256213
1	3	undersample	0.8	500	5	10	2	sqrt	gini		0.7797425176056338	0.11985856156892086	0.6406249998999024	0.7316901408399177	4.861234521004526	2.387631144189053	0.4911573562765138
1	1	undersample	0.8	500	5	10	2	sqrt	entropy		0.7820532570422535	0.11917600564815173	0.6249999999023438	0.7760563380227039	5.775681036119856	2.7908803780162525	0.48321233510055045
1	2	undersample	0.8	500	5	10	2	sqrt	entropy		0.7319652288732396	0.10885710276533724	0.5468749999145508	0.7387323943609949	3.4124917259521435	2.0931602968741867	0.6133817839998548
1	3	undersample	0.8	500	5	10	2	sqrt	entropy		0.779181338028169	0.11696701326699781	0.656249999897461	0.7401408450652104	5.4375459381636055	2.5254064064361317	0.4644386237431154
1	1	undersample	0.8	500	5	10	2	log2	gini		0.7874009683098592	0.11768607844680026	0.6718749998950196	0.778169014079027	7.182917205997206	3.0287697041867605	0.4216628906468237
1	2	undersample	0.8	500	5	10	2	log2	gini		0.7351342429577465	0.11482391214572327	0.5156249999194337	0.7380281690088872	2.998959296689727	1.9682458922633823	0.6563096286256213
1	3	undersample	0.8	500	5	10	2	log2	gini		0.7797425176056338	0.11985856156892086	0.6406249998999024	0.7316901408399177	4.861234521004526	2.387631144189053	0.4911573562765138
1	1	undersample	0.8	500	5	10	2	log2	entropy		0.7820532570422535	0.11917600564815173	0.6249999999023438	0.7760563380227039	5.775681036119856	2.7908803780162525	0.48321233510055045
1	2	undersample	0.8	500	5	10	2	log2	entropy		0.7319652288732396	0.10885710276533724	0.5468749999145508	0.7387323943609949	3.4124917259521435	2.0931602968741867	0.6133817839998548
1	3	undersample	0.8	500	5	10	2	log2	entropy		0.779181338028169	0.11696701326699781	0.656249999897461	0.7401408450652104	5.4375459381636055	2.5254064064361317	0.4644386237431154
1	1	undersample	0.8	500	10	2	1	sqrt	gini		0.7829665492957747	0.11772340496761655	0.6874999998925782	0.7619718309805495	7.04260317139906	2.888313487607697	0.41012014263582064
1	2	undersample	0.8	500	10	2	1	sqrt	gini		0.7274207746478873	0.1080755889951409	0.5312499999169923	0.7302816901357023	3.068581254448625	1.9696474462108395	0.6418755940288572
1	3	undersample	0.8	500	10	2	1	sqrt	gini		0.7629621478873239	0.11780438940898542	0.656249999897461	0.726056338023056	5.059826838081916	2.3955654648328335	0.47344810225613937
1	1	undersample	0.8	500	10	2	1	sqrt	entropy		0.772887323943662	0.10755634266355064	0.656249999897461	0.7661971830931958	6.256297590532612	2.8068522890830914	0.44864429575210824
1	2	undersample	0.8	500	10	2	1	sqrt	entropy		0.7258362676056338	0.10452503682693953	0.5156249999194337	0.7394366197131026	3.0209240276997193	1.9788850588399878	0.6550595150641931
1	3	undersample	0.8	500	10	2	1	sqrt	entropy		0.7661971830985915	0.1115592056333378	0.656249999897461	0.7218309859104097	4.953969864686642	2.3591771299672164	0.4762195057431471
1	1	undersample	0.8	500	10	2	1	log2	gini		0.7829665492957747	0.11772340496761655	0.6874999998925782	0.7619718309805495	7.04260317139906	2.888313487607697	0.41012014263582064
1	2	undersample	0.8	500	10	2	1	log2	gini		0.7274207746478873	0.1080755889951409	0.5312499999169923	0.7302816901357023	3.068581254448625	1.9696474462108395	0.6418755940288572
1	3	undersample	0.8	500	10	2	1	log2	gini		0.7629621478873239	0.11780438940898542	0.656249999897461	0.726056338023056	5.059826838081916	2.3955654648328335	0.47344810225613937
1	1	undersample	0.8	500	10	2	1	log2	entropy		0.772887323943662	0.10755634266355064	0.656249999897461	0.7661971830931958	6.256297590532612	2.8068522890830914	0.44864429575210824
1	2	undersample	0.8	500	10	2	1	log2	entropy		0.7258362676056338	0.10452503682693953	0.5156249999194337	0.7394366197131026	3.0209240276997193	1.9788850588399878	0.6550595150641931
1	3	undersample	0.8	500	10	2	1	log2	entropy		0.7661971830985915	0.1115592056333378	0.656249999897461	0.7218309859104097	4.953969864686642	2.3591771299672164	0.4762195057431471
1	1	undersample	0.8	500	10	2	2	sqrt	gini		0.7805237676056338	0.11512978986067723	0.656249999897461	0.7718309859100576	6.457912110414593	2.876157280835687	0.44536951991313467
1	2	undersample	0.8	500	10	2	2	sqrt	gini		0.7314150528169014	0.11041791345753506	0.5312499999169923	0.7366197183046718	3.169696841428805	2.0170453776075585	0.6363527639448844
1	3	undersample	0.8	500	10	2	2	sqrt	gini		0.7663842429577464	0.11045071648440319	0.6406249998999024	0.7302816901357023	4.826540824415155	2.3751630969013062	0.4921046221387142
1	1	undersample	0.8	500	10	2	2	sqrt	entropy		0.7784551056338028	0.11383637989754444	0.6406249998999024	0.7788732394311347	6.278869776734665	2.897093817504983	0.46140370126021674
1	2	undersample	0.8	500	10	2	2	sqrt	entropy		0.7257042253521127	0.1068060979488413	0.49999999992187505	0.7387323943609949	2.8274931487733275	1.9137465571421137	0.6768350719779593
1	3	undersample	0.8	500	10	2	2	sqrt	entropy		0.7685849471830986	0.10964772676885802	0.6874999998925782	0.7225352112625174	5.7289337474980835	2.47779178843887	0.43250486746013145
1	1	undersample	0.8	500	10	2	2	log2	gini		0.7805237676056338	0.11512978986067723	0.656249999897461	0.7718309859100576	6.457912110414593	2.876157280835687	0.44536951991313467
1	2	undersample	0.8	500	10	2	2	log2	gini		0.7314150528169014	0.11041791345753506	0.5312499999169923	0.7366197183046718	3.169696841428805	2.0170453776075585	0.6363527639448844
1	3	undersample	0.8	500	10	2	2	log2	gini		0.7663842429577464	0.11045071648440319	0.6406249998999024	0.7302816901357023	4.826540824415155	2.3751630969013062	0.4921046221387142
1	1	undersample	0.8	500	10	2	2	log2	entropy		0.7784551056338028	0.11383637989754444	0.6406249998999024	0.7788732394311347	6.278869776734665	2.897093817504983	0.46140370126021674
1	2	undersample	0.8	500	10	2	2	log2	entropy		0.7257042253521127	0.1068060979488413	0.49999999992187505	0.7387323943609949	2.8274931487733275	1.9137465571421137	0.6768350719779593
1	3	undersample	0.8	500	10	2	2	log2	entropy		0.7685849471830986	0.10964772676885802	0.6874999998925782	0.7225352112625174	5.7289337474980835	2.47779178843887	0.43250486746013145
1	1	undersample	0.8	500	10	5	1	sqrt	gini		0.7802486795774649	0.10863258729057779	0.6874999998925782	0.7640845070368727	7.125372747555592	2.9141789804294116	0.4089861699060464
1	2	undersample	0.8	500	10	5	1	sqrt	gini		0.7233604753521127	0.10569240033508412	0.5624999999121094	0.7330985915441331	3.5314736585700075	2.107519709585661	0.5967819324254333
1	3	undersample	0.8	500	10	5	1	sqrt	gini		0.7701694542253521	0.11610912253618363	0.6718749998950196	0.7253521126709482	5.4078141632100545	2.4463140130654475	0.4523664987657758
1	1	undersample	0.8	500	10	5	1	sqrt	entropy		0.7815360915492958	0.11225436283706434	0.6874999998925782	0.7711267605579498	7.412307277729214	3.0038460220605665	0.4052511364393588
1	2	undersample	0.8	500	10	5	1	sqrt	entropy		0.7259352992957746	0.10478644249953825	0.5312499999169923	0.7373239436567794	3.1812331148197353	2.022453005759744	0.63574497716808
1	3	undersample	0.8	500	10	5	1	sqrt	entropy		0.7627860915492958	0.11022611637022982	0.6406249998999024	0.726056338023056	4.724600219701158	2.338528191860623	0.4949684705307274
1	1	undersample	0.8	500	10	5	1	log2	gini		0.7802486795774649	0.10863258729057779	0.6874999998925782	0.7640845070368727	7.125372747555592	2.9141789804294116	0.4089861699060464
1	2	undersample	0.8	500	10	5	1	log2	gini		0.7233604753521127	0.10569240033508412	0.5624999999121094	0.7330985915441331	3.5314736585700075	2.107519709585661	0.5967819324254333
1	3	undersample	0.8	500	10	5	1	log2	gini		0.7701694542253521	0.11610912253618363	0.6718749998950196	0.7253521126709482	5.4078141632100545	2.4463140130654475	0.4523664987657758
1	1	undersample	0.8	500	10	5	1	log2	entropy		0.7815360915492958	0.11225436283706434	0.6874999998925782	0.7711267605579498	7.412307277729214	3.0038460220605665	0.4052511364393588
1	2	undersample	0.8	500	10	5	1	log2	entropy		0.7259352992957746	0.10478644249953825	0.5312499999169923	0.7373239436567794	3.1812331148197353	2.022453005759744	0.63574497716808
1	3	undersample	0.8	500	10	5	1	log2	entropy		0.7627860915492958	0.11022611637022982	0.6406249998999024	0.726056338023056	4.724600219701158	2.338528191860623	0.4949684705307274
1	1	undersample	0.8	500	10	5	2	sqrt	gini		0.7792143485915493	0.11334502398835736	0.6874999998925782	0.7704225352058421	7.382821674204326	2.9946317708607935	0.4056215670894312
1	2	undersample	0.8	500	10	5	2	sqrt	gini		0.729874559859155	0.10651419180726487	0.578124999909668	0.73098591548781	3.723676402661339	2.1490509668573186	0.5771314951225653
1	3	undersample	0.8	500	10	5	2	sqrt	gini		0.7675726232394366	0.12077300081752895	0.656249999897461	0.7323943661920255	5.224880145035478	2.4523025395098377	0.46935095527332615
1	1	undersample	0.8	500	10	5	2	sqrt	entropy		0.7800726232394366	0.11330781842304315	0.6718749998950196	0.773239436614273	6.982253385378069	2.9629268874361974	0.42435108754696527
1	2	undersample	0.8	500	10	5	2	sqrt	entropy		0.7270906690140845	0.10460077919968973	0.5312499999169923	0.7380281690088872	3.192831411183427	2.0278897071804547	0.6351383502896887
1	3	undersample	0.8	500	10	5	2	sqrt	entropy		0.7679797535211268	0.11397575233041937	0.656249999897461	0.7232394366146251	4.988896380943646	2.3711831200163997	0.47529210652375353
1	1	undersample	0.8	500	10	5	2	log2	gini		0.7792143485915493	0.11334502398835736	0.6874999998925782	0.7704225352058421	7.382821674204326	2.9946317708607935	0.4056215670894312
1	2	undersample	0.8	500	10	5	2	log2	gini		0.729874559859155	0.10651419180726487	0.578124999909668	0.73098591548781	3.723676402661339	2.1490509668573186	0.5771314951225653
1	3	undersample	0.8	500	10	5	2	log2	gini		0.7675726232394366	0.12077300081752895	0.656249999897461	0.7323943661920255	5.224880145035478	2.4523025395098377	0.46935095527332615
1	1	undersample	0.8	500	10	5	2	log2	entropy		0.7800726232394366	0.11330781842304315	0.6718749998950196	0.773239436614273	6.982253385378069	2.9629268874361974	0.42435108754696527
1	2	undersample	0.8	500	10	5	2	log2	entropy		0.7270906690140845	0.10460077919968973	0.5312499999169923	0.7380281690088872	3.192831411183427	2.0278897071804547	0.6351383502896887
1	3	undersample	0.8	500	10	5	2	log2	entropy		0.7679797535211268	0.11397575233041937	0.656249999897461	0.7232394366146251	4.988896380943646	2.3711831200163997	0.47529210652375353
1	1	undersample	0.8	500	10	10	1	sqrt	gini		0.7811509683098592	0.1111486256783551	0.6874999998925782	0.7605633802763341	6.988234920358904	2.871323408978913	0.41087962437145675
1	2	undersample	0.8	500	10	10	1	sqrt	gini		0.7305347711267606	0.11125193160383354	0.5312499999169923	0.7316901408399177	3.0906385478624814	1.9799868024982392	0.6406400298608951
1	3	undersample	0.8	500	10	10	1	sqrt	gini		0.769850352112676	0.11484977476652054	0.6874999998925782	0.726056338023056	5.830848057970794	2.509640010777254	0.4304073657069635
1	1	undersample	0.8	500	10	10	1	sqrt	entropy		0.777618838028169	0.11406736087290373	0.656249999897461	0.7669014084453035	6.280966436644596	2.8153322050002614	0.4482323175244664
1	2	undersample	0.8	500	10	10	1	sqrt	entropy		0.7264964788732394	0.10136565612765751	0.5156249999194337	0.7330985915441331	2.923908302798281	1.9318930671201893	0.6607228537338937
1	3	undersample	0.8	500	10	10	1	sqrt	entropy		0.7686069542253522	0.11247527169718188	0.656249999897461	0.7281690140793792	5.113989408618117	2.414183848589132	0.47207446174621415
1	1	undersample	0.8	500	10	10	1	log2	gini		0.7811509683098592	0.1111486256783551	0.6874999998925782	0.7605633802763341	6.988234920358904	2.871323408978913	0.41087962437145675
1	2	undersample	0.8	500	10	10	1	log2	gini		0.7305347711267606	0.11125193160383354	0.5312499999169923	0.7316901408399177	3.0906385478624814	1.9799868024982392	0.6406400298608951
1	3	undersample	0.8	500	10	10	1	log2	gini		0.769850352112676	0.11484977476652054	0.6874999998925782	0.726056338023056	5.830848057970794	2.509640010777254	0.4304073657069635
1	1	undersample	0.8	500	10	10	1	log2	entropy		0.777618838028169	0.11406736087290373	0.656249999897461	0.7669014084453035	6.280966436644596	2.8153322050002614	0.4482323175244664
1	2	undersample	0.8	500	10	10	1	log2	entropy		0.7264964788732394	0.10136565612765751	0.5156249999194337	0.7330985915441331	2.923908302798281	1.9318930671201893	0.6607228537338937
1	3	undersample	0.8	500	10	10	1	log2	entropy		0.7686069542253522	0.11247527169718188	0.656249999897461	0.7281690140793792	5.113989408618117	2.414183848589132	0.47207446174621415
1	1	undersample	0.8	500	10	10	2	sqrt	gini		0.78125	0.11484003187795985	0.6718749998950196	0.7612676056284419	6.529427947968555	2.814343539427213	0.4310245088175812
1	2	undersample	0.8	500	10	10	2	sqrt	gini		0.7295884683098592	0.12130638446547493	0.5312499999169923	0.7345070422483486	3.135455223577681	2.0009946192395445	0.6381831170281477
1	3	undersample	0.8	500	10	10	2	sqrt	gini		0.7716109154929577	0.11695376875819162	0.6406249998999024	0.7253521126709482	4.707915069430674	2.3325319659461243	0.495449022437239
1	1	undersample	0.8	500	10	10	2	sqrt	entropy		0.7782570422535211	0.11278150492719276	0.656249999897461	0.7711267605579498	6.43216748713116	2.867307566512359	0.445776250063032
1	2	undersample	0.8	500	10	10	2	sqrt	entropy		0.7265625	0.11290894259465759	0.5312499999169923	0.735915492952564	3.158222094826869	2.011666590137758	0.6369617139499542
1	3	undersample	0.8	500	10	10	2	sqrt	entropy		0.7715779049295775	0.10963991296092748	0.656249999897461	0.7295774647835945	5.150567950159739	2.426757722335234	0.4711631210989638
1	1	undersample	0.8	500	10	10	2	log2	gini		0.78125	0.11484003187795985	0.6718749998950196	0.7612676056284419	6.529427947968555	2.814343539427213	0.4310245088175812
1	2	undersample	0.8	500	10	10	2	log2	gini		0.7295884683098592	0.12130638446547493	0.5312499999169923	0.7345070422483486	3.135455223577681	2.0009946192395445	0.6381831170281477
1	3	undersample	0.8	500	10	10	2	log2	gini		0.7716109154929577	0.11695376875819162	0.6406249998999024	0.7253521126709482	4.707915069430674	2.3325319659461243	0.495449022437239
1	1	undersample	0.8	500	10	10	2	log2	entropy		0.7782570422535211	0.11278150492719276	0.656249999897461	0.7711267605579498	6.43216748713116	2.867307566512359	0.445776250063032
1	2	undersample	0.8	500	10	10	2	log2	entropy		0.7265625	0.11290894259465759	0.5312499999169923	0.735915492952564	3.158222094826869	2.011666590137758	0.6369617139499542
1	3	undersample	0.8	500	10	10	2	log2	entropy		0.7715779049295775	0.10963991296092748	0.656249999897461	0.7295774647835945	5.150567950159739	2.426757722335234	0.4711631210989638
1	1	undersample	1.0	100	3	2	1	sqrt	gini		0.7900198063380282	0.1151395052538319	0.7656249998803711	0.7070422535161477	7.8839739580819295	2.613431400723374	0.3314865492680355
1	2	undersample	1.0	100	3	2	1	sqrt	gini		0.7294894366197183	0.10509420346635556	0.6874999998925782	0.6577464788686075	4.227983388649707	2.0087447969343057	0.475107059324565
1	3	undersample	1.0	100	3	2	1	sqrt	gini		0.7747029049295775	0.11584339375966547	0.7968749998754884	0.6394366197138068	6.9573314221119045	2.210082946144304	0.3176624401630298
1	1	undersample	1.0	100	3	2	1	sqrt	entropy		0.7848481514084507	0.1255820298170899	0.7499999998828126	0.7105633802766862	7.364963138727464	2.591240785935675	0.35183349372930667
1	2	undersample	1.0	100	3	2	1	sqrt	entropy		0.7306558098591549	0.1100226456469876	0.656249999897461	0.659154929572823	3.691960806773684	1.9253615134329967	0.5215010606236407
1	3	undersample	1.0	100	3	2	1	sqrt	entropy		0.7771786971830986	0.11962650403004117	0.7968749998754884	0.6408450704180223	6.999999687961884	2.2187499378484823	0.31696428096477464
1	1	undersample	1.0	100	3	2	1	log2	gini		0.7900198063380282	0.1151395052538319	0.7656249998803711	0.7070422535161477	7.8839739580819295	2.613431400723374	0.3314865492680355
1	2	undersample	1.0	100	3	2	1	log2	gini		0.7294894366197183	0.10509420346635556	0.6874999998925782	0.6577464788686075	4.227983388649707	2.0087447969343057	0.475107059324565
1	3	undersample	1.0	100	3	2	1	log2	gini		0.7747029049295775	0.11584339375966547	0.7968749998754884	0.6394366197138068	6.9573314221119045	2.210082946144304	0.3176624401630298
1	1	undersample	1.0	100	3	2	1	log2	entropy		0.7848481514084507	0.1255820298170899	0.7499999998828126	0.7105633802766862	7.364963138727464	2.591240785935675	0.35183349372930667
1	2	undersample	1.0	100	3	2	1	log2	entropy		0.7306558098591549	0.1100226456469876	0.656249999897461	0.659154929572823	3.691960806773684	1.9253615134329967	0.5215010606236407
1	3	undersample	1.0	100	3	2	1	log2	entropy		0.7771786971830986	0.11962650403004117	0.7968749998754884	0.6408450704180223	6.999999687961884	2.2187499378484823	0.31696428096477464
1	1	undersample	1.0	100	3	2	2	sqrt	gini		0.7913732394366197	0.11698018615828258	0.7812499998779298	0.7119718309809017	8.82815181144869	2.7124082183157756	0.3072452975397072
1	2	undersample	1.0	100	3	2	2	sqrt	gini		0.7290602992957746	0.11419384360569239	0.656249999897461	0.6612676056291461	3.726894599764502	1.9373700048460076	0.5198349230749594
1	3	undersample	1.0	100	3	2	2	sqrt	gini		0.7792363556338029	0.12200588766097328	0.7968749998754884	0.6394366197138068	6.9573314221119045	2.210082946144304	0.3176624401630298
1	1	undersample	1.0	100	3	2	2	sqrt	entropy		0.7842209507042253	0.12850832684197658	0.7499999998828126	0.7105633802766862	7.364963138727464	2.591240785935675	0.35183349372930667
1	2	undersample	1.0	100	3	2	2	sqrt	entropy		0.7302156690140845	0.10881123848417636	0.6406249998999024	0.6626760563333615	3.501951412313835	1.8991387742745423	0.5423087061051527
1	3	undersample	1.0	100	3	2	2	sqrt	entropy		0.7789172535211268	0.12097568801415612	0.7968749998754884	0.6436619718264531	7.086348115259777	2.236289462556303	0.31557712877203775
1	1	undersample	1.0	100	3	2	2	log2	gini		0.7913732394366197	0.11698018615828258	0.7812499998779298	0.7119718309809017	8.82815181144869	2.7124082183157756	0.3072452975397072
1	2	undersample	1.0	100	3	2	2	log2	gini		0.7290602992957746	0.11419384360569239	0.656249999897461	0.6612676056291461	3.726894599764502	1.9373700048460076	0.5198349230749594
1	3	undersample	1.0	100	3	2	2	log2	gini		0.7792363556338029	0.12200588766097328	0.7968749998754884	0.6394366197138068	6.9573314221119045	2.210082946144304	0.3176624401630298
1	1	undersample	1.0	100	3	2	2	log2	entropy		0.7842209507042253	0.12850832684197658	0.7499999998828126	0.7105633802766862	7.364963138727464	2.591240785935675	0.35183349372930667
1	2	undersample	1.0	100	3	2	2	log2	entropy		0.7302156690140845	0.10881123848417636	0.6406249998999024	0.6626760563333615	3.501951412313835	1.8991387742745423	0.5423087061051527
1	3	undersample	1.0	100	3	2	2	log2	entropy		0.7789172535211268	0.12097568801415612	0.7968749998754884	0.6436619718264531	7.086348115259777	2.236289462556303	0.31557712877203775
1	1	undersample	1.0	100	3	5	1	sqrt	gini		0.7900858274647887	0.11466657518382056	0.7499999998828126	0.708450704220363	7.28985471401147	2.572463679435713	0.35288269896418656
1	2	undersample	1.0	100	3	5	1	sqrt	gini		0.7290272887323944	0.11075847200978416	0.6874999998925782	0.6605633802770383	4.2813276467844394	2.025414877745209	0.47308101645833
1	3	undersample	1.0	100	3	5	1	sqrt	gini		0.7750440140845071	0.11698668808645443	0.7812499998779298	0.6408450704180223	6.372548750250342	2.175245037106355	0.34134614871254054
1	1	undersample	1.0	100	3	5	1	sqrt	entropy		0.7841219190140847	0.12387629163487611	0.7499999998828126	0.7119718309809017	7.41564755244891	2.6039118895831446	0.35113748287117086
1	2	undersample	1.0	100	3	5	1	sqrt	entropy		0.7304797535211268	0.10904245615640519	0.656249999897461	0.659154929572823	3.691960806773684	1.9253615134329967	0.5215010606236407
1	3	undersample	1.0	100	3	5	1	sqrt	entropy		0.7761553697183098	0.11907693734884985	0.7968749998754884	0.6429577464743454	7.064633274079783	2.231878635337608	0.31592277731953367
1	1	undersample	1.0	100	3	5	1	log2	gini		0.7900858274647887	0.11466657518382056	0.7499999998828126	0.708450704220363	7.28985471401147	2.572463679435713	0.35288269896418656
1	2	undersample	1.0	100	3	5	1	log2	gini		0.7290272887323944	0.11075847200978416	0.6874999998925782	0.6605633802770383	4.2813276467844394	2.025414877745209	0.47308101645833
1	3	undersample	1.0	100	3	5	1	log2	gini		0.7750440140845071	0.11698668808645443	0.7812499998779298	0.6408450704180223	6.372548750250342	2.175245037106355	0.34134614871254054
1	1	undersample	1.0	100	3	5	1	log2	entropy		0.7841219190140847	0.12387629163487611	0.7499999998828126	0.7119718309809017	7.41564755244891	2.6039118895831446	0.35113748287117086
1	2	undersample	1.0	100	3	5	1	log2	entropy		0.7304797535211268	0.10904245615640519	0.656249999897461	0.659154929572823	3.691960806773684	1.9253615134329967	0.5215010606236407
1	3	undersample	1.0	100	3	5	1	log2	entropy		0.7761553697183098	0.11907693734884985	0.7968749998754884	0.6429577464743454	7.064633274079783	2.231878635337608	0.31592277731953367
1	1	undersample	1.0	100	3	5	2	sqrt	gini		0.791494278169014	0.11690155403828331	0.7812499998779298	0.7119718309809017	8.82815181144869	2.7124082183157756	0.3072452975397072
1	2	undersample	1.0	100	3	5	2	sqrt	gini		0.7281139964788732	0.11449641705228211	0.656249999897461	0.659154929572823	3.691960806773684	1.9253615134329967	0.5215010606236407
1	3	undersample	1.0	100	3	5	2	sqrt	gini		0.7802046654929577	0.1220528322279643	0.7968749998754884	0.6443661971785608	7.108148955807824	2.2407177583971545	0.31523223574048087
1	1	undersample	1.0	100	3	5	2	sqrt	entropy		0.783505721830986	0.12796543621044829	0.7499999998828126	0.7133802816851171	7.466830093067485	2.616707524957446	0.3504442203283298
1	2	undersample	1.0	100	3	5	2	sqrt	entropy		0.730006602112676	0.10893215047741486	0.6406249998999024	0.6626760563333615	3.501951412313835	1.8991387742745423	0.5423087061051527
1	3	undersample	1.0	100	3	5	2	sqrt	entropy		0.7795224471830985	0.1131738628240437	0.7968749998754884	0.6443661971785608	7.108148955807824	2.2407177583971545	0.31523223574048087
1	1	undersample	1.0	100	3	5	2	log2	gini		0.791494278169014	0.11690155403828331	0.7812499998779298	0.7119718309809017	8.82815181144869	2.7124082183157756	0.3072452975397072
1	2	undersample	1.0	100	3	5	2	log2	gini		0.7281139964788732	0.11449641705228211	0.656249999897461	0.659154929572823	3.691960806773684	1.9253615134329967	0.5215010606236407
1	3	undersample	1.0	100	3	5	2	log2	gini		0.7802046654929577	0.1220528322279643	0.7968749998754884	0.6443661971785608	7.108148955807824	2.2407177583971545	0.31523223574048087
1	1	undersample	1.0	100	3	5	2	log2	entropy		0.783505721830986	0.12796543621044829	0.7499999998828126	0.7133802816851171	7.466830093067485	2.616707524957446	0.3504442203283298
1	2	undersample	1.0	100	3	5	2	log2	entropy		0.730006602112676	0.10893215047741486	0.6406249998999024	0.6626760563333615	3.501951412313835	1.8991387742745423	0.5423087061051527
1	3	undersample	1.0	100	3	5	2	log2	entropy		0.7795224471830985	0.1131738628240437	0.7968749998754884	0.6443661971785608	7.108148955807824	2.2407177583971545	0.31523223574048087
1	1	undersample	1.0	100	3	10	1	sqrt	gini		0.7856183978873239	0.11153370999404015	0.7656249998803711	0.711267605628794	8.047154056205223	2.651676736969408	0.329517322270367
1	2	undersample	1.0	100	3	10	1	sqrt	gini		0.7290933098591549	0.10761951259649714	0.6718749998950196	0.6619718309812538	4.009920493978533	1.98763014919463	0.49567818416353515
1	3	undersample	1.0	100	3	10	1	sqrt	gini		0.7731734154929578	0.11636316768991495	0.7812499998779298	0.6422535211222377	6.411698265334928	2.183808993705801	0.3405975826085982
1	1	undersample	1.0	100	3	10	1	sqrt	entropy		0.7841329225352113	0.12138553434848784	0.734374999885254	0.7147887323893325	6.928830454874913	2.5748455882860464	0.3716132954568342
1	2	undersample	1.0	100	3	10	1	sqrt	entropy		0.7286421654929578	0.1036660058518371	0.6406249998999024	0.659154929572823	3.4473588515031746	1.879519572636973	0.5452056542775768
1	3	undersample	1.0	100	3	10	1	sqrt	entropy		0.7753301056338028	0.11928688407911453	0.7968749998754884	0.6478873239390994	7.218461208935612	2.263124935344314	0.31351901709442137
1	1	undersample	1.0	100	3	10	1	log2	gini		0.7856183978873239	0.11153370999404015	0.7656249998803711	0.711267605628794	8.047154056205223	2.651676736969408	0.329517322270367
[truncated: 18,737 more rows]
