# Supplementary material for: Risk prediction for cardiovascular related diseases using PRS and EHR in the Framingham Heart Study
Source: PLoS One. 2026 Apr 17;21(4):e0345914. doi: 10.1371/journal.pone.0345914 (PMC13089760; doi:10.1371/journal.pone.0345914)
Supplement: S1 File — (ZIP) [file pone.0345914.s003.zip › rf/prs_ehr_model/stroke/stroke_rf_nested_cv_best_per_fold.csv]

sampling_method	sampling_ratio	n_estimators	max_depth	min_samples_split	min_samples_leaf	max_features	criterion	class_weight	mean_AUC	outer_fold
undersample	1.0	500	3	2	2	sqrt	gini		0.7739069835680751	1
none		300	3	5	2	sqrt	entropy		0.7828242339917998	2
none		300	5	2	2	sqrt	entropy		0.795850725246388	3
none		300	3	2	2	sqrt	entropy		0.7867639591655021	4
