# Supplementary material for: Risk prediction for cardiovascular related diseases using PRS and EHR in the Framingham Heart Study
Source: PLoS One. 2026 Apr 17;21(4):e0345914. doi: 10.1371/journal.pone.0345914 (PMC13089760; doi:10.1371/journal.pone.0345914)
Supplement: S1 File — (ZIP) [file pone.0345914.s003.zip › rf/prs_ehr_model/stroke/stroke_rf_nested_cv_outer_test_results.csv]

outer_fold	AUC	AUPRC	sensitivity	specificity	DOR	LR+	LR-
1	0.7974577762139339	0.126906878955535	0.7812499998779298	0.6579873328595498	6.87095795164961	2.284272052164614	0.33245320369143233
2	0.8053147007042254	0.1553208074985579	0.0	0.9999999999929579	0.0	0.0	0.9999999900070423
3	0.7592429577464789	0.10923337404914486	0.0	0.9999999999929579	0.0	0.0	0.9999999900070423
4	0.788237235915493	0.1285943339817051	0.0	0.9999999999929579	0.0	0.0	0.9999999900070423
