# Supplementary material for: Risk prediction for cardiovascular related diseases using PRS and EHR in the Framingham Heart Study
Source: PLoS One. 2026 Apr 17;21(4):e0345914. doi: 10.1371/journal.pone.0345914 (PMC13089760; doi:10.1371/journal.pone.0345914)
Supplement: S1 File — (ZIP) [file pone.0345914.s003.zip › rf/prs_model/af/af_rf_nested_cv_all_results.csv]

outer_fold	inner_fold	sampling_method	sampling_ratio	n_estimators	max_depth	min_samples_split	min_samples_leaf	max_features	criterion	class_weight	AUC	AUPRC	sensitivity	specificity	DOR	LR+	LR-
1	1	none		100	3	2	1	sqrt	gini		0.8034728327765077	0.38475331998182677	0.013636363635743802	0.9993552546679604	21.42823885863487	21.14967175627149	0.9869999901306161
1	2	none		100	3	2	1	sqrt	gini		0.7931118235694161	0.3772025964077533	0.050228310499989576	0.9961315280399993	13.617753230177613	12.983984679091046	0.95346011368016
1	3	none		100	3	2	1	sqrt	gini		0.8259809384164223	0.4462340919995849	0.031818181816735534	0.9999999999935485	3284266.1290078885	3179766.753246078	0.9681818085076926
1	1	none		100	3	2	1	sqrt	entropy		0.8059785475646211	0.3782707338534629	0.004545454545247934	0.9999999999935526	456326.7924688555	454252.57979958045	0.9954545355066248
1	2	none		100	3	2	1	sqrt	entropy		0.7933591231463573	0.3778805540064437	0.01826484018181439	0.9993552546679604	28.83676174945526	28.328327466537363	0.9823685275169595
1	3	none		100	3	2	1	sqrt	entropy		0.8281011730205279	0.4478006380249382	0.0	0.9999999999935485	0.0	0.0	0.9999999900064517
1	1	none		100	3	2	1	log2	gini		0.8034728327765077	0.38475331998182677	0.013636363635743802	0.9993552546679604	21.42823885863487	21.14967175627149	0.9869999901306161
1	2	none		100	3	2	1	log2	gini		0.7931118235694161	0.3772025964077533	0.050228310499989576	0.9961315280399993	13.617753230177613	12.983984679091046	0.95346011368016
1	3	none		100	3	2	1	log2	gini		0.8259809384164223	0.4462340919995849	0.031818181816735534	0.9999999999935485	3284266.1290078885	3179766.753246078	0.9681818085076926
1	1	none		100	3	2	1	log2	entropy		0.8059785475646211	0.3782707338534629	0.004545454545247934	0.9999999999935526	456326.7924688555	454252.57979958045	0.9954545355066248
1	2	none		100	3	2	1	log2	entropy		0.7933591231463573	0.3778805540064437	0.01826484018181439	0.9993552546679604	28.83676174945526	28.328327466537363	0.9823685275169595
1	3	none		100	3	2	1	log2	entropy		0.8281011730205279	0.4478006380249382	0.0	0.9999999999935485	0.0	0.0	0.9999999900064517
1	1	none		100	3	2	2	sqrt	gini		0.8033643983353848	0.3834278934260113	0.013636363635743802	0.9993552546679604	21.42823885863487	21.14967175627149	0.9869999901306161
1	2	none		100	3	2	2	sqrt	gini		0.7930293903771024	0.37869521618812096	0.050228310499989576	0.9961315280399993	13.617753230177613	12.983984679091046	0.95346011368016
1	3	none		100	3	2	2	sqrt	gini		0.8260645161290323	0.4463941793169096	0.031818181816735534	0.9999999999935485	3284266.1290078885	3179766.753246078	0.9681818085076926
1	1	none		100	3	2	2	sqrt	entropy		0.8060723287028896	0.37979771297253684	0.004545454545247934	0.9999999999935526	456326.7924688555	454252.57979958045	0.9954545355066248
1	2	none		100	3	2	2	sqrt	entropy		0.7937698170866344	0.3783838738799862	0.01826484018181439	0.9993552546679604	28.83676174945526	28.328327466537363	0.9823685275169595
1	3	none		100	3	2	2	sqrt	entropy		0.8275703812316715	0.4480337897566948	0.0	0.9999999999935485	0.0	0.0	0.9999999900064517
1	1	none		100	3	2	2	log2	gini		0.8033643983353848	0.3834278934260113	0.013636363635743802	0.9993552546679604	21.42823885863487	21.14967175627149	0.9869999901306161
1	2	none		100	3	2	2	log2	gini		0.7930293903771024	0.37869521618812096	0.050228310499989576	0.9961315280399993	13.617753230177613	12.983984679091046	0.95346011368016
1	3	none		100	3	2	2	log2	gini		0.8260645161290323	0.4463941793169096	0.031818181816735534	0.9999999999935485	3284266.1290078885	3179766.753246078	0.9681818085076926
1	1	none		100	3	2	2	log2	entropy		0.8060723287028896	0.37979771297253684	0.004545454545247934	0.9999999999935526	456326.7924688555	454252.57979958045	0.9954545355066248
1	2	none		100	3	2	2	log2	entropy		0.7937698170866344	0.3783838738799862	0.01826484018181439	0.9993552546679604	28.83676174945526	28.328327466537363	0.9823685275169595
1	3	none		100	3	2	2	log2	entropy		0.8275703812316715	0.4480337897566948	0.0	0.9999999999935485	0.0	0.0	0.9999999900064517
1	1	none		100	3	5	1	sqrt	gini		0.8034728327765077	0.38475331998182677	0.013636363635743802	0.9993552546679604	21.42823885863487	21.14967175627149	0.9869999901306161
1	2	none		100	3	5	1	sqrt	gini		0.7931118235694161	0.3772025964077533	0.050228310499989576	0.9961315280399993	13.617753230177613	12.983984679091046	0.95346011368016
1	3	none		100	3	5	1	sqrt	gini		0.8258900293255134	0.4462157862257356	0.031818181816735534	0.9999999999935485	3284266.1290078885	3179766.753246078	0.9681818085076926
1	1	none		100	3	5	1	sqrt	entropy		0.8059785475646211	0.3782707338534629	0.004545454545247934	0.9999999999935526	456326.7924688555	454252.57979958045	0.9954545355066248
1	2	none		100	3	5	1	sqrt	entropy		0.7933591231463573	0.3778805540064437	0.01826484018181439	0.9993552546679604	28.83676174945526	28.328327466537363	0.9823685275169595
1	3	none		100	3	5	1	sqrt	entropy		0.8281011730205279	0.4478006380249382	0.0	0.9999999999935485	0.0	0.0	0.9999999900064517
1	1	none		100	3	5	1	log2	gini		0.8034728327765077	0.38475331998182677	0.013636363635743802	0.9993552546679604	21.42823885863487	21.14967175627149	0.9869999901306161
1	2	none		100	3	5	1	log2	gini		0.7931118235694161	0.3772025964077533	0.050228310499989576	0.9961315280399993	13.617753230177613	12.983984679091046	0.95346011368016
1	3	none		100	3	5	1	log2	gini		0.8258900293255134	0.4462157862257356	0.031818181816735534	0.9999999999935485	3284266.1290078885	3179766.753246078	0.9681818085076926
1	1	none		100	3	5	1	log2	entropy		0.8059785475646211	0.3782707338534629	0.004545454545247934	0.9999999999935526	456326.7924688555	454252.57979958045	0.9954545355066248
1	2	none		100	3	5	1	log2	entropy		0.7933591231463573	0.3778805540064437	0.01826484018181439	0.9993552546679604	28.83676174945526	28.328327466537363	0.9823685275169595
1	3	none		100	3	5	1	log2	entropy		0.8281011730205279	0.4478006380249382	0.0	0.9999999999935485	0.0	0.0	0.9999999900064517
1	1	none		100	3	5	2	sqrt	gini		0.8033643983353848	0.3834278934260113	0.013636363635743802	0.9993552546679604	21.42823885863487	21.14967175627149	0.9869999901306161
1	2	none		100	3	5	2	sqrt	gini		0.7930293903771024	0.37869521618812096	0.050228310499989576	0.9961315280399993	13.617753230177613	12.983984679091046	0.95346011368016
1	3	none		100	3	5	2	sqrt	gini		0.8259442815249267	0.4460593718405403	0.031818181816735534	0.9999999999935485	3284266.1290078885	3179766.753246078	0.9681818085076926
1	1	none		100	3	5	2	sqrt	entropy		0.8060723287028896	0.37979771297253684	0.004545454545247934	0.9999999999935526	456326.7924688555	454252.57979958045	0.9954545355066248
1	2	none		100	3	5	2	sqrt	entropy		0.7937698170866344	0.3783838738799862	0.01826484018181439	0.9993552546679604	28.83676174945526	28.328327466537363	0.9823685275169595
1	3	none		100	3	5	2	sqrt	entropy		0.8275703812316715	0.4480337897566948	0.0	0.9999999999935485	0.0	0.0	0.9999999900064517
1	1	none		100	3	5	2	log2	gini		0.8033643983353848	0.3834278934260113	0.013636363635743802	0.9993552546679604	21.42823885863487	21.14967175627149	0.9869999901306161
1	2	none		100	3	5	2	log2	gini		0.7930293903771024	0.37869521618812096	0.050228310499989576	0.9961315280399993	13.617753230177613	12.983984679091046	0.95346011368016
1	3	none		100	3	5	2	log2	gini		0.8259442815249267	0.4460593718405403	0.031818181816735534	0.9999999999935485	3284266.1290078885	3179766.753246078	0.9681818085076926
1	1	none		100	3	5	2	log2	entropy		0.8060723287028896	0.37979771297253684	0.004545454545247934	0.9999999999935526	456326.7924688555	454252.57979958045	0.9954545355066248
1	2	none		100	3	5	2	log2	entropy		0.7937698170866344	0.3783838738799862	0.01826484018181439	0.9993552546679604	28.83676174945526	28.328327466537363	0.9823685275169595
1	3	none		100	3	5	2	log2	entropy		0.8275703812316715	0.4480337897566948	0.0	0.9999999999935485	0.0	0.0	0.9999999900064517
1	1	none		100	3	10	1	sqrt	gini		0.8034728327765077	0.38475331998182677	0.013636363635743802	0.9993552546679604	21.42823885863487	21.14967175627149	0.9869999901306161
1	2	none		100	3	10	1	sqrt	gini		0.7931589282507383	0.378956058531992	0.050228310499989576	0.9961315280399993	13.617753230177613	12.983984679091046	0.95346011368016
1	3	none		100	3	10	1	sqrt	gini		0.8256876832844575	0.4461485987464181	0.031818181816735534	0.9999999999935485	3284266.1290078885	3179766.753246078	0.9681818085076926
1	1	none		100	3	10	1	sqrt	entropy		0.8059785475646211	0.3782707338534629	0.004545454545247934	0.9999999999935526	456326.7924688555	454252.57979958045	0.9954545355066248
1	2	none		100	3	10	1	sqrt	entropy		0.7933591231463573	0.3778805540064437	0.01826484018181439	0.9993552546679604	28.83676174945526	28.328327466537363	0.9823685275169595
1	3	none		100	3	10	1	sqrt	entropy		0.8281627565982405	0.4483870116800026	0.0	0.9999999999935485	0.0	0.0	0.9999999900064517
1	1	none		100	3	10	1	log2	gini		0.8034728327765077	0.38475331998182677	0.013636363635743802	0.9993552546679604	21.42823885863487	21.14967175627149	0.9869999901306161
1	2	none		100	3	10	1	log2	gini		0.7931589282507383	0.378956058531992	0.050228310499989576	0.9961315280399993	13.617753230177613	12.983984679091046	0.95346011368016
1	3	none		100	3	10	1	log2	gini		0.8256876832844575	0.4461485987464181	0.031818181816735534	0.9999999999935485	3284266.1290078885	3179766.753246078	0.9681818085076926
1	1	none		100	3	10	1	log2	entropy		0.8059785475646211	0.3782707338534629	0.004545454545247934	0.9999999999935526	456326.7924688555	454252.57979958045	0.9954545355066248
1	2	none		100	3	10	1	log2	entropy		0.7933591231463573	0.3778805540064437	0.01826484018181439	0.9993552546679604	28.83676174945526	28.328327466537363	0.9823685275169595
1	3	none		100	3	10	1	log2	entropy		0.8281627565982405	0.4483870116800026	0.0	0.9999999999935485	0.0	0.0	0.9999999900064517
1	1	none		100	3	10	2	sqrt	gini		0.8033643983353848	0.3834278934260113	0.013636363635743802	0.9993552546679604	21.42823885863487	21.14967175627149	0.9869999901306161
1	2	none		100	3	10	2	sqrt	gini		0.7930441105900157	0.3787740640247857	0.050228310499989576	0.9961315280399993	13.617753230177613	12.983984679091046	0.95346011368016
1	3	none		100	3	10	2	sqrt	gini		0.8257859237536658	0.4460550585305633	0.031818181816735534	0.9999999999935485	3284266.1290078885	3179766.753246078	0.9681818085076926
1	1	none		100	3	10	2	sqrt	entropy		0.8060723287028896	0.37979771297253684	0.004545454545247934	0.9999999999935526	456326.7924688555	454252.57979958045	0.9954545355066248
1	2	none		100	3	10	2	sqrt	entropy		0.7937698170866344	0.3783838738799862	0.01826484018181439	0.9993552546679604	28.83676174945526	28.328327466537363	0.9823685275169595
1	3	none		100	3	10	2	sqrt	entropy		0.8276348973607037	0.44846774531978817	0.0	0.9999999999935485	0.0	0.0	0.9999999900064517
1	1	none		100	3	10	2	log2	gini		0.8033643983353848	0.3834278934260113	0.013636363635743802	0.9993552546679604	21.42823885863487	21.14967175627149	0.9869999901306161
1	2	none		100	3	10	2	log2	gini		0.7930441105900157	0.3787740640247857	0.050228310499989576	0.9961315280399993	13.617753230177613	12.983984679091046	0.95346011368016
1	3	none		100	3	10	2	log2	gini		0.8257859237536658	0.4460550585305633	0.031818181816735534	0.9999999999935485	3284266.1290078885	3179766.753246078	0.9681818085076926
1	1	none		100	3	10	2	log2	entropy		0.8060723287028896	0.37979771297253684	0.004545454545247934	0.9999999999935526	456326.7924688555	454252.57979958045	0.9954545355066248
1	2	none		100	3	10	2	log2	entropy		0.7937698170866344	0.3783838738799862	0.01826484018181439	0.9993552546679604	28.83676174945526	28.328327466537363	0.9823685275169595
1	3	none		100	3	10	2	log2	entropy		0.8276348973607037	0.44846774531978817	0.0	0.9999999999935485	0.0	0.0	0.9999999900064517
1	1	none		100	5	2	1	sqrt	gini		0.8062027430982943	0.383374189747269	0.09090909090495868	0.9903288201096692	10.239989396361773	9.399990273776828	0.9179687407407582
1	2	none		100	5	2	1	sqrt	gini		0.7975587998904816	0.3946917965381312	0.08219178081816475	0.9909735654352614	9.831545596796765	9.105665052133936	0.9261682066332697
1	3	none		100	5	2	1	sqrt	gini		0.8273563049853373	0.4493528305017346	0.11363636363119835	0.991612903219409	15.157772825138737	13.54893488350111	0.893860522137715
1	1	none		100	5	2	1	sqrt	entropy		0.8060166461520426	0.37807568140561265	0.08636363635971074	0.9909735654352614	10.377742573884943	9.567846535842722	0.9219583511487643
1	2	none		100	5	2	1	sqrt	entropy		0.7959660728532778	0.3939054377504335	0.08219178081816475	0.9916183107608536	10.594706057520876	9.80609998916345	0.9255660166480335
1	3	none		100	5	2	1	sqrt	entropy		0.8279780058651026	0.4543615005281775	0.11363636363119835	0.991612903219409	15.157772825138737	13.54893488350111	0.893860522137715
1	1	none		100	5	2	1	log2	gini		0.8062027430982943	0.383374189747269	0.09090909090495868	0.9903288201096692	10.239989396361773	9.399990273776828	0.9179687407407582
1	2	none		100	5	2	1	log2	gini		0.7975587998904816	0.3946917965381312	0.08219178081816475	0.9909735654352614	9.831545596796765	9.105665052133936	0.9261682066332697
1	3	none		100	5	2	1	log2	gini		0.8273563049853373	0.4493528305017346	0.11363636363119835	0.991612903219409	15.157772825138737	13.54893488350111	0.893860522137715
1	1	none		100	5	2	1	log2	entropy		0.8060166461520426	0.37807568140561265	0.08636363635971074	0.9909735654352614	10.377742573884943	9.567846535842722	0.9219583511487643
1	2	none		100	5	2	1	log2	entropy		0.7959660728532778	0.3939054377504335	0.08219178081816475	0.9916183107608536	10.594706057520876	9.80609998916345	0.9255660166480335
1	3	none		100	5	2	1	log2	entropy		0.8279780058651026	0.4543615005281775	0.11363636363119835	0.991612903219409	15.157772825138737	13.54893488350111	0.893860522137715
1	1	none		100	5	2	2	sqrt	gini		0.8054539593224314	0.3836703616175263	0.09999999999545454	0.9903288201096692	11.37776599469981	10.339989301154512	0.9087890533338097
1	2	none		100	5	2	2	sqrt	gini		0.7966579228601963	0.39739562861250993	0.09132420090907195	0.9909735654352614	11.03372788799957	10.117405613482154	0.9169526025876259
1	3	none		100	5	2	2	sqrt	gini		0.8281011730205279	0.4528825223643849	0.11363636363119835	0.9909677419290907	14.065918466866833	12.581154892555983	0.8944424625759426
1	1	none		100	5	2	2	sqrt	entropy		0.8066467381747846	0.38092252758572176	0.09545454545020661	0.9903288201096692	10.80601896039053	9.86998978746567	0.9133788970372839
1	2	none		100	5	2	2	sqrt	entropy		0.7962192605153842	0.3937169443581789	0.07305936072725756	0.9916183107608536	9.324733082821759	8.716533323700844	0.9347756287535258
1	3	none		100	5	2	2	sqrt	entropy		0.8281524926686217	0.4549899931069825	0.11363636363119835	0.991612903219409	15.157772825138737	13.54893488350111	0.893860522137715
1	1	none		100	5	2	2	log2	gini		0.8054539593224314	0.3836703616175263	0.09999999999545454	0.9903288201096692	11.37776599469981	10.339989301154512	0.9087890533338097
1	2	none		100	5	2	2	log2	gini		0.7966579228601963	0.39739562861250993	0.09132420090907195	0.9909735654352614	11.03372788799957	10.117405613482154	0.9169526025876259
1	3	none		100	5	2	2	log2	gini		0.8281011730205279	0.4528825223643849	0.11363636363119835	0.9909677419290907	14.065918466866833	12.581154892555983	0.8944424625759426
1	1	none		100	5	2	2	log2	entropy		0.8066467381747846	0.38092252758572176	0.09545454545020661	0.9903288201096692	10.80601896039053	9.86998978746567	0.9133788970372839
1	2	none		100	5	2	2	log2	entropy		0.7962192605153842	0.3937169443581789	0.07305936072725756	0.9916183107608536	9.324733082821759	8.716533323700844	0.9347756287535258
1	3	none		100	5	2	2	log2	entropy		0.8281524926686217	0.4549899931069825	0.11363636363119835	0.991612903219409	15.157772825138737	13.54893488350111	0.893860522137715
1	1	none		100	5	5	1	sqrt	gini		0.8067756872399039	0.3847699855857418	0.09545454545020661	0.9896840747840769	10.124047959635766	9.25311602411662	0.913973932143348
1	2	none		100	5	5	1	sqrt	gini		0.7974513423362155	0.39592409884670354	0.08219178081816475	0.9909735654352614	9.831545596796765	9.105665052133936	0.9261682066332697
1	3	none		100	5	5	1	sqrt	gini		0.8278108504398827	0.44919137369062545	0.11363636363119835	0.991612903219409	15.157772825138737	13.54893488350111	0.893860522137715
1	1	none		100	5	5	1	sqrt	entropy		0.8061631791805874	0.3797522412843892	0.09090909090495868	0.9903288201096692	10.239989396361773	9.399990273776828	0.9179687407407582
1	2	none		100	5	5	1	sqrt	entropy		0.7958556712564291	0.39422226338029004	0.07762557077271116	0.9916183107608536	9.956576072743141	9.261316656432147	0.9301708227007797
1	3	none		100	5	5	1	sqrt	entropy		0.8283460410557185	0.45611728619236236	0.11818181817644628	0.991612903219409	15.845341900825026	14.090892278841155	0.8892766220244234
1	1	none		100	5	5	1	log2	gini		0.8067756872399039	0.3847699855857418	0.09545454545020661	0.9896840747840769	10.124047959635766	9.25311602411662	0.913973932143348
1	2	none		100	5	5	1	log2	gini		0.7974513423362155	0.39592409884670354	0.08219178081816475	0.9909735654352614	9.831545596796765	9.105665052133936	0.9261682066332697
1	3	none		100	5	5	1	log2	gini		0.8278108504398827	0.44919137369062545	0.11363636363119835	0.991612903219409	15.157772825138737	13.54893488350111	0.893860522137715
1	1	none		100	5	5	1	log2	entropy		0.8061631791805874	0.3797522412843892	0.09090909090495868	0.9903288201096692	10.239989396361773	9.399990273776828	0.9179687407407582
1	2	none		100	5	5	1	log2	entropy		0.7958556712564291	0.39422226338029004	0.07762557077271116	0.9916183107608536	9.956576072743141	9.261316656432147	0.9301708227007797
1	3	none		100	5	5	1	log2	entropy		0.8283460410557185	0.45611728619236236	0.11818181817644628	0.991612903219409	15.845341900825026	14.090892278841155	0.8892766220244234
1	1	none		100	5	5	2	sqrt	gini		0.8056781548561045	0.3858891402186752	0.09999999999545454	0.9896840747840769	10.65971187225226	9.693740596693601	0.9093810983137127
1	2	none		100	5	5	2	sqrt	gini		0.7963576305167679	0.39863302342102425	0.09589041095452555	0.9916183107608536	12.547770555959934	11.440449987357358	0.9117515984897948
1	3	none		100	5	5	2	sqrt	gini		0.8279442815249267	0.45128274648683325	0.11363636363119835	0.9909677419290907	14.065918466866833	12.581154892555983	0.8944424625759426
1	1	none		100	5	5	2	sqrt	entropy		0.8065749369907977	0.3812417256021716	0.09090909090495868	0.9903288201096692	10.239989396361773	9.399990273776828	0.9179687407407582
1	2	none		100	5	5	2	sqrt	entropy		0.7960823625352916	0.3932212835961064	0.07305936072725756	0.9916183107608536	9.324733082821759	8.716533323700844	0.9347756287535258
1	3	none		100	5	5	2	sqrt	entropy		0.8284604105571848	0.45449478180440134	0.10909090908595041	0.991612903219409	14.477219760350394	13.006977488161066	0.8984444222510067
1	1	none		100	5	5	2	log2	gini		0.8056781548561045	0.3858891402186752	0.09999999999545454	0.9896840747840769	10.65971187225226	9.693740596693601	0.9093810983137127
1	2	none		100	5	5	2	log2	gini		0.7963576305167679	0.39863302342102425	0.09589041095452555	0.9916183107608536	12.547770555959934	11.440449987357358	0.9117515984897948
1	3	none		100	5	5	2	log2	gini		0.8279442815249267	0.45128274648683325	0.11363636363119835	0.9909677419290907	14.065918466866833	12.581154892555983	0.8944424625759426
1	1	none		100	5	5	2	log2	entropy		0.8065749369907977	0.3812417256021716	0.09090909090495868	0.9903288201096692	10.239989396361773	9.399990273776828	0.9179687407407582
1	2	none		100	5	5	2	log2	entropy		0.7960823625352916	0.3932212835961064	0.07305936072725756	0.9916183107608536	9.324733082821759	8.716533323700844	0.9347756287535258
1	3	none		100	5	5	2	log2	entropy		0.8284604105571848	0.45449478180440134	0.10909090908595041	0.991612903219409	14.477219760350394	13.006977488161066	0.8984444222510067
1	1	none		100	5	10	1	sqrt	gini		0.8056693628743918	0.384760538986412	0.10454545454070248	0.9890393294584847	10.535075471748204	9.538226585905894	0.9053780873363172
1	2	none		100	5	10	1	sqrt	gini		0.7976368170189213	0.39890023260887986	0.07762557077271116	0.9903288201096692	8.617812859680527	8.026475713223297	0.9313819826139413
1	3	none		100	5	10	1	sqrt	gini		0.8273357771260998	0.4496422048175795	0.10909090908595041	0.991612903219409	14.477219760350394	13.006977488161066	0.8984444222510067
1	1	none		100	5	10	1	sqrt	entropy		0.8061338725748783	0.3817701773529492	0.09545454545020661	0.9909735654352614	11.585414281822619	10.574988276457745	0.9127846362124171
1	2	none		100	5	10	1	sqrt	entropy		0.7961765718979359	0.39129770717183043	0.07762557077271116	0.9916183107608536	9.956576072743141	9.261316656432147	0.9301708227007797
1	3	none		100	5	10	1	sqrt	entropy		0.827633431085044	0.45799158565886083	0.10909090908595041	0.991612903219409	14.477219760350394	13.006977488161066	0.8984444222510067
1	1	none		100	5	10	1	log2	gini		0.8056693628743918	0.384760538986412	0.10454545454070248	0.9890393294584847	10.535075471748204	9.538226585905894	0.9053780873363172
1	2	none		100	5	10	1	log2	gini		0.7976368170189213	0.39890023260887986	0.07762557077271116	0.9903288201096692	8.617812859680527	8.026475713223297	0.9313819826139413
1	3	none		100	5	10	1	log2	gini		0.8273357771260998	0.4496422048175795	0.10909090908595041	0.991612903219409	14.477219760350394	13.006977488161066	0.8984444222510067
1	1	none		100	5	10	1	log2	entropy		0.8061338725748783	0.3817701773529492	0.09545454545020661	0.9909735654352614	11.585414281822619	10.574988276457745	0.9127846362124171
1	2	none		100	5	10	1	log2	entropy		0.7961765718979359	0.39129770717183043	0.07762557077271116	0.9916183107608536	9.956576072743141	9.261316656432147	0.9301708227007797
1	3	none		100	5	10	1	log2	entropy		0.827633431085044	0.45799158565886083	0.10909090908595041	0.991612903219409	14.477219760350394	13.006977488161066	0.8984444222510067
1	1	none		100	5	10	2	sqrt	gini		0.8051989918527636	0.38390618753359135	0.11818181817644628	0.9890393294584847	12.09337887876186	10.78234309711101	0.89159060377352
1	2	none		100	5	10	2	sqrt	gini		0.7965872658382132	0.3978983123612457	0.09589041095452555	0.9909735654352614	11.643926475100706	10.623275894156262	0.9123448005648042
1	3	none		100	5	10	2	sqrt	gini		0.8279442815249267	0.45190849987266735	0.10909090908595041	0.991612903219409	14.477219760350394	13.006977488161066	0.8984444222510067
1	1	none		100	5	10	2	sqrt	entropy		0.8062056737588652	0.38314185009117635	0.09545454545020661	0.9909735654352614	11.585414281822619	10.574988276457745	0.9127846362124171
1	2	none		100	5	10	2	sqrt	entropy		0.7961427154082357	0.3927874572096738	0.07762557077271116	0.9916183107608536	9.956576072743141	9.261316656432147	0.9301708227007797
1	3	none		100	5	10	2	sqrt	entropy		0.827633431085044	0.4588269568760632	0.10909090908595041	0.9909677419290907	13.434387434430402	12.077908696853743	0.8990293469991737
1	1	none		100	5	10	2	log2	gini		0.8051989918527636	0.38390618753359135	0.11818181817644628	0.9890393294584847	12.09337887876186	10.78234309711101	0.89159060377352
1	2	none		100	5	10	2	log2	gini		0.7965872658382132	0.3978983123612457	0.09589041095452555	0.9909735654352614	11.643926475100706	10.623275894156262	0.9123448005648042
1	3	none		100	5	10	2	log2	gini		0.8279442815249267	0.45190849987266735	0.10909090908595041	0.991612903219409	14.477219760350394	13.006977488161066	0.8984444222510067
1	1	none		100	5	10	2	log2	entropy		0.8062056737588652	0.38314185009117635	0.09545454545020661	0.9909735654352614	11.585414281822619	10.574988276457745	0.9127846362124171
1	2	none		100	5	10	2	log2	entropy		0.7961427154082357	0.3927874572096738	0.07762557077271116	0.9916183107608536	9.956576072743141	9.261316656432147	0.9301708227007797
1	3	none		100	5	10	2	log2	entropy		0.827633431085044	0.4588269568760632	0.10909090908595041	0.9909677419290907	13.434387434430402	12.077908696853743	0.8990293469991737
1	1	none		100	10	2	1	sqrt	gini		0.7796333743625814	0.34103429289020587	0.1499999999931818	0.9651837524115721	4.892155451577109	4.308332094918728	0.8806613135337461
1	2	none		100	10	2	1	sqrt	gini		0.7719103009105923	0.33716876195716755	0.12328767122724714	0.9754996776210478	5.599093102754979	5.032081578336527	0.8987315320528622
1	3	none		100	10	2	1	sqrt	gini		0.7897712609970675	0.38474253682131077	0.18636363635516529	0.9754838709614485	9.113786325535026	7.60167153816959	0.8340848880484883
1	1	none		100	10	2	1	sqrt	entropy		0.7851943027958503	0.34828508988138707	0.136363636357438	0.9696969696907177	5.0526299056125215	4.499998513867527	0.890624990827564
1	2	none		100	10	2	1	sqrt	entropy		0.7773979962846183	0.346960756357375	0.11872146118179354	0.9793681495746012	6.394750778454466	5.754278030867327	0.8998439761417188
1	3	none		100	10	2	1	sqrt	entropy		0.7951026392961876	0.39075683899141916	0.16818181817417355	0.9767741935420854	8.503032146057768	7.241158496146756	0.8515972051774058
1	1	none		100	10	2	1	log2	gini		0.7796333743625814	0.34103429289020587	0.1499999999931818	0.9651837524115721	4.892155451577109	4.308332094918728	0.8806613135337461
1	2	none		100	10	2	1	log2	gini		0.771908828889301	0.3371680652513321	0.12328767122724714	0.9754996776210478	5.599093102754979	5.032081578336527	0.8987315320528622
1	3	none		100	10	2	1	log2	gini		0.7897712609970675	0.38474253682131077	0.18636363635516529	0.9754838709614485	9.113786325535026	7.60167153816959	0.8340848880484883
1	1	none		100	10	2	1	log2	entropy		0.7851943027958502	0.3482850898813871	0.136363636357438	0.9696969696907177	5.0526299056125215	4.499998513867527	0.890624990827564
1	2	none		100	10	2	1	log2	entropy		0.7773979962846183	0.346960756357375	0.11872146118179354	0.9793681495746012	6.394750778454466	5.754278030867327	0.8998439761417188
1	3	none		100	10	2	1	log2	entropy		0.7951026392961876	0.39075683899141916	0.16818181817417355	0.9767741935420854	8.503032146057768	7.241158496146756	0.8515972051774058
1	1	none		100	10	2	2	sqrt	gini		0.7845539534611101	0.35198999395304087	0.14090909090268594	0.9716312056674944	5.617722880184608	4.967043702339938	0.8841738462541396
1	2	none		100	10	2	2	sqrt	gini		0.772937771771931	0.3464142329400857	0.10958904109088634	0.9774339135978245	5.330986642824464	4.856357924639608	0.9109679308362972
1	3	none		100	10	2	2	sqrt	gini		0.7958108504398828	0.3968193843302148	0.15909090908367768	0.979354838703359	8.97465779888878	7.705962173806827	0.8586357560078093
1	1	none		100	10	2	2	sqrt	entropy		0.788138151339312	0.3511697882293106	0.136363636357438	0.9748549322954555	6.121455047226947	5.423074764759738	0.8859126893371324
1	2	none		100	10	2	2	sqrt	entropy		0.7765015353182069	0.35373986062740176	0.11415525113633994	0.9793681495746012	6.117103986482655	5.532959645064737	0.9045063801629368
1	3	none		100	10	2	2	sqrt	entropy		0.8005205278592376	0.40624633299726765	0.15454545453842974	0.9780645161227223	8.150533904932447	7.045451331210663	0.8644159182555683
1	1	none		100	10	2	2	log2	gini		0.7845539534611101	0.35198999395304087	0.14090909090268594	0.9716312056674944	5.617722880184608	4.967043702339938	0.8841738462541396
1	2	none		100	10	2	2	log2	gini		0.772937771771931	0.3464142329400857	0.10958904109088634	0.9774339135978245	5.330986642824464	4.856357924639608	0.9109679308362972
1	3	none		100	10	2	2	log2	gini		0.7958108504398828	0.3968193843302148	0.15909090908367768	0.979354838703359	8.97465779888878	7.705962173806827	0.8586357560078093
1	1	none		100	10	2	2	log2	entropy		0.788138151339312	0.3511697882293106	0.136363636357438	0.9748549322954555	6.121455047226947	5.423074764759738	0.8859126893371324
1	2	none		100	10	2	2	log2	entropy		0.7765015353182069	0.35373986062740176	0.11415525113633994	0.9793681495746012	6.117103986482655	5.532959645064737	0.9045063801629368
1	3	none		100	10	2	2	log2	entropy		0.8005205278592376	0.40624633299726765	0.15454545453842974	0.9780645161227223	8.150533904932447	7.045451331210663	0.8644159182555683
1	1	none		100	10	5	1	sqrt	gini		0.7828908035871285	0.3503893887359551	0.14545454544793388	0.9716312056674944	5.829785171122679	5.127270918544452	0.879495677755688
1	2	none		100	10	5	1	sqrt	gini		0.7698524151453328	0.34364747029594567	0.11415525113633994	0.9767891682722323	5.4231076231153414	4.918186616204146	0.9068945157956838
1	3	none		100	10	5	1	sqrt	gini		0.7934501466275661	0.39257281731065713	0.16818181817417355	0.9767741935420854	8.503032146057768	7.241158496146756	0.8515972051774058
1	1	none		100	10	5	1	sqrt	entropy		0.7869717484320966	0.3552023181026329	0.136363636357438	0.9729206963186788	5.672930228646146	5.035712424702227	0.8876739471507137
1	2	none		100	10	5	1	sqrt	entropy		0.7748513994506416	0.35353066125773897	0.10958904109088634	0.9767891682722323	5.179484942494259	4.7214591515559805	0.9115692297943898
1	3	none		100	10	5	1	sqrt	entropy		0.8008460410557185	0.4004106223601162	0.1636363636289256	0.9812903225743144	10.261613685828074	8.746076826717964	0.8523100744067866
1	1	none		100	10	5	1	log2	gini		0.7828908035871285	0.3503893887359551	0.14545454544793388	0.9716312056674944	5.829785171122679	5.127270918544452	0.879495677755688
1	2	none		100	10	5	1	log2	gini		0.7698524151453328	0.34364747029594567	0.11415525113633994	0.9767891682722323	5.4231076231153414	4.918186616204146	0.9068945157956838
1	3	none		100	10	5	1	log2	gini		0.7934501466275661	0.39257281731065713	0.16818181817417355	0.9767741935420854	8.503032146057768	7.241158496146756	0.8515972051774058
1	1	none		100	10	5	1	log2	entropy		0.7869717484320966	0.3552023181026329	0.136363636357438	0.9729206963186788	5.672930228646146	5.035712424702227	0.8876739471507137
1	2	none		100	10	5	1	log2	entropy		0.7748513994506416	0.35353066125773897	0.10958904109088634	0.9767891682722323	5.179484942494259	4.7214591515559805	0.9115692297943898
1	3	none		100	10	5	1	log2	entropy		0.8008460410557185	0.4004106223601162	0.1636363636289256	0.9812903225743144	10.261613685828074	8.746076826717964	0.8523100744067866
1	1	none		100	10	5	2	sqrt	gini		0.7874040208663032	0.3556887057361796	0.136363636357438	0.97034171501631	5.165902142154136	4.597824535511171	0.8900332134311194
1	2	none		100	10	5	2	sqrt	gini		0.7708107010059793	0.3441691537566541	0.10045662099997915	0.9780786589234167	4.982679119499275	4.582592589709876	0.9197045264162231
1	3	none		100	10	5	2	sqrt	gini		0.793117302052786	0.3908571953242386	0.17272727271942148	0.9774193548324038	9.037672589313482	7.649347259298731	0.8463846298179588
1	1	none		100	10	5	2	sqrt	entropy		0.7853027372369732	0.3525212198580217	0.1499999999931818	0.9735654416442711	6.499280171638979	5.674388095717612	0.8730794612434519
1	2	none		100	10	5	2	sqrt	entropy		0.7753474706258152	0.3582587760778949	0.11415525113633994	0.9806576402257856	6.53350176859994	5.901823430576849	0.9033170226732071
1	3	none		100	10	5	2	sqrt	entropy		0.7994677419354839	0.40717722333484785	0.1499999999931818	0.9825806451549511	9.95424263355975	8.611106164173178	0.8650689340843727
1	1	none		100	10	5	2	log2	gini		0.7874040208663032	0.3556887057361796	0.136363636357438	0.97034171501631	5.165902142154136	4.597824535511171	0.8900332134311194
1	2	none		100	10	5	2	log2	gini		0.7708107010059793	0.3441691537566541	0.10045662099997915	0.9780786589234167	4.982679119499275	4.582592589709876	0.9197045264162231
1	3	none		100	10	5	2	log2	gini		0.793117302052786	0.3908571953242386	0.17272727271942148	0.9774193548324038	9.037672589313482	7.649347259298731	0.8463846298179588
1	1	none		100	10	5	2	log2	entropy		0.7853027372369732	0.3525212198580217	0.1499999999931818	0.9735654416442711	6.499280171638979	5.674388095717612	0.8730794612434519
1	2	none		100	10	5	2	log2	entropy		0.7753474706258152	0.3582587760778949	0.11415525113633994	0.9806576402257856	6.53350176859994	5.901823430576849	0.9033170226732071
1	3	none		100	10	5	2	log2	entropy		0.7994677419354839	0.40717722333484785	0.1499999999931818	0.9825806451549511	9.95424263355975	8.611106164173178	0.8650689340843727
1	1	none		100	10	10	1	sqrt	gini		0.78634312173964	0.3632370336624694	0.15454545453842974	0.9748549322954555	7.086845805634756	6.146151400061036	0.8672618958783849
1	2	none		100	10	10	1	sqrt	gini		0.7736517020982191	0.3533150317772401	0.10958904109088634	0.9787234042490089	5.661535794226264	5.150682508923291	0.9097677095958117
1	3	none		100	10	10	1	sqrt	gini		0.7999428152492669	0.40675039979402156	0.16818181817417355	0.9806451612839959	10.244074832666447	8.689389446640721	0.848235637296511
1	1	none		100	10	10	1	sqrt	entropy		0.788053162182756	0.35810517851969653	0.14545454544793388	0.9735654416442711	6.268809243950379	5.5024369413019265	0.8777483353674987
1	2	none		100	10	10	1	sqrt	entropy		0.7782753209742426	0.3677699879355293	0.12328767122724714	0.9800128949001934	6.895157831217943	6.1683574948963	0.894592636881694
1	3	none		100	10	10	1	sqrt	entropy		0.8035454545454546	0.41653571349415147	0.15454545453842974	0.9832258064452696	10.714633790611881	9.2132812168508	0.859878301932923
1	1	none		100	10	10	1	log2	gini		0.78634312173964	0.3632370336624694	0.15454545453842974	0.9748549322954555	7.086845805634756	6.146151400061036	0.8672618958783849
1	2	none		100	10	10	1	log2	gini		0.7736517020982191	0.3533150317772401	0.10958904109088634	0.9787234042490089	5.661535794226264	5.150682508923291	0.9097677095958117
1	3	none		100	10	10	1	log2	gini		0.7999428152492669	0.40675039979402156	0.16818181817417355	0.9806451612839959	10.244074832666447	8.689389446640721	0.848235637296511
1	1	none		100	10	10	1	log2	entropy		0.788053162182756	0.35810517851969653	0.14545454544793388	0.9735654416442711	6.268809243950379	5.5024369413019265	0.8777483353674987
1	2	none		100	10	10	1	log2	entropy		0.7782753209742426	0.3677699879355293	0.12328767122724714	0.9800128949001934	6.895157831217943	6.1683574948963	0.894592636881694
1	3	none		100	10	10	1	log2	entropy		0.8035454545454546	0.41653571349415147	0.15454545453842974	0.9832258064452696	10.714633790611881	9.2132812168508	0.859878301932923
1	1	none		100	10	10	2	sqrt	gini		0.7888752124728915	0.3668448887851489	0.136363636357438	0.9767891682722323	6.64473397001	5.874997466994172	0.8841584068019491
1	2	none		100	10	10	2	sqrt	gini		0.7725889027258891	0.35547075174115766	0.11872146118179354	0.9793681495746012	6.394750778454466	5.754278030867327	0.8998439761417188
1	3	none		100	10	10	2	sqrt	gini		0.7995366568914956	0.4095326080903524	0.16818181817417355	0.9799999999936775	9.907098852223143	8.409086701506997	0.8487940544318902
1	1	none		100	10	10	2	sqrt	entropy		0.7905031944200223	0.36987535624491935	0.14090909090268594	0.9748549322954555	6.358971821164607	5.603843923585063	0.8812499909724454
1	2	none		100	10	10	2	sqrt	entropy		0.7812753003659445	0.36853090425624785	0.11872146118179354	0.9806576402257856	6.830048273351093	6.137896367799923	0.8986607493606987
1	3	none		100	10	10	2	sqrt	entropy		0.8068328445747801	0.4184545408083252	0.1499999999931818	0.9832258064452696	10.343885217188527	8.94230235753166	0.8645013035559697
1	1	none		100	10	10	2	log2	gini		0.7888752124728915	0.3668448887851489	0.136363636357438	0.9767891682722323	6.64473397001	5.874997466994172	0.8841584068019491
1	2	none		100	10	10	2	log2	gini		0.7725889027258891	0.35547075174115766	0.11872146118179354	0.9793681495746012	6.394750778454466	5.754278030867327	0.8998439761417188
1	3	none		100	10	10	2	log2	gini		0.7995366568914956	0.4095326080903524	0.16818181817417355	0.9799999999936775	9.907098852223143	8.409086701506997	0.8487940544318902
1	1	none		100	10	10	2	log2	entropy		0.7905031944200223	0.36987535624491935	0.14090909090268594	0.9748549322954555	6.358971821164607	5.603843923585063	0.8812499909724454
1	2	none		100	10	10	2	log2	entropy		0.7812753003659445	0.36853090425624785	0.11872146118179354	0.9806576402257856	6.830048273351093	6.137896367799923	0.8986607493606987
1	3	none		100	10	10	2	log2	entropy		0.8068328445747801	0.4184545408083252	0.1499999999931818	0.9832258064452696	10.343885217188527	8.94230235753166	0.8645013035559697
1	1	none		300	3	2	1	sqrt	gini		0.8036926323193248	0.38536212158636013	0.013636363635743802	0.9993552546679604	21.42823885863487	21.14967175627149	0.9869999901306161
1	2	none		300	3	2	1	sqrt	gini		0.7939346834712618	0.37730641364168976	0.022831050227267988	0.9980657640167759	12.056012393676973	11.803591903658733	0.9790626782441969
1	3	none		300	3	2	1	sqrt	gini		0.8251964809384165	0.44715467947217247	0.03636363636198347	0.9999999999935485	3771151.9430967295	3634019.146566946	0.96363635400787
1	1	none		300	3	2	1	sqrt	entropy		0.804734482152277	0.3750989148178132	0.0	0.9999999999935526	0.0	0.0	0.9999999900064475
1	2	none		300	3	2	1	sqrt	entropy		0.7958365349796419	0.3796192156956085	0.01826484018181439	0.9993552546679604	28.83676174945526	28.328327466537363	0.9823685275169595
1	3	none		300	3	2	1	sqrt	entropy		0.8275293255131965	0.44872393027402024	0.018181818180991734	0.9999999999935485	1850657.8983584363	1817009.573283473	0.9818181720071608
1	1	none		300	3	2	1	log2	gini		0.8036926323193248	0.38536212158636013	0.013636363635743802	0.9993552546679604	21.42823885863487	21.14967175627149	0.9869999901306161
1	2	none		300	3	2	1	log2	gini		0.7939346834712618	0.37730641364168976	0.022831050227267988	0.9980657640167759	12.056012393676973	11.803591903658733	0.9790626782441969
1	3	none		300	3	2	1	log2	gini		0.8251964809384165	0.44715467947217247	0.03636363636198347	0.9999999999935485	3771151.9430967295	3634019.146566946	0.96363635400787
1	1	none		300	3	2	1	log2	entropy		0.804734482152277	0.3750989148178132	0.0	0.9999999999935526	0.0	0.0	0.9999999900064475
1	2	none		300	3	2	1	log2	entropy		0.7958365349796419	0.3796192156956085	0.01826484018181439	0.9993552546679604	28.83676174945526	28.328327466537363	0.9823685275169595
1	3	none		300	3	2	1	log2	entropy		0.8275293255131965	0.44872393027402024	0.018181818180991734	0.9999999999935485	1850657.8983584363	1817009.573283473	0.9818181720071608
1	1	none		300	3	2	2	sqrt	gini		0.8036691870347576	0.38574502517947834	0.013636363635743802	0.9993552546679604	21.42823885863487	21.14967175627149	0.9869999901306161
1	2	none		300	3	2	2	sqrt	gini		0.7940627493236062	0.3774942777702434	0.022831050227267988	0.9980657640167759	12.056012393676973	11.803591903658733	0.9790626782441969
1	3	none		300	3	2	2	sqrt	gini		0.8252038123167156	0.44710530121470016	0.0409090909072314	0.9999999999935485	4262652.788550397	4088271.5398878143	0.9590908995080473
1	1	none		300	3	2	2	sqrt	entropy		0.8047637887579862	0.3757935732387236	0.0	0.9993552546679604	0.0	0.0	1.0006451512838668
1	2	none		300	3	2	2	sqrt	entropy		0.7960382018965522	0.379990132876901	0.01826484018181439	0.9993552546679604	28.83676174945526	28.328327466537363	0.9823685275169595
1	3	none		300	3	2	2	sqrt	entropy		0.8273885630498534	0.44892100827236553	0.018181818180991734	0.9999999999935485	1850657.8983584363	1817009.573283473	0.9818181720071608
1	1	none		300	3	2	2	log2	gini		0.8036691870347576	0.38574502517947834	0.013636363635743802	0.9993552546679604	21.42823885863487	21.14967175627149	0.9869999901306161
1	2	none		300	3	2	2	log2	gini		0.7940627493236062	0.3774942777702434	0.022831050227267988	0.9980657640167759	12.056012393676973	11.803591903658733	0.9790626782441969
1	3	none		300	3	2	2	log2	gini		0.8252038123167156	0.44710530121470016	0.0409090909072314	0.9999999999935485	4262652.788550397	4088271.5398878143	0.9590908995080473
1	1	none		300	3	2	2	log2	entropy		0.8047637887579862	0.3757935732387236	0.0	0.9993552546679604	0.0	0.0	1.0006451512838668
1	2	none		300	3	2	2	log2	entropy		0.7960382018965522	0.379990132876901	0.01826484018181439	0.9993552546679604	28.83676174945526	28.328327466537363	0.9823685275169595
1	3	none		300	3	2	2	log2	entropy		0.8273885630498534	0.44892100827236553	0.018181818180991734	0.9999999999935485	1850657.8983584363	1817009.573283473	0.9818181720071608
1	1	none		300	3	5	1	sqrt	gini		0.8036926323193248	0.38536212158636013	0.013636363635743802	0.9993552546679604	21.42823885863487	21.14967175627149	0.9869999901306161
1	2	none		300	3	5	1	sqrt	gini		0.7939346834712618	0.37730641364168976	0.022831050227267988	0.9980657640167759	12.056012393676973	11.803591903658733	0.9790626782441969
1	3	none		300	3	5	1	sqrt	gini		0.8251759530791789	0.44690539867938106	0.03636363636198347	0.9999999999935485	3771151.9430967295	3634019.146566946	0.96363635400787
1	1	none		300	3	5	1	sqrt	entropy		0.804734482152277	0.3750989148178132	0.0	0.9999999999935526	0.0	0.0	0.9999999900064475
1	2	none		300	3	5	1	sqrt	entropy		0.7958365349796419	0.3796192156956085	0.01826484018181439	0.9993552546679604	28.83676174945526	28.328327466537363	0.9823685275169595
1	3	none		300	3	5	1	sqrt	entropy		0.8275293255131965	0.44872393027402024	0.018181818180991734	0.9999999999935485	1850657.8983584363	1817009.573283473	0.9818181720071608
1	1	none		300	3	5	1	log2	gini		0.8036926323193248	0.38536212158636013	0.013636363635743802	0.9993552546679604	21.42823885863487	21.14967175627149	0.9869999901306161
1	2	none		300	3	5	1	log2	gini		0.7939346834712618	0.37730641364168976	0.022831050227267988	0.9980657640167759	12.056012393676973	11.803591903658733	0.9790626782441969
1	3	none		300	3	5	1	log2	gini		0.8251759530791789	0.44690539867938106	0.03636363636198347	0.9999999999935485	3771151.9430967295	3634019.146566946	0.96363635400787
1	1	none		300	3	5	1	log2	entropy		0.804734482152277	0.3750989148178132	0.0	0.9999999999935526	0.0	0.0	0.9999999900064475
1	2	none		300	3	5	1	log2	entropy		0.7958365349796419	0.3796192156956085	0.01826484018181439	0.9993552546679604	28.83676174945526	28.328327466537363	0.9823685275169595
1	3	none		300	3	5	1	log2	entropy		0.8275293255131965	0.44872393027402024	0.018181818180991734	0.9999999999935485	1850657.8983584363	1817009.573283473	0.9818181720071608
1	1	none		300	3	5	2	sqrt	gini		0.8036691870347576	0.38574502517947834	0.013636363635743802	0.9993552546679604	21.42823885863487	21.14967175627149	0.9869999901306161
1	2	none		300	3	5	2	sqrt	gini		0.7940627493236062	0.3774942777702434	0.022831050227267988	0.9980657640167759	12.056012393676973	11.803591903658733	0.9790626782441969
1	3	none		300	3	5	2	sqrt	gini		0.825183284457478	0.4471819916851033	0.0409090909072314	0.9999999999935485	4262652.788550397	4088271.5398878143	0.9590908995080473
1	1	none		300	3	5	2	sqrt	entropy		0.8047637887579862	0.3757935732387236	0.0	0.9993552546679604	0.0	0.0	1.0006451512838668
1	2	none		300	3	5	2	sqrt	entropy		0.7960382018965522	0.379990132876901	0.01826484018181439	0.9993552546679604	28.83676174945526	28.328327466537363	0.9823685275169595
1	3	none		300	3	5	2	sqrt	entropy		0.8273885630498534	0.44892100827236553	0.018181818180991734	0.9999999999935485	1850657.8983584363	1817009.573283473	0.9818181720071608
1	1	none		300	3	5	2	log2	gini		0.8036691870347576	0.38574502517947834	0.013636363635743802	0.9993552546679604	21.42823885863487	21.14967175627149	0.9869999901306161
1	2	none		300	3	5	2	log2	gini		0.7940627493236062	0.3774942777702434	0.022831050227267988	0.9980657640167759	12.056012393676973	11.803591903658733	0.9790626782441969
1	3	none		300	3	5	2	log2	gini		0.825183284457478	0.4471819916851033	0.0409090909072314	0.9999999999935485	4262652.788550397	4088271.5398878143	0.9590908995080473
1	1	none		300	3	5	2	log2	entropy		0.8047637887579862	0.3757935732387236	0.0	0.9993552546679604	0.0	0.0	1.0006451512838668
1	2	none		300	3	5	2	log2	entropy		0.7960382018965522	0.379990132876901	0.01826484018181439	0.9993552546679604	28.83676174945526	28.328327466537363	0.9823685275169595
1	3	none		300	3	5	2	log2	entropy		0.8273885630498534	0.44892100827236553	0.018181818180991734	0.9999999999935485	1850657.8983584363	1817009.573283473	0.9818181720071608
1	1	none		300	3	10	1	sqrt	gini		0.8036955629798956	0.3853673168627818	0.013636363635743802	0.9993552546679604	21.42823885863487	21.14967175627149	0.9869999901306161
1	2	none		300	3	10	1	sqrt	gini		0.7939906202803317	0.3774116811324269	0.022831050227267988	0.9980657640167759	12.056012393676973	11.803591903658733	0.9790626782441969
1	3	none		300	3	10	1	sqrt	gini		0.8251173020527859	0.44703519955370175	0.03636363636198347	0.9999999999935485	3771151.9430967295	3634019.146566946	0.96363635400787
1	1	none		300	3	10	1	sqrt	entropy		0.8047491354551315	0.3753803407953811	0.0	0.9999999999935526	0.0	0.0	0.9999999900064475
1	2	none		300	3	10	1	sqrt	entropy		0.7958277028518941	0.37959139852213264	0.01826484018181439	0.9993552546679604	28.83676174945526	28.328327466537363	0.9823685275169595
1	3	none		300	3	10	1	sqrt	entropy		0.8275175953079179	0.44873863501450856	0.018181818180991734	0.9999999999935485	1850657.8983584363	1817009.573283473	0.9818181720071608
1	1	none		300	3	10	1	log2	gini		0.8036955629798956	0.3853673168627818	0.013636363635743802	0.9993552546679604	21.42823885863487	21.14967175627149	0.9869999901306161
1	2	none		300	3	10	1	log2	gini		0.7939906202803317	0.3774116811324269	0.022831050227267988	0.9980657640167759	12.056012393676973	11.803591903658733	0.9790626782441969
1	3	none		300	3	10	1	log2	gini		0.8251173020527859	0.44703519955370175	0.03636363636198347	0.9999999999935485	3771151.9430967295	3634019.146566946	0.96363635400787
1	1	none		300	3	10	1	log2	entropy		0.8047491354551315	0.3753803407953811	0.0	0.9999999999935526	0.0	0.0	0.9999999900064475
1	2	none		300	3	10	1	log2	entropy		0.7958277028518941	0.37959139852213264	0.01826484018181439	0.9993552546679604	28.83676174945526	28.328327466537363	0.9823685275169595
1	3	none		300	3	10	1	log2	entropy		0.8275175953079179	0.44873863501450856	0.018181818180991734	0.9999999999935485	1850657.8983584363	1817009.573283473	0.9818181720071608
1	1	none		300	3	10	2	sqrt	gini		0.8036691870347576	0.38549202060829196	0.013636363635743802	0.9993552546679604	21.42823885863487	21.14967175627149	0.9869999901306161
1	2	none		300	3	10	2	sqrt	gini		0.7940892457068498	0.37749100418039117	0.022831050227267988	0.9980657640167759	12.056012393676973	11.803591903658733	0.9790626782441969
1	3	none		300	3	10	2	sqrt	gini		0.8250894428152493	0.4467751190773718	0.0409090909072314	0.9999999999935485	4262652.788550397	4088271.5398878143	0.9590908995080473
1	1	none		300	3	10	2	sqrt	entropy		0.8047637887579859	0.37562346040223077	0.0	0.9993552546679604	0.0	0.0	1.0006451512838668
1	2	none		300	3	10	2	sqrt	entropy		0.7960146495558911	0.3799463904304889	0.01826484018181439	0.9993552546679604	28.83676174945526	28.328327466537363	0.9823685275169595
1	3	none		300	3	10	2	sqrt	entropy		0.8273944281524928	0.44887167189618343	0.018181818180991734	0.9999999999935485	1850657.8983584363	1817009.573283473	0.9818181720071608
1	1	none		300	3	10	2	log2	gini		0.8036691870347576	0.38549202060829196	0.013636363635743802	0.9993552546679604	21.42823885863487	21.14967175627149	0.9869999901306161
1	2	none		300	3	10	2	log2	gini		0.7940892457068498	0.37749100418039117	0.022831050227267988	0.9980657640167759	12.056012393676973	11.803591903658733	0.9790626782441969
1	3	none		300	3	10	2	log2	gini		0.8250894428152493	0.4467751190773718	0.0409090909072314	0.9999999999935485	4262652.788550397	4088271.5398878143	0.9590908995080473
1	1	none		300	3	10	2	log2	entropy		0.8047637887579859	0.37562346040223077	0.0	0.9993552546679604	0.0	0.0	1.0006451512838668
1	2	none		300	3	10	2	log2	entropy		0.7960146495558911	0.3799463904304889	0.01826484018181439	0.9993552546679604	28.83676174945526	28.328327466537363	0.9823685275169595
1	3	none		300	3	10	2	log2	entropy		0.8273944281524928	0.44887167189618343	0.018181818180991734	0.9999999999935485	1850657.8983584363	1817009.573283473	0.9818181720071608
1	1	none		300	5	2	1	sqrt	gini		0.8073163941152335	0.388163004945972	0.10454545454070248	0.9903288201096692	11.955317567363982	10.809988814843353	0.9041992096303353
1	2	none		300	5	2	1	sqrt	gini		0.7979091409578147	0.3919998322802642	0.06849315068180396	0.9909735654352614	8.07247003787325	7.588054210111615	0.9399916127017353
1	3	none		300	5	2	1	sqrt	gini		0.826850439882698	0.44714390102073387	0.11363636363119835	0.991612903219409	15.157772825138737	13.54893488350111	0.893860522137715
1	1	none		300	5	2	1	sqrt	entropy		0.8065895902936522	0.38015733796376816	0.08636363635971074	0.9903288201096692	9.67959196723715	8.929990760087987	0.9225585844442324
1	2	none		300	5	2	1	sqrt	entropy		0.7989351397978619	0.3944887062504374	0.07305936072725756	0.9922630560864458	10.108361303922681	9.442910161228532	0.9341682371880073
1	3	none		300	5	2	1	sqrt	entropy		0.8285175953079178	0.4540392176480387	0.11363636363119835	0.991612903219409	15.157772825138737	13.54893488350111	0.893860522137715
1	1	none		300	5	2	1	log2	gini		0.8073163941152335	0.388163004945972	0.10454545454070248	0.9903288201096692	11.955317567363982	10.809988814843353	0.9041992096303353
1	2	none		300	5	2	1	log2	gini		0.7979091409578147	0.3919998322802642	0.06849315068180396	0.9909735654352614	8.07247003787325	7.588054210111615	0.9399916127017353
1	3	none		300	5	2	1	log2	gini		0.826850439882698	0.44714390102073387	0.11363636363119835	0.991612903219409	15.157772825138737	13.54893488350111	0.893860522137715
1	1	none		300	5	2	1	log2	entropy		0.8065895902936522	0.38015733796376816	0.08636363635971074	0.9903288201096692	9.67959196723715	8.929990760087987	0.9225585844442324
1	2	none		300	5	2	1	log2	entropy		0.7989351397978619	0.3944887062504374	0.07305936072725756	0.9922630560864458	10.108361303922681	9.442910161228532	0.9341682371880073
1	3	none		300	5	2	1	log2	entropy		0.8285175953079178	0.4540392176480387	0.11363636363119835	0.991612903219409	15.157772825138737	13.54893488350111	0.893860522137715
1	1	none		300	5	2	2	sqrt	gini		0.80730467147295	0.39061217618761224	0.10909090908595041	0.9903288201096692	12.538762523356878	11.279988328532195	0.899609365926861
1	2	none		300	5	2	2	sqrt	gini		0.797831123829375	0.3961151498575376	0.07305936072725756	0.9903288201096692	8.070927604742797	7.554330083033691	0.9359927845078415
1	3	none		300	5	2	2	sqrt	gini		0.8274281524926688	0.45084526281773596	0.11363636363119835	0.9909677419290907	14.065918466866833	12.581154892555983	0.8944424625759426
1	1	none		300	5	2	2	sqrt	entropy		0.8070057440947189	0.3815273672419751	0.0818181818144628	0.9903288201096692	9.124743027449675	8.459991246399145	0.9271484281477068
1	2	none		300	5	2	2	sqrt	entropy		0.7985656624537417	0.39573526701188055	0.06849315068180396	0.9922630560864458	9.430134856638219	8.85272827615175	0.9387700511640763
1	3	none		300	5	2	2	sqrt	entropy		0.8284032258064515	0.45413410968757517	0.11363636363119835	0.9922580645097274	16.431602674586028	14.678011331128275	0.8932793384490744
1	1	none		300	5	2	2	log2	gini		0.80730467147295	0.39061217618761224	0.10909090908595041	0.9903288201096692	12.538762523356878	11.279988328532195	0.899609365926861
1	2	none		300	5	2	2	log2	gini		0.797831123829375	0.3961151498575376	0.07305936072725756	0.9903288201096692	8.070927604742797	7.554330083033691	0.9359927845078415
1	3	none		300	5	2	2	log2	gini		0.8274281524926688	0.45084526281773596	0.11363636363119835	0.9909677419290907	14.065918466866833	12.581154892555983	0.8944424625759426
1	1	none		300	5	2	2	log2	entropy		0.8070057440947189	0.3815273672419751	0.0818181818144628	0.9903288201096692	9.124743027449675	8.459991246399145	0.9271484281477068
1	2	none		300	5	2	2	log2	entropy		0.7985656624537417	0.39573526701188055	0.06849315068180396	0.9922630560864458	9.430134856638219	8.85272827615175	0.9387700511640763
1	3	none		300	5	2	2	log2	entropy		0.8284032258064515	0.45413410968757517	0.11363636363119835	0.9922580645097274	16.431602674586028	14.678011331128275	0.8932793384490744
1	1	none		300	5	5	1	sqrt	gini		0.8076123908328938	0.39003485250036846	0.10454545454070248	0.9903288201096692	11.955317567363982	10.809988814843353	0.9041992096303353
1	2	none		300	5	5	1	sqrt	gini		0.7980224865972461	0.3931521781885441	0.06849315068180396	0.9903288201096692	7.529403969894252	7.082184452844086	0.9406035864017417
1	3	none		300	5	5	1	sqrt	gini		0.8277140762463342	0.4496640777599754	0.11363636363119835	0.9909677419290907	14.065918466866833	12.581154892555983	0.8944424625759426
1	1	none		300	5	5	1	sqrt	entropy		0.8065456303850889	0.38222842887699876	0.08636363635971074	0.9903288201096692	9.67959196723715	8.929990760087987	0.9225585844442324
1	2	none		300	5	5	1	sqrt	entropy		0.7981078638321426	0.39396011175228873	0.06849315068180396	0.9922630560864458	9.430134856638219	8.85272827615175	0.9387700511640763
1	3	none		300	5	5	1	sqrt	entropy		0.8283988269794722	0.4542165900088047	0.11363636363119835	0.9922580645097274	16.431602674586028	14.678011331128275	0.8932793384490744
1	1	none		300	5	5	1	log2	gini		0.8076123908328938	0.39003485250036846	0.10454545454070248	0.9903288201096692	11.955317567363982	10.809988814843353	0.9041992096303353
1	2	none		300	5	5	1	log2	gini		0.7980224865972461	0.3931521781885441	0.06849315068180396	0.9903288201096692	7.529403969894252	7.082184452844086	0.9406035864017417
1	3	none		300	5	5	1	log2	gini		0.8277140762463342	0.4496640777599754	0.11363636363119835	0.9909677419290907	14.065918466866833	12.581154892555983	0.8944424625759426
1	1	none		300	5	5	1	log2	entropy		0.8065456303850889	0.38222842887699876	0.08636363635971074	0.9903288201096692	9.67959196723715	8.929990760087987	0.9225585844442324
1	2	none		300	5	5	1	log2	entropy		0.7981078638321426	0.39396011175228873	0.06849315068180396	0.9922630560864458	9.430134856638219	8.85272827615175	0.9387700511640763
1	3	none		300	5	5	1	log2	entropy		0.8283988269794722	0.4542165900088047	0.11363636363119835	0.9922580645097274	16.431602674586028	14.678011331128275	0.8932793384490744
1	1	none		300	5	5	2	sqrt	gini		0.8073984526112186	0.38985597641708053	0.10909090908595041	0.9903288201096692	12.538762523356878	11.279988328532195	0.899609365926861
1	2	none		300	5	5	2	sqrt	gini		0.7977913792545097	0.39632260715088397	0.07305936072725756	0.9903288201096692	8.070927604742797	7.554330083033691	0.9359927845078415
1	3	none		300	5	5	2	sqrt	gini		0.8275029325513197	0.45180996934655443	0.11363636363119835	0.9909677419290907	14.065918466866833	12.581154892555983	0.8944424625759426
1	1	none		300	5	5	2	sqrt	entropy		0.8069207549381631	0.3826777358263539	0.08636363635971074	0.9903288201096692	9.67959196723715	8.929990760087987	0.9225585844442324
1	2	none		300	5	5	2	sqrt	entropy		0.7982565379825654	0.39704790817583047	0.06849315068180396	0.9922630560864458	9.430134856638219	8.85272827615175	0.9387700511640763
1	3	none		300	5	5	2	sqrt	entropy		0.8284384164222874	0.4551858981170664	0.11363636363119835	0.9922580645097274	16.431602674586028	14.678011331128275	0.8932793384490744
1	1	none		300	5	5	2	log2	gini		0.8073984526112186	0.38985597641708053	0.10909090908595041	0.9903288201096692	12.538762523356878	11.279988328532195	0.899609365926861
1	2	none		300	5	5	2	log2	gini		0.7977913792545097	0.39632260715088397	0.07305936072725756	0.9903288201096692	8.070927604742797	7.554330083033691	0.9359927845078415
1	3	none		300	5	5	2	log2	gini		0.8275029325513197	0.45180996934655443	0.11363636363119835	0.9909677419290907	14.065918466866833	12.581154892555983	0.8944424625759426
1	1	none		300	5	5	2	log2	entropy		0.8069207549381631	0.3826777358263539	0.08636363635971074	0.9903288201096692	9.67959196723715	8.929990760087987	0.9225585844442324
1	2	none		300	5	5	2	log2	entropy		0.7982565379825654	0.39704790817583047	0.06849315068180396	0.9922630560864458	9.430134856638219	8.85272827615175	0.9387700511640763
1	3	none		300	5	5	2	log2	entropy		0.8284384164222874	0.4551858981170664	0.11363636363119835	0.9922580645097274	16.431602674586028	14.678011331128275	0.8932793384490744
1	1	none		300	5	10	1	sqrt	gini		0.8067683605884766	0.3853888158880248	0.10454545454070248	0.9903288201096692	11.955317567363982	10.809988814843353	0.9041992096303353
1	2	none		300	5	10	1	sqrt	gini		0.798054871065655	0.3959518064996474	0.06849315068180396	0.9909735654352614	8.07247003787325	7.588054210111615	0.9399916127017353
1	3	none		300	5	10	1	sqrt	gini		0.8275000000000001	0.4501785922183061	0.11363636363119835	0.9909677419290907	14.065918466866833	12.581154892555983	0.8944424625759426
1	1	none		300	5	10	1	sqrt	entropy		0.806309712209132	0.38165313686204566	0.09090909090495868	0.9903288201096692	10.239989396361773	9.399990273776828	0.9179687407407582
1	2	none		300	5	10	1	sqrt	entropy		0.7984052121329882	0.39283341189963084	0.06849315068180396	0.9922630560864458	9.430134856638219	8.85272827615175	0.9387700511640763
1	3	none		300	5	10	1	sqrt	entropy		0.8283489736070382	0.45530150915791856	0.10909090908595041	0.991612903219409	14.477219760350394	13.006977488161066	0.8984444222510067
1	1	none		300	5	10	1	log2	gini		0.8067683605884766	0.3853888158880248	0.10454545454070248	0.9903288201096692	11.955317567363982	10.809988814843353	0.9041992096303353
1	2	none		300	5	10	1	log2	gini		0.798054871065655	0.3959518064996474	0.06849315068180396	0.9909735654352614	8.07247003787325	7.588054210111615	0.9399916127017353
1	3	none		300	5	10	1	log2	gini		0.8275000000000001	0.4501785922183061	0.11363636363119835	0.9909677419290907	14.065918466866833	12.581154892555983	0.8944424625759426
1	1	none		300	5	10	1	log2	entropy		0.806309712209132	0.38165313686204566	0.09090909090495868	0.9903288201096692	10.239989396361773	9.399990273776828	0.9179687407407582
1	2	none		300	5	10	1	log2	entropy		0.7984052121329882	0.39283341189963084	0.06849315068180396	0.9922630560864458	9.430134856638219	8.85272827615175	0.9387700511640763
1	3	none		300	5	10	1	log2	entropy		0.8283489736070382	0.45530150915791856	0.10909090908595041	0.991612903219409	14.477219760350394	13.006977488161066	0.8984444222510067
1	1	none		300	5	10	2	sqrt	gini		0.80696031885587	0.3881789648746491	0.10454545454070248	0.9903288201096692	11.955317567363982	10.809988814843353	0.9041992096303353
1	2	none		300	5	10	2	sqrt	gini		0.7982285695780305	0.3994787975681098	0.06849315068180396	0.9916183107608536	8.699084631951004	8.171749990969541	0.9393804348062721
1	3	none		300	5	10	2	sqrt	gini		0.8279985337243402	0.45140021767910893	0.11363636363119835	0.9909677419290907	14.065918466866833	12.581154892555983	0.8944424625759426
1	1	none		300	5	10	2	sqrt	entropy		0.8066452728444992	0.3822667370599877	0.08636363635971074	0.9903288201096692	9.67959196723715	8.929990760087987	0.9225585844442324
1	2	none		300	5	10	2	sqrt	entropy		0.7986215992628117	0.3964894512755156	0.06392694063635036	0.9922630560864458	8.758525252671436	8.262546391074967	0.9433718651401451
1	3	none		300	5	10	2	sqrt	entropy		0.8281466275659825	0.4558305101666771	0.11363636363119835	0.991612903219409	15.157772825138737	13.54893488350111	0.893860522137715
1	1	none		300	5	10	2	log2	gini		0.80696031885587	0.3881789648746491	0.10454545454070248	0.9903288201096692	11.955317567363982	10.809988814843353	0.9041992096303353
1	2	none		300	5	10	2	log2	gini		0.7982285695780305	0.3994787975681098	0.06849315068180396	0.9916183107608536	8.699084631951004	8.171749990969541	0.9393804348062721
1	3	none		300	5	10	2	log2	gini		0.8279985337243402	0.45140021767910893	0.11363636363119835	0.9909677419290907	14.065918466866833	12.581154892555983	0.8944424625759426
1	1	none		300	5	10	2	log2	entropy		0.8066452728444992	0.3822667370599877	0.08636363635971074	0.9903288201096692	9.67959196723715	8.929990760087987	0.9225585844442324
1	2	none		300	5	10	2	log2	entropy		0.7986215992628117	0.3964894512755156	0.06392694063635036	0.9922630560864458	8.758525252671436	8.262546391074967	0.9433718651401451
1	3	none		300	5	10	2	log2	entropy		0.8281466275659825	0.4558305101666771	0.11363636363119835	0.991612903219409	15.157772825138737	13.54893488350111	0.893860522137715
1	1	none		300	10	2	1	sqrt	gini		0.7821361584901236	0.34450871774507824	0.1499999999931818	0.9651837524115721	4.892155451577109	4.308332094918728	0.8806613135337461
1	2	none		300	10	2	1	sqrt	gini		0.7690810759886831	0.3367281669689338	0.11872146118179354	0.9767891682722323	5.66925489107226	5.114914080852312	0.902219801796978
1	3	none		300	10	2	1	sqrt	gini		0.7929765395894428	0.3900461426991379	0.17272727271942148	0.9787096774130406	9.59806407096923	8.112943845002174	0.8452687634749529
1	1	none		300	10	2	1	sqrt	entropy		0.7861086688939687	0.3485346142424502	0.136363636357438	0.9716312056674944	5.407892823862761	4.806816486135424	0.8888520147525913
1	2	none		300	10	2	1	sqrt	entropy		0.7754063514774676	0.345828209661572	0.11415525113633994	0.9787234042490089	5.927832258436846	5.365294280128428	0.9051022341622262
1	3	none		300	10	2	1	sqrt	entropy		0.7954501466275661	0.3958821415051529	0.17272727271942148	0.9812903225743144	10.950733040600774	9.231969983757851	0.843045834468086
1	1	none		300	10	2	1	log2	gini		0.7821361584901236	0.34450871774507824	0.1499999999931818	0.9651837524115721	4.892155451577109	4.308332094918728	0.8806613135337461
1	2	none		300	10	2	1	log2	gini		0.7690810759886831	0.3367281669689338	0.11872146118179354	0.9767891682722323	5.66925489107226	5.114914080852312	0.902219801796978
1	3	none		300	10	2	1	log2	gini		0.7929765395894428	0.3900461426991379	0.17272727271942148	0.9787096774130406	9.59806407096923	8.112943845002174	0.8452687634749529
1	1	none		300	10	2	1	log2	entropy		0.7861086688939687	0.3485346142424502	0.136363636357438	0.9716312056674944	5.407892823862761	4.806816486135424	0.8888520147525913
1	2	none		300	10	2	1	log2	entropy		0.7754063514774676	0.345828209661572	0.11415525113633994	0.9787234042490089	5.927832258436846	5.365294280128428	0.9051022341622262
1	3	none		300	10	2	1	log2	entropy		0.7954501466275661	0.3958821415051529	0.17272727271942148	0.9812903225743144	10.950733040600774	9.231969983757851	0.843045834468086
1	1	none		300	10	2	2	sqrt	gini		0.7860192837465565	0.356303705893354	0.14090909090268594	0.9722759509930866	5.752181995386473	5.082556304888409	0.8835875240809564
1	2	none		300	10	2	2	sqrt	gini		0.7724431726180487	0.3500109637202873	0.10958904109088634	0.9767891682722323	5.179484942494259	4.7214591515559805	0.9115692297943898
1	3	none		300	10	2	2	sqrt	gini		0.7973196480938416	0.4007903293456605	0.17727272726466942	0.9812903225743144	11.301003651798025	9.474916562277794	0.8384137144987356
1	1	none		300	10	2	2	sqrt	entropy		0.78993757692984	0.3608066013061138	0.14090909090268594	0.9742101869698633	6.19589705990122	5.463747879852703	0.8818332139915894
1	2	none		300	10	2	2	sqrt	entropy		0.7779765006521054	0.3572175095991544	0.12785388127270073	0.9806576402257856	7.432456879756057	6.610042242246071	0.8893482027356817
1	3	none		300	10	2	2	sqrt	entropy		0.8001539589442814	0.4076495170525871	0.1636363636289256	0.9825806451549511	11.036225526422225	9.393933997279829	0.8511908228431195
1	1	none		300	10	2	2	log2	gini		0.7860192837465565	0.356303705893354	0.14090909090268594	0.9722759509930866	5.752181995386473	5.082556304888409	0.8835875240809564
1	2	none		300	10	2	2	log2	gini		0.7724431726180487	0.3500109637202873	0.10958904109088634	0.9767891682722323	5.179484942494259	4.7214591515559805	0.9115692297943898
1	3	none		300	10	2	2	log2	gini		0.7973196480938416	0.4007903293456605	0.17727272726466942	0.9812903225743144	11.301003651798025	9.474916562277794	0.8384137144987356
1	1	none		300	10	2	2	log2	entropy		0.78993757692984	0.3608066013061138	0.14090909090268594	0.9742101869698633	6.19589705990122	5.463747879852703	0.8818332139915894
1	2	none		300	10	2	2	log2	entropy		0.7779765006521054	0.3572175095991544	0.12785388127270073	0.9806576402257856	7.432456879756057	6.610042242246071	0.8893482027356817
1	3	none		300	10	2	2	log2	entropy		0.8001539589442814	0.4076495170525871	0.1636363636289256	0.9825806451549511	11.036225526422225	9.393933997279829	0.8511908228431195
1	1	none		300	10	5	1	sqrt	gini		0.7856089912666315	0.35571919774998895	0.14090909090268594	0.9729206963186788	5.893043923231899	5.203569505525635	0.883001979008061
1	2	none		300	10	5	1	sqrt	gini		0.770436807597985	0.3469618289734069	0.10502283104543274	0.9761444229466401	4.8017078555904025	4.402441692611408	0.9168491247273141
1	3	none		300	10	5	1	sqrt	gini		0.7966979472140763	0.3972851827875057	0.1636363636289256	0.9799999999936775	9.586951710141676	8.181814087952754	0.8534322733083137
1	1	none		300	10	5	1	sqrt	entropy		0.7883887228181231	0.3579140106479234	0.14090909090268594	0.9729206963186788	5.893043923231899	5.203569505525635	0.883001979008061
1	2	none		300	10	5	1	sqrt	entropy		0.7753150861574063	0.3573940057091158	0.11415525113633994	0.9793681495746012	6.117103986482655	5.532959645064737	0.9045063801629368
1	3	none		300	10	5	1	sqrt	entropy		0.7999618768328447	0.40691984002472265	0.16818181817417355	0.983870967735588	12.333325660541263	10.427266257790103	0.8454545368746254
1	1	none		300	10	5	1	log2	gini		0.7856089912666315	0.35571919774998895	0.14090909090268594	0.9729206963186788	5.893043923231899	5.203569505525635	0.883001979008061
1	2	none		300	10	5	1	log2	gini		0.770436807597985	0.3469618289734069	0.10502283104543274	0.9761444229466401	4.8017078555904025	4.402441692611408	0.9168491247273141
1	3	none		300	10	5	1	log2	gini		0.7966979472140763	0.3972851827875057	0.1636363636289256	0.9799999999936775	9.586951710141676	8.181814087952754	0.8534322733083137
1	1	none		300	10	5	1	log2	entropy		0.7883887228181231	0.3579140106479234	0.14090909090268594	0.9729206963186788	5.893043923231899	5.203569505525635	0.883001979008061
1	2	none		300	10	5	1	log2	entropy		0.7753150861574063	0.3573940057091158	0.11415525113633994	0.9793681495746012	6.117103986482655	5.532959645064737	0.9045063801629368
1	3	none		300	10	5	1	log2	entropy		0.7999618768328447	0.40691984002472265	0.16818181817417355	0.983870967735588	12.333325660541263	10.427266257790103	0.8454545368746254
1	1	none		300	10	5	2	sqrt	gini		0.787452376765723	0.35669009199098484	0.14090909090268594	0.9716312056674944	5.617722880184608	4.967043702339938	0.8841738462541396
1	2	none		300	10	5	2	sqrt	gini		0.773916665930656	0.3518038236228318	0.10045662099997915	0.9774339135978245	4.837126205642471	4.451661430919641	0.9203111916649084
1	3	none		300	10	5	2	sqrt	gini		0.7975219941348974	0.4008710579324351	0.17272727271942148	0.979354838703359	9.904528149767655	8.366473217275985	0.8447119329381649
1	1	none		300	10	5	2	sqrt	entropy		0.7884444053689703	0.36205086005898396	0.136363636357438	0.9761444229466401	6.460879217311419	5.71621381827331	0.8847423951756244
1	2	none		300	10	5	2	sqrt	entropy		0.775937751163633	0.36029742773117784	0.11415525113633994	0.9800128949001934	6.31858678764375	5.711442124903981	0.9039113101820596
1	3	none		300	10	5	2	sqrt	entropy		0.8013958944281526	0.4138366979920894	0.1636363636289256	0.9832258064452696	11.468220564710048	9.755238935489084	0.8506322986868294
1	1	none		300	10	5	2	log2	gini		0.787452376765723	0.35669009199098484	0.14090909090268594	0.9716312056674944	5.617722880184608	4.967043702339938	0.8841738462541396
1	2	none		300	10	5	2	log2	gini		0.773916665930656	0.3518038236228318	0.10045662099997915	0.9774339135978245	4.837126205642471	4.451661430919641	0.9203111916649084
1	3	none		300	10	5	2	log2	gini		0.7975219941348974	0.4008710579324351	0.17272727271942148	0.979354838703359	9.904528149767655	8.366473217275985	0.8447119329381649
1	1	none		300	10	5	2	log2	entropy		0.7884444053689703	0.36205086005898396	0.136363636357438	0.9761444229466401	6.460879217311419	5.71621381827331	0.8847423951756244
1	2	none		300	10	5	2	log2	entropy		0.775937751163633	0.36029742773117784	0.11415525113633994	0.9800128949001934	6.31858678764375	5.711442124903981	0.9039113101820596
1	3	none		300	10	5	2	log2	entropy		0.8013958944281526	0.4138366979920894	0.1636363636289256	0.9832258064452696	11.468220564710048	9.755238935489084	0.8506322986868294
1	1	none		300	10	10	1	sqrt	gini		0.788571889103804	0.3685334516417017	0.15909090908367768	0.9767891682722323	7.961708267927275	6.854163711493201	0.8608910803083857
1	2	none		300	10	10	1	sqrt	gini		0.7759907439301202	0.35688037249139454	0.10045662099997915	0.9780786589234167	4.982679119499275	4.582592589709876	0.9197045264162231
1	3	none		300	10	10	1	sqrt	gini		0.8020454545454545	0.4121492890571767	0.16818181817417355	0.9819354838646327	10.990235892220394	9.310059777593713	0.8471210044073414
1	1	none		300	10	10	1	sqrt	entropy		0.7902438309594982	0.3685622029309563	0.14090909090268594	0.9780786589234167	7.318235057031596	6.4279382420551245	0.8783454096212179
1	2	none		300	10	10	1	sqrt	entropy		0.7787625600216681	0.3638066357320733	0.11872146118179354	0.9793681495746012	6.394750778454466	5.754278030867327	0.8998439761417188
1	3	none		300	10	10	1	sqrt	entropy		0.8049076246334311	0.4184753972126349	0.15909090908367768	0.9819354838646327	10.283778071394677	8.806813303129188	0.8563791574604677
1	1	none		300	10	10	1	log2	gini		0.788571889103804	0.3685334516417017	0.15909090908367768	0.9767891682722323	7.961708267927275	6.854163711493201	0.8608910803083857
1	2	none		300	10	10	1	log2	gini		0.7759907439301202	0.35688037249139454	0.10045662099997915	0.9780786589234167	4.982679119499275	4.582592589709876	0.9197045264162231
1	3	none		300	10	10	1	log2	gini		0.8020454545454545	0.4121492890571767	0.16818181817417355	0.9819354838646327	10.990235892220394	9.310059777593713	0.8471210044073414
1	1	none		300	10	10	1	log2	entropy		0.7902438309594982	0.3685622029309563	0.14090909090268594	0.9780786589234167	7.318235057031596	6.4279382420551245	0.8783454096212179
1	2	none		300	10	10	1	log2	entropy		0.7787625600216681	0.3638066357320733	0.11872146118179354	0.9793681495746012	6.394750778454466	5.754278030867327	0.8998439761417188
1	3	none		300	10	10	1	log2	entropy		0.8049076246334311	0.4184753972126349	0.15909090908367768	0.9819354838646327	10.283778071394677	8.806813303129188	0.8563791574604677
1	1	none		300	10	10	2	sqrt	gini		0.7911274251216224	0.36907668106537483	0.1499999999931818	0.9761444229466401	7.2209826533267165	6.287835200100641	0.8707727784104287
1	2	none		300	10	10	2	sqrt	gini		0.7766089928724729	0.3596655219917876	0.12328767122724714	0.9793681495746012	6.67528972447686	5.975596416669917	0.8951815721205006
1	3	none		300	10	10	2	sqrt	gini		0.8025322580645161	0.41364394261808446	0.16818181817417355	0.9819354838646327	10.990235892220394	9.310059777593713	0.8471210044073414
1	1	none		300	10	10	2	sqrt	entropy		0.7914410058027079	0.3677204550505769	0.14090909090268594	0.9780786589234167	7.318235057031596	6.4279382420551245	0.8783454096212179
1	2	none		300	10	10	2	sqrt	entropy		0.7798106391810852	0.36570268625942504	0.11415525113633994	0.9787234042490089	5.927832258436846	5.365294280128428	0.9051022341622262
1	3	none		300	10	10	2	sqrt	entropy		0.8049266862170088	0.420404052957966	0.15454545453842974	0.9832258064452696	10.714633790611881	9.2132812168508	0.859878301932923
1	1	none		300	10	10	2	log2	gini		0.7911274251216224	0.36907668106537483	0.1499999999931818	0.9761444229466401	7.2209826533267165	6.287835200100641	0.8707727784104287
1	2	none		300	10	10	2	log2	gini		0.7766089928724729	0.3596655219917876	0.12328767122724714	0.9793681495746012	6.67528972447686	5.975596416669917	0.8951815721205006
1	3	none		300	10	10	2	log2	gini		0.8025322580645161	0.41364394261808446	0.16818181817417355	0.9819354838646327	10.990235892220394	9.310059777593713	0.8471210044073414
1	1	none		300	10	10	2	log2	entropy		0.7914410058027079	0.3677204550505769	0.14090909090268594	0.9780786589234167	7.318235057031596	6.4279382420551245	0.8783454096212179
1	2	none		300	10	10	2	log2	entropy		0.7798106391810852	0.36570268625942504	0.11415525113633994	0.9787234042490089	5.927832258436846	5.365294280128428	0.9051022341622262
1	3	none		300	10	10	2	log2	entropy		0.8049266862170088	0.420404052957966	0.15454545453842974	0.9832258064452696	10.714633790611881	9.2132812168508	0.859878301932923
1	1	none		500	3	2	1	sqrt	gini		0.804012074321552	0.3886125944361221	0.013636363635743802	0.9993552546679604	21.42823885863487	21.14967175627149	0.9869999901306161
1	2	none		500	3	2	1	sqrt	gini		0.7942761924108469	0.377765135462427	0.03652968036362878	0.9980657640167759	19.56387982461036	18.885747045853975	0.9653375005124429
1	3	none		500	3	2	1	sqrt	gini		0.8261612903225807	0.44723223697405373	0.04545454545247934	0.9999999999935485	4758834.594387695	4542523.933208683	0.9545454450082246
1	1	none		500	3	2	1	sqrt	entropy		0.8052165758161889	0.3742642880099618	0.0	0.9993552546679604	0.0	0.0	1.0006451512838668
1	2	none		500	3	2	1	sqrt	entropy		0.7958173987028548	0.380852161357269	0.01826484018181439	0.9993552546679604	28.83676174945526	28.328327466537363	0.9823685275169595
1	3	none		500	3	2	1	sqrt	entropy		0.8277067448680353	0.449339614605359	0.02272727272623967	0.9999999999935485	2324082.0117813908	2271261.9666043413	0.9772727175073381
1	1	none		500	3	2	1	log2	gini		0.804012074321552	0.3886125944361221	0.013636363635743802	0.9993552546679604	21.42823885863487	21.14967175627149	0.9869999901306161
1	2	none		500	3	2	1	log2	gini		0.7942761924108469	0.377765135462427	0.03652968036362878	0.9980657640167759	19.56387982461036	18.885747045853975	0.9653375005124429
1	3	none		500	3	2	1	log2	gini		0.8261612903225807	0.44723223697405373	0.04545454545247934	0.9999999999935485	4758834.594387695	4542523.933208683	0.9545454450082246
1	1	none		500	3	2	1	log2	entropy		0.8052165758161889	0.3742642880099618	0.0	0.9993552546679604	0.0	0.0	1.0006451512838668
1	2	none		500	3	2	1	log2	entropy		0.7958173987028548	0.380852161357269	0.01826484018181439	0.9993552546679604	28.83676174945526	28.328327466537363	0.9823685275169595
1	3	none		500	3	2	1	log2	entropy		0.8277067448680353	0.449339614605359	0.02272727272623967	0.9999999999935485	2324082.0117813908	2271261.9666043413	0.9772727175073381
1	1	none		500	3	2	2	sqrt	gini		0.8040355196061191	0.38893115606133233	0.013636363635743802	0.9993552546679604	21.42823885863487	21.14967175627149	0.9869999901306161
1	2	none		500	3	2	2	sqrt	gini		0.794285024538595	0.3779362008863101	0.03652968036362878	0.9980657640167759	19.56387982461036	18.885747045853975	0.9653375005124429
1	3	none		500	3	2	2	sqrt	gini		0.8261290322580646	0.4473031514667643	0.04545454545247934	0.9999999999935485	4758834.594387695	4542523.933208683	0.9545454450082246
1	1	none		500	3	2	2	sqrt	entropy		0.8052429517613269	0.3742756867181097	0.0	0.9993552546679604	0.0	0.0	1.0006451512838668
1	2	none		500	3	2	2	sqrt	entropy		0.7959322163635775	0.38080556975755275	0.01826484018181439	0.9993552546679604	28.83676174945526	28.328327466537363	0.9823685275169595
1	3	none		500	3	2	2	sqrt	entropy		0.8277492668621701	0.4493297959803609	0.02272727272623967	0.9999999999935485	2324082.0117813908	2271261.9666043413	0.9772727175073381
1	1	none		500	3	2	2	log2	gini		0.8040355196061191	0.38893115606133233	0.013636363635743802	0.9993552546679604	21.42823885863487	21.14967175627149	0.9869999901306161
1	2	none		500	3	2	2	log2	gini		0.794285024538595	0.3779362008863101	0.03652968036362878	0.9980657640167759	19.56387982461036	18.885747045853975	0.9653375005124429
1	3	none		500	3	2	2	log2	gini		0.8261290322580646	0.4473031514667643	0.04545454545247934	0.9999999999935485	4758834.594387695	4542523.933208683	0.9545454450082246
1	1	none		500	3	2	2	log2	entropy		0.8052429517613269	0.3742756867181097	0.0	0.9993552546679604	0.0	0.0	1.0006451512838668
1	2	none		500	3	2	2	log2	entropy		0.7959322163635775	0.38080556975755275	0.01826484018181439	0.9993552546679604	28.83676174945526	28.328327466537363	0.9823685275169595
1	3	none		500	3	2	2	log2	entropy		0.8277492668621701	0.4493297959803609	0.02272727272623967	0.9999999999935485	2324082.0117813908	2271261.9666043413	0.9772727175073381
1	1	none		500	3	5	1	sqrt	gini		0.804012074321552	0.3886125944361221	0.013636363635743802	0.9993552546679604	21.42823885863487	21.14967175627149	0.9869999901306161
1	2	none		500	3	5	1	sqrt	gini		0.7942761924108469	0.377765135462427	0.03652968036362878	0.9980657640167759	19.56387982461036	18.885747045853975	0.9653375005124429
1	3	none		500	3	5	1	sqrt	gini		0.8260733137829912	0.44705095302830516	0.04545454545247934	0.9999999999935485	4758834.594387695	4542523.933208683	0.9545454450082246
1	1	none		500	3	5	1	sqrt	entropy		0.8052165758161889	0.3742642880099618	0.0	0.9993552546679604	0.0	0.0	1.0006451512838668
1	2	none		500	3	5	1	sqrt	entropy		0.7958173987028548	0.380852161357269	0.01826484018181439	0.9993552546679604	28.83676174945526	28.328327466537363	0.9823685275169595
1	3	none		500	3	5	1	sqrt	entropy		0.8277038123167155	0.44921830899439275	0.02272727272623967	0.9999999999935485	2324082.0117813908	2271261.9666043413	0.9772727175073381
1	1	none		500	3	5	1	log2	gini		0.804012074321552	0.3886125944361221	0.013636363635743802	0.9993552546679604	21.42823885863487	21.14967175627149	0.9869999901306161
1	2	none		500	3	5	1	log2	gini		0.7942761924108469	0.377765135462427	0.03652968036362878	0.9980657640167759	19.56387982461036	18.885747045853975	0.9653375005124429
1	3	none		500	3	5	1	log2	gini		0.8260733137829912	0.44705095302830516	0.04545454545247934	0.9999999999935485	4758834.594387695	4542523.933208683	0.9545454450082246
1	1	none		500	3	5	1	log2	entropy		0.8052165758161889	0.3742642880099618	0.0	0.9993552546679604	0.0	0.0	1.0006451512838668
1	2	none		500	3	5	1	log2	entropy		0.7958173987028548	0.380852161357269	0.01826484018181439	0.9993552546679604	28.83676174945526	28.328327466537363	0.9823685275169595
1	3	none		500	3	5	1	log2	entropy		0.8277038123167155	0.44921830899439275	0.02272727272623967	0.9999999999935485	2324082.0117813908	2271261.9666043413	0.9772727175073381
1	1	none		500	3	5	2	sqrt	gini		0.8040355196061191	0.38893115606133233	0.013636363635743802	0.9993552546679604	21.42823885863487	21.14967175627149	0.9869999901306161
1	2	none		500	3	5	2	sqrt	gini		0.794285024538595	0.3779362008863101	0.03652968036362878	0.9980657640167759	19.56387982461036	18.885747045853975	0.9653375005124429
1	3	none		500	3	5	2	sqrt	gini		0.8260527859237538	0.4471124669560586	0.04545454545247934	0.9999999999935485	4758834.594387695	4542523.933208683	0.9545454450082246
1	1	none		500	3	5	2	sqrt	entropy		0.8052429517613269	0.3742756867181097	0.0	0.9993552546679604	0.0	0.0	1.0006451512838668
1	2	none		500	3	5	2	sqrt	entropy		0.7959322163635775	0.38080556975755275	0.01826484018181439	0.9993552546679604	28.83676174945526	28.328327466537363	0.9823685275169595
1	3	none		500	3	5	2	sqrt	entropy		0.8277492668621702	0.44947228106732706	0.02272727272623967	0.9999999999935485	2324082.0117813908	2271261.9666043413	0.9772727175073381
1	1	none		500	3	5	2	log2	gini		0.8040355196061191	0.38893115606133233	0.013636363635743802	0.9993552546679604	21.42823885863487	21.14967175627149	0.9869999901306161
1	2	none		500	3	5	2	log2	gini		0.794285024538595	0.3779362008863101	0.03652968036362878	0.9980657640167759	19.56387982461036	18.885747045853975	0.9653375005124429
1	3	none		500	3	5	2	log2	gini		0.8260527859237538	0.4471124669560586	0.04545454545247934	0.9999999999935485	4758834.594387695	4542523.933208683	0.9545454450082246
1	1	none		500	3	5	2	log2	entropy		0.8052429517613269	0.3742756867181097	0.0	0.9993552546679604	0.0	0.0	1.0006451512838668
1	2	none		500	3	5	2	log2	entropy		0.7959322163635775	0.38080556975755275	0.01826484018181439	0.9993552546679604	28.83676174945526	28.328327466537363	0.9823685275169595
1	3	none		500	3	5	2	log2	entropy		0.8277492668621702	0.44947228106732706	0.02272727272623967	0.9999999999935485	2324082.0117813908	2271261.9666043413	0.9772727175073381
1	1	none		500	3	10	1	sqrt	gini		0.8039710450735595	0.3880384454915909	0.013636363635743802	0.9993552546679604	21.42823885863487	21.14967175627149	0.9869999901306161
1	2	none		500	3	10	1	sqrt	gini		0.7943144649644213	0.3780535060878224	0.03196347031817518	0.9980657640167759	17.037647701867872	16.525028665122225	0.9699125597563609
1	3	none		500	3	10	1	sqrt	gini		0.8260703812316716	0.44744948302856075	0.04545454545247934	0.9999999999935485	4758834.594387695	4542523.933208683	0.9545454450082246
1	1	none		500	3	10	1	sqrt	entropy		0.8052253677979015	0.37429445480081913	0.0	0.9993552546679604	0.0	0.0	1.0006451512838668
1	2	none		500	3	10	1	sqrt	entropy		0.795808566575107	0.3808110423171159	0.01826484018181439	0.9993552546679604	28.83676174945526	28.328327466537363	0.9823685275169595
1	3	none		500	3	10	1	sqrt	entropy		0.8277536656891495	0.44936550135250714	0.027272727271487603	0.9999999999935485	2801930.649583166	2725514.3599252095	0.9727272630075154
1	1	none		500	3	10	1	log2	gini		0.8039710450735595	0.3880384454915909	0.013636363635743802	0.9993552546679604	21.42823885863487	21.14967175627149	0.9869999901306161
1	2	none		500	3	10	1	log2	gini		0.7943144649644213	0.3780535060878224	0.03196347031817518	0.9980657640167759	17.037647701867872	16.525028665122225	0.9699125597563609
1	3	none		500	3	10	1	log2	gini		0.8260703812316716	0.44744948302856075	0.04545454545247934	0.9999999999935485	4758834.594387695	4542523.933208683	0.9545454450082246
1	1	none		500	3	10	1	log2	entropy		0.8052253677979015	0.37429445480081913	0.0	0.9993552546679604	0.0	0.0	1.0006451512838668
1	2	none		500	3	10	1	log2	entropy		0.795808566575107	0.3808110423171159	0.01826484018181439	0.9993552546679604	28.83676174945526	28.328327466537363	0.9823685275169595
1	3	none		500	3	10	1	log2	entropy		0.8277536656891495	0.44936550135250714	0.027272727271487603	0.9999999999935485	2801930.649583166	2725514.3599252095	0.9727272630075154
1	1	none		500	3	10	2	sqrt	gini		0.8039944903581266	0.3883947763889146	0.013636363635743802	0.9993552546679604	21.42823885863487	21.14967175627149	0.9869999901306161
1	2	none		500	3	10	2	sqrt	gini		0.7942938566663429	0.37787368349052747	0.03196347031817518	0.9980657640167759	17.037647701867872	16.525028665122225	0.9699125597563609
1	3	none		500	3	10	2	sqrt	gini		0.8260938416422288	0.44720400947861055	0.04545454545247934	0.9999999999935485	4758834.594387695	4542523.933208683	0.9545454450082246
1	1	none		500	3	10	2	sqrt	entropy		0.805242951761327	0.37442054217236714	0.0	0.9993552546679604	0.0	0.0	1.0006451512838668
1	2	none		500	3	10	2	sqrt	entropy		0.7959292723209948	0.3807843420770523	0.01826484018181439	0.9993552546679604	28.83676174945526	28.328327466537363	0.9823685275169595
1	3	none		500	3	10	2	sqrt	entropy		0.8277727272727272	0.44952591430393013	0.02272727272623967	0.9999999999935485	2324082.0117813908	2271261.9666043413	0.9772727175073381
1	1	none		500	3	10	2	log2	gini		0.8039944903581266	0.3883947763889146	0.013636363635743802	0.9993552546679604	21.42823885863487	21.14967175627149	0.9869999901306161
1	2	none		500	3	10	2	log2	gini		0.7942938566663429	0.37787368349052747	0.03196347031817518	0.9980657640167759	17.037647701867872	16.525028665122225	0.9699125597563609
1	3	none		500	3	10	2	log2	gini		0.8260938416422288	0.44720400947861055	0.04545454545247934	0.9999999999935485	4758834.594387695	4542523.933208683	0.9545454450082246
1	1	none		500	3	10	2	log2	entropy		0.805242951761327	0.37442054217236714	0.0	0.9993552546679604	0.0	0.0	1.0006451512838668
1	2	none		500	3	10	2	log2	entropy		0.7959292723209948	0.3807843420770523	0.01826484018181439	0.9993552546679604	28.83676174945526	28.328327466537363	0.9823685275169595
1	3	none		500	3	10	2	log2	entropy		0.8277727272727272	0.44952591430393013	0.02272727272623967	0.9999999999935485	2324082.0117813908	2271261.9666043413	0.9772727175073381
1	1	none		500	5	2	1	sqrt	gini		0.8064459879256785	0.39050146950593645	0.09545454545020661	0.9903288201096692	10.80601896039053	9.86998978746567	0.9133788970372839
1	2	none		500	5	2	1	sqrt	gini		0.7973733252077757	0.39409606249990875	0.06392694063635036	0.9922630560864458	8.758525252671436	8.262546391074967	0.9433718651401451
1	3	none		500	5	2	1	sqrt	gini		0.8277287390029325	0.44775312371858783	0.11363636363119835	0.991612903219409	15.157772825138737	13.54893488350111	0.893860522137715
1	1	none		500	5	2	1	sqrt	entropy		0.8057147881132406	0.3812688122819233	0.08636363635971074	0.9903288201096692	9.67959196723715	8.929990760087987	0.9225585844442324
1	2	none		500	5	2	1	sqrt	entropy		0.7987128645828734	0.3972209939793821	0.06849315068180396	0.9922630560864458	9.430134856638219	8.85272827615175	0.9387700511640763
1	3	none		500	5	2	1	sqrt	entropy		0.8288372434017597	0.45561771050567346	0.11363636363119835	0.9922580645097274	16.431602674586028	14.678011331128275	0.8932793384490744
1	1	none		500	5	2	1	log2	gini		0.8064459879256785	0.39050146950593645	0.09545454545020661	0.9903288201096692	10.80601896039053	9.86998978746567	0.9133788970372839
1	2	none		500	5	2	1	log2	gini		0.7973733252077757	0.39409606249990875	0.06392694063635036	0.9922630560864458	8.758525252671436	8.262546391074967	0.9433718651401451
1	3	none		500	5	2	1	log2	gini		0.8277287390029325	0.44775312371858783	0.11363636363119835	0.991612903219409	15.157772825138737	13.54893488350111	0.893860522137715
1	1	none		500	5	2	1	log2	entropy		0.8057147881132406	0.3812688122819233	0.08636363635971074	0.9903288201096692	9.67959196723715	8.929990760087987	0.9225585844442324
1	2	none		500	5	2	1	log2	entropy		0.7987128645828734	0.3972209939793821	0.06849315068180396	0.9922630560864458	9.430134856638219	8.85272827615175	0.9387700511640763
1	3	none		500	5	2	1	log2	entropy		0.8288372434017597	0.45561771050567346	0.11363636363119835	0.9922580645097274	16.431602674586028	14.678011331128275	0.8932793384490744
1	1	none		500	5	2	2	sqrt	gini		0.8065104624582381	0.39080257975348953	0.09999999999545454	0.9903288201096692	11.37776599469981	10.339989301154512	0.9087890533338097
1	2	none		500	5	2	2	sqrt	gini		0.7974969749962463	0.39717716780995316	0.06849315068180396	0.9916183107608536	8.699084631951004	8.171749990969541	0.9393804348062721
1	3	none		500	5	2	2	sqrt	gini		0.8280073313782991	0.45256948119233553	0.11363636363119835	0.9909677419290907	14.065918466866833	12.581154892555983	0.8944424625759426
1	1	none		500	5	2	2	sqrt	entropy		0.8061470605474474	0.3820162786023814	0.08636363635971074	0.9909735654352614	10.377742573884943	9.567846535842722	0.9219583511487643
1	2	none		500	5	2	2	sqrt	entropy		0.7984935334104672	0.39850454299977023	0.06392694063635036	0.9922630560864458	8.758525252671436	8.262546391074967	0.9433718651401451
1	3	none		500	5	2	2	sqrt	entropy		0.8286070381231672	0.4553525506037875	0.10909090908595041	0.9929032258000459	17.13170124247861	15.371879151497296	0.8972768531630244
1	1	none		500	5	2	2	log2	gini		0.8065104624582381	0.39080257975348953	0.09999999999545454	0.9903288201096692	11.37776599469981	10.339989301154512	0.9087890533338097
1	2	none		500	5	2	2	log2	gini		0.7974969749962463	0.39717716780995316	0.06849315068180396	0.9916183107608536	8.699084631951004	8.171749990969541	0.9393804348062721
1	3	none		500	5	2	2	log2	gini		0.8280073313782991	0.45256948119233553	0.11363636363119835	0.9909677419290907	14.065918466866833	12.581154892555983	0.8944424625759426
1	1	none		500	5	2	2	log2	entropy		0.8061470605474474	0.3820162786023814	0.08636363635971074	0.9909735654352614	10.377742573884943	9.567846535842722	0.9219583511487643
1	2	none		500	5	2	2	log2	entropy		0.7984935334104672	0.39850454299977023	0.06392694063635036	0.9922630560864458	8.758525252671436	8.262546391074967	0.9433718651401451
1	3	none		500	5	2	2	log2	entropy		0.8286070381231672	0.4553525506037875	0.10909090908595041	0.9929032258000459	17.13170124247861	15.371879151497296	0.8972768531630244
1	1	none		500	5	5	1	sqrt	gini		0.8069471308833012	0.39063870587904354	0.09545454545020661	0.9903288201096692	10.80601896039053	9.86998978746567	0.9133788970372839
1	2	none		500	5	5	1	sqrt	gini		0.7973983495697281	0.3944127960524149	0.06849315068180396	0.9922630560864458	9.430134856638219	8.85272827615175	0.9387700511640763
1	3	none		500	5	5	1	sqrt	gini		0.8283739002932552	0.4498327794461415	0.11363636363119835	0.9909677419290907	14.065918466866833	12.581154892555983	0.8944424625759426
1	1	none		500	5	5	1	sqrt	entropy		0.8059170036926323	0.3813008462608904	0.08636363635971074	0.9903288201096692	9.67959196723715	8.929990760087987	0.9225585844442324
1	2	none		500	5	5	1	sqrt	entropy		0.7982742022380611	0.397546670792445	0.06392694063635036	0.9922630560864458	8.758525252671436	8.262546391074967	0.9433718651401451
1	3	none		500	5	5	1	sqrt	entropy		0.8285469208211145	0.45550416352669987	0.11363636363119835	0.9922580645097274	16.431602674586028	14.678011331128275	0.8932793384490744
1	1	none		500	5	5	1	log2	gini		0.8069471308833012	0.39063870587904354	0.09545454545020661	0.9903288201096692	10.80601896039053	9.86998978746567	0.9133788970372839
1	2	none		500	5	5	1	log2	gini		0.7973983495697281	0.3944127960524149	0.06849315068180396	0.9922630560864458	9.430134856638219	8.85272827615175	0.9387700511640763
1	3	none		500	5	5	1	log2	gini		0.8283739002932552	0.4498327794461415	0.11363636363119835	0.9909677419290907	14.065918466866833	12.581154892555983	0.8944424625759426
1	1	none		500	5	5	1	log2	entropy		0.8059170036926323	0.3813008462608904	0.08636363635971074	0.9903288201096692	9.67959196723715	8.929990760087987	0.9225585844442324
1	2	none		500	5	5	1	log2	entropy		0.7982742022380611	0.397546670792445	0.06392694063635036	0.9922630560864458	8.758525252671436	8.262546391074967	0.9433718651401451
1	3	none		500	5	5	1	log2	entropy		0.8285469208211145	0.45550416352669987	0.11363636363119835	0.9922580645097274	16.431602674586028	14.678011331128275	0.8932793384490744
1	1	none		500	5	5	2	sqrt	gini		0.8068093898364691	0.39104416266179226	0.09545454545020661	0.9903288201096692	10.80601896039053	9.86998978746567	0.9133788970372839
1	2	none		500	5	5	2	sqrt	gini		0.797374797229067	0.3962149455175709	0.06849315068180396	0.9922630560864458	9.430134856638219	8.85272827615175	0.9387700511640763
1	3	none		500	5	5	2	sqrt	gini		0.828124633431085	0.45358619184097526	0.11363636363119835	0.9909677419290907	14.065918466866833	12.581154892555983	0.8944424625759426
1	1	none		500	5	5	2	sqrt	entropy		0.8062467030068577	0.3826912472501267	0.08636363635971074	0.9909735654352614	10.377742573884943	9.567846535842722	0.9219583511487643
1	2	none		500	5	5	2	sqrt	entropy		0.7980931436192293	0.39807585062597783	0.06392694063635036	0.9922630560864458	8.758525252671436	8.262546391074967	0.9433718651401451
1	3	none		500	5	5	2	sqrt	entropy		0.8284721407624633	0.45615010007277557	0.11363636363119835	0.9929032258000459	17.9370376246422	16.012374116143018	0.8926989100348752
1	1	none		500	5	5	2	log2	gini		0.8068093898364691	0.39104416266179226	0.09545454545020661	0.9903288201096692	10.80601896039053	9.86998978746567	0.9133788970372839
1	2	none		500	5	5	2	log2	gini		0.797374797229067	0.3962149455175709	0.06849315068180396	0.9922630560864458	9.430134856638219	8.85272827615175	0.9387700511640763
1	3	none		500	5	5	2	log2	gini		0.828124633431085	0.45358619184097526	0.11363636363119835	0.9909677419290907	14.065918466866833	12.581154892555983	0.8944424625759426
1	1	none		500	5	5	2	log2	entropy		0.8062467030068577	0.3826912472501267	0.08636363635971074	0.9909735654352614	10.377742573884943	9.567846535842722	0.9219583511487643
1	2	none		500	5	5	2	log2	entropy		0.7980931436192293	0.39807585062597783	0.06392694063635036	0.9922630560864458	8.758525252671436	8.262546391074967	0.9433718651401451
1	3	none		500	5	5	2	log2	entropy		0.8284721407624633	0.45615010007277557	0.11363636363119835	0.9929032258000459	17.9370376246422	16.012374116143018	0.8926989100348752
1	1	none		500	5	10	1	sqrt	gini		0.8065558876970869	0.3888357212365008	0.09545454545020661	0.9903288201096692	10.80601896039053	9.86998978746567	0.9133788970372839
1	2	none		500	5	10	1	sqrt	gini		0.7976029605292211	0.3967150485309359	0.06392694063635036	0.9922630560864458	8.758525252671436	8.262546391074967	0.9433718651401451
1	3	none		500	5	10	1	sqrt	gini		0.8280483870967743	0.4500842934218803	0.11363636363119835	0.9909677419290907	14.065918466866833	12.581154892555983	0.8944424625759426
1	1	none		500	5	10	1	sqrt	entropy		0.8057777973155149	0.3819625569672332	0.08636363635971074	0.9903288201096692	9.67959196723715	8.929990760087987	0.9225585844442324
1	2	none		500	5	10	1	sqrt	entropy		0.7986363194757249	0.3962898254450232	0.06392694063635036	0.9922630560864458	8.758525252671436	8.262546391074967	0.9433718651401451
1	3	none		500	5	10	1	sqrt	entropy		0.8285454545454545	0.4575595481418889	0.11363636363119835	0.991612903219409	15.157772825138737	13.54893488350111	0.893860522137715
1	1	none		500	5	10	1	log2	gini		0.8065558876970869	0.3888357212365008	0.09545454545020661	0.9903288201096692	10.80601896039053	9.86998978746567	0.9133788970372839
1	2	none		500	5	10	1	log2	gini		0.7976029605292211	0.3967150485309359	0.06392694063635036	0.9922630560864458	8.758525252671436	8.262546391074967	0.9433718651401451
1	3	none		500	5	10	1	log2	gini		0.8280483870967743	0.4500842934218803	0.11363636363119835	0.9909677419290907	14.065918466866833	12.581154892555983	0.8944424625759426
1	1	none		500	5	10	1	log2	entropy		0.8057777973155149	0.3819625569672332	0.08636363635971074	0.9903288201096692	9.67959196723715	8.929990760087987	0.9225585844442324
1	2	none		500	5	10	1	log2	entropy		0.7986363194757249	0.3962898254450232	0.06392694063635036	0.9922630560864458	8.758525252671436	8.262546391074967	0.9433718651401451
1	3	none		500	5	10	1	log2	entropy		0.8285454545454545	0.4575595481418889	0.11363636363119835	0.991612903219409	15.157772825138737	13.54893488350111	0.893860522137715
1	1	none		500	5	10	2	sqrt	gini		0.8064562452376766	0.39062663045276	0.09545454545020661	0.9903288201096692	10.80601896039053	9.86998978746567	0.9133788970372839
1	2	none		500	5	10	2	sqrt	gini		0.7975396636136944	0.39930725470611916	0.06849315068180396	0.9922630560864458	9.430134856638219	8.85272827615175	0.9387700511640763
1	3	none		500	5	10	2	sqrt	gini		0.828241935483871	0.4538282341077308	0.11363636363119835	0.9909677419290907	14.065918466866833	12.581154892555983	0.8944424625759426
1	1	none		500	5	10	2	sqrt	entropy		0.8062291190434323	0.38271528395759236	0.08636363635971074	0.9903288201096692	9.67959196723715	8.929990760087987	0.9225585844442324
1	2	none		500	5	10	2	sqrt	entropy		0.7983669395794141	0.3974889192294372	0.06392694063635036	0.9922630560864458	8.758525252671436	8.262546391074967	0.9433718651401451
1	3	none		500	5	10	2	sqrt	entropy		0.8284824046920822	0.4576362038140764	0.10909090908595041	0.9922580645097274	15.6938572492806	14.090890877883144	0.8978602581331936
1	1	none		500	5	10	2	log2	gini		0.8064562452376766	0.39062663045276	0.09545454545020661	0.9903288201096692	10.80601896039053	9.86998978746567	0.9133788970372839
1	2	none		500	5	10	2	log2	gini		0.7975396636136944	0.39930725470611916	0.06849315068180396	0.9922630560864458	9.430134856638219	8.85272827615175	0.9387700511640763
1	3	none		500	5	10	2	log2	gini		0.828241935483871	0.4538282341077308	0.11363636363119835	0.9909677419290907	14.065918466866833	12.581154892555983	0.8944424625759426
1	1	none		500	5	10	2	log2	entropy		0.8062291190434323	0.38271528395759236	0.08636363635971074	0.9903288201096692	9.67959196723715	8.929990760087987	0.9225585844442324
1	2	none		500	5	10	2	log2	entropy		0.7983669395794141	0.3974889192294372	0.06392694063635036	0.9922630560864458	8.758525252671436	8.262546391074967	0.9433718651401451
1	3	none		500	5	10	2	log2	entropy		0.8284824046920822	0.4576362038140764	0.10909090908595041	0.9922580645097274	15.6938572492806	14.090890877883144	0.8978602581331936
1	1	none		500	10	2	1	sqrt	gini		0.7830519899185276	0.3445744821986597	0.1499999999931818	0.9664732430627565	5.087102548615688	4.474037126035944	0.8794863151289141
1	2	none		500	10	2	1	sqrt	gini		0.769733181420736	0.33907827378024163	0.11872146118179354	0.9761444229466401	5.5123909051409745	4.976673217734635	0.902815719757714
1	3	none		500	10	2	1	sqrt	gini		0.7935234604105572	0.3905542999425939	0.16818181817417355	0.9787096774130406	9.294415222620737	7.899445322765275	0.8499130973399447
1	1	none		500	10	2	1	sqrt	entropy		0.7873688529394526	0.3521797164389855	0.13181818181219007	0.9729206963186788	5.4551213894751305	4.867855343878819	0.8923459152933663
1	2	none		500	10	2	1	sqrt	entropy		0.7753415825406498	0.35059569721436434	0.10958904109088634	0.9774339135978245	5.330986642824464	4.856357924639608	0.9109679308362972
1	3	none		500	10	2	1	sqrt	entropy		0.7963225806451613	0.3964159424660573	0.15909090908367768	0.9806451612839959	9.585580615285583	8.219692719795278	0.857505972129846
1	1	none		500	10	2	1	log2	gini		0.7830519899185276	0.3445744821986597	0.1499999999931818	0.9664732430627565	5.087102548615688	4.474037126035944	0.8794863151289141
1	2	none		500	10	2	1	log2	gini		0.769733181420736	0.33907827378024163	0.11872146118179354	0.9761444229466401	5.5123909051409745	4.976673217734635	0.902815719757714
1	3	none		500	10	2	1	log2	gini		0.7935234604105572	0.3905542999425939	0.16818181817417355	0.9787096774130406	9.294415222620737	7.899445322765275	0.8499130973399447
1	1	none		500	10	2	1	log2	entropy		0.7873688529394526	0.3521797164389855	0.13181818181219007	0.9729206963186788	5.4551213894751305	4.867855343878819	0.8923459152933663
1	2	none		500	10	2	1	log2	entropy		0.7753415825406498	0.35059569721436434	0.10958904109088634	0.9774339135978245	5.330986642824464	4.856357924639608	0.9109679308362972
1	3	none		500	10	2	1	log2	entropy		0.7963225806451613	0.3964159424660573	0.15909090908367768	0.9806451612839959	9.585580615285583	8.219692719795278	0.857505972129846
1	1	none		500	10	2	2	sqrt	gini		0.787370318269738	0.3576805480948543	0.14090909090268594	0.9729206963186788	5.893043923231899	5.203569505525635	0.883001979008061
1	2	none		500	10	2	2	sqrt	gini		0.7733690740102865	0.34996015642974343	0.11415525113633994	0.9761444229466401	5.273054345525551	4.785262709360226	0.9074935214142473
1	3	none		500	10	2	2	sqrt	gini		0.7975703812316716	0.4026888884840486	0.17727272726466942	0.9819354838646327	11.712306040390974	9.813306252058238	0.837862851354215
1	1	none		500	10	2	2	sqrt	entropy		0.7897133813961668	0.35902290245108487	0.14090909090268594	0.9742101869698633	6.19589705990122	5.463747879852703	0.8818332139915894
1	2	none		500	10	2	2	sqrt	entropy		0.7775187020305062	0.35896441530550355	0.11415525113633994	0.98194713087697	7.009384915190396	6.323382013382718	0.9021307889063339
1	3	none		500	10	2	2	sqrt	entropy		0.8019882697947214	0.4087181228982089	0.15909090908367768	0.9825806451549511	10.671665524728745	9.132991386244278	0.8558168599235373
1	1	none		500	10	2	2	log2	gini		0.787370318269738	0.3576805480948543	0.14090909090268594	0.9729206963186788	5.893043923231899	5.203569505525635	0.883001979008061
1	2	none		500	10	2	2	log2	gini		0.7733690740102865	0.34996015642974343	0.11415525113633994	0.9761444229466401	5.273054345525551	4.785262709360226	0.9074935214142473
1	3	none		500	10	2	2	log2	gini		0.7975703812316716	0.4026888884840486	0.17727272726466942	0.9819354838646327	11.712306040390974	9.813306252058238	0.837862851354215
1	1	none		500	10	2	2	log2	entropy		0.7897133813961668	0.35902290245108487	0.14090909090268594	0.9742101869698633	6.19589705990122	5.463747879852703	0.8818332139915894
1	2	none		500	10	2	2	log2	entropy		0.7775187020305062	0.35896441530550355	0.11415525113633994	0.98194713087697	7.009384915190396	6.323382013382718	0.9021307889063339
1	3	none		500	10	2	2	log2	entropy		0.8019882697947214	0.4087181228982089	0.15909090908367768	0.9825806451549511	10.671665524728745	9.132991386244278	0.8558168599235373
1	1	none		500	10	5	1	sqrt	gini		0.7850741457124437	0.3542601328312344	0.14090909090268594	0.9716312056674944	5.617722880184608	4.967043702339938	0.8841738462541396
1	2	none		500	10	5	1	sqrt	gini		0.7706266983445649	0.34818977849386146	0.10502283104543274	0.9767891682722323	4.93834820756654	4.524731686907814	0.9162439437930956
1	3	none		500	10	5	1	sqrt	gini		0.7968841642228738	0.3969774544984376	0.15909090908367768	0.9806451612839959	9.585580615285583	8.219692719795278	0.857505972129846
1	1	none		500	10	5	1	sqrt	entropy		0.7879432624113476	0.35838144025086777	0.14090909090268594	0.9735654416442711	6.0407771620296575	5.330485786886241	0.8824172094915457
1	2	none		500	10	5	1	sqrt	entropy		0.77528564573158	0.35774525511282873	0.10958904109088634	0.9800128949001934	6.034736427681259	5.482984439907822	0.9085706468322425
1	3	none		500	10	5	1	sqrt	entropy		0.7994897360703813	0.40700919255477797	0.1636363636289256	0.9825806451549511	11.036225526422225	9.393933997279829	0.8511908228431195
1	1	none		500	10	5	1	log2	gini		0.7850741457124437	0.3542601328312344	0.14090909090268594	0.9716312056674944	5.617722880184608	4.967043702339938	0.8841738462541396
1	2	none		500	10	5	1	log2	gini		0.7706266983445649	0.34818977849386146	0.10502283104543274	0.9767891682722323	4.93834820756654	4.524731686907814	0.9162439437930956
1	3	none		500	10	5	1	log2	gini		0.7968841642228738	0.3969774544984376	0.15909090908367768	0.9806451612839959	9.585580615285583	8.219692719795278	0.857505972129846
1	1	none		500	10	5	1	log2	entropy		0.7879432624113476	0.35838144025086777	0.14090909090268594	0.9735654416442711	6.0407771620296575	5.330485786886241	0.8824172094915457
1	2	none		500	10	5	1	log2	entropy		0.77528564573158	0.35774525511282873	0.10958904109088634	0.9800128949001934	6.034736427681259	5.482984439907822	0.9085706468322425
1	3	none		500	10	5	1	log2	entropy		0.7994897360703813	0.40700919255477797	0.1636363636289256	0.9825806451549511	11.036225526422225	9.393933997279829	0.8511908228431195
1	1	none		500	10	5	2	sqrt	gini		0.7872472305257605	0.3579226764170116	0.14090909090268594	0.97034171501631	5.366342789324617	4.751085353361543	0.8853488280975179
1	2	none		500	10	5	2	sqrt	gini		0.7732984169883034	0.3524781760564565	0.10045662099997915	0.9780786589234167	4.982679119499275	4.582592589709876	0.9197045264162231
1	3	none		500	10	5	2	sqrt	gini		0.7989149560117302	0.40220128030678565	0.1636363636289256	0.9806451612839959	9.91303833753682	8.454541083218	0.8528708047131784
1	1	none		500	10	5	2	sqrt	entropy		0.7888488365277534	0.36288847549721476	0.13181818181219007	0.9748549322954555	5.886425359899323	5.242305605934414	0.8905753877018192
1	2	none		500	10	5	2	sqrt	entropy		0.7770741516005288	0.3616478823437177	0.10958904109088634	0.9825918762025624	6.9470045474499935	6.295277964086952	0.9061859469960598
1	3	none		500	10	5	2	sqrt	entropy		0.8015879765395895	0.4096006299227725	0.15909090908367768	0.9812903225743144	9.922641462604107	8.50313024819802	0.8569421943761372
1	1	none		500	10	5	2	log2	gini		0.7872472305257605	0.3579226764170116	0.14090909090268594	0.97034171501631	5.366342789324617	4.751085353361543	0.8853488280975179
1	2	none		500	10	5	2	log2	gini		0.7732984169883034	0.3524781760564565	0.10045662099997915	0.9780786589234167	4.982679119499275	4.582592589709876	0.9197045264162231
1	3	none		500	10	5	2	log2	gini		0.7989149560117302	0.40220128030678565	0.1636363636289256	0.9806451612839959	9.91303833753682	8.454541083218	0.8528708047131784
1	1	none		500	10	5	2	log2	entropy		0.7888488365277534	0.36288847549721476	0.13181818181219007	0.9748549322954555	5.886425359899323	5.242305605934414	0.8905753877018192
1	2	none		500	10	5	2	log2	entropy		0.7770741516005288	0.3616478823437177	0.10958904109088634	0.9825918762025624	6.9470045474499935	6.295277964086952	0.9061859469960598
1	3	none		500	10	5	2	log2	entropy		0.8015879765395895	0.4096006299227725	0.15909090908367768	0.9812903225743144	9.922641462604107	8.50313024819802	0.8569421943761372
1	1	none		500	10	10	1	sqrt	gini		0.7897807865892973	0.3705239786705661	0.15909090908367768	0.9774339135978245	8.194590949023569	7.049996873554985	0.8603232102084512
1	2	none		500	10	10	1	sqrt	gini		0.7761011455269687	0.3587890812739577	0.11415525113633994	0.9800128949001934	6.31858678764375	5.711442124903981	0.9039113101820596
1	3	none		500	10	10	1	sqrt	gini		0.8031876832844576	0.41566030467106757	0.15909090908367768	0.9832258064452696	11.089390456673812	9.484260076169942	0.8552553003098763
1	1	none		500	10	10	1	sqrt	entropy		0.7907786765136862	0.3686282899940078	0.13181818181219007	0.9774339135978245	6.576511661576514	5.841425980945559	0.8882255845920818
1	2	none		500	10	10	1	sqrt	entropy		0.7787390076810071	0.3648054973039564	0.12328767122724714	0.9800128949001934	6.895157831217943	6.1683574948963	0.894592636881694
1	3	none		500	10	10	1	sqrt	entropy		0.8043137829912024	0.4175152008720998	0.15454545453842974	0.9851612903162248	12.136036677996811	10.41501273909845	0.8581889536162145
1	1	none		500	10	10	1	log2	gini		0.7897807865892973	0.3705239786705661	0.15909090908367768	0.9774339135978245	8.194590949023569	7.049996873554985	0.8603232102084512
1	2	none		500	10	10	1	log2	gini		0.7761011455269687	0.3587890812739577	0.11415525113633994	0.9800128949001934	6.31858678764375	5.711442124903981	0.9039113101820596
1	3	none		500	10	10	1	log2	gini		0.8031876832844576	0.41566030467106757	0.15909090908367768	0.9832258064452696	11.089390456673812	9.484260076169942	0.8552553003098763
1	1	none		500	10	10	1	log2	entropy		0.7907786765136862	0.3686282899940078	0.13181818181219007	0.9774339135978245	6.576511661576514	5.841425980945559	0.8882255845920818
1	2	none		500	10	10	1	log2	entropy		0.7787390076810071	0.3648054973039564	0.12328767122724714	0.9800128949001934	6.895157831217943	6.1683574948963	0.894592636881694
1	3	none		500	10	10	1	log2	entropy		0.8043137829912024	0.4175152008720998	0.15454545453842974	0.9851612903162248	12.136036677996811	10.41501273909845	0.8581889536162145
1	1	none		500	10	10	2	sqrt	gini		0.7915274602895492	0.3701990686867981	0.1499999999931818	0.9761444229466401	7.2209826533267165	6.287835200100641	0.8707727784104287
1	2	none		500	10	10	2	sqrt	gini		0.7762704279754702	0.35876093238334406	0.11872146118179354	0.9793681495746012	6.394750778454466	5.754278030867327	0.8998439761417188
1	3	none		500	10	10	2	sqrt	gini		0.8032536656891496	0.41618540797360365	0.15909090908367768	0.9819354838646327	10.283778071394677	8.806813303129188	0.8563791574604677
1	1	none		500	10	10	2	sqrt	entropy		0.7924447570482386	0.370210285027857	0.13181818181219007	0.9780786589234167	6.774404045329213	6.01323254901931	0.8876400700399982
1	2	none		500	10	10	2	sqrt	entropy		0.7790937648122143	0.3657789981167944	0.11415525113633994	0.9787234042490089	5.927832258436846	5.365294280128428	0.9051022341622262
1	3	none		500	10	10	2	sqrt	entropy		0.805108504398827	0.4195149954684964	0.16818181817417355	0.9832258064452696	11.851190892457076	10.026217794808225	0.8460092970637828
1	1	none		500	10	10	2	log2	gini		0.7915274602895492	0.3701990686867981	0.1499999999931818	0.9761444229466401	7.2209826533267165	6.287835200100641	0.8707727784104287
1	2	none		500	10	10	2	log2	gini		0.7762704279754702	0.35876093238334406	0.11872146118179354	0.9793681495746012	6.394750778454466	5.754278030867327	0.8998439761417188
1	3	none		500	10	10	2	log2	gini		0.8032536656891496	0.41618540797360365	0.15909090908367768	0.9819354838646327	10.283778071394677	8.806813303129188	0.8563791574604677
1	1	none		500	10	10	2	log2	entropy		0.7924447570482386	0.370210285027857	0.13181818181219007	0.9780786589234167	6.774404045329213	6.01323254901931	0.8876400700399982
1	2	none		500	10	10	2	log2	entropy		0.7790937648122143	0.3657789981167944	0.11415525113633994	0.9787234042490089	5.927832258436846	5.365294280128428	0.9051022341622262
1	3	none		500	10	10	2	log2	entropy		0.805108504398827	0.4195149954684964	0.16818181817417355	0.9832258064452696	11.851190892457076	10.026217794808225	0.8460092970637828
1	1	undersample	0.6	100	3	2	1	sqrt	gini		0.8074599964832074	0.3828948791091932	0.5181818181582645	0.856866537712077	6.438296297284164	3.620270017036305	0.5623024765387798
1	2	undersample	0.6	100	3	2	1	sqrt	gini		0.794317409007004	0.37359574195571954	0.6712328766816789	0.7807865892921936	7.27193586199269	3.062006306522526	0.4210716777367316
1	3	undersample	0.6	100	3	2	1	sqrt	gini		0.826450146627566	0.4425206082230758	0.6272727272442149	0.8399999999945807	8.835365206078421	3.9204543001151624	0.44372293847733374
1	1	undersample	0.6	100	3	2	1	sqrt	entropy		0.8085208956098704	0.3868581493676458	0.4954545454320248	0.8658929722703682	6.340392768642145	3.694470878037678	0.5826880052140612
1	2	undersample	0.6	100	3	2	1	sqrt	entropy		0.7933031863372871	0.37109372361188836	0.6073059360453285	0.8052869116646983	6.3960030070893765	3.1189783390921644	0.48764490443094477
1	3	undersample	0.6	100	3	2	1	sqrt	entropy		0.8260234604105573	0.44589354184931934	0.618181818153719	0.8412903225752175	8.582268050619644	3.8950477956595737	0.4538482935819825
1	1	undersample	0.6	100	3	2	1	log2	gini		0.8074599964832074	0.3828948791091932	0.5181818181582645	0.856866537712077	6.438296297284164	3.620270017036305	0.5623024765387798
1	2	undersample	0.6	100	3	2	1	log2	gini		0.794317409007004	0.37359574195571954	0.6712328766816789	0.7807865892921936	7.27193586199269	3.062006306522526	0.4210716777367316
1	3	undersample	0.6	100	3	2	1	log2	gini		0.826450146627566	0.4425206082230758	0.6272727272442149	0.8399999999945807	8.835365206078421	3.9204543001151624	0.44372293847733374
1	1	undersample	0.6	100	3	2	1	log2	entropy		0.8085208956098704	0.3868581493676458	0.4954545454320248	0.8658929722703682	6.340392768642145	3.694470878037678	0.5826880052140612
1	2	undersample	0.6	100	3	2	1	log2	entropy		0.7933031863372871	0.37109372361188836	0.6073059360453285	0.8052869116646983	6.3960030070893765	3.1189783390921644	0.48764490443094477
1	3	undersample	0.6	100	3	2	1	log2	entropy		0.8260234604105573	0.44589354184931934	0.618181818153719	0.8412903225752175	8.582268050619644	3.8950477956595737	0.4538482935819825
1	1	undersample	0.6	100	3	2	2	sqrt	gini		0.8076065295117519	0.38252677455721573	0.5136363636130165	0.856866537712077	6.322176837330311	3.588513262500898	0.567607216882985
1	2	undersample	0.6	100	3	2	2	sqrt	gini		0.7943880660289871	0.373228616891087	0.6712328766816789	0.7807865892921936	7.27193586199269	3.062006306522526	0.4210716777367316
1	3	undersample	0.6	100	3	2	2	sqrt	gini		0.8266700879765396	0.4426073058620018	0.6272727272442149	0.8425806451558544	9.007796210841844	3.984724038654658	0.44236390958541616
1	1	undersample	0.6	100	3	2	2	sqrt	entropy		0.8090542758337729	0.3874097832469108	0.49999999997727274	0.865248226944776	6.42105211727277	3.7105260401071103	0.5778688458103608
1	2	undersample	0.6	100	3	2	2	sqrt	entropy		0.7936137828297549	0.37118360511058424	0.6073059360453285	0.8039974210135139	6.343749624418633	3.0984587458036117	0.48842701332968685
1	3	undersample	0.6	100	3	2	2	sqrt	entropy		0.8261906158357771	0.44407071146765087	0.618181818153719	0.8412903225752175	8.582268050619644	3.8950477956595737	0.4538482935819825
1	1	undersample	0.6	100	3	2	2	log2	gini		0.8076065295117519	0.38252677455721573	0.5136363636130165	0.856866537712077	6.322176837330311	3.588513262500898	0.567607216882985
1	2	undersample	0.6	100	3	2	2	log2	gini		0.7943880660289871	0.373228616891087	0.6712328766816789	0.7807865892921936	7.27193586199269	3.062006306522526	0.4210716777367316
1	3	undersample	0.6	100	3	2	2	log2	gini		0.8266700879765396	0.4426073058620018	0.6272727272442149	0.8425806451558544	9.007796210841844	3.984724038654658	0.44236390958541616
1	1	undersample	0.6	100	3	2	2	log2	entropy		0.8090542758337729	0.3874097832469108	0.49999999997727274	0.865248226944776	6.42105211727277	3.7105260401071103	0.5778688458103608
1	2	undersample	0.6	100	3	2	2	log2	entropy		0.7936137828297549	0.37118360511058424	0.6073059360453285	0.8039974210135139	6.343749624418633	3.0984587458036117	0.48842701332968685
1	3	undersample	0.6	100	3	2	2	log2	entropy		0.8261906158357771	0.44407071146765087	0.618181818153719	0.8412903225752175	8.582268050619644	3.8950477956595737	0.4538482935819825
1	1	undersample	0.6	100	3	5	1	sqrt	gini		0.8074599964832074	0.3828948791091932	0.5181818181582645	0.856866537712077	6.438296297284164	3.620270017036305	0.5623024765387798
1	2	undersample	0.6	100	3	5	1	sqrt	gini		0.794317409007004	0.37359574195571954	0.6712328766816789	0.7807865892921936	7.27193586199269	3.062006306522526	0.4210716777367316
1	3	undersample	0.6	100	3	5	1	sqrt	gini		0.826450146627566	0.4425206082230758	0.6272727272442149	0.8399999999945807	8.835365206078421	3.9204543001151624	0.44372293847733374
1	1	undersample	0.6	100	3	5	1	sqrt	entropy		0.8085208956098704	0.3868581493676458	0.4954545454320248	0.8658929722703682	6.340392768642145	3.694470878037678	0.5826880052140612
1	2	undersample	0.6	100	3	5	1	sqrt	entropy		0.7933031863372871	0.37109372361188836	0.6073059360453285	0.8052869116646983	6.3960030070893765	3.1189783390921644	0.48764490443094477
1	3	undersample	0.6	100	3	5	1	sqrt	entropy		0.8260234604105573	0.44589354184931934	0.618181818153719	0.8412903225752175	8.582268050619644	3.8950477956595737	0.4538482935819825
1	1	undersample	0.6	100	3	5	1	log2	gini		0.8074599964832074	0.3828948791091932	0.5181818181582645	0.856866537712077	6.438296297284164	3.620270017036305	0.5623024765387798
1	2	undersample	0.6	100	3	5	1	log2	gini		0.794317409007004	0.37359574195571954	0.6712328766816789	0.7807865892921936	7.27193586199269	3.062006306522526	0.4210716777367316
1	3	undersample	0.6	100	3	5	1	log2	gini		0.826450146627566	0.4425206082230758	0.6272727272442149	0.8399999999945807	8.835365206078421	3.9204543001151624	0.44372293847733374
1	1	undersample	0.6	100	3	5	1	log2	entropy		0.8085208956098704	0.3868581493676458	0.4954545454320248	0.8658929722703682	6.340392768642145	3.694470878037678	0.5826880052140612
1	2	undersample	0.6	100	3	5	1	log2	entropy		0.7933031863372871	0.37109372361188836	0.6073059360453285	0.8052869116646983	6.3960030070893765	3.1189783390921644	0.48764490443094477
1	3	undersample	0.6	100	3	5	1	log2	entropy		0.8260234604105573	0.44589354184931934	0.618181818153719	0.8412903225752175	8.582268050619644	3.8950477956595737	0.4538482935819825
1	1	undersample	0.6	100	3	5	2	sqrt	gini		0.8076065295117519	0.38252677455721573	0.5136363636130165	0.856866537712077	6.322176837330311	3.588513262500898	0.567607216882985
1	2	undersample	0.6	100	3	5	2	sqrt	gini		0.7943880660289871	0.373228616891087	0.6712328766816789	0.7807865892921936	7.27193586199269	3.062006306522526	0.4210716777367316
1	3	undersample	0.6	100	3	5	2	sqrt	gini		0.8266700879765396	0.4426073058620018	0.6272727272442149	0.8425806451558544	9.007796210841844	3.984724038654658	0.44236390958541616
1	1	undersample	0.6	100	3	5	2	sqrt	entropy		0.8090542758337729	0.3874097832469108	0.49999999997727274	0.865248226944776	6.42105211727277	3.7105260401071103	0.5778688458103608
1	2	undersample	0.6	100	3	5	2	sqrt	entropy		0.7936137828297549	0.37118360511058424	0.6073059360453285	0.8039974210135139	6.343749624418633	3.0984587458036117	0.48842701332968685
1	3	undersample	0.6	100	3	5	2	sqrt	entropy		0.8261906158357771	0.44407071146765087	0.618181818153719	0.8412903225752175	8.582268050619644	3.8950477956595737	0.4538482935819825
1	1	undersample	0.6	100	3	5	2	log2	gini		0.8076065295117519	0.38252677455721573	0.5136363636130165	0.856866537712077	6.322176837330311	3.588513262500898	0.567607216882985
1	2	undersample	0.6	100	3	5	2	log2	gini		0.7943880660289871	0.373228616891087	0.6712328766816789	0.7807865892921936	7.27193586199269	3.062006306522526	0.4210716777367316
1	3	undersample	0.6	100	3	5	2	log2	gini		0.8266700879765396	0.4426073058620018	0.6272727272442149	0.8425806451558544	9.007796210841844	3.984724038654658	0.44236390958541616
1	1	undersample	0.6	100	3	5	2	log2	entropy		0.8090542758337729	0.3874097832469108	0.49999999997727274	0.865248226944776	6.42105211727277	3.7105260401071103	0.5778688458103608
1	2	undersample	0.6	100	3	5	2	log2	entropy		0.7936137828297549	0.37118360511058424	0.6073059360453285	0.8039974210135139	6.343749624418633	3.0984587458036117	0.48842701332968685
1	3	undersample	0.6	100	3	5	2	log2	entropy		0.8261906158357771	0.44407071146765087	0.618181818153719	0.8412903225752175	8.582268050619644	3.8950477956595737	0.4538482935819825
1	1	undersample	0.6	100	3	10	1	sqrt	gini		0.8074599964832074	0.3828948791091932	0.5181818181582645	0.856866537712077	6.438296297284164	3.620270017036305	0.5623024765387798
1	2	undersample	0.6	100	3	10	1	sqrt	gini		0.7943203530495866	0.3735968757297973	0.6712328766816789	0.7807865892921936	7.27193586199269	3.062006306522526	0.4210716777367316
1	3	undersample	0.6	100	3	10	1	sqrt	gini		0.826450146627566	0.4425206082230758	0.6272727272442149	0.8399999999945807	8.835365206078421	3.9204543001151624	0.44372293847733374
1	1	undersample	0.6	100	3	10	1	sqrt	entropy		0.8085208956098704	0.3868581493676458	0.4954545454320248	0.8658929722703682	6.340392768642145	3.694470878037678	0.5826880052140612
1	2	undersample	0.6	100	3	10	1	sqrt	entropy		0.7933031863372871	0.37109372361188836	0.6073059360453285	0.8052869116646983	6.3960030070893765	3.1189783390921644	0.48764490443094477
1	3	undersample	0.6	100	3	10	1	sqrt	entropy		0.8260234604105573	0.44589354184931934	0.618181818153719	0.8412903225752175	8.582268050619644	3.8950477956595737	0.4538482935819825
1	1	undersample	0.6	100	3	10	1	log2	gini		0.8074599964832074	0.3828948791091932	0.5181818181582645	0.856866537712077	6.438296297284164	3.620270017036305	0.5623024765387798
1	2	undersample	0.6	100	3	10	1	log2	gini		0.7943203530495866	0.3735968757297973	0.6712328766816789	0.7807865892921936	7.27193586199269	3.062006306522526	0.4210716777367316
1	3	undersample	0.6	100	3	10	1	log2	gini		0.826450146627566	0.4425206082230758	0.6272727272442149	0.8399999999945807	8.835365206078421	3.9204543001151624	0.44372293847733374
1	1	undersample	0.6	100	3	10	1	log2	entropy		0.8085208956098704	0.3868581493676458	0.4954545454320248	0.8658929722703682	6.340392768642145	3.694470878037678	0.5826880052140612
1	2	undersample	0.6	100	3	10	1	log2	entropy		0.7933031863372871	0.37109372361188836	0.6073059360453285	0.8052869116646983	6.3960030070893765	3.1189783390921644	0.48764490443094477
1	3	undersample	0.6	100	3	10	1	log2	entropy		0.8260234604105573	0.44589354184931934	0.618181818153719	0.8412903225752175	8.582268050619644	3.8950477956595737	0.4538482935819825
1	1	undersample	0.6	100	3	10	2	sqrt	gini		0.8076065295117519	0.38252677455721573	0.5136363636130165	0.856866537712077	6.322176837330311	3.588513262500898	0.567607216882985
1	2	undersample	0.6	100	3	10	2	sqrt	gini		0.7943792339012391	0.37322533889937487	0.6712328766816789	0.7807865892921936	7.27193586199269	3.062006306522526	0.4210716777367316
1	3	undersample	0.6	100	3	10	2	sqrt	gini		0.8266700879765396	0.4426073058620018	0.6272727272442149	0.8425806451558544	9.007796210841844	3.984724038654658	0.44236390958541616
1	1	undersample	0.6	100	3	10	2	sqrt	entropy		0.8090542758337729	0.3874097832469108	0.49999999997727274	0.865248226944776	6.42105211727277	3.7105260401071103	0.5778688458103608
1	2	undersample	0.6	100	3	10	2	sqrt	entropy		0.7936137828297549	0.37118360511058424	0.6073059360453285	0.8039974210135139	6.343749624418633	3.0984587458036117	0.48842701332968685
1	3	undersample	0.6	100	3	10	2	sqrt	entropy		0.8261906158357771	0.44407071146765087	0.618181818153719	0.8412903225752175	8.582268050619644	3.8950477956595737	0.4538482935819825
1	1	undersample	0.6	100	3	10	2	log2	gini		0.8076065295117519	0.38252677455721573	0.5136363636130165	0.856866537712077	6.322176837330311	3.588513262500898	0.567607216882985
1	2	undersample	0.6	100	3	10	2	log2	gini		0.7943792339012391	0.37322533889937487	0.6712328766816789	0.7807865892921936	7.27193586199269	3.062006306522526	0.4210716777367316
1	3	undersample	0.6	100	3	10	2	log2	gini		0.8266700879765396	0.4426073058620018	0.6272727272442149	0.8425806451558544	9.007796210841844	3.984724038654658	0.44236390958541616
1	1	undersample	0.6	100	3	10	2	log2	entropy		0.8090542758337729	0.3874097832469108	0.49999999997727274	0.865248226944776	6.42105211727277	3.7105260401071103	0.5778688458103608
1	2	undersample	0.6	100	3	10	2	log2	entropy		0.7936137828297549	0.37118360511058424	0.6073059360453285	0.8039974210135139	6.343749624418633	3.0984587458036117	0.48842701332968685
1	3	undersample	0.6	100	3	10	2	log2	entropy		0.8261906158357771	0.44407071146765087	0.618181818153719	0.8412903225752175	8.582268050619644	3.8950477956595737	0.4538482935819825
1	1	undersample	0.6	100	5	2	1	sqrt	gini		0.805814430572651	0.378360636764813	0.5999999999727272	0.8246292714324653	7.053308360398388	3.4213233340616247	0.48506645232440915
1	2	undersample	0.6	100	5	2	1	sqrt	gini		0.796931718820381	0.3686841188348373	0.6849315068180396	0.7672469374547567	7.166084157526467	2.9427388404718067	0.4106480895455625
1	3	undersample	0.6	100	5	2	1	sqrt	gini		0.8244090909090909	0.4393519534684322	0.618181818153719	0.8303225806398045	7.922867461460856	3.6432766602175883	0.4598431816145955
1	1	undersample	0.6	100	5	2	1	sqrt	entropy		0.8056708282046774	0.38973372235382303	0.5727272727012397	0.8349451966419411	6.7806677549938446	3.4699216645006494	0.511737445642936
1	2	undersample	0.6	100	5	2	1	sqrt	entropy		0.7976162087208429	0.36421702037320286	0.7123287670907612	0.7588652482220577	7.792716659341198	2.954069176250644	0.3790807785603765
1	3	undersample	0.6	100	5	2	1	sqrt	entropy		0.8208108504398828	0.440525981395329	0.6136363636084711	0.8322580645107597	7.880089951672645	3.658216564847415	0.4642353714845621
1	1	undersample	0.6	100	5	2	1	log2	gini		0.805814430572651	0.378360636764813	0.5999999999727272	0.8246292714324653	7.053308360398388	3.4213233340616247	0.48506645232440915
1	2	undersample	0.6	100	5	2	1	log2	gini		0.796931718820381	0.3686841188348373	0.6849315068180396	0.7672469374547567	7.166084157526467	2.9427388404718067	0.4106480895455625
1	3	undersample	0.6	100	5	2	1	log2	gini		0.8244090909090909	0.4393519534684322	0.618181818153719	0.8303225806398045	7.922867461460856	3.6432766602175883	0.4598431816145955
1	1	undersample	0.6	100	5	2	1	log2	entropy		0.8056708282046774	0.38973372235382303	0.5727272727012397	0.8349451966419411	6.7806677549938446	3.4699216645006494	0.511737445642936
1	2	undersample	0.6	100	5	2	1	log2	entropy		0.7976162087208429	0.36421702037320286	0.7123287670907612	0.7588652482220577	7.792716659341198	2.954069176250644	0.3790807785603765
1	3	undersample	0.6	100	5	2	1	log2	entropy		0.8208108504398828	0.440525981395329	0.6136363636084711	0.8322580645107597	7.880089951672645	3.658216564847415	0.4642353714845621
1	1	undersample	0.6	100	5	2	2	sqrt	gini		0.8055111072035638	0.37315884257641935	0.6136363636084711	0.818181818176543	7.14705836535039	3.3749998141236808	0.47222221648775287
1	2	undersample	0.6	100	5	2	2	sqrt	gini		0.7973291645690364	0.36248870883011	0.6894977168634933	0.7724049000594946	7.536160217548332	3.0294926681145817	0.4019941860708657
1	3	undersample	0.6	100	5	2	2	sqrt	gini		0.8250000000000001	0.43938864690312246	0.6363636363347107	0.8270967741882124	8.371268082005322	3.6804611165716934	0.4396539445165355
1	1	undersample	0.6	100	5	2	2	sqrt	entropy		0.807002813434148	0.39005113239227096	0.5999999999727272	0.8284977433860188	7.246240115267237	3.498496036342263	0.48280155062883107
1	2	undersample	0.6	100	5	2	2	sqrt	entropy		0.7981799928754169	0.3614968950794616	0.7168949771362149	0.7595099935476499	7.99731859155047	2.9809760409669983	0.37274693097050665
1	3	undersample	0.6	100	5	2	2	sqrt	entropy		0.8211920821114369	0.43363699990096427	0.6318181817894628	0.8245161290269387	8.062907953199668	3.600434286534009	0.446542888347887
1	1	undersample	0.6	100	5	2	2	log2	gini		0.8055111072035638	0.37315884257641935	0.6136363636084711	0.818181818176543	7.14705836535039	3.3749998141236808	0.47222221648775287
1	2	undersample	0.6	100	5	2	2	log2	gini		0.7973291645690364	0.36248870883011	0.6894977168634933	0.7724049000594946	7.536160217548332	3.0294926681145817	0.4019941860708657
1	3	undersample	0.6	100	5	2	2	log2	gini		0.8250000000000001	0.43938864690312246	0.6363636363347107	0.8270967741882124	8.371268082005322	3.6804611165716934	0.4396539445165355
1	1	undersample	0.6	100	5	2	2	log2	entropy		0.807002813434148	0.39005113239227096	0.5999999999727272	0.8284977433860188	7.246240115267237	3.498496036342263	0.48280155062883107
1	2	undersample	0.6	100	5	2	2	log2	entropy		0.7981799928754169	0.3614968950794616	0.7168949771362149	0.7595099935476499	7.99731859155047	2.9809760409669983	0.37274693097050665
1	3	undersample	0.6	100	5	2	2	log2	entropy		0.8211920821114369	0.43363699990096427	0.6318181817894628	0.8245161290269387	8.062907953199668	3.600434286534009	0.446542888347887
1	1	undersample	0.6	100	5	5	1	sqrt	gini		0.8051037453842096	0.3778198345995932	0.6045454545179751	0.820760799478912	7.000288972021527	3.3728415381903765	0.481814605320998
1	2	undersample	0.6	100	5	5	1	sqrt	gini		0.7955804032749529	0.3573579797644925	0.6803652967725861	0.7717601547339024	7.197457230018092	2.980922398410083	0.414163256712818
1	3	undersample	0.6	100	5	5	1	sqrt	gini		0.8248988269794721	0.4348182950876967	0.6272727272442149	0.8316129032204412	8.311465637687737	3.7251826415985563	0.44819803400164826
1	1	undersample	0.6	100	5	5	1	sqrt	entropy		0.8060943086571714	0.3890215327222479	0.5999999999727272	0.8310767246883877	7.379770489843798	3.551908186404905	0.48130333016391413
1	2	undersample	0.6	100	5	5	1	sqrt	entropy		0.7973777412716496	0.3634243632124134	0.7077625570453077	0.7601547388732421	7.675780829881418	2.9509131187800497	0.38444467180908676
1	3	undersample	0.6	100	5	5	1	sqrt	entropy		0.8209120234604106	0.43464958595398717	0.6318181817894628	0.825161290317257	8.098992664266602	3.613720021148296	0.446193753959352
1	1	undersample	0.6	100	5	5	1	log2	gini		0.8051037453842096	0.3778198345995932	0.6045454545179751	0.820760799478912	7.000288972021527	3.3728415381903765	0.481814605320998
1	2	undersample	0.6	100	5	5	1	log2	gini		0.7955804032749529	0.3573579797644925	0.6803652967725861	0.7717601547339024	7.197457230018092	2.980922398410083	0.414163256712818
1	3	undersample	0.6	100	5	5	1	log2	gini		0.8248988269794721	0.4348182950876967	0.6272727272442149	0.8316129032204412	8.311465637687737	3.7251826415985563	0.44819803400164826
1	1	undersample	0.6	100	5	5	1	log2	entropy		0.8060943086571714	0.3890215327222479	0.5999999999727272	0.8310767246883877	7.379770489843798	3.551908186404905	0.48130333016391413
1	2	undersample	0.6	100	5	5	1	log2	entropy		0.7973777412716496	0.3634243632124134	0.7077625570453077	0.7601547388732421	7.675780829881418	2.9509131187800497	0.38444467180908676
1	3	undersample	0.6	100	5	5	1	log2	entropy		0.8209120234604106	0.43464958595398717	0.6318181817894628	0.825161290317257	8.098992664266602	3.613720021148296	0.446193753959352
1	1	undersample	0.6	100	5	5	2	sqrt	gini		0.8057968466092258	0.3734971320594733	0.6136363636084711	0.8175370728509508	7.116191605233821	3.3630740203815064	0.47259463148042763
1	2	undersample	0.6	100	5	5	2	sqrt	gini		0.7960499780668826	0.35437041858990653	0.6849315068180396	0.7704706640827178	7.297263886282198	2.9840694403619974	0.4089298967245762
1	3	undersample	0.6	100	5	5	2	sqrt	gini		0.8250747800586511	0.43647491865659455	0.6409090908799586	0.8303225806398045	8.734032211809339	3.777220655078529	0.43247156366460426
1	1	undersample	0.6	100	5	5	2	sqrt	entropy		0.8069163589473067	0.3901703713736072	0.5954545454274793	0.829142488711611	7.142929348894402	3.4850941353785445	0.48790823676404993
1	2	undersample	0.6	100	5	5	2	sqrt	entropy		0.7982285695780302	0.3621584027696008	0.7168949771362149	0.7588652482220577	7.969164644804758	2.9730055171240455	0.37306362334608745
1	3	undersample	0.6	100	5	5	2	sqrt	entropy		0.8211275659824047	0.4327161048441437	0.6363636363347107	0.8238709677366203	8.1858968837029	3.613053407643617	0.44137537732460164
1	1	undersample	0.6	100	5	5	2	log2	gini		0.8057968466092258	0.3734971320594733	0.6136363636084711	0.8175370728509508	7.116191605233821	3.3630740203815064	0.47259463148042763
1	2	undersample	0.6	100	5	5	2	log2	gini		0.7960499780668826	0.35437041858990653	0.6849315068180396	0.7704706640827178	7.297263886282198	2.9840694403619974	0.4089298967245762
1	3	undersample	0.6	100	5	5	2	log2	gini		0.8250747800586511	0.43647491865659455	0.6409090908799586	0.8303225806398045	8.734032211809339	3.777220655078529	0.43247156366460426
1	1	undersample	0.6	100	5	5	2	log2	entropy		0.8069163589473067	0.3901703713736072	0.5954545454274793	0.829142488711611	7.142929348894402	3.4850941353785445	0.48790823676404993
1	2	undersample	0.6	100	5	5	2	log2	entropy		0.7982285695780302	0.3621584027696008	0.7168949771362149	0.7588652482220577	7.969164644804758	2.9730055171240455	0.37306362334608745
1	3	undersample	0.6	100	5	5	2	log2	entropy		0.8211275659824047	0.4327161048441437	0.6363636363347107	0.8238709677366203	8.1858968837029	3.613053407643617	0.44137537732460164
1	1	undersample	0.6	100	5	10	1	sqrt	gini		0.8048473125842566	0.37645423756102986	0.5999999999727272	0.8323662153395721	7.44807641213026	3.579230555438622	0.48055770146618904
1	2	undersample	0.6	100	5	10	1	sqrt	gini		0.7962943336012412	0.35991809949668924	0.6894977168634933	0.7698259187571256	7.426840913144264	2.995548774149177	0.40334090024456415
1	3	undersample	0.6	100	5	10	1	sqrt	gini		0.8253665689149561	0.4451011641095519	0.6318181817894628	0.8309677419301228	8.43615057456014	3.737855434373465	0.44307594049870913
1	1	undersample	0.6	100	5	10	1	sqrt	entropy		0.8069031709747376	0.38943787410644165	0.5863636363369834	0.8368794326187178	7.2728136351961625	3.5946638109697346	0.49426039474537464
1	2	undersample	0.6	100	5	10	1	sqrt	entropy		0.797416013825224	0.36376221611067944	0.7214611871816684	0.7556415215940965	8.00968855978606	2.9524703311441765	0.368612366012662
1	3	undersample	0.6	100	5	10	1	sqrt	entropy		0.8220645161290323	0.44543333332438384	0.6363636363347107	0.8303225806398045	8.563687614422394	3.750431856106341	0.4379458872546025
1	1	undersample	0.6	100	5	10	1	log2	gini		0.8048473125842566	0.37645423756102986	0.5999999999727272	0.8323662153395721	7.44807641213026	3.579230555438622	0.48055770146618904
1	2	undersample	0.6	100	5	10	1	log2	gini		0.7962943336012412	0.35991809949668924	0.6894977168634933	0.7698259187571256	7.426840913144264	2.995548774149177	0.40334090024456415
1	3	undersample	0.6	100	5	10	1	log2	gini		0.8253665689149561	0.4451011641095519	0.6318181817894628	0.8309677419301228	8.43615057456014	3.737855434373465	0.44307594049870913
1	1	undersample	0.6	100	5	10	1	log2	entropy		0.8069031709747376	0.38943787410644165	0.5863636363369834	0.8368794326187178	7.2728136351961625	3.5946638109697346	0.49426039474537464
1	2	undersample	0.6	100	5	10	1	log2	entropy		0.797416013825224	0.36376221611067944	0.7214611871816684	0.7556415215940965	8.00968855978606	2.9524703311441765	0.368612366012662
1	3	undersample	0.6	100	5	10	1	log2	entropy		0.8220645161290323	0.44543333332438384	0.6363636363347107	0.8303225806398045	8.563687614422394	3.750431856106341	0.4379458872546025
1	1	undersample	0.6	100	5	10	2	sqrt	gini		0.8065676103393704	0.37503999313371345	0.5954545454274793	0.8284977433860188	7.110542736495394	3.471992278491185	0.4882879318853534
1	2	undersample	0.6	100	5	10	2	sqrt	gini		0.7965622414762606	0.3574227069157079	0.6940639269089468	0.7685364281059411	7.5326982058864385	2.998588033717635	0.3980762107324839
1	3	undersample	0.6	100	5	10	2	sqrt	gini		0.8260865102639295	0.44446043024876386	0.6318181817894628	0.8316129032204412	8.475047889794915	3.7521767187115893	0.44273220431936794
1	1	undersample	0.6	100	5	10	2	sqrt	entropy		0.8076182521540356	0.3908097004865879	0.5772727272464876	0.8349451966419411	6.907971636970054	3.4974607253300194	0.506293430264335
1	2	undersample	0.6	100	5	10	2	sqrt	entropy		0.7981181679811817	0.36376764289685604	0.7123287670907612	0.7582205028964655	7.76533290846238	2.946191658773333	0.3794031261569418
1	3	undersample	0.6	100	5	10	2	sqrt	entropy		0.8226436950146627	0.44347735809691896	0.6318181817894628	0.829677419349486	8.359239973929675	3.709538349413054	0.4437650166031544
1	1	undersample	0.6	100	5	10	2	log2	gini		0.8065676103393704	0.37503999313371345	0.5954545454274793	0.8284977433860188	7.110542736495394	3.471992278491185	0.4882879318853534
1	2	undersample	0.6	100	5	10	2	log2	gini		0.7965622414762606	0.3574227069157079	0.6940639269089468	0.7685364281059411	7.5326982058864385	2.998588033717635	0.3980762107324839
1	3	undersample	0.6	100	5	10	2	log2	gini		0.8260865102639295	0.44446043024876386	0.6318181817894628	0.8316129032204412	8.475047889794915	3.7521767187115893	0.44273220431936794
1	1	undersample	0.6	100	5	10	2	log2	entropy		0.8076182521540356	0.3908097004865879	0.5772727272464876	0.8349451966419411	6.907971636970054	3.4974607253300194	0.506293430264335
1	2	undersample	0.6	100	5	10	2	log2	entropy		0.7981181679811817	0.36376764289685604	0.7123287670907612	0.7582205028964655	7.76533290846238	2.946191658773333	0.3794031261569418
1	3	undersample	0.6	100	5	10	2	log2	entropy		0.8226436950146627	0.44347735809691896	0.6318181817894628	0.829677419349486	8.359239973929675	3.709538349413054	0.4437650166031544
1	1	undersample	0.6	100	10	2	1	sqrt	gini		0.780134517320204	0.3389576455905867	0.5999999999727272	0.8001289490599606	6.004838363297982	3.0019353334634324	0.4999194136120466
1	2	undersample	0.6	100	10	2	1	sqrt	gini		0.7637214464670017	0.3160838516364393	0.657534246545318	0.7601547388732421	6.085160980617911	2.741493478092433	0.4505210997659492
1	3	undersample	0.6	100	10	2	1	sqrt	gini		0.793217008797654	0.40724377749014345	0.6136363636084711	0.8064516128980229	6.61764665984222	3.170454381418397	0.4790909031878595
1	1	undersample	0.6	100	10	2	1	sqrt	entropy		0.7844206084051346	0.3529717298582426	0.6136363636084711	0.8078658929670673	6.678049337833612	3.193791779849755	0.478252188850306
1	2	undersample	0.6	100	10	2	1	sqrt	entropy		0.7648431266909845	0.3295616173780013	0.6666666666362252	0.745970341710213	5.8730961618459405	2.6243653787545727	0.44684528359548625
1	3	undersample	0.6	100	10	2	1	sqrt	entropy		0.7966480938416423	0.4188026043406171	0.6045454545179751	0.8122580645108887	6.614013890988802	3.220087300911866	0.48685825095694213
1	1	undersample	0.6	100	10	2	1	log2	gini		0.780134517320204	0.3389576455905867	0.5999999999727272	0.8001289490599606	6.004838363297982	3.0019353334634324	0.4999194136120466
1	2	undersample	0.6	100	10	2	1	log2	gini		0.7637214464670017	0.31608385163643926	0.657534246545318	0.7601547388732421	6.085160980617911	2.741493478092433	0.4505210997659492
1	3	undersample	0.6	100	10	2	1	log2	gini		0.793217008797654	0.40724377749014345	0.6136363636084711	0.8064516128980229	6.61764665984222	3.170454381418397	0.4790909031878595
1	1	undersample	0.6	100	10	2	1	log2	entropy		0.7844206084051344	0.3529717298582426	0.6136363636084711	0.8078658929670673	6.678049337833612	3.193791779849755	0.478252188850306
1	2	undersample	0.6	100	10	2	1	log2	entropy		0.7648431266909844	0.3295616173780013	0.6666666666362252	0.745970341710213	5.8730961618459405	2.6243653787545727	0.44684528359548625
1	3	undersample	0.6	100	10	2	1	log2	entropy		0.7966480938416423	0.41880260434061717	0.6045454545179751	0.8122580645108887	6.614013890988802	3.220087300911866	0.48685825095694213
1	1	undersample	0.6	100	10	2	2	sqrt	gini		0.7876985522536779	0.3414553282103785	0.618181818153719	0.8039974210135139	6.64129032972829	3.153947207280722	0.4748997535538932
1	2	undersample	0.6	100	10	2	2	sqrt	gini		0.7664034692597794	0.321421289701428	0.6666666666362252	0.7620889748500188	6.406503732303188	2.802167903712212	0.4373942413422701
1	3	undersample	0.6	100	10	2	2	sqrt	gini		0.7999310850439882	0.4098760551685695	0.5999999999727272	0.8193548387043913	6.803570994601295	3.3214283873156183	0.4881889704561761
1	1	undersample	0.6	100	10	2	2	sqrt	entropy		0.7889719242717308	0.3454895171339454	0.618181818153719	0.8039974210135139	6.64129032972829	3.153947207280722	0.4748997535538932
1	2	undersample	0.6	100	10	2	2	sqrt	entropy		0.7711360177113602	0.331762246521277	0.6849315068180396	0.7530625402917276	6.629583040605034	2.7737042402969694	0.418382899348675
1	3	undersample	0.6	100	10	2	2	sqrt	entropy		0.8013372434017596	0.40131879293665007	0.6090909090632232	0.8161290322527992	6.915952235552645	3.3125995006163818	0.4789795126733049
1	1	undersample	0.6	100	10	2	2	log2	gini		0.7876985522536779	0.3414553282103785	0.618181818153719	0.8039974210135139	6.64129032972829	3.153947207280722	0.4748997535538932
1	2	undersample	0.6	100	10	2	2	log2	gini		0.7664034692597793	0.3214212897014281	0.6666666666362252	0.7620889748500188	6.406503732303188	2.802167903712212	0.4373942413422701
1	3	undersample	0.6	100	10	2	2	log2	gini		0.7999310850439882	0.4098760551685695	0.5999999999727272	0.8193548387043913	6.803570994601295	3.3214283873156183	0.4881889704561761
1	1	undersample	0.6	100	10	2	2	log2	entropy		0.7889719242717308	0.3454895171339454	0.618181818153719	0.8039974210135139	6.64129032972829	3.153947207280722	0.4748997535538932
1	2	undersample	0.6	100	10	2	2	log2	entropy		0.7711360177113602	0.331762246521277	0.6849315068180396	0.7530625402917276	6.629583040605034	2.7737042402969694	0.418382899348675
1	3	undersample	0.6	100	10	2	2	log2	entropy		0.8013372434017595	0.40131879293665007	0.6090909090632232	0.8161290322527992	6.915952235552645	3.3125995006163818	0.4789795126733049
1	1	undersample	0.6	100	10	5	1	sqrt	gini		0.7853466971455367	0.3411411271408614	0.6045454545179751	0.8046421663391061	6.296574111928353	3.0945542968182913	0.49146634008327894
1	2	undersample	0.6	100	10	5	1	sqrt	gini		0.7664005252171968	0.33562457223318604	0.6484018264544108	0.7595099935476499	5.824170175381856	2.696169412849132	0.4629276400617292
1	3	undersample	0.6	100	10	5	1	sqrt	gini		0.7983797653958944	0.42181607325337517	0.6136363636084711	0.8161290322527992	7.049535156710665	3.337320392412026	0.47340998345682106
1	1	undersample	0.6	100	10	5	1	sqrt	entropy		0.785814137506594	0.3564460779839493	0.6227272726989669	0.8046421663391061	6.798520406383372	3.18762359897824	0.4688701865188289
1	2	undersample	0.6	100	10	5	1	sqrt	entropy		0.7651213387150431	0.3326848632840502	0.6621004565907717	0.7485493230125819	5.833159798946093	2.6331224802893516	0.4514058439533053
1	3	undersample	0.6	100	10	5	1	sqrt	entropy		0.7995058651026392	0.4222150325672006	0.6090909090632232	0.8180645161237545	7.0061021423509695	3.347839918897483	0.4778462804016528
1	1	undersample	0.6	100	10	5	1	log2	gini		0.7853466971455367	0.3411411271408614	0.6045454545179751	0.8046421663391061	6.296574111928353	3.0945542968182913	0.49146634008327894
1	2	undersample	0.6	100	10	5	1	log2	gini		0.7664005252171967	0.33562457223318604	0.6484018264544108	0.7595099935476499	5.824170175381856	2.696169412849132	0.4629276400617292
1	3	undersample	0.6	100	10	5	1	log2	gini		0.7983797653958944	0.42181607325337517	0.6136363636084711	0.8161290322527992	7.049535156710665	3.337320392412026	0.47340998345682106
1	1	undersample	0.6	100	10	5	1	log2	entropy		0.785814137506594	0.3564460779839493	0.6227272726989669	0.8046421663391061	6.798520406383372	3.18762359897824	0.4688701865188289
1	2	undersample	0.6	100	10	5	1	log2	entropy		0.7651213387150431	0.3326848632840502	0.6621004565907717	0.7485493230125819	5.833159798946093	2.6331224802893516	0.4514058439533053
1	3	undersample	0.6	100	10	5	1	log2	entropy		0.7995058651026392	0.4222150325672006	0.6090909090632232	0.8180645161237545	7.0061021423509695	3.347839918897483	0.4778462804016528
1	1	undersample	0.6	100	10	5	2	sqrt	gini		0.7914571244358478	0.3464533201597805	0.618181818153719	0.8052869116646983	6.695994551290135	3.1748342738052053	0.4741393055992789
1	2	undersample	0.6	100	10	5	2	sqrt	gini		0.7684466348121259	0.3266362629838826	0.657534246545318	0.7614442295244266	6.128432118776132	2.7563123611362053	0.44975815125816043
1	3	undersample	0.6	100	10	5	2	sqrt	gini		0.8008900293255132	0.4176963771882658	0.6090909090632232	0.8193548387043913	7.067275293332318	3.371753059850704	0.4770937665834329
1	1	undersample	0.6	100	10	5	2	sqrt	entropy		0.7906980833479866	0.34556292116118836	0.6090909090632232	0.8072211476414751	6.524383210944409	3.1595316084522405	0.4842651697571063
1	2	undersample	0.6	100	10	5	2	sqrt	entropy		0.7714495582464105	0.33687604092232526	0.6803652967725861	0.7549967762685043	6.55936056536369	2.7769645584278813	0.4233590248869486
1	3	undersample	0.6	100	10	5	2	sqrt	entropy		0.8004736070381232	0.40624955807750845	0.6136363636084711	0.8154838709624808	7.019333164000393	3.3256514406238207	0.47378451666698845
1	1	undersample	0.6	100	10	5	2	log2	gini		0.7914571244358478	0.3464533201597805	0.618181818153719	0.8052869116646983	6.695994551290135	3.1748342738052053	0.4741393055992789
1	2	undersample	0.6	100	10	5	2	log2	gini		0.7684466348121259	0.3266362629838826	0.657534246545318	0.7614442295244266	6.128432118776132	2.7563123611362053	0.44975815125816043
1	3	undersample	0.6	100	10	5	2	log2	gini		0.8008900293255132	0.41769637718826585	0.6090909090632232	0.8193548387043913	7.067275293332318	3.371753059850704	0.4770937665834329
1	1	undersample	0.6	100	10	5	2	log2	entropy		0.7906980833479866	0.3455629211611884	0.6090909090632232	0.8072211476414751	6.524383210944409	3.1595316084522405	0.4842651697571063
1	2	undersample	0.6	100	10	5	2	log2	entropy		0.7714495582464105	0.33687604092232526	0.6803652967725861	0.7549967762685043	6.55936056536369	2.7769645584278813	0.4233590248869486
1	3	undersample	0.6	100	10	5	2	log2	entropy		0.8004736070381232	0.40624955807750845	0.6136363636084711	0.8154838709624808	7.019333164000393	3.3256514406238207	0.47378451666698845
1	1	undersample	0.6	100	10	10	1	sqrt	gini		0.7916227067581033	0.35826987997481885	0.6090909090632232	0.8143133462229897	6.833090657819443	3.2802081564386105	0.48004750008021624
1	2	undersample	0.6	100	10	10	1	sqrt	gini		0.7748087108331934	0.32917403119501204	0.6666666666362252	0.7672469374547567	6.592797433773754	2.8642658047258918	0.4344537758925798
1	3	undersample	0.6	100	10	10	1	sqrt	gini		0.8088475073313783	0.4170351599677607	0.6136363636084711	0.8174193548334361	7.110579467029339	3.360905694246006	0.47266269067439753
1	1	undersample	0.6	100	10	10	1	sqrt	entropy		0.7919333567786179	0.35949094996877196	0.618181818153719	0.8072211476414751	6.779423063030928	3.2066887966380944	0.47300318906639016
1	2	undersample	0.6	100	10	10	1	sqrt	entropy		0.7745010583833083	0.3325874884459148	0.6849315068180396	0.7582205028964655	6.817390947061467	2.8328765949743584	0.41553675721377215
1	3	undersample	0.6	100	10	10	1	sqrt	entropy		0.8086304985337243	0.4283083358066757	0.6272727272442149	0.8154838709624808	7.437829986430918	3.3995548059710172	0.4570627101983561
1	1	undersample	0.6	100	10	10	1	log2	gini		0.7916227067581033	0.35826987997481885	0.6090909090632232	0.8143133462229897	6.833090657819443	3.2802081564386105	0.48004750008021624
1	2	undersample	0.6	100	10	10	1	log2	gini		0.7748087108331934	0.32917403119501204	0.6666666666362252	0.7672469374547567	6.592797433773754	2.8642658047258918	0.4344537758925798
1	3	undersample	0.6	100	10	10	1	log2	gini		0.8088475073313783	0.4170351599677607	0.6136363636084711	0.8174193548334361	7.110579467029339	3.360905694246006	0.47266269067439753
1	1	undersample	0.6	100	10	10	1	log2	entropy		0.7919333567786179	0.35949094996877196	0.618181818153719	0.8072211476414751	6.779423063030928	3.2066887966380944	0.47300318906639016
1	2	undersample	0.6	100	10	10	1	log2	entropy		0.7745010583833083	0.3325874884459148	0.6849315068180396	0.7582205028964655	6.817390947061467	2.8328765949743584	0.41553675721377215
1	3	undersample	0.6	100	10	10	1	log2	entropy		0.8086304985337243	0.4283083358066757	0.6272727272442149	0.8154838709624808	7.437829986430918	3.3995548059710172	0.4570627101983561
1	1	undersample	0.6	100	10	10	2	sqrt	gini		0.7936302092491647	0.35678196595102124	0.5999999999727272	0.8143133462229897	6.578124591629539	3.231249825745497	0.4912113954296209
1	2	undersample	0.6	100	10	10	2	sqrt	gini		0.7747822144499498	0.3248361288659047	0.657534246545318	0.7678916827803489	6.351999665603983	2.83287659008922	0.4459818444118035
1	3	undersample	0.6	100	10	10	2	sqrt	gini		0.8092741935483871	0.4070042363856098	0.6272727272442149	0.8187096774140729	7.600121022699254	3.460045101670841	0.45526183271760107
1	1	undersample	0.6	100	10	10	2	sqrt	entropy		0.7927803176836059	0.35785167450501204	0.6227272726989669	0.8104448742694362	7.05716700737745	3.285203908081498	0.46551312078565354
1	2	undersample	0.6	100	10	10	2	sqrt	entropy		0.7747881025351151	0.33301583300241966	0.6712328766816789	0.7633784655012033	6.586738981767182	2.8367360973129485	0.43067381891068646
1	3	undersample	0.6	100	10	10	2	sqrt	entropy		0.8067243401759531	0.4280406117927461	0.6136363636084711	0.8103225806399335	6.7851136282995625	3.2351575286461687	0.47680225240469626
1	1	undersample	0.6	100	10	10	2	log2	gini		0.7936302092491647	0.35678196595102124	0.5999999999727272	0.8143133462229897	6.578124591629539	3.231249825745497	0.4912113954296209
1	2	undersample	0.6	100	10	10	2	log2	gini		0.7747822144499498	0.3248361288659047	0.657534246545318	0.7678916827803489	6.351999665603983	2.83287659008922	0.4459818444118035
1	3	undersample	0.6	100	10	10	2	log2	gini		0.8092741935483871	0.4070042363856098	0.6272727272442149	0.8187096774140729	7.600121022699254	3.460045101670841	0.45526183271760107
1	1	undersample	0.6	100	10	10	2	log2	entropy		0.7927803176836059	0.35785167450501204	0.6227272726989669	0.8104448742694362	7.05716700737745	3.285203908081498	0.46551312078565354
1	2	undersample	0.6	100	10	10	2	log2	entropy		0.7747881025351151	0.33301583300241966	0.6712328766816789	0.7633784655012033	6.586738981767182	2.8367360973129485	0.43067381891068646
1	3	undersample	0.6	100	10	10	2	log2	entropy		0.8067243401759531	0.4280406117927461	0.6136363636084711	0.8103225806399335	6.7851136282995625	3.2351575286461687	0.47680225240469626
1	1	undersample	0.6	300	3	2	1	sqrt	gini		0.8063038508879902	0.3790464264922329	0.5181818181582645	0.8600902643400382	6.611424578841341	3.7036863709098533	0.560194896066512
1	2	undersample	0.6	300	3	2	1	sqrt	gini		0.7953448798683425	0.3730753581928063	0.6484018264544108	0.793036750478446	7.066391139524434	3.132932038050375	0.44335671568801793
1	3	undersample	0.6	300	3	2	1	sqrt	gini		0.8279076246334311	0.4451021961079213	0.6136363636084711	0.8503225806396754	9.022818775881765	4.099725431088471	0.45437301166005445
1	1	undersample	0.6	300	3	2	1	sqrt	entropy		0.8086483793447043	0.3869950783831626	0.4863636363415289	0.865248226944776	6.080111299694627	3.609329875376916	0.5936289052401197
1	2	undersample	0.6	300	3	2	1	sqrt	entropy		0.7959601847681125	0.3743230057628595	0.6210045661816893	0.8110896195950285	7.035157258311519	3.2872970345909907	0.4672670195617475
1	3	undersample	0.6	300	3	2	1	sqrt	entropy		0.8273709677419354	0.44838644338055733	0.5999999999727272	0.8483870967687202	8.393616387254358	3.9574465471648157	0.4714828842116259
1	1	undersample	0.6	300	3	2	1	log2	gini		0.8063038508879902	0.3790464264922329	0.5181818181582645	0.8600902643400382	6.611424578841341	3.7036863709098533	0.560194896066512
1	2	undersample	0.6	300	3	2	1	log2	gini		0.7953448798683425	0.3730753581928063	0.6484018264544108	0.793036750478446	7.066391139524434	3.132932038050375	0.44335671568801793
1	3	undersample	0.6	300	3	2	1	log2	gini		0.8279076246334311	0.4451021961079213	0.6136363636084711	0.8503225806396754	9.022818775881765	4.099725431088471	0.45437301166005445
1	1	undersample	0.6	300	3	2	1	log2	entropy		0.8086483793447043	0.3869950783831626	0.4863636363415289	0.865248226944776	6.080111299694627	3.609329875376916	0.5936289052401197
1	2	undersample	0.6	300	3	2	1	log2	entropy		0.7959601847681125	0.3743230057628595	0.6210045661816893	0.8110896195950285	7.035157258311519	3.2872970345909907	0.4672670195617475
1	3	undersample	0.6	300	3	2	1	log2	entropy		0.8273709677419354	0.44838644338055733	0.5999999999727272	0.8483870967687202	8.393616387254358	3.9574465471648157	0.4714828842116259
1	1	undersample	0.6	300	3	2	2	sqrt	gini		0.806346345466268	0.37810351102300516	0.5181818181582645	0.8600902643400382	6.611424578841341	3.7036863709098533	0.560194896066512
1	2	undersample	0.6	300	3	2	2	sqrt	gini		0.7954817778484347	0.3740344063264976	0.6484018264544108	0.793036750478446	7.066391139524434	3.132932038050375	0.44335671568801793
1	3	undersample	0.6	300	3	2	2	sqrt	gini		0.8278988269794721	0.4463138990567826	0.6136363636084711	0.8503225806396754	9.022818775881765	4.099725431088471	0.45437301166005445
1	1	undersample	0.6	300	3	2	2	sqrt	entropy		0.8089209307777974	0.38676072600544376	0.4863636363415289	0.865248226944776	6.080111299694627	3.609329875376916	0.5936289052401197
1	2	undersample	0.6	300	3	2	2	sqrt	entropy		0.7957629339150761	0.37404274328140596	0.6210045661816893	0.8110896195950285	7.035157258311519	3.2872970345909907	0.4672670195617475
1	3	undersample	0.6	300	3	2	2	sqrt	entropy		0.8274061583577712	0.4495844258183413	0.5954545454274793	0.8490322580590386	8.277921202642904	3.944249932663383	0.4764783033480537
1	1	undersample	0.6	300	3	2	2	log2	gini		0.806346345466268	0.37810351102300516	0.5181818181582645	0.8600902643400382	6.611424578841341	3.7036863709098533	0.560194896066512
1	2	undersample	0.6	300	3	2	2	log2	gini		0.7954817778484347	0.3740344063264976	0.6484018264544108	0.793036750478446	7.066391139524434	3.132932038050375	0.44335671568801793
1	3	undersample	0.6	300	3	2	2	log2	gini		0.8278988269794721	0.4463138990567826	0.6136363636084711	0.8503225806396754	9.022818775881765	4.099725431088471	0.45437301166005445
1	1	undersample	0.6	300	3	2	2	log2	entropy		0.8089209307777974	0.38676072600544376	0.4863636363415289	0.865248226944776	6.080111299694627	3.609329875376916	0.5936289052401197
1	2	undersample	0.6	300	3	2	2	log2	entropy		0.7957629339150761	0.37404274328140596	0.6210045661816893	0.8110896195950285	7.035157258311519	3.2872970345909907	0.4672670195617475
1	3	undersample	0.6	300	3	2	2	log2	entropy		0.8274061583577712	0.4495844258183413	0.5954545454274793	0.8490322580590386	8.277921202642904	3.944249932663383	0.4764783033480537
1	1	undersample	0.6	300	3	5	1	sqrt	gini		0.8063038508879902	0.3790464264922329	0.5181818181582645	0.8600902643400382	6.611424578841341	3.7036863709098533	0.560194896066512
1	2	undersample	0.6	300	3	5	1	sqrt	gini		0.7953448798683425	0.3730753581928063	0.6484018264544108	0.793036750478446	7.066391139524434	3.132932038050375	0.44335671568801793
1	3	undersample	0.6	300	3	5	1	sqrt	gini		0.8279076246334311	0.4451021961079213	0.6136363636084711	0.8503225806396754	9.022818775881765	4.099725431088471	0.45437301166005445
1	1	undersample	0.6	300	3	5	1	sqrt	entropy		0.8086483793447043	0.3869950783831626	0.4863636363415289	0.865248226944776	6.080111299694627	3.609329875376916	0.5936289052401197
1	2	undersample	0.6	300	3	5	1	sqrt	entropy		0.7959601847681125	0.3743230057628595	0.6210045661816893	0.8110896195950285	7.035157258311519	3.2872970345909907	0.4672670195617475
1	3	undersample	0.6	300	3	5	1	sqrt	entropy		0.8273709677419354	0.44838644338055733	0.5999999999727272	0.8483870967687202	8.393616387254358	3.9574465471648157	0.4714828842116259
1	1	undersample	0.6	300	3	5	1	log2	gini		0.8063038508879902	0.3790464264922329	0.5181818181582645	0.8600902643400382	6.611424578841341	3.7036863709098533	0.560194896066512
1	2	undersample	0.6	300	3	5	1	log2	gini		0.7953448798683425	0.3730753581928063	0.6484018264544108	0.793036750478446	7.066391139524434	3.132932038050375	0.44335671568801793
1	3	undersample	0.6	300	3	5	1	log2	gini		0.8279076246334311	0.4451021961079213	0.6136363636084711	0.8503225806396754	9.022818775881765	4.099725431088471	0.45437301166005445
1	1	undersample	0.6	300	3	5	1	log2	entropy		0.8086483793447043	0.3869950783831626	0.4863636363415289	0.865248226944776	6.080111299694627	3.609329875376916	0.5936289052401197
1	2	undersample	0.6	300	3	5	1	log2	entropy		0.7959601847681125	0.3743230057628595	0.6210045661816893	0.8110896195950285	7.035157258311519	3.2872970345909907	0.4672670195617475
1	3	undersample	0.6	300	3	5	1	log2	entropy		0.8273709677419354	0.44838644338055733	0.5999999999727272	0.8483870967687202	8.393616387254358	3.9574465471648157	0.4714828842116259
1	1	undersample	0.6	300	3	5	2	sqrt	gini		0.806346345466268	0.37810351102300516	0.5181818181582645	0.8600902643400382	6.611424578841341	3.7036863709098533	0.560194896066512
1	2	undersample	0.6	300	3	5	2	sqrt	gini		0.7954817778484347	0.3740344063264976	0.6484018264544108	0.793036750478446	7.066391139524434	3.132932038050375	0.44335671568801793
1	3	undersample	0.6	300	3	5	2	sqrt	gini		0.8278988269794721	0.4463138990567826	0.6136363636084711	0.8503225806396754	9.022818775881765	4.099725431088471	0.45437301166005445
1	1	undersample	0.6	300	3	5	2	sqrt	entropy		0.8089209307777974	0.38676072600544376	0.4863636363415289	0.865248226944776	6.080111299694627	3.609329875376916	0.5936289052401197
1	2	undersample	0.6	300	3	5	2	sqrt	entropy		0.7957629339150761	0.37404274328140596	0.6210045661816893	0.8110896195950285	7.035157258311519	3.2872970345909907	0.4672670195617475
1	3	undersample	0.6	300	3	5	2	sqrt	entropy		0.8274061583577712	0.4495844258183413	0.5954545454274793	0.8490322580590386	8.277921202642904	3.944249932663383	0.4764783033480537
1	1	undersample	0.6	300	3	5	2	log2	gini		0.806346345466268	0.37810351102300516	0.5181818181582645	0.8600902643400382	6.611424578841341	3.7036863709098533	0.560194896066512
1	2	undersample	0.6	300	3	5	2	log2	gini		0.7954817778484347	0.3740344063264976	0.6484018264544108	0.793036750478446	7.066391139524434	3.132932038050375	0.44335671568801793
1	3	undersample	0.6	300	3	5	2	log2	gini		0.8278988269794721	0.4463138990567826	0.6136363636084711	0.8503225806396754	9.022818775881765	4.099725431088471	0.45437301166005445
1	1	undersample	0.6	300	3	5	2	log2	entropy		0.8089209307777974	0.38676072600544376	0.4863636363415289	0.865248226944776	6.080111299694627	3.609329875376916	0.5936289052401197
1	2	undersample	0.6	300	3	5	2	log2	entropy		0.7957629339150761	0.37404274328140596	0.6210045661816893	0.8110896195950285	7.035157258311519	3.2872970345909907	0.4672670195617475
1	3	undersample	0.6	300	3	5	2	log2	entropy		0.8274061583577712	0.4495844258183413	0.5954545454274793	0.8490322580590386	8.277921202642904	3.944249932663383	0.4764783033480537
1	1	undersample	0.6	300	3	10	1	sqrt	gini		0.8063038508879902	0.3790464264922329	0.5181818181582645	0.8600902643400382	6.611424578841341	3.7036863709098533	0.560194896066512
1	2	undersample	0.6	300	3	10	1	sqrt	gini		0.7953507679535077	0.3731122511816047	0.6484018264544108	0.793036750478446	7.066391139524434	3.132932038050375	0.44335671568801793
1	3	undersample	0.6	300	3	10	1	sqrt	gini		0.8279076246334311	0.4451021961079213	0.6136363636084711	0.8503225806396754	9.022818775881765	4.099725431088471	0.45437301166005445
1	1	undersample	0.6	300	3	10	1	sqrt	entropy		0.8086483793447043	0.3869950783831626	0.4863636363415289	0.865248226944776	6.080111299694627	3.609329875376916	0.5936289052401197
1	2	undersample	0.6	300	3	10	1	sqrt	entropy		0.7959749049810256	0.37438288345404275	0.6210045661816893	0.8110896195950285	7.035157258311519	3.2872970345909907	0.4672670195617475
1	3	undersample	0.6	300	3	10	1	sqrt	entropy		0.8273709677419354	0.44838644338055733	0.5999999999727272	0.8483870967687202	8.393616387254358	3.9574465471648157	0.4714828842116259
1	1	undersample	0.6	300	3	10	1	log2	gini		0.8063038508879902	0.3790464264922329	0.5181818181582645	0.8600902643400382	6.611424578841341	3.7036863709098533	0.560194896066512
1	2	undersample	0.6	300	3	10	1	log2	gini		0.7953507679535077	0.3731122511816047	0.6484018264544108	0.793036750478446	7.066391139524434	3.132932038050375	0.44335671568801793
1	3	undersample	0.6	300	3	10	1	log2	gini		0.8279076246334311	0.4451021961079213	0.6136363636084711	0.8503225806396754	9.022818775881765	4.099725431088471	0.45437301166005445
1	1	undersample	0.6	300	3	10	1	log2	entropy		0.8086483793447043	0.3869950783831626	0.4863636363415289	0.865248226944776	6.080111299694627	3.609329875376916	0.5936289052401197
1	2	undersample	0.6	300	3	10	1	log2	entropy		0.7959749049810256	0.37438288345404275	0.6210045661816893	0.8110896195950285	7.035157258311519	3.2872970345909907	0.4672670195617475
1	3	undersample	0.6	300	3	10	1	log2	entropy		0.8273709677419354	0.44838644338055733	0.5999999999727272	0.8483870967687202	8.393616387254358	3.9574465471648157	0.4714828842116259
1	1	undersample	0.6	300	3	10	2	sqrt	gini		0.806346345466268	0.37810351102300516	0.5181818181582645	0.8600902643400382	6.611424578841341	3.7036863709098533	0.560194896066512
1	2	undersample	0.6	300	3	10	2	sqrt	gini		0.7954906099761826	0.3740731602600634	0.6484018264544108	0.793036750478446	7.066391139524434	3.132932038050375	0.44335671568801793
1	3	undersample	0.6	300	3	10	2	sqrt	gini		0.8278988269794721	0.4463138990567826	0.6136363636084711	0.8503225806396754	9.022818775881765	4.099725431088471	0.45437301166005445
1	1	undersample	0.6	300	3	10	2	sqrt	entropy		0.8089209307777974	0.38676072600544376	0.4863636363415289	0.865248226944776	6.080111299694627	3.609329875376916	0.5936289052401197
1	2	undersample	0.6	300	3	10	2	sqrt	entropy		0.7957688220002415	0.3740604411439617	0.6210045661816893	0.8110896195950285	7.035157258311519	3.2872970345909907	0.4672670195617475
1	3	undersample	0.6	300	3	10	2	sqrt	entropy		0.8274061583577712	0.4495844258183413	0.5954545454274793	0.8490322580590386	8.277921202642904	3.944249932663383	0.4764783033480537
1	1	undersample	0.6	300	3	10	2	log2	gini		0.806346345466268	0.37810351102300516	0.5181818181582645	0.8600902643400382	6.611424578841341	3.7036863709098533	0.560194896066512
1	2	undersample	0.6	300	3	10	2	log2	gini		0.7954906099761826	0.3740731602600634	0.6484018264544108	0.793036750478446	7.066391139524434	3.132932038050375	0.44335671568801793
1	3	undersample	0.6	300	3	10	2	log2	gini		0.8278988269794721	0.4463138990567826	0.6136363636084711	0.8503225806396754	9.022818775881765	4.099725431088471	0.45437301166005445
1	1	undersample	0.6	300	3	10	2	log2	entropy		0.8089209307777974	0.38676072600544376	0.4863636363415289	0.865248226944776	6.080111299694627	3.609329875376916	0.5936289052401197
1	2	undersample	0.6	300	3	10	2	log2	entropy		0.7957688220002415	0.3740604411439617	0.6210045661816893	0.8110896195950285	7.035157258311519	3.2872970345909907	0.4672670195617475
1	3	undersample	0.6	300	3	10	2	log2	entropy		0.8274061583577712	0.4495844258183413	0.5954545454274793	0.8490322580590386	8.277921202642904	3.944249932663383	0.4764783033480537
1	1	undersample	0.6	300	5	2	1	sqrt	gini		0.8041175781021042	0.38271669720077905	0.5727272727012397	0.8368794326187178	6.876965297319602	3.511066978156485	0.5105546934714534
1	2	undersample	0.6	300	5	2	1	sqrt	gini		0.7965431051994736	0.3662221980044481	0.6803652967725861	0.773694390710679	7.277166872265981	3.006400366500716	0.41312784858441864
1	3	undersample	0.6	300	5	2	1	sqrt	gini		0.8248313782991203	0.44476734794221723	0.6272727272442149	0.829677419349486	8.197893003544898	3.6828510231582836	0.44924359705436884
1	1	undersample	0.6	300	5	2	1	sqrt	entropy		0.8037922747787352	0.3851026083620858	0.5636363636107438	0.8343004513163489	6.503566356554483	3.4015562146838443	0.5230293600710314
1	2	undersample	0.6	300	5	2	1	sqrt	entropy		0.7977604668073919	0.36976762401866825	0.703196346999854	0.762733720175611	7.616303929574597	2.9637431744742164	0.38913141147148456
1	3	undersample	0.6	300	5	2	1	sqrt	entropy		0.8247067448680352	0.44834479917836495	0.6318181817894628	0.8270967741882124	8.208862530703927	3.654172108596182	0.4451496188223052
1	1	undersample	0.6	300	5	2	1	log2	gini		0.8041175781021042	0.38271669720077905	0.5727272727012397	0.8368794326187178	6.876965297319602	3.511066978156485	0.5105546934714534
1	2	undersample	0.6	300	5	2	1	log2	gini		0.7965431051994736	0.3662221980044481	0.6803652967725861	0.773694390710679	7.277166872265981	3.006400366500716	0.41312784858441864
1	3	undersample	0.6	300	5	2	1	log2	gini		0.8248313782991203	0.44476734794221723	0.6272727272442149	0.829677419349486	8.197893003544898	3.6828510231582836	0.44924359705436884
1	1	undersample	0.6	300	5	2	1	log2	entropy		0.8037922747787352	0.3851026083620858	0.5636363636107438	0.8343004513163489	6.503566356554483	3.4015562146838443	0.5230293600710314
1	2	undersample	0.6	300	5	2	1	log2	entropy		0.7977604668073919	0.36976762401866825	0.703196346999854	0.762733720175611	7.616303929574597	2.9637431744742164	0.38913141147148456
1	3	undersample	0.6	300	5	2	1	log2	entropy		0.8247067448680352	0.44834479917836495	0.6318181817894628	0.8270967741882124	8.208862530703927	3.654172108596182	0.4451496188223052
1	1	undersample	0.6	300	5	2	2	sqrt	gini		0.8042729031123615	0.3774308622801201	0.5636363636107438	0.8388136685954944	6.72183286626421	3.4967997827822694	0.5202152128943598
1	2	undersample	0.6	300	5	2	2	sqrt	gini		0.7976809776576609	0.36336889836893654	0.6849315068180396	0.7717601547339024	7.350773357512716	3.0009285890034394	0.40824663876062306
1	3	undersample	0.6	300	5	2	2	sqrt	gini		0.8256583577712611	0.4471092838262503	0.6272727272442149	0.8322580645107597	8.349905606131664	3.7395102662884687	0.4478505936693875
1	1	undersample	0.6	300	5	2	2	sqrt	entropy		0.8047623234277005	0.38328323639531836	0.5727272727012397	0.8368794326187178	6.876965297319602	3.511066978156485	0.5105546934714534
1	2	undersample	0.6	300	5	2	2	sqrt	entropy		0.7978325958506663	0.36460887061330594	0.6940639269089468	0.7640232108267955	7.345240608211864	2.9412379917888076	0.40042771574400754
1	3	undersample	0.6	300	5	2	2	sqrt	entropy		0.8246129032258065	0.44659316268264937	0.6363636363347107	0.8245161290269387	8.22242591398816	3.626336691473102	0.4410300131837789
1	1	undersample	0.6	300	5	2	2	log2	gini		0.8042729031123615	0.3774308622801201	0.5636363636107438	0.8388136685954944	6.72183286626421	3.4967997827822694	0.5202152128943598
1	2	undersample	0.6	300	5	2	2	log2	gini		0.7976809776576609	0.36336889836893654	0.6849315068180396	0.7717601547339024	7.350773357512716	3.0009285890034394	0.40824663876062306
1	3	undersample	0.6	300	5	2	2	log2	gini		0.8256583577712611	0.4471092838262503	0.6272727272442149	0.8322580645107597	8.349905606131664	3.7395102662884687	0.4478505936693875
1	1	undersample	0.6	300	5	2	2	log2	entropy		0.8047623234277005	0.38328323639531836	0.5727272727012397	0.8368794326187178	6.876965297319602	3.511066978156485	0.5105546934714534
1	2	undersample	0.6	300	5	2	2	log2	entropy		0.7978325958506663	0.36460887061330594	0.6940639269089468	0.7640232108267955	7.345240608211864	2.9412379917888076	0.40042771574400754
1	3	undersample	0.6	300	5	2	2	log2	entropy		0.8246129032258065	0.44659316268264937	0.6363636363347107	0.8245161290269387	8.22242591398816	3.626336691473102	0.4410300131837789
1	1	undersample	0.6	300	5	5	1	sqrt	gini		0.8037937401090206	0.38208454791827867	0.5681818181559917	0.8381689232699022	6.814845406570544	3.510955958070074	0.5151923015798019
1	2	undersample	0.6	300	5	5	1	sqrt	gini		0.7960058174281432	0.36471038790741533	0.6849315068180396	0.7704706640827178	7.297263886282198	2.9840694403619974	0.4089298967245762
1	3	undersample	0.6	300	5	5	1	sqrt	gini		0.8251510263929618	0.44515638006061187	0.6272727272442149	0.8329032258010781	8.388642408290746	3.7539485290002492	0.4475036915870541
1	1	undersample	0.6	300	5	5	1	sqrt	entropy		0.8043373776449211	0.38286750242463446	0.5727272727012397	0.8355899419675333	6.812515177503989	3.4835291996116755	0.5113425865075049
1	2	undersample	0.6	300	5	5	1	sqrt	entropy		0.7976176807421342	0.3691061758399288	0.703196346999854	0.762733720175611	7.616303929574597	2.9637431744742164	0.38913141147148456
1	3	undersample	0.6	300	5	5	1	sqrt	entropy		0.8245879765395895	0.4482595178809158	0.6318181817894628	0.8232258064463018	7.99152870717515	3.5741537457841654	0.44724279882268886
1	1	undersample	0.6	300	5	5	1	log2	gini		0.8037937401090206	0.38208454791827867	0.5681818181559917	0.8381689232699022	6.814845406570544	3.510955958070074	0.5151923015798019
1	2	undersample	0.6	300	5	5	1	log2	gini		0.7960058174281432	0.36471038790741533	0.6849315068180396	0.7704706640827178	7.297263886282198	2.9840694403619974	0.4089298967245762
1	3	undersample	0.6	300	5	5	1	log2	gini		0.8251510263929618	0.44515638006061187	0.6272727272442149	0.8329032258010781	8.388642408290746	3.7539485290002492	0.4475036915870541
1	1	undersample	0.6	300	5	5	1	log2	entropy		0.8043373776449211	0.38286750242463446	0.5727272727012397	0.8355899419675333	6.812515177503989	3.4835291996116755	0.5113425865075049
1	2	undersample	0.6	300	5	5	1	log2	entropy		0.7976176807421342	0.3691061758399288	0.703196346999854	0.762733720175611	7.616303929574597	2.9637431744742164	0.38913141147148456
1	3	undersample	0.6	300	5	5	1	log2	entropy		0.8245879765395895	0.4482595178809158	0.6318181817894628	0.8232258064463018	7.99152870717515	3.5741537457841654	0.44724279882268886
1	1	undersample	0.6	300	5	5	2	sqrt	gini		0.8046040677568724	0.37922460177637035	0.5636363636107438	0.83752417794431	6.65823366793369	3.4690474052630336	0.5210161600947955
1	2	undersample	0.6	300	5	5	2	sqrt	gini		0.7971775463760308	0.36145026465645386	0.6849315068180396	0.77111540940831	7.323943256448438	2.9924752694039793	0.4085879820996418
1	3	undersample	0.6	300	5	5	2	sqrt	gini		0.8256598240469208	0.44530331920274013	0.6318181817894628	0.8277419354785307	8.246034482986847	3.66785814566107	0.4448026588741802
1	1	undersample	0.6	300	5	5	2	sqrt	entropy		0.804970400328234	0.38491829843045483	0.5681818181559917	0.8362346872931256	6.718814292409585	3.469487976847133	0.5163839568506244
1	2	undersample	0.6	300	5	5	2	sqrt	entropy		0.7978046274461313	0.36530651225475574	0.703196346999854	0.7640232108267955	7.6708696899742534	2.9799384916807656	0.38847464960417943
1	3	undersample	0.6	300	5	5	2	sqrt	entropy		0.8244457478005864	0.4468074154675019	0.6318181817894628	0.8225806451559834	7.956228425482556	3.561156823805249	0.4475935774841678
1	1	undersample	0.6	300	5	5	2	log2	gini		0.8046040677568724	0.37922460177637035	0.5636363636107438	0.83752417794431	6.65823366793369	3.4690474052630336	0.5210161600947955
1	2	undersample	0.6	300	5	5	2	log2	gini		0.7971775463760308	0.36145026465645386	0.6849315068180396	0.77111540940831	7.323943256448438	2.9924752694039793	0.4085879820996418
1	3	undersample	0.6	300	5	5	2	log2	gini		0.8256598240469208	0.44530331920274013	0.6318181817894628	0.8277419354785307	8.246034482986847	3.66785814566107	0.4448026588741802
1	1	undersample	0.6	300	5	5	2	log2	entropy		0.804970400328234	0.38491829843045483	0.5681818181559917	0.8362346872931256	6.718814292409585	3.469487976847133	0.5163839568506244
1	2	undersample	0.6	300	5	5	2	log2	entropy		0.7978046274461313	0.36530651225475574	0.703196346999854	0.7640232108267955	7.6708696899742534	2.9799384916807656	0.38847464960417943
1	3	undersample	0.6	300	5	5	2	log2	entropy		0.8244457478005864	0.4468074154675019	0.6318181817894628	0.8225806451559834	7.956228425482556	3.561156823805249	0.4475935774841678
1	1	undersample	0.6	300	5	10	1	sqrt	gini		0.8043095363694975	0.37966226691367705	0.5636363636107438	0.840103159246679	6.786457858051387	3.524999779265742	0.5194167244727141
1	2	undersample	0.6	300	5	10	1	sqrt	gini		0.7965445772207649	0.3659063877172184	0.6894977168634933	0.7691811734315334	7.399892788507914	2.9871813198355284	0.4036789898464089
1	3	undersample	0.6	300	5	10	1	sqrt	gini		0.8254354838709678	0.4493899388832613	0.6318181817894628	0.8341935483817149	8.63366417897193	3.8105763528324763	0.44136257648019683
1	1	undersample	0.6	300	5	10	1	sqrt	entropy		0.8047564621065588	0.38451138905187554	0.5636363636107438	0.8381689232699022	6.689906575476718	3.4828683104055136	0.5206153784379658
1	2	undersample	0.6	300	5	10	1	sqrt	entropy		0.7971378018011652	0.3702835970318144	0.7123287670907612	0.7562862669196887	7.684050981213195	2.922809186251046	0.38037346662021615
1	3	undersample	0.6	300	5	10	1	sqrt	entropy		0.8243812316715543	0.4490923647867707	0.6318181817894628	0.8245161290269387	8.062907953199668	3.600434286534009	0.446542888347887
1	1	undersample	0.6	300	5	10	1	log2	gini		0.8043095363694975	0.37966226691367705	0.5636363636107438	0.840103159246679	6.786457858051387	3.524999779265742	0.5194167244727141
1	2	undersample	0.6	300	5	10	1	log2	gini		0.7965445772207649	0.3659063877172184	0.6894977168634933	0.7691811734315334	7.399892788507914	2.9871813198355284	0.4036789898464089
1	3	undersample	0.6	300	5	10	1	log2	gini		0.8254354838709678	0.4493899388832613	0.6318181817894628	0.8341935483817149	8.63366417897193	3.8105763528324763	0.44136257648019683
1	1	undersample	0.6	300	5	10	1	log2	entropy		0.8047564621065588	0.38451138905187554	0.5636363636107438	0.8381689232699022	6.689906575476718	3.4828683104055136	0.5206153784379658
1	2	undersample	0.6	300	5	10	1	log2	entropy		0.7971378018011652	0.3702835970318144	0.7123287670907612	0.7562862669196887	7.684050981213195	2.922809186251046	0.38037346662021615
1	3	undersample	0.6	300	5	10	1	log2	entropy		0.8243812316715543	0.4490923647867707	0.6318181817894628	0.8245161290269387	8.062907953199668	3.600434286534009	0.446542888347887
1	1	undersample	0.6	300	5	10	2	sqrt	gini		0.8051755465681963	0.3771057298589497	0.5727272727012397	0.8381689232699022	6.942442510613941	3.5390436057346353	0.5097692247216379
1	2	undersample	0.6	300	5	10	2	sqrt	gini		0.7972482033980138	0.36222537819111544	0.6894977168634933	0.7698259187571256	7.426840913144264	2.995548774149177	0.40334090024456415
1	3	undersample	0.6	300	5	10	2	sqrt	gini		0.8258093841642229	0.4458232523780292	0.6318181817894628	0.8329032258010781	8.553743616315634	3.7811510545727147	0.4420463294951946
1	1	undersample	0.6	300	5	10	2	sqrt	entropy		0.8056210069749721	0.384976243012722	0.5636363636107438	0.8394584139210867	6.754015593106147	3.510843154528571	0.5198156620443618
1	2	undersample	0.6	300	5	10	2	sqrt	entropy		0.7973483008458233	0.3692955215051131	0.7123287670907612	0.7620889748500188	7.93186173484679	2.9940972121856513	0.3774772219885231
1	3	undersample	0.6	300	5	10	2	sqrt	entropy		0.8247272727272729	0.44725119559560544	0.6318181817894628	0.8238709677366203	8.02708759897512	3.5872458833033054	0.4468925695404695
1	1	undersample	0.6	300	5	10	2	log2	gini		0.8051755465681963	0.3771057298589497	0.5727272727012397	0.8381689232699022	6.942442510613941	3.5390436057346353	0.5097692247216379
1	2	undersample	0.6	300	5	10	2	log2	gini		0.7972482033980138	0.36222537819111544	0.6894977168634933	0.7698259187571256	7.426840913144264	2.995548774149177	0.40334090024456415
1	3	undersample	0.6	300	5	10	2	log2	gini		0.8258093841642229	0.4458232523780292	0.6318181817894628	0.8329032258010781	8.553743616315634	3.7811510545727147	0.4420463294951946
1	1	undersample	0.6	300	5	10	2	log2	entropy		0.8056210069749721	0.384976243012722	0.5636363636107438	0.8394584139210867	6.754015593106147	3.510843154528571	0.5198156620443618
1	2	undersample	0.6	300	5	10	2	log2	entropy		0.7973483008458233	0.3692955215051131	0.7123287670907612	0.7620889748500188	7.93186173484679	2.9940972121856513	0.3774772219885231
1	3	undersample	0.6	300	5	10	2	log2	entropy		0.8247272727272729	0.44725119559560544	0.6318181817894628	0.8238709677366203	8.02708759897512	3.5872458833033054	0.4468925695404695
1	1	undersample	0.6	300	10	2	1	sqrt	gini		0.7799000644745325	0.3474184529328525	0.5909090908822314	0.8027079303623295	5.8769059772576	2.9950978871906244	0.5096385479046233
1	2	undersample	0.6	300	10	2	1	sqrt	gini		0.7645663866882171	0.3221678042522841	0.6712328766816789	0.7491940683381741	6.09875719611338	2.6763037280302377	0.43882771210308597
1	3	undersample	0.6	300	10	2	1	sqrt	gini		0.794891495601173	0.4151377363836197	0.6136363636084711	0.8135483870915255	6.929981247782229	3.291129109182887	0.47491168045170684
1	1	undersample	0.6	300	10	2	1	sqrt	entropy		0.783056385909384	0.3478721904405432	0.5863636363369834	0.8059316569902907	5.886969826840205	3.02142841552145	0.5132399936680981
1	2	undersample	0.6	300	10	2	1	sqrt	entropy		0.7691546770532489	0.33547831540677286	0.6803652967725861	0.7485493230125819	6.3365930897798695	2.705760341814575	0.4270055280672348
1	3	undersample	0.6	300	10	2	1	sqrt	entropy		0.7985014662756599	0.41965372881	0.6090909090632232	0.8135483870915255	6.798663775337958	3.266750375040792	0.4804988766916578
1	1	undersample	0.6	300	10	2	1	log2	gini		0.7799000644745325	0.3474184529328525	0.5909090908822314	0.8027079303623295	5.8769059772576	2.9950978871906244	0.5096385479046233
1	2	undersample	0.6	300	10	2	1	log2	gini		0.7645663866882171	0.32216780425228414	0.6712328766816789	0.7491940683381741	6.09875719611338	2.6763037280302377	0.43882771210308597
1	3	undersample	0.6	300	10	2	1	log2	gini		0.794891495601173	0.4151377363836197	0.6136363636084711	0.8135483870915255	6.929981247782229	3.291129109182887	0.47491168045170684
1	1	undersample	0.6	300	10	2	1	log2	entropy		0.783056385909384	0.34787219044054324	0.5863636363369834	0.8059316569902907	5.886969826840205	3.02142841552145	0.5132399936680981
1	2	undersample	0.6	300	10	2	1	log2	entropy		0.7691546770532489	0.33547831540677286	0.6803652967725861	0.7485493230125819	6.3365930897798695	2.705760341814575	0.4270055280672348
1	3	undersample	0.6	300	10	2	1	log2	entropy		0.7985	0.41965372881	0.6090909090632232	0.8135483870915255	6.798663775337958	3.266750375040792	0.4804988766916578
1	1	undersample	0.6	300	10	2	2	sqrt	gini		0.7878084520250865	0.34836403288908413	0.6090909090632232	0.8059316569902907	6.470678744069984	3.1385380440300334	0.48503999401910364
1	2	undersample	0.6	300	10	2	2	sqrt	gini		0.7712037306907606	0.3296385905027816	0.6666666666362252	0.7569310122452809	6.228116394482146	2.742705457274969	0.4403747812779686
1	3	undersample	0.6	300	10	2	2	sqrt	gini		0.8026964809384165	0.41882980360883587	0.6090909090632232	0.8193548387043913	7.067275293332318	3.371753059850704	0.4770937665834329
1	1	undersample	0.6	300	10	2	2	sqrt	entropy		0.7881425473301682	0.35151533091361503	0.5954545454274793	0.8110896195950285	6.319668289295545	3.152047614485311	0.49876787941982126
1	2	undersample	0.6	300	10	2	2	sqrt	entropy		0.7733484657122079	0.330477738886373	0.6803652967725861	0.7562862669196887	6.605328457090027	2.7916574919961916	0.42263718512686493
1	3	undersample	0.6	300	10	2	2	sqrt	entropy		0.8024076246334311	0.4192737922195698	0.6090909090632232	0.8161290322527992	6.915952235552645	3.3125995006163818	0.4789795126733049
1	1	undersample	0.6	300	10	2	2	log2	gini		0.7878084520250865	0.34836403288908413	0.6090909090632232	0.8059316569902907	6.470678744069984	3.1385380440300334	0.48503999401910364
1	2	undersample	0.6	300	10	2	2	log2	gini		0.7712037306907606	0.3296385905027816	0.6666666666362252	0.7569310122452809	6.228116394482146	2.742705457274969	0.4403747812779686
1	3	undersample	0.6	300	10	2	2	log2	gini		0.8026964809384165	0.41882980360883587	0.6090909090632232	0.8193548387043913	7.067275293332318	3.371753059850704	0.4770937665834329
1	1	undersample	0.6	300	10	2	2	log2	entropy		0.7881425473301682	0.35151533091361503	0.5954545454274793	0.8110896195950285	6.319668289295545	3.152047614485311	0.49876787941982126
1	2	undersample	0.6	300	10	2	2	log2	entropy		0.7733484657122079	0.330477738886373	0.6803652967725861	0.7562862669196887	6.605328457090027	2.7916574919961916	0.42263718512686493
1	3	undersample	0.6	300	10	2	2	log2	entropy		0.8024076246334311	0.4192737922195698	0.6090909090632232	0.8161290322527992	6.915952235552645	3.3125995006163818	0.4789795126733049
1	1	undersample	0.6	300	10	5	1	sqrt	gini		0.7845231815251158	0.345572601116289	0.6045454545179751	0.8007736943855528	6.144626358747061	3.0344658668883984	0.493840573580602
1	2	undersample	0.6	300	10	5	1	sqrt	gini		0.7678107216142773	0.3359530321192751	0.6849315068180396	0.7517730496405431	6.583850595799562	2.7592953876814668	0.4191005372453875
1	3	undersample	0.6	300	10	5	1	sqrt	gini		0.800690615835777	0.4229537198307157	0.6090909090632232	0.8154838709624808	6.886322545882491	3.301016985508089	0.47935845215653256
1	1	undersample	0.6	300	10	5	1	sqrt	entropy		0.7858053455248812	0.35323162357534227	0.5954545454274793	0.8091553836182518	6.240699594018449	3.1201011876351514	0.49996015322043263
1	2	undersample	0.6	300	10	5	1	sqrt	entropy		0.7698038384427192	0.3352503338686603	0.703196346999854	0.7504835589893586	7.126058065577939	2.8182364094697068	0.3954832127768469
1	3	undersample	0.6	300	10	5	1	sqrt	entropy		0.8023739002932551	0.4251031051221311	0.618181818153719	0.8206451612850282	7.408015960851922	3.4466969952740154	0.4652658605769912
1	1	undersample	0.6	300	10	5	1	log2	gini		0.7845231815251158	0.345572601116289	0.6045454545179751	0.8007736943855528	6.144626358747061	3.0344658668883984	0.493840573580602
1	2	undersample	0.6	300	10	5	1	log2	gini		0.7678107216142773	0.3359530321192751	0.6849315068180396	0.7517730496405431	6.583850595799562	2.7592953876814668	0.4191005372453875
1	3	undersample	0.6	300	10	5	1	log2	gini		0.8006920821114369	0.4229537198307157	0.6090909090632232	0.8154838709624808	6.886322545882491	3.301016985508089	0.47935845215653256
1	1	undersample	0.6	300	10	5	1	log2	entropy		0.7858053455248812	0.35323162357534227	0.5954545454274793	0.8091553836182518	6.240699594018449	3.1201011876351514	0.49996015322043263
1	2	undersample	0.6	300	10	5	1	log2	entropy		0.7698038384427192	0.3352503338686603	0.703196346999854	0.7504835589893586	7.126058065577939	2.8182364094697068	0.3954832127768469
1	3	undersample	0.6	300	10	5	1	log2	entropy		0.8023739002932551	0.4251031051221311	0.618181818153719	0.8206451612850282	7.408015960851922	3.4466969952740154	0.4652658605769912
1	1	undersample	0.6	300	10	5	2	sqrt	gini		0.7894891858624935	0.3521870925076788	0.6090909090632232	0.8065764023158829	6.4974414700671215	3.14899983696891	0.4846522722061496
1	2	undersample	0.6	300	10	5	2	sqrt	gini		0.7710756648384163	0.32504041164234815	0.6621004565907717	0.7595099935476499	6.188319371036285	2.7531307384727053	0.4448914982434847
1	3	undersample	0.6	300	10	5	2	sqrt	gini		0.8032727272727271	0.41807550960153583	0.6136363636084711	0.8174193548334361	7.110579467029339	3.360905694246006	0.47266269067439753
1	1	undersample	0.6	300	10	5	2	sqrt	entropy		0.7893250688705233	0.3471970985485762	0.6090909090632232	0.8065764023158829	6.4974414700671215	3.14899983696891	0.4846522722061496
1	2	undersample	0.6	300	10	5	2	sqrt	entropy		0.7743376640199724	0.33957621272604877	0.6894977168634933	0.7582205028964655	6.963764338445524	2.8517624389408547	0.409514485370967
1	3	undersample	0.6	300	10	5	2	sqrt	entropy		0.8036480938416423	0.42583142837993604	0.618181818153719	0.8154838709624808	7.155510701529277	3.3502858957395527	0.4682105811774444
1	1	undersample	0.6	300	10	5	2	log2	gini		0.7894891858624935	0.3521870925076788	0.6090909090632232	0.8065764023158829	6.4974414700671215	3.14899983696891	0.4846522722061496
1	2	undersample	0.6	300	10	5	2	log2	gini		0.7710756648384163	0.32504041164234815	0.6621004565907717	0.7595099935476499	6.188319371036285	2.7531307384727053	0.4448914982434847
1	3	undersample	0.6	300	10	5	2	log2	gini		0.8032727272727271	0.41807550960153583	0.6136363636084711	0.8174193548334361	7.110579467029339	3.360905694246006	0.47266269067439753
1	1	undersample	0.6	300	10	5	2	log2	entropy		0.7893250688705233	0.3471970985485762	0.6090909090632232	0.8065764023158829	6.4974414700671215	3.14899983696891	0.4846522722061496
1	2	undersample	0.6	300	10	5	2	log2	entropy		0.7743376640199724	0.33957621272604877	0.6894977168634933	0.7582205028964655	6.963764338445524	2.8517624389408547	0.409514485370967
1	3	undersample	0.6	300	10	5	2	log2	entropy		0.8036480938416423	0.42583142837993604	0.618181818153719	0.8154838709624808	7.155510701529277	3.3502858957395527	0.4682105811774444
1	1	undersample	0.6	300	10	10	1	sqrt	gini		0.7912329289021746	0.3538626821992741	0.6090909090632232	0.8149580915485819	6.862328391874532	3.291637452532882	0.479667715670256
1	2	undersample	0.6	300	10	10	1	sqrt	gini		0.7764927031904589	0.33723511867050726	0.6803652967725861	0.76531270147798	6.941247665229945	2.8990289294180114	0.4176524163699463
1	3	undersample	0.6	300	10	10	1	sqrt	gini		0.8094677419354839	0.42834325579200355	0.6090909090632232	0.8174193548334361	6.9758398061584055	3.3360100965108503	0.47822342821108915
1	1	undersample	0.6	300	10	10	1	sqrt	entropy		0.7913662739581502	0.35395038393769046	0.5999999999727272	0.8143133462229897	6.578124591629539	3.231249825745497	0.4912113954296209
1	2	undersample	0.6	300	10	10	1	sqrt	entropy		0.7770358790469545	0.34015765293486544	0.703196346999854	0.7556415215940965	7.326486315190335	2.877724246811413	0.39278366869805437
1	3	undersample	0.6	300	10	10	1	sqrt	entropy		0.8084178885630499	0.43533745077535185	0.6136363636084711	0.814193548381844	6.959558386726881	3.3025566401965745	0.47453536375232586
1	1	undersample	0.6	300	10	10	1	log2	gini		0.7912329289021746	0.3538626821992741	0.6090909090632232	0.8149580915485819	6.862328391874532	3.291637452532882	0.479667715670256
1	2	undersample	0.6	300	10	10	1	log2	gini		0.7764927031904589	0.33723511867050726	0.6803652967725861	0.76531270147798	6.941247665229945	2.8990289294180114	0.4176524163699463
1	3	undersample	0.6	300	10	10	1	log2	gini		0.8094677419354839	0.42834325579200355	0.6090909090632232	0.8174193548334361	6.9758398061584055	3.3360100965108503	0.47822342821108915
1	1	undersample	0.6	300	10	10	1	log2	entropy		0.7913662739581502	0.35395038393769046	0.5999999999727272	0.8143133462229897	6.578124591629539	3.231249825745497	0.4912113954296209
1	2	undersample	0.6	300	10	10	1	log2	entropy		0.7770358790469545	0.34015765293486544	0.703196346999854	0.7556415215940965	7.326486315190335	2.877724246811413	0.39278366869805437
1	3	undersample	0.6	300	10	10	1	log2	entropy		0.8084178885630499	0.43533745077535185	0.6136363636084711	0.814193548381844	6.959558386726881	3.3025566401965745	0.47453536375232586
1	1	undersample	0.6	300	10	10	2	sqrt	gini		0.7931583728972511	0.3573460268781482	0.6045454545179751	0.8168923275253586	6.820098322557539	3.3015843264888605	0.4840962845605696
1	2	undersample	0.6	300	10	10	2	sqrt	gini		0.7771830811760861	0.3292606881034965	0.6621004565907717	0.7678916827803489	6.482544701800659	2.8525493441870617	0.44003541982043887
1	3	undersample	0.6	300	10	10	2	sqrt	gini		0.8097551319648093	0.42225232636367577	0.6045454545179751	0.8174193548334361	6.844197608691385	3.3111144987756944	0.4837841657477809
1	1	undersample	0.6	300	10	10	2	sqrt	entropy		0.7940668776742278	0.3585163884976687	0.6090909090632232	0.8156028368741741	6.891770585597053	3.303146673770329	0.47928853170994845
1	2	undersample	0.6	300	10	10	2	sqrt	entropy		0.7781560872496459	0.33673181383564726	0.6894977168634933	0.7530625402917276	6.771924085846837	2.7921956018989493	0.4123193790691381
1	3	undersample	0.6	300	10	10	2	sqrt	entropy		0.8091627565982406	0.4294545458988403	0.618181818153719	0.8154838709624808	7.155510701529277	3.3502858957395527	0.4682105811774444
1	1	undersample	0.6	300	10	10	2	log2	gini		0.7931583728972511	0.3573460268781482	0.6045454545179751	0.8168923275253586	6.820098322557539	3.3015843264888605	0.4840962845605696
1	2	undersample	0.6	300	10	10	2	log2	gini		0.7771830811760861	0.3292606881034965	0.6621004565907717	0.7678916827803489	6.482544701800659	2.8525493441870617	0.44003541982043887
1	3	undersample	0.6	300	10	10	2	log2	gini		0.8097551319648093	0.42225232636367577	0.6045454545179751	0.8174193548334361	6.844197608691385	3.3111144987756944	0.4837841657477809
1	1	undersample	0.6	300	10	10	2	log2	entropy		0.7940668776742278	0.3585163884976687	0.6090909090632232	0.8156028368741741	6.891770585597053	3.303146673770329	0.47928853170994845
1	2	undersample	0.6	300	10	10	2	log2	entropy		0.7781560872496459	0.33673181383564726	0.6894977168634933	0.7530625402917276	6.771924085846837	2.7921956018989493	0.4123193790691381
1	3	undersample	0.6	300	10	10	2	log2	entropy		0.8091627565982406	0.4294545458988403	0.618181818153719	0.8154838709624808	7.155510701529277	3.3502858957395527	0.4682105811774444
1	1	undersample	0.6	500	3	2	1	sqrt	gini		0.8065646796787997	0.38070661972782727	0.5181818181582645	0.8626692456424071	6.755779427260162	3.7732391615398058	0.5585201729287758
1	2	undersample	0.6	500	3	2	1	sqrt	gini		0.7960308417900955	0.3761878290033739	0.6392694063635037	0.8020631850367372	7.180966868946928	3.2296638408853564	0.4497533309952884
1	3	undersample	0.6	500	3	2	1	sqrt	gini		0.8282096774193548	0.44540190698440735	0.5954545454274793	0.8587096774138149	8.945717816492246	4.214404018507497	0.4711085253863788
1	1	undersample	0.6	500	3	2	1	sqrt	entropy		0.8082234335619248	0.387970357553645	0.46818181816053717	0.8716956802006983	5.981015695680745	3.6489946901471235	0.6100961468755427
1	2	undersample	0.6	500	3	2	1	sqrt	entropy		0.7951903176327542	0.37647913920619214	0.6027397259998749	0.818181818176543	6.827585773182407	3.3150683105743735	0.4855403289577904
1	3	undersample	0.6	500	3	2	1	sqrt	entropy		0.8281011730205279	0.45000401259618567	0.5590909090654959	0.8716129032201833	8.608661122773606	4.3547278468104595	0.5058542436063284
1	1	undersample	0.6	500	3	2	1	log2	gini		0.8065646796787997	0.38070661972782727	0.5181818181582645	0.8626692456424071	6.755779427260162	3.7732391615398058	0.5585201729287758
1	2	undersample	0.6	500	3	2	1	log2	gini		0.7960308417900955	0.3761878290033739	0.6392694063635037	0.8020631850367372	7.180966868946928	3.2296638408853564	0.4497533309952884
1	3	undersample	0.6	500	3	2	1	log2	gini		0.8282096774193548	0.44540190698440735	0.5954545454274793	0.8587096774138149	8.945717816492246	4.214404018507497	0.4711085253863788
1	1	undersample	0.6	500	3	2	1	log2	entropy		0.8082234335619248	0.387970357553645	0.46818181816053717	0.8716956802006983	5.981015695680745	3.6489946901471235	0.6100961468755427
1	2	undersample	0.6	500	3	2	1	log2	entropy		0.7951903176327542	0.37647913920619214	0.6027397259998749	0.818181818176543	6.827585773182407	3.3150683105743735	0.4855403289577904
1	3	undersample	0.6	500	3	2	1	log2	entropy		0.8281011730205279	0.45000401259618567	0.5590909090654959	0.8716129032201833	8.608661122773606	4.3547278468104595	0.5058542436063284
1	1	undersample	0.6	500	3	2	2	sqrt	gini		0.8066159662387902	0.3801762505955524	0.5181818181582645	0.8626692456424071	6.755779427260162	3.7732391615398058	0.5585201729287758
1	2	undersample	0.6	500	3	2	2	sqrt	gini		0.7960750024288351	0.37568348986507316	0.6392694063635037	0.8020631850367372	7.180966868946928	3.2296638408853564	0.4497533309952884
1	3	undersample	0.6	500	3	2	2	sqrt	gini		0.8283035190615835	0.44608136068429444	0.5954545454274793	0.8593548387041332	8.993505096882124	4.233736145657339	0.4707548403113757
1	1	undersample	0.6	500	3	2	2	sqrt	entropy		0.8083728972510404	0.38694896121682154	0.46818181816053717	0.8710509348751061	5.946708910607458	3.630749718112198	0.6105477354320722
1	2	undersample	0.6	500	3	2	2	sqrt	entropy		0.7951491010365974	0.37587624981606055	0.6027397259998749	0.8188265635021352	6.857282665100204	3.326865706045828	0.4851580137428077
1	3	undersample	0.6	500	3	2	2	sqrt	entropy		0.8281363636363637	0.4498105083178868	0.5590909090654959	0.8716129032201833	8.608661122773606	4.3547278468104595	0.5058542436063284
1	1	undersample	0.6	500	3	2	2	log2	gini		0.8066159662387902	0.3801762505955524	0.5181818181582645	0.8626692456424071	6.755779427260162	3.7732391615398058	0.5585201729287758
1	2	undersample	0.6	500	3	2	2	log2	gini		0.7960750024288351	0.37568348986507316	0.6392694063635037	0.8020631850367372	7.180966868946928	3.2296638408853564	0.4497533309952884
1	3	undersample	0.6	500	3	2	2	log2	gini		0.8283035190615835	0.44608136068429444	0.5954545454274793	0.8593548387041332	8.993505096882124	4.233736145657339	0.4707548403113757
1	1	undersample	0.6	500	3	2	2	log2	entropy		0.8083728972510404	0.38694896121682154	0.46818181816053717	0.8710509348751061	5.946708910607458	3.630749718112198	0.6105477354320722
1	2	undersample	0.6	500	3	2	2	log2	entropy		0.7951491010365974	0.37587624981606055	0.6027397259998749	0.8188265635021352	6.857282665100204	3.326865706045828	0.4851580137428077
1	3	undersample	0.6	500	3	2	2	log2	entropy		0.8281363636363637	0.4498105083178868	0.5590909090654959	0.8716129032201833	8.608661122773606	4.3547278468104595	0.5058542436063284
1	1	undersample	0.6	500	3	5	1	sqrt	gini		0.8065734716605124	0.38071250146568475	0.5181818181582645	0.8626692456424071	6.755779427260162	3.7732391615398058	0.5585201729287758
1	2	undersample	0.6	500	3	5	1	sqrt	gini		0.7960337858326783	0.37620586870804223	0.6392694063635037	0.8020631850367372	7.180966868946928	3.2296638408853564	0.4497533309952884
1	3	undersample	0.6	500	3	5	1	sqrt	gini		0.8282096774193548	0.44540190698440735	0.5954545454274793	0.8587096774138149	8.945717816492246	4.214404018507497	0.4711085253863788
1	1	undersample	0.6	500	3	5	1	sqrt	entropy		0.8082205029013539	0.38796457148295976	0.46818181816053717	0.8716956802006983	5.981015695680745	3.6489946901471235	0.6100961468755427
1	2	undersample	0.6	500	3	5	1	sqrt	entropy		0.7951932616753369	0.3764965079604413	0.6027397259998749	0.818181818176543	6.827585773182407	3.3150683105743735	0.4855403289577904
1	3	undersample	0.6	500	3	5	1	sqrt	entropy		0.8281011730205279	0.45000401259618567	0.5590909090654959	0.8716129032201833	8.608661122773606	4.3547278468104595	0.5058542436063284
1	1	undersample	0.6	500	3	5	1	log2	gini		0.8065734716605124	0.38071250146568475	0.5181818181582645	0.8626692456424071	6.755779427260162	3.7732391615398058	0.5585201729287758
1	2	undersample	0.6	500	3	5	1	log2	gini		0.7960337858326783	0.37620586870804223	0.6392694063635037	0.8020631850367372	7.180966868946928	3.2296638408853564	0.4497533309952884
1	3	undersample	0.6	500	3	5	1	log2	gini		0.8282096774193548	0.44540190698440735	0.5954545454274793	0.8587096774138149	8.945717816492246	4.214404018507497	0.4711085253863788
1	1	undersample	0.6	500	3	5	1	log2	entropy		0.8082205029013539	0.38796457148295976	0.46818181816053717	0.8716956802006983	5.981015695680745	3.6489946901471235	0.6100961468755427
1	2	undersample	0.6	500	3	5	1	log2	entropy		0.7951932616753369	0.3764965079604413	0.6027397259998749	0.818181818176543	6.827585773182407	3.3150683105743735	0.4855403289577904
1	3	undersample	0.6	500	3	5	1	log2	entropy		0.8281011730205279	0.45000401259618567	0.5590909090654959	0.8716129032201833	8.608661122773606	4.3547278468104595	0.5058542436063284
1	1	undersample	0.6	500	3	5	2	sqrt	gini		0.8066159662387902	0.3801762505955524	0.5181818181582645	0.8626692456424071	6.755779427260162	3.7732391615398058	0.5585201729287758
1	2	undersample	0.6	500	3	5	2	sqrt	gini		0.7960750024288351	0.37568348986507316	0.6392694063635037	0.8020631850367372	7.180966868946928	3.2296638408853564	0.4497533309952884
1	3	undersample	0.6	500	3	5	2	sqrt	gini		0.8283035190615835	0.44608136068429444	0.5954545454274793	0.8593548387041332	8.993505096882124	4.233736145657339	0.4707548403113757
1	1	undersample	0.6	500	3	5	2	sqrt	entropy		0.8083728972510404	0.38694896121682154	0.46818181816053717	0.8710509348751061	5.946708910607458	3.630749718112198	0.6105477354320722
1	2	undersample	0.6	500	3	5	2	sqrt	entropy		0.7951491010365974	0.37587624981606055	0.6027397259998749	0.8188265635021352	6.857282665100204	3.326865706045828	0.4851580137428077
1	3	undersample	0.6	500	3	5	2	sqrt	entropy		0.8281363636363637	0.4498105083178868	0.5590909090654959	0.8716129032201833	8.608661122773606	4.3547278468104595	0.5058542436063284
1	1	undersample	0.6	500	3	5	2	log2	gini		0.8066159662387902	0.3801762505955524	0.5181818181582645	0.8626692456424071	6.755779427260162	3.7732391615398058	0.5585201729287758
1	2	undersample	0.6	500	3	5	2	log2	gini		0.7960750024288351	0.37568348986507316	0.6392694063635037	0.8020631850367372	7.180966868946928	3.2296638408853564	0.4497533309952884
1	3	undersample	0.6	500	3	5	2	log2	gini		0.8283035190615835	0.44608136068429444	0.5954545454274793	0.8593548387041332	8.993505096882124	4.233736145657339	0.4707548403113757
1	1	undersample	0.6	500	3	5	2	log2	entropy		0.8083728972510404	0.38694896121682154	0.46818181816053717	0.8710509348751061	5.946708910607458	3.630749718112198	0.6105477354320722
1	2	undersample	0.6	500	3	5	2	log2	entropy		0.7951491010365974	0.37587624981606055	0.6027397259998749	0.8188265635021352	6.857282665100204	3.326865706045828	0.4851580137428077
1	3	undersample	0.6	500	3	5	2	log2	entropy		0.8281363636363637	0.4498105083178868	0.5590909090654959	0.8716129032201833	8.608661122773606	4.3547278468104595	0.5058542436063284
1	1	undersample	0.6	500	3	10	1	sqrt	gini		0.8065734716605124	0.38071250146568475	0.5181818181582645	0.8626692456424071	6.755779427260162	3.7732391615398058	0.5585201729287758
1	2	undersample	0.6	500	3	10	1	sqrt	gini		0.7960337858326783	0.3761043872996592	0.6392694063635037	0.8020631850367372	7.180966868946928	3.2296638408853564	0.4497533309952884
1	3	undersample	0.6	500	3	10	1	sqrt	gini		0.8282096774193548	0.44540190698440735	0.5954545454274793	0.8587096774138149	8.945717816492246	4.214404018507497	0.4711085253863788
1	1	undersample	0.6	500	3	10	1	sqrt	entropy		0.8082205029013539	0.38796457148295976	0.46818181816053717	0.8716956802006983	5.981015695680745	3.6489946901471235	0.6100961468755427
1	2	undersample	0.6	500	3	10	1	sqrt	entropy		0.7951417409301409	0.37640719926501826	0.5936073059089677	0.8188265635021352	6.601622997821461	3.2764586498936183	0.49631107152871673
1	3	undersample	0.6	500	3	10	1	sqrt	entropy		0.8281011730205279	0.45000401259618567	0.5590909090654959	0.8716129032201833	8.608661122773606	4.3547278468104595	0.5058542436063284
1	1	undersample	0.6	500	3	10	1	log2	gini		0.8065734716605124	0.38071250146568475	0.5181818181582645	0.8626692456424071	6.755779427260162	3.7732391615398058	0.5585201729287758
1	2	undersample	0.6	500	3	10	1	log2	gini		0.7960337858326783	0.3761043872996592	0.6392694063635037	0.8020631850367372	7.180966868946928	3.2296638408853564	0.4497533309952884
1	3	undersample	0.6	500	3	10	1	log2	gini		0.8282096774193548	0.44540190698440735	0.5954545454274793	0.8587096774138149	8.945717816492246	4.214404018507497	0.4711085253863788
1	1	undersample	0.6	500	3	10	1	log2	entropy		0.8082205029013539	0.38796457148295976	0.46818181816053717	0.8716956802006983	5.981015695680745	3.6489946901471235	0.6100961468755427
1	2	undersample	0.6	500	3	10	1	log2	entropy		0.7951417409301409	0.37640719926501826	0.5936073059089677	0.8188265635021352	6.601622997821461	3.2764586498936183	0.49631107152871673
1	3	undersample	0.6	500	3	10	1	log2	entropy		0.8281011730205279	0.45000401259618567	0.5590909090654959	0.8716129032201833	8.608661122773606	4.3547278468104595	0.5058542436063284
1	1	undersample	0.6	500	3	10	2	sqrt	gini		0.8066159662387902	0.3801762505955524	0.5181818181582645	0.8626692456424071	6.755779427260162	3.7732391615398058	0.5585201729287758
1	2	undersample	0.6	500	3	10	2	sqrt	gini		0.7960720583862525	0.3760818618812089	0.6392694063635037	0.8020631850367372	7.180966868946928	3.2296638408853564	0.4497533309952884
1	3	undersample	0.6	500	3	10	2	sqrt	gini		0.8283035190615835	0.44608136068429444	0.5954545454274793	0.8593548387041332	8.993505096882124	4.233736145657339	0.4707548403113757
1	1	undersample	0.6	500	3	10	2	sqrt	entropy		0.8083728972510404	0.38694896121682154	0.46818181816053717	0.8710509348751061	5.946708910607458	3.630749718112198	0.6105477354320722
1	2	undersample	0.6	500	3	10	2	sqrt	entropy		0.7951064124191493	0.375851053105285	0.5936073059089677	0.8188265635021352	6.601622997821461	3.2764586498936183	0.49631107152871673
1	3	undersample	0.6	500	3	10	2	sqrt	entropy		0.8281363636363637	0.4498105083178868	0.5590909090654959	0.8716129032201833	8.608661122773606	4.3547278468104595	0.5058542436063284
1	1	undersample	0.6	500	3	10	2	log2	gini		0.8066159662387902	0.3801762505955524	0.5181818181582645	0.8626692456424071	6.755779427260162	3.7732391615398058	0.5585201729287758
1	2	undersample	0.6	500	3	10	2	log2	gini		0.7960720583862525	0.3760818618812089	0.6392694063635037	0.8020631850367372	7.180966868946928	3.2296638408853564	0.4497533309952884
1	3	undersample	0.6	500	3	10	2	log2	gini		0.8283035190615835	0.44608136068429444	0.5954545454274793	0.8593548387041332	8.993505096882124	4.233736145657339	0.4707548403113757
1	1	undersample	0.6	500	3	10	2	log2	entropy		0.8083728972510404	0.38694896121682154	0.46818181816053717	0.8710509348751061	5.946708910607458	3.630749718112198	0.6105477354320722
1	2	undersample	0.6	500	3	10	2	log2	entropy		0.7951064124191493	0.375851053105285	0.5936073059089677	0.8188265635021352	6.601622997821461	3.2764586498936183	0.49631107152871673
1	3	undersample	0.6	500	3	10	2	log2	entropy		0.8281363636363637	0.4498105083178868	0.5590909090654959	0.8716129032201833	8.608661122773606	4.3547278468104595	0.5058542436063284
1	1	undersample	0.6	500	5	2	1	sqrt	gini		0.804110251450677	0.3845286209258838	0.5772727272464876	0.8362346872931256	6.973117798191725	3.524999784476688	0.5055127156549134
1	2	undersample	0.6	500	5	2	1	sqrt	gini		0.7966579228601962	0.36256770565564334	0.6849315068180396	0.77111540940831	7.323943256448438	2.9924752694039793	0.4085879820996418
1	3	undersample	0.6	500	5	2	1	sqrt	gini		0.8247228739002934	0.4467025413164407	0.6227272726989669	0.8322580645107597	8.189526768347825	3.712412365808117	0.4533121862744458
1	1	undersample	0.6	500	5	2	1	sqrt	entropy		0.8044326241134752	0.38445582008723206	0.5681818181559917	0.83752417794431	6.782580984632797	3.4970235940151544	0.5155889084277068
1	2	undersample	0.6	500	5	2	1	sqrt	entropy		0.7975941284014731	0.3677711231602003	0.6986301369544005	0.7646679561523877	7.532502699281698	2.968699442052181	0.39411859314836356
1	3	undersample	0.6	500	5	2	1	sqrt	entropy		0.8248211143695015	0.44990956629077733	0.618181818153719	0.8361290322526702	8.260966791551207	3.772369132421266	0.45664982622490846
1	1	undersample	0.6	500	5	2	1	log2	gini		0.804110251450677	0.3845286209258838	0.5772727272464876	0.8362346872931256	6.973117798191725	3.524999784476688	0.5055127156549134
1	2	undersample	0.6	500	5	2	1	log2	gini		0.7966579228601962	0.36256770565564334	0.6849315068180396	0.77111540940831	7.323943256448438	2.9924752694039793	0.4085879820996418
1	3	undersample	0.6	500	5	2	1	log2	gini		0.8247228739002934	0.4467025413164407	0.6227272726989669	0.8322580645107597	8.189526768347825	3.712412365808117	0.4533121862744458
1	1	undersample	0.6	500	5	2	1	log2	entropy		0.8044326241134752	0.38445582008723206	0.5681818181559917	0.83752417794431	6.782580984632797	3.4970235940151544	0.5155889084277068
1	2	undersample	0.6	500	5	2	1	log2	entropy		0.7975941284014731	0.3677711231602003	0.6986301369544005	0.7646679561523877	7.532502699281698	2.968699442052181	0.39411859314836356
1	3	undersample	0.6	500	5	2	1	log2	entropy		0.8248211143695015	0.44990956629077733	0.618181818153719	0.8361290322526702	8.260966791551207	3.772369132421266	0.45664982622490846
1	1	undersample	0.6	500	5	2	2	sqrt	gini		0.8043915948654827	0.3819008791091797	0.5727272727012397	0.8368794326187178	6.876965297319602	3.511066978156485	0.5105546934714534
1	2	undersample	0.6	500	5	2	2	sqrt	gini		0.7975852962737253	0.3638792316956541	0.6849315068180396	0.7698259187571256	7.270733980367846	2.9757107027971954	0.4092723840708179
1	3	undersample	0.6	500	5	2	2	sqrt	gini		0.825607038123167	0.4455991545117175	0.6227272726989669	0.8348387096720333	8.343278776295904	3.770418805509494	0.4519109121450965
1	1	undersample	0.6	500	5	2	2	sqrt	entropy		0.8054598206435731	0.38388910316649827	0.5727272727012397	0.8394584139210867	7.008971566625914	3.567469657020968	0.5089861690862323
1	2	undersample	0.6	500	5	2	2	sqrt	entropy		0.798059287129529	0.36553745655416225	0.6986301369544005	0.7666021921291645	7.6141382018535015	2.99330192256137	0.39312418123581366
1	3	undersample	0.6	500	5	2	2	sqrt	entropy		0.824766862170088	0.4490198317267029	0.6272727272442149	0.8316129032204412	8.311465637687737	3.7251826415985563	0.44819803400164826
1	1	undersample	0.6	500	5	2	2	log2	gini		0.8043915948654827	0.3819008791091797	0.5727272727012397	0.8368794326187178	6.876965297319602	3.511066978156485	0.5105546934714534
1	2	undersample	0.6	500	5	2	2	log2	gini		0.7975852962737253	0.3638792316956541	0.6849315068180396	0.7698259187571256	7.270733980367846	2.9757107027971954	0.4092723840708179
1	3	undersample	0.6	500	5	2	2	log2	gini		0.825607038123167	0.4455991545117175	0.6227272726989669	0.8348387096720333	8.343278776295904	3.770418805509494	0.4519109121450965
1	1	undersample	0.6	500	5	2	2	log2	entropy		0.8054598206435731	0.38388910316649827	0.5727272727012397	0.8394584139210867	7.008971566625914	3.567469657020968	0.5089861690862323
1	2	undersample	0.6	500	5	2	2	log2	entropy		0.798059287129529	0.36553745655416225	0.6986301369544005	0.7666021921291645	7.6141382018535015	2.99330192256137	0.39312418123581366
1	3	undersample	0.6	500	5	2	2	log2	entropy		0.824766862170088	0.4490198317267029	0.6272727272442149	0.8316129032204412	8.311465637687737	3.7251826415985563	0.44819803400164826
1	1	undersample	0.6	500	5	5	1	sqrt	gini		0.8037468495398863	0.38251428992193415	0.5818181817917355	0.8349451966419411	7.038042994585844	3.5249997861593894	0.500849414885734
1	2	undersample	0.6	500	5	5	1	sqrt	gini		0.7962810854096194	0.3647612253521765	0.6849315068180396	0.7704706640827178	7.297263886282198	2.9840694403619974	0.4089298967245762
1	3	undersample	0.6	500	5	5	1	sqrt	gini		0.8247521994134898	0.4449890020753845	0.6272727272442149	0.8348387096720333	8.506668602257818	3.797940110659199	0.4464662023608717
1	1	undersample	0.6	500	5	5	1	sqrt	entropy		0.8048839458413927	0.38570414769344596	0.5772727272464876	0.83752417794431	7.039298025400186	3.5529759715193974	0.5047344050935291
1	2	undersample	0.6	500	5	5	1	sqrt	entropy		0.7977472186157701	0.36829295650776495	0.6986301369544005	0.7666021921291645	7.6141382018535015	2.99330192256137	0.39312418123581366
1	3	undersample	0.6	500	5	5	1	sqrt	entropy		0.8249794721407625	0.4487265830528493	0.6363636363347107	0.8329032258010781	8.722972354446089	3.80835358014518	0.43658896740333514
1	1	undersample	0.6	500	5	5	1	log2	gini		0.8037468495398863	0.38251428992193415	0.5818181817917355	0.8349451966419411	7.038042994585844	3.5249997861593894	0.500849414885734
1	2	undersample	0.6	500	5	5	1	log2	gini		0.7962810854096194	0.3647612253521765	0.6849315068180396	0.7704706640827178	7.297263886282198	2.9840694403619974	0.4089298967245762
1	3	undersample	0.6	500	5	5	1	log2	gini		0.8247521994134898	0.4449890020753845	0.6272727272442149	0.8348387096720333	8.506668602257818	3.797940110659199	0.4464662023608717
1	1	undersample	0.6	500	5	5	1	log2	entropy		0.8048839458413927	0.38570414769344596	0.5772727272464876	0.83752417794431	7.039298025400186	3.5529759715193974	0.5047344050935291
1	2	undersample	0.6	500	5	5	1	log2	entropy		0.7977472186157701	0.36829295650776495	0.6986301369544005	0.7666021921291645	7.6141382018535015	2.99330192256137	0.39312418123581366
1	3	undersample	0.6	500	5	5	1	log2	entropy		0.8249794721407625	0.4487265830528493	0.6363636363347107	0.8329032258010781	8.722972354446089	3.80835358014518	0.43658896740333514
1	1	undersample	0.6	500	5	5	2	sqrt	gini		0.8046802649317156	0.3841211444836413	0.5863636363369834	0.8330109606651644	7.071491732308729	3.5113897508407588	0.4965557216284023
1	2	undersample	0.6	500	5	5	2	sqrt	gini		0.7971613541418262	0.3616288662304854	0.6894977168634933	0.7698259187571256	7.426840913144264	2.995548774149177	0.40334090024456415
1	3	undersample	0.6	500	5	5	2	sqrt	gini		0.8253680351906159	0.4445697110419321	0.6363636363347107	0.8316129032204412	8.642719698110737	3.7791707958246223	0.43726637463708756
1	1	undersample	0.6	500	5	5	2	sqrt	entropy		0.8055653244241252	0.38463945444827574	0.5727272727012397	0.8381689232699022	6.942442510613941	3.5390436057346353	0.5097692247216379
1	2	undersample	0.6	500	5	5	2	sqrt	entropy		0.7980857835127727	0.36503588198818876	0.6986301369544005	0.7659574468035723	7.58677644020848	2.9850559121079727	0.39345509384196126
1	3	undersample	0.6	500	5	5	2	sqrt	entropy		0.8248064516129032	0.4490259204805227	0.6318181817894628	0.8290322580591676	8.321220016611054	3.695540092310034	0.44411035902436097
1	1	undersample	0.6	500	5	5	2	log2	gini		0.8046802649317156	0.3841211444836413	0.5863636363369834	0.8330109606651644	7.071491732308729	3.5113897508407588	0.4965557216284023
1	2	undersample	0.6	500	5	5	2	log2	gini		0.7971613541418262	0.3616288662304854	0.6894977168634933	0.7698259187571256	7.426840913144264	2.995548774149177	0.40334090024456415
1	3	undersample	0.6	500	5	5	2	log2	gini		0.8253680351906159	0.4445697110419321	0.6363636363347107	0.8316129032204412	8.642719698110737	3.7791707958246223	0.43726637463708756
1	1	undersample	0.6	500	5	5	2	log2	entropy		0.8055653244241252	0.38463945444827574	0.5727272727012397	0.8381689232699022	6.942442510613941	3.5390436057346353	0.5097692247216379
1	2	undersample	0.6	500	5	5	2	log2	entropy		0.7980857835127727	0.36503588198818876	0.6986301369544005	0.7659574468035723	7.58677644020848	2.9850559121079727	0.39345509384196126
1	3	undersample	0.6	500	5	5	2	log2	entropy		0.8248064516129032	0.4490259204805227	0.6318181817894628	0.8290322580591676	8.321220016611054	3.695540092310034	0.44411035902436097
1	1	undersample	0.6	500	5	10	1	sqrt	gini		0.8037746908153097	0.3800594760486607	0.5818181817917355	0.83752417794431	7.171842149625149	3.580952160271518	0.4993071534264404
1	2	undersample	0.6	500	5	10	1	sqrt	gini		0.7966328984982438	0.36361609892594077	0.6894977168634933	0.7704706640827178	7.453940431732384	3.0039632366310776	0.40300337648304985
1	3	undersample	0.6	500	5	10	1	sqrt	gini		0.8251202346041056	0.44610008690705516	0.618181818153719	0.8348387096720333	8.183779184199944	3.7428975003597897	0.45735562192932117
1	1	undersample	0.6	500	5	10	1	sqrt	entropy		0.8054012074321553	0.3849252143472907	0.5727272727012397	0.8381689232699022	6.942442510613941	3.5390436057346353	0.5097692247216379
1	2	undersample	0.6	500	5	10	1	sqrt	entropy		0.797775187020305	0.36875120722607346	0.7123287670907612	0.7646679561523877	8.045922574700699	3.026909235033596	0.37620411164433415
1	3	undersample	0.6	500	5	10	1	sqrt	entropy		0.8247903225806452	0.4507875897619825	0.6363636363347107	0.8303225806398045	8.563687614422394	3.750431856106341	0.4379458872546025
1	1	undersample	0.6	500	5	10	1	log2	gini		0.8037746908153097	0.3800594760486607	0.5818181817917355	0.83752417794431	7.171842149625149	3.580952160271518	0.4993071534264404
1	2	undersample	0.6	500	5	10	1	log2	gini		0.7966328984982438	0.36361609892594077	0.6894977168634933	0.7704706640827178	7.453940431732384	3.0039632366310776	0.40300337648304985
1	3	undersample	0.6	500	5	10	1	log2	gini		0.8251202346041056	0.44610008690705516	0.618181818153719	0.8348387096720333	8.183779184199944	3.7428975003597897	0.45735562192932117
1	1	undersample	0.6	500	5	10	1	log2	entropy		0.8054012074321553	0.3849252143472907	0.5727272727012397	0.8381689232699022	6.942442510613941	3.5390436057346353	0.5097692247216379
1	2	undersample	0.6	500	5	10	1	log2	entropy		0.797775187020305	0.36875120722607346	0.7123287670907612	0.7646679561523877	8.045922574700699	3.026909235033596	0.37620411164433415
1	3	undersample	0.6	500	5	10	1	log2	entropy		0.8247903225806452	0.4507875897619825	0.6363636363347107	0.8303225806398045	8.563687614422394	3.750431856106341	0.4379458872546025
1	1	undersample	0.6	500	5	10	2	sqrt	gini		0.8045498505363109	0.37919419616798516	0.5818181817917355	0.8362346872931256	7.104415803811095	3.5527556882914646	0.500077095057058
1	2	undersample	0.6	500	5	10	2	sqrt	gini		0.7968021809467452	0.3588033757963995	0.6849315068180396	0.7704706640827178	7.297263886282198	2.9840694403619974	0.4089298967245762
1	3	undersample	0.6	500	5	10	2	sqrt	gini		0.8257448680351908	0.4456508917652189	0.6227272726989669	0.8348387096720333	8.343278776295904	3.770418805509494	0.4519109121450965
1	1	undersample	0.6	500	5	10	2	sqrt	entropy		0.8060459527577517	0.3846231939015285	0.5727272727012397	0.8381689232699022	6.942442510613941	3.5390436057346353	0.5097692247216379
1	2	undersample	0.6	500	5	10	2	sqrt	entropy		0.7976500652105432	0.3657734585925507	0.703196346999854	0.7672469374547567	7.809929245444703	3.0212118762177216	0.3868424031985451
1	3	undersample	0.6	500	5	10	2	sqrt	entropy		0.8251363636363637	0.45042343503639587	0.6363636363347107	0.8283870967688491	8.447367836982483	3.708133754932372	0.43896912529658355
1	1	undersample	0.6	500	5	10	2	log2	gini		0.8045498505363109	0.37919419616798516	0.5818181817917355	0.8362346872931256	7.104415803811095	3.5527556882914646	0.500077095057058
1	2	undersample	0.6	500	5	10	2	log2	gini		0.7968021809467452	0.3588033757963995	0.6849315068180396	0.7704706640827178	7.297263886282198	2.9840694403619974	0.4089298967245762
1	3	undersample	0.6	500	5	10	2	log2	gini		0.8257448680351908	0.4456508917652189	0.6227272726989669	0.8348387096720333	8.343278776295904	3.770418805509494	0.4519109121450965
1	1	undersample	0.6	500	5	10	2	log2	entropy		0.8060459527577517	0.3846231939015285	0.5727272727012397	0.8381689232699022	6.942442510613941	3.5390436057346353	0.5097692247216379
1	2	undersample	0.6	500	5	10	2	log2	entropy		0.7976500652105432	0.3657734585925507	0.703196346999854	0.7672469374547567	7.809929245444703	3.0212118762177216	0.3868424031985451
1	3	undersample	0.6	500	5	10	2	log2	entropy		0.8251363636363637	0.45042343503639587	0.6363636363347107	0.8283870967688491	8.447367836982483	3.708133754932372	0.43896912529658355
1	1	undersample	0.6	500	10	2	1	sqrt	gini		0.7811118926205968	0.346635953619829	0.5909090908822314	0.7981947130831838	5.713169715232282	2.92811487067063	0.5125201874770289
1	2	undersample	0.6	500	10	2	1	sqrt	gini		0.7664461578772276	0.3261217542502567	0.6712328766816789	0.7498388136637664	6.119737668906648	2.6832014177750265	0.43845038819401394
1	3	undersample	0.6	500	10	2	1	sqrt	gini		0.7943181818181817	0.4130412752022073	0.5999999999727272	0.8167741935431176	6.6866192977055805	3.274647708358949	0.48973143163936456
1	1	undersample	0.6	500	10	2	1	sqrt	entropy		0.7832292948830666	0.345787015247659	0.5863636363369834	0.8039974210135139	5.814885433917412	2.99161168925892	0.5144747330120064
1	2	undersample	0.6	500	10	2	1	sqrt	entropy		0.7695212103547866	0.3318892022976456	0.6894977168634933	0.7498388136637664	6.656041201135077	2.756213701251898	0.4140920332977296
1	3	undersample	0.6	500	10	2	1	sqrt	entropy		0.7983504398826979	0.4216518110270861	0.6090909090632232	0.8148387096721624	6.856899334874664	3.289515184786435	0.4797379917022757
1	1	undersample	0.6	500	10	2	1	log2	gini		0.7811118926205968	0.34663595361982896	0.5909090908822314	0.7981947130831838	5.713169715232282	2.92811487067063	0.5125201874770289
1	2	undersample	0.6	500	10	2	1	log2	gini		0.7664476298985189	0.3261301506273737	0.6712328766816789	0.7498388136637664	6.119737668906648	2.6832014177750265	0.43845038819401394
1	3	undersample	0.6	500	10	2	1	log2	gini		0.7943167155425219	0.41304085682199665	0.5999999999727272	0.8167741935431176	6.6866192977055805	3.274647708358949	0.48973143163936456
1	1	undersample	0.6	500	10	2	1	log2	entropy		0.7832292948830666	0.345787015247659	0.5863636363369834	0.8039974210135139	5.814885433917412	2.99161168925892	0.5144747330120064
1	2	undersample	0.6	500	10	2	1	log2	entropy		0.7695212103547866	0.3318892022976456	0.6894977168634933	0.7498388136637664	6.656041201135077	2.756213701251898	0.4140920332977296
1	3	undersample	0.6	500	10	2	1	log2	entropy		0.7983504398826979	0.421651811027086	0.6090909090632232	0.8148387096721624	6.856899334874664	3.289515184786435	0.4797379917022757
1	1	undersample	0.6	500	10	2	2	sqrt	gini		0.7870127776800891	0.35043520383010107	0.6136363636084711	0.8039974210135139	6.514898992896315	3.130756418991893	0.48055332204790935
1	2	undersample	0.6	500	10	2	2	sqrt	gini		0.7725359099594016	0.3319010863615614	0.6666666666362252	0.7588652482220577	6.2941173246571385	2.7647057675166278	0.4392523307032662
1	3	undersample	0.6	500	10	2	2	sqrt	gini		0.8021129032258064	0.4164132459267084	0.6136363636084711	0.8187096774140729	7.172492735453293	3.384826729895388	0.4719177534247504
1	1	undersample	0.6	500	10	2	2	sqrt	entropy		0.788450266690112	0.34869896438415493	0.6227272726989669	0.8085106382926596	6.969209745852662	3.2520200319561425	0.466626788524955
1	2	undersample	0.6	500	10	2	2	sqrt	entropy		0.7739740747610173	0.33317000128123164	0.6757990867271324	0.7537072856173198	6.379027771540601	2.743885709255064	0.4301416679366658
1	3	undersample	0.6	500	10	2	2	sqrt	entropy		0.8029310850439882	0.4206113024699746	0.6090909090632232	0.8174193548334361	6.9758398061584055	3.3360100965108503	0.47822342821108915
1	1	undersample	0.6	500	10	2	2	log2	gini		0.7870127776800891	0.35043520383010107	0.6136363636084711	0.8039974210135139	6.514898992896315	3.130756418991893	0.48055332204790935
1	2	undersample	0.6	500	10	2	2	log2	gini		0.7725359099594016	0.3319010863615614	0.6666666666362252	0.7588652482220577	6.2941173246571385	2.7647057675166278	0.4392523307032662
1	3	undersample	0.6	500	10	2	2	log2	gini		0.8021129032258064	0.4164132459267084	0.6136363636084711	0.8187096774140729	7.172492735453293	3.384826729895388	0.4719177534247504
1	1	undersample	0.6	500	10	2	2	log2	entropy		0.788450266690112	0.34869896438415493	0.6227272726989669	0.8085106382926596	6.969209745852662	3.2520200319561425	0.466626788524955
1	2	undersample	0.6	500	10	2	2	log2	entropy		0.7739740747610173	0.33317000128123164	0.6757990867271324	0.7537072856173198	6.379027771540601	2.743885709255064	0.4301416679366658
1	3	undersample	0.6	500	10	2	2	log2	entropy		0.8029310850439882	0.4206113024699746	0.6090909090632232	0.8174193548334361	6.9758398061584055	3.3360100965108503	0.47822342821108915
1	1	undersample	0.6	500	10	5	1	sqrt	gini		0.7843619951937167	0.34493488544744816	0.6090909090632232	0.7994842037343683	6.212517399564671	3.0376204270716447	0.4889516068251697
1	2	undersample	0.6	500	10	5	1	sqrt	gini		0.7690074749241173	0.3350417315433704	0.6803652967725861	0.7517730496405431	6.446530285583637	2.740900085096924	0.42517445807415044
1	3	undersample	0.6	500	10	5	1	sqrt	gini		0.8008870967741936	0.4218943904694787	0.6090909090632232	0.8148387096721624	6.856899334874664	3.289515184786435	0.4797379917022757
1	1	undersample	0.6	500	10	5	1	sqrt	entropy		0.7866698903932946	0.352139028545062	0.6090909090632232	0.8085106382926596	6.578810970263501	3.180807914468052	0.4834928170238248
1	2	undersample	0.6	500	10	5	1	sqrt	entropy		0.77210902378492	0.33556558737951114	0.6986301369544005	0.754352030942912	7.11882568095098	2.8440296542885077	0.3995082490515945
1	3	undersample	0.6	500	10	5	1	sqrt	entropy		0.8018533724340177	0.4261571652330717	0.6090909090632232	0.8174193548334361	6.9758398061584055	3.3360100965108503	0.47822342821108915
1	1	undersample	0.6	500	10	5	1	log2	gini		0.7843619951937167	0.34493488544744816	0.6090909090632232	0.7994842037343683	6.212517399564671	3.0376204270716447	0.4889516068251697
1	2	undersample	0.6	500	10	5	1	log2	gini		0.7690074749241173	0.3350417315433704	0.6803652967725861	0.7517730496405431	6.446530285583637	2.740900085096924	0.42517445807415044
1	3	undersample	0.6	500	10	5	1	log2	gini		0.8008870967741936	0.4218943904694787	0.6090909090632232	0.8148387096721624	6.856899334874664	3.289515184786435	0.4797379917022757
1	1	undersample	0.6	500	10	5	1	log2	entropy		0.7866698903932946	0.352139028545062	0.6090909090632232	0.8085106382926596	6.578810970263501	3.180807914468052	0.4834928170238248
1	2	undersample	0.6	500	10	5	1	log2	entropy		0.77210902378492	0.33556558737951114	0.6986301369544005	0.754352030942912	7.11882568095098	2.8440296542885077	0.3995082490515945
1	3	undersample	0.6	500	10	5	1	log2	entropy		0.8018533724340177	0.4261571652330717	0.6090909090632232	0.8174193548334361	6.9758398061584055	3.3360100965108503	0.47822342821108915
1	1	undersample	0.6	500	10	5	2	sqrt	gini		0.788870816482035	0.34938074374841266	0.6227272726989669	0.8027079303623295	6.715685873864065	3.1563723888085806	0.46999999418311256
1	2	undersample	0.6	500	10	5	2	sqrt	gini		0.773045229326197	0.3290377380621983	0.6757990867271324	0.7595099935476499	6.583241737429205	2.8100920640962785	0.42685535642524025
1	3	undersample	0.6	500	10	5	2	sqrt	gini		0.8035351906158359	0.4231473291790527	0.6136363636084711	0.8180645161237545	7.141426325948827	3.372823798889255	0.47228992830460526
1	1	undersample	0.6	500	10	5	2	sqrt	entropy		0.7896064122853291	0.34684078685379777	0.6136363636084711	0.8085106382926596	6.705881944343232	3.2045452869640823	0.4778708075242015
1	2	undersample	0.6	500	10	5	2	sqrt	entropy		0.7750000736010645	0.33790689395808177	0.6894977168634933	0.7588652482220577	6.988321429578654	2.859387471883636	0.4091665546318213
1	3	undersample	0.6	500	10	5	2	sqrt	entropy		0.8032565982404692	0.4219836491272679	0.618181818153719	0.8167741935431176	7.2173033618952545	3.3738794570970994	0.46747091202192304
1	1	undersample	0.6	500	10	5	2	log2	gini		0.788870816482035	0.34938074374841266	0.6227272726989669	0.8027079303623295	6.715685873864065	3.1563723888085806	0.46999999418311256
1	2	undersample	0.6	500	10	5	2	log2	gini		0.773045229326197	0.3290377380621983	0.6757990867271324	0.7595099935476499	6.583241737429205	2.8100920640962785	0.42685535642524025
1	3	undersample	0.6	500	10	5	2	log2	gini		0.8035351906158359	0.4231473291790527	0.6136363636084711	0.8180645161237545	7.141426325948827	3.372823798889255	0.47228992830460526
1	1	undersample	0.6	500	10	5	2	log2	entropy		0.7896064122853291	0.34684078685379777	0.6136363636084711	0.8085106382926596	6.705881944343232	3.2045452869640823	0.4778708075242015
1	2	undersample	0.6	500	10	5	2	log2	entropy		0.7750000736010645	0.33790689395808177	0.6894977168634933	0.7588652482220577	6.988321429578654	2.859387471883636	0.4091665546318213
1	3	undersample	0.6	500	10	5	2	log2	entropy		0.8032565982404692	0.4219836491272679	0.618181818153719	0.8167741935431176	7.2173033618952545	3.3738794570970994	0.46747091202192304
1	1	undersample	0.6	500	10	10	1	sqrt	gini		0.7914058378758573	0.3536022202305318	0.6136363636084711	0.8136686008973975	6.9354768710194	3.293252418171619	0.4748415155961434
1	2	undersample	0.6	500	10	10	1	sqrt	gini		0.7758067412687057	0.3355919381764189	0.6894977168634933	0.762733720175611	7.138466687741997	2.906007917828615	0.40709132276740534
1	3	undersample	0.6	500	10	10	1	sqrt	gini		0.808674486803519	0.4286405282361026	0.6090909090632232	0.8161290322527992	6.915952235552645	3.3125995006163818	0.4789795126733049
1	1	undersample	0.6	500	10	10	1	sqrt	entropy		0.7927817830138915	0.3546882270462066	0.6136363636084711	0.8143133462229897	6.96507309198709	3.3046873217851673	0.474465552405514
1	2	undersample	0.6	500	10	10	1	sqrt	entropy		0.7771610008567164	0.3409546452572582	0.7077625570453077	0.7575757575708731	7.568358965126879	2.919520427322853	0.38575341961073584
1	3	undersample	0.6	500	10	10	1	sqrt	entropy		0.8090175953079178	0.4309697676217891	0.6136363636084711	0.8174193548334361	7.110579467029339	3.360905694246006	0.47266269067439753
1	1	undersample	0.6	500	10	10	1	log2	gini		0.7914058378758573	0.3536022202305318	0.6136363636084711	0.8136686008973975	6.9354768710194	3.293252418171619	0.4748415155961434
1	2	undersample	0.6	500	10	10	1	log2	gini		0.7758067412687057	0.3355919381764189	0.6894977168634933	0.762733720175611	7.138466687741997	2.906007917828615	0.40709132276740534
1	3	undersample	0.6	500	10	10	1	log2	gini		0.808674486803519	0.4286405282361026	0.6090909090632232	0.8161290322527992	6.915952235552645	3.3125995006163818	0.4789795126733049
1	1	undersample	0.6	500	10	10	1	log2	entropy		0.7927817830138915	0.3546882270462066	0.6136363636084711	0.8143133462229897	6.96507309198709	3.3046873217851673	0.474465552405514
1	2	undersample	0.6	500	10	10	1	log2	entropy		0.7771610008567164	0.3409546452572582	0.7077625570453077	0.7575757575708731	7.568358965126879	2.919520427322853	0.38575341961073584
1	3	undersample	0.6	500	10	10	1	log2	entropy		0.8090175953079178	0.4309697676217891	0.6136363636084711	0.8174193548334361	7.110579467029339	3.360905694246006	0.47266269067439753
1	1	undersample	0.6	500	10	10	2	sqrt	gini		0.7937723462868531	0.3574202419863004	0.6045454545179751	0.8110896195950285	6.563649513531599	3.200170478828598	0.48755961246782625
1	2	undersample	0.6	500	10	10	2	sqrt	gini		0.7775201740517974	0.33478181518457417	0.6849315068180396	0.76531270147798	7.089106162773339	2.918485499414105	0.4116859532797995
1	3	undersample	0.6	500	10	10	2	sqrt	gini		0.8086803519061583	0.42354670020010293	0.5999999999727272	0.8187096774140729	6.774020921737659	3.309608358119935	0.4885736741318997
1	1	undersample	0.6	500	10	10	2	sqrt	entropy		0.7941430748490711	0.35790135283862035	0.618181818153719	0.8136686008973975	7.070027566911067	3.317646880528446	0.46925514482508135
1	2	undersample	0.6	500	10	10	2	sqrt	entropy		0.7773082029858479	0.3373006216963512	0.6849315068180396	0.7569310122452809	6.769691724167373	2.8178480725427764	0.41624465627974155
1	3	undersample	0.6	500	10	10	2	sqrt	entropy		0.8091686217008797	0.4284503405520045	0.618181818153719	0.8174193548334361	7.248527214994804	3.3858012919811613	0.4671019531377059
1	1	undersample	0.6	500	10	10	2	log2	gini		0.7937723462868531	0.3574202419863004	0.6045454545179751	0.8110896195950285	6.563649513531599	3.200170478828598	0.48755961246782625
1	2	undersample	0.6	500	10	10	2	log2	gini		0.7775201740517974	0.33478181518457417	0.6849315068180396	0.76531270147798	7.089106162773339	2.918485499414105	0.4116859532797995
1	3	undersample	0.6	500	10	10	2	log2	gini		0.8086803519061583	0.42354670020010293	0.5999999999727272	0.8187096774140729	6.774020921737659	3.309608358119935	0.4885736741318997
1	1	undersample	0.6	500	10	10	2	log2	entropy		0.7941430748490711	0.35790135283862035	0.618181818153719	0.8136686008973975	7.070027566911067	3.317646880528446	0.46925514482508135
1	2	undersample	0.6	500	10	10	2	log2	entropy		0.7773082029858479	0.3373006216963512	0.6849315068180396	0.7569310122452809	6.769691724167373	2.8178480725427764	0.41624465627974155
1	3	undersample	0.6	500	10	10	2	log2	entropy		0.8091686217008797	0.4284503405520045	0.618181818153719	0.8174193548334361	7.248527214994804	3.3858012919811613	0.4671019531377059
1	1	undersample	0.8	100	3	2	1	sqrt	gini		0.8056810855166755	0.36669475434424903	0.6727272726966942	0.7769181173386401	7.15879857247672	3.0156068010320305	0.4212448078980855
1	2	undersample	0.8	100	3	2	1	sqrt	gini		0.7947722635860205	0.370485428443452	0.7442922374089364	0.7008381689187567	6.818849742686047	2.4879250465864367	0.364859920995694
1	3	undersample	0.8	100	3	2	1	sqrt	gini		0.8251774193548387	0.4338016305388372	0.7409090908754132	0.7516129032209574	8.653223482996035	2.982880635324211	0.34471322214819344
1	1	undersample	0.8	100	3	2	1	sqrt	entropy		0.8070760799484203	0.3729538522390447	0.6954545454229338	0.7588652482220577	7.186566780510054	2.8840907892963537	0.40131690214753596
1	2	undersample	0.8	100	3	2	1	sqrt	entropy		0.793144208037825	0.37323052383685196	0.7534246574998436	0.6860090264301354	6.675792533555866	2.3995104857276983	0.35943454008024306
1	3	undersample	0.8	100	3	2	1	sqrt	entropy		0.8250219941348973	0.44031280917126403	0.7363636363301652	0.7458064516080917	8.194993427659838	2.8968619070781525	0.35349165935273313
1	1	undersample	0.8	100	3	2	1	log2	gini		0.8056810855166755	0.36669475434424903	0.6727272726966942	0.7769181173386401	7.15879857247672	3.0156068010320305	0.4212448078980855
1	2	undersample	0.8	100	3	2	1	log2	gini		0.7947722635860205	0.370485428443452	0.7442922374089364	0.7008381689187567	6.818849742686047	2.4879250465864367	0.364859920995694
1	3	undersample	0.8	100	3	2	1	log2	gini		0.8251774193548387	0.4338016305388372	0.7409090908754132	0.7516129032209574	8.653223482996035	2.982880635324211	0.34471322214819344
1	1	undersample	0.8	100	3	2	1	log2	entropy		0.8070760799484203	0.3729538522390447	0.6954545454229338	0.7588652482220577	7.186566780510054	2.8840907892963537	0.40131690214753596
1	2	undersample	0.8	100	3	2	1	log2	entropy		0.793144208037825	0.37323052383685196	0.7534246574998436	0.6860090264301354	6.675792533555866	2.3995104857276983	0.35943454008024306
1	3	undersample	0.8	100	3	2	1	log2	entropy		0.8250219941348973	0.44031280917126403	0.7363636363301652	0.7458064516080917	8.194993427659838	2.8968619070781525	0.35349165935273313
1	1	undersample	0.8	100	3	2	2	sqrt	gini		0.8059917355371902	0.3670816732049498	0.6727272726966942	0.7769181173386401	7.15879857247672	3.0156068010320305	0.4212448078980855
1	2	undersample	0.8	100	3	2	2	sqrt	gini		0.7949018014596563	0.3700715910513922	0.7442922374089364	0.7021276595699412	6.8609690653758095	2.498695284521542	0.36418983850570463
1	3	undersample	0.8	100	3	2	2	sqrt	gini		0.825049853372434	0.4336328381016586	0.7409090908754132	0.7516129032209574	8.653223482996035	2.982880635324211	0.34471322214819344
1	1	undersample	0.8	100	3	2	2	sqrt	entropy		0.8071346931598382	0.37161827223246496	0.6954545454229338	0.7588652482220577	7.186566780510054	2.8840907892963537	0.40131690214753596
1	2	undersample	0.8	100	3	2	2	sqrt	entropy		0.7931972008043124	0.3718307522360074	0.7534246574998436	0.6872985170813198	6.715921802038184	2.4094053740120005	0.35876017885163036
1	3	undersample	0.8	100	3	2	2	sqrt	entropy		0.8248885630498535	0.44030805123483746	0.7363636363301652	0.7458064516080917	8.194993427659838	2.8968619070781525	0.35349165935273313
1	1	undersample	0.8	100	3	2	2	log2	gini		0.8059917355371902	0.3670816732049498	0.6727272726966942	0.7769181173386401	7.15879857247672	3.0156068010320305	0.4212448078980855
1	2	undersample	0.8	100	3	2	2	log2	gini		0.7949018014596563	0.3700715910513922	0.7442922374089364	0.7021276595699412	6.8609690653758095	2.498695284521542	0.36418983850570463
1	3	undersample	0.8	100	3	2	2	log2	gini		0.825049853372434	0.4336328381016586	0.7409090908754132	0.7516129032209574	8.653223482996035	2.982880635324211	0.34471322214819344
1	1	undersample	0.8	100	3	2	2	log2	entropy		0.8071346931598382	0.37161827223246496	0.6954545454229338	0.7588652482220577	7.186566780510054	2.8840907892963537	0.40131690214753596
1	2	undersample	0.8	100	3	2	2	log2	entropy		0.7931972008043124	0.3718307522360074	0.7534246574998436	0.6872985170813198	6.715921802038184	2.4094053740120005	0.35876017885163036
1	3	undersample	0.8	100	3	2	2	log2	entropy		0.8248885630498535	0.44030805123483746	0.7363636363301652	0.7458064516080917	8.194993427659838	2.8968619070781525	0.35349165935273313
1	1	undersample	0.8	100	3	5	1	sqrt	gini		0.8056986694801009	0.36694313877334045	0.6727272726966942	0.7769181173386401	7.15879857247672	3.0156068010320305	0.4212448078980855
1	2	undersample	0.8	100	3	5	1	sqrt	gini		0.7947722635860205	0.370485428443452	0.7442922374089364	0.7008381689187567	6.818849742686047	2.4879250465864367	0.364859920995694
1	3	undersample	0.8	100	3	5	1	sqrt	gini		0.8251774193548387	0.4338016305388372	0.7409090908754132	0.7516129032209574	8.653223482996035	2.982880635324211	0.34471322214819344
1	1	undersample	0.8	100	3	5	1	sqrt	entropy		0.8070203973975734	0.37158817986311266	0.6954545454229338	0.7588652482220577	7.186566780510054	2.8840907892963537	0.40131690214753596
1	2	undersample	0.8	100	3	5	1	sqrt	entropy		0.793144208037825	0.37323052383685196	0.7534246574998436	0.6860090264301354	6.675792533555866	2.3995104857276983	0.35943454008024306
1	3	undersample	0.8	100	3	5	1	sqrt	entropy		0.8250219941348973	0.44031280917126403	0.7363636363301652	0.7458064516080917	8.194993427659838	2.8968619070781525	0.35349165935273313
1	1	undersample	0.8	100	3	5	1	log2	gini		0.8056986694801009	0.36694313877334045	0.6727272726966942	0.7769181173386401	7.15879857247672	3.0156068010320305	0.4212448078980855
1	2	undersample	0.8	100	3	5	1	log2	gini		0.7947722635860205	0.370485428443452	0.7442922374089364	0.7008381689187567	6.818849742686047	2.4879250465864367	0.364859920995694
1	3	undersample	0.8	100	3	5	1	log2	gini		0.8251774193548387	0.4338016305388372	0.7409090908754132	0.7516129032209574	8.653223482996035	2.982880635324211	0.34471322214819344
1	1	undersample	0.8	100	3	5	1	log2	entropy		0.8070203973975734	0.37158817986311266	0.6954545454229338	0.7588652482220577	7.186566780510054	2.8840907892963537	0.40131690214753596
1	2	undersample	0.8	100	3	5	1	log2	entropy		0.793144208037825	0.37323052383685196	0.7534246574998436	0.6860090264301354	6.675792533555866	2.3995104857276983	0.35943454008024306
1	3	undersample	0.8	100	3	5	1	log2	entropy		0.8250219941348973	0.44031280917126403	0.7363636363301652	0.7458064516080917	8.194993427659838	2.8968619070781525	0.35349165935273313
1	1	undersample	0.8	100	3	5	2	sqrt	gini		0.8059917355371902	0.3670816732049498	0.6727272726966942	0.7769181173386401	7.15879857247672	3.0156068010320305	0.4212448078980855
1	2	undersample	0.8	100	3	5	2	sqrt	gini		0.7949018014596563	0.3700715910513922	0.7442922374089364	0.7021276595699412	6.8609690653758095	2.498695284521542	0.36418983850570463
1	3	undersample	0.8	100	3	5	2	sqrt	gini		0.825049853372434	0.4336328381016586	0.7409090908754132	0.7516129032209574	8.653223482996035	2.982880635324211	0.34471322214819344
1	1	undersample	0.8	100	3	5	2	sqrt	entropy		0.8071346931598382	0.37161827223246496	0.6954545454229338	0.7588652482220577	7.186566780510054	2.8840907892963537	0.40131690214753596
1	2	undersample	0.8	100	3	5	2	sqrt	entropy		0.7931972008043124	0.3718307522360074	0.7534246574998436	0.6872985170813198	6.715921802038184	2.4094053740120005	0.35876017885163036
1	3	undersample	0.8	100	3	5	2	sqrt	entropy		0.8248885630498535	0.44030805123483746	0.7363636363301652	0.7458064516080917	8.194993427659838	2.8968619070781525	0.35349165935273313
1	1	undersample	0.8	100	3	5	2	log2	gini		0.8059917355371902	0.3670816732049498	0.6727272726966942	0.7769181173386401	7.15879857247672	3.0156068010320305	0.4212448078980855
1	2	undersample	0.8	100	3	5	2	log2	gini		0.7949018014596563	0.3700715910513922	0.7442922374089364	0.7021276595699412	6.8609690653758095	2.498695284521542	0.36418983850570463
1	3	undersample	0.8	100	3	5	2	log2	gini		0.825049853372434	0.4336328381016586	0.7409090908754132	0.7516129032209574	8.653223482996035	2.982880635324211	0.34471322214819344
1	1	undersample	0.8	100	3	5	2	log2	entropy		0.8071346931598382	0.37161827223246496	0.6954545454229338	0.7588652482220577	7.186566780510054	2.8840907892963537	0.40131690214753596
1	2	undersample	0.8	100	3	5	2	log2	entropy		0.7931972008043124	0.3718307522360074	0.7534246574998436	0.6872985170813198	6.715921802038184	2.4094053740120005	0.35876017885163036
1	3	undersample	0.8	100	3	5	2	log2	entropy		0.8248885630498535	0.44030805123483746	0.7363636363301652	0.7458064516080917	8.194993427659838	2.8968619070781525	0.35349165935273313
1	1	undersample	0.8	100	3	10	1	sqrt	gini		0.8058452025086453	0.36762903954231174	0.6727272726966942	0.7769181173386401	7.15879857247672	3.0156068010320305	0.4212448078980855
1	2	undersample	0.8	100	3	10	1	sqrt	gini		0.7947913998628076	0.37053271323307513	0.7442922374089364	0.7008381689187567	6.818849742686047	2.4879250465864367	0.364859920995694
1	3	undersample	0.8	100	3	10	1	sqrt	gini		0.8251774193548387	0.4338016305388372	0.7409090908754132	0.7516129032209574	8.653223482996035	2.982880635324211	0.34471322214819344
1	1	undersample	0.8	100	3	10	1	sqrt	entropy		0.8071434851415509	0.37198283040335844	0.6954545454229338	0.7556415215940965	7.061630786204545	2.846042099702775	0.4030290049497399
1	2	undersample	0.8	100	3	10	1	sqrt	entropy		0.7935975905955505	0.3737671754109465	0.7534246574998436	0.6866537717557276	6.695815882542867	2.404447749943956	0.35909704286442556
1	3	undersample	0.8	100	3	10	1	sqrt	entropy		0.8249398826979473	0.44029215867944377	0.7363636363301652	0.7458064516080917	8.194993427659838	2.8968619070781525	0.35349165935273313
1	1	undersample	0.8	100	3	10	1	log2	gini		0.8058452025086453	0.36762903954231174	0.6727272726966942	0.7769181173386401	7.15879857247672	3.0156068010320305	0.4212448078980855
1	2	undersample	0.8	100	3	10	1	log2	gini		0.7947913998628076	0.37053271323307513	0.7442922374089364	0.7008381689187567	6.818849742686047	2.4879250465864367	0.364859920995694
1	3	undersample	0.8	100	3	10	1	log2	gini		0.8251774193548387	0.4338016305388372	0.7409090908754132	0.7516129032209574	8.653223482996035	2.982880635324211	0.34471322214819344
1	1	undersample	0.8	100	3	10	1	log2	entropy		0.8071434851415509	0.37198283040335844	0.6954545454229338	0.7556415215940965	7.061630786204545	2.846042099702775	0.4030290049497399
1	2	undersample	0.8	100	3	10	1	log2	entropy		0.7935975905955505	0.3737671754109465	0.7534246574998436	0.6866537717557276	6.695815882542867	2.404447749943956	0.35909704286442556
1	3	undersample	0.8	100	3	10	1	log2	entropy		0.8249398826979473	0.44029215867944377	0.7363636363301652	0.7458064516080917	8.194993427659838	2.8968619070781525	0.35349165935273313
1	1	undersample	0.8	100	3	10	2	sqrt	gini		0.8061031006388839	0.36775665597969776	0.6727272726966942	0.7769181173386401	7.15879857247672	3.0156068010320305	0.4212448078980855
1	2	undersample	0.8	100	3	10	2	sqrt	gini		0.794859112842208	0.36981385007812656	0.7442922374089364	0.7021276595699412	6.8609690653758095	2.498695284521542	0.36418983850570463
1	3	undersample	0.8	100	3	10	2	sqrt	gini		0.825049853372434	0.4336328381016586	0.7409090908754132	0.7516129032209574	8.653223482996035	2.982880635324211	0.34471322214819344
1	1	undersample	0.8	100	3	10	2	sqrt	entropy		0.8072929488306664	0.37210888737495945	0.6954545454229338	0.7556415215940965	7.061630786204545	2.846042099702775	0.4030290049497399
1	2	undersample	0.8	100	3	10	2	sqrt	entropy		0.7936476393194551	0.3735205251092099	0.7534246574998436	0.6866537717557276	6.695815882542867	2.404447749943956	0.35909704286442556
1	3	undersample	0.8	100	3	10	2	sqrt	entropy		0.8248445747800586	0.4402861368429085	0.7363636363301652	0.74645161289841	8.222952960188342	2.904233056678028	0.3531861350185784
1	1	undersample	0.8	100	3	10	2	log2	gini		0.8061031006388839	0.36775665597969776	0.6727272726966942	0.7769181173386401	7.15879857247672	3.0156068010320305	0.4212448078980855
1	2	undersample	0.8	100	3	10	2	log2	gini		0.794859112842208	0.36981385007812656	0.7442922374089364	0.7021276595699412	6.8609690653758095	2.498695284521542	0.36418983850570463
1	3	undersample	0.8	100	3	10	2	log2	gini		0.825049853372434	0.4336328381016586	0.7409090908754132	0.7516129032209574	8.653223482996035	2.982880635324211	0.34471322214819344
1	1	undersample	0.8	100	3	10	2	log2	entropy		0.8072929488306664	0.37210888737495945	0.6954545454229338	0.7556415215940965	7.061630786204545	2.846042099702775	0.4030290049497399
1	2	undersample	0.8	100	3	10	2	log2	entropy		0.7936476393194551	0.3735205251092099	0.7534246574998436	0.6866537717557276	6.695815882542867	2.404447749943956	0.35909704286442556
1	3	undersample	0.8	100	3	10	2	log2	entropy		0.8248445747800586	0.4402861368429085	0.7363636363301652	0.74645161289841	8.222952960188342	2.904233056678028	0.3531861350185784
1	1	undersample	0.8	100	5	2	1	sqrt	gini		0.8039446691284216	0.36131181711227933	0.6636363636061984	0.7807865892921936	7.027265105952765	3.027352802868632	0.4308009854404844
1	2	undersample	0.8	100	5	2	1	sqrt	gini		0.7953095513573508	0.3662286014190046	0.7534246574998436	0.7008381689187567	7.158165366739902	2.5184517342746138	0.35182920953388896
1	3	undersample	0.8	100	5	2	1	sqrt	gini		0.8209457478005866	0.4443723154053391	0.7090909090586777	0.7683870967692362	8.086524610657857	3.061534433324909	0.3785970487772497
1	1	undersample	0.8	100	5	2	1	sqrt	entropy		0.8055023152218509	0.37114682031563584	0.6681818181514463	0.7678916827803489	6.661985945837203	2.8787498757816032	0.4321158634326682
1	2	undersample	0.8	100	5	2	1	sqrt	entropy		0.7967756845635016	0.35773688870136444	0.7579908675452972	0.6911669890348733	7.009571500888783	2.4543711847150216	0.3501456707172618
1	3	undersample	0.8	100	5	2	1	sqrt	entropy		0.8225234604105572	0.44804517563641566	0.7318181817849173	0.7645161290273258	8.85929830124577	3.1077209138991484	0.35078633991465963
1	1	undersample	0.8	100	5	2	1	log2	gini		0.8039446691284216	0.36131181711227933	0.6636363636061984	0.7807865892921936	7.027265105952765	3.027352802868632	0.4308009854404844
1	2	undersample	0.8	100	5	2	1	log2	gini		0.7953095513573508	0.3662286014190046	0.7534246574998436	0.7008381689187567	7.158165366739902	2.5184517342746138	0.35182920953388896
1	3	undersample	0.8	100	5	2	1	log2	gini		0.8209457478005866	0.4443723154053391	0.7090909090586777	0.7683870967692362	8.086524610657857	3.061534433324909	0.3785970487772497
1	1	undersample	0.8	100	5	2	1	log2	entropy		0.8055023152218509	0.37114682031563584	0.6681818181514463	0.7678916827803489	6.661985945837203	2.8787498757816032	0.4321158634326682
1	2	undersample	0.8	100	5	2	1	log2	entropy		0.7967756845635016	0.35773688870136444	0.7579908675452972	0.6911669890348733	7.009571500888783	2.4543711847150216	0.3501456707172618
1	3	undersample	0.8	100	5	2	1	log2	entropy		0.8225234604105572	0.44804517563641566	0.7318181817849173	0.7645161290273258	8.85929830124577	3.1077209138991484	0.35078633991465963
1	1	undersample	0.8	100	5	2	2	sqrt	gini		0.8056942734892445	0.36861014393022573	0.6590909090609504	0.7859445518969315	7.098593971391308	3.07906612100307	0.43375717253675244
1	2	undersample	0.8	100	5	2	2	sqrt	gini		0.7950946362488187	0.36511534728848	0.7579908675452972	0.7001934235931645	7.314911394110492	2.5282662286702027	0.3456318223562749
1	3	undersample	0.8	100	5	2	2	sqrt	gini		0.8209457478005866	0.44285779834556827	0.7227272726944215	0.7677419354789179	8.616119719610168	3.1117422900568283	0.36115354767104146
1	1	undersample	0.8	100	5	2	2	sqrt	entropy		0.8065324424125198	0.36922668553026783	0.6636363636061984	0.7704706640827178	6.622760045489898	2.891292008671343	0.43656903203260605
1	2	undersample	0.8	100	5	2	2	sqrt	entropy		0.7962295646644233	0.35704053084923587	0.7579908675452972	0.6924564796860577	7.052094127567829	2.464662048886334	0.349493630371525
1	3	undersample	0.8	100	5	2	2	sqrt	entropy		0.8225	0.444673835922703	0.7409090908754132	0.761935483866052	9.15242660296708	3.1122196276254015	0.34004310234973095
1	1	undersample	0.8	100	5	2	2	log2	gini		0.8056942734892445	0.36861014393022573	0.6590909090609504	0.7859445518969315	7.098593971391308	3.07906612100307	0.43375717253675244
1	2	undersample	0.8	100	5	2	2	log2	gini		0.7950946362488187	0.36511534728848	0.7579908675452972	0.7001934235931645	7.314911394110492	2.5282662286702027	0.3456318223562749
1	3	undersample	0.8	100	5	2	2	log2	gini		0.8209457478005866	0.44285779834556827	0.7227272726944215	0.7677419354789179	8.616119719610168	3.1117422900568283	0.36115354767104146
1	1	undersample	0.8	100	5	2	2	log2	entropy		0.8065324424125198	0.36922668553026783	0.6636363636061984	0.7704706640827178	6.622760045489898	2.891292008671343	0.43656903203260605
1	2	undersample	0.8	100	5	2	2	log2	entropy		0.7962295646644233	0.35704053084923587	0.7579908675452972	0.6924564796860577	7.052094127567829	2.464662048886334	0.349493630371525
1	3	undersample	0.8	100	5	2	2	log2	entropy		0.8225	0.444673835922703	0.7409090908754132	0.761935483866052	9.15242660296708	3.1122196276254015	0.34004310234973095
1	1	undersample	0.8	100	5	5	1	sqrt	gini		0.8051858038801946	0.3690640187264727	0.6590909090609504	0.7846550612457469	7.0445105774050205	3.0606286001771528	0.43447000272082603
1	2	undersample	0.8	100	5	5	1	sqrt	gini		0.7952624466760287	0.36032296627882715	0.7579908675452972	0.7066408768490868	7.544515489204998	2.583832517514847	0.3424782473794037
1	3	undersample	0.8	100	5	5	1	sqrt	gini		0.8212903225806452	0.44063159628482984	0.7272727272396694	0.7683870967692362	8.846796139579258	3.140035316230676	0.35493473323236885
1	1	undersample	0.8	100	5	5	1	sqrt	entropy		0.8065236504308071	0.37349337226874724	0.6636363636061984	0.7717601547339024	6.671323506229353	2.9076269910550274	0.4358395933920449
1	2	undersample	0.8	100	5	5	1	sqrt	entropy		0.7962737253031629	0.3572962649990926	0.7625570775907508	0.6924564796860577	7.231010784120829	2.4795094106266125	0.3428994109317971
1	3	undersample	0.8	100	5	5	1	sqrt	entropy		0.8226832844574781	0.44709589696513213	0.7409090908754132	0.7587096774144599	8.991837364206557	3.0706124150778105	0.3414888638202576
1	1	undersample	0.8	100	5	5	1	log2	gini		0.8051858038801946	0.3690640187264727	0.6590909090609504	0.7846550612457469	7.0445105774050205	3.0606286001771528	0.43447000272082603
1	2	undersample	0.8	100	5	5	1	log2	gini		0.7952624466760287	0.36032296627882715	0.7579908675452972	0.7066408768490868	7.544515489204998	2.583832517514847	0.3424782473794037
1	3	undersample	0.8	100	5	5	1	log2	gini		0.8212903225806452	0.44063159628482984	0.7272727272396694	0.7683870967692362	8.846796139579258	3.140035316230676	0.35493473323236885
1	1	undersample	0.8	100	5	5	1	log2	entropy		0.8065236504308071	0.37349337226874724	0.6636363636061984	0.7717601547339024	6.671323506229353	2.9076269910550274	0.4358395933920449
1	2	undersample	0.8	100	5	5	1	log2	entropy		0.7962737253031629	0.3572962649990926	0.7625570775907508	0.6924564796860577	7.231010784120829	2.4795094106266125	0.3428994109317971
1	3	undersample	0.8	100	5	5	1	log2	entropy		0.8226832844574781	0.44709589696513213	0.7409090908754132	0.7587096774144599	8.991837364206557	3.0706124150778105	0.3414888638202576
1	1	undersample	0.8	100	5	5	2	sqrt	gini		0.8056312642869703	0.37221625411303	0.6681818181514463	0.7807865892921936	7.172320303819236	3.048088096038965	0.4249793505028862
1	2	undersample	0.8	100	5	5	2	sqrt	gini		0.7954037607199951	0.3625031620521541	0.7534246574998436	0.7014829142443489	7.180225238026263	2.523891154684667	0.35150583710326544
1	3	undersample	0.8	100	5	5	2	sqrt	gini		0.8216994134897361	0.43952123383476704	0.7227272726944215	0.7696774193498731	8.710427925191095	3.1378913837951976	0.3602453660876917
1	1	undersample	0.8	100	5	5	2	sqrt	entropy		0.8065851943027958	0.3686972983981309	0.6590909090609504	0.7762733720130479	6.708164858484629	2.9459652859906162	0.4391611239522309
1	2	undersample	0.8	100	5	5	2	sqrt	entropy		0.795846839128681	0.35838267880224	0.7534246574998436	0.6943907156628344	6.942686033102576	2.4653198428861347	0.35509596166450325
1	3	undersample	0.8	100	5	5	2	sqrt	entropy		0.8222434017595308	0.4458378953185243	0.7318181817849173	0.7625806451563705	8.764830003286649	3.0823862336036134	0.35167666056266644
1	1	undersample	0.8	100	5	5	2	log2	gini		0.8056312642869703	0.37221625411303	0.6681818181514463	0.7807865892921936	7.172320303819236	3.048088096038965	0.4249793505028862
1	2	undersample	0.8	100	5	5	2	log2	gini		0.7954037607199951	0.3625031620521541	0.7534246574998436	0.7014829142443489	7.180225238026263	2.523891154684667	0.35150583710326544
1	3	undersample	0.8	100	5	5	2	log2	gini		0.8216994134897361	0.43952123383476704	0.7227272726944215	0.7696774193498731	8.710427925191095	3.1378913837951976	0.3602453660876917
1	1	undersample	0.8	100	5	5	2	log2	entropy		0.8065851943027958	0.3686972983981309	0.6590909090609504	0.7762733720130479	6.708164858484629	2.9459652859906162	0.4391611239522309
1	2	undersample	0.8	100	5	5	2	log2	entropy		0.795846839128681	0.35838267880224	0.7534246574998436	0.6943907156628344	6.942686033102576	2.4653198428861347	0.35509596166450325
1	3	undersample	0.8	100	5	5	2	log2	entropy		0.8222434017595308	0.4458378953185243	0.7318181817849173	0.7625806451563705	8.764830003286649	3.0823862336036134	0.35167666056266644
1	1	undersample	0.8	100	5	10	1	sqrt	gini		0.8052986343121741	0.37187796268206896	0.6681818181514463	0.77111540940831	6.784178679682477	2.9192956469073423	0.4303093590103067
1	2	undersample	0.8	100	5	10	1	sqrt	gini		0.7949871786945526	0.3578111180704556	0.7579908675452972	0.7021276595699412	7.382748967699994	2.5446835412918776	0.34467966858924004
1	3	undersample	0.8	100	5	10	1	sqrt	gini		0.8208636363636364	0.4370744560553054	0.7227272726944215	0.7658064516079626	8.523370327275012	3.0860254127254176	0.3620663198941798
1	1	undersample	0.8	100	5	10	1	sqrt	entropy		0.8053689701658755	0.37459201411677856	0.6545454545157025	0.782076079943378	6.799750476316102	3.0035501578263366	0.44171475119423265
1	2	undersample	0.8	100	5	10	1	sqrt	entropy		0.7953331036980119	0.359554569007007	0.7534246574998436	0.6956802063140188	6.985051461437657	2.475766113063351	0.3544377671203694
1	3	undersample	0.8	100	5	10	1	sqrt	entropy		0.822450146627566	0.43694055912585705	0.7318181817849173	0.7587096774144599	8.580440009745956	3.032936189125935	0.3534709292153576
1	1	undersample	0.8	100	5	10	1	log2	gini		0.8052986343121741	0.37187796268206896	0.6681818181514463	0.77111540940831	6.784178679682477	2.9192956469073423	0.4303093590103067
1	2	undersample	0.8	100	5	10	1	log2	gini		0.7949871786945526	0.3578111180704556	0.7579908675452972	0.7021276595699412	7.382748967699994	2.5446835412918776	0.34467966858924004
1	3	undersample	0.8	100	5	10	1	log2	gini		0.8208636363636364	0.4370744560553054	0.7227272726944215	0.7658064516079626	8.523370327275012	3.0860254127254176	0.3620663198941798
1	1	undersample	0.8	100	5	10	1	log2	entropy		0.8053689701658755	0.37459201411677856	0.6545454545157025	0.782076079943378	6.799750476316102	3.0035501578263366	0.44171475119423265
1	2	undersample	0.8	100	5	10	1	log2	entropy		0.7953331036980119	0.359554569007007	0.7534246574998436	0.6956802063140188	6.985051461437657	2.475766113063351	0.3544377671203694
1	3	undersample	0.8	100	5	10	1	log2	entropy		0.822450146627566	0.43694055912585705	0.7318181817849173	0.7587096774144599	8.580440009745956	3.032936189125935	0.3534709292153576
1	1	undersample	0.8	100	5	10	2	sqrt	gini		0.8050099642459411	0.3701160161448209	0.6499999999704545	0.7756286266874557	6.419950392267046	2.896982629308922	0.45124687701619776
1	2	undersample	0.8	100	5	10	2	sqrt	gini		0.7946913024149982	0.3549661264764505	0.7579908675452972	0.7008381689187567	7.3374264508658	2.5337150781187026	0.3453138538029864
1	3	undersample	0.8	100	5	10	2	sqrt	gini		0.821183284457478	0.43827785933398444	0.7181818181491735	0.7670967741885995	8.393440677056462	3.083606011943689	0.3673828226889533
1	1	undersample	0.8	100	5	10	2	sqrt	entropy		0.8057968466092257	0.3710165193054071	0.6545454545157025	0.7801418439666014	6.723259389775568	2.9771259640920977	0.4428099117203456
1	2	undersample	0.8	100	5	10	2	sqrt	entropy		0.7944616670935528	0.3580533034535572	0.7534246574998436	0.6969696969652034	7.02777744659637	2.486301287664672	0.35378200807867655
1	3	undersample	0.8	100	5	10	2	sqrt	entropy		0.8222331378299119	0.43015621370720303	0.7272727272396694	0.7606451612854153	8.47439305036206	3.0384708358546577	0.3585473004442379
1	1	undersample	0.8	100	5	10	2	log2	gini		0.8050099642459411	0.3701160161448209	0.6499999999704545	0.7756286266874557	6.419950392267046	2.896982629308922	0.45124687701619776
1	2	undersample	0.8	100	5	10	2	log2	gini		0.7946913024149982	0.3549661264764505	0.7579908675452972	0.7008381689187567	7.3374264508658	2.5337150781187026	0.3453138538029864
1	3	undersample	0.8	100	5	10	2	log2	gini		0.821183284457478	0.43827785933398444	0.7181818181491735	0.7670967741885995	8.393440677056462	3.083606011943689	0.3673828226889533
1	1	undersample	0.8	100	5	10	2	log2	entropy		0.8057968466092257	0.3710165193054071	0.6545454545157025	0.7801418439666014	6.723259389775568	2.9771259640920977	0.4428099117203456
1	2	undersample	0.8	100	5	10	2	log2	entropy		0.7944616670935528	0.3580533034535572	0.7534246574998436	0.6969696969652034	7.02777744659637	2.486301287664672	0.35378200807867655
1	3	undersample	0.8	100	5	10	2	log2	entropy		0.8222331378299119	0.43015621370720303	0.7272727272396694	0.7606451612854153	8.47439305036206	3.0384708358546577	0.3585473004442379
1	1	undersample	0.8	100	10	2	1	sqrt	gini		0.7713674462223785	0.3265427370707764	0.6590909090609504	0.754352030942912	5.937007578712012	2.683070756742433	0.4519230709748275
1	2	undersample	0.8	100	10	2	1	sqrt	gini		0.7603932063273362	0.3157142364959438	0.7214611871816684	0.6937459703372422	5.867402679330392	2.3557605573991127	0.40149971417914226
1	3	undersample	0.8	100	10	2	1	sqrt	gini		0.7950190615835777	0.4124419960089902	0.6727272726966942	0.761935483866052	6.5788915557678935	2.82581904839607	0.42952812926817163
1	1	undersample	0.8	100	10	2	1	sqrt	entropy		0.7752359181759567	0.3342034843279105	0.6727272726966942	0.7601547388732421	6.5147846079169325	2.804838592548939	0.4305343455242682
1	2	undersample	0.8	100	10	2	1	sqrt	entropy		0.7660325198943678	0.33071257638896195	0.7397260273634828	0.6950354609884266	6.477355887703546	2.4256131729442765	0.3744758123874963
1	3	undersample	0.8	100	10	2	1	sqrt	entropy		0.7992434017595309	0.42070210432801813	0.68181818178719	0.7645161290273258	6.956946789649131	2.8953921558066598	0.4161871829385113
1	1	undersample	0.8	100	10	2	1	log2	gini		0.7713674462223785	0.3265427370707764	0.6590909090609504	0.754352030942912	5.937007578712012	2.683070756742433	0.4519230709748275
1	2	undersample	0.8	100	10	2	1	log2	gini		0.7603932063273362	0.31572382566321294	0.7214611871816684	0.6937459703372422	5.867402679330392	2.3557605573991127	0.40149971417914226
1	3	undersample	0.8	100	10	2	1	log2	gini		0.7950190615835777	0.4124419960089902	0.6727272726966942	0.761935483866052	6.5788915557678935	2.82581904839607	0.42952812926817163
1	1	undersample	0.8	100	10	2	1	log2	entropy		0.7752359181759568	0.3342034843279105	0.6727272726966942	0.7601547388732421	6.5147846079169325	2.804838592548939	0.4305343455242682
1	2	undersample	0.8	100	10	2	1	log2	entropy		0.7660325198943678	0.330712576388962	0.7397260273634828	0.6950354609884266	6.477355887703546	2.4256131729442765	0.3744758123874963
1	3	undersample	0.8	100	10	2	1	log2	entropy		0.7992434017595309	0.42070210432801813	0.68181818178719	0.7645161290273258	6.956946789649131	2.8953921558066598	0.4161871829385113
1	1	undersample	0.8	100	10	2	2	sqrt	gini		0.7854404782838051	0.3321612224094526	0.6999999999681817	0.7601547388732421	7.395160890575527	2.918548265219842	0.394656483402229
1	2	undersample	0.8	100	10	2	2	sqrt	gini		0.7711374897326515	0.3295783545839465	0.7442922374089364	0.7027724048955334	6.88216577440331	2.5041154476460554	0.36385571939256384
1	3	undersample	0.8	100	10	2	2	sqrt	gini		0.8038636363636363	0.40229006691606584	0.6909090908776859	0.7735483870917836	7.635662381220755	3.051022916085348	0.39957539862323516
1	1	undersample	0.8	100	10	2	2	sqrt	entropy		0.7854785768712269	0.33570471404150126	0.6727272726966942	0.7614442295244266	6.561110768501399	2.819999881602438	0.42980524418663896
1	2	undersample	0.8	100	10	2	2	sqrt	entropy		0.7691929496068232	0.3237388283872982	0.7397260273634828	0.69890393294198	6.597091999332223	2.4567773668500528	0.37240306806814505
1	3	undersample	0.8	100	10	2	2	sqrt	entropy		0.8035557184750733	0.41032730704174164	0.6909090908776859	0.7761290322530573	7.749448616901018	3.086193207494138	0.398246802136203
1	1	undersample	0.8	100	10	2	2	log2	gini		0.7854404782838051	0.3321612224094526	0.6999999999681817	0.7601547388732421	7.395160890575527	2.918548265219842	0.394656483402229
1	2	undersample	0.8	100	10	2	2	log2	gini		0.7711374897326515	0.32957835458394646	0.7442922374089364	0.7027724048955334	6.88216577440331	2.5041154476460554	0.36385571939256384
1	3	undersample	0.8	100	10	2	2	log2	gini		0.8038636363636363	0.40229006691606584	0.6909090908776859	0.7735483870917836	7.635662381220755	3.051022916085348	0.39957539862323516
1	1	undersample	0.8	100	10	2	2	log2	entropy		0.7854771115409415	0.33570380404059125	0.6727272726966942	0.7614442295244266	6.561110768501399	2.819999881602438	0.42980524418663896
1	2	undersample	0.8	100	10	2	2	log2	entropy		0.7691929496068232	0.3237388283872982	0.7397260273634828	0.69890393294198	6.597091999332223	2.4567773668500528	0.37240306806814505
1	3	undersample	0.8	100	10	2	2	log2	entropy		0.8035557184750733	0.41032730704174164	0.6909090908776859	0.7761290322530573	7.749448616901018	3.086193207494138	0.398246802136203
1	1	undersample	0.8	100	10	5	1	sqrt	gini		0.777432448273841	0.3241794176026252	0.6636363636061984	0.7562862669196887	6.122479313569828	2.723015761107528	0.44475702741003276
1	2	undersample	0.8	100	10	5	1	sqrt	gini		0.7664196614939838	0.32014679158929565	0.7397260273634828	0.7053513861979024	6.8036389750016015	2.5105361695506305	0.36899901813406405
1	3	undersample	0.8	100	10	5	1	sqrt	gini		0.804108504398827	0.41925704165996613	0.6909090908776859	0.7658064516079626	7.3093497873213655	2.9501626587060596	0.40361491397358595
1	1	undersample	0.8	100	10	5	1	sqrt	entropy		0.7810078541703299	0.3339956848770298	0.6727272726966942	0.7595099935476499	6.491807825849535	2.797318918350967	0.43089982459035964
1	2	undersample	0.8	100	10	5	1	sqrt	entropy		0.7670526306492498	0.3296972415943111	0.7351598173180292	0.7021276595699412	6.543103147067799	2.468036446674652	0.37719661845001434
1	3	undersample	0.8	100	10	5	1	sqrt	entropy		0.8065674486803518	0.422698361642962	0.686363636332438	0.7741935483821021	7.503105168185178	3.03961025479368	0.40511363117383004
1	1	undersample	0.8	100	10	5	1	log2	gini		0.7774324482738408	0.3241794176026252	0.6636363636061984	0.7562862669196887	6.122479313569828	2.723015761107528	0.44475702741003276
1	2	undersample	0.8	100	10	5	1	log2	gini		0.7664196614939838	0.32014679158929565	0.7397260273634828	0.7053513861979024	6.8036389750016015	2.5105361695506305	0.36899901813406405
1	3	undersample	0.8	100	10	5	1	log2	gini		0.804108504398827	0.41925704165996613	0.6909090908776859	0.7658064516079626	7.3093497873213655	2.9501626587060596	0.40361491397358595
1	1	undersample	0.8	100	10	5	1	log2	entropy		0.7810078541703299	0.3339956848770298	0.6727272726966942	0.7595099935476499	6.491807825849535	2.797318918350967	0.43089982459035964
1	2	undersample	0.8	100	10	5	1	log2	entropy		0.7670526306492498	0.3296972415943111	0.7351598173180292	0.7021276595699412	6.543103147067799	2.468036446674652	0.37719661845001434
1	3	undersample	0.8	100	10	5	1	log2	entropy		0.806567448680352	0.4226983616429621	0.686363636332438	0.7741935483821021	7.503105168185178	3.03961025479368	0.40511363117383004
1	1	undersample	0.8	100	10	5	2	sqrt	gini		0.7824643924740637	0.3279715542241151	0.6772727272419421	0.7575757575708731	6.558098252550573	2.793749884574539	0.4259999944201831
1	2	undersample	0.8	100	10	5	2	sqrt	gini		0.7687292629000586	0.3158930929449023	0.7534246574998436	0.7053513861979024	7.314611849900244	2.557027580097864	0.3495780171830469
1	3	undersample	0.8	100	10	5	2	sqrt	gini		0.8051319648093841	0.4084718833789248	0.686363636332438	0.7793548387046494	7.729807166244866	3.1107122458333216	0.40243075947862633
1	1	undersample	0.8	100	10	5	2	sqrt	entropy		0.7868149580915539	0.33374600365635776	0.68181818178719	0.7607994841988344	6.815556051774177	2.85040419331665	0.41822033352936666
1	2	undersample	0.8	100	10	5	2	sqrt	entropy		0.7692238620539408	0.32827536345254354	0.7305936072725756	0.7014829142443489	6.372588208226813	2.447409604542708	0.38405267386605907
1	3	undersample	0.8	100	10	5	2	sqrt	entropy		0.807074780058651	0.4190400810460791	0.6909090908776859	0.7780645161240125	7.836524856769958	3.1131076819273904	0.39725613846202945
1	1	undersample	0.8	100	10	5	2	log2	gini		0.7824643924740637	0.3279715542241151	0.6772727272419421	0.7575757575708731	6.558098252550573	2.793749884574539	0.4259999944201831
1	2	undersample	0.8	100	10	5	2	log2	gini		0.7687292629000586	0.3158930929449023	0.7534246574998436	0.7053513861979024	7.314611849900244	2.557027580097864	0.3495780171830469
1	3	undersample	0.8	100	10	5	2	log2	gini		0.8051319648093841	0.40847188337892476	0.686363636332438	0.7793548387046494	7.729807166244866	3.1107122458333216	0.40243075947862633
1	1	undersample	0.8	100	10	5	2	log2	entropy		0.7868149580915539	0.33374600365635776	0.68181818178719	0.7607994841988344	6.815556051774177	2.85040419331665	0.41822033352936666
1	2	undersample	0.8	100	10	5	2	log2	entropy		0.7692238620539408	0.32827536345254354	0.7305936072725756	0.7014829142443489	6.372588208226813	2.447409604542708	0.38405267386605907
1	3	undersample	0.8	100	10	5	2	log2	entropy		0.807074780058651	0.419040081046079	0.6909090908776859	0.7780645161240125	7.836524856769958	3.1131076819273904	0.39725613846202945
1	1	undersample	0.8	100	10	10	1	sqrt	gini		0.7896225309184691	0.3377451349473906	0.6727272726966942	0.76531270147798	6.7031437222456765	2.8664833941524126	0.42763268190237325
1	2	undersample	0.8	100	10	10	1	sqrt	gini		0.7718867485699313	0.3262907667188539	0.7534246574998436	0.7021276595699412	7.202380606587366	2.5293541223684324	0.351183058561395
1	3	undersample	0.8	100	10	10	1	sqrt	gini		0.8107829912023461	0.4309922260905915	0.6999999999681817	0.7716129032208283	7.883238724193008	3.0649716170055705	0.388795981627074
1	1	undersample	0.8	100	10	10	1	sqrt	entropy		0.7908578043491002	0.34268533631300074	0.6681818181514463	0.7633784655012033	6.496509682046462	2.8238418423257485	0.43467060245665873
1	2	undersample	0.8	100	10	10	1	sqrt	entropy		0.7715010789916066	0.3363950872760143	0.7579908675452972	0.6943907156628344	7.116550893933227	2.480261175267263	0.3485201105237857
1	3	undersample	0.8	100	10	10	1	sqrt	entropy		0.8120747800586512	0.4295823264379488	0.7045454545134298	0.77096774193051	8.02708513318235	3.076184244482379	0.3832255561231316
1	1	undersample	0.8	100	10	10	1	log2	gini		0.7896225309184691	0.3377451349473906	0.6727272726966942	0.76531270147798	6.7031437222456765	2.8664833941524126	0.42763268190237325
1	2	undersample	0.8	100	10	10	1	log2	gini		0.7718867485699313	0.3262907667188539	0.7534246574998436	0.7021276595699412	7.202380606587366	2.5293541223684324	0.351183058561395
1	3	undersample	0.8	100	10	10	1	log2	gini		0.8107829912023461	0.4309922260905915	0.6999999999681817	0.7716129032208283	7.883238724193008	3.0649716170055705	0.388795981627074
1	1	undersample	0.8	100	10	10	1	log2	entropy		0.7908578043491002	0.34268533631300074	0.6681818181514463	0.7633784655012033	6.496509682046462	2.8238418423257485	0.43467060245665873
1	2	undersample	0.8	100	10	10	1	log2	entropy		0.7715010789916066	0.3363950872760143	0.7579908675452972	0.6943907156628344	7.116550893933227	2.480261175267263	0.3485201105237857
1	3	undersample	0.8	100	10	10	1	log2	entropy		0.8120733137829912	0.4295823264379489	0.7045454545134298	0.77096774193051	8.02708513318235	3.076184244482379	0.3832255561231316
1	1	undersample	0.8	100	10	10	2	sqrt	gini		0.7901207432155208	0.3413838019055688	0.6727272726966942	0.7672469374547567	6.775930692921905	2.8903045847694546	0.42655461633179653
1	2	undersample	0.8	100	10	10	2	sqrt	gini		0.7745923237033702	0.3344358871857423	0.7579908675452972	0.7001934235931645	7.314911394110492	2.5282662286702027	0.3456318223562749
1	3	undersample	0.8	100	10	10	2	sqrt	gini		0.8114604105571848	0.42341437627787165	0.6954545454229338	0.7735483870917836	7.8006118798480495	3.07109543527012	0.3936992898208165
1	1	undersample	0.8	100	10	10	2	sqrt	entropy		0.7941108375827911	0.35109338213258845	0.6681818181514463	0.7633784655012033	6.496509682046462	2.8238418423257485	0.43467060245665873
1	2	undersample	0.8	100	10	10	2	sqrt	entropy		0.7747763263647846	0.3356276219081226	0.7579908675452972	0.6956802063140188	7.159977274645723	2.490770756172826	0.3478741047675039
1	3	undersample	0.8	100	10	10	2	sqrt	entropy		0.8137478005865103	0.42104885322541796	0.6999999999681817	0.7774193548336942	8.149757980124951	3.144927394724227	0.3858921112622328
1	1	undersample	0.8	100	10	10	2	log2	gini		0.7901207432155208	0.3413838019055688	0.6727272726966942	0.7672469374547567	6.775930692921905	2.8903045847694546	0.42655461633179653
1	2	undersample	0.8	100	10	10	2	log2	gini		0.7745923237033702	0.3344358871857423	0.7579908675452972	0.7001934235931645	7.314911394110492	2.5282662286702027	0.3456318223562749
1	3	undersample	0.8	100	10	10	2	log2	gini		0.8114604105571848	0.42341437627787165	0.6954545454229338	0.7735483870917836	7.8006118798480495	3.07109543527012	0.3936992898208165
1	1	undersample	0.8	100	10	10	2	log2	entropy		0.7941108375827911	0.35109338213258845	0.6681818181514463	0.7633784655012033	6.496509682046462	2.8238418423257485	0.43467060245665873
1	2	undersample	0.8	100	10	10	2	log2	entropy		0.7747763263647846	0.3356276219081226	0.7579908675452972	0.6956802063140188	7.159977274645723	2.490770756172826	0.3478741047675039
1	3	undersample	0.8	100	10	10	2	log2	entropy		0.8137478005865103	0.42104885322541796	0.6999999999681817	0.7774193548336942	8.149757980124951	3.144927394724227	0.3858921112622328
1	1	undersample	0.8	300	3	2	1	sqrt	gini		0.8065588183576579	0.3742669936283906	0.6545454545157025	0.7852998065713392	6.93029832657113	3.0486485064425697	0.43990147227153376
1	2	undersample	0.8	300	3	2	1	sqrt	gini		0.7953860964644992	0.37565177352698287	0.7534246574998436	0.6918117343604655	6.859018743632406	2.444689551983703	0.35641971173545073
1	3	undersample	0.8	300	3	2	1	sqrt	gini		0.8258284457478006	0.43817734521113205	0.7454545454206611	0.7522580645112759	8.892484613697663	3.008996090468621	0.3383751709740184
1	1	undersample	0.8	300	3	2	1	sqrt	entropy		0.8081897309653596	0.38024687079043734	0.68181818178719	0.7756286266874557	7.407635051488307	3.038792967806561	0.41022443365641653
1	2	undersample	0.8	300	3	2	1	sqrt	entropy		0.7941201581539676	0.3753852639758394	0.7579908675452972	0.6866537717557276	6.863498403586937	2.4190201605496773	0.3524470976274268
1	3	undersample	0.8	300	3	2	1	sqrt	entropy		0.8257947214076247	0.4426199235487854	0.7454545454206611	0.7419354838661811	8.419642397238613	2.8886362515168287	0.34308299937629055
1	1	undersample	0.8	300	3	2	1	log2	gini		0.8065588183576579	0.3742669936283906	0.6545454545157025	0.7852998065713392	6.93029832657113	3.0486485064425697	0.43990147227153376
1	2	undersample	0.8	300	3	2	1	log2	gini		0.7953860964644992	0.37565177352698287	0.7534246574998436	0.6918117343604655	6.859018743632406	2.444689551983703	0.35641971173545073
1	3	undersample	0.8	300	3	2	1	log2	gini		0.8258284457478006	0.43817734521113205	0.7454545454206611	0.7522580645112759	8.892484613697663	3.008996090468621	0.3383751709740184
1	1	undersample	0.8	300	3	2	1	log2	entropy		0.8081897309653596	0.38024687079043734	0.68181818178719	0.7756286266874557	7.407635051488307	3.038792967806561	0.41022443365641653
1	2	undersample	0.8	300	3	2	1	log2	entropy		0.7941201581539676	0.3753852639758394	0.7579908675452972	0.6866537717557276	6.863498403586937	2.4190201605496773	0.3524470976274268
1	3	undersample	0.8	300	3	2	1	log2	entropy		0.8257947214076247	0.4426199235487854	0.7454545454206611	0.7419354838661811	8.419642397238613	2.8886362515168287	0.34308299937629055
1	1	undersample	0.8	300	3	2	2	sqrt	gini		0.8065177891096653	0.3739794073483036	0.6545454545157025	0.7859445518969315	6.956879756299153	3.0578311822375315	0.439540601503138
1	2	undersample	0.8	300	3	2	2	sqrt	gini		0.7954567534864825	0.3753662839634292	0.7534246574998436	0.6918117343604655	6.859018743632406	2.444689551983703	0.35641971173545073
1	3	undersample	0.8	300	3	2	2	sqrt	gini		0.8257521994134898	0.4383950389982044	0.7454545454206611	0.7522580645112759	8.892484613697663	3.008996090468621	0.3383751709740184
1	1	undersample	0.8	300	3	2	2	sqrt	entropy		0.8081955922865013	0.37956504026384313	0.68181818178719	0.7756286266874557	7.407635051488307	3.038792967806561	0.41022443365641653
1	2	undersample	0.8	300	3	2	2	sqrt	entropy		0.7942791364534296	0.3751101667004987	0.7579908675452972	0.6860090264301354	6.842973612255315	2.4140529735199876	0.3527783448948045
1	3	undersample	0.8	300	3	2	2	sqrt	entropy		0.8257390029325513	0.4441767237515326	0.7454545454206611	0.7419354838661811	8.419642397238613	2.8886362515168287	0.34308299937629055
1	1	undersample	0.8	300	3	2	2	log2	gini		0.8065177891096653	0.3739794073483036	0.6545454545157025	0.7859445518969315	6.956879756299153	3.0578311822375315	0.439540601503138
1	2	undersample	0.8	300	3	2	2	log2	gini		0.7954567534864825	0.3753662839634292	0.7534246574998436	0.6918117343604655	6.859018743632406	2.444689551983703	0.35641971173545073
1	3	undersample	0.8	300	3	2	2	log2	gini		0.8257521994134898	0.4383950389982044	0.7454545454206611	0.7522580645112759	8.892484613697663	3.008996090468621	0.3383751709740184
1	1	undersample	0.8	300	3	2	2	log2	entropy		0.8081955922865013	0.37956504026384313	0.68181818178719	0.7756286266874557	7.407635051488307	3.038792967806561	0.41022443365641653
1	2	undersample	0.8	300	3	2	2	log2	entropy		0.7942791364534296	0.3751101667004987	0.7579908675452972	0.6860090264301354	6.842973612255315	2.4140529735199876	0.3527783448948045
1	3	undersample	0.8	300	3	2	2	log2	entropy		0.8257390029325513	0.4441767237515326	0.7454545454206611	0.7419354838661811	8.419642397238613	2.8886362515168287	0.34308299937629055
1	1	undersample	0.8	300	3	5	1	sqrt	gini		0.8065617490182286	0.37438899871887377	0.6545454545157025	0.7852998065713392	6.93029832657113	3.0486485064425697	0.43990147227153376
1	2	undersample	0.8	300	3	5	1	sqrt	gini		0.7953949285922471	0.375669345939425	0.7534246574998436	0.6918117343604655	6.859018743632406	2.444689551983703	0.35641971173545073
1	3	undersample	0.8	300	3	5	1	sqrt	gini		0.8258079178885631	0.43835731538056544	0.7454545454206611	0.7522580645112759	8.892484613697663	3.008996090468621	0.3383751709740184
1	1	undersample	0.8	300	3	5	1	sqrt	entropy		0.8081838696442178	0.3802922323888824	0.68181818178719	0.7756286266874557	7.407635051488307	3.038792967806561	0.41022443365641653
1	2	undersample	0.8	300	3	5	1	sqrt	entropy		0.7941348783668807	0.3754084612556894	0.7579908675452972	0.6866537717557276	6.863498403586937	2.4190201605496773	0.3524470976274268
1	3	undersample	0.8	300	3	5	1	sqrt	entropy		0.8257947214076247	0.4426199235487854	0.7454545454206611	0.7419354838661811	8.419642397238613	2.8886362515168287	0.34308299937629055
1	1	undersample	0.8	300	3	5	1	log2	gini		0.8065617490182286	0.37438899871887377	0.6545454545157025	0.7852998065713392	6.93029832657113	3.0486485064425697	0.43990147227153376
1	2	undersample	0.8	300	3	5	1	log2	gini		0.7953949285922471	0.375669345939425	0.7534246574998436	0.6918117343604655	6.859018743632406	2.444689551983703	0.35641971173545073
1	3	undersample	0.8	300	3	5	1	log2	gini		0.8258079178885631	0.43835731538056544	0.7454545454206611	0.7522580645112759	8.892484613697663	3.008996090468621	0.3383751709740184
1	1	undersample	0.8	300	3	5	1	log2	entropy		0.8081838696442178	0.3802922323888824	0.68181818178719	0.7756286266874557	7.407635051488307	3.038792967806561	0.41022443365641653
1	2	undersample	0.8	300	3	5	1	log2	entropy		0.7941348783668807	0.3754084612556894	0.7579908675452972	0.6866537717557276	6.863498403586937	2.4190201605496773	0.3524470976274268
1	3	undersample	0.8	300	3	5	1	log2	entropy		0.8257947214076247	0.4426199235487854	0.7454545454206611	0.7419354838661811	8.419642397238613	2.8886362515168287	0.34308299937629055
1	1	undersample	0.8	300	3	5	2	sqrt	gini		0.806526581091378	0.37399673388547483	0.6545454545157025	0.7859445518969315	6.956879756299153	3.0578311822375315	0.439540601503138
1	2	undersample	0.8	300	3	5	2	sqrt	gini		0.7954626415716476	0.37539948165769854	0.7534246574998436	0.6918117343604655	6.859018743632406	2.444689551983703	0.35641971173545073
1	3	undersample	0.8	300	3	5	2	sqrt	gini		0.8257521994134898	0.4383950389982044	0.7454545454206611	0.7522580645112759	8.892484613697663	3.008996090468621	0.3383751709740184
1	1	undersample	0.8	300	3	5	2	sqrt	entropy		0.8082043842682141	0.3795950040755357	0.68181818178719	0.7756286266874557	7.407635051488307	3.038792967806561	0.41022443365641653
1	2	undersample	0.8	300	3	5	2	sqrt	entropy		0.7942879685811776	0.37512472366971106	0.7579908675452972	0.6860090264301354	6.842973612255315	2.4140529735199876	0.3527783448948045
1	3	undersample	0.8	300	3	5	2	sqrt	entropy		0.8257390029325513	0.4441767237515326	0.7454545454206611	0.7419354838661811	8.419642397238613	2.8886362515168287	0.34308299937629055
1	1	undersample	0.8	300	3	5	2	log2	gini		0.806526581091378	0.37399673388547483	0.6545454545157025	0.7859445518969315	6.956879756299153	3.0578311822375315	0.439540601503138
1	2	undersample	0.8	300	3	5	2	log2	gini		0.7954626415716476	0.37539948165769854	0.7534246574998436	0.6918117343604655	6.859018743632406	2.444689551983703	0.35641971173545073
1	3	undersample	0.8	300	3	5	2	log2	gini		0.8257521994134898	0.4383950389982044	0.7454545454206611	0.7522580645112759	8.892484613697663	3.008996090468621	0.3383751709740184
1	1	undersample	0.8	300	3	5	2	log2	entropy		0.8082043842682141	0.3795950040755357	0.68181818178719	0.7756286266874557	7.407635051488307	3.038792967806561	0.41022443365641653
1	2	undersample	0.8	300	3	5	2	log2	entropy		0.7942879685811776	0.37512472366971106	0.7579908675452972	0.6860090264301354	6.842973612255315	2.4140529735199876	0.3527783448948045
1	3	undersample	0.8	300	3	5	2	log2	entropy		0.8257390029325513	0.4441767237515326	0.7454545454206611	0.7419354838661811	8.419642397238613	2.8886362515168287	0.34308299937629055
1	1	undersample	0.8	300	3	10	1	sqrt	gini		0.8065851943027958	0.37473067826975726	0.6499999999704545	0.7846550612457469	6.76689440108358	3.018413033278158	0.44605586945850323
1	2	undersample	0.8	300	3	10	1	sqrt	gini		0.7954832498697261	0.37558791646642914	0.7534246574998436	0.6918117343604655	6.859018743632406	2.444689551983703	0.35641971173545073
1	3	undersample	0.8	300	3	10	1	sqrt	gini		0.8258108504398828	0.43840478470340516	0.7454545454206611	0.7522580645112759	8.892484613697663	3.008996090468621	0.3383751709740184
1	1	undersample	0.8	300	3	10	1	sqrt	entropy		0.8081970576167868	0.3802090823142002	0.6772727272419421	0.7749838813618635	7.227813471912008	3.0098852528527393	0.4164309430882954
1	2	undersample	0.8	300	3	10	1	sqrt	entropy		0.7942673602830991	0.3752763068501901	0.7579908675452972	0.6872985170813198	6.884107833230275	2.424007830824195	0.35211647183708966
1	3	undersample	0.8	300	3	10	1	sqrt	entropy		0.8257184750733138	0.4429431754618105	0.7454545454206611	0.7419354838661811	8.419642397238613	2.8886362515168287	0.34308299937629055
1	1	undersample	0.8	300	3	10	1	log2	gini		0.8065851943027958	0.37473067826975726	0.6499999999704545	0.7846550612457469	6.76689440108358	3.018413033278158	0.44605586945850323
1	2	undersample	0.8	300	3	10	1	log2	gini		0.7954832498697261	0.37558791646642914	0.7534246574998436	0.6918117343604655	6.859018743632406	2.444689551983703	0.35641971173545073
1	3	undersample	0.8	300	3	10	1	log2	gini		0.8258108504398828	0.43840478470340516	0.7454545454206611	0.7522580645112759	8.892484613697663	3.008996090468621	0.3383751709740184
1	1	undersample	0.8	300	3	10	1	log2	entropy		0.8081970576167868	0.3802090823142002	0.6772727272419421	0.7749838813618635	7.227813471912008	3.0098852528527393	0.4164309430882954
1	2	undersample	0.8	300	3	10	1	log2	entropy		0.7942673602830991	0.3752763068501901	0.7579908675452972	0.6872985170813198	6.884107833230275	2.424007830824195	0.35211647183708966
1	3	undersample	0.8	300	3	10	1	log2	entropy		0.8257184750733138	0.4429431754618105	0.7454545454206611	0.7419354838661811	8.419642397238613	2.8886362515168287	0.34308299937629055
1	1	undersample	0.8	300	3	10	2	sqrt	gini		0.8065060664673818	0.3740641373149405	0.6499999999704545	0.7846550612457469	6.76689440108358	3.018413033278158	0.44605586945850323
1	2	undersample	0.8	300	3	10	2	sqrt	gini		0.7956068996581966	0.3759030727847007	0.7534246574998436	0.6918117343604655	6.859018743632406	2.444689551983703	0.35641971173545073
1	3	undersample	0.8	300	3	10	2	sqrt	gini		0.825725806451613	0.43862783148268464	0.7454545454206611	0.7522580645112759	8.892484613697663	3.008996090468621	0.3383751709740184
1	1	undersample	0.8	300	3	10	2	sqrt	entropy		0.808246878846492	0.3799296538732435	0.6772727272419421	0.7749838813618635	7.227813471912008	3.0098852528527393	0.4164309430882954
1	2	undersample	0.8	300	3	10	2	sqrt	entropy		0.7944381147528918	0.37523352128079934	0.7579908675452972	0.6866537717557276	6.863498403586937	2.4190201605496773	0.3524470976274268
1	3	undersample	0.8	300	3	10	2	sqrt	entropy		0.8256715542521995	0.4442285253624607	0.7454545454206611	0.7419354838661811	8.419642397238613	2.8886362515168287	0.34308299937629055
1	1	undersample	0.8	300	3	10	2	log2	gini		0.8065060664673818	0.3740641373149405	0.6499999999704545	0.7846550612457469	6.76689440108358	3.018413033278158	0.44605586945850323
1	2	undersample	0.8	300	3	10	2	log2	gini		0.7956068996581966	0.3759030727847007	0.7534246574998436	0.6918117343604655	6.859018743632406	2.444689551983703	0.35641971173545073
1	3	undersample	0.8	300	3	10	2	log2	gini		0.825725806451613	0.43862783148268464	0.7454545454206611	0.7522580645112759	8.892484613697663	3.008996090468621	0.3383751709740184
1	1	undersample	0.8	300	3	10	2	log2	entropy		0.808246878846492	0.3799296538732435	0.6772727272419421	0.7749838813618635	7.227813471912008	3.0098852528527393	0.4164309430882954
1	2	undersample	0.8	300	3	10	2	log2	entropy		0.7944381147528918	0.37523352128079934	0.7579908675452972	0.6866537717557276	6.863498403586937	2.4190201605496773	0.3524470976274268
1	3	undersample	0.8	300	3	10	2	log2	entropy		0.8256715542521995	0.4442285253624607	0.7454545454206611	0.7419354838661811	8.419642397238613	2.8886362515168287	0.34308299937629055
1	1	undersample	0.8	300	5	2	1	sqrt	gini		0.8026361291835179	0.3653759489894284	0.6409090908799586	0.7833655705945625	6.4540005468213195	2.958482006088049	0.45839505591692814
1	2	undersample	0.8	300	5	2	1	sqrt	gini		0.7939170192157659	0.35849407149244844	0.7579908675452972	0.6950354609884266	7.138218179026134	2.4855048562268514	0.34819680801403674
1	3	undersample	0.8	300	5	2	1	sqrt	gini		0.8225557184750734	0.4454539656577594	0.7181818181491735	0.7703225806401915	8.547118024776811	3.1269150832582815	0.3658443686775641
1	1	undersample	0.8	300	5	2	1	sqrt	entropy		0.8042963483969287	0.37215836773699396	0.6545454545157025	0.7730496453850868	6.4539470220734625	2.8840907818162256	0.4468723879221094
1	2	undersample	0.8	300	5	2	1	sqrt	entropy		0.7954950260400567	0.36448094945387755	0.7579908675452972	0.6898774983836887	6.967402492714019	2.444165899452975	0.3508001485969662
1	3	undersample	0.8	300	5	2	1	sqrt	entropy		0.822850439882698	0.44879843978123435	0.7227272726944215	0.7670967741885995	8.585031973156495	3.103122505690169	0.3614572932917
1	1	undersample	0.8	300	5	2	1	log2	gini		0.8026361291835179	0.3653759489894284	0.6409090908799586	0.7833655705945625	6.4540005468213195	2.958482006088049	0.45839505591692814
1	2	undersample	0.8	300	5	2	1	log2	gini		0.7939170192157659	0.35849407149244844	0.7579908675452972	0.6950354609884266	7.138218179026134	2.4855048562268514	0.34819680801403674
1	3	undersample	0.8	300	5	2	1	log2	gini		0.8225557184750734	0.4454539656577594	0.7181818181491735	0.7703225806401915	8.547118024776811	3.1269150832582815	0.3658443686775641
1	1	undersample	0.8	300	5	2	1	log2	entropy		0.8042963483969287	0.37215836773699396	0.6545454545157025	0.7730496453850868	6.4539470220734625	2.8840907818162256	0.4468723879221094
1	2	undersample	0.8	300	5	2	1	log2	entropy		0.7954950260400567	0.36448094945387755	0.7579908675452972	0.6898774983836887	6.967402492714019	2.444165899452975	0.3508001485969662
1	3	undersample	0.8	300	5	2	1	log2	entropy		0.822850439882698	0.44879843978123435	0.7227272726944215	0.7670967741885995	8.585031973156495	3.103122505690169	0.3614572932917
1	1	undersample	0.8	300	5	2	2	sqrt	gini		0.80389045190786	0.37037657461401213	0.6499999999704545	0.7846550612457469	6.76689440108358	3.018413033278158	0.44605586945850323
1	2	undersample	0.8	300	5	2	2	sqrt	gini		0.7940715814513541	0.36054134797810883	0.7579908675452972	0.6982591876163878	7.247943532970858	2.5120593944084924	0.3465892512133562
1	3	undersample	0.8	300	5	2	2	sqrt	gini		0.8231114369501467	0.4460824792590512	0.7227272726944215	0.77096774193051	8.77418558526175	3.1555696443399883	0.35964244498072084
1	1	undersample	0.8	300	5	2	2	sqrt	entropy		0.8052781196881778	0.3715198600848022	0.6454545454252066	0.7749838813618635	6.270075338304883	2.8684812476851613	0.4574875149362883
1	2	undersample	0.8	300	5	2	2	sqrt	entropy		0.7953316316767205	0.3655800041929071	0.7625570775907508	0.6892327530580965	7.122685589910042	2.453788359477354	0.34450324351344686
1	3	undersample	0.8	300	5	2	2	sqrt	entropy		0.8233299120234604	0.4499295448550701	0.7227272726944215	0.7683870967692362	8.647380656844058	3.1204100955042344	0.36085031211858903
1	1	undersample	0.8	300	5	2	2	log2	gini		0.80389045190786	0.37037657461401213	0.6499999999704545	0.7846550612457469	6.76689440108358	3.018413033278158	0.44605586945850323
1	2	undersample	0.8	300	5	2	2	log2	gini		0.794071581451354	0.3602369339750647	0.7579908675452972	0.6982591876163878	7.247943532970858	2.5120593944084924	0.3465892512133562
1	3	undersample	0.8	300	5	2	2	log2	gini		0.8231114369501467	0.4460824792590512	0.7227272726944215	0.77096774193051	8.77418558526175	3.1555696443399883	0.35964244498072084
1	1	undersample	0.8	300	5	2	2	log2	entropy		0.8052781196881778	0.3715198600848022	0.6454545454252066	0.7749838813618635	6.270075338304883	2.8684812476851613	0.4574875149362883
1	2	undersample	0.8	300	5	2	2	log2	entropy		0.7953316316767205	0.3655800041929071	0.7625570775907508	0.6892327530580965	7.122685589910042	2.453788359477354	0.34450324351344686
1	3	undersample	0.8	300	5	2	2	log2	entropy		0.8233299120234604	0.4499295448550701	0.7227272726944215	0.7683870967692362	8.647380656844058	3.1204100955042344	0.36085031211858903
1	1	undersample	0.8	300	5	5	1	sqrt	gini		0.803138737471426	0.3675240403718018	0.6409090908799586	0.7846550612457469	6.503334739709989	2.9761974663791624	0.45764173619618054
1	2	undersample	0.8	300	5	5	1	sqrt	gini		0.7939567637906314	0.3587100551186105	0.7579908675452972	0.6963249516396111	7.1818287655724	2.4960590166273886	0.3475519991195672
1	3	undersample	0.8	300	5	5	1	sqrt	gini		0.8228460410557183	0.44502157318753754	0.7181818181491735	0.7729032258014652	8.673203303102897	3.1624482076387195	0.36462285160262525
1	1	undersample	0.8	300	5	5	1	sqrt	entropy		0.8041732606529512	0.3744388133486305	0.6454545454252066	0.7769181173386401	6.340224942778787	2.893352471260462	0.456348541884717
1	2	undersample	0.8	300	5	5	1	sqrt	entropy		0.7949415460345218	0.36395398320002004	0.7625570775907508	0.6892327530580965	7.122685589910042	2.453788359477354	0.34450324351344686
1	3	undersample	0.8	300	5	5	1	sqrt	entropy		0.8234794721407626	0.4510101352308037	0.7272727272396694	0.766451612898281	8.751380707293924	3.114012925222155	0.35583103305206953
1	1	undersample	0.8	300	5	5	1	log2	gini		0.803138737471426	0.3675240403718018	0.6409090908799586	0.7846550612457469	6.503334739709989	2.9761974663791624	0.45764173619618054
1	2	undersample	0.8	300	5	5	1	log2	gini		0.7939567637906314	0.3587100551186105	0.7579908675452972	0.6963249516396111	7.1818287655724	2.4960590166273886	0.3475519991195672
1	3	undersample	0.8	300	5	5	1	log2	gini		0.8228460410557183	0.44502157318753754	0.7181818181491735	0.7729032258014652	8.673203303102897	3.1624482076387195	0.36462285160262525
1	1	undersample	0.8	300	5	5	1	log2	entropy		0.8041732606529512	0.3744388133486305	0.6454545454252066	0.7769181173386401	6.340224942778787	2.893352471260462	0.456348541884717
1	2	undersample	0.8	300	5	5	1	log2	entropy		0.7949415460345218	0.36395398320002004	0.7625570775907508	0.6892327530580965	7.122685589910042	2.453788359477354	0.34450324351344686
1	3	undersample	0.8	300	5	5	1	log2	entropy		0.8234794721407626	0.4510101352308037	0.7272727272396694	0.766451612898281	8.751380707293924	3.114012925222155	0.35583103305206953
1	1	undersample	0.8	300	5	5	2	sqrt	gini		0.8035636832542055	0.36697903165288925	0.6363636363347107	0.7807865892921936	6.233087895989164	2.902941043846633	0.4657307950660738
1	2	undersample	0.8	300	5	5	2	sqrt	gini		0.7940082845358275	0.36116954397071666	0.7579908675452972	0.6995486782675723	7.2924929684964805	2.522840764840874	0.3459503770267039
1	3	undersample	0.8	300	5	5	2	sqrt	gini		0.8234618768328446	0.4460174855241188	0.7227272726944215	0.7748387096724204	8.969843046192276	3.2098201229205463	0.35784573004147424
1	1	undersample	0.8	300	5	5	2	sqrt	entropy		0.8049059257956743	0.3740307982721509	0.6499999999704545	0.7769181173386401	6.467794859293147	2.9137281928890566	0.4504979195536118
1	2	undersample	0.8	300	5	5	2	sqrt	entropy		0.7950607797591184	0.3675434193744479	0.7625570775907508	0.6892327530580965	7.122685589910042	2.453788359477354	0.34450324351344686
1	3	undersample	0.8	300	5	5	2	sqrt	entropy		0.8234032258064514	0.451226394374815	0.7227272726944215	0.7690322580595547	8.6788162361775	3.1291263244436633	0.36054758535061393
1	1	undersample	0.8	300	5	5	2	log2	gini		0.8035636832542055	0.36697903165288925	0.6363636363347107	0.7807865892921936	6.233087895989164	2.902941043846633	0.4657307950660738
1	2	undersample	0.8	300	5	5	2	log2	gini		0.7940082845358275	0.3608651299676725	0.7579908675452972	0.6995486782675723	7.2924929684964805	2.522840764840874	0.3459503770267039
1	3	undersample	0.8	300	5	5	2	log2	gini		0.8234618768328446	0.4460174855241188	0.7227272726944215	0.7748387096724204	8.969843046192276	3.2098201229205463	0.35784573004147424
1	1	undersample	0.8	300	5	5	2	log2	entropy		0.8049059257956743	0.3740307982721509	0.6499999999704545	0.7769181173386401	6.467794859293147	2.9137281928890566	0.4504979195536118
1	2	undersample	0.8	300	5	5	2	log2	entropy		0.7950607797591184	0.3675434193744479	0.7625570775907508	0.6892327530580965	7.122685589910042	2.453788359477354	0.34450324351344686
1	3	undersample	0.8	300	5	5	2	log2	entropy		0.8234032258064514	0.451226394374815	0.7227272726944215	0.7690322580595547	8.6788162361775	3.1291263244436633	0.36054758535061393
1	1	undersample	0.8	300	5	10	1	sqrt	gini		0.8039915596975559	0.37121792294691175	0.6363636363347107	0.7827208252689702	6.304153956400541	2.9287832477946116	0.4645798952577148
1	2	undersample	0.8	300	5	10	1	sqrt	gini		0.7935181014458194	0.35543300110560205	0.7579908675452972	0.6976144422907956	7.22581129740597	2.5067031911861464	0.3469095739917713
1	3	undersample	0.8	300	5	10	1	sqrt	gini		0.8225205278592376	0.44855522646604024	0.7136363636039256	0.7703225806401915	8.358212466293725	3.1071244814655077	0.371745084300444
1	1	undersample	0.8	300	5	10	1	sqrt	entropy		0.8044209014711916	0.37788607917648676	0.6454545454252066	0.7788523533154169	6.411601653979232	2.918658759951506	0.45521522598399144
1	2	undersample	0.8	300	5	10	1	sqrt	entropy		0.794751655287942	0.36410793854245194	0.7579908675452972	0.6937459703372422	7.094974839511064	2.475039572963625	0.34884401396755893
1	3	undersample	0.8	300	5	10	1	sqrt	entropy		0.8228724340175952	0.4487038679451323	0.7318181817849173	0.7638709677370074	8.827636795197904	3.0992298735106147	0.3510826121573306
1	1	undersample	0.8	300	5	10	1	log2	gini		0.8039915596975559	0.37121792294691175	0.6363636363347107	0.7827208252689702	6.304153956400541	2.9287832477946116	0.4645798952577148
1	2	undersample	0.8	300	5	10	1	log2	gini		0.7935181014458194	0.35543300110560205	0.7579908675452972	0.6976144422907956	7.22581129740597	2.5067031911861464	0.3469095739917713
1	3	undersample	0.8	300	5	10	1	log2	gini		0.8225205278592376	0.44855522646604024	0.7136363636039256	0.7703225806401915	8.358212466293725	3.1071244814655077	0.371745084300444
1	1	undersample	0.8	300	5	10	1	log2	entropy		0.8044209014711916	0.37788607917648676	0.6454545454252066	0.7788523533154169	6.411601653979232	2.918658759951506	0.45521522598399144
1	2	undersample	0.8	300	5	10	1	log2	entropy		0.794751655287942	0.36410793854245194	0.7579908675452972	0.6937459703372422	7.094974839511064	2.475039572963625	0.34884401396755893
1	3	undersample	0.8	300	5	10	1	log2	entropy		0.8228724340175952	0.4487038679451323	0.7318181817849173	0.7638709677370074	8.827636795197904	3.0992298735106147	0.3510826121573306
1	1	undersample	0.8	300	5	10	2	sqrt	gini		0.8039769063947014	0.36960784558835935	0.6363636363347107	0.7814313346177858	6.256636826535209	2.9115042913715445	0.46534652873842847
1	2	undersample	0.8	300	5	10	2	sqrt	gini		0.7934238920831751	0.3549814040085166	0.7579908675452972	0.69890393294198	7.27017055326699	2.517438536401906	0.34626951943636886
1	3	undersample	0.8	300	5	10	2	sqrt	gini		0.8229384164222874	0.44689834936763184	0.7136363636039256	0.7722580645111468	8.450424438081118	3.133530637371561	0.3708133923719059
1	1	undersample	0.8	300	5	10	2	sqrt	entropy		0.8049396283922396	0.37545614156680274	0.6409090908799586	0.7782076079898246	6.262400309057191	2.8896801020738074	0.461433299827626
1	2	undersample	0.8	300	5	10	2	sqrt	entropy		0.794392482092861	0.3645300556817484	0.7534246574998436	0.6943907156628344	6.942686033102576	2.4653198428861347	0.35509596166450325
1	3	undersample	0.8	300	5	10	2	sqrt	entropy		0.8232126099706745	0.44448759634875634	0.7318181817849173	0.7658064516079626	8.923144643996528	3.124843342445234	0.35019529301434954
1	1	undersample	0.8	300	5	10	2	log2	gini		0.8039769063947014	0.36960784558835935	0.6363636363347107	0.7814313346177858	6.256636826535209	2.9115042913715445	0.46534652873842847
1	2	undersample	0.8	300	5	10	2	log2	gini		0.7934238920831751	0.3549814040085166	0.7579908675452972	0.69890393294198	7.27017055326699	2.517438536401906	0.34626951943636886
1	3	undersample	0.8	300	5	10	2	log2	gini		0.8229384164222874	0.44689834936763184	0.7136363636039256	0.7722580645111468	8.450424438081118	3.133530637371561	0.3708133923719059
1	1	undersample	0.8	300	5	10	2	log2	entropy		0.8049396283922396	0.37545614156680274	0.6409090908799586	0.7782076079898246	6.262400309057191	2.8896801020738074	0.461433299827626
1	2	undersample	0.8	300	5	10	2	log2	entropy		0.794392482092861	0.3645300556817484	0.7534246574998436	0.6943907156628344	6.942686033102576	2.4653198428861347	0.35509596166450325
1	3	undersample	0.8	300	5	10	2	log2	entropy		0.8232126099706745	0.44448759634875634	0.7318181817849173	0.7658064516079626	8.923144643996528	3.124843342445234	0.35019529301434954
1	1	undersample	0.8	300	10	2	1	sqrt	gini		0.7724517906336088	0.3309160471911424	0.6636363636061984	0.7562862669196887	6.122479313569828	2.723015761107528	0.44475702741003276
1	2	undersample	0.8	300	10	2	1	sqrt	gini		0.7628603140115818	0.3196704227144829	0.7305936072725756	0.6956802063140188	6.19936772183532	2.400742897515977	0.38725607888469643
1	3	undersample	0.8	300	10	2	1	sqrt	gini		0.7970029325513196	0.41915719456625794	0.6772727272419421	0.7670967741885995	6.911981212673343	2.907957568225378	0.420712587264232
1	1	undersample	0.8	300	10	2	1	sqrt	entropy		0.7767583963425356	0.33631659275740616	0.6590909090609504	0.7595099935476499	6.1058084473117145	2.740616507843853	0.44885398394579773
1	2	undersample	0.8	300	10	2	1	sqrt	entropy		0.7661134810653902	0.3313089093028967	0.7534246574998436	0.6866537717557276	6.695815882542867	2.404447749943956	0.35909704286442556
1	3	undersample	0.8	300	10	2	1	sqrt	entropy		0.7991964809384164	0.41042896547371593	0.6636363636061984	0.7696774193498731	6.593155828853067	2.8813342266295527	0.4370189686839581
1	1	undersample	0.8	300	10	2	1	log2	gini		0.7724517906336088	0.3309160471911424	0.6636363636061984	0.7562862669196887	6.122479313569828	2.723015761107528	0.44475702741003276
1	2	undersample	0.8	300	10	2	1	log2	gini		0.7628603140115818	0.3196704227144829	0.7305936072725756	0.6956802063140188	6.19936772183532	2.400742897515977	0.38725607888469643
1	3	undersample	0.8	300	10	2	1	log2	gini		0.7970029325513196	0.41915719456625794	0.6772727272419421	0.7670967741885995	6.911981212673343	2.907957568225378	0.420712587264232
1	1	undersample	0.8	300	10	2	1	log2	entropy		0.7767583963425356	0.33631659275740616	0.6590909090609504	0.7595099935476499	6.1058084473117145	2.740616507843853	0.44885398394579773
1	2	undersample	0.8	300	10	2	1	log2	entropy		0.7661134810653901	0.3313089093028967	0.7534246574998436	0.6866537717557276	6.695815882542867	2.404447749943956	0.35909704286442556
1	3	undersample	0.8	300	10	2	1	log2	entropy		0.7991964809384164	0.41042896547371593	0.6636363636061984	0.7696774193498731	6.593155828853067	2.8813342266295527	0.4370189686839581
1	1	undersample	0.8	300	10	2	2	sqrt	gini		0.7839282574292246	0.331689361058143	0.6681818181514463	0.7575757575708731	6.292807897964015	2.7562498861238747	0.4379999942613149
1	2	undersample	0.8	300	10	2	2	sqrt	gini		0.770333766107593	0.330653246091459	0.7442922374089364	0.6995486782675723	6.777091959233539	2.4772472570425452	0.36553247383584153
1	3	undersample	0.8	300	10	2	2	sqrt	gini		0.8042390029325514	0.41706850078546115	0.68181818178719	0.7774193548336942	7.484471625548263	3.0632409688872344	0.4092795119412488
1	1	undersample	0.8	300	10	2	2	sqrt	entropy		0.783988335970928	0.33812588656215814	0.6636363636061984	0.7556415215940965	6.101119282260897	2.7158310232457854	0.44513651292327866
1	2	undersample	0.8	300	10	2	2	sqrt	entropy		0.7705280729180467	0.32955288090109036	0.7397260273634828	0.6937459703372422	6.438116053201604	2.4154000651813687	0.37517186407335057
1	3	undersample	0.8	300	10	2	2	sqrt	entropy		0.8048049853372434	0.41955027326121636	0.68181818178719	0.7741935483821021	7.346938365020053	3.0194803855566357	0.41098484321897677
1	1	undersample	0.8	300	10	2	2	log2	gini		0.7839282574292246	0.331689361058143	0.6681818181514463	0.7575757575708731	6.292807897964015	2.7562498861238747	0.4379999942613149
1	2	undersample	0.8	300	10	2	2	log2	gini		0.770333766107593	0.330653246091459	0.7442922374089364	0.6995486782675723	6.777091959233539	2.4772472570425452	0.36553247383584153
1	3	undersample	0.8	300	10	2	2	log2	gini		0.8042404692082112	0.41707001305886937	0.68181818178719	0.7774193548336942	7.484471625548263	3.0632409688872344	0.4092795119412488
1	1	undersample	0.8	300	10	2	2	log2	entropy		0.783988335970928	0.33812588656215814	0.6636363636061984	0.7556415215940965	6.101119282260897	2.7158310232457854	0.44513651292327866
1	2	undersample	0.8	300	10	2	2	log2	entropy		0.7705280729180467	0.32955288090109036	0.7397260273634828	0.6937459703372422	6.438116053201604	2.4154000651813687	0.37517186407335057
1	3	undersample	0.8	300	10	2	2	log2	entropy		0.8048049853372434	0.41955027326121636	0.68181818178719	0.7741935483821021	7.346938365020053	3.0194803855566357	0.41098484321897677
1	1	undersample	0.8	300	10	5	1	sqrt	gini		0.780462751304144	0.3332556379176692	0.6545454545157025	0.7607994841988344	6.026386415117974	2.736388025583984	0.4540677906839055
1	2	undersample	0.8	300	10	5	1	sqrt	gini		0.7682169994906807	0.3289233333369597	0.7442922374089364	0.7014829142443489	6.8398639188029255	2.4932985346278835	0.36452457180838294
1	3	undersample	0.8	300	10	5	1	sqrt	gini		0.8038137829912023	0.4232721899388403	0.686363636332438	0.7774193548336942	7.643561840953421	3.083662575346483	0.40343266177149467
1	1	undersample	0.8	300	10	5	1	sqrt	entropy		0.7805990270206904	0.33853066075253446	0.6681818181514463	0.7562862669196887	6.248858130266114	2.741666553991826	0.43874679731070937
1	2	undersample	0.8	300	10	5	1	sqrt	entropy		0.7676002225696192	0.32757455330154783	0.74885844745439	0.69890393294198	6.921393484752675	2.4871079516259793	0.35933629375225695
1	3	undersample	0.8	300	10	5	1	sqrt	entropy		0.8043665689149561	0.4243236565345011	0.6909090908776859	0.7735483870917836	7.635662381220755	3.051022916085348	0.39957539862323516
1	1	undersample	0.8	300	10	5	1	log2	gini		0.780462751304144	0.3332556379176692	0.6545454545157025	0.7607994841988344	6.026386415117974	2.736388025583984	0.4540677906839055
1	2	undersample	0.8	300	10	5	1	log2	gini		0.7682169994906807	0.3289233333369597	0.7442922374089364	0.7014829142443489	6.8398639188029255	2.4932985346278835	0.36452457180838294
1	3	undersample	0.8	300	10	5	1	log2	gini		0.8038137829912023	0.4232721899388403	0.686363636332438	0.7774193548336942	7.643561840953421	3.083662575346483	0.40343266177149467
1	1	undersample	0.8	300	10	5	1	log2	entropy		0.780600492350976	0.3385331292521127	0.6681818181514463	0.7562862669196887	6.248858130266114	2.741666553991826	0.43874679731070937
1	2	undersample	0.8	300	10	5	1	log2	entropy		0.7676002225696192	0.32757455330154783	0.74885844745439	0.69890393294198	6.921393484752675	2.4871079516259793	0.35933629375225695
1	3	undersample	0.8	300	10	5	1	log2	entropy		0.8043665689149561	0.4243236565345011	0.6909090908776859	0.7735483870917836	7.635662381220755	3.051022916085348	0.39957539862323516
1	1	undersample	0.8	300	10	5	2	sqrt	gini		0.7824277592169275	0.3330399159114366	0.6727272726966942	0.762733720175611	6.607940474287493	2.8353259672691333	0.4290786081113193
1	2	undersample	0.8	300	10	5	2	sqrt	gini		0.7695653709935261	0.3251263330349634	0.7442922374089364	0.7001934235931645	6.797925950119026	2.4825746703207408	0.36519588776897655
1	3	undersample	0.8	300	10	5	2	sqrt	gini		0.8058387096774193	0.4179116868489461	0.68181818178719	0.781935483865923	7.6838541626759165	3.126680867698647	0.4069156864074621
1	1	undersample	0.8	300	10	5	2	sqrt	entropy		0.782987515385968	0.33838736085311066	0.6681818181514463	0.7575757575708731	6.292807897964015	2.7562498861238747	0.4379999942613149
1	2	undersample	0.8	300	10	5	2	sqrt	entropy		0.7696890207819965	0.3329687069050796	0.7442922374089364	0.6963249516396111	6.674249010546577	2.4509495163268933	0.3672247537830008
1	3	undersample	0.8	300	10	5	2	sqrt	entropy		0.8058885630498533	0.42334824413892275	0.68181818178719	0.7741935483821021	7.346938365020053	3.0194803855566357	0.41098484321897677
1	1	undersample	0.8	300	10	5	2	log2	gini		0.7824277592169275	0.3330399159114366	0.6727272726966942	0.762733720175611	6.607940474287493	2.8353259672691333	0.4290786081113193
1	2	undersample	0.8	300	10	5	2	log2	gini		0.7695653709935261	0.3251263330349634	0.7442922374089364	0.7001934235931645	6.797925950119026	2.4825746703207408	0.36519588776897655
1	3	undersample	0.8	300	10	5	2	log2	gini		0.8058387096774193	0.4179116868489461	0.68181818178719	0.781935483865923	7.6838541626759165	3.126680867698647	0.4069156864074621
1	1	undersample	0.8	300	10	5	2	log2	entropy		0.782987515385968	0.33838736085311066	0.6681818181514463	0.7575757575708731	6.292807897964015	2.7562498861238747	0.4379999942613149
1	2	undersample	0.8	300	10	5	2	log2	entropy		0.7696890207819965	0.3329687069050796	0.7442922374089364	0.6963249516396111	6.674249010546577	2.4509495163268933	0.3672247537830008
1	3	undersample	0.8	300	10	5	2	log2	entropy		0.8058885630498533	0.42334824413892275	0.68181818178719	0.7741935483821021	7.346938365020053	3.0194803855566357	0.41098484321897677
1	1	undersample	0.8	300	10	10	1	sqrt	gini		0.7873512689760273	0.3363489887020624	0.6590909090609504	0.7717601547339024	6.537287784828207	2.887711737691636	0.44172931762627676
1	2	undersample	0.8	300	10	10	1	sqrt	gini		0.7722886103824605	0.33142501347816744	0.7442922374089364	0.7014829142443489	6.8398639188029255	2.4932985346278835	0.36452457180838294
1	3	undersample	0.8	300	10	10	1	sqrt	gini		0.8098225806451613	0.42772352250327467	0.6909090908776859	0.7722580645111468	7.579736285169523	3.0337366680285176	0.40024302668246514
1	1	undersample	0.8	300	10	10	1	sqrt	entropy		0.7887008381689232	0.34174569857519455	0.6636363636061984	0.7646679561523877	6.410810475451806	2.8199998799820603	0.4398819504448405
1	2	undersample	0.8	300	10	10	1	sqrt	entropy		0.7734161786916086	0.3369823171827301	0.7534246574998436	0.6956802063140188	6.985051461437657	2.475766113063351	0.3544377671203694
1	3	undersample	0.8	300	10	10	1	sqrt	entropy		0.8111876832844575	0.43479998925743524	0.6954545454229338	0.7741935483821021	7.829423861008426	3.0798699932677684	0.39337120708353684
1	1	undersample	0.8	300	10	10	1	log2	gini		0.7873512689760273	0.3363489887020624	0.6590909090609504	0.7717601547339024	6.537287784828207	2.887711737691636	0.44172931762627676
1	2	undersample	0.8	300	10	10	1	log2	gini		0.7722886103824605	0.33142501347816744	0.7442922374089364	0.7014829142443489	6.8398639188029255	2.4932985346278835	0.36452457180838294
1	3	undersample	0.8	300	10	10	1	log2	gini		0.8098225806451613	0.42772352250327467	0.6909090908776859	0.7722580645111468	7.579736285169523	3.0337366680285176	0.40024302668246514
1	1	undersample	0.8	300	10	10	1	log2	entropy		0.7887008381689232	0.34174569857519455	0.6636363636061984	0.7646679561523877	6.410810475451806	2.8199998799820603	0.4398819504448405
1	2	undersample	0.8	300	10	10	1	log2	entropy		0.7734161786916086	0.3369823171827301	0.7534246574998436	0.6956802063140188	6.985051461437657	2.475766113063351	0.3544377671203694
1	3	undersample	0.8	300	10	10	1	log2	entropy		0.8111876832844575	0.43479998925743524	0.6954545454229338	0.7741935483821021	7.829423861008426	3.0798699932677684	0.39337120708353684
1	1	undersample	0.8	300	10	10	2	sqrt	gini		0.7909427935056561	0.3398399424411983	0.6636363636061984	0.7659574468035723	6.457002117324704	2.83553706873916	0.4391414084503928
1	2	undersample	0.8	300	10	10	2	sqrt	gini		0.7740815323152834	0.33729395374044246	0.7442922374089364	0.7008381689187567	6.818849742686047	2.4879250465864367	0.364859920995694
1	3	undersample	0.8	300	10	10	2	sqrt	gini		0.8121187683284457	0.4274927262685008	0.6954545454229338	0.77096774193051	7.686987165339131	3.0364915445535736	0.39501711169433695
1	1	undersample	0.8	300	10	10	2	sqrt	entropy		0.7914893617021277	0.3467144685361585	0.6590909090609504	0.7588652482220577	6.084313416935577	2.733288656522688	0.4492353382177017
1	2	undersample	0.8	300	10	10	2	sqrt	entropy		0.7747189175344232	0.33955649464345694	0.7534246574998436	0.6956802063140188	6.985051461437657	2.475766113063351	0.3544377671203694
1	3	undersample	0.8	300	10	10	2	sqrt	entropy		0.812008797653959	0.4301721796988782	0.6909090908776859	0.7741935483821021	7.663865112504141	3.059740124030724	0.39924241912868347
1	1	undersample	0.8	300	10	10	2	log2	gini		0.7909427935056561	0.3398399424411983	0.6636363636061984	0.7659574468035723	6.457002117324704	2.83553706873916	0.4391414084503928
1	2	undersample	0.8	300	10	10	2	log2	gini		0.7740815323152834	0.33729395374044246	0.7442922374089364	0.7008381689187567	6.818849742686047	2.4879250465864367	0.364859920995694
1	3	undersample	0.8	300	10	10	2	log2	gini		0.8121187683284457	0.4274927262685008	0.6954545454229338	0.77096774193051	7.686987165339131	3.0364915445535736	0.39501711169433695
1	1	undersample	0.8	300	10	10	2	log2	entropy		0.7914893617021277	0.3467144685361585	0.6590909090609504	0.7588652482220577	6.084313416935577	2.733288656522688	0.4492353382177017
1	2	undersample	0.8	300	10	10	2	log2	entropy		0.7747189175344232	0.33955649464345694	0.7534246574998436	0.6956802063140188	6.985051461437657	2.475766113063351	0.3544377671203694
1	3	undersample	0.8	300	10	10	2	log2	entropy		0.812008797653959	0.4301721796988782	0.6909090908776859	0.7741935483821021	7.663865112504141	3.059740124030724	0.39924241912868347
1	1	undersample	0.8	500	3	2	1	sqrt	gini		0.8054920579098529	0.37418832442472166	0.6454545454252066	0.7956157317808149	7.086790814073258	3.158044009300023	0.44562398147278925
1	2	undersample	0.8	500	3	2	1	sqrt	gini		0.7952963031657291	0.3743045308422267	0.7534246574998436	0.6950354609884266	6.9638239635208725	2.4705319354062074	0.3547665591074017
1	3	undersample	0.8	500	3	2	1	sqrt	gini		0.8256598240469208	0.4367914146842873	0.7363636363301652	0.7580645161241416	8.75172363825053	3.043636237632859	0.3477756240854111
1	1	undersample	0.8	500	3	2	1	sqrt	entropy		0.806799132524471	0.3812793289001145	0.6681818181514463	0.7846550612457469	7.3373385986425514	3.1028441670761486	0.4228841359831487
1	2	undersample	0.8	500	3	2	1	sqrt	entropy		0.7942703043256818	0.3738834546123497	0.7671232876362044	0.6827852998021742	7.090387045365166	2.4183093121936254	0.3410687210468365
1	3	undersample	0.8	500	3	2	1	sqrt	entropy		0.8257551319648094	0.4417427661312313	0.7318181817849173	0.7529032258015942	8.314687329298609	2.9616661510143554	0.3561969260625601
1	1	undersample	0.8	500	3	2	1	log2	gini		0.8054920579098529	0.37418832442472166	0.6454545454252066	0.7956157317808149	7.086790814073258	3.158044009300023	0.44562398147278925
1	2	undersample	0.8	500	3	2	1	log2	gini		0.7952963031657291	0.3743045308422267	0.7534246574998436	0.6950354609884266	6.9638239635208725	2.4705319354062074	0.3547665591074017
1	3	undersample	0.8	500	3	2	1	log2	gini		0.8256598240469208	0.4367914146842873	0.7363636363301652	0.7580645161241416	8.75172363825053	3.043636237632859	0.3477756240854111
1	1	undersample	0.8	500	3	2	1	log2	entropy		0.806799132524471	0.3812793289001145	0.6681818181514463	0.7846550612457469	7.3373385986425514	3.1028441670761486	0.4228841359831487
1	2	undersample	0.8	500	3	2	1	log2	entropy		0.7942703043256818	0.3738834546123497	0.7671232876362044	0.6827852998021742	7.090387045365166	2.4183093121936254	0.3410687210468365
1	3	undersample	0.8	500	3	2	1	log2	entropy		0.8257551319648094	0.4417427661312313	0.7318181817849173	0.7529032258015942	8.314687329298609	2.9616661510143554	0.3561969260625601
1	1	undersample	0.8	500	3	2	2	sqrt	gini		0.8056136803235449	0.37440532660675463	0.6409090908799586	0.7956157317808149	6.947809359551047	3.135804262755656	0.45133710943965677
1	2	undersample	0.8	500	3	2	2	sqrt	gini		0.7955627390194573	0.37449009544073947	0.7534246574998436	0.6950354609884266	6.9638239635208725	2.4705319354062074	0.3547665591074017
1	3	undersample	0.8	500	3	2	2	sqrt	gini		0.8255073313782991	0.4363964553171156	0.7363636363301652	0.7580645161241416	8.75172363825053	3.043636237632859	0.3477756240854111
1	1	undersample	0.8	500	3	2	2	sqrt	entropy		0.8070101400855754	0.3814019347494877	0.6681818181514463	0.7846550612457469	7.3373385986425514	3.1028441670761486	0.4228841359831487
1	2	undersample	0.8	500	3	2	2	sqrt	entropy		0.7944660831574268	0.3744323438846087	0.7625570775907508	0.6827852998021742	6.912640396022478	2.4039146139067586	0.3477563430268358
1	3	undersample	0.8	500	3	2	2	sqrt	entropy		0.8256202346041055	0.44187895697088014	0.7318181817849173	0.7529032258015942	8.314687329298609	2.9616661510143554	0.3561969260625601
1	1	undersample	0.8	500	3	2	2	log2	gini		0.8056136803235449	0.37440532660675463	0.6409090908799586	0.7956157317808149	6.947809359551047	3.135804262755656	0.45133710943965677
1	2	undersample	0.8	500	3	2	2	log2	gini		0.7955627390194573	0.37449009544073947	0.7534246574998436	0.6950354609884266	6.9638239635208725	2.4705319354062074	0.3547665591074017
1	3	undersample	0.8	500	3	2	2	log2	gini		0.8255073313782991	0.4363964553171156	0.7363636363301652	0.7580645161241416	8.75172363825053	3.043636237632859	0.3477756240854111
1	1	undersample	0.8	500	3	2	2	log2	entropy		0.8070101400855754	0.3814019347494877	0.6681818181514463	0.7846550612457469	7.3373385986425514	3.1028441670761486	0.4228841359831487
1	2	undersample	0.8	500	3	2	2	log2	entropy		0.7944660831574268	0.3744323438846087	0.7625570775907508	0.6827852998021742	6.912640396022478	2.4039146139067586	0.3477563430268358
1	3	undersample	0.8	500	3	2	2	log2	entropy		0.8256202346041055	0.44187895697088014	0.7318181817849173	0.7529032258015942	8.314687329298609	2.9616661510143554	0.3561969260625601
1	1	undersample	0.8	500	3	5	1	sqrt	gini		0.8054832659281402	0.3747199182555745	0.6454545454252066	0.7956157317808149	7.086790814073258	3.158044009300023	0.44562398147278925
1	2	undersample	0.8	500	3	5	1	sqrt	gini		0.7952992472083117	0.37432468932484	0.7534246574998436	0.6950354609884266	6.9638239635208725	2.4705319354062074	0.3547665591074017
1	3	undersample	0.8	500	3	5	1	sqrt	gini		0.8256568914956012	0.43691244250239153	0.7363636363301652	0.7580645161241416	8.75172363825053	3.043636237632859	0.3477756240854111
1	1	undersample	0.8	500	3	5	1	sqrt	entropy		0.8067815485610457	0.3813000035839482	0.6681818181514463	0.7846550612457469	7.3373385986425514	3.1028441670761486	0.4228841359831487
1	2	undersample	0.8	500	3	5	1	sqrt	entropy		0.7942791364534296	0.3739181286962841	0.7671232876362044	0.6827852998021742	7.090387045365166	2.4183093121936254	0.3410687210468365
1	3	undersample	0.8	500	3	5	1	sqrt	entropy		0.8257551319648094	0.4417427661312313	0.7318181817849173	0.7529032258015942	8.314687329298609	2.9616661510143554	0.3561969260625601
1	1	undersample	0.8	500	3	5	1	log2	gini		0.8054832659281402	0.3747199182555745	0.6454545454252066	0.7956157317808149	7.086790814073258	3.158044009300023	0.44562398147278925
1	2	undersample	0.8	500	3	5	1	log2	gini		0.7952992472083117	0.37432468932484	0.7534246574998436	0.6950354609884266	6.9638239635208725	2.4705319354062074	0.3547665591074017
1	3	undersample	0.8	500	3	5	1	log2	gini		0.8256568914956012	0.43691244250239153	0.7363636363301652	0.7580645161241416	8.75172363825053	3.043636237632859	0.3477756240854111
1	1	undersample	0.8	500	3	5	1	log2	entropy		0.8067815485610457	0.3813000035839482	0.6681818181514463	0.7846550612457469	7.3373385986425514	3.1028441670761486	0.4228841359831487
1	2	undersample	0.8	500	3	5	1	log2	entropy		0.7942791364534296	0.3739181286962841	0.7671232876362044	0.6827852998021742	7.090387045365166	2.4183093121936254	0.3410687210468365
1	3	undersample	0.8	500	3	5	1	log2	entropy		0.8257551319648094	0.4417427661312313	0.7318181817849173	0.7529032258015942	8.314687329298609	2.9616661510143554	0.3561969260625601
1	1	undersample	0.8	500	3	5	2	sqrt	gini		0.8056048883418323	0.37440087167236025	0.6409090908799586	0.7956157317808149	6.947809359551047	3.135804262755656	0.45133710943965677
1	2	undersample	0.8	500	3	5	2	sqrt	gini		0.7955804032749529	0.3745355697568874	0.7534246574998436	0.6950354609884266	6.9638239635208725	2.4705319354062074	0.3547665591074017
1	3	undersample	0.8	500	3	5	2	sqrt	gini		0.8255073313782991	0.4363964553171156	0.7363636363301652	0.7580645161241416	8.75172363825053	3.043636237632859	0.3477756240854111
1	1	undersample	0.8	500	3	5	2	sqrt	entropy		0.8070013481038627	0.3814037134234546	0.6681818181514463	0.7846550612457469	7.3373385986425514	3.1028441670761486	0.4228841359831487
1	2	undersample	0.8	500	3	5	2	sqrt	entropy		0.7944778593277573	0.37445374623009964	0.7625570775907508	0.6827852998021742	6.912640396022478	2.4039146139067586	0.3477563430268358
1	3	undersample	0.8	500	3	5	2	sqrt	entropy		0.8256202346041055	0.44187895697088014	0.7318181817849173	0.7529032258015942	8.314687329298609	2.9616661510143554	0.3561969260625601
1	1	undersample	0.8	500	3	5	2	log2	gini		0.8056048883418323	0.37440087167236025	0.6409090908799586	0.7956157317808149	6.947809359551047	3.135804262755656	0.45133710943965677
1	2	undersample	0.8	500	3	5	2	log2	gini		0.7955804032749529	0.3745355697568874	0.7534246574998436	0.6950354609884266	6.9638239635208725	2.4705319354062074	0.3547665591074017
1	3	undersample	0.8	500	3	5	2	log2	gini		0.8255073313782991	0.4363964553171156	0.7363636363301652	0.7580645161241416	8.75172363825053	3.043636237632859	0.3477756240854111
1	1	undersample	0.8	500	3	5	2	log2	entropy		0.8070013481038627	0.3814037134234546	0.6681818181514463	0.7846550612457469	7.3373385986425514	3.1028441670761486	0.4228841359831487
1	2	undersample	0.8	500	3	5	2	log2	entropy		0.7944778593277573	0.37445374623009964	0.7625570775907508	0.6827852998021742	6.912640396022478	2.4039146139067586	0.3477563430268358
1	3	undersample	0.8	500	3	5	2	log2	entropy		0.8256202346041055	0.44187895697088014	0.7318181817849173	0.7529032258015942	8.314687329298609	2.9616661510143554	0.3561969260625601
1	1	undersample	0.8	500	3	10	1	sqrt	gini		0.8055360178184163	0.3758437243887315	0.6454545454252066	0.7917472598272615	6.921330074911895	3.0993806559088615	0.44780129731567736
1	2	undersample	0.8	500	3	10	1	sqrt	gini		0.7953345757193033	0.37363173804219474	0.7534246574998436	0.6950354609884266	6.9638239635208725	2.4705319354062074	0.3547665591074017
1	3	undersample	0.8	500	3	10	1	sqrt	gini		0.8256422287390031	0.4368850829636166	0.7363636363301652	0.7580645161241416	8.75172363825053	3.043636237632859	0.3477756240854111
1	1	undersample	0.8	500	3	10	1	sqrt	entropy		0.806785944551902	0.38134443224914455	0.6681818181514463	0.7840103159201547	7.309425056254228	3.093581946110995	0.42323190253790965
1	2	undersample	0.8	500	3	10	1	sqrt	entropy		0.7943645136883261	0.3739067903235177	0.7671232876362044	0.682140554476582	7.069323142379786	2.4134040196255455	0.3413910922340263
1	3	undersample	0.8	500	3	10	1	sqrt	entropy		0.8257463343108504	0.4416647605296521	0.7318181817849173	0.7529032258015942	8.314687329298609	2.9616661510143554	0.3561969260625601
1	1	undersample	0.8	500	3	10	1	log2	gini		0.8055360178184163	0.3758437243887315	0.6454545454252066	0.7917472598272615	6.921330074911895	3.0993806559088615	0.44780129731567736
1	2	undersample	0.8	500	3	10	1	log2	gini		0.7953345757193033	0.37363173804219474	0.7534246574998436	0.6950354609884266	6.9638239635208725	2.4705319354062074	0.3547665591074017
1	3	undersample	0.8	500	3	10	1	log2	gini		0.8256422287390031	0.4368850829636166	0.7363636363301652	0.7580645161241416	8.75172363825053	3.043636237632859	0.3477756240854111
1	1	undersample	0.8	500	3	10	1	log2	entropy		0.806785944551902	0.38134443224914455	0.6681818181514463	0.7840103159201547	7.309425056254228	3.093581946110995	0.42323190253790965
1	2	undersample	0.8	500	3	10	1	log2	entropy		0.7943645136883261	0.3739067903235177	0.7671232876362044	0.682140554476582	7.069323142379786	2.4134040196255455	0.3413910922340263
1	3	undersample	0.8	500	3	10	1	log2	entropy		0.8257463343108504	0.4416647605296521	0.7318181817849173	0.7529032258015942	8.314687329298609	2.9616661510143554	0.3561969260625601
1	1	undersample	0.8	500	3	10	2	sqrt	gini		0.8056078190024032	0.37431223156204174	0.6454545454252066	0.7917472598272615	6.921330074911895	3.0993806559088615	0.44780129731567736
1	2	undersample	0.8	500	3	10	2	sqrt	gini		0.7955303545510483	0.37420816457606515	0.7534246574998436	0.6956802063140188	6.985051461437657	2.475766113063351	0.3544377671203694
1	3	undersample	0.8	500	3	10	2	sqrt	gini		0.8255161290322581	0.4364265280114156	0.7363636363301652	0.7580645161241416	8.75172363825053	3.043636237632859	0.3477756240854111
1	1	undersample	0.8	500	3	10	2	sqrt	entropy		0.8070086747552898	0.38152185727217613	0.6681818181514463	0.7840103159201547	7.309425056254228	3.093581946110995	0.42323190253790965
1	2	undersample	0.8	500	3	10	2	sqrt	entropy		0.7945691246478189	0.3745040773641566	0.7625570775907508	0.6827852998021742	6.912640396022478	2.4039146139067586	0.3477563430268358
1	3	undersample	0.8	500	3	10	2	sqrt	entropy		0.8256026392961877	0.44196436983996745	0.7318181817849173	0.7529032258015942	8.314687329298609	2.9616661510143554	0.3561969260625601
1	1	undersample	0.8	500	3	10	2	log2	gini		0.8056078190024032	0.37431223156204174	0.6454545454252066	0.7917472598272615	6.921330074911895	3.0993806559088615	0.44780129731567736
1	2	undersample	0.8	500	3	10	2	log2	gini		0.7955303545510483	0.37420816457606515	0.7534246574998436	0.6956802063140188	6.985051461437657	2.475766113063351	0.3544377671203694
1	3	undersample	0.8	500	3	10	2	log2	gini		0.8255161290322581	0.4364265280114156	0.7363636363301652	0.7580645161241416	8.75172363825053	3.043636237632859	0.3477756240854111
1	1	undersample	0.8	500	3	10	2	log2	entropy		0.8070086747552898	0.38152185727217613	0.6681818181514463	0.7840103159201547	7.309425056254228	3.093581946110995	0.42323190253790965
1	2	undersample	0.8	500	3	10	2	log2	entropy		0.7945691246478189	0.3745040773641566	0.7625570775907508	0.6827852998021742	6.912640396022478	2.4039146139067586	0.3477563430268358
1	3	undersample	0.8	500	3	10	2	log2	entropy		0.8256026392961877	0.44196436983996745	0.7318181817849173	0.7529032258015942	8.314687329298609	2.9616661510143554	0.3561969260625601
1	1	undersample	0.8	500	5	2	1	sqrt	gini		0.801529804818006	0.36441390729486894	0.6409090908799586	0.7833655705945625	6.4540005468213195	2.958482006088049	0.45839505591692814
1	2	undersample	0.8	500	5	2	1	sqrt	gini		0.7940023964506622	0.3576632474927244	0.7625570775907508	0.6950354609884266	7.319319864160888	2.500477777047495	0.3416270569206719
1	3	undersample	0.8	500	5	2	1	sqrt	gini		0.8226979472140763	0.4466364703842579	0.7181818181491735	0.7703225806401915	8.547118024776811	3.1269150832582815	0.3658443686775641
1	1	undersample	0.8	500	5	2	1	sqrt	entropy		0.8031460641228533	0.3714415168917402	0.6409090908799586	0.7833655705945625	6.4540005468213195	2.958482006088049	0.45839505591692814
1	2	undersample	0.8	500	5	2	1	sqrt	entropy		0.7945912049671885	0.36439070707739885	0.7579908675452972	0.69310122501165	7.073489440776443	2.4698399101647492	0.3491685200223817
1	3	undersample	0.8	500	5	2	1	sqrt	entropy		0.822791788856305	0.4479585913257581	0.7181818181491735	0.7696774193498731	8.51603818023946	3.1181562178593785	0.3661510278258661
1	1	undersample	0.8	500	5	2	1	log2	gini		0.801529804818006	0.36441390729486894	0.6409090908799586	0.7833655705945625	6.4540005468213195	2.958482006088049	0.45839505591692814
1	2	undersample	0.8	500	5	2	1	log2	gini		0.7940023964506622	0.3576632474927244	0.7625570775907508	0.6950354609884266	7.319319864160888	2.500477777047495	0.3416270569206719
1	3	undersample	0.8	500	5	2	1	log2	gini		0.8226979472140763	0.4466364703842579	0.7181818181491735	0.7703225806401915	8.547118024776811	3.1269150832582815	0.3658443686775641
1	1	undersample	0.8	500	5	2	1	log2	entropy		0.8031460641228533	0.3714415168917402	0.6409090908799586	0.7833655705945625	6.4540005468213195	2.958482006088049	0.45839505591692814
1	2	undersample	0.8	500	5	2	1	log2	entropy		0.7945912049671885	0.36439070707739885	0.7579908675452972	0.69310122501165	7.073489440776443	2.4698399101647492	0.3491685200223817
1	3	undersample	0.8	500	5	2	1	log2	entropy		0.822791788856305	0.4479585913257581	0.7181818181491735	0.7696774193498731	8.51603818023946	3.1181562178593785	0.3661510278258661
1	1	undersample	0.8	500	5	2	2	sqrt	gini		0.8029277299103218	0.36888697091779593	0.6363636363347107	0.7846550612457469	6.376496652566699	2.955089682929665	0.4634346695650191
1	2	undersample	0.8	500	5	2	2	sqrt	gini		0.7938375300660347	0.3573453879120822	0.7579908675452972	0.6963249516396111	7.1818287655724	2.4960590166273886	0.3475519991195672
1	3	undersample	0.8	500	5	2	2	sqrt	gini		0.8231026392961877	0.4476666524034441	0.7136363636039256	0.7716129032208283	8.419513456962571	3.124678856297887	0.37112343701033923
1	1	undersample	0.8	500	5	2	2	sqrt	entropy		0.8039256198347108	0.3704649098267411	0.6454545454252066	0.7807865892921936	6.4842379541416095	2.9444116301873	0.45408752519087725
1	2	undersample	0.8	500	5	2	2	sqrt	entropy		0.7945028836897096	0.3610488226332577	0.7579908675452972	0.6937459703372422	7.094974839511064	2.475039572963625	0.34884401396755893
1	3	undersample	0.8	500	5	2	2	sqrt	entropy		0.8229061583577713	0.4485808883534723	0.7181818181491735	0.7683870967692362	8.454397931440012	3.100784874777792	0.36676589100480933
1	1	undersample	0.8	500	5	2	2	log2	gini		0.8029277299103218	0.36888697091779593	0.6363636363347107	0.7846550612457469	6.376496652566699	2.955089682929665	0.4634346695650191
1	2	undersample	0.8	500	5	2	2	log2	gini		0.7938375300660347	0.3573453879120822	0.7579908675452972	0.6963249516396111	7.1818287655724	2.4960590166273886	0.3475519991195672
1	3	undersample	0.8	500	5	2	2	log2	gini		0.8231026392961877	0.4476666524034441	0.7136363636039256	0.7716129032208283	8.419513456962571	3.124678856297887	0.37112343701033923
1	1	undersample	0.8	500	5	2	2	log2	entropy		0.8039256198347108	0.3704649098267411	0.6454545454252066	0.7807865892921936	6.4842379541416095	2.9444116301873	0.45408752519087725
1	2	undersample	0.8	500	5	2	2	log2	entropy		0.7945028836897096	0.3610488226332577	0.7579908675452972	0.6937459703372422	7.094974839511064	2.475039572963625	0.34884401396755893
1	3	undersample	0.8	500	5	2	2	log2	entropy		0.8229061583577713	0.4485808883534723	0.7181818181491735	0.7683870967692362	8.454397931440012	3.100784874777792	0.36676589100480933
1	1	undersample	0.8	500	5	5	1	sqrt	gini		0.8020441357481977	0.3676708510343255	0.6409090908799586	0.7846550612457469	6.503334739709989	2.9761974663791624	0.45764173619618054
1	2	undersample	0.8	500	5	5	1	sqrt	gini		0.7942114234740292	0.35739813269068915	0.7579908675452972	0.69890393294198	7.27017055326699	2.517438536401906	0.34626951943636886
1	3	undersample	0.8	500	5	5	1	sqrt	gini		0.8232976539589444	0.4474829840808553	0.7136363636039256	0.7741935483821021	8.544217186454793	3.160389470215945	0.3698863589029503
1	1	undersample	0.8	500	5	5	1	sqrt	entropy		0.8031402028017114	0.3739057888801418	0.6454545454252066	0.782076079943378	6.5333784885371164	2.961834183412082	0.4533388235925513
1	2	undersample	0.8	500	5	5	1	sqrt	entropy		0.794233503793399	0.3613951503609525	0.7579908675452972	0.69310122501165	7.073489440776443	2.4698399101647492	0.3491685200223817
1	3	undersample	0.8	500	5	5	1	sqrt	entropy		0.8232272727272728	0.4492493929580099	0.7181818181491735	0.7696774193498731	8.51603818023946	3.1181562178593785	0.3661510278258661
1	1	undersample	0.8	500	5	5	1	log2	gini		0.8020441357481977	0.3676708510343255	0.6409090908799586	0.7846550612457469	6.503334739709989	2.9761974663791624	0.45764173619618054
1	2	undersample	0.8	500	5	5	1	log2	gini		0.7942114234740292	0.35739813269068915	0.7579908675452972	0.69890393294198	7.27017055326699	2.517438536401906	0.34626951943636886
1	3	undersample	0.8	500	5	5	1	log2	gini		0.8232976539589444	0.4474829840808553	0.7136363636039256	0.7741935483821021	8.544217186454793	3.160389470215945	0.3698863589029503
1	1	undersample	0.8	500	5	5	1	log2	entropy		0.8031402028017114	0.3739057888801418	0.6454545454252066	0.782076079943378	6.5333784885371164	2.961834183412082	0.4533388235925513
1	2	undersample	0.8	500	5	5	1	log2	entropy		0.794233503793399	0.3613951503609525	0.7579908675452972	0.69310122501165	7.073489440776443	2.4698399101647492	0.3491685200223817
1	3	undersample	0.8	500	5	5	1	log2	entropy		0.8232272727272728	0.4492493929580099	0.7181818181491735	0.7696774193498731	8.51603818023946	3.1181562178593785	0.3661510278258661
1	1	undersample	0.8	500	5	5	2	sqrt	gini		0.8030083230760212	0.3689962312532139	0.6363636363347107	0.782076079943378	6.280325099858967	2.920118208997827	0.46496289599087015
1	2	undersample	0.8	500	5	5	2	sqrt	gini		0.7942128954953204	0.359204485134234	0.7579908675452972	0.6982591876163878	7.247943532970858	2.5120593944084924	0.3465892512133562
1	3	undersample	0.8	500	5	5	2	sqrt	gini		0.8234809384164222	0.4462180184127903	0.7181818181491735	0.7722580645111468	8.641414096964958	3.1534894312401693	0.3649274655097941
1	1	undersample	0.8	500	5	5	2	sqrt	entropy		0.80375857218217	0.3731952783734202	0.6454545454252066	0.7814313346177858	6.508735742678478	2.9530972098197097	0.45371286552142187
1	2	undersample	0.8	500	5	5	2	sqrt	entropy		0.7942040633675725	0.3636415551035098	0.7579908675452972	0.6924564796860577	7.052094127567829	2.464662048886334	0.349493630371525
1	3	undersample	0.8	500	5	5	2	sqrt	entropy		0.8231759530791788	0.4489033915878298	0.7136363636039256	0.7696774193498731	8.327819538135323	3.0984210519235598	0.3720566895640404
1	1	undersample	0.8	500	5	5	2	log2	gini		0.8030083230760212	0.3689962312532139	0.6363636363347107	0.782076079943378	6.280325099858967	2.920118208997827	0.46496289599087015
1	2	undersample	0.8	500	5	5	2	log2	gini		0.7942128954953204	0.359204485134234	0.7579908675452972	0.6982591876163878	7.247943532970858	2.5120593944084924	0.3465892512133562
1	3	undersample	0.8	500	5	5	2	log2	gini		0.8234809384164222	0.4462180184127903	0.7181818181491735	0.7722580645111468	8.641414096964958	3.1534894312401693	0.3649274655097941
1	1	undersample	0.8	500	5	5	2	log2	entropy		0.80375857218217	0.3731952783734202	0.6454545454252066	0.7814313346177858	6.508735742678478	2.9530972098197097	0.45371286552142187
1	2	undersample	0.8	500	5	5	2	log2	entropy		0.7942040633675725	0.3636415551035098	0.7579908675452972	0.6924564796860577	7.052094127567829	2.464662048886334	0.349493630371525
1	3	undersample	0.8	500	5	5	2	log2	entropy		0.8231759530791788	0.4489033915878298	0.7136363636039256	0.7696774193498731	8.327819538135323	3.0984210519235598	0.3720566895640404
1	1	undersample	0.8	500	5	10	1	sqrt	gini		0.803099173553719	0.37054376377505155	0.6363636363347107	0.782076079943378	6.280325099858967	2.920118208997827	0.46496289599087015
1	2	undersample	0.8	500	5	10	1	sqrt	gini		0.7933708993166877	0.3574683737881627	0.7625570775907508	0.6969696969652034	7.386538105367679	2.516438272969699	0.34067897074485576
1	3	undersample	0.8	500	5	10	1	sqrt	gini		0.8232390029325514	0.4442472846497996	0.7136363636039256	0.7729032258014652	8.481511049766144	3.1424327126536644	0.37050386533720286
1	1	undersample	0.8	500	5	10	1	sqrt	entropy		0.8034274075376591	0.37595412502482234	0.6499999999704545	0.7846550612457469	6.76689440108358	3.018413033278158	0.44605586945850323
1	2	undersample	0.8	500	5	10	1	sqrt	entropy		0.7940509731532757	0.363088291860213	0.7579908675452972	0.6943907156628344	7.116550893933227	2.480261175267263	0.3485201105237857
1	3	undersample	0.8	500	5	10	1	sqrt	entropy		0.8231935483870967	0.4489670325063975	0.7227272726944215	0.7683870967692362	8.647380656844058	3.1204100955042344	0.36085031211858903
1	1	undersample	0.8	500	5	10	1	log2	gini		0.803099173553719	0.37054376377505155	0.6363636363347107	0.782076079943378	6.280325099858967	2.920118208997827	0.46496289599087015
1	2	undersample	0.8	500	5	10	1	log2	gini		0.7933708993166877	0.3574683737881627	0.7625570775907508	0.6969696969652034	7.386538105367679	2.516438272969699	0.34067897074485576
1	3	undersample	0.8	500	5	10	1	log2	gini		0.8232390029325514	0.4442472846497996	0.7136363636039256	0.7729032258014652	8.481511049766144	3.1424327126536644	0.37050386533720286
1	1	undersample	0.8	500	5	10	1	log2	entropy		0.8034274075376591	0.37595412502482234	0.6499999999704545	0.7846550612457469	6.76689440108358	3.018413033278158	0.44605586945850323
1	2	undersample	0.8	500	5	10	1	log2	entropy		0.7940509731532757	0.363088291860213	0.7579908675452972	0.6943907156628344	7.116550893933227	2.480261175267263	0.3485201105237857
1	3	undersample	0.8	500	5	10	1	log2	entropy		0.8231935483870967	0.4489670325063975	0.7227272726944215	0.7683870967692362	8.647380656844058	3.1204100955042344	0.36085031211858903
1	1	undersample	0.8	500	5	10	2	sqrt	gini		0.8037263349158901	0.37017127982885834	0.6363636363347107	0.7814313346177858	6.256636826535209	2.9115042913715445	0.46534652873842847
1	2	undersample	0.8	500	5	10	2	sqrt	gini		0.7934709967644971	0.35670386559793493	0.7579908675452972	0.6976144422907956	7.22581129740597	2.5067031911861464	0.3469095739917713
1	3	undersample	0.8	500	5	10	2	sqrt	gini		0.823524926686217	0.445066174426303	0.7136363636039256	0.7729032258014652	8.481511049766144	3.1424327126536644	0.37050386533720286
1	1	undersample	0.8	500	5	10	2	sqrt	entropy		0.803930015825567	0.37428236666343917	0.6499999999704545	0.7827208252689702	6.69012256033297	2.991542888818782	0.4471581491877282
1	2	undersample	0.8	500	5	10	2	sqrt	entropy		0.7939567637906314	0.3617362579691718	0.7534246574998436	0.6963249516396111	7.006369097346532	2.481022516527223	0.35410958400737846
1	3	undersample	0.8	500	5	10	2	sqrt	entropy		0.8232697947214076	0.4459494012115766	0.7227272726944215	0.7683870967692362	8.647380656844058	3.1204100955042344	0.36085031211858903
1	1	undersample	0.8	500	5	10	2	log2	gini		0.8037263349158901	0.37017127982885834	0.6363636363347107	0.7814313346177858	6.256636826535209	2.9115042913715445	0.46534652873842847
1	2	undersample	0.8	500	5	10	2	log2	gini		0.7934709967644971	0.35670386559793493	0.7579908675452972	0.6976144422907956	7.22581129740597	2.5067031911861464	0.3469095739917713
1	3	undersample	0.8	500	5	10	2	log2	gini		0.823524926686217	0.445066174426303	0.7136363636039256	0.7729032258014652	8.481511049766144	3.1424327126536644	0.37050386533720286
1	1	undersample	0.8	500	5	10	2	log2	entropy		0.803930015825567	0.37428236666343917	0.6499999999704545	0.7827208252689702	6.69012256033297	2.991542888818782	0.4471581491877282
1	2	undersample	0.8	500	5	10	2	log2	entropy		0.7939567637906314	0.3617362579691718	0.7534246574998436	0.6963249516396111	7.006369097346532	2.481022516527223	0.35410958400737846
1	3	undersample	0.8	500	5	10	2	log2	entropy		0.8232697947214076	0.4459494012115766	0.7227272726944215	0.7683870967692362	8.647380656844058	3.1204100955042344	0.36085031211858903
1	1	undersample	0.8	500	10	2	1	sqrt	gini		0.7726085809741516	0.3301389761108435	0.6636363636061984	0.7575757575708731	6.165540227736459	2.7374998868985423	0.44399999418188085
1	2	undersample	0.8	500	10	2	1	sqrt	gini		0.7629957399703831	0.317554812027668	0.7351598173180292	0.6937459703372422	6.288057795611087	2.4004901882358047	0.3817538265997986
1	3	undersample	0.8	500	10	2	1	sqrt	gini		0.7979398826979472	0.4172085538071863	0.6727272726966942	0.7677419354789179	6.7947527218419035	2.8964645215623306	0.426279597240389
1	1	undersample	0.8	500	10	2	1	sqrt	entropy		0.7771335208956098	0.3387140250846629	0.6545454545157025	0.762733720175611	6.0909607860909105	2.758695535721319	0.4529163085586374
1	2	undersample	0.8	500	10	2	1	sqrt	entropy		0.7665285910695412	0.3288437166039883	0.7534246574998436	0.69310122501165	6.900676616757359	2.4549613564890578	0.3557566053045799
1	3	undersample	0.8	500	10	2	1	sqrt	entropy		0.7999046920821113	0.4193785121132516	0.6681818181514463	0.7690322580595547	6.704828598838376	2.8929658471271607	0.4314749791784515
1	1	undersample	0.8	500	10	2	1	log2	gini		0.7726085809741516	0.3301389761108435	0.6636363636061984	0.7575757575708731	6.165540227736459	2.7374998868985423	0.44399999418188085
1	2	undersample	0.8	500	10	2	1	log2	gini		0.7629957399703831	0.317554812027668	0.7351598173180292	0.6937459703372422	6.288057795611087	2.4004901882358047	0.3817538265997986
1	3	undersample	0.8	500	10	2	1	log2	gini		0.7979398826979472	0.4172085538071863	0.6727272726966942	0.7677419354789179	6.7947527218419035	2.8964645215623306	0.426279597240389
1	1	undersample	0.8	500	10	2	1	log2	entropy		0.7771335208956098	0.3387140250846629	0.6545454545157025	0.762733720175611	6.0909607860909105	2.758695535721319	0.4529163085586374
1	2	undersample	0.8	500	10	2	1	log2	entropy		0.7665285910695412	0.3288437166039883	0.7534246574998436	0.69310122501165	6.900676616757359	2.4549613564890578	0.3557566053045799
1	3	undersample	0.8	500	10	2	1	log2	entropy		0.7999046920821113	0.4193785121132516	0.6681818181514463	0.7690322580595547	6.704828598838376	2.8929658471271607	0.4314749791784515
1	1	undersample	0.8	500	10	2	2	sqrt	gini		0.7825288670066233	0.32930406255430567	0.6636363636061984	0.7575757575708731	6.165540227736459	2.7374998868985423	0.44399999418188085
1	2	undersample	0.8	500	10	2	2	sqrt	gini		0.7701762598294222	0.32872605328370663	0.7442922374089364	0.7027724048955334	6.88216577440331	2.5041154476460554	0.36385571939256384
1	3	undersample	0.8	500	10	2	2	sqrt	gini		0.8047302052785924	0.4188804389468435	0.6772727272419421	0.7806451612852862	7.468516557525525	3.0875667039518335	0.4134109639424356
1	1	undersample	0.8	500	10	2	2	sqrt	entropy		0.7832732547916299	0.33495002846358335	0.6545454545157025	0.7582205028964655	5.941894438095784	2.707199887852422	0.4556122389311685
1	2	undersample	0.8	500	10	2	2	sqrt	entropy		0.7701674277016742	0.3303126674786248	0.7442922374089364	0.6963249516396111	6.674249010546577	2.4509495163268933	0.3672247537830008
1	3	undersample	0.8	500	10	2	2	sqrt	entropy		0.8057214076246334	0.421396968894789	0.68181818178719	0.7767741935433757	7.456646977479278	3.054387671686157	0.4096194450863254
1	1	undersample	0.8	500	10	2	2	log2	gini		0.7825288670066233	0.32930406255430567	0.6636363636061984	0.7575757575708731	6.165540227736459	2.7374998868985423	0.44399999418188085
1	2	undersample	0.8	500	10	2	2	log2	gini		0.7701762598294222	0.32872605328370663	0.7442922374089364	0.7027724048955334	6.88216577440331	2.5041154476460554	0.36385571939256384
1	3	undersample	0.8	500	10	2	2	log2	gini		0.8047302052785924	0.4188804389468435	0.6772727272419421	0.7806451612852862	7.468516557525525	3.0875667039518335	0.4134109639424356
1	1	undersample	0.8	500	10	2	2	log2	entropy		0.7832732547916299	0.33495002846358335	0.6545454545157025	0.7582205028964655	5.941894438095784	2.707199887852422	0.4556122389311685
1	2	undersample	0.8	500	10	2	2	log2	entropy		0.7701674277016742	0.3303126674786248	0.7442922374089364	0.6963249516396111	6.674249010546577	2.4509495163268933	0.3672247537830008
1	3	undersample	0.8	500	10	2	2	log2	entropy		0.8057214076246334	0.421396968894789	0.68181818178719	0.7767741935433757	7.456646977479278	3.054387671686157	0.4096194450863254
1	1	undersample	0.8	500	10	5	1	sqrt	gini		0.7796626809682903	0.3323428811157009	0.6590909090609504	0.7588652482220577	6.084313416935577	2.733288656522688	0.4492353382177017
1	2	undersample	0.8	500	10	5	1	sqrt	gini		0.7687498711981369	0.33010150253491805	0.7351598173180292	0.7014829142443489	6.522975793383	2.4627059145710994	0.37754330651350043
1	3	undersample	0.8	500	10	5	1	sqrt	gini		0.8042976539589443	0.42892071303738843	0.6772727272419421	0.7754838709627389	7.248583049963698	3.0165881621968413	0.4161624511877695
1	1	undersample	0.8	500	10	5	1	sqrt	entropy		0.781116288611453	0.3376783444881826	0.6681818181514463	0.7575757575708731	6.292807897964015	2.7562498861238747	0.4379999942613149
1	2	undersample	0.8	500	10	5	1	sqrt	entropy		0.7677444806561682	0.32808347745579874	0.7442922374089364	0.6969696969652034	6.6946425484628245	2.456164302359646	0.3668850454124974
1	3	undersample	0.8	500	10	5	1	sqrt	entropy		0.8055689149560118	0.4255172854214855	0.6954545454229338	0.7729032258014652	7.771963603118598	3.0623707327134437	0.39402792027551353
1	1	undersample	0.8	500	10	5	1	log2	gini		0.7796626809682903	0.3323428811157009	0.6590909090609504	0.7588652482220577	6.084313416935577	2.733288656522688	0.4492353382177017
1	2	undersample	0.8	500	10	5	1	log2	gini		0.7687498711981369	0.33010150253491805	0.7351598173180292	0.7014829142443489	6.522975793383	2.4627059145710994	0.37754330651350043
1	3	undersample	0.8	500	10	5	1	log2	gini		0.8042976539589443	0.42892071303738843	0.6772727272419421	0.7754838709627389	7.248583049963698	3.0165881621968413	0.4161624511877695
1	1	undersample	0.8	500	10	5	1	log2	entropy		0.781116288611453	0.3376783444881826	0.6681818181514463	0.7575757575708731	6.292807897964015	2.7562498861238747	0.4379999942613149
1	2	undersample	0.8	500	10	5	1	log2	entropy		0.7677444806561682	0.32808347745579874	0.7442922374089364	0.6969696969652034	6.6946425484628245	2.456164302359646	0.3668850454124974
1	3	undersample	0.8	500	10	5	1	log2	entropy		0.8055689149560118	0.4255172854214855	0.6954545454229338	0.7729032258014652	7.771963603118598	3.0623707327134437	0.39402792027551353
1	1	undersample	0.8	500	10	5	2	sqrt	gini		0.7820628919758513	0.33157846855121387	0.6636363636061984	0.7601547388732421	6.25305111775664	2.766935368325305	0.44249363289828125
1	2	undersample	0.8	500	10	5	2	sqrt	gini		0.7707047154730046	0.3318880940153731	0.7442922374089364	0.7066408768490868	7.01130264778965	2.537136749126024	0.3618638085481652
1	3	undersample	0.8	500	10	5	2	sqrt	gini		0.8053914956011731	0.41882072661502207	0.68181818178719	0.778709677414331	7.54060765020111	3.0811024314549975	0.4086013354595829
1	1	undersample	0.8	500	10	5	2	sqrt	entropy		0.7840278998886347	0.33931080654422047	0.6590909090609504	0.7569310122452809	6.020512517726141	2.711538349806498	0.45038329903273433
1	2	undersample	0.8	500	10	5	2	sqrt	entropy		0.7698774395072849	0.3313683575028891	0.7397260273634828	0.7001934235931645	6.637690695221119	2.4673441508709204	0.3717172429065437
1	3	undersample	0.8	500	10	5	2	sqrt	entropy		0.8064868035190615	0.4237763414530948	0.68181818178719	0.7748387096724204	7.374129754651882	3.028132191434477	0.41064264102254483
1	1	undersample	0.8	500	10	5	2	log2	gini		0.7820628919758513	0.33157846855121387	0.6636363636061984	0.7601547388732421	6.25305111775664	2.766935368325305	0.44249363289828125
1	2	undersample	0.8	500	10	5	2	log2	gini		0.7707047154730046	0.3318880940153731	0.7442922374089364	0.7066408768490868	7.01130264778965	2.537136749126024	0.3618638085481652
1	3	undersample	0.8	500	10	5	2	log2	gini		0.8053914956011731	0.41882072661502207	0.68181818178719	0.778709677414331	7.54060765020111	3.0811024314549975	0.4086013354595829
1	1	undersample	0.8	500	10	5	2	log2	entropy		0.7840278998886347	0.33931080654422047	0.6590909090609504	0.7569310122452809	6.020512517726141	2.711538349806498	0.45038329903273433
1	2	undersample	0.8	500	10	5	2	log2	entropy		0.7698774395072849	0.3313683575028891	0.7397260273634828	0.7001934235931645	6.637690695221119	2.4673441508709204	0.3717172429065437
1	3	undersample	0.8	500	10	5	2	log2	entropy		0.8064868035190615	0.4237763414530948	0.68181818178719	0.7748387096724204	7.374129754651882	3.028132191434477	0.41064264102254483
1	1	undersample	0.8	500	10	10	1	sqrt	gini		0.7871461227360647	0.33650976933828336	0.6545454545157025	0.7698259187571256	6.337018682908743	2.84369735525551	0.4487437128053476
1	2	undersample	0.8	500	10	10	1	sqrt	gini		0.7721708486791553	0.3318477794567217	0.7397260273634828	0.7027724048955334	6.7199448859849795	2.4887527761881043	0.37035314295198496
1	3	undersample	0.8	500	10	10	1	sqrt	gini		0.8102565982404691	0.42669553163679474	0.6909090908776859	0.7696774193498731	7.469763961757089	2.9997452222444654	0.4015849982549121
1	1	undersample	0.8	500	10	10	1	sqrt	entropy		0.7879901529804819	0.33849108065804334	0.6590909090609504	0.7633784655012033	6.237238551192749	2.7854222254233574	0.446579386083977
1	2	undersample	0.8	500	10	10	1	sqrt	entropy		0.773077613794606	0.33810549639676063	0.74885844745439	0.6956802063140188	6.816486586714347	2.460761469953876	0.36100142947323477
1	3	undersample	0.8	500	10	10	1	sqrt	entropy		0.8111730205278592	0.4353953287281186	0.6999999999681817	0.7722580645111468	7.912180853054769	3.0736542557657347	0.3884711729582415
1	1	undersample	0.8	500	10	10	1	log2	gini		0.7871461227360647	0.33650976933828336	0.6545454545157025	0.7698259187571256	6.337018682908743	2.84369735525551	0.4487437128053476
1	2	undersample	0.8	500	10	10	1	log2	gini		0.7721708486791553	0.3318477794567217	0.7397260273634828	0.7027724048955334	6.7199448859849795	2.4887527761881043	0.37035314295198496
1	3	undersample	0.8	500	10	10	1	log2	gini		0.8102565982404691	0.42669553163679474	0.6909090908776859	0.7696774193498731	7.469763961757089	2.9997452222444654	0.4015849982549121
1	1	undersample	0.8	500	10	10	1	log2	entropy		0.7879901529804819	0.33849108065804334	0.6590909090609504	0.7633784655012033	6.237238551192749	2.7854222254233574	0.446579386083977
1	2	undersample	0.8	500	10	10	1	log2	entropy		0.773077613794606	0.33810549639676063	0.74885844745439	0.6956802063140188	6.816486586714347	2.460761469953876	0.36100142947323477
1	3	undersample	0.8	500	10	10	1	log2	entropy		0.8111730205278592	0.4353953287281186	0.6999999999681817	0.7722580645111468	7.912180853054769	3.0736542557657347	0.3884711729582415
1	1	undersample	0.8	500	10	10	2	sqrt	gini		0.7910717425707754	0.3404618837503805	0.6590909090609504	0.7672469374547567	6.3730375225977065	2.8317173296727765	0.4443277253431529
1	2	undersample	0.8	500	10	10	2	sqrt	gini		0.774325887849642	0.33258982957563055	0.7442922374089364	0.7027724048955334	6.88216577440331	2.5041154476460554	0.36385571939256384
1	3	undersample	0.8	500	10	10	2	sqrt	gini		0.8125366568914956	0.4270349401634958	0.6954545454229338	0.7683870967692362	7.575894477780767	3.0026587711455837	0.3963437854359104
1	1	undersample	0.8	500	10	10	2	sqrt	entropy		0.7905530156497276	0.3435495836054248	0.6590909090609504	0.76531270147798	6.304578425774094	2.8083790010277014	0.44545071031249744
1	2	undersample	0.8	500	10	10	2	sqrt	entropy		0.7747218615770058	0.33596646568439226	0.7534246574998436	0.6950354609884266	6.9638239635208725	2.4705319354062074	0.3547665591074017
1	3	undersample	0.8	500	10	10	2	sqrt	entropy		0.8119545454545455	0.43316584731666163	0.6999999999681817	0.7735483870917836	7.970559848001074	3.091167954454892	0.38782318101839774
1	1	undersample	0.8	500	10	10	2	log2	gini		0.7910717425707754	0.3404618837503805	0.6590909090609504	0.7672469374547567	6.3730375225977065	2.8317173296727765	0.4443277253431529
1	2	undersample	0.8	500	10	10	2	log2	gini		0.774325887849642	0.33258982957563055	0.7442922374089364	0.7027724048955334	6.88216577440331	2.5041154476460554	0.36385571939256384
1	3	undersample	0.8	500	10	10	2	log2	gini		0.8125366568914956	0.4270349401634958	0.6954545454229338	0.7683870967692362	7.575894477780767	3.0026587711455837	0.3963437854359104
1	1	undersample	0.8	500	10	10	2	log2	entropy		0.7905530156497276	0.3435495836054248	0.6590909090609504	0.76531270147798	6.304578425774094	2.8083790010277014	0.44545071031249744
1	2	undersample	0.8	500	10	10	2	log2	entropy		0.7747218615770058	0.33596646568439226	0.7534246574998436	0.6950354609884266	6.9638239635208725	2.4705319354062074	0.3547665591074017
1	3	undersample	0.8	500	10	10	2	log2	entropy		0.8119545454545455	0.43316584731666163	0.6999999999681817	0.7735483870917836	7.970559848001074	3.091167954454892	0.38782318101839774
1	1	undersample	1.0	100	3	2	1	sqrt	gini		0.8025687239903875	0.3533949376580727	0.7999999999636364	0.6756931012206596	8.333995606597192	2.4667991285623807	0.29599236208736496
1	2	undersample	1.0	100	3	2	1	sqrt	gini		0.7912114440823272	0.35303360035313686	0.8082191780452868	0.6357188910339413	7.35448765801424	2.2186688685355422	0.3016755072765627
1	3	undersample	1.0	100	3	2	1	sqrt	gini		0.8227624633431085	0.4301896503823133	0.7999999999636364	0.6987096774148471	9.276230761885659	2.6552461643870853	0.2862419165481199
1	1	undersample	1.0	100	3	2	1	sqrt	entropy		0.8041117167809624	0.3635926864652846	0.7999999999636364	0.6724693745926985	8.212598018415722	2.4425196103222357	0.29741130915201397
1	2	undersample	1.0	100	3	2	1	sqrt	entropy		0.789057876933132	0.35481193061820276	0.8082191780452868	0.6241134751732811	6.9973042786717	2.150167944743938	0.3072851757104183
1	3	undersample	1.0	100	3	2	1	sqrt	entropy		0.8225395894428152	0.4409650549751073	0.8136363635993802	0.6935483870922997	9.880615624304424	2.6550238366479073	0.268710355588664
1	1	undersample	1.0	100	3	2	1	log2	gini		0.8025687239903875	0.3533949376580727	0.7999999999636364	0.6756931012206596	8.333995606597192	2.4667991285623807	0.29599236208736496
1	2	undersample	1.0	100	3	2	1	log2	gini		0.7912114440823272	0.35303360035313686	0.8082191780452868	0.6357188910339413	7.35448765801424	2.2186688685355422	0.3016755072765627
1	3	undersample	1.0	100	3	2	1	log2	gini		0.8227624633431085	0.4301896503823133	0.7999999999636364	0.6987096774148471	9.276230761885659	2.6552461643870853	0.2862419165481199
1	1	undersample	1.0	100	3	2	1	log2	entropy		0.8041117167809624	0.3635926864652846	0.7999999999636364	0.6724693745926985	8.212598018415722	2.4425196103222357	0.29741130915201397
1	2	undersample	1.0	100	3	2	1	log2	entropy		0.789057876933132	0.35481193061820276	0.8082191780452868	0.6241134751732811	6.9973042786717	2.150167944743938	0.3072851757104183
1	3	undersample	1.0	100	3	2	1	log2	entropy		0.8225395894428152	0.4409650549751073	0.8136363635993802	0.6935483870922997	9.880615624304424	2.6550238366479073	0.268710355588664
1	1	undersample	1.0	100	3	2	2	sqrt	gini		0.8027621475880663	0.35348753146691314	0.7954545454183884	0.6756931012206596	8.102495734760193	2.452783224422822	0.3027194612241852
1	2	undersample	1.0	100	3	2	2	sqrt	gini		0.7910259693996213	0.3537566784848375	0.8082191780452868	0.6389426176619024	7.457780272037239	2.2384784114556022	0.3001534310780003
1	3	undersample	1.0	100	3	2	2	sqrt	gini		0.8229032258064517	0.4301488148538697	0.7999999999636364	0.6987096774148471	9.276230761885659	2.6552461643870853	0.2862419165481199
1	1	undersample	1.0	100	3	2	2	sqrt	entropy		0.8041717953226657	0.363097768074244	0.7954545454183884	0.6731141199182907	8.007889154884285	2.4334318780769477	0.30387930588597406
1	2	undersample	1.0	100	3	2	2	sqrt	entropy		0.7891712225725632	0.35333885727117015	0.8082191780452868	0.6247582204988733	7.0165681780162785	2.1538623912858728	0.3069680599510871
1	3	undersample	1.0	100	3	2	2	sqrt	entropy		0.8227082111436952	0.44220830757109686	0.8136363635993802	0.6948387096729366	9.940854391701356	2.6662501527138183	0.268211357721029
1	1	undersample	1.0	100	3	2	2	log2	gini		0.8027621475880663	0.35348753146691314	0.7954545454183884	0.6756931012206596	8.102495734760193	2.452783224422822	0.3027194612241852
1	2	undersample	1.0	100	3	2	2	log2	gini		0.7910259693996213	0.3537566784848375	0.8082191780452868	0.6389426176619024	7.457780272037239	2.2384784114556022	0.3001534310780003
1	3	undersample	1.0	100	3	2	2	log2	gini		0.8229032258064517	0.4301488148538697	0.7999999999636364	0.6987096774148471	9.276230761885659	2.6552461643870853	0.2862419165481199
1	1	undersample	1.0	100	3	2	2	log2	entropy		0.8041717953226657	0.363097768074244	0.7954545454183884	0.6731141199182907	8.007889154884285	2.4334318780769477	0.30387930588597406
1	2	undersample	1.0	100	3	2	2	log2	entropy		0.7891712225725632	0.35333885727117015	0.8082191780452868	0.6247582204988733	7.0165681780162785	2.1538623912858728	0.3069680599510871
1	3	undersample	1.0	100	3	2	2	log2	entropy		0.8227082111436952	0.44220830757109686	0.8136363635993802	0.6948387096729366	9.940854391701356	2.6662501527138183	0.268211357721029
1	1	undersample	1.0	100	3	5	1	sqrt	gini		0.8025687239903875	0.3533949376580727	0.7999999999636364	0.6756931012206596	8.333995606597192	2.4667991285623807	0.29599236208736496
1	2	undersample	1.0	100	3	5	1	sqrt	gini		0.7912114440823272	0.35303360035313686	0.8082191780452868	0.6357188910339413	7.35448765801424	2.2186688685355422	0.3016755072765627
1	3	undersample	1.0	100	3	5	1	sqrt	gini		0.8227624633431085	0.4301896503823133	0.7999999999636364	0.6987096774148471	9.276230761885659	2.6552461643870853	0.2862419165481199
1	1	undersample	1.0	100	3	5	1	sqrt	entropy		0.8041117167809624	0.3635926864652846	0.7999999999636364	0.6724693745926985	8.212598018415722	2.4425196103222357	0.29741130915201397
1	2	undersample	1.0	100	3	5	1	sqrt	entropy		0.789057876933132	0.35481193061820276	0.8082191780452868	0.6241134751732811	6.9973042786717	2.150167944743938	0.3072851757104183
1	3	undersample	1.0	100	3	5	1	sqrt	entropy		0.8225395894428152	0.4409650549751073	0.8136363635993802	0.6935483870922997	9.880615624304424	2.6550238366479073	0.268710355588664
1	1	undersample	1.0	100	3	5	1	log2	gini		0.8025687239903875	0.3533949376580727	0.7999999999636364	0.6756931012206596	8.333995606597192	2.4667991285623807	0.29599236208736496
1	2	undersample	1.0	100	3	5	1	log2	gini		0.7912114440823272	0.35303360035313686	0.8082191780452868	0.6357188910339413	7.35448765801424	2.2186688685355422	0.3016755072765627
1	3	undersample	1.0	100	3	5	1	log2	gini		0.8227624633431085	0.4301896503823133	0.7999999999636364	0.6987096774148471	9.276230761885659	2.6552461643870853	0.2862419165481199
1	1	undersample	1.0	100	3	5	1	log2	entropy		0.8041117167809624	0.3635926864652846	0.7999999999636364	0.6724693745926985	8.212598018415722	2.4425196103222357	0.29741130915201397
1	2	undersample	1.0	100	3	5	1	log2	entropy		0.789057876933132	0.35481193061820276	0.8082191780452868	0.6241134751732811	6.9973042786717	2.150167944743938	0.3072851757104183
1	3	undersample	1.0	100	3	5	1	log2	entropy		0.8225395894428152	0.4409650549751073	0.8136363635993802	0.6935483870922997	9.880615624304424	2.6550238366479073	0.268710355588664
1	1	undersample	1.0	100	3	5	2	sqrt	gini		0.8027621475880663	0.35348753146691314	0.7954545454183884	0.6756931012206596	8.102495734760193	2.452783224422822	0.3027194612241852
1	2	undersample	1.0	100	3	5	2	sqrt	gini		0.7910259693996213	0.3537566784848375	0.8082191780452868	0.6389426176619024	7.457780272037239	2.2384784114556022	0.3001534310780003
1	3	undersample	1.0	100	3	5	2	sqrt	gini		0.8229032258064517	0.4301488148538697	0.7999999999636364	0.6987096774148471	9.276230761885659	2.6552461643870853	0.2862419165481199
1	1	undersample	1.0	100	3	5	2	sqrt	entropy		0.8041717953226657	0.363097768074244	0.7954545454183884	0.6731141199182907	8.007889154884285	2.4334318780769477	0.30387930588597406
1	2	undersample	1.0	100	3	5	2	sqrt	entropy		0.7891712225725632	0.35333885727117015	0.8082191780452868	0.6247582204988733	7.0165681780162785	2.1538623912858728	0.3069680599510871
1	3	undersample	1.0	100	3	5	2	sqrt	entropy		0.8227082111436952	0.44220830757109686	0.8136363635993802	0.6948387096729366	9.940854391701356	2.6662501527138183	0.268211357721029
1	1	undersample	1.0	100	3	5	2	log2	gini		0.8027621475880663	0.35348753146691314	0.7954545454183884	0.6756931012206596	8.102495734760193	2.452783224422822	0.3027194612241852
1	2	undersample	1.0	100	3	5	2	log2	gini		0.7910259693996213	0.3537566784848375	0.8082191780452868	0.6389426176619024	7.457780272037239	2.2384784114556022	0.3001534310780003
1	3	undersample	1.0	100	3	5	2	log2	gini		0.8229032258064517	0.4301488148538697	0.7999999999636364	0.6987096774148471	9.276230761885659	2.6552461643870853	0.2862419165481199
1	1	undersample	1.0	100	3	5	2	log2	entropy		0.8041717953226657	0.363097768074244	0.7954545454183884	0.6731141199182907	8.007889154884285	2.4334318780769477	0.30387930588597406
1	2	undersample	1.0	100	3	5	2	log2	entropy		0.7891712225725632	0.35333885727117015	0.8082191780452868	0.6247582204988733	7.0165681780162785	2.1538623912858728	0.3069680599510871
1	3	undersample	1.0	100	3	5	2	log2	entropy		0.8227082111436952	0.44220830757109686	0.8136363635993802	0.6948387096729366	9.940854391701356	2.6662501527138183	0.268211357721029
1	1	undersample	1.0	100	3	10	1	sqrt	gini		0.803006857745736	0.35700285448300995	0.7954545454183884	0.6776273371974364	8.174444038719843	2.467499923312553	0.30185537143325225
1	2	undersample	1.0	100	3	10	1	sqrt	gini		0.7914955441915511	0.35366544437323477	0.8082191780452868	0.6357188910339413	7.35448765801424	2.2186688685355422	0.3016755072765627
1	3	undersample	1.0	100	3	10	1	sqrt	gini		0.8227536656891495	0.4304631484570024	0.7999999999636364	0.6987096774148471	9.276230761885659	2.6552461643870853	0.2862419165481199
1	1	undersample	1.0	100	3	10	1	sqrt	entropy		0.8042479924975089	0.3656401710082991	0.7954545454183884	0.673758865243883	8.031400572714206	2.4382410318386847	0.30358851229614076
1	2	undersample	1.0	100	3	10	1	sqrt	entropy		0.789057876933132	0.35481193061820276	0.8082191780452868	0.6241134751732811	6.9973042786717	2.150167944743938	0.3072851757104183
1	3	undersample	1.0	100	3	10	1	sqrt	entropy		0.8225395894428152	0.4409650549751073	0.8136363635993802	0.6935483870922997	9.880615624304424	2.6550238366479073	0.268710355588664
1	1	undersample	1.0	100	3	10	1	log2	gini		0.803006857745736	0.35700285448300995	0.7954545454183884	0.6776273371974364	8.174444038719843	2.467499923312553	0.30185537143325225
[truncated: 18,737 more rows]
