# Supplementary material for: Risk prediction for cardiovascular related diseases using PRS and EHR in the Framingham Heart Study
Source: PLoS One. 2026 Apr 17;21(4):e0345914. doi: 10.1371/journal.pone.0345914 (PMC13089760; doi:10.1371/journal.pone.0345914)
Supplement: S1 File — (ZIP) [file pone.0345914.s003.zip › rf/prs_model/af/af_rf_nested_cv_best_per_fold.csv]

sampling_method	sampling_ratio	n_estimators	max_depth	min_samples_split	min_samples_leaf	max_features	criterion	class_weight	mean_AUC	outer_fold
class_weight		300	5	10	2	sqrt	gini	balanced_subsample	0.8115820412130449	1
none		300	5	2	1	sqrt	entropy		0.8124354594768554	2
none		100	5	5	1	sqrt	gini		0.8084177133536653	3
none		500	5	2	2	sqrt	entropy		0.8057822892107888	4
