# Supplementary material for: Risk prediction for cardiovascular related diseases using PRS and EHR in the Framingham Heart Study
Source: PLoS One. 2026 Apr 17;21(4):e0345914. doi: 10.1371/journal.pone.0345914 (PMC13089760; doi:10.1371/journal.pone.0345914)
Supplement: S2 File — (ZIP) [file pone.0345914.s004.zip]

Archive with 3 entries (3 files):
- S2_Dataset_prs_ehr_scenarios.csv
- S2_Dataset_prs_scenarios.csv
- S2_Dataset_ehr_scenarios.csv
