# Supplementary material for: Risk prediction for cardiovascular related diseases using PRS and EHR in the Framingham Heart Study
Source: PLoS One. 2026 Apr 17;21(4):e0345914. doi: 10.1371/journal.pone.0345914 (PMC13089760; doi:10.1371/journal.pone.0345914)
Supplement: S2 File — (ZIP) [file pone.0345914.s004.zip › S2_Dataset_prs_ehr_scenarios.csv]

disease	model	sampling_method	sampling_ratio	AUC	AUC_delong	AUC_delong_ci_lower	AUC_delong_ci_upper	AUC_delong_se	AUPRC	Brier	sensitivity	specificity	sensitivity_ci_lower	sensitivity_ci_upper	specificity_ci_lower	specificity_ci_upper	DOR	LR+	LR-
af	xgboost	undersample	1.0	0.8284787530477186	0.8284787530477186	0.7955599295853482	0.861397576510089	0.016795626716628414	0.3551540999465803	0.1784164357925489	0.803030303030303	0.7270114942528736	0.7322599600423082	0.867213238856589	0.6992386753889763	0.7549059787849566	10.857489878542511	2.941626794258373	0.27093065037729075
chd	xgboost	undersample	1.0	0.8136601765530896	0.8136601765530898	0.7742878650286673	0.8530324880775122	0.020088283169989948	0.31701534367254636	0.1872742308992043	0.7391304347826086	0.6992409867172675	0.6428571428571429	0.8297925531914893	0.6698468755884526	0.7288312703170214	6.587276550998949	2.457550404608421	0.37307533478850813
chf	xgboost	undersample	0.8	0.8933812088569719	0.8933812088569717	0.8671746546581311	0.9195877630558122	0.013370936611873748	0.3370286292292095	0.1471286575372516	0.8933333333333333	0.774685816876122	0.8157894736842105	0.9605391319207108	0.7493299814943692	0.7991071428571429	28.7953187250996	3.9648339973439564	0.1376902278872152
dem	xgboost	undersample	0.8	0.8971753079135629	0.8971753079135629	0.8713442285232266	0.9230063873038993	0.013179364311838698	0.26899163398216835	0.12992092034276548	0.8307692307692308	0.8168744007670182	0.732388078470825	0.9166666666666666	0.7942576831063674	0.8395451884591361	21.89814374107568	4.536608940797423	0.20716865294330078
dia	xgboost	undersample	1.0	0.9674779002510094	0.9674779002510095	0.953020150212521	0.9819356502894981	0.007376538626489819	0.8512928893919912	0.05939701019112131	0.8970588235294118	0.9276437847866419	0.8425093244923332	0.9464319792802617	0.9109461966604824	0.9422180801491147	111.72161172161172	12.397812971342377	0.11097058823529408
stroke	xgboost	undersample	1.0	0.7506682532291721	0.7506682532291721	0.6956654988317432	0.8056710076266009	0.02806314546148987	0.09631626184074611	0.227785191441597	0.7254901960784313	0.6798592788038699	0.6	0.8490801886792452	0.6521360069747166	0.7085190052739615	5.612441130298273	2.2661603102779577	0.4037744463891637
af	randomforest	undersample	1.0	0.8249521072796936	0.8249521072796935	0.7921078522539501	0.8577963623054369	0.016757580896799486	0.34113150494852845	0.17399192461452445	0.8181818181818182	0.710727969348659	0.7482504905166776	0.8823529411764706	0.6836450335892514	0.7383473614872282	11.056291390728477	2.828416616496087	0.25581965204606705
chd	randomforest	undersample	1.0	0.809576355086214	0.8095763550862141	0.7709897304108724	0.8481629797615557	0.01968741516666023	0.2941076117903925	0.182223750120228	0.7282608695652174	0.6755218216318786	0.6354136029411764	0.8172043010752689	0.6448243114909782	0.7052646587952771	5.579415204678362	2.2444063056191204	0.4022655105031753
chf	randomforest	undersample	1.0	0.8857091561938959	0.8857091561938959	0.8565668937613513	0.9148514186264405	0.014868774458314039	0.336299884924011	0.16757845941368088	0.88	0.7360861759425493	0.8051868862844473	0.9500154320987653	0.7109718256173556	0.7626830650811568	20.453514739229025	3.3344217687074824	0.16302439024390245
dem	randomforest	undersample	0.8	0.9049782432332768	0.9049782432332769	0.880838527649594	0.9291179588169598	0.01231640773712879	0.29341054469773126	0.11526196702413075	0.8461538461538461	0.8159156279961649	0.7540920554854981	0.9298428362573099	0.792068669136624	0.839695572226048	24.377604166666668	4.596554487179487	0.18855644942601466
dia	randomforest	undersample	1.0	0.9659773000109134	0.9659773000109135	0.9503027525252362	0.9816518474965908	0.007997365058397089	0.829660703493086	0.06317957670713058	0.8823529411764706	0.9406307977736549	0.8257575757575758	0.9343065693430657	0.9267594528208211	0.9546763569565299	118.828125	14.862132352941167	0.12507251421278573
stroke	randomforest	undersample	1.0	0.7472536947936607	0.7472536947936609	0.685391547341477	0.8091158422458448	0.03156290010436143	0.11111663625567564	0.20406647878536605	0.7647058823529411	0.6218117854001759	0.6363636363636364	0.8787878787878788	0.5937220679240904	0.6494314542819144	5.34360465116279	2.0220246238030093	0.37840086529661376
af	logistic	undersample	1.0	0.850044990131197	0.850044990131197	0.8204017290932615	0.8796882511691326	0.015124390688685017	0.4181356339931137	0.16995591360035722	0.803030303030303	0.7490421455938697	0.7307692307692307	0.8695818121473613	0.7219531973087923	0.7755696929400386	12.168526130358192	3.199861207494795	0.2629621018367822
chd	logistic	class_weight		0.8180740037950663	0.8180740037950665	0.7772708468465919	0.858877160743541	0.020818319760120454	0.2842436684139794	0.18041905174588463	0.782608695652174	0.7277039848197343	0.6907155130093274	0.8645903716216217	0.7005602992534683	0.7558912264807928	9.620905923344948	2.874109983335858	0.29873589932543504
chf	logistic	undersample	1.0	0.8808138839018552	0.8808138839018553	0.8517573614875877	0.9098704063161229	0.01482502874719218	0.31537085131955506	0.1689218559209335	0.84	0.7549371633752244	0.75	0.9193548387096774	0.7302122432488791	0.7794669258832565	16.173076923076923	3.4276923076923076	0.2119381688466112
dem	logistic	class_weight		0.9076480566413452	0.9076480566413453	0.8814510195384578	0.9338450937442327	0.013366080861447641	0.32807762681338626	0.1289479526201871	0.8461538461538461	0.8130393096836049	0.75	0.9315242628279543	0.7899227514063356	0.8357380829993055	23.91794871794872	4.525838264299802	0.1892235123367199
dia	logistic	class_weight		0.9528402269998909	0.9528402269998909	0.932180806308683	0.9734996476910988	0.0105407144489219	0.8182493539484699	0.08152630090815094	0.8897058823529411	0.9100185528756958	0.8333333333333334	0.9391891891891891	0.8925893586601308	0.9268535435296535	81.58144329896908	9.8876591873863	0.12119985608922473
stroke	logistic	undersample	1.0	0.7755358959766844	0.7755358959766846	0.7181853480772539	0.8328864438761153	0.029261021300291484	0.1321575535374966	0.20285022006620976	0.7058823529411765	0.6948109058927001	0.5686274509803921	0.8297872340425532	0.6657892991763227	0.7223272339421339	5.463976945244957	2.3129343956602817	0.4233060312732687
af	lightgbm	undersample	1.0	0.8251552885173575	0.8251552885173574	0.7912748756975299	0.859035701337185	0.01728624254683859	0.34373055808616393	0.1782223788129969	0.803030303030303	0.7212643678160919	0.7310194902548726	0.8650910364145658	0.6949148464135985	0.7495202449501874	10.549563838223632	2.880974695407685	0.27308946034045645
chd	lightgbm	undersample	1.0	0.8174243049253362	0.8174243049253362	0.7802991586831066	0.8545494511675659	0.018941749203081323	0.29264423347079704	0.19045234600323532	0.7717391304347826	0.6954459203036053	0.6823395721925134	0.8556747469118603	0.665719696969697	0.7241070902616007	7.720367897937991	2.533997020181498	0.3282223144907765
chf	lightgbm	undersample	1.0	0.881113105924596	0.8811131059245959	0.8532848765901487	0.9089413352590431	0.014198337088820382	0.3186891445230987	0.17784580683872764	0.8533333333333334	0.7351885098743267	0.7714285714285715	0.9285714285714286	0.7091217158814381	0.7611055424944995	16.15285053929122	3.222418079096045	0.19949531949531943
dem	lightgbm	undersample	1.0	0.8996386164171399	0.8996386164171399	0.873754898825204	0.9255223340090759	0.013206221030643119	0.29105079288400726	0.1333332548955972	0.8615384615384616	0.8053691275167785	0.771078062248996	0.9402985074626866	0.7823109759663177	0.8285481631193972	25.74712643678161	4.426525198938991	0.17192307692307687
dia	lightgbm	undersample	1.0	0.9638355342136855	0.9638355342136853	0.9472579802815257	0.9804130881458448	0.008458091099082011	0.8443796983939272	0.05579278925134454	0.8897058823529411	0.9359925788497218	0.8345289373596665	0.9400042735042734	0.9214205699431199	0.9500471253534402	117.96038647342995	13.90004262574596	0.11783653005305199
stroke	lightgbm	undersample	1.0	0.7530653422318796	0.7530653422318796	0.6920362364346492	0.81409444802911	0.031137871041825364	0.0989299724600385	0.22446025945491888	0.7450980392156863	0.6666666666666666	0.6226415094339622	0.8627450980392157	0.6374870078258743	0.6948138849936344	5.846153846153846	2.2352941176470584	0.38235294117647056
af	catboost	undersample	1.0	0.8370559038662487	0.8370559038662487	0.806020628449012	0.8680911792834854	0.01583461515723707	0.36101244198742555	0.17122454222850728	0.8257575757575758	0.7318007662835249	0.7580645161290323	0.8888888888888888	0.7057059062718511	0.7593480345158198	12.931055900621118	3.0788961038961036	0.2381009043312708
chd	catboost	undersample	1.0	0.8128970381981685	0.8128970381981684	0.775530570088811	0.8502635063075258	0.019064874867140057	0.29655631843308405	0.1822279766496712	0.717391304347826	0.698292220113852	0.6237597146811455	0.8142893961708394	0.6698468755884526	0.7263993873820462	5.8751814223512335	2.377768662838392	0.4047140831758035
chf	catboost	undersample	1.0	0.8857330939557152	0.8857330939557153	0.8573872466331399	0.9140789412782907	0.014462432751909643	0.33340160549011827	0.1655331945144866	0.8533333333333334	0.7531418312387792	0.7727128883774453	0.9333333333333333	0.7269451087135754	0.7782727890946436	17.75074380165289	3.456775757575758	0.1947397695669447
dem	catboost	undersample	1.0	0.9057010103989969	0.9057010103989969	0.8806895453350146	0.9307124754629791	0.012761186053044587	0.33473947180718594	0.12579595108674554	0.8769230769230769	0.800575263662512	0.7910447761194029	0.9500204918032785	0.775740508418314	0.8246136633508088	28.602764423076923	4.397263313609467	0.15373560571165362
dia	catboost	undersample	1.0	0.9685692458801702	0.9685692458801703	0.9542970842530312	0.9828414075073095	0.007281848921570086	0.8518119133760866	0.05452359561978337	0.875	0.9452690166975881	0.8188393638751094	0.928	0.9313776499318066	0.9580298494221121	120.89830508474576	15.987288135593218	0.13223748773307165
stroke	catboost	undersample	1.0	0.7641367892803559	0.7641367892803558	0.7089352519717547	0.8193383265889569	0.02816456717777661	0.10296572900647724	0.20985589008649477	0.7254901960784313	0.6596306068601583	0.6	0.8474668386145909	0.6325436869733388	0.6874451273046532	5.121816168327796	2.1314789481684144	0.4161568627450981
