# Supplementary material for: Risk prediction for cardiovascular related diseases using PRS and EHR in the Framingham Heart Study
Source: PLoS One. 2026 Apr 17;21(4):e0345914. doi: 10.1371/journal.pone.0345914 (PMC13089760; doi:10.1371/journal.pone.0345914)
Supplement: S2 File — (ZIP) [file pone.0345914.s004.zip › S2_Dataset_prs_scenarios.csv]

disease	model	sampling_method	sampling_ratio	AUC	AUC_delong	AUC_delong_ci_lower	AUC_delong_ci_upper	AUC_delong_se	AUPRC	Brier	sensitivity	specificity	sensitivity_ci_lower	sensitivity_ci_upper	specificity_ci_lower	specificity_ci_upper	DOR	LR+	LR-
af	xgboost	undersample	1.0	0.7874560471760311	0.7874560471760309	0.7531163788520386	0.8217957155000232	0.017520560885230126	0.35895617670121827	0.2017079418859558	0.7613636363636364	0.6768734891216761	0.6975543836519446	0.8226728643517961	0.6517850011410316	0.7029296711353162	6.683291770573566	2.3562400816141467	0.35255681818181817
chd	xgboost	class_weight		0.6771363277743014	0.6771363277743014	0.6382820917037814	0.7159905638448215	0.019823954101706617	0.21009546223993586	0.2230703610631625	0.7528089887640449	0.5205811138014528	0.6885173577627772	0.8166666666666667	0.49184941721282527	0.5489676845423427	3.3069329660238753	1.5702530927250027	0.4748366866997649
chf	xgboost	undersample	1.0	0.8082233653917842	0.8082233653917841	0.7664240140850385	0.8500227166985297	0.02132659152742273	0.24014001262985749	0.1785360252370675	0.8137254901960784	0.7003802281368822	0.7372769848349688	0.8871068548387097	0.6756114573815429	0.7265965748876836	10.21146139460326	2.71586045585747	0.2659619765387154
dem	xgboost	undersample	1.0	0.877815734989648	0.8778157349896483	0.8390270036451617	0.9166044663341348	0.019790532708992184	0.3449472692312101	0.14397514490995436	0.8928571428571429	0.7817391304347826	0.8192771084337349	0.9534973166368516	0.7569911921988046	0.8049844441154568	29.847277556440904	4.090779738190097	0.13705704751310974
dia	xgboost	undersample	1.0	0.7014875182972663	0.7014875182972662	0.6608722573145039	0.7421027792800284	0.020722452709912128	0.23743287360411441	0.21869829826223408	0.6894409937888198	0.5971337579617835	0.6130952380952381	0.7588288447909284	0.5700787401574803	0.6255915498729613	3.2905138339920947	1.711339699997545	0.5200828157349897
stroke	xgboost	undersample	1.0	0.7064734493786026	0.7064734493786025	0.6547103327884497	0.7582365659687552	0.026410238656655725	0.10740858027504233	0.23411036824222037	0.7948717948717948	0.5870052277819268	0.7012987012987013	0.881578947368421	0.5605919466873721	0.6137211036539896	5.507685352622062	1.9246534056660636	0.34944868532654805
af	randomforest	undersample	1.0	0.7921535052377117	0.7921535052377116	0.7581447012327736	0.8261623092426496	0.01735174945723243	0.38471233746247735	0.19568273316251097	0.7784090909090909	0.6631748589846898	0.7169811320754716	0.8387141577060931	0.6376695929768555	0.6899598393574298	6.916390626916943	2.3110183775554587	0.3341364740969844
chd	randomforest	class_weight		0.671293903202111	0.6712939032021111	0.6321223137434573	0.710465492660765	0.019985872070933133	0.2014072386572744	0.2197841034458289	0.6910112359550562	0.5286521388216303	0.6235275962236747	0.7590441981831068	0.5020467584026906	0.5566461613691931	2.508250311332503	1.4660323995690319	0.5844840895445579
chf	randomforest	undersample	1.0	0.8078282263475733	0.8078282263475732	0.7646043184044616	0.8510521342906848	0.022053419493448	0.2479854573554892	0.1849585425110976	0.8431372549019608	0.6623574144486692	0.77	0.9117647058823529	0.63692125382263	0.6882634324516946	10.54420045045045	2.4971294824236003	0.23682492514801556
dem	randomforest	undersample	1.0	0.8863612836438923	0.8863612836438922	0.849427412057469	0.9232951552303155	0.018844158299720234	0.3591205553276234	0.1424959262724682	0.8809523809523809	0.7921739130434783	0.8084998925424457	0.9444597069597068	0.7681654775392718	0.8152661893983579	28.206694560669455	4.238892209603507	0.15027965082849828
dia	randomforest	undersample	1.0	0.7110787474779443	0.7110787474779443	0.670718828415082	0.7514386665408066	0.02059217382626223	0.25348261133355293	0.21450192100023366	0.7577639751552795	0.5788216560509554	0.6842105263157895	0.8203801007257008	0.5523571858484888	0.6064023119556612	4.29906451456546	1.7991522737146142	0.41849855186378127
stroke	randomforest	undersample	1.0	0.7255222994580725	0.7255222994580725	0.6718248515628316	0.7792197473533133	0.02739716051866236	0.11687928226971121	0.22222077040286967	0.7948717948717948	0.578790141896938	0.6976744186046512	0.8795301204819276	0.5531749739074288	0.6044780311923528	5.324689716312057	1.8871158392434986	0.3544086021505377
af	logistic	class_weight		0.8009394916123361	0.8009394916123361	0.7683587599934133	0.833520223231259	0.016623127708424997	0.37196952746032586	0.1931499652491961	0.7556818181818182	0.701853344077357	0.692296511627907	0.8187258400237881	0.6772883210645971	0.7280789905427087	7.281143934632307	2.534597665847666	0.34810432105208217
chd	logistic	smote	1.0	0.6690380970518086	0.6690380970518087	0.630338168555583	0.7077380255480344	0.01974522430079626	0.1882390086161985	0.23287557100649367	0.6797752808988764	0.5754640839386602	0.6111111111111112	0.747369777536625	0.5473515248796148	0.603810858382479	2.877493162564205	1.6012197205964027	0.5564634319302835
chf	logistic	smote	1.0	0.8128010139416985	0.8128010139416983	0.772351788970577	0.8532502389128197	0.020637738902438862	0.23945820610963944	0.1771839141770833	0.803921568627451	0.7269961977186312	0.7254901960784313	0.8804347826086957	0.7027886253101391	0.7513394813351603	10.918105849582172	2.9447266371729754	0.2697103946180982
dem	logistic	class_weight		0.8919875776397516	0.8919875776397516	0.8635658866980451	0.920409268581458	0.01450112918701215	0.33373648947884194	0.14205069652150423	0.8809523809523809	0.7913043478260869	0.8051948051948052	0.9452166468135794	0.7676415471659109	0.8145008385344882	28.058333333333334	4.221230158730158	0.1504447933019362
dia	logistic	class_weight		0.7151362899078213	0.7151362899078213	0.6732774977160455	0.7569950820995971	0.02135691906685665	0.26020906937874083	0.2108772791685326	0.6273291925465838	0.6496815286624203	0.5502801833927662	0.6993181818181817	0.6237846329483095	0.6761269094380796	3.1218181818181816	1.790739695087521	0.5736207526488857
stroke	logistic	undersample	1.0	0.7221424331207752	0.722142433120775	0.6667051277982068	0.7775797384433432	0.028284859191215053	0.11094611552213172	0.22180526058077205	0.7564102564102564	0.6519790888722927	0.658528866934239	0.8474668386145909	0.6283366282411795	0.6763859449828112	5.817370679918681	2.1734620886981397	0.3736158839251623
af	lightgbm	undersample	1.0	0.7919108490220497	0.7919108490220498	0.7574553801194039	0.8263663179246956	0.017579643898778818	0.37148722894477837	0.19925522978088464	0.7954545454545454	0.6809024979854955	0.7345611916264091	0.8554234278153074	0.6555542264752791	0.707593243793348	8.298260381593716	2.4928259871441685	0.3004034427111351
chd	lightgbm	class_weight		0.6709402290720136	0.6709402290720134	0.6311618286164269	0.7107186295276	0.020295475207378035	0.200474335680449	0.22702529469822183	0.7359550561797753	0.4971751412429379	0.6702074468085106	0.8011363636363636	0.4695020322150491	0.5257701235962106	2.7559168061200094	1.4636409544249467	0.5310903983656792
chf	lightgbm	undersample	1.0	0.8096324461343473	0.8096324461343474	0.7670416043225654	0.8522232879461293	0.021730420634120395	0.2451170195014547	0.1777592974417042	0.8137254901960784	0.7095057034220532	0.7363611388611389	0.8849582951886888	0.686975232477655	0.7355198484744678	10.669468173050427	2.8011754439995893	0.2625412437214972
dem	lightgbm	undersample	0.8	0.875212215320911	0.875212215320911	0.8370331583616526	0.9133912722801694	0.019479468633306497	0.308544071475416	0.127744210803927	0.8690476190476191	0.8104347826086956	0.7922077922077922	0.9340659340659341	0.7875094814013435	0.832473295615403	28.371976647206004	4.584425513324595	0.16158287349274472
dia	lightgbm	undersample	1.0	0.6940276733789611	0.6940276733789611	0.6539579328958258	0.7340974138620964	0.020444120809974188	0.21604080574532553	0.21797212284354972	0.6832298136645962	0.6170382165605095	0.6071158008658009	0.753013907481779	0.5905060720989925	0.6445695240648847	3.47519465166524	1.7840678710243925	0.513372069725506
stroke	lightgbm	undersample	1.0	0.6998956358553072	0.6998956358553073	0.6478355885279818	0.7519556831826328	0.026561736714535857	0.11971802042343846	0.23050315901287338	0.7692307692307693	0.5877520537714712	0.6666666666666666	0.8571428571428571	0.5627347161541606	0.6137757768486695	4.752415458937198	1.8659420289855073	0.39263024142312575
af	catboost	undersample	1.0	0.8002939345102923	0.8002939345102924	0.7674344703710896	0.8331533986494952	0.016765340791154357	0.3830778555558919	0.19640781699992954	0.7784090909090909	0.6978243352135375	0.7185509300547841	0.8372120841215088	0.6738773425039873	0.7236743172213796	8.112273504273505	2.576015151515152	0.31754540205752674
chd	catboost	class_weight		0.6609307977618777	0.6609307977618776	0.622209878502265	0.6996517170214902	0.01975593407074738	0.18720399639514257	0.22802053021109167	0.6966292134831461	0.5375302663438256	0.6280452353942144	0.7622059004680956	0.5102011991237173	0.5662273883359648	2.6689936009307735	1.506323901405965	0.5643789857273003
chf	catboost	undersample	1.0	0.8128942071125028	0.8128942071125028	0.7717785414837768	0.8540098727412289	0.020977765894190474	0.25808303570955554	0.17212418905016583	0.7647058823529411	0.7247148288973384	0.6808400965123931	0.8434978617248752	0.7015805480166128	0.7490572919740504	8.555939226519337	2.7778680532986675	0.32467131658539605
dem	catboost	undersample	0.8	0.8833540372670806	0.8833540372670805	0.8503648696644758	0.9163432048696852	0.016831517243591745	0.3255783340347322	0.1290686216983702	0.8690476190476191	0.8008695652173913	0.788235294117647	0.9347896668548843	0.7772998021447689	0.8240821847152517	26.690353314807464	4.364212934081929	0.16351274494596968
dia	catboost	undersample	1.0	0.7076319381255687	0.7076319381255688	0.6667322184639473	0.7485316577871903	0.020867587355805135	0.23346283839999138	0.21562386395629024	0.6770186335403726	0.5883757961783439	0.6011271676300579	0.7466688311688312	0.5620408666676932	0.6157523468777683	2.996243118583544	1.6447493302257405	0.5489372074063491
stroke	catboost	undersample	1.0	0.7125438042166945	0.7125438042166944	0.6578427000979719	0.7672449083354169	0.027909239430008826	0.1107870803529087	0.22648613552923924	0.7564102564102564	0.6034353995519044	0.6582278481012658	0.8461864406779659	0.5774855241007909	0.6285751488095238	4.7251461988304095	1.9074074074074072	0.40367161716171623
