# Supplementary material for: Risk prediction for cardiovascular related diseases using PRS and EHR in the Framingham Heart Study
Source: PLoS One. 2026 Apr 17;21(4):e0345914. doi: 10.1371/journal.pone.0345914 (PMC13089760; doi:10.1371/journal.pone.0345914)
Supplement: S2 File — (ZIP) [file pone.0345914.s004.zip › S2_Dataset_ehr_scenarios.csv]

disease	model	sampling_method	sampling_ratio	AUC	AUC_delong	AUC_delong_ci_lower	AUC_delong_ci_upper	AUC_delong_se	AUPRC	Brier	sensitivity	specificity	sensitivity_ci_lower	sensitivity_ci_upper	specificity_ci_lower	specificity_ci_upper	DOR	LR+	LR-
af	xgboost	undersample	1.0	0.7944966910484151	0.7944966910484152	0.7608927531655485	0.828100628931282	0.017145181313498792	0.26388005899242317	0.19556973153983626	0.7803030303030303	0.6954022988505747	0.705872280419017	0.8496433011663015	0.6689117747523098	0.7238374147907853	8.108653220559532	2.561749571183533	0.3159278737791135
chd	xgboost	undersample	1.0	0.8098754228198993	0.8098754228198994	0.7696413602043423	0.8501094854354566	0.020527960173206416	0.30131067346424456	0.18780185242393185	0.6956521739130435	0.6992409867172675	0.6020383396076877	0.7865168539325843	0.6694993277956499	0.7282104276624082	5.314105452906714	2.3129886161020434	0.43525455725325946
chf	xgboost	undersample	0.8	0.8821424296828246	0.8821424296828249	0.8515390997803228	0.9127457595853269	0.015614230742961189	0.32156542422989176	0.15157660197628406	0.8533333333333334	0.7692998204667864	0.7752738764044944	0.9285714285714286	0.7443744374437443	0.7930735791709178	19.401485673859213	3.698884565499352	0.19064955270322825
dem	xgboost	undersample	1.0	0.8965410428497678	0.8965410428497677	0.8707311527207003	0.922350932978835	0.013168553265596931	0.281562368127605	0.13413777496234808	0.8615384615384616	0.7957813998082455	0.7761194029850746	0.9400074626865671	0.7712892303949396	0.8187962855820412	24.24621804903495	4.218707114481763	0.17399443929564404
dia	xgboost	undersample	1.0	0.9596338535414166	0.9596338535414167	0.9393475552403034	0.97992015184253	0.010350342384415732	0.8481076588316966	0.060050930345123855	0.8970588235294118	0.9257884972170687	0.842087114337568	0.9455821863629172	0.909683426443203	0.9411223551057958	108.71071428571429	12.08786764705883	0.1111929741836614
stroke	xgboost	undersample	1.0	0.756307448221153	0.7563074482211528	0.6995691239660794	0.8130457724762262	0.028948656558292964	0.09546598412110038	0.22696979596079286	0.7843137254901961	0.6666666666666666	0.6666666666666666	0.8958333333333334	0.6399639253349215	0.6946470583616031	7.2727272727272725	2.352941176470588	0.3235294117647059
af	randomforest	undersample	1.0	0.7994818878439568	0.7994818878439568	0.7648830213389456	0.834080754348968	0.017652807285196397	0.3007775454003813	0.1903616531442426	0.8106060606060606	0.6724137931034483	0.741069822713258	0.8759705938881415	0.6450991677945886	0.7021948874804912	8.785263157894736	2.4744816586921847	0.28166278166278175
chd	randomforest	undersample	1.0	0.8120101476775844	0.8120101476775844	0.7737115566864348	0.850308738668734	0.01954045650493786	0.2847184126107595	0.18091612527411163	0.7391304347826086	0.6840607210626186	0.6444444444444445	0.8255940343781597	0.65625	0.7134726199013856	6.134634634634635	2.339469904687296	0.38135439908339874
chf	randomforest	undersample	1.0	0.8855894673847996	0.8855894673847994	0.8566586546149668	0.9145202801546319	0.014760889994936178	0.33885314072617406	0.1674887714243876	0.8533333333333334	0.7405745062836625	0.7682926829268293	0.9310344827586207	0.7161776477832512	0.7663977807071045	16.608996539792386	3.289319492502884	0.19804444444444436
dem	randomforest	undersample	1.0	0.9095361014824103	0.9095361014824103	0.8857633963126211	0.9333088066521994	0.012129154085128716	0.3309522354974716	0.13018172521866286	0.8615384615384616	0.800575263662512	0.7733181818181818	0.9403204565408252	0.7770181969567158	0.8243256212066193	24.978632478632477	4.320118343195266	0.17295255642561025
dia	randomforest	undersample	1.0	0.9671846011131726	0.9671846011131725	0.9524824603220806	0.9818867419042644	0.0075012300772159795	0.8413471533339838	0.06745134355066723	0.8897058823529411	0.9313543599257885	0.8345299919005194	0.9400074626865671	0.9158147855065034	0.9460201280878316	109.44504504504505	12.960850556438796	0.11842336536208115
stroke	randomforest	undersample	1.0	0.7540310759308121	0.7540310759308123	0.6948776515866846	0.81318450027494	0.030180873123548366	0.10131751540099822	0.20547568894867446	0.7450980392156863	0.6455584872471416	0.6136015769944342	0.8604651162790697	0.6179564978523624	0.6734053425253061	5.323916778011071	2.102174864983214	0.3948549447026767
af	logistic	undersample	1.0	0.8134868802972252	0.813486880297225	0.7796364106360156	0.8473373499584345	0.017270965144368763	0.32316078640509704	0.188660148623471	0.803030303030303	0.7203065134099617	0.7338009592326139	0.8699333216353745	0.692676353328558	0.7478568350733896	10.499473129610116	2.871108343711083	0.27345261121856873
chd	logistic	class_weight		0.8195590297830212	0.8195590297830211	0.7790901276983883	0.8600279318676539	0.020647778430545827	0.2854203648996057	0.1807011285214651	0.7717391304347826	0.7210626185958254	0.68	0.8557069219440351	0.6922348484848485	0.7492936959730129	8.739876903142209	2.7667110322389825	0.3165617848970252
chf	logistic	class_weight		0.8848114901256734	0.8848114901256732	0.8560255219928854	0.913597458258461	0.014686988311952583	0.3378252968409913	0.16270157598572224	0.84	0.7594254937163375	0.753840579710145	0.9178138333707613	0.7351351351351352	0.7838383117009952	16.57276119402985	3.4916417910447755	0.21068557919621755
dem	logistic	class_weight		0.9055240061951472	0.9055240061951473	0.8788519458262674	0.9321960665640272	0.013608444124109272	0.3209197500259859	0.13016338324297513	0.8615384615384616	0.8111217641418984	0.7678571428571429	0.9411977834612104	0.787150897717973	0.8341365610158532	26.720812182741117	4.561343225302617	0.17070376432078554
dia	logistic	undersample	1.0	0.9519057623049221	0.9519057623049221	0.9314570586212997	0.9723544659885445	0.010433203796048911	0.8109039659106982	0.07771017697032241	0.8970588235294118	0.9016697588126159	0.8435310691440756	0.9465674300254453	0.8835451468397384	0.9200376293508937	79.90835579514825	9.122918978912315	0.11416727184701038
stroke	logistic	undersample	1.0	0.7712073395761119	0.7712073395761119	0.7171521489045474	0.8252625302476764	0.027579685697260253	0.1276595439004244	0.20336495785989414	0.7254901960784313	0.7000879507475813	0.5957446808510638	0.8461538461538461	0.6745552678032238	0.726555652936021	6.169250104733976	2.4190098326720717	0.3921075968075673
af	lightgbm	undersample	1.0	0.7918335655404621	0.7918335655404621	0.7576215400981348	0.8260455909827895	0.01745543576932405	0.2652846822655425	0.19701124603858716	0.8181818181818182	0.6906130268199234	0.7480916030534351	0.880600438176092	0.6631472832168609	0.7188145374875388	10.044891640866872	2.6445257528848867	0.26327070987265155
chd	lightgbm	undersample	1.0	0.8144026895470671	0.8144026895470671	0.7764852921097155	0.8523200869844186	0.019345966424097173	0.2776498699163346	0.18625103477506194	0.7065217391304348	0.6916508538899431	0.6122328931572629	0.7978774549918166	0.661582459485224	0.7203073251509838	5.4	2.291304347826087	0.4243156199677938
chf	lightgbm	undersample	1.0	0.8807660083782166	0.8807660083782165	0.8507581138985036	0.9107739028579294	0.015310431577524555	0.33695267570115034	0.17512454357055388	0.88	0.7405745062836625	0.8051948051948052	0.9508296681327468	0.7149177250164694	0.7663429418794048	20.93425605536332	3.392110726643599	0.16203636363636362
dem	lightgbm	undersample	1.0	0.8976178184231876	0.8976178184231876	0.8723908904958356	0.9228447463505395	0.012871118105403341	0.2762745778418381	0.13492888995264352	0.8769230769230769	0.7996164908916586	0.791021743136171	0.9516129032258065	0.775506335235516	0.8231357552581262	28.431818181818183	4.3762237762237755	0.1539199409703007
dia	lightgbm	undersample	1.0	0.9655475826694314	0.9655475826694314	0.9490963257396128	0.98199883959925	0.008393652668918427	0.8581750681819701	0.055114928398186616	0.875	0.9406307977736549	0.8145103686635945	0.929142691298203	0.9269195189639223	0.954422144035948	110.90625	14.738281249999991	0.13288954635108483
stroke	lightgbm	undersample	0.8	0.7657578422749927	0.7657578422749927	0.7048104531244225	0.8267052314255628	0.03109617810904454	0.11229133678445531	0.1948878000976329	0.7450980392156863	0.6877748460861918	0.6181818181818182	0.8636363636363636	0.6610410627152977	0.7145406165844242	6.439003250270856	2.386412593206297	0.37061832405596506
af	catboost	undersample	1.0	0.8026021711366538	0.8026021711366538	0.7686610347066781	0.8365433075666294	0.01731722454988921	0.29038259660263654	0.18477327431450752	0.7954545454545454	0.7001915708812261	0.7213114754098361	0.8620821268754935	0.6732945182759802	0.728517714919747	9.082357117500887	2.653209410397909	0.29212784479542353
chd	catboost	undersample	1.0	0.8143923768665952	0.8143923768665955	0.7758225442412033	0.8529622094919876	0.019678847636806607	0.28615065738374046	0.18321218191517022	0.7608695652173914	0.6954459203036053	0.6710484676882078	0.8437571674311927	0.6660281115241438	0.7242698381068301	7.26564712546021	2.4983069213057023	0.3438519485141467
chf	catboost	undersample	1.0	0.8842848593656494	0.8842848593656493	0.855218006587935	0.9133517121433635	0.014830299437637591	0.3418040974622119	0.16773801701830582	0.8266666666666667	0.7477558348294434	0.7391304347826086	0.9090909090909091	0.7218171717171717	0.7740227536988574	14.137968792773064	3.277247924080664	0.23180472188875553
dem	catboost	undersample	1.0	0.9100671140939598	0.9100671140939597	0.8863270524138372	0.9338071757740821	0.012112498937419787	0.3453207016143419	0.12319286716208332	0.8769230769230769	0.7986577181208053	0.7910447761194029	0.9500204918032785	0.7747017968845824	0.8228571428571428	28.2625	4.355384615384614	0.15410471881060117
dia	catboost	undersample	1.0	0.9635763396267598	0.9635763396267599	0.9471699811172093	0.9799826981363106	0.008370744890703045	0.8611256049314793	0.05792193256176971	0.8823529411764706	0.9322820037105751	0.8247970802919709	0.9354967741935483	0.9176797935944354	0.946546237689663	103.25342465753425	13.02981466559226	0.12619256657887037
stroke	catboost	undersample	1.0	0.7616879645437771	0.761687964543777	0.7050590301969615	0.8183168988905924	0.028892844355047975	0.10560050221188805	0.20541564959366893	0.7058823529411765	0.6649076517150396	0.5714285714285714	0.8297872340425532	0.6377302669760913	0.6925828403192932	4.7622047244094485	2.106530801296897	0.44234360410830986
